# Supplementary material for: Hot-spot identification on a broad class of proteins and RNA suggest unifying principles of molecular recognition
Source: PLoS One. 2017 Aug 24;12(8):e0183327. doi: 10.1371/journal.pone.0183327 (PMC5570288; doi:10.1371/journal.pone.0183327)
Supplement: S2 File — PDB data files containing computed fragments. (ZIP) [file pone.0183327.s002.zip]

Archive with 12 entries (12 files):
- Supporting information - PDB data files/DHFR_figure9.pdb
- Supporting information - PDB data files/Elastase_figure10b.pdb
- Supporting information - PDB data files/Elastase_figure10d.pdb
- Supporting information - PDB data files/Elastase_figure10f.pdb
- Supporting information - PDB data files/HIV_proteasae_figure7a.pdb
- Supporting information - PDB data files/HIV_protease_cluster_figure8.pdb
- Supporting information - PDB data files/HIV_protease_figure7c.pdb
- Supporting information - PDB data files/HIV_protease_waters_figure_7b.pdb
- Supporting information - PDB data files/HIV_TAT_TAR_figure12.pdb
- Supporting information - PDB data files/P53-MDM2_figure11a.pdb
- Supporting information - PDB data files/p53-MDMX_figure11b.pdb
- Supporting information - PDB data files/RecA_figure2.pdb
