# Supplementary material for: Hot-spot identification on a broad class of proteins and RNA suggest unifying principles of molecular recognition
Source: PLoS One. 2017 Aug 24;12(8):e0183327. doi: 10.1371/journal.pone.0183327 (PMC5570288; doi:10.1371/journal.pone.0183327)
Supplement: S2 File — PDB data files containing computed fragments. (ZIP) [file pone.0183327.s002.zip › Supporting information - PDB data files/DHFR_figure9.pdb]

REMARK 77 Written by the BioLeap Fragment Displayer(TM)[BioLeap, LLC]
HEADER    BioLeap Fragment Data                    8-Dec-11   1J3I      
REMARK 60 Translation  -20.295   62.215  -21.168
REMARK 60 Rotation -0.387781  0.920576  0.046539
REMARK 60           0.701637  0.262058  0.662594
REMARK 60           0.597772  0.289595 -0.747531
REMARK 60 Box min  -53.291  -40.252  -48.713
REMARK 60 Box max   52.827   40.526   48.370
REMARK 77 Solute structure from W:/projects/plasmodium_dhfr/1J3I_protonl
REMARK 77 y_ASH154_SER108HRotated_cluster_diel1/acetamide/V7750_ACM-98.s
REMARK 77 nap
REMARK 77 Fragments acetamide (ACM), benzene (BEN), furan (FUR),
REMARK 77  i-butane (IBU), imidazole-1H-4-Me (T45), indole-3-Me (IN3),
REMARK 77  methane (CH4), phenol (PNL), pyridine (PYD),
REMARK 77  pyrimidine (PMD), thioether (TOE),
REMARK 77  thiol (THL) with solute 1J3I                          
REMARK 77 Residue from W:/projects/plasmodium_dhfr/structures/1J3I_bfd.p
REMARK 77 db
HETATM    1  C1  WRA A 609      17.088  -1.553  -2.455  1.00  0.00
HETATM    2  N2  WRA A 609      16.684  -2.370  -1.276  1.00  0.00
HETATM    3  C3  WRA A 609      15.461  -2.262  -0.740  1.00  0.00
HETATM    4  N4  WRA A 609      14.541  -1.404  -1.271  1.00  0.00
HETATM    5  C5  WRA A 609      14.736  -0.780  -2.472  1.00  0.00
HETATM    6  N6  WRA A 609      15.891  -1.004  -3.192  1.00  0.00
HETATM    7  O7  WRA A 609      16.234  -0.282  -4.440  1.00  0.00
HETATM    8  C8  WRA A 609      15.281  -0.248  -5.616  1.00  0.00
HETATM    9  C9  WRA A 609      15.866   0.846  -6.610  1.00  0.00
HETATM   10  C10 WRA A 609      17.440   0.572  -6.770  1.00  0.00
HETATM   11  O11 WRA A 609      17.613  -0.819  -7.250  1.00  0.00
HETATM   12  C12 WRA A 609      18.965  -1.261  -7.500  1.00  0.00
HETATM   13  C13 WRA A 609      19.156  -2.610  -8.029  1.00  0.00
HETATM   14  C14 WRA A 609      20.470  -3.126  -8.279  1.00  0.00
HETATM   15  C15 WRA A 609      21.644  -2.322  -7.998  1.00  0.00
HETATM   16  C16 WRA A 609      21.476  -0.954  -7.467  1.00  0.00
HETATM   17  C17 WRA A 609      20.133  -0.431  -7.227  1.00  0.00
HETATM   18  CM1 WRA A 609      17.930  -2.405  -3.419  1.00  0.00
HETATM   19  CM2 WRA A 609      17.963  -0.374  -1.977  1.00  0.00
HETATM   20  NH1 WRA A 609      15.144  -3.004   0.336  1.00  0.00
HETATM   21  NH2 WRA A 609      13.810   0.032  -2.922  1.00  0.00
HETATM   22 CL1  WRA A 609      17.785  -3.607  -8.355  1.00  0.00
HETATM   23 CL2  WRA A 609      23.242  -3.015  -8.294  1.00  0.00
HETATM   24 CL3  WRA A 609      22.882   0.077  -7.104  1.00  0.00
REMARK 77 Residue from W:/projects/plasmodium_dhfr/structures/1J3I_bfd.p
REMARK 77 db
HETATM   25  PA  NDP A 610      13.467   9.615  -7.627  1.00  0.00
HETATM   26  O1A NDP A 610      12.372   9.559  -6.702  1.00  0.00
HETATM   27  O2A NDP A 610      14.203   8.403  -8.105  1.00  0.00
HETATM   28  O5B NDP A 610      12.859  10.466  -8.930  1.00  0.00
HETATM   29  C5B NDP A 610      11.990  11.628  -8.718  1.00  0.00
HETATM   30  C4B NDP A 610      12.105  12.221 -10.121  1.00  0.00
HETATM   31  O4B NDP A 610      11.438  11.042 -10.865  1.00  0.00
HETATM   32  C3B NDP A 610      11.341  13.425 -10.610  1.00  0.00
HETATM   33  O3B NDP A 610      12.353  14.411 -10.923  1.00  0.00
HETATM   34  C2B NDP A 610      10.667  12.916 -11.912  1.00  0.00
HETATM   35  O2B NDP A 610      11.450  12.709 -13.115  1.00  0.00
HETATM   36  C1B NDP A 610      10.222  11.664 -11.508  1.00  0.00
HETATM   37  N9A NDP A 610       8.901  11.742 -10.702  1.00  0.00
HETATM   38  C8A NDP A 610       8.626  11.583  -9.311  1.00  0.00
HETATM   39  N7A NDP A 610       7.360  11.744  -9.056  1.00  0.00
HETATM   40  C5A NDP A 610       6.743  12.013 -10.189  1.00  0.00
HETATM   41  C6A NDP A 610       5.371  12.293 -10.556  1.00  0.00
HETATM   42  N6A NDP A 610       4.421  12.311  -9.663  1.00  0.00
HETATM   43  N1A NDP A 610       5.066  12.543 -11.878  1.00  0.00
HETATM   44  C2A NDP A 610       6.077  12.528 -12.843  1.00  0.00
HETATM   45  N3A NDP A 610       7.382  12.280 -12.609  1.00  0.00
HETATM   46  C4A NDP A 610       7.660  12.025 -11.236  1.00  0.00
HETATM   47  O3  NDP A 610      14.441  10.658  -7.178  1.00  0.00
HETATM   48  PN  NDP A 610      15.302  10.980  -5.865  1.00  0.00
HETATM   49  O1N NDP A 610      16.362  11.968  -6.173  1.00  0.00
HETATM   50  O2N NDP A 610      14.194  11.276  -4.891  1.00  0.00
HETATM   51  O5D NDP A 610      16.129   9.760  -5.208  1.00  0.00
HETATM   52  C5D NDP A 610      16.896   8.881  -6.097  1.00  0.00
HETATM   53  C4D NDP A 610      18.005   8.367  -5.056  1.00  0.00
HETATM   54  O4D NDP A 610      17.464   7.630  -3.999  1.00  0.00
HETATM   55  C3D NDP A 610      19.163   7.594  -5.536  1.00  0.00
HETATM   56  O3D NDP A 610      20.260   8.146  -4.696  1.00  0.00
HETATM   57  C2D NDP A 610      18.935   6.201  -5.310  1.00  0.00
HETATM   58  O2D NDP A 610      20.222   5.592  -5.219  1.00  0.00
HETATM   59  C1D NDP A 610      18.202   6.311  -3.955  1.00  0.00
HETATM   60  N1N NDP A 610      17.253   5.194  -3.801  1.00  0.00
HETATM   61  C2N NDP A 610      17.340   4.595  -2.536  1.00  0.00
HETATM   62  C3N NDP A 610      16.431   3.492  -2.231  1.00  0.00
HETATM   63  C7N NDP A 610      16.512   2.873  -0.883  1.00  0.00
HETATM   64  O7N NDP A 610      15.773   1.951  -0.505  1.00  0.00
HETATM   65  N7N NDP A 610      17.436   3.317  -0.003  1.00  0.00
HETATM   66  C4N NDP A 610      15.493   3.067  -3.250  1.00  0.00
HETATM   67  C5N NDP A 610      15.429   3.683  -4.531  1.00  0.00
HETATM   68  C6N NDP A 610      16.318   4.762  -4.806  1.00  0.00
HETATM   69  P2B NDP A 610      11.915  13.620 -14.206  1.00  0.00
HETATM   70  O1X NDP A 610      12.804  14.658 -13.652  1.00  0.00
HETATM   71  O2X NDP A 610      11.976  13.100 -15.480  1.00  0.00
HETATM   72  O3X NDP A 610      10.614  14.412 -14.392  1.00  0.00
ATOM     73  N   MET A   1     -17.912   0.147   3.753  1.00  0.00
ATOM     74  CA  MET A   1     -18.159   1.152   2.679  1.00  0.00
ATOM     75  C   MET A   1     -17.092   1.004   1.588  1.00  0.00
ATOM     76  O   MET A   1     -16.357   0.006   1.579  1.00  0.00
ATOM     77  CB  MET A   1     -18.133   2.562   3.271  1.00  0.00
ATOM     78  CG  MET A   1     -18.620   3.654   2.324  1.00  0.00
ATOM     79  SD  MET A   1     -18.918   5.264   3.117  1.00  0.00
ATOM     80  CE  MET A   1     -20.761   5.270   3.230  1.00  0.00
ATOM     81  HA  MET A   1     -19.149   0.980   2.232  1.00  0.00
ATOM     82  HB2 MET A   1     -18.755   2.577   4.178  1.00  0.00
ATOM     83  HB3 MET A   1     -17.104   2.798   3.583  1.00  0.00
ATOM     84  HG2 MET A   1     -17.877   3.786   1.524  1.00  0.00
ATOM     85  HG3 MET A   1     -19.552   3.318   1.846  1.00  0.00
ATOM     86  HE1 MET A   1     -21.097   6.205   3.700  1.00  0.00
ATOM     87  HE2 MET A   1     -21.191   5.193   2.220  1.00  0.00
ATOM     88  HE3 MET A   1     -21.095   4.415   3.836  1.00  0.00
ATOM     89  H   MET A   1     -17.812   0.147   3.753  1.00  0.00
ATOM     90  N   MET A   2     -17.010   1.975   0.669  1.00  0.00
ATOM     91  CA  MET A   2     -16.027   1.932  -0.422  1.00  0.00
ATOM     92  C   MET A   2     -14.606   1.692   0.099  1.00  0.00
ATOM     93  O   MET A   2     -14.303   1.947   1.274  1.00  0.00
ATOM     94  CB  MET A   2     -16.099   3.215  -1.263  1.00  0.00
ATOM     95  CG  MET A   2     -14.812   4.015  -1.403  1.00  0.00
ATOM     96  SD  MET A   2     -14.642   5.223  -0.066  1.00  0.00
ATOM     97  CE  MET A   2     -16.112   6.243  -0.383  1.00  0.00
ATOM     98  H   MET A   2     -17.600   2.782   0.659  1.00  0.00
ATOM     99  HA  MET A   2     -16.281   1.077  -1.067  1.00  0.00
ATOM    100  HB2 MET A   2     -16.447   2.946  -2.272  1.00  0.00
ATOM    101  HB3 MET A   2     -16.864   3.871  -0.823  1.00  0.00
ATOM    102  HG2 MET A   2     -13.950   3.331  -1.395  1.00  0.00
ATOM    103  HG3 MET A   2     -14.802   4.533  -2.373  1.00  0.00
ATOM    104  HE1 MET A   2     -15.938   7.262  -0.010  1.00  0.00
ATOM    105  HE2 MET A   2     -16.309   6.277  -1.464  1.00  0.00
ATOM    106  HE3 MET A   2     -16.980   5.806   0.133  1.00  0.00
ATOM    107  N   GLU A   3     -13.742   1.200  -0.780  1.00  0.00
ATOM    108  CA  GLU A   3     -12.358   0.901  -0.441  1.00  0.00
ATOM    109  C   GLU A   3     -11.383   1.942  -0.971  1.00  0.00
ATOM    110  O   GLU A   3     -11.694   2.665  -1.917  1.00  0.00
ATOM    111  CB  GLU A   3     -12.049  -0.465  -1.032  1.00  0.00
ATOM    112  CG  GLU A   3     -13.345  -1.248  -1.202  1.00  0.00
ATOM    113  CD  GLU A   3     -13.198  -2.457  -2.071  1.00  0.00
ATOM    114  OE1 GLU A   3     -12.378  -2.411  -3.010  1.00  0.00
ATOM    115  OE2 GLU A   3     -13.918  -3.448  -1.819  1.00  0.00
ATOM    116  H   GLU A   3     -13.978   1.000  -1.732  1.00  0.00
ATOM    117  HA  GLU A   3     -12.237   0.911   0.652  1.00  0.00
ATOM    118  HB2 GLU A   3     -11.546  -0.351  -2.003  1.00  0.00
ATOM    119  HB3 GLU A   3     -11.359  -1.014  -0.374  1.00  0.00
ATOM    120  HG2 GLU A   3     -13.709  -1.559  -0.212  1.00  0.00
ATOM    121  HG3 GLU A   3     -14.110  -0.586  -1.633  1.00  0.00
ATOM    122  N   GLN A   4     -10.212   2.032  -0.344  1.00  0.00
ATOM    123  CA  GLN A   4      -9.214   2.987  -0.788  1.00  0.00
ATOM    124  C   GLN A   4      -8.272   2.268  -1.740  1.00  0.00
ATOM    125  O   GLN A   4      -8.029   1.067  -1.607  1.00  0.00
ATOM    126  CB  GLN A   4      -8.453   3.586   0.390  1.00  0.00
ATOM    127  CG  GLN A   4      -9.015   4.954   0.807  1.00  0.00
ATOM    128  CD  GLN A   4      -8.110   5.705   1.758  1.00  0.00
ATOM    129  OE1 GLN A   4      -7.964   5.322   2.923  1.00  0.00
ATOM    130  NE2 GLN A   4      -7.490   6.788   1.265  1.00  0.00
ATOM    131  H   GLN A   4      -9.944   1.476   0.442  1.00  0.00
ATOM    132  HA  GLN A   4      -9.704   3.827  -1.302  1.00  0.00
ATOM    133  HB2 GLN A   4      -8.500   2.896   1.245  1.00  0.00
ATOM    134  HB3 GLN A   4      -7.391   3.694   0.122  1.00  0.00
ATOM    135  HG2 GLN A   4      -9.179   5.565  -0.092  1.00  0.00
ATOM    136  HG3 GLN A   4      -9.997   4.810   1.282  1.00  0.00
ATOM    137 1HE2 GLN A   4      -6.878   7.322   1.847  1.00  0.00
ATOM    138 2HE2 GLN A   4      -7.640   7.060   0.314  1.00  0.00
ATOM    139  N   VAL A   5      -7.771   3.013  -2.714  1.00  0.00
ATOM    140  CA  VAL A   5      -6.861   2.499  -3.727  1.00  0.00
ATOM    141  C   VAL A   5      -5.759   1.542  -3.271  1.00  0.00
ATOM    142  O   VAL A   5      -5.661   0.419  -3.782  1.00  0.00
ATOM    143  CB  VAL A   5      -6.230   3.673  -4.489  1.00  0.00
ATOM    144  CG1 VAL A   5      -5.428   3.167  -5.665  1.00  0.00
ATOM    145  CG2 VAL A   5      -7.329   4.619  -4.959  1.00  0.00
ATOM    146  H   VAL A   5      -7.982   3.985  -2.822  1.00  0.00
ATOM    147  HA  VAL A   5      -7.506   1.872  -4.361  1.00  0.00
ATOM    148  HB  VAL A   5      -5.549   4.217  -3.819  1.00  0.00
ATOM    149 1HG1 VAL A   5      -4.983   4.020  -6.199  1.00  0.00
ATOM    150 2HG1 VAL A   5      -4.628   2.503  -5.305  1.00  0.00
ATOM    151 3HG1 VAL A   5      -6.086   2.611  -6.347  1.00  0.00
ATOM    152 1HG2 VAL A   5      -6.880   5.461  -5.505  1.00  0.00
ATOM    153 2HG2 VAL A   5      -8.020   4.078  -5.623  1.00  0.00
ATOM    154 3HG2 VAL A   5      -7.883   5.001  -4.088  1.00  0.00
ATOM    155  N   CYS A   6      -4.942   1.984  -2.317  1.00  0.00
ATOM    156  CA  CYS A   6      -3.839   1.172  -1.790  1.00  0.00
ATOM    157  C   CYS A   6      -4.241  -0.266  -1.482  1.00  0.00
ATOM    158  O   CYS A   6      -3.463  -1.199  -1.701  1.00  0.00
ATOM    159  CB  CYS A   6      -3.241   1.816  -0.518  1.00  0.00
ATOM    160  SG  CYS A   6      -4.155   1.545   1.050  1.00  0.00
ATOM    161  H   CYS A   6      -5.020   2.888  -1.897  1.00  0.00
ATOM    162  HA  CYS A   6      -3.083   1.140  -2.588  1.00  0.00
ATOM    163  HB2 CYS A   6      -2.217   1.436  -0.388  1.00  0.00
ATOM    164  HB3 CYS A   6      -3.163   2.900  -0.687  1.00  0.00
ATOM    165  HG  CYS A   6      -3.533   2.142   2.023  1.00  0.00
ATOM    166  N   ASP A   7      -5.463  -0.435  -0.987  1.00  0.00
ATOM    167  CA  ASP A   7      -5.975  -1.752  -0.642  1.00  0.00
ATOM    168  C   ASP A   7      -6.334  -2.596  -1.848  1.00  0.00
ATOM    169  O   ASP A   7      -5.818  -3.697  -2.013  1.00  0.00
ATOM    170  CB  ASP A   7      -7.206  -1.618   0.258  1.00  0.00
ATOM    171  CG  ASP A   7      -7.104  -2.468   1.508  1.00  0.00
ATOM    172  OD1 ASP A   7      -6.302  -2.104   2.400  1.00  0.00
ATOM    173  OD2 ASP A   7      -7.813  -3.501   1.589  1.00  0.00
ATOM    174  H   ASP A   7      -6.104   0.313  -0.820  1.00  0.00
ATOM    175  HA  ASP A   7      -5.160  -2.269  -0.114  1.00  0.00
ATOM    176  HB2 ASP A   7      -7.334  -0.564   0.544  1.00  0.00
ATOM    177  HB3 ASP A   7      -8.103  -1.909  -0.307  1.00  0.00
ATOM    178  N   VAL A   8      -7.225  -2.075  -2.685  1.00  0.00
ATOM    179  CA  VAL A   8      -7.674  -2.772  -3.888  1.00  0.00
ATOM    180  C   VAL A   8      -6.531  -3.195  -4.807  1.00  0.00
ATOM    181  O   VAL A   8      -6.447  -4.337  -5.270  1.00  0.00
ATOM    182  CB  VAL A   8      -8.619  -1.870  -4.721  1.00  0.00
ATOM    183  CG1 VAL A   8      -9.008  -2.560  -6.025  1.00  0.00
ATOM    184  CG2 VAL A   8      -9.842  -1.528  -3.910  1.00  0.00
ATOM    185  H   VAL A   8      -7.648  -1.179  -2.552  1.00  0.00
ATOM    186  HA  VAL A   8      -8.188  -3.673  -3.523  1.00  0.00
ATOM    187  HB  VAL A   8      -8.093  -0.939  -4.976  1.00  0.00
ATOM    188 1HG1 VAL A   8      -9.678  -1.905  -6.602  1.00  0.00
ATOM    189 2HG1 VAL A   8      -8.103  -2.768  -6.615  1.00  0.00
ATOM    190 3HG1 VAL A   8      -9.523  -3.506  -5.802  1.00  0.00
ATOM    191 1HG2 VAL A   8     -10.510  -0.888  -4.506  1.00  0.00
ATOM    192 2HG2 VAL A   8     -10.370  -2.452  -3.635  1.00  0.00
ATOM    193 3HG2 VAL A   8      -9.539  -0.993  -2.998  1.00  0.00
ATOM    194  N   PHE A   9      -5.644  -2.261  -5.066  1.00  0.00
ATOM    195  CA  PHE A   9      -4.536  -2.559  -5.937  1.00  0.00
ATOM    196  C   PHE A   9      -3.285  -3.107  -5.271  1.00  0.00
ATOM    197  O   PHE A   9      -2.284  -3.333  -5.947  1.00  0.00
ATOM    198  CB  PHE A   9      -4.248  -1.310  -6.768  1.00  0.00
ATOM    199  CG  PHE A   9      -5.407  -0.908  -7.643  1.00  0.00
ATOM    200  CD1 PHE A   9      -5.834  -1.744  -8.680  1.00  0.00
ATOM    201  CD2 PHE A   9      -6.090   0.290  -7.421  1.00  0.00
ATOM    202  CE1 PHE A   9      -6.919  -1.390  -9.482  1.00  0.00
ATOM    203  CE2 PHE A   9      -7.175   0.651  -8.215  1.00  0.00
ATOM    204  CZ  PHE A   9      -7.589  -0.192  -9.249  1.00  0.00
ATOM    205  H   PHE A   9      -5.666  -1.330  -4.703  1.00  0.00
ATOM    206  HA  PHE A   9      -4.846  -3.402  -6.571  1.00  0.00
ATOM    207  HB2 PHE A   9      -3.996  -0.478  -6.095  1.00  0.00
ATOM    208  HB3 PHE A   9      -3.364  -1.492  -7.399  1.00  0.00
ATOM    209  HD1 PHE A   9      -5.307  -2.692  -8.865  1.00  0.00
ATOM    210  HD2 PHE A   9      -5.767   0.957  -6.609  1.00  0.00
ATOM    211  HE1 PHE A   9      -7.244  -2.054 -10.296  1.00  0.00
ATOM    212  HE2 PHE A   9      -7.705   1.596  -8.030  1.00  0.00
ATOM    213  HZ  PHE A   9      -8.445   0.092  -9.879  1.00  0.00
ATOM    214  N   ASP A  10      -3.360  -3.346  -3.957  1.00  0.00
ATOM    215  CA  ASP A  10      -2.233  -3.880  -3.180  1.00  0.00
ATOM    216  C   ASP A  10      -0.922  -3.153  -3.462  1.00  0.00
ATOM    217  O   ASP A  10       0.014  -3.723  -4.007  1.00  0.00
ATOM    218  CB  ASP A  10      -2.056  -5.372  -3.468  1.00  0.00
ATOM    219  CG  ASP A  10      -3.268  -6.196  -3.068  1.00  0.00
ATOM    220  OD1 ASP A  10      -3.481  -6.420  -1.855  1.00  0.00
ATOM    221  OD2 ASP A  10      -4.012  -6.626  -3.969  1.00  0.00
ATOM    222  H   ASP A  10      -4.183  -3.179  -3.414  1.00  0.00
ATOM    223  HA  ASP A  10      -2.477  -3.719  -2.119  1.00  0.00
ATOM    224  HB2 ASP A  10      -1.861  -5.513  -4.541  1.00  0.00
ATOM    225  HB3 ASP A  10      -1.172  -5.743  -2.929  1.00  0.00
ATOM    226  N   ILE A  11      -0.867  -1.889  -3.084  1.00  0.00
ATOM    227  CA  ILE A  11       0.316  -1.079  -3.295  1.00  0.00
ATOM    228  C   ILE A  11       1.166  -0.987  -2.020  1.00  0.00
ATOM    229  O   ILE A  11       0.700  -0.573  -0.951  1.00  0.00
ATOM    230  CB  ILE A  11      -0.080   0.335  -3.774  1.00  0.00
ATOM    231  CG1 ILE A  11      -0.989   0.234  -5.013  1.00  0.00
ATOM    232  CG2 ILE A  11       1.164   1.122  -4.116  1.00  0.00
ATOM    233  CD1 ILE A  11      -1.568   1.576  -5.484  1.00  0.00
ATOM    234  H   ILE A  11      -1.621  -1.409  -2.636  1.00  0.00
ATOM    235  HA  ILE A  11       0.923  -1.566  -4.072  1.00  0.00
ATOM    236  HB  ILE A  11      -0.626   0.849  -2.970  1.00  0.00
ATOM    237 2HG1 ILE A  11      -0.415  -0.214  -5.838  1.00  0.00
ATOM    238 3HG1 ILE A  11      -1.819  -0.452  -4.789  1.00  0.00
ATOM    239 1HG2 ILE A  11       0.879   2.128  -4.458  1.00  0.00
ATOM    240 2HG2 ILE A  11       1.803   1.204  -3.225  1.00  0.00
ATOM    241 3HG2 ILE A  11       1.715   0.606  -4.916  1.00  0.00
ATOM    242 1HD1 ILE A  11      -2.202   1.412  -6.368  1.00  0.00
ATOM    243 2HD1 ILE A  11      -2.173   2.018  -4.678  1.00  0.00
ATOM    244 3HD1 ILE A  11      -0.747   2.259  -5.743  1.00  0.00
ATOM    245  N   TYR A  12       2.431  -1.366  -2.165  1.00  0.00
ATOM    246  CA  TYR A  12       3.375  -1.356  -1.064  1.00  0.00
ATOM    247  C   TYR A  12       4.645  -0.618  -1.392  1.00  0.00
ATOM    248  O   TYR A  12       4.986  -0.391  -2.558  1.00  0.00
ATOM    249  CB  TYR A  12       3.790  -2.783  -0.719  1.00  0.00
ATOM    250  CG  TYR A  12       2.665  -3.746  -0.490  1.00  0.00
ATOM    251  CD1 TYR A  12       2.033  -3.833   0.751  1.00  0.00
ATOM    252  CD2 TYR A  12       2.266  -4.622  -1.493  1.00  0.00
ATOM    253  CE1 TYR A  12       1.031  -4.789   0.987  1.00  0.00
ATOM    254  CE2 TYR A  12       1.265  -5.578  -1.270  1.00  0.00
ATOM    255  CZ  TYR A  12       0.662  -5.656  -0.028  1.00  0.00
ATOM    256  OH  TYR A  12      -0.262  -6.635   0.214  1.00  0.00
ATOM    257  H   TYR A  12       2.818  -1.681  -3.031  1.00  0.00
ATOM    258  HA  TYR A  12       2.859  -0.856  -0.231  1.00  0.00
ATOM    259  HB2 TYR A  12       4.420  -3.169  -1.533  1.00  0.00
ATOM    260  HB3 TYR A  12       4.415  -2.755   0.186  1.00  0.00
ATOM    261  HD1 TYR A  12       2.324  -3.143   1.556  1.00  0.00
ATOM    262  HD2 TYR A  12       2.745  -4.565  -2.481  1.00  0.00
ATOM    263  HE1 TYR A  12       0.543  -4.848   1.971  1.00  0.00
ATOM    264  HE2 TYR A  12       0.962  -6.260  -2.077  1.00  0.00
ATOM    265  HH  TYR A  12      -0.226  -7.317  -0.517  1.00  0.00
ATOM    266  N   ALA A  13       5.366  -0.279  -0.339  1.00  0.00
ATOM    267  CA  ALA A  13       6.622   0.415  -0.482  1.00  0.00
ATOM    268  C   ALA A  13       7.674  -0.520   0.113  1.00  0.00
ATOM    269  O   ALA A  13       7.394  -1.259   1.073  1.00  0.00
ATOM    270  CB  ALA A  13       6.592   1.732   0.291  1.00  0.00
ATOM    271  H   ALA A  13       5.103  -0.471   0.607  1.00  0.00
ATOM    272  HA  ALA A  13       6.835   0.659  -1.533  1.00  0.00
ATOM    273  HB1 ALA A  13       7.556   2.249   0.173  1.00  0.00
ATOM    274  HB2 ALA A  13       5.784   2.369  -0.099  1.00  0.00
ATOM    275  HB3 ALA A  13       6.415   1.528   1.358  1.00  0.00
ATOM    276  N   ILE A  14       8.856  -0.530  -0.497  1.00  0.00
ATOM    277  CA  ILE A  14       9.963  -1.351  -0.025  1.00  0.00
ATOM    278  C   ILE A  14      11.175  -0.422  -0.162  1.00  0.00
ATOM    279  O   ILE A  14      11.382   0.208  -1.197  1.00  0.00
ATOM    280  CB  ILE A  14      10.144  -2.679  -0.818  1.00  0.00
ATOM    281  CG1 ILE A  14      11.363  -3.428  -0.266  1.00  0.00
ATOM    282  CG2 ILE A  14      10.328  -2.411  -2.314  1.00  0.00
ATOM    283  CD1 ILE A  14      11.402  -4.922  -0.607  1.00  0.00
ATOM    284  H   ILE A  14       9.067   0.016  -1.308  1.00  0.00
ATOM    285  HA  ILE A  14       9.798  -1.703   1.003  1.00  0.00
ATOM    286  HB  ILE A  14       9.237  -3.290  -0.695  1.00  0.00
ATOM    287 2HG1 ILE A  14      12.276  -2.953  -0.655  1.00  0.00
ATOM    288 3HG1 ILE A  14      11.383  -3.314   0.827  1.00  0.00
ATOM    289 1HG2 ILE A  14      10.453  -3.366  -2.845  1.00  0.00
ATOM    290 2HG2 ILE A  14       9.444  -1.887  -2.705  1.00  0.00
ATOM    291 3HG2 ILE A  14      11.221  -1.786  -2.468  1.00  0.00
ATOM    292 1HD1 ILE A  14      12.307  -5.374  -0.172  1.00  0.00
ATOM    293 2HD1 ILE A  14      10.511  -5.417  -0.193  1.00  0.00
ATOM    294 3HD1 ILE A  14      11.418  -5.050  -1.700  1.00  0.00
ATOM    295  N   CYS A  15      11.949  -0.304   0.908  1.00  0.00
ATOM    296  CA  CYS A  15      13.120   0.557   0.910  1.00  0.00
ATOM    297  C   CYS A  15      14.140   0.002   1.888  1.00  0.00
ATOM    298  O   CYS A  15      13.883  -0.973   2.585  1.00  0.00
ATOM    299  CB  CYS A  15      12.723   1.959   1.384  1.00  0.00
ATOM    300  SG  CYS A  15      12.048   1.972   3.136  1.00  0.00
ATOM    301  H   CYS A  15      11.788  -0.784   1.769  1.00  0.00
ATOM    302  HA  CYS A  15      13.538   0.602  -0.106  1.00  0.00
ATOM    303  HB2 CYS A  15      13.600   2.621   1.330  1.00  0.00
ATOM    304  HB3 CYS A  15      11.966   2.372   0.701  1.00  0.00
ATOM    305  HG  CYS A  15      11.300   3.022   3.304  1.00  0.00
ATOM    306  N   ALA A  16      15.272   0.691   1.950  1.00  0.00
ATOM    307  CA  ALA A  16      16.377   0.359   2.808  1.00  0.00
ATOM    308  C   ALA A  16      16.897   1.693   3.348  1.00  0.00
ATOM    309  O   ALA A  16      17.109   2.623   2.571  1.00  0.00
ATOM    310  CB  ALA A  16      17.465  -0.336   2.000  1.00  0.00
ATOM    311  H   ALA A  16      15.439   1.504   1.393  1.00  0.00
ATOM    312  HA  ALA A  16      16.076  -0.320   3.621  1.00  0.00
ATOM    313  HB1 ALA A  16      18.308  -0.588   2.659  1.00  0.00
ATOM    314  HB2 ALA A  16      17.061  -1.257   1.554  1.00  0.00
ATOM    315  HB3 ALA A  16      17.813   0.335   1.201  1.00  0.00
ATOM    316  N   CYS A  17      17.104   1.789   4.666  1.00  0.00
ATOM    317  CA  CYS A  17      17.606   3.024   5.266  1.00  0.00
ATOM    318  C   CYS A  17      18.771   2.813   6.224  1.00  0.00
ATOM    319  O   CYS A  17      18.768   1.879   7.034  1.00  0.00
ATOM    320  CB  CYS A  17      16.510   3.750   6.041  1.00  0.00
ATOM    321  SG  CYS A  17      15.181   4.367   5.057  1.00  0.00
ATOM    322  H   CYS A  17      16.935   1.048   5.316  1.00  0.00
ATOM    323  HA  CYS A  17      17.956   3.621   4.411  1.00  0.00
ATOM    324  HB2 CYS A  17      16.099   3.063   6.795  1.00  0.00
ATOM    325  HB3 CYS A  17      16.964   4.592   6.585  1.00  0.00
ATOM    326  HG  CYS A  17      14.050   4.092   5.636  1.00  0.00
ATOM    327  N   CYS A  18      19.755   3.707   6.144  1.00  0.00
ATOM    328  CA  CYS A  18      20.909   3.618   7.008  1.00  0.00
ATOM    329  C   CYS A  18      20.811   4.755   8.023  1.00  0.00
ATOM    330  O   CYS A  18      19.800   5.470   8.079  1.00  0.00
ATOM    331  CB  CYS A  18      22.199   3.737   6.188  1.00  0.00
ATOM    332  SG  CYS A  18      22.401   5.308   5.324  1.00  0.00
ATOM    333  H   CYS A  18      19.767   4.476   5.505  1.00  0.00
ATOM    334  HA  CYS A  18      20.934   2.646   7.522  1.00  0.00
ATOM    335  HB2 CYS A  18      23.058   3.590   6.859  1.00  0.00
ATOM    336  HB3 CYS A  18      22.224   2.922   5.450  1.00  0.00
ATOM    337  HG  CYS A  18      22.769   6.223   6.169  1.00  0.00
ATOM    338  N   LYS A  19      21.846   4.895   8.843  1.00  0.00
ATOM    339  CA  LYS A  19      21.866   5.950   9.837  1.00  0.00
ATOM    340  C   LYS A  19      22.549   7.108   9.111  1.00  0.00
ATOM    341  O   LYS A  19      23.368   6.887   8.208  1.00  0.00
ATOM    342  CB  LYS A  19      22.634   5.512  11.089  1.00  0.00
ATOM    343  CG  LYS A  19      21.854   4.476  11.908  1.00  0.00
ATOM    344  CD  LYS A  19      22.617   3.932  13.132  1.00  0.00
ATOM    345  CE  LYS A  19      23.971   3.356  12.742  1.00  0.00
ATOM    346  NZ  LYS A  19      24.553   2.543  13.827  1.00  0.00
ATOM    347  H   LYS A  19      22.655   4.308   8.837  1.00  0.00
ATOM    348  HA  LYS A  19      20.866   6.223  10.206  1.00  0.00
ATOM    349  HB2 LYS A  19      23.605   5.088  10.792  1.00  0.00
ATOM    350  HB3 LYS A  19      22.844   6.391  11.715  1.00  0.00
ATOM    351  HG2 LYS A  19      20.912   4.929  12.250  1.00  0.00
ATOM    352  HG3 LYS A  19      21.587   3.634  11.253  1.00  0.00
ATOM    353  HD2 LYS A  19      22.759   4.740  13.865  1.00  0.00
ATOM    354  HD3 LYS A  19      22.015   3.154  13.623  1.00  0.00
ATOM    355  HE2 LYS A  19      23.859   2.737  11.838  1.00  0.00
ATOM    356  HE3 LYS A  19      24.659   4.176  12.488  1.00  0.00
ATOM    357  HZ1 LYS A  19      25.447   2.195  13.541  1.00  0.00
ATOM    358  HZ2 LYS A  19      24.661   3.106  14.645  1.00  0.00
ATOM    359  HZ3 LYS A  19      23.946   1.774  14.029  1.00  0.00
ATOM    360  N   VAL A  20      22.200   8.332   9.492  1.00  0.00
ATOM    361  CA  VAL A  20      22.759   9.528   8.869  1.00  0.00
ATOM    362  C   VAL A  20      23.992  10.138   9.492  1.00  0.00
ATOM    363  O   VAL A  20      24.056  10.326  10.699  1.00  0.00
ATOM    364  CB  VAL A  20      21.698  10.593   8.781  1.00  0.00
ATOM    365  CG1 VAL A  20      22.274  11.851   8.168  1.00  0.00
ATOM    366  CG2 VAL A  20      20.528  10.062   7.974  1.00  0.00
ATOM    367  H   VAL A  20      21.542   8.520  10.221  1.00  0.00
ATOM    368  HA  VAL A  20      23.098   9.162   7.889  1.00  0.00
ATOM    369  HB  VAL A  20      21.338  10.851   9.788  1.00  0.00
ATOM    370 1HG1 VAL A  20      21.492  12.622   8.108  1.00  0.00
ATOM    371 2HG1 VAL A  20      23.102  12.218   8.792  1.00  0.00
ATOM    372 3HG1 VAL A  20      22.648  11.630   7.157  1.00  0.00
ATOM    373 1HG2 VAL A  20      19.748  10.835   7.906  1.00  0.00
ATOM    374 2HG2 VAL A  20      20.869   9.795   6.963  1.00  0.00
ATOM    375 3HG2 VAL A  20      20.116   9.169   8.468  1.00  0.00
ATOM    376  N   GLU A  21      24.941  10.501   8.630  1.00  0.00
ATOM    377  CA  GLU A  21      26.209  11.098   9.051  1.00  0.00
ATOM    378  C   GLU A  21      26.181  12.504   9.643  1.00  0.00
ATOM    379  O   GLU A  21      27.244  13.035   9.972  1.00  0.00
ATOM    380  CB  GLU A  21      27.208  11.103   7.893  1.00  0.00
ATOM    381  CG  GLU A  21      28.611  11.515   8.312  1.00  0.00
ATOM    382  CD  GLU A  21      29.447  11.987   7.154  1.00  0.00
ATOM    383  OE1 GLU A  21      29.110  13.047   6.572  1.00  0.00
ATOM    384  OE2 GLU A  21      30.445  11.303   6.830  1.00  0.00
ATOM    385  H   GLU A  21      24.855  10.392   7.640  1.00  0.00
ATOM    386  HA  GLU A  21      26.503  10.444   9.884  1.00  0.00
ATOM    387  HB2 GLU A  21      27.245  10.099   7.447  1.00  0.00
ATOM    388  HB3 GLU A  21      26.850  11.789   7.112  1.00  0.00
ATOM    389  HG2 GLU A  21      28.545  12.316   9.063  1.00  0.00
ATOM    390  HG3 GLU A  21      29.110  10.662   8.795  1.00  0.00
ATOM    391  N   SER A  22      25.009  13.122   9.784  1.00  0.00
ATOM    392  CA  SER A  22      24.996  14.467  10.359  1.00  0.00
ATOM    393  C   SER A  22      25.846  14.257  11.606  1.00  0.00
ATOM    394  O   SER A  22      25.581  13.348  12.393  1.00  0.00
ATOM    395  CB  SER A  22      23.572  14.910  10.749  1.00  0.00
ATOM    396  OG  SER A  22      23.533  16.283  11.141  1.00  0.00
ATOM    397  H   SER A  22      24.118  12.747   9.530  1.00  0.00
ATOM    398  HA  SER A  22      25.358  15.247   9.672  1.00  0.00
ATOM    399  HB2 SER A  22      22.892  14.750   9.900  1.00  0.00
ATOM    400  HB3 SER A  22      23.206  14.282  11.575  1.00  0.00
ATOM    401  HG  SER A  22      22.596  16.534  11.385  1.00  0.00
ATOM    402  N   LYS A  23      26.891  15.064  11.752  1.00  0.00
ATOM    403  CA  LYS A  23      27.781  14.956  12.901  1.00  0.00
ATOM    404  C   LYS A  23      27.126  15.397  14.194  1.00  0.00
ATOM    405  O   LYS A  23      26.947  16.592  14.442  1.00  0.00
ATOM    406  CB  LYS A  23      29.057  15.782  12.681  1.00  0.00
ATOM    407  CG  LYS A  23      28.780  17.216  12.257  1.00  0.00
ATOM    408  CD  LYS A  23      30.045  18.045  12.138  1.00  0.00
ATOM    409  CE  LYS A  23      29.710  19.430  11.603  1.00  0.00
ATOM    410  NZ  LYS A  23      28.653  20.106  12.418  1.00  0.00
ATOM    411  H   LYS A  23      27.136  15.785  11.104  1.00  0.00
ATOM    412  HA  LYS A  23      28.032  13.889  12.994  1.00  0.00
ATOM    413  HB2 LYS A  23      29.646  15.789  13.610  1.00  0.00
ATOM    414  HB3 LYS A  23      29.674  15.292  11.914  1.00  0.00
ATOM    415  HG2 LYS A  23      28.256  17.214  11.289  1.00  0.00
ATOM    416  HG3 LYS A  23      28.105  17.687  12.986  1.00  0.00
ATOM    417  HD2 LYS A  23      30.532  18.130  13.121  1.00  0.00
ATOM    418  HD3 LYS A  23      30.760  17.546  11.467  1.00  0.00
ATOM    419  HE2 LYS A  23      30.618  20.050  11.596  1.00  0.00
ATOM    420  HE3 LYS A  23      29.370  19.347  10.560  1.00  0.00
ATOM    421  HZ1 LYS A  23      28.655  21.086  12.221  1.00  0.00
ATOM    422  HZ2 LYS A  23      27.759  19.721  12.189  1.00  0.00
ATOM    423  HZ3 LYS A  23      28.838  19.961  13.390  1.00  0.00
ATOM    424  N   ASN A  24      26.732  14.418  14.996  1.00  0.00
ATOM    425  CA  ASN A  24      26.103  14.702  16.276  1.00  0.00
ATOM    426  C   ASN A  24      27.229  15.378  17.060  1.00  0.00
ATOM    427  O   ASN A  24      28.355  14.877  17.052  1.00  0.00
ATOM    428  CB  ASN A  24      25.665  13.381  16.951  1.00  0.00
ATOM    429  CG  ASN A  24      26.707  12.250  16.810  1.00  0.00
ATOM    430  OD1 ASN A  24      27.857  12.555  16.211  1.00  0.00
ATOM    431  ND2 ASN A  24      26.466  11.120  17.234  1.00  0.00
ATOM    432  H   ASN A  24      26.835  13.445  14.787  1.00  0.00
ATOM    433  HA  ASN A  24      25.198  15.322  16.205  1.00  0.00
ATOM    434  HB2 ASN A  24      25.478  13.567  18.019  1.00  0.00
ATOM    435  HB3 ASN A  24      24.713  13.049  16.512  1.00  0.00
ATOM    436 1HD2 ASN A  24      27.146  10.393  17.134  1.00  0.00
ATOM    437 2HD2 ASN A  24      25.591  10.928  17.679  1.00  0.00
ATOM    438  N   GLU A  25      26.994  16.524  17.697  1.00  0.00
ATOM    439  CA  GLU A  25      28.128  17.092  18.422  1.00  0.00
ATOM    440  C   GLU A  25      28.238  16.404  19.777  1.00  0.00
ATOM    441  O   GLU A  25      28.921  16.876  20.698  1.00  0.00
ATOM    442  CB  GLU A  25      28.073  18.621  18.601  1.00  0.00
ATOM    443  CG  GLU A  25      29.443  19.098  19.140  1.00  0.00
ATOM    444  CD  GLU A  25      29.802  20.557  18.873  1.00  0.00
ATOM    445  OE1 GLU A  25      29.002  21.305  18.269  1.00  0.00
ATOM    446  OE2 GLU A  25      30.917  20.951  19.285  1.00  0.00
ATOM    447  H   GLU A  25      26.131  17.030  17.728  1.00  0.00
ATOM    448  HA  GLU A  25      29.021  16.908  17.807  1.00  0.00
ATOM    449  HB2 GLU A  25      27.847  19.111  17.643  1.00  0.00
ATOM    450  HB3 GLU A  25      27.270  18.895  19.300  1.00  0.00
ATOM    451  HG2 GLU A  25      29.464  18.930  20.227  1.00  0.00
ATOM    452  HG3 GLU A  25      30.227  18.463  18.701  1.00  0.00
ATOM    453  N   GLY A  26      27.574  15.256  19.867  1.00  0.00
ATOM    454  CA  GLY A  26      27.591  14.490  21.091  1.00  0.00
ATOM    455  C   GLY A  26      27.285  13.024  20.871  1.00  0.00
ATOM    456  O   GLY A  26      26.290  12.526  21.400  1.00  0.00
ATOM    457  H   GLY A  26      27.036  14.854  19.127  1.00  0.00
ATOM    458  HA2 GLY A  26      28.579  14.586  21.564  1.00  0.00
ATOM    459  HA3 GLY A  26      26.856  14.911  21.792  1.00  0.00
ATOM    460  N   LYS A  27      28.124  12.329  20.099  1.00  0.00
ATOM    461  CA  LYS A  27      27.917  10.900  19.830  1.00  0.00
ATOM    462  C   LYS A  27      27.705  10.245  21.192  1.00  0.00
ATOM    463  O   LYS A  27      27.018   9.227  21.310  1.00  0.00
ATOM    464  CB  LYS A  27      29.142  10.280  19.134  1.00  0.00
ATOM    465  CG  LYS A  27      28.861   8.932  18.445  1.00  0.00
ATOM    466  CD  LYS A  27      30.026   8.436  17.566  1.00  0.00
ATOM    467  CE  LYS A  27      31.275   8.067  18.380  1.00  0.00
ATOM    468  NZ  LYS A  27      32.380   7.490  17.544  1.00  0.00
ATOM    469  H   LYS A  27      28.933  12.720  19.659  1.00  0.00
ATOM    470  HA  LYS A  27      27.059  10.749  19.160  1.00  0.00
ATOM    471  HB2 LYS A  27      29.521  10.990  18.385  1.00  0.00
ATOM    472  HB3 LYS A  27      29.941  10.139  19.878  1.00  0.00
ATOM    473  HG2 LYS A  27      28.644   8.175  19.213  1.00  0.00
ATOM    474  HG3 LYS A  27      27.959   9.029  17.823  1.00  0.00
ATOM    475  HD2 LYS A  27      29.697   7.557  16.992  1.00  0.00
ATOM    476  HD3 LYS A  27      30.287   9.217  16.837  1.00  0.00
ATOM    477  HE2 LYS A  27      31.646   8.965  18.895  1.00  0.00
ATOM    478  HE3 LYS A  27      30.996   7.341  19.158  1.00  0.00
ATOM    479  HZ1 LYS A  27      33.161   7.272  18.129  1.00  0.00
ATOM    480  HZ2 LYS A  27      32.058   6.657  17.095  1.00  0.00
ATOM    481  HZ3 LYS A  27      32.659   8.155  16.852  1.00  0.00
ATOM    482  N   LYS A  28      28.289  10.860  22.220  1.00  0.00
ATOM    483  CA  LYS A  28      28.185  10.375  23.593  1.00  0.00
ATOM    484  C   LYS A  28      26.773  10.624  24.148  1.00  0.00
ATOM    485  O   LYS A  28      26.392  11.772  24.412  1.00  0.00
ATOM    486  CB  LYS A  28      29.228  11.078  24.477  1.00  0.00
ATOM    487  CG  LYS A  28      29.239  10.641  25.936  1.00  0.00
ATOM    488  CD  LYS A  28      30.235  11.468  26.741  1.00  0.00
ATOM    489  CE  LYS A  28      30.222  11.091  28.221  1.00  0.00
ATOM    490  NZ  LYS A  28      28.883  11.285  28.856  1.00  0.00
ATOM    491  H   LYS A  28      28.837  11.692  22.124  1.00  0.00
ATOM    492  HA  LYS A  28      28.375   9.291  23.598  1.00  0.00
ATOM    493  HB2 LYS A  28      30.227  10.900  24.050  1.00  0.00
ATOM    494  HB3 LYS A  28      29.050  12.163  24.436  1.00  0.00
ATOM    495  HG2 LYS A  28      28.231  10.752  26.365  1.00  0.00
ATOM    496  HG3 LYS A  28      29.501   9.575  26.003  1.00  0.00
ATOM    497  HD2 LYS A  28      31.247  11.322  26.334  1.00  0.00
ATOM    498  HD3 LYS A  28      29.997  12.537  26.632  1.00  0.00
ATOM    499  HE2 LYS A  28      30.526  10.039  28.329  1.00  0.00
ATOM    500  HE3 LYS A  28      30.968  11.698  28.755  1.00  0.00
ATOM    501  HZ1 LYS A  28      28.969  11.198  29.848  1.00  0.00
ATOM    502  HZ2 LYS A  28      28.535  12.195  28.630  1.00  0.00
ATOM    503  HZ3 LYS A  28      28.248  10.592  28.515  1.00  0.00
ATOM    504  N   ASN A  29      26.008   9.544  24.309  1.00  0.00
ATOM    505  CA  ASN A  29      24.645   9.620  24.826  1.00  0.00
ATOM    506  C   ASN A  29      23.663  10.317  23.886  1.00  0.00
ATOM    507  O   ASN A  29      23.025  11.296  24.260  1.00  0.00
ATOM    508  CB  ASN A  29      24.632  10.304  26.204  1.00  0.00
ATOM    509  CG  ASN A  29      24.987   9.342  27.344  1.00  0.00
ATOM    510  OD1 ASN A  29      25.970   8.595  27.266  1.00  0.00
ATOM    511  ND2 ASN A  29      24.187   9.365  28.410  1.00  0.00
ATOM    512  H   ASN A  29      26.310   8.616  24.090  1.00  0.00
ATOM    513  HA  ASN A  29      24.300   8.579  24.917  1.00  0.00
ATOM    514  HB2 ASN A  29      25.345  11.142  26.200  1.00  0.00
ATOM    515  HB3 ASN A  29      23.634  10.731  26.387  1.00  0.00
ATOM    516 1HD2 ASN A  29      24.371   8.762  29.186  1.00  0.00
ATOM    517 2HD2 ASN A  29      23.401   9.984  28.432  1.00  0.00
ATOM    518  N   GLU A  30      23.548   9.815  22.660  1.00  0.00
ATOM    519  CA  GLU A  30      22.624  10.413  21.710  1.00  0.00
ATOM    520  C   GLU A  30      21.301   9.650  21.837  1.00  0.00
ATOM    521  O   GLU A  30      21.259   8.546  22.384  1.00  0.00
ATOM    522  CB  GLU A  30      23.168  10.327  20.278  1.00  0.00
ATOM    523  CG  GLU A  30      23.332   8.917  19.729  1.00  0.00
ATOM    524  CD  GLU A  30      23.394   8.881  18.198  1.00  0.00
ATOM    525  OE1 GLU A  30      22.386   9.250  17.546  1.00  0.00
ATOM    526  OE2 GLU A  30      24.447   8.482  17.650  1.00  0.00
ATOM    527  H   GLU A  30      24.061   9.030  22.316  1.00  0.00
ATOM    528  HA  GLU A  30      22.483  11.482  21.929  1.00  0.00
ATOM    529  HB2 GLU A  30      22.492  10.885  19.612  1.00  0.00
ATOM    530  HB3 GLU A  30      24.144  10.832  20.242  1.00  0.00
ATOM    531  HG2 GLU A  30      24.252   8.473  20.139  1.00  0.00
ATOM    532  HG3 GLU A  30      22.493   8.294  20.073  1.00  0.00
ATOM    533  N   VAL A  31      20.222  10.239  21.340  1.00  0.00
ATOM    534  CA  VAL A  31      18.903   9.615  21.405  1.00  0.00
ATOM    535  C   VAL A  31      18.557   8.870  20.114  1.00  0.00
ATOM    536  O   VAL A  31      18.902   9.310  19.017  1.00  0.00
ATOM    537  CB  VAL A  31      17.808  10.685  21.708  1.00  0.00
ATOM    538  CG1 VAL A  31      16.415  10.098  21.557  1.00  0.00
ATOM    539  CG2 VAL A  31      17.990  11.205  23.119  1.00  0.00
ATOM    540  H   VAL A  31      20.233  11.134  20.894  1.00  0.00
ATOM    541  HA  VAL A  31      18.932   8.880  22.223  1.00  0.00
ATOM    542  HB  VAL A  31      17.915  11.509  20.986  1.00  0.00
ATOM    543 1HG1 VAL A  31      15.664  10.873  21.775  1.00  0.00
ATOM    544 2HG1 VAL A  31      16.278   9.736  20.526  1.00  0.00
ATOM    545 3HG1 VAL A  31      16.291   9.260  22.259  1.00  0.00
ATOM    546 1HG2 VAL A  31      17.220  11.960  23.335  1.00  0.00
ATOM    547 2HG2 VAL A  31      17.898  10.373  23.832  1.00  0.00
ATOM    548 3HG2 VAL A  31      18.987  11.662  23.217  1.00  0.00
ATOM    549  N   PHE A  32      17.886   7.731  20.252  1.00  0.00
ATOM    550  CA  PHE A  32      17.502   6.935  19.098  1.00  0.00
ATOM    551  C   PHE A  32      15.998   6.692  19.046  1.00  0.00
ATOM    552  O   PHE A  32      15.319   6.675  20.072  1.00  0.00
ATOM    553  CB  PHE A  32      18.206   5.565  19.115  1.00  0.00
ATOM    554  CG  PHE A  32      19.709   5.633  19.031  1.00  0.00
ATOM    555  CD1 PHE A  32      20.345   5.920  17.829  1.00  0.00
ATOM    556  CD2 PHE A  32      20.490   5.361  20.148  1.00  0.00
ATOM    557  CE1 PHE A  32      21.742   5.926  17.736  1.00  0.00
ATOM    558  CE2 PHE A  32      21.881   5.364  20.070  1.00  0.00
ATOM    559  CZ  PHE A  32      22.510   5.647  18.856  1.00  0.00
ATOM    560  H   PHE A  32      17.603   7.349  21.133  1.00  0.00
ATOM    561  HA  PHE A  32      17.807   7.511  18.212  1.00  0.00
ATOM    562  HB2 PHE A  32      17.927   5.035  20.038  1.00  0.00
ATOM    563  HB3 PHE A  32      17.832   4.964  18.273  1.00  0.00
ATOM    564  HD1 PHE A  32      19.743   6.146  16.938  1.00  0.00
ATOM    565  HD2 PHE A  32      20.002   5.140  21.108  1.00  0.00
ATOM    566  HE1 PHE A  32      22.229   6.152  16.776  1.00  0.00
ATOM    567  HE2 PHE A  32      22.483   5.144  20.964  1.00  0.00
ATOM    568  HZ  PHE A  32      23.609   5.648  18.790  1.00  0.00
ATOM    569  N   ASN A  33      15.500   6.516  17.827  1.00  0.00
ATOM    570  CA  ASN A  33      14.087   6.254  17.544  1.00  0.00
ATOM    571  C   ASN A  33      14.043   5.668  16.116  1.00  0.00
ATOM    572  O   ASN A  33      15.085   5.573  15.468  1.00  0.00
ATOM    573  CB  ASN A  33      13.234   7.528  17.660  1.00  0.00
ATOM    574  CG  ASN A  33      13.728   8.649  16.782  1.00  0.00
ATOM    575  OD1 ASN A  33      14.074   8.440  15.612  1.00  0.00
ATOM    576  ND2 ASN A  33      13.752   9.864  17.336  1.00  0.00
ATOM    577  H   ASN A  33      16.066   6.551  17.003  1.00  0.00
ATOM    578  HA  ASN A  33      13.662   5.554  18.278  1.00  0.00
ATOM    579  HB2 ASN A  33      12.195   7.291  17.392  1.00  0.00
ATOM    580  HB3 ASN A  33      13.228   7.865  18.707  1.00  0.00
ATOM    581 1HD2 ASN A  33      14.059  10.651  16.801  1.00  0.00
ATOM    582 2HD2 ASN A  33      13.463   9.987  18.286  1.00  0.00
ATOM    583  N   ASN A  34      12.877   5.247  15.628  1.00  0.00
ATOM    584  CA  ASN A  34      12.822   4.677  14.265  1.00  0.00
ATOM    585  C   ASN A  34      13.422   5.621  13.221  1.00  0.00
ATOM    586  O   ASN A  34      14.123   5.174  12.301  1.00  0.00
ATOM    587  CB  ASN A  34      11.388   4.315  13.861  1.00  0.00
ATOM    588  CG  ASN A  34      10.766   3.299  14.787  1.00  0.00
ATOM    589  OD1 ASN A  34      11.440   2.407  15.278  1.00  0.00
ATOM    590  ND2 ASN A  34       9.465   3.425  15.021  1.00  0.00
ATOM    591  H   ASN A  34      12.005   5.282  16.115  1.00  0.00
ATOM    592  HA  ASN A  34      13.427   3.760  14.293  1.00  0.00
ATOM    593  HB2 ASN A  34      10.771   5.226  13.854  1.00  0.00
ATOM    594  HB3 ASN A  34      11.389   3.919  12.834  1.00  0.00
ATOM    595 1HD2 ASN A  34       9.000   2.774  15.620  1.00  0.00
ATOM    596 2HD2 ASN A  34       8.951   4.172  14.598  1.00  0.00
ATOM    597  N   TYR A  35      13.166   6.923  13.398  1.00  0.00
ATOM    598  CA  TYR A  35      13.657   7.976  12.504  1.00  0.00
ATOM    599  C   TYR A  35      15.179   7.956  12.391  1.00  0.00
ATOM    600  O   TYR A  35      15.768   8.639  11.532  1.00  0.00
ATOM    601  CB  TYR A  35      13.216   9.357  12.981  1.00  0.00
ATOM    602  CG  TYR A  35      13.342  10.408  11.897  1.00  0.00
ATOM    603  CD1 TYR A  35      12.849  10.156  10.609  1.00  0.00
ATOM    604  CD2 TYR A  35      13.901  11.666  12.152  1.00  0.00
ATOM    605  CE1 TYR A  35      12.903  11.116   9.607  1.00  0.00
ATOM    606  CE2 TYR A  35      13.952  12.645  11.143  1.00  0.00
ATOM    607  CZ  TYR A  35      13.450  12.356   9.875  1.00  0.00
ATOM    608  OH  TYR A  35      13.495  13.295   8.864  1.00  0.00
ATOM    609  H   TYR A  35      12.616   7.270  14.158  1.00  0.00
ATOM    610  HA  TYR A  35      13.223   7.774  11.514  1.00  0.00
ATOM    611  HB2 TYR A  35      12.171   9.309  13.322  1.00  0.00
ATOM    612  HB3 TYR A  35      13.825   9.654  13.848  1.00  0.00
ATOM    613  HD1 TYR A  35      12.409   9.173  10.386  1.00  0.00
ATOM    614  HD2 TYR A  35      14.304  11.891  13.150  1.00  0.00
ATOM    615  HE1 TYR A  35      12.511  10.891   8.604  1.00  0.00
ATOM    616  HE2 TYR A  35      14.385  13.634  11.354  1.00  0.00
ATOM    617  HH  TYR A  35      13.913  14.136   9.207  1.00  0.00
ATOM    618  N   THR A  36      15.815   7.208  13.287  1.00  0.00
ATOM    619  CA  THR A  36      17.265   7.081  13.281  1.00  0.00
ATOM    620  C   THR A  36      17.640   6.458  11.917  1.00  0.00
ATOM    621  O   THR A  36      18.666   6.793  11.316  1.00  0.00
ATOM    622  CB  THR A  36      17.745   6.128  14.425  1.00  0.00
ATOM    623  OG1 THR A  36      17.537   6.766  15.698  1.00  0.00
ATOM    624  CG2 THR A  36      19.232   5.763  14.256  1.00  0.00
ATOM    625  H   THR A  36      15.356   6.691  14.010  1.00  0.00
ATOM    626  HA  THR A  36      17.738   8.062  13.437  1.00  0.00
ATOM    627  HB  THR A  36      17.160   5.199  14.374  1.00  0.00
ATOM    628  HG1 THR A  36      18.352   7.290  15.945  1.00  0.00
ATOM    629 1HG2 THR A  36      19.540   5.094  15.073  1.00  0.00
ATOM    630 2HG2 THR A  36      19.378   5.255  13.292  1.00  0.00
ATOM    631 3HG2 THR A  36      19.840   6.679  14.284  1.00  0.00
ATOM    632  N   PHE A  37      16.812   5.540  11.433  1.00  0.00
ATOM    633  CA  PHE A  37      17.090   4.896  10.139  1.00  0.00
ATOM    634  C   PHE A  37      16.284   5.653   9.068  1.00  0.00
ATOM    635  O   PHE A  37      15.077   5.435   8.920  1.00  0.00
ATOM    636  CB  PHE A  37      16.709   3.406  10.193  1.00  0.00
ATOM    637  CG  PHE A  37      17.525   2.614  11.196  1.00  0.00
ATOM    638  CD1 PHE A  37      18.816   2.156  10.882  1.00  0.00
ATOM    639  CD2 PHE A  37      17.041   2.399  12.483  1.00  0.00
ATOM    640  CE1 PHE A  37      19.606   1.504  11.846  1.00  0.00
ATOM    641  CE2 PHE A  37      17.823   1.752  13.455  1.00  0.00
ATOM    642  CZ  PHE A  37      19.108   1.307  13.131  1.00  0.00
ATOM    643  H   PHE A  37      15.977   5.231  11.888  1.00  0.00
ATOM    644  HA  PHE A  37      18.161   4.941   9.895  1.00  0.00
ATOM    645  HB2 PHE A  37      15.642   3.317  10.448  1.00  0.00
ATOM    646  HB3 PHE A  37      16.839   2.964   9.194  1.00  0.00
ATOM    647  HD1 PHE A  37      19.215   2.309   9.868  1.00  0.00
ATOM    648  HD2 PHE A  37      16.028   2.742  12.743  1.00  0.00
ATOM    649  HE1 PHE A  37      20.614   1.150  11.586  1.00  0.00
ATOM    650  HE2 PHE A  37      17.425   1.597  14.468  1.00  0.00
ATOM    651  HZ  PHE A  37      19.725   0.804  13.890  1.00  0.00
ATOM    652  N   ARG A  38      16.967   6.544   8.345  1.00  0.00
ATOM    653  CA  ARG A  38      16.326   7.345   7.299  1.00  0.00
ATOM    654  C   ARG A  38      17.193   7.668   6.087  1.00  0.00
ATOM    655  O   ARG A  38      16.728   8.324   5.164  1.00  0.00
ATOM    656  CB  ARG A  38      15.822   8.659   7.899  1.00  0.00
ATOM    657  CG  ARG A  38      16.923   9.596   8.414  1.00  0.00
ATOM    658  CD  ARG A  38      16.304  10.850   9.029  1.00  0.00
ATOM    659  NE  ARG A  38      17.320  11.718   9.614  1.00  0.00
ATOM    660  CZ  ARG A  38      17.996  11.453  10.735  1.00  0.00
ATOM    661  NH1 ARG A  38      17.767  10.336  11.420  1.00  0.00
ATOM    662  NH2 ARG A  38      18.923  12.305  11.167  1.00  0.00
ATOM    663  H   ARG A  38      17.944   6.725   8.461  1.00  0.00
ATOM    664  HA  ARG A  38      15.509   6.713   6.924  1.00  0.00
ATOM    665  HB2 ARG A  38      15.234   9.192   7.137  1.00  0.00
ATOM    666  HB3 ARG A  38      15.139   8.429   8.730  1.00  0.00
ATOM    667  HG2 ARG A  38      17.537   9.076   9.164  1.00  0.00
ATOM    668  HG3 ARG A  38      17.593   9.876   7.588  1.00  0.00
ATOM    669  HD2 ARG A  38      15.749  11.402   8.257  1.00  0.00
ATOM    670  HD3 ARG A  38      15.578  10.560   9.802  1.00  0.00
ATOM    671  HE  ARG A  38      17.526  12.574   9.140  1.00  0.00
ATOM    672 1HH1 ARG A  38      17.083   9.683  11.097  1.00  0.00
ATOM    673 2HH1 ARG A  38      18.280  10.150  12.258  1.00  0.00
ATOM    674 1HH2 ARG A  38      19.112  13.141  10.651  1.00  0.00
ATOM    675 2HH2 ARG A  38      19.430  12.109  12.007  1.00  0.00
ATOM    676  N   GLY A  39      18.448   7.229   6.088  1.00  0.00
ATOM    677  CA  GLY A  39      19.320   7.508   4.960  1.00  0.00
ATOM    678  C   GLY A  39      18.934   6.714   3.722  1.00  0.00
ATOM    679  O   GLY A  39      19.063   5.496   3.711  1.00  0.00
ATOM    680  H   GLY A  39      18.865   6.701   6.827  1.00  0.00
ATOM    681  HA2 GLY A  39      19.284   8.583   4.729  1.00  0.00
ATOM    682  HA3 GLY A  39      20.358   7.273   5.234  1.00  0.00
ATOM    683  N   LEU A  40      18.482   7.400   2.673  1.00  0.00
ATOM    684  CA  LEU A  40      18.079   6.736   1.430  1.00  0.00
ATOM    685  C   LEU A  40      19.117   6.670   0.329  1.00  0.00
ATOM    686  O   LEU A  40      19.372   5.602  -0.210  1.00  0.00
ATOM    687  CB  LEU A  40      16.847   7.395   0.849  1.00  0.00
ATOM    688  CG  LEU A  40      15.504   6.924   1.372  1.00  0.00
ATOM    689  CD1 LEU A  40      14.432   7.726   0.653  1.00  0.00
ATOM    690  CD2 LEU A  40      15.339   5.406   1.140  1.00  0.00
ATOM    691  H   LEU A  40      18.387   8.396   2.657  1.00  0.00
ATOM    692  HA  LEU A  40      17.900   5.699   1.752  1.00  0.00
ATOM    693  HB2 LEU A  40      16.923   8.478   1.027  1.00  0.00
ATOM    694  HB3 LEU A  40      16.861   7.247  -0.241  1.00  0.00
ATOM    695  HG  LEU A  40      15.422   7.085   2.457  1.00  0.00
ATOM    696 1HD1 LEU A  40      13.439   7.412   1.007  1.00  0.00
ATOM    697 2HD1 LEU A  40      14.573   8.796   0.862  1.00  0.00
ATOM    698 3HD1 LEU A  40      14.506   7.551  -0.430  1.00  0.00
ATOM    699 1HD2 LEU A  40      14.361   5.079   1.524  1.00  0.00
ATOM    700 2HD2 LEU A  40      15.399   5.190   0.063  1.00  0.00
ATOM    701 3HD2 LEU A  40      16.139   4.864   1.666  1.00  0.00
ATOM    702  N   GLY A  41      19.682   7.819  -0.034  1.00  0.00
ATOM    703  CA  GLY A  41      20.682   7.836  -1.084  1.00  0.00
ATOM    704  C   GLY A  41      21.713   8.930  -0.914  1.00  0.00
ATOM    705  O   GLY A  41      21.665   9.685   0.054  1.00  0.00
ATOM    706  H   GLY A  41      19.472   8.710   0.367  1.00  0.00
ATOM    707  HA2 GLY A  41      21.193   6.862  -1.111  1.00  0.00
ATOM    708  HA3 GLY A  41      20.181   7.964  -2.056  1.00  0.00
ATOM    709  N   ASN A  42      22.647   9.003  -1.860  1.00  0.00
ATOM    710  CA  ASN A  42      23.707  10.001  -1.839  1.00  0.00
ATOM    711  C   ASN A  42      24.324  10.168  -3.223  1.00  0.00
ATOM    712  O   ASN A  42      24.881   9.221  -3.788  1.00  0.00
ATOM    713  CB  ASN A  42      24.810   9.602  -0.861  1.00  0.00
ATOM    714  CG  ASN A  42      25.820  10.712  -0.646  1.00  0.00
ATOM    715  OD1 ASN A  42      25.446  11.834  -0.301  1.00  0.00
ATOM    716  ND2 ASN A  42      27.100  10.409  -0.835  1.00  0.00
ATOM    717  H   ASN A  42      22.688   8.384  -2.644  1.00  0.00
ATOM    718  HA  ASN A  42      23.253  10.951  -1.519  1.00  0.00
ATOM    719  HB2 ASN A  42      24.360   9.329   0.105  1.00  0.00
ATOM    720  HB3 ASN A  42      25.327   8.709  -1.239  1.00  0.00
ATOM    721 1HD2 ASN A  42      27.804  11.105  -0.697  1.00  0.00
ATOM    722 2HD2 ASN A  42      27.359   9.484  -1.116  1.00  0.00
ATOM    723  N   LYS A  43      24.228  11.385  -3.755  1.00  0.00
ATOM    724  CA  LYS A  43      24.768  11.710  -5.071  1.00  0.00
ATOM    725  C   LYS A  43      24.224  10.813  -6.166  1.00  0.00
ATOM    726  O   LYS A  43      24.970  10.402  -7.059  1.00  0.00
ATOM    727  CB  LYS A  43      26.288  11.622  -5.063  1.00  0.00
ATOM    728  CG  LYS A  43      26.948  12.669  -4.201  1.00  0.00
ATOM    729  CD  LYS A  43      28.444  12.474  -4.208  1.00  0.00
ATOM    730  CE  LYS A  43      29.120  13.527  -3.360  1.00  0.00
ATOM    731  NZ  LYS A  43      28.515  13.586  -1.997  1.00  0.00
ATOM    732  H   LYS A  43      23.785  12.155  -3.297  1.00  0.00
ATOM    733  HA  LYS A  43      24.450  12.739  -5.290  1.00  0.00
ATOM    734  HB2 LYS A  43      26.587  10.624  -4.708  1.00  0.00
ATOM    735  HB3 LYS A  43      26.658  11.721  -6.095  1.00  0.00
ATOM    736  HG2 LYS A  43      26.699  13.673  -4.573  1.00  0.00
ATOM    737  HG3 LYS A  43      26.566  12.603  -3.171  1.00  0.00
ATOM    738  HD2 LYS A  43      28.691  11.473  -3.825  1.00  0.00
ATOM    739  HD3 LYS A  43      28.822  12.527  -5.240  1.00  0.00
ATOM    740  HE2 LYS A  43      30.195  13.304  -3.279  1.00  0.00
ATOM    741  HE3 LYS A  43      29.032  14.509  -3.847  1.00  0.00
ATOM    742  HZ1 LYS A  43      28.029  14.453  -1.885  1.00  0.00
ATOM    743  HZ2 LYS A  43      27.873  12.828  -1.883  1.00  0.00
ATOM    744  HZ3 LYS A  43      29.237  13.517  -1.308  1.00  0.00
ATOM    745  N   GLY A  44      22.934  10.505  -6.092  1.00  0.00
ATOM    746  CA  GLY A  44      22.328   9.659  -7.099  1.00  0.00
ATOM    747  C   GLY A  44      22.461   8.156  -6.928  1.00  0.00
ATOM    748  O   GLY A  44      21.909   7.398  -7.728  1.00  0.00
ATOM    749  H   GLY A  44      22.314  10.818  -5.372  1.00  0.00
ATOM    750  HA2 GLY A  44      21.256   9.901  -7.145  1.00  0.00
ATOM    751  HA3 GLY A  44      22.761   9.929  -8.074  1.00  0.00
ATOM    752  N   VAL A  45      23.193   7.709  -5.916  1.00  0.00
ATOM    753  CA  VAL A  45      23.353   6.275  -5.699  1.00  0.00
ATOM    754  C   VAL A  45      23.111   5.913  -4.227  1.00  0.00
ATOM    755  O   VAL A  45      22.761   6.783  -3.427  1.00  0.00
ATOM    756  CB  VAL A  45      24.752   5.794  -6.131  1.00  0.00
ATOM    757  CG1 VAL A  45      24.873   5.893  -7.636  1.00  0.00
ATOM    758  CG2 VAL A  45      25.844   6.632  -5.436  1.00  0.00
ATOM    759  H   VAL A  45      23.668   8.292  -5.257  1.00  0.00
ATOM    760  HA  VAL A  45      22.602   5.764  -6.320  1.00  0.00
ATOM    761  HB  VAL A  45      24.889   4.745  -5.831  1.00  0.00
ATOM    762 1HG1 VAL A  45      25.871   5.551  -7.948  1.00  0.00
ATOM    763 2HG1 VAL A  45      24.105   5.262  -8.108  1.00  0.00
ATOM    764 3HG1 VAL A  45      24.730   6.938  -7.948  1.00  0.00
ATOM    765 1HG2 VAL A  45      26.837   6.278  -5.753  1.00  0.00
ATOM    766 2HG2 VAL A  45      25.726   7.690  -5.712  1.00  0.00
ATOM    767 3HG2 VAL A  45      25.750   6.526  -4.345  1.00  0.00
ATOM    768  N   LEU A  46      23.282   4.635  -3.884  1.00  0.00
ATOM    769  CA  LEU A  46      23.081   4.177  -2.513  1.00  0.00
ATOM    770  C   LEU A  46      24.216   4.631  -1.603  1.00  0.00
ATOM    771  O   LEU A  46      25.388   4.558  -1.956  1.00  0.00
ATOM    772  CB  LEU A  46      22.960   2.650  -2.474  1.00  0.00
ATOM    773  CG  LEU A  46      21.781   2.118  -3.301  1.00  0.00
ATOM    774  CD1 LEU A  46      21.775   0.589  -3.258  1.00  0.00
ATOM    775  CD2 LEU A  46      20.455   2.720  -2.766  1.00  0.00
ATOM    776  H   LEU A  46      23.555   3.916  -4.523  1.00  0.00
ATOM    777  HA  LEU A  46      22.146   4.624  -2.146  1.00  0.00
ATOM    778  HB2 LEU A  46      23.893   2.204  -2.848  1.00  0.00
ATOM    779  HB3 LEU A  46      22.843   2.324  -1.429  1.00  0.00
ATOM    780  HG  LEU A  46      21.886   2.422  -4.353  1.00  0.00
ATOM    781 1HD1 LEU A  46      20.930   0.208  -3.851  1.00  0.00
ATOM    782 2HD1 LEU A  46      22.718   0.206  -3.675  1.00  0.00
ATOM    783 3HD1 LEU A  46      21.672   0.252  -2.216  1.00  0.00
ATOM    784 1HD2 LEU A  46      19.612   2.337  -3.360  1.00  0.00
ATOM    785 2HD2 LEU A  46      20.320   2.434  -1.713  1.00  0.00
ATOM    786 3HD2 LEU A  46      20.492   3.817  -2.847  1.00  0.00
ATOM    787  N   PRO A  47      23.877   5.086  -0.394  1.00  0.00
ATOM    788  CA  PRO A  47      24.916   5.547   0.538  1.00  0.00
ATOM    789  C   PRO A  47      25.965   4.483   0.851  1.00  0.00
ATOM    790  O   PRO A  47      27.127   4.805   1.052  1.00  0.00
ATOM    791  CB  PRO A  47      24.127   5.926   1.783  1.00  0.00
ATOM    792  CG  PRO A  47      22.722   6.219   1.271  1.00  0.00
ATOM    793  CD  PRO A  47      22.523   5.194   0.195  1.00  0.00
ATOM    794  HA  PRO A  47      25.502   6.376   0.115  1.00  0.00
ATOM    795  HB2 PRO A  47      24.123   5.109   2.519  1.00  0.00
ATOM    796  HB3 PRO A  47      24.563   6.805   2.281  1.00  0.00
ATOM    797  HG2 PRO A  47      21.971   6.120   2.069  1.00  0.00
ATOM    798  HG3 PRO A  47      22.640   7.242   0.877  1.00  0.00
ATOM    799  HD2 PRO A  47      22.176   4.233   0.604  1.00  0.00
ATOM    800  HD3 PRO A  47      21.778   5.518  -0.546  1.00  0.00
ATOM    801  N   TRP A  48      25.548   3.215   0.862  1.00  0.00
ATOM    802  CA  TRP A  48      26.446   2.097   1.165  1.00  0.00
ATOM    803  C   TRP A  48      27.022   1.423  -0.035  1.00  0.00
ATOM    804  O   TRP A  48      27.720   0.397   0.074  1.00  0.00
ATOM    805  CB  TRP A  48      25.756   1.074   2.113  1.00  0.00
ATOM    806  CG  TRP A  48      24.406   0.671   1.645  1.00  0.00
ATOM    807  CD1 TRP A  48      24.114  -0.317   0.731  1.00  0.00
ATOM    808  CD2 TRP A  48      23.166   1.312   1.949  1.00  0.00
ATOM    809  NE1 TRP A  48      22.776  -0.320   0.450  1.00  0.00
ATOM    810  CE2 TRP A  48      22.168   0.673   1.173  1.00  0.00
ATOM    811  CE3 TRP A  48      22.794   2.368   2.795  1.00  0.00
ATOM    812  CZ2 TRP A  48      20.818   1.055   1.215  1.00  0.00
ATOM    813  CZ3 TRP A  48      21.438   2.745   2.839  1.00  0.00
ATOM    814  CH2 TRP A  48      20.474   2.088   2.045  1.00  0.00
ATOM    815  H   TRP A  48      24.607   2.941   0.665  1.00  0.00
ATOM    816  HA  TRP A  48      27.307   2.544   1.683  1.00  0.00
ATOM    817  HB2 TRP A  48      26.391   0.179   2.201  1.00  0.00
ATOM    818  HB3 TRP A  48      25.675   1.511   3.119  1.00  0.00
ATOM    819  HD1 TRP A  48      24.851  -1.005   0.291  1.00  0.00
ATOM    820  HE1 TRP A  48      22.316  -0.945  -0.181  1.00  0.00
ATOM    821  HE3 TRP A  48      23.543   2.889   3.409  1.00  0.00
ATOM    822  HZ2 TRP A  48      20.062   0.542   0.603  1.00  0.00
ATOM    823  HZ3 TRP A  48      21.125   3.565   3.502  1.00  0.00
ATOM    824  HH2 TRP A  48      19.424   2.412   2.094  1.00  0.00
ATOM    825  N   LYS A  49      26.702   1.953  -1.198  1.00  0.00
ATOM    826  CA  LYS A  49      27.241   1.355  -2.393  1.00  0.00
ATOM    827  C   LYS A  49      26.442   0.092  -2.674  1.00  0.00
ATOM    828  O   LYS A  49      25.493   0.106  -3.489  1.00  0.00
ATOM    829  CB  LYS A  49      28.754   1.079  -2.215  1.00  0.00
ATOM    830  CG  LYS A  49      29.651   2.403  -2.090  1.00  0.00
ATOM    831  CD  LYS A  49      31.162   2.162  -1.921  1.00  0.00
ATOM    832  CE  LYS A  49      31.937   3.454  -1.558  1.00  0.00
ATOM    833  NZ  LYS A  49      31.167   4.731  -1.823  1.00  0.00
ATOM    834  H   LYS A  49      26.109   2.748  -1.334  1.00  0.00
ATOM    835  HA  LYS A  49      27.154   2.031  -3.256  1.00  0.00
ATOM    836  HB2 LYS A  49      28.900   0.464  -1.316  1.00  0.00
ATOM    837  HB3 LYS A  49      29.110   0.488  -3.072  1.00  0.00
ATOM    838  HG2 LYS A  49      29.493   3.019  -2.988  1.00  0.00
ATOM    839  HG3 LYS A  49      29.292   2.989  -1.230  1.00  0.00
ATOM    840  HD2 LYS A  49      31.323   1.410  -1.134  1.00  0.00
ATOM    841  HD3 LYS A  49      31.569   1.745  -2.853  1.00  0.00
ATOM    842  HE2 LYS A  49      32.210   3.418  -0.493  1.00  0.00
ATOM    843  HE3 LYS A  49      32.875   3.479  -2.130  1.00  0.00
ATOM    844  HZ1 LYS A  49      31.777   5.517  -1.723  1.00  0.00
ATOM    845  HZ2 LYS A  49      30.799   4.712  -2.753  1.00  0.00
ATOM    846  HZ3 LYS A  49      30.414   4.809  -1.170  1.00  0.00
ATOM    847  N   CYS A  50      26.765  -0.996  -1.981  1.00  0.00
ATOM    848  CA  CYS A  50      26.064  -2.266  -2.161  1.00  0.00
ATOM    849  C   CYS A  50      25.950  -3.128  -0.894  1.00  0.00
ATOM    850  O   CYS A  50      26.796  -3.083  -0.011  1.00  0.00
ATOM    851  CB  CYS A  50      26.735  -3.065  -3.292  1.00  0.00
ATOM    852  SG  CYS A  50      27.387  -4.734  -2.822  1.00  0.00
ATOM    853  H   CYS A  50      27.496  -1.024  -1.300  1.00  0.00
ATOM    854  HA  CYS A  50      25.027  -2.007  -2.422  1.00  0.00
ATOM    855  HB2 CYS A  50      26.008  -3.192  -4.107  1.00  0.00
ATOM    856  HB3 CYS A  50      27.567  -2.467  -3.694  1.00  0.00
ATOM    857  HG  CYS A  50      27.924  -5.300  -3.863  1.00  0.00
ATOM    858  N   ASN A  51      24.863  -3.882  -0.813  1.00  0.00
ATOM    859  CA  ASN A  51      24.637  -4.765   0.324  1.00  0.00
ATOM    860  C   ASN A  51      24.000  -5.983  -0.306  1.00  0.00
ATOM    861  O   ASN A  51      22.825  -5.935  -0.659  1.00  0.00
ATOM    862  CB  ASN A  51      23.676  -4.161   1.350  1.00  0.00
ATOM    863  CG  ASN A  51      23.554  -5.020   2.599  1.00  0.00
ATOM    864  OD1 ASN A  51      22.955  -6.104   2.578  1.00  0.00
ATOM    865  ND2 ASN A  51      24.146  -4.546   3.697  1.00  0.00
ATOM    866  H   ASN A  51      24.140  -3.900  -1.504  1.00  0.00
ATOM    867  HA  ASN A  51      25.568  -4.968   0.872  1.00  0.00
ATOM    868  HB2 ASN A  51      24.026  -3.157   1.631  1.00  0.00
ATOM    869  HB3 ASN A  51      22.683  -4.040   0.893  1.00  0.00
ATOM    870 1HD2 ASN A  51      24.116  -5.073   4.547  1.00  0.00
ATOM    871 2HD2 ASN A  51      24.618  -3.665   3.670  1.00  0.00
ATOM    872  N   SER A  52      24.731  -7.088  -0.433  1.00  0.00
ATOM    873  CA  SER A  52      24.121  -8.256  -1.056  1.00  0.00
ATOM    874  C   SER A  52      22.904  -8.863  -0.396  1.00  0.00
ATOM    875  O   SER A  52      21.993  -9.320  -1.090  1.00  0.00
ATOM    876  CB  SER A  52      25.140  -9.370  -1.304  1.00  0.00
ATOM    877  OG  SER A  52      26.358  -9.101  -0.672  1.00  0.00
ATOM    878  H   SER A  52      25.679  -7.195  -0.135  1.00  0.00
ATOM    879  HA  SER A  52      23.748  -7.818  -1.994  1.00  0.00
ATOM    880  HB2 SER A  52      24.737 -10.326  -0.938  1.00  0.00
ATOM    881  HB3 SER A  52      25.305  -9.485  -2.386  1.00  0.00
ATOM    882  HG  SER A  52      26.999  -9.846  -0.851  1.00  0.00
ATOM    883  N   LEU A  53      22.861  -8.864   0.927  1.00  0.00
ATOM    884  CA  LEU A  53      21.706  -9.451   1.589  1.00  0.00
ATOM    885  C   LEU A  53      20.443  -8.636   1.351  1.00  0.00
ATOM    886  O   LEU A  53      19.406  -9.210   1.081  1.00  0.00
ATOM    887  CB  LEU A  53      21.953  -9.626   3.093  1.00  0.00
ATOM    888  CG  LEU A  53      20.877 -10.502   3.745  1.00  0.00
ATOM    889  CD1 LEU A  53      21.030 -11.979   3.259  1.00  0.00
ATOM    890  CD2 LEU A  53      21.000 -10.409   5.239  1.00  0.00
ATOM    891  H   LEU A  53      23.565  -8.490   1.531  1.00  0.00
ATOM    892  HA  LEU A  53      21.554 -10.445   1.144  1.00  0.00
ATOM    893  HB2 LEU A  53      22.942 -10.080   3.252  1.00  0.00
ATOM    894  HB3 LEU A  53      21.969  -8.640   3.580  1.00  0.00
ATOM    895  HG  LEU A  53      19.877 -10.147   3.453  1.00  0.00
ATOM    896 1HD1 LEU A  53      20.256 -12.603   3.729  1.00  0.00
ATOM    897 2HD1 LEU A  53      20.917 -12.019   2.165  1.00  0.00
ATOM    898 3HD1 LEU A  53      22.025 -12.356   3.539  1.00  0.00
ATOM    899 1HD2 LEU A  53      20.228 -11.037   5.711  1.00  0.00
ATOM    900 2HD2 LEU A  53      21.996 -10.759   5.548  1.00  0.00
ATOM    901 3HD2 LEU A  53      20.865  -9.365   5.555  1.00  0.00
ATOM    902  N   ASH A  54      20.522  -7.309   1.463  1.00  0.00
ATOM    903  CA  ASH A  54      19.345  -6.477   1.236  1.00  0.00
ATOM    904  C   ASH A  54      18.869  -6.597  -0.238  1.00  0.00
ATOM    905  O   ASH A  54      17.673  -6.585  -0.514  1.00  0.00
ATOM    906  CB  ASH A  54      19.653  -5.015   1.551  1.00  0.00
ATOM    907  CG  ASH A  54      18.541  -4.080   1.092  1.00  0.00
ATOM    908  OD1 ASH A  54      17.395  -4.167   1.604  1.00  0.00
ATOM    909  OD2 ASH A  54      18.810  -3.261   0.196  1.00  0.00
ATOM    910  H   ASH A  54      21.354  -6.808   1.699  1.00  0.00
ATOM    911  HA  ASH A  54      18.546  -6.830   1.905  1.00  0.00
ATOM    912  HB2 ASH A  54      19.804  -4.899   2.634  1.00  0.00
ATOM    913  HB3 ASH A  54      20.596  -4.728   1.063  1.00  0.00
ATOM    914  HD2 ASH A  54      18.033  -2.936  -0.342  1.00  0.00
ATOM    915  N   MET A  55      19.821  -6.714  -1.164  1.00  0.00
ATOM    916  CA  MET A  55      19.531  -6.842  -2.591  1.00  0.00
ATOM    917  C   MET A  55      18.821  -8.159  -2.807  1.00  0.00
ATOM    918  O   MET A  55      17.837  -8.243  -3.528  1.00  0.00
ATOM    919  CB  MET A  55      20.830  -6.813  -3.405  1.00  0.00
ATOM    920  CG  MET A  55      20.619  -6.807  -4.892  1.00  0.00
ATOM    921  SD  MET A  55      19.773  -5.282  -5.376  1.00  0.00
ATOM    922  CE  MET A  55      21.028  -4.059  -4.884  1.00  0.00
ATOM    923  HA  MET A  55      18.900  -6.004  -2.922  1.00  0.00
ATOM    924  HB2 MET A  55      21.407  -5.920  -3.123  1.00  0.00
ATOM    925  HB3 MET A  55      21.440  -7.688  -3.135  1.00  0.00
ATOM    926  HG2 MET A  55      21.586  -6.883  -5.410  1.00  0.00
ATOM    927  HG3 MET A  55      20.023  -7.681  -5.193  1.00  0.00
ATOM    928  HE1 MET A  55      20.788  -3.084  -5.333  1.00  0.00
ATOM    929  HE2 MET A  55      21.039  -3.964  -3.789  1.00  0.00
ATOM    930  HE3 MET A  55      22.019  -4.388  -5.234  1.00  0.00
ATOM    931  H   MET A  55      19.921  -6.714  -1.164  1.00  0.00
ATOM    932  N   LYS A  56      19.320  -9.197  -2.155  1.00  0.00
ATOM    933  CA  LYS A  56      18.713 -10.508  -2.282  1.00  0.00
ATOM    934  C   LYS A  56      17.277 -10.473  -1.718  1.00  0.00
ATOM    935  O   LYS A  56      16.355 -11.067  -2.283  1.00  0.00
ATOM    936  CB  LYS A  56      19.567 -11.531  -1.536  1.00  0.00
ATOM    937  CG  LYS A  56      18.892 -12.875  -1.345  1.00  0.00
ATOM    938  CD  LYS A  56      19.844 -13.910  -0.738  1.00  0.00
ATOM    939  CE  LYS A  56      19.101 -15.218  -0.530  1.00  0.00
ATOM    940  NZ  LYS A  56      20.005 -16.331  -0.185  1.00  0.00
ATOM    941  H   LYS A  56      20.118  -9.158  -1.553  1.00  0.00
ATOM    942  HA  LYS A  56      18.659 -10.797  -3.342  1.00  0.00
ATOM    943  HB2 LYS A  56      20.507 -11.679  -2.087  1.00  0.00
ATOM    944  HB3 LYS A  56      19.832 -11.122  -0.550  1.00  0.00
ATOM    945  HG2 LYS A  56      18.015 -12.755  -0.690  1.00  0.00
ATOM    946  HG3 LYS A  56      18.522 -13.241  -2.314  1.00  0.00
ATOM    947  HD2 LYS A  56      20.706 -14.066  -1.404  1.00  0.00
ATOM    948  HD3 LYS A  56      20.240 -13.544   0.220  1.00  0.00
ATOM    949  HE2 LYS A  56      18.358 -15.091   0.271  1.00  0.00
ATOM    950  HE3 LYS A  56      18.546 -15.470  -1.445  1.00  0.00
ATOM    951  HZ1 LYS A  56      19.472 -17.167  -0.057  1.00  0.00
ATOM    952  HZ2 LYS A  56      20.666 -16.465  -0.923  1.00  0.00
ATOM    953  HZ3 LYS A  56      20.492 -16.114   0.662  1.00  0.00
ATOM    954  N   TYR A  57      17.088  -9.774  -0.605  1.00  0.00
ATOM    955  CA  TYR A  57      15.769  -9.676   0.003  1.00  0.00
ATOM    956  C   TYR A  57      14.816  -8.870  -0.902  1.00  0.00
ATOM    957  O   TYR A  57      13.665  -9.254  -1.106  1.00  0.00
ATOM    958  CB  TYR A  57      15.876  -8.997   1.384  1.00  0.00
ATOM    959  CG  TYR A  57      14.544  -8.731   2.071  1.00  0.00
ATOM    960  CD1 TYR A  57      13.899  -9.738   2.794  1.00  0.00
ATOM    961  CD2 TYR A  57      13.968  -7.466   2.051  1.00  0.00
ATOM    962  CE1 TYR A  57      12.720  -9.490   3.491  1.00  0.00
ATOM    963  CE2 TYR A  57      12.791  -7.195   2.754  1.00  0.00
ATOM    964  CZ  TYR A  57      12.171  -8.216   3.480  1.00  0.00
ATOM    965  OH  TYR A  57      11.020  -7.969   4.212  1.00  0.00
ATOM    966  H   TYR A  57      17.811  -9.281  -0.119  1.00  0.00
ATOM    967  HA  TYR A  57      15.364 -10.691   0.127  1.00  0.00
ATOM    968  HB2 TYR A  57      16.491  -9.631   2.041  1.00  0.00
ATOM    969  HB3 TYR A  57      16.409  -8.042   1.267  1.00  0.00
ATOM    970  HD1 TYR A  57      14.332 -10.748   2.812  1.00  0.00
ATOM    971  HD2 TYR A  57      14.448  -6.664   1.472  1.00  0.00
ATOM    972  HE1 TYR A  57      12.227 -10.299   4.048  1.00  0.00
ATOM    973  HE2 TYR A  57      12.355  -6.184   2.735  1.00  0.00
ATOM    974  HH  TYR A  57      10.934  -6.987   4.378  1.00  0.00
ATOM    975  N   PHE A  58      15.304  -7.745  -1.412  1.00  0.00
ATOM    976  CA  PHE A  58      14.527  -6.881  -2.282  1.00  0.00
ATOM    977  C   PHE A  58      14.086  -7.653  -3.528  1.00  0.00
ATOM    978  O   PHE A  58      12.957  -7.518  -3.986  1.00  0.00
ATOM    979  CB  PHE A  58      15.376  -5.666  -2.695  1.00  0.00
ATOM    980  CG  PHE A  58      14.825  -4.904  -3.863  1.00  0.00
ATOM    981  CD1 PHE A  58      13.833  -3.939  -3.678  1.00  0.00
ATOM    982  CD2 PHE A  58      15.285  -5.171  -5.159  1.00  0.00
ATOM    983  CE1 PHE A  58      13.299  -3.240  -4.772  1.00  0.00
ATOM    984  CE2 PHE A  58      14.773  -4.487  -6.260  1.00  0.00
ATOM    985  CZ  PHE A  58      13.775  -3.515  -6.076  1.00  0.00
ATOM    986  H   PHE A  58      16.232  -7.416  -1.236  1.00  0.00
ATOM    987  HA  PHE A  58      13.634  -6.535  -1.742  1.00  0.00
ATOM    988  HB2 PHE A  58      15.464  -4.985  -1.836  1.00  0.00
ATOM    989  HB3 PHE A  58      16.391  -6.009  -2.941  1.00  0.00
ATOM    990  HD1 PHE A  58      13.466  -3.724  -2.664  1.00  0.00
ATOM    991  HD2 PHE A  58      16.064  -5.933  -5.309  1.00  0.00
ATOM    992  HE1 PHE A  58      12.517  -2.482  -4.616  1.00  0.00
ATOM    993  HE2 PHE A  58      15.149  -4.708  -7.269  1.00  0.00
ATOM    994  HZ  PHE A  58      13.365  -2.972  -6.940  1.00  0.00
ATOM    995  N   CYS A  59      14.988  -8.466  -4.063  1.00  0.00
ATOM    996  CA  CYS A  59      14.696  -9.254  -5.251  1.00  0.00
ATOM    997  C   CYS A  59      13.683 -10.322  -4.936  1.00  0.00
ATOM    998  O   CYS A  59      12.748 -10.530  -5.703  1.00  0.00
ATOM    999  CB  CYS A  59      15.967  -9.914  -5.794  1.00  0.00
ATOM   1000  SG  CYS A  59      15.693 -10.997  -7.237  1.00  0.00
ATOM   1001  H   CYS A  59      15.910  -8.594  -3.699  1.00  0.00
ATOM   1002  HA  CYS A  59      14.289  -8.573  -6.013  1.00  0.00
ATOM   1003  HB2 CYS A  59      16.684  -9.127  -6.071  1.00  0.00
ATOM   1004  HB3 CYS A  59      16.432 -10.504  -4.990  1.00  0.00
ATOM   1005  HG  CYS A  59      16.828 -11.504  -7.621  1.00  0.00
ATOM   1006  N   ALA A  60      13.861 -10.989  -3.799  1.00  0.00
ATOM   1007  CA  ALA A  60      12.945 -12.056  -3.389  1.00  0.00
ATOM   1008  C   ALA A  60      11.527 -11.541  -3.183  1.00  0.00
ATOM   1009  O   ALA A  60      10.561 -12.141  -3.659  1.00  0.00
ATOM   1010  CB  ALA A  60      13.458 -12.734  -2.086  1.00  0.00
ATOM   1011  H   ALA A  60      14.610 -10.816  -3.159  1.00  0.00
ATOM   1012  HA  ALA A  60      12.917 -12.796  -4.202  1.00  0.00
ATOM   1013  HB1 ALA A  60      12.762 -13.532  -1.789  1.00  0.00
ATOM   1014  HB2 ALA A  60      14.455 -13.164  -2.264  1.00  0.00
ATOM   1015  HB3 ALA A  60      13.521 -11.985  -1.282  1.00  0.00
ATOM   1016  N   VAL A  61      11.407 -10.426  -2.475  1.00  0.00
ATOM   1017  CA  VAL A  61      10.122  -9.833  -2.196  1.00  0.00
ATOM   1018  C   VAL A  61       9.440  -9.259  -3.428  1.00  0.00
ATOM   1019  O   VAL A  61       8.258  -9.497  -3.655  1.00  0.00
ATOM   1020  CB  VAL A  61      10.240  -8.667  -1.150  1.00  0.00
ATOM   1021  CG1 VAL A  61       8.875  -7.971  -0.981  1.00  0.00
ATOM   1022  CG2 VAL A  61      10.720  -9.192   0.195  1.00  0.00
ATOM   1023  H   VAL A  61      12.183  -9.926  -2.090  1.00  0.00
ATOM   1024  HA  VAL A  61       9.517 -10.662  -1.801  1.00  0.00
ATOM   1025  HB  VAL A  61      10.976  -7.940  -1.523  1.00  0.00
ATOM   1026 1HG1 VAL A  61       8.966  -7.157  -0.247  1.00  0.00
ATOM   1027 2HG1 VAL A  61       8.551  -7.559  -1.948  1.00  0.00
ATOM   1028 3HG1 VAL A  61       8.132  -8.702  -0.627  1.00  0.00
ATOM   1029 1HG2 VAL A  61      10.795  -8.358   0.909  1.00  0.00
ATOM   1030 2HG2 VAL A  61      10.006  -9.938   0.575  1.00  0.00
ATOM   1031 3HG2 VAL A  61      11.708  -9.660   0.074  1.00  0.00
ATOM   1032  N   THR A  62      10.171  -8.505  -4.236  1.00  0.00
ATOM   1033  CA  THR A  62       9.540  -7.919  -5.415  1.00  0.00
ATOM   1034  C   THR A  62       9.278  -8.903  -6.544  1.00  0.00
ATOM   1035  O   THR A  62       8.555  -8.580  -7.479  1.00  0.00
ATOM   1036  CB  THR A  62      10.321  -6.659  -5.953  1.00  0.00
ATOM   1037  OG1 THR A  62      11.656  -7.008  -6.318  1.00  0.00
ATOM   1038  CG2 THR A  62      10.377  -5.574  -4.905  1.00  0.00
ATOM   1039  H   THR A  62      11.141  -8.295  -4.112  1.00  0.00
ATOM   1040  HA  THR A  62       8.554  -7.594  -5.054  1.00  0.00
ATOM   1041  HB  THR A  62       9.779  -6.290  -6.838  1.00  0.00
ATOM   1042  HG1 THR A  62      12.139  -7.363  -5.517  1.00  0.00
ATOM   1043 1HG2 THR A  62      10.925  -4.707  -5.303  1.00  0.00
ATOM   1044 2HG2 THR A  62       9.356  -5.268  -4.637  1.00  0.00
ATOM   1045 3HG2 THR A  62      10.893  -5.954  -4.011  1.00  0.00
ATOM   1046  N   THR A  63       9.825 -10.106  -6.466  1.00  0.00
ATOM   1047  CA  THR A  63       9.556 -11.029  -7.544  1.00  0.00
ATOM   1048  C   THR A  63       8.580 -12.105  -7.094  1.00  0.00
ATOM   1049  O   THR A  63       7.932 -12.728  -7.927  1.00  0.00
ATOM   1050  CB  THR A  63      10.838 -11.711  -8.098  1.00  0.00
ATOM   1051  OG1 THR A  63      11.404 -12.549  -7.095  1.00  0.00
ATOM   1052  CG2 THR A  63      11.857 -10.689  -8.512  1.00  0.00
ATOM   1053  H   THR A  63      10.411 -10.441  -5.728  1.00  0.00
ATOM   1054  HA  THR A  63       9.119 -10.429  -8.356  1.00  0.00
ATOM   1055  HB  THR A  63      10.556 -12.306  -8.979  1.00  0.00
ATOM   1056  HG1 THR A  63      11.950 -11.995  -6.466  1.00  0.00
ATOM   1057 1HG2 THR A  63      12.752 -11.199  -8.899  1.00  0.00
ATOM   1058 2HG2 THR A  63      11.434 -10.045  -9.298  1.00  0.00
ATOM   1059 3HG2 THR A  63      12.133 -10.073  -7.644  1.00  0.00
ATOM   1060  N   TYR A  64       8.424 -12.294  -5.789  1.00  0.00
ATOM   1061  CA  TYR A  64       7.509 -13.330  -5.326  1.00  0.00
ATOM   1062  C   TYR A  64       6.043 -13.157  -5.667  1.00  0.00
ATOM   1063  O   TYR A  64       5.422 -12.129  -5.395  1.00  0.00
ATOM   1064  CB  TYR A  64       7.622 -13.545  -3.822  1.00  0.00
ATOM   1065  CG  TYR A  64       6.675 -14.614  -3.329  1.00  0.00
ATOM   1066  CD1 TYR A  64       6.989 -15.967  -3.481  1.00  0.00
ATOM   1067  CD2 TYR A  64       5.470 -14.278  -2.716  1.00  0.00
ATOM   1068  CE1 TYR A  64       6.133 -16.962  -3.032  1.00  0.00
ATOM   1069  CE2 TYR A  64       4.593 -15.270  -2.260  1.00  0.00
ATOM   1070  CZ  TYR A  64       4.935 -16.614  -2.424  1.00  0.00
ATOM   1071  OH  TYR A  64       4.072 -17.616  -2.019  1.00  0.00
ATOM   1072  H   TYR A  64       8.890 -11.777  -5.071  1.00  0.00
ATOM   1073  HA  TYR A  64       7.850 -14.206  -5.896  1.00  0.00
ATOM   1074  HB2 TYR A  64       8.655 -13.828  -3.569  1.00  0.00
ATOM   1075  HB3 TYR A  64       7.410 -12.600  -3.300  1.00  0.00
ATOM   1076  HD1 TYR A  64       7.934 -16.249  -3.966  1.00  0.00
ATOM   1077  HD2 TYR A  64       5.203 -13.219  -2.589  1.00  0.00
ATOM   1078  HE1 TYR A  64       6.403 -18.021  -3.156  1.00  0.00
ATOM   1079  HE2 TYR A  64       3.644 -14.993  -1.777  1.00  0.00
ATOM   1080  HH  TYR A  64       3.260 -17.208  -1.603  1.00  0.00
ATOM   1081  N   VAL A  65       5.487 -14.213  -6.230  1.00  0.00
ATOM   1082  CA  VAL A  65       4.098 -14.239  -6.624  1.00  0.00
ATOM   1083  C   VAL A  65       3.466 -15.567  -6.176  1.00  0.00
ATOM   1084  O   VAL A  65       4.139 -16.599  -6.146  1.00  0.00
ATOM   1085  CB  VAL A  65       3.983 -14.112  -8.190  1.00  0.00
ATOM   1086  CG1 VAL A  65       2.615 -14.534  -8.655  1.00  0.00
ATOM   1087  CG2 VAL A  65       4.243 -12.683  -8.625  1.00  0.00
ATOM   1088  H   VAL A  65       5.981 -15.061  -6.421  1.00  0.00
ATOM   1089  HA  VAL A  65       3.573 -13.396  -6.150  1.00  0.00
ATOM   1090  HB  VAL A  65       4.738 -14.773  -8.641  1.00  0.00
ATOM   1091 1HG1 VAL A  65       2.555 -14.440  -9.750  1.00  0.00
ATOM   1092 2HG1 VAL A  65       2.436 -15.581  -8.368  1.00  0.00
ATOM   1093 3HG1 VAL A  65       1.854 -13.891  -8.189  1.00  0.00
ATOM   1094 1HG2 VAL A  65       4.159 -12.612  -9.720  1.00  0.00
ATOM   1095 2HG2 VAL A  65       3.503 -12.017  -8.157  1.00  0.00
ATOM   1096 3HG2 VAL A  65       5.254 -12.382  -8.316  1.00  0.00
ATOM   1097  N   ASN A  66       2.198 -15.534  -5.783  1.00  0.00
ATOM   1098  CA  ASN A  66       1.501 -16.749  -5.368  1.00  0.00
ATOM   1099  C   ASN A  66       0.257 -16.798  -6.270  1.00  0.00
ATOM   1100  O   ASN A  66      -0.739 -16.101  -6.023  1.00  0.00
ATOM   1101  CB  ASN A  66       1.063 -16.710  -3.913  1.00  0.00
ATOM   1102  CG  ASN A  66       0.329 -17.978  -3.511  1.00  0.00
ATOM   1103  OD1 ASN A  66      -0.552 -18.454  -4.234  1.00  0.00
ATOM   1104  ND2 ASN A  66       0.688 -18.535  -2.362  1.00  0.00
ATOM   1105  H   ASN A  66       1.645 -14.702  -5.742  1.00  0.00
ATOM   1106  HA  ASN A  66       2.160 -17.625  -5.460  1.00  0.00
ATOM   1107  HB2 ASN A  66       1.944 -16.576  -3.268  1.00  0.00
ATOM   1108  HB3 ASN A  66       0.409 -15.841  -3.750  1.00  0.00
ATOM   1109 1HD2 ASN A  66       0.241 -19.374  -2.053  1.00  0.00
ATOM   1110 2HD2 ASN A  66       1.407 -18.117  -1.806  1.00  0.00
ATOM   1111  N   GLU A  67       0.336 -17.610  -7.318  1.00  0.00
ATOM   1112  CA  GLU A  67      -0.754 -17.760  -8.277  1.00  0.00
ATOM   1113  C   GLU A  67      -2.114 -18.168  -7.727  1.00  0.00
ATOM   1114  O   GLU A  67      -3.133 -17.670  -8.186  1.00  0.00
ATOM   1115  CB  GLU A  67      -0.344 -18.733  -9.393  1.00  0.00
ATOM   1116  CG  GLU A  67       0.703 -18.163 -10.363  1.00  0.00
ATOM   1117  CD  GLU A  67       0.272 -18.249 -11.836  1.00  0.00
ATOM   1118  OE1 GLU A  67      -0.772 -17.643 -12.204  1.00  0.00
ATOM   1119  OE2 GLU A  67       0.983 -18.923 -12.624  1.00  0.00
ATOM   1120  H   GLU A  67       1.138 -18.171  -7.523  1.00  0.00
ATOM   1121  HA  GLU A  67      -0.908 -16.736  -8.650  1.00  0.00
ATOM   1122  HB2 GLU A  67       0.054 -19.651  -8.937  1.00  0.00
ATOM   1123  HB3 GLU A  67      -1.240 -19.019  -9.963  1.00  0.00
ATOM   1124  HG2 GLU A  67       0.898 -17.112 -10.105  1.00  0.00
ATOM   1125  HG3 GLU A  67       1.650 -18.708 -10.232  1.00  0.00
ATOM   1126  N   SER A  68      -2.144 -19.059  -6.745  1.00  0.00
ATOM   1127  CA  SER A  68      -3.421 -19.489  -6.187  1.00  0.00
ATOM   1128  C   SER A  68      -4.156 -18.365  -5.459  1.00  0.00
ATOM   1129  O   SER A  68      -5.344 -18.484  -5.178  1.00  0.00
ATOM   1130  CB  SER A  68      -3.217 -20.676  -5.243  1.00  0.00
ATOM   1131  OG  SER A  68      -2.735 -20.243  -3.986  1.00  0.00
ATOM   1132  H   SER A  68      -1.336 -19.482  -6.333  1.00  0.00
ATOM   1133  HA  SER A  68      -4.050 -19.792  -7.036  1.00  0.00
ATOM   1134  HB2 SER A  68      -4.168 -21.213  -5.111  1.00  0.00
ATOM   1135  HB3 SER A  68      -2.505 -21.387  -5.688  1.00  0.00
ATOM   1136  HG  SER A  68      -1.967 -19.617  -4.121  1.00  0.00
ATOM   1137  N   LYS A  69      -3.461 -17.275  -5.155  1.00  0.00
ATOM   1138  CA  LYS A  69      -4.090 -16.151  -4.463  1.00  0.00
ATOM   1139  C   LYS A  69      -4.541 -15.049  -5.417  1.00  0.00
ATOM   1140  O   LYS A  69      -5.241 -14.125  -5.006  1.00  0.00
ATOM   1141  CB  LYS A  69      -3.122 -15.502  -3.472  1.00  0.00
ATOM   1142  CG  LYS A  69      -2.757 -16.288  -2.236  1.00  0.00
ATOM   1143  CD  LYS A  69      -2.010 -15.362  -1.292  1.00  0.00
ATOM   1144  CE  LYS A  69      -1.574 -16.061  -0.022  1.00  0.00
ATOM   1145  NZ  LYS A  69      -0.985 -15.081   0.938  1.00  0.00
ATOM   1146  H   LYS A  69      -2.493 -17.146  -5.369  1.00  0.00
ATOM   1147  HA  LYS A  69      -4.963 -16.581  -3.950  1.00  0.00
ATOM   1148  HB2 LYS A  69      -2.193 -15.267  -4.011  1.00  0.00
ATOM   1149  HB3 LYS A  69      -3.557 -14.546  -3.149  1.00  0.00
ATOM   1150  HG2 LYS A  69      -3.662 -16.684  -1.750  1.00  0.00
ATOM   1151  HG3 LYS A  69      -2.131 -17.153  -2.501  1.00  0.00
ATOM   1152  HD2 LYS A  69      -1.126 -14.954  -1.805  1.00  0.00
ATOM   1153  HD3 LYS A  69      -2.654 -14.508  -1.034  1.00  0.00
ATOM   1154  HE2 LYS A  69      -2.435 -16.565   0.441  1.00  0.00
ATOM   1155  HE3 LYS A  69      -0.835 -16.840  -0.261  1.00  0.00
ATOM   1156  HZ1 LYS A  69      -0.055 -15.364   1.175  1.00  0.00
ATOM   1157  HZ2 LYS A  69      -0.959 -14.175   0.516  1.00  0.00
ATOM   1158  HZ3 LYS A  69      -1.544 -15.047   1.766  1.00  0.00
ATOM   1159  N   TYR A  70      -4.132 -15.131  -6.678  1.00  0.00
ATOM   1160  CA  TYR A  70      -4.501 -14.114  -7.656  1.00  0.00
ATOM   1161  C   TYR A  70      -5.988 -13.943  -7.911  1.00  0.00
ATOM   1162  O   TYR A  70      -6.487 -12.816  -7.880  1.00  0.00
ATOM   1163  CB  TYR A  70      -3.776 -14.361  -8.988  1.00  0.00
ATOM   1164  CG  TYR A  70      -4.089 -13.331 -10.057  1.00  0.00
ATOM   1165  CD1 TYR A  70      -3.964 -11.962  -9.795  1.00  0.00
ATOM   1166  CD2 TYR A  70      -4.515 -13.721 -11.325  1.00  0.00
ATOM   1167  CE1 TYR A  70      -4.258 -11.007 -10.770  1.00  0.00
ATOM   1168  CE2 TYR A  70      -4.813 -12.770 -12.313  1.00  0.00
ATOM   1169  CZ  TYR A  70      -4.682 -11.418 -12.026  1.00  0.00
ATOM   1170  OH  TYR A  70      -4.979 -10.479 -12.991  1.00  0.00
ATOM   1171  H   TYR A  70      -3.562 -15.870  -7.037  1.00  0.00
ATOM   1172  HA  TYR A  70      -4.177 -13.170  -7.194  1.00  0.00
ATOM   1173  HB2 TYR A  70      -2.692 -14.372  -8.808  1.00  0.00
ATOM   1174  HB3 TYR A  70      -4.049 -15.358  -9.363  1.00  0.00
ATOM   1175  HD1 TYR A  70      -3.628 -11.631  -8.801  1.00  0.00
ATOM   1176  HD2 TYR A  70      -4.620 -14.791 -11.556  1.00  0.00
ATOM   1177  HE1 TYR A  70      -4.155  -9.935 -10.544  1.00  0.00
ATOM   1178  HE2 TYR A  70      -5.148 -13.095 -13.309  1.00  0.00
ATOM   1179  HH  TYR A  70      -5.266 -10.941 -13.830  1.00  0.00
ATOM   1180  N   GLU A  71      -6.695 -15.044  -8.172  1.00  0.00
ATOM   1181  CA  GLU A  71      -8.139 -14.985  -8.438  1.00  0.00
ATOM   1182  C   GLU A  71      -8.892 -14.095  -7.457  1.00  0.00
ATOM   1183  O   GLU A  71      -9.688 -13.245  -7.861  1.00  0.00
ATOM   1184  CB  GLU A  71      -8.748 -16.384  -8.407  1.00  0.00
ATOM   1185  CG  GLU A  71      -8.514 -17.194  -9.669  1.00  0.00
ATOM   1186  CD  GLU A  71      -9.328 -18.476  -9.687  1.00  0.00
ATOM   1187  OE1 GLU A  71     -10.542 -18.414  -9.363  1.00  0.00
ATOM   1188  OE2 GLU A  71      -8.757 -19.540 -10.032  1.00  0.00
ATOM   1189  H   GLU A  71      -6.304 -15.964  -8.205  1.00  0.00
ATOM   1190  HA  GLU A  71      -8.245 -14.543  -9.440  1.00  0.00
ATOM   1191  HB2 GLU A  71      -8.332 -16.934  -7.550  1.00  0.00
ATOM   1192  HB3 GLU A  71      -9.831 -16.296  -8.238  1.00  0.00
ATOM   1193  HG2 GLU A  71      -8.774 -16.584 -10.547  1.00  0.00
ATOM   1194  HG3 GLU A  71      -7.445 -17.438  -9.753  1.00  0.00
ATOM   1195  N   LYS A  72      -8.643 -14.298  -6.169  1.00  0.00
ATOM   1196  CA  LYS A  72      -9.296 -13.507  -5.142  1.00  0.00
ATOM   1197  C   LYS A  72      -9.015 -12.038  -5.411  1.00  0.00
ATOM   1198  O   LYS A  72      -9.886 -11.186  -5.240  1.00  0.00
ATOM   1199  CB  LYS A  72      -8.768 -13.896  -3.760  1.00  0.00
ATOM   1200  CG  LYS A  72      -9.387 -13.104  -2.622  1.00  0.00
ATOM   1201  CD  LYS A  72      -8.814 -13.501  -1.260  1.00  0.00
ATOM   1202  CE  LYS A  72      -7.363 -13.042  -1.090  1.00  0.00
ATOM   1203  NZ  LYS A  72      -6.389 -14.171  -1.098  1.00  0.00
ATOM   1204  H   LYS A  72      -8.008 -14.988  -5.822  1.00  0.00
ATOM   1205  HA  LYS A  72     -10.381 -13.693  -5.163  1.00  0.00
ATOM   1206  HB2 LYS A  72      -8.956 -14.967  -3.594  1.00  0.00
ATOM   1207  HB3 LYS A  72      -7.677 -13.755  -3.743  1.00  0.00
ATOM   1208  HG2 LYS A  72      -9.217 -12.030  -2.790  1.00  0.00
ATOM   1209  HG3 LYS A  72     -10.476 -13.260  -2.619  1.00  0.00
ATOM   1210  HD2 LYS A  72      -9.432 -13.064  -0.461  1.00  0.00
ATOM   1211  HD3 LYS A  72      -8.867 -14.594  -1.145  1.00  0.00
ATOM   1212  HE2 LYS A  72      -7.110 -12.341  -1.899  1.00  0.00
ATOM   1213  HE3 LYS A  72      -7.267 -12.490  -0.144  1.00  0.00
ATOM   1214  HZ1 LYS A  72      -5.460 -13.810  -1.181  1.00  0.00
ATOM   1215  HZ2 LYS A  72      -6.469 -14.688  -0.246  1.00  0.00
ATOM   1216  HZ3 LYS A  72      -6.582 -14.774  -1.873  1.00  0.00
ATOM   1217  N   LEU A  73      -7.792 -11.745  -5.842  1.00  0.00
ATOM   1218  CA  LEU A  73      -7.399 -10.368  -6.136  1.00  0.00
ATOM   1219  C   LEU A  73      -8.011  -9.865  -7.441  1.00  0.00
ATOM   1220  O   LEU A  73      -8.361  -8.687  -7.552  1.00  0.00
ATOM   1221  CB  LEU A  73      -5.875 -10.254  -6.207  1.00  0.00
ATOM   1222  CG  LEU A  73      -5.106 -10.597  -4.936  1.00  0.00
ATOM   1223  CD1 LEU A  73      -3.622 -10.591  -5.247  1.00  0.00
ATOM   1224  CD2 LEU A  73      -5.425  -9.600  -3.838  1.00  0.00
ATOM   1225  H   LEU A  73      -7.073 -12.423  -5.992  1.00  0.00
ATOM   1226  HA  LEU A  73      -7.779  -9.739  -5.317  1.00  0.00
ATOM   1227  HB2 LEU A  73      -5.517 -10.912  -7.013  1.00  0.00
ATOM   1228  HB3 LEU A  73      -5.620  -9.224  -6.497  1.00  0.00
ATOM   1229  HG  LEU A  73      -5.404 -11.595  -4.582  1.00  0.00
ATOM   1230 1HD1 LEU A  73      -3.054 -10.837  -4.337  1.00  0.00
ATOM   1231 2HD1 LEU A  73      -3.406 -11.337  -6.026  1.00  0.00
ATOM   1232 3HD1 LEU A  73      -3.326  -9.593  -5.604  1.00  0.00
ATOM   1233 1HD2 LEU A  73      -4.862  -9.862  -2.929  1.00  0.00
ATOM   1234 2HD2 LEU A  73      -5.140  -8.589  -4.165  1.00  0.00
ATOM   1235 3HD2 LEU A  73      -6.502  -9.624  -3.621  1.00  0.00
ATOM   1236  N   LYS A  74      -8.125 -10.762  -8.422  1.00  0.00
ATOM   1237  CA  LYS A  74      -8.694 -10.417  -9.719  1.00  0.00
ATOM   1238  C   LYS A  74     -10.140 -10.001  -9.480  1.00  0.00
ATOM   1239  O   LYS A  74     -10.584  -8.949  -9.940  1.00  0.00
ATOM   1240  CB  LYS A  74      -8.621 -11.624 -10.664  1.00  0.00
ATOM   1241  CG  LYS A  74      -8.920 -11.318 -12.135  1.00  0.00
ATOM   1242  CD  LYS A  74      -8.622 -12.541 -13.017  1.00  0.00
ATOM   1243  CE  LYS A  74      -9.006 -12.345 -14.493  1.00  0.00
ATOM   1244  NZ  LYS A  74      -8.223 -11.292 -15.214  1.00  0.00
ATOM   1245  H   LYS A  74      -7.834 -11.716  -8.341  1.00  0.00
ATOM   1246  HA  LYS A  74      -8.134  -9.596 -10.191  1.00  0.00
ATOM   1247  HB2 LYS A  74      -7.615 -12.064 -10.594  1.00  0.00
ATOM   1248  HB3 LYS A  74      -9.331 -12.387 -10.313  1.00  0.00
ATOM   1249  HG2 LYS A  74      -9.975 -11.026 -12.248  1.00  0.00
ATOM   1250  HG3 LYS A  74      -8.314 -10.463 -12.468  1.00  0.00
ATOM   1251  HD2 LYS A  74      -7.549 -12.774 -12.953  1.00  0.00
ATOM   1252  HD3 LYS A  74      -9.164 -13.411 -12.617  1.00  0.00
ATOM   1253  HE2 LYS A  74      -8.877 -13.302 -15.020  1.00  0.00
ATOM   1254  HE3 LYS A  74     -10.074 -12.089 -14.547  1.00  0.00
ATOM   1255  HZ1 LYS A  74      -8.537 -11.233 -16.162  1.00  0.00
ATOM   1256  HZ2 LYS A  74      -8.356 -10.410 -14.764  1.00  0.00
ATOM   1257  HZ3 LYS A  74      -7.251 -11.530 -15.200  1.00  0.00
ATOM   1258  N   TYR A  75     -10.865 -10.824  -8.729  1.00  0.00
ATOM   1259  CA  TYR A  75     -12.261 -10.540  -8.421  1.00  0.00
ATOM   1260  C   TYR A  75     -12.379  -9.207  -7.694  1.00  0.00
ATOM   1261  O   TYR A  75     -13.185  -8.356  -8.067  1.00  0.00
ATOM   1262  CB  TYR A  75     -12.852 -11.633  -7.535  1.00  0.00
ATOM   1263  CG  TYR A  75     -14.254 -11.314  -7.055  1.00  0.00
ATOM   1264  CD1 TYR A  75     -15.347 -11.359  -7.934  1.00  0.00
ATOM   1265  CD2 TYR A  75     -14.492 -10.953  -5.724  1.00  0.00
ATOM   1266  CE1 TYR A  75     -16.646 -11.055  -7.499  1.00  0.00
ATOM   1267  CE2 TYR A  75     -15.788 -10.645  -5.275  1.00  0.00
ATOM   1268  CZ  TYR A  75     -16.858 -10.700  -6.166  1.00  0.00
ATOM   1269  OH  TYR A  75     -18.136 -10.417  -5.720  1.00  0.00
ATOM   1270  H   TYR A  75     -10.517 -11.673  -8.332  1.00  0.00
ATOM   1271  HA  TYR A  75     -12.815 -10.499  -9.371  1.00  0.00
ATOM   1272  HB2 TYR A  75     -12.869 -12.580  -8.093  1.00  0.00
ATOM   1273  HB3 TYR A  75     -12.198 -11.784  -6.663  1.00  0.00
ATOM   1274  HD1 TYR A  75     -15.183 -11.637  -8.986  1.00  0.00
ATOM   1275  HD2 TYR A  75     -13.650 -10.911  -5.017  1.00  0.00
ATOM   1276  HE1 TYR A  75     -17.491 -11.097  -8.202  1.00  0.00
ATOM   1277  HE2 TYR A  75     -15.956 -10.361  -4.226  1.00  0.00
ATOM   1278  HH  TYR A  75     -18.106 -10.184  -4.748  1.00  0.00
ATOM   1279  N   LYS A  76     -11.574  -9.033  -6.655  1.00  0.00
ATOM   1280  CA  LYS A  76     -11.596  -7.806  -5.878  1.00  0.00
ATOM   1281  C   LYS A  76     -11.439  -6.559  -6.736  1.00  0.00
ATOM   1282  O   LYS A  76     -12.212  -5.618  -6.618  1.00  0.00
ATOM   1283  CB  LYS A  76     -10.486  -7.826  -4.824  1.00  0.00
ATOM   1284  CG  LYS A  76     -10.496  -6.622  -3.891  1.00  0.00
ATOM   1285  CD  LYS A  76      -9.121  -5.964  -3.781  1.00  0.00
ATOM   1286  CE  LYS A  76      -8.045  -6.941  -3.308  1.00  0.00
ATOM   1287  NZ  LYS A  76      -6.748  -6.255  -3.057  1.00  0.00
ATOM   1288  H   LYS A  76     -10.912  -9.713  -6.338  1.00  0.00
ATOM   1289  HA  LYS A  76     -12.584  -7.761  -5.398  1.00  0.00
ATOM   1290  HB2 LYS A  76     -10.581  -8.742  -4.223  1.00  0.00
ATOM   1291  HB3 LYS A  76      -9.512  -7.875  -5.332  1.00  0.00
ATOM   1292  HG2 LYS A  76     -11.226  -5.884  -4.256  1.00  0.00
ATOM   1293  HG3 LYS A  76     -10.831  -6.938  -2.891  1.00  0.00
ATOM   1294  HD2 LYS A  76      -8.836  -5.553  -4.761  1.00  0.00
ATOM   1295  HD3 LYS A  76      -9.177  -5.118  -3.082  1.00  0.00
ATOM   1296  HE2 LYS A  76      -8.381  -7.439  -2.388  1.00  0.00
ATOM   1297  HE3 LYS A  76      -7.904  -7.726  -4.065  1.00  0.00
ATOM   1298  HZ1 LYS A  76      -5.996  -6.899  -3.199  1.00  0.00
ATOM   1299  HZ2 LYS A  76      -6.650  -5.484  -3.687  1.00  0.00
ATOM   1300  HZ3 LYS A  76      -6.724  -5.920  -2.115  1.00  0.00
ATOM   1301  N   ARG A  77     -10.427  -6.550  -7.594  1.00  0.00
ATOM   1302  CA  ARG A  77     -10.178  -5.404  -8.462  1.00  0.00
ATOM   1303  C   ARG A  77     -11.276  -5.216  -9.492  1.00  0.00
ATOM   1304  O   ARG A  77     -11.672  -4.087  -9.784  1.00  0.00
ATOM   1305  CB  ARG A  77      -8.821  -5.562  -9.139  1.00  0.00
ATOM   1306  CG  ARG A  77      -7.688  -5.508  -8.140  1.00  0.00
ATOM   1307  CD  ARG A  77      -6.390  -5.998  -8.703  1.00  0.00
ATOM   1308  NE  ARG A  77      -5.423  -6.181  -7.630  1.00  0.00
ATOM   1309  CZ  ARG A  77      -4.219  -6.713  -7.789  1.00  0.00
ATOM   1310  NH1 ARG A  77      -3.820  -7.118  -8.988  1.00  0.00
ATOM   1311  NH2 ARG A  77      -3.425  -6.849  -6.738  1.00  0.00
ATOM   1312  H   ARG A  77      -9.780  -7.305  -7.707  1.00  0.00
ATOM   1313  HA  ARG A  77     -10.171  -4.499  -7.837  1.00  0.00
ATOM   1314  HB2 ARG A  77      -8.789  -6.521  -9.678  1.00  0.00
ATOM   1315  HB3 ARG A  77      -8.689  -4.767  -9.888  1.00  0.00
ATOM   1316  HG2 ARG A  77      -7.562  -4.472  -7.792  1.00  0.00
ATOM   1317  HG3 ARG A  77      -7.952  -6.114  -7.260  1.00  0.00
ATOM   1318  HD2 ARG A  77      -6.546  -6.948  -9.236  1.00  0.00
ATOM   1319  HD3 ARG A  77      -6.003  -5.277  -9.439  1.00  0.00
ATOM   1320  HE  ARG A  77      -5.685  -5.887  -6.711  1.00  0.00
ATOM   1321 1HH1 ARG A  77      -4.428  -7.024  -9.776  1.00  0.00
ATOM   1322 2HH1 ARG A  77      -2.911  -7.518  -9.103  1.00  0.00
ATOM   1323 1HH2 ARG A  77      -3.736  -6.552  -5.835  1.00  0.00
ATOM   1324 2HH2 ARG A  77      -2.515  -7.249  -6.847  1.00  0.00
ATOM   1325  N   CYS A  78     -11.761  -6.321 -10.044  1.00  0.00
ATOM   1326  CA  CYS A  78     -12.819  -6.249 -11.030  1.00  0.00
ATOM   1327  C   CYS A  78     -14.034  -5.621 -10.361  1.00  0.00
ATOM   1328  O   CYS A  78     -14.545  -4.605 -10.815  1.00  0.00
ATOM   1329  CB  CYS A  78     -13.172  -7.646 -11.543  1.00  0.00
ATOM   1330  SG  CYS A  78     -12.009  -8.278 -12.769  1.00  0.00
ATOM   1331  H   CYS A  78     -11.446  -7.247  -9.831  1.00  0.00
ATOM   1332  HA  CYS A  78     -12.492  -5.645 -11.890  1.00  0.00
ATOM   1333  HB2 CYS A  78     -13.210  -8.342 -10.692  1.00  0.00
ATOM   1334  HB3 CYS A  78     -14.180  -7.623 -11.984  1.00  0.00
ATOM   1335  HG  CYS A  78     -11.010  -8.851 -12.164  1.00  0.00
ATOM   1336  N   LYS A  79     -14.477  -6.222  -9.263  1.00  0.00
ATOM   1337  CA  LYS A  79     -15.628  -5.724  -8.533  1.00  0.00
ATOM   1338  C   LYS A  79     -15.497  -4.238  -8.254  1.00  0.00
ATOM   1339  O   LYS A  79     -16.459  -3.495  -8.392  1.00  0.00
ATOM   1340  CB  LYS A  79     -15.791  -6.492  -7.221  1.00  0.00
ATOM   1341  CG  LYS A  79     -17.001  -6.063  -6.396  1.00  0.00
ATOM   1342  CD  LYS A  79     -17.050  -6.803  -5.067  1.00  0.00
ATOM   1343  CE  LYS A  79     -18.310  -6.470  -4.284  1.00  0.00
ATOM   1344  NZ  LYS A  79     -18.362  -7.247  -3.004  1.00  0.00
ATOM   1345  H   LYS A  79     -14.060  -7.041  -8.868  1.00  0.00
ATOM   1346  HA  LYS A  79     -16.521  -5.879  -9.157  1.00  0.00
ATOM   1347  HB2 LYS A  79     -15.874  -7.566  -7.445  1.00  0.00
ATOM   1348  HB3 LYS A  79     -14.882  -6.359  -6.615  1.00  0.00
ATOM   1349  HG2 LYS A  79     -16.959  -4.980  -6.214  1.00  0.00
ATOM   1350  HG3 LYS A  79     -17.923  -6.259  -6.963  1.00  0.00
ATOM   1351  HD2 LYS A  79     -17.007  -7.888  -5.249  1.00  0.00
ATOM   1352  HD3 LYS A  79     -16.165  -6.541  -4.468  1.00  0.00
ATOM   1353  HE2 LYS A  79     -18.338  -5.392  -4.066  1.00  0.00
ATOM   1354  HE3 LYS A  79     -19.197  -6.698  -4.893  1.00  0.00
ATOM   1355  HZ1 LYS A  79     -19.197  -7.013  -2.505  1.00  0.00
ATOM   1356  HZ2 LYS A  79     -18.359  -8.226  -3.208  1.00  0.00
ATOM   1357  HZ3 LYS A  79     -17.566  -7.020  -2.444  1.00  0.00
ATOM   1358  N   TYR A  80     -14.304  -3.799  -7.878  1.00  0.00
ATOM   1359  CA  TYR A  80     -14.078  -2.387  -7.584  1.00  0.00
ATOM   1360  C   TYR A  80     -14.234  -1.488  -8.816  1.00  0.00
ATOM   1361  O   TYR A  80     -14.575  -0.308  -8.701  1.00  0.00
ATOM   1362  CB  TYR A  80     -12.680  -2.188  -6.989  1.00  0.00
ATOM   1363  CG  TYR A  80     -12.269  -0.734  -6.875  1.00  0.00
ATOM   1364  CD1 TYR A  80     -12.705   0.056  -5.809  1.00  0.00
ATOM   1365  CD2 TYR A  80     -11.478  -0.141  -7.857  1.00  0.00
ATOM   1366  CE1 TYR A  80     -12.362   1.407  -5.726  1.00  0.00
ATOM   1367  CE2 TYR A  80     -11.131   1.203  -7.786  1.00  0.00
ATOM   1368  CZ  TYR A  80     -11.573   1.976  -6.720  1.00  0.00
ATOM   1369  OH  TYR A  80     -11.214   3.312  -6.657  1.00  0.00
ATOM   1370  H   TYR A  80     -13.498  -4.382  -7.770  1.00  0.00
ATOM   1371  HA  TYR A  80     -14.850  -2.091  -6.858  1.00  0.00
ATOM   1372  HB2 TYR A  80     -12.646  -2.648  -5.990  1.00  0.00
ATOM   1373  HB3 TYR A  80     -11.946  -2.719  -7.613  1.00  0.00
ATOM   1374  HD1 TYR A  80     -13.330  -0.393  -5.023  1.00  0.00
ATOM   1375  HD2 TYR A  80     -11.122  -0.747  -8.702  1.00  0.00
ATOM   1376  HE1 TYR A  80     -12.713   2.017  -4.881  1.00  0.00
ATOM   1377  HE2 TYR A  80     -10.508   1.654  -8.573  1.00  0.00
ATOM   1378  HH  TYR A  80     -10.649   3.543  -7.449  1.00  0.00
ATOM   1379  N   LEU A  81     -13.976  -2.045  -9.992  1.00  0.00
ATOM   1380  CA  LEU A  81     -14.087  -1.289 -11.237  1.00  0.00
ATOM   1381  C   LEU A  81     -15.365  -1.581 -12.026  1.00  0.00
ATOM   1382  O   LEU A  81     -15.501  -1.148 -13.170  1.00  0.00
ATOM   1383  CB  LEU A  81     -12.875  -1.584 -12.124  1.00  0.00
ATOM   1384  CG  LEU A  81     -11.503  -1.224 -11.564  1.00  0.00
ATOM   1385  CD1 LEU A  81     -10.440  -1.997 -12.318  1.00  0.00
ATOM   1386  CD2 LEU A  81     -11.270   0.280 -11.662  1.00  0.00
ATOM   1387  H   LEU A  81     -13.695  -2.998 -10.110  1.00  0.00
ATOM   1388  HA  LEU A  81     -14.125  -0.228 -10.952  1.00  0.00
ATOM   1389  HB2 LEU A  81     -12.878  -2.659 -12.360  1.00  0.00
ATOM   1390  HB3 LEU A  81     -13.009  -1.046 -13.074  1.00  0.00
ATOM   1391  HG  LEU A  81     -11.450  -1.498 -10.500  1.00  0.00
ATOM   1392 1HD1 LEU A  81      -9.448  -1.741 -11.919  1.00  0.00
ATOM   1393 2HD1 LEU A  81     -10.616  -3.076 -12.198  1.00  0.00
ATOM   1394 3HD1 LEU A  81     -10.484  -1.736 -13.386  1.00  0.00
ATOM   1395 1HD2 LEU A  81     -10.278   0.525 -11.256  1.00  0.00
ATOM   1396 2HD2 LEU A  81     -11.322   0.592 -12.715  1.00  0.00
ATOM   1397 3HD2 LEU A  81     -12.043   0.809 -11.084  1.00  0.00
ATOM   1398  N   ASN A  82     -16.296  -2.308 -11.418  1.00  0.00
ATOM   1399  CA  ASN A  82     -17.553  -2.657 -12.071  1.00  0.00
ATOM   1400  C   ASN A  82     -17.312  -3.560 -13.272  1.00  0.00
ATOM   1401  O   ASN A  82     -18.189  -3.753 -14.106  1.00  0.00
ATOM   1402  CB  ASN A  82     -18.305  -1.398 -12.504  1.00  0.00
ATOM   1403  CG  ASN A  82     -18.930  -0.673 -11.331  1.00  0.00
ATOM   1404  OD1 ASN A  82     -19.684  -1.268 -10.553  1.00  0.00
ATOM   1405  ND2 ASN A  82     -18.618   0.618 -11.190  1.00  0.00
ATOM   1406  H   ASN A  82     -16.204  -2.663 -10.488  1.00  0.00
ATOM   1407  HA  ASN A  82     -18.169  -3.203 -11.342  1.00  0.00
ATOM   1408  HB2 ASN A  82     -17.613  -0.721 -13.025  1.00  0.00
ATOM   1409  HB3 ASN A  82     -19.090  -1.672 -13.224  1.00  0.00
ATOM   1410 1HD2 ASN A  82     -18.999   1.144 -10.430  1.00  0.00
ATOM   1411 2HD2 ASN A  82     -18.003   1.057 -11.844  1.00  0.00
ATOM   1412  N   LYS A  83     -16.110  -4.106 -13.361  1.00  0.00
ATOM   1413  CA  LYS A  83     -15.766  -4.991 -14.460  1.00  0.00
ATOM   1414  C   LYS A  83     -15.678  -6.383 -13.835  1.00  0.00
ATOM   1415  O   LYS A  83     -15.860  -6.534 -12.627  1.00  0.00
ATOM   1416  CB  LYS A  83     -14.404  -4.609 -15.054  1.00  0.00
ATOM   1417  CG  LYS A  83     -13.196  -4.782 -14.124  1.00  0.00
ATOM   1418  CD  LYS A  83     -11.905  -4.203 -14.707  1.00  0.00
ATOM   1419  CE  LYS A  83     -10.691  -4.996 -14.222  1.00  0.00
ATOM   1420  NZ  LYS A  83     -10.664  -5.021 -12.746  1.00  0.00
ATOM   1421  H   LYS A  83     -15.375  -3.955 -12.701  1.00  0.00
ATOM   1422  HA  LYS A  83     -16.506  -4.937 -15.273  1.00  0.00
ATOM   1423  HB2 LYS A  83     -14.236  -5.213 -15.957  1.00  0.00
ATOM   1424  HB3 LYS A  83     -14.447  -3.557 -15.374  1.00  0.00
ATOM   1425  HG2 LYS A  83     -13.409  -4.294 -13.162  1.00  0.00
ATOM   1426  HG3 LYS A  83     -13.051  -5.853 -13.918  1.00  0.00
ATOM   1427  HD2 LYS A  83     -11.949  -4.226 -15.806  1.00  0.00
ATOM   1428  HD3 LYS A  83     -11.803  -3.149 -14.411  1.00  0.00
ATOM   1429  HE2 LYS A  83     -10.732  -6.023 -14.614  1.00  0.00
ATOM   1430  HE3 LYS A  83      -9.767  -4.541 -14.606  1.00  0.00
ATOM   1431  HZ1 LYS A  83      -9.803  -4.630 -12.421  1.00  0.00
ATOM   1432  HZ2 LYS A  83     -11.428  -4.486 -12.388  1.00  0.00
ATOM   1433  HZ3 LYS A  83     -10.741  -5.966 -12.427  1.00  0.00
ATOM   1434  N   GLU A  84     -15.402  -7.397 -14.647  1.00  0.00
ATOM   1435  CA  GLU A  84     -15.295  -8.752 -14.121  1.00  0.00
ATOM   1436  C   GLU A  84     -14.863  -9.756 -15.187  1.00  0.00
ATOM   1437  O   GLU A  84     -14.966  -9.488 -16.388  1.00  0.00
ATOM   1438  CB  GLU A  84     -16.618  -9.190 -13.467  1.00  0.00
ATOM   1439  CG  GLU A  84     -16.538 -10.419 -12.524  1.00  0.00
ATOM   1440  CD  GLU A  84     -15.734 -10.162 -11.251  1.00  0.00
ATOM   1441  OE1 GLU A  84     -16.173  -9.267 -10.482  1.00  0.00
ATOM   1442  OE2 GLU A  84     -14.694 -10.834 -11.036  1.00  0.00
ATOM   1443  H   GLU A  84     -15.254  -7.312 -15.633  1.00  0.00
ATOM   1444  HA  GLU A  84     -14.507  -8.737 -13.354  1.00  0.00
ATOM   1445  HB2 GLU A  84     -17.019  -8.340 -12.895  1.00  0.00
ATOM   1446  HB3 GLU A  84     -17.342  -9.411 -14.265  1.00  0.00
ATOM   1447  HG2 GLU A  84     -17.557 -10.726 -12.248  1.00  0.00
ATOM   1448  HG3 GLU A  84     -16.086 -11.261 -13.069  1.00  0.00
ATOM   1449  N   THR A  85     -14.353 -10.901 -14.740  1.00  0.00
ATOM   1450  CA  THR A  85     -13.901 -11.951 -15.653  1.00  0.00
ATOM   1451  C   THR A  85     -15.116 -12.639 -16.275  1.00  0.00
ATOM   1452  O   THR A  85     -15.603 -13.622 -15.675  1.00  0.00
ATOM   1453  CB  THR A  85     -13.045 -13.019 -14.909  1.00  0.00
ATOM   1454  OG1 THR A  85     -13.175 -14.311 -15.486  1.00  0.00
ATOM   1455  CG2 THR A  85     -13.404 -13.112 -13.418  1.00  0.00
ATOM   1456  H   THR A  85     -14.245 -11.123 -13.771  1.00  0.00
ATOM   1457  HA  THR A  85     -13.280 -11.482 -16.431  1.00  0.00
ATOM   1458  HB  THR A  85     -12.004 -12.680 -15.012  1.00  0.00
ATOM   1459  HG1 THR A  85     -14.121 -14.622 -15.399  1.00  0.00
ATOM   1460 1HG2 THR A  85     -12.776 -13.876 -12.937  1.00  0.00
ATOM   1461 2HG2 THR A  85     -13.229 -12.138 -12.937  1.00  0.00
ATOM   1462 3HG2 THR A  85     -14.463 -13.389 -13.312  1.00  0.00
ATOM   1463  N   VAL A  86     -15.523 -12.144 -17.445  1.00  0.00
ATOM   1464  CA  VAL A  86     -16.666 -12.748 -18.183  1.00  0.00
ATOM   1465  C   VAL A  86     -16.119 -13.682 -19.253  1.00  0.00
ATOM   1466  O   VAL A  86     -14.952 -13.611 -19.645  1.00  0.00
ATOM   1467  CB  VAL A  86     -17.617 -11.707 -18.757  1.00  0.00
ATOM   1468  CG1 VAL A  86     -18.624 -11.178 -17.711  1.00  0.00
ATOM   1469  CG2 VAL A  86     -16.846 -10.485 -19.300  1.00  0.00
ATOM   1470  H   VAL A  86     -15.104 -11.356 -17.896  1.00  0.00
ATOM   1471  HA  VAL A  86     -17.277 -13.325 -17.473  1.00  0.00
ATOM   1472  HB  VAL A  86     -18.159 -12.224 -19.562  1.00  0.00
ATOM   1473 1HG1 VAL A  86     -19.283 -10.432 -18.180  1.00  0.00
ATOM   1474 2HG1 VAL A  86     -19.230 -12.013 -17.329  1.00  0.00
ATOM   1475 3HG1 VAL A  86     -18.077 -10.711 -16.878  1.00  0.00
ATOM   1476 1HG2 VAL A  86     -17.559  -9.752 -19.707  1.00  0.00
ATOM   1477 2HG2 VAL A  86     -16.271 -10.022 -18.484  1.00  0.00
ATOM   1478 3HG2 VAL A  86     -16.158 -10.808 -20.095  1.00  0.00
ATOM   1479  N   ASP A  87     -16.998 -14.652 -19.670  1.00  0.00
ATOM   1480  CA  ASP A  87     -16.579 -15.570 -20.733  1.00  0.00
ATOM   1481  C   ASP A  87     -16.550 -14.854 -22.140  1.00  0.00
ATOM   1482  O   ASP A  87     -16.484 -15.581 -23.131  1.00  0.00
ATOM   1483  CB  ASP A  87     -17.348 -16.861 -20.779  1.00  0.00
ATOM   1484  CG  ASP A  87     -18.840 -16.684 -21.024  1.00  0.00
ATOM   1485  OD1 ASP A  87     -19.297 -15.515 -20.973  1.00  0.00
ATOM   1486  OD2 ASP A  87     -19.530 -17.701 -21.292  1.00  0.00
ATOM   1487  H   ASP A  87     -17.919 -14.795 -19.308  1.00  0.00
ATOM   1488  HA  ASP A  87     -15.551 -15.862 -20.474  1.00  0.00
ATOM   1489  HB2 ASP A  87     -16.929 -17.497 -21.572  1.00  0.00
ATOM   1490  HB3 ASP A  87     -17.203 -17.396 -19.828  1.00  0.00
ATOM   1491  N   ASN A  88     -17.162 -13.681 -22.047  1.00  0.00
ATOM   1492  CA  ASN A  88     -17.247 -12.773 -23.196  1.00  0.00
ATOM   1493  C   ASN A  88     -16.088 -11.762 -23.061  1.00  0.00
ATOM   1494  O   ASN A  88     -16.278 -10.735 -22.420  1.00  0.00
ATOM   1495  CB  ASN A  88     -18.507 -11.938 -23.141  1.00  0.00
ATOM   1496  CG  ASN A  88     -19.813 -12.627 -23.538  1.00  0.00
ATOM   1497  OD1 ASN A  88     -19.766 -13.910 -23.963  1.00  0.00
ATOM   1498  ND2 ASN A  88     -20.878 -12.021 -23.462  1.00  0.00
ATOM   1499  H   ASN A  88     -17.597 -13.340 -21.213  1.00  0.00
ATOM   1500  HA  ASN A  88     -17.222 -13.372 -24.118  1.00  0.00
ATOM   1501  HB2 ASN A  88     -18.620 -11.556 -22.116  1.00  0.00
ATOM   1502  HB3 ASN A  88     -18.367 -11.066 -23.797  1.00  0.00
ATOM   1503 1HD2 ASN A  88     -21.732 -12.477 -23.717  1.00  0.00
ATOM   1504 2HD2 ASN A  88     -20.893 -11.073 -23.145  1.00  0.00
ATOM   1505  N   VAL A  89     -14.978 -12.075 -23.689  1.00  0.00
ATOM   1506  CA  VAL A  89     -13.847 -11.190 -23.811  1.00  0.00
ATOM   1507  C   VAL A  89     -13.478 -10.914 -25.269  1.00  0.00
ATOM   1508  O   VAL A  89     -12.883  -9.875 -25.577  1.00  0.00
ATOM   1509  CB  VAL A  89     -12.624 -11.647 -22.998  1.00  0.00
ATOM   1510  CG1 VAL A  89     -12.902 -11.698 -21.479  1.00  0.00
ATOM   1511  CG2 VAL A  89     -12.170 -13.059 -23.421  1.00  0.00
ATOM   1512  H   VAL A  89     -14.837 -12.960 -24.133  1.00  0.00
ATOM   1513  HA  VAL A  89     -14.175 -10.238 -23.367  1.00  0.00
ATOM   1514  HB  VAL A  89     -11.844 -10.900 -23.205  1.00  0.00
ATOM   1515 1HG1 VAL A  89     -11.996 -12.031 -20.951  1.00  0.00
ATOM   1516 2HG1 VAL A  89     -13.186 -10.696 -21.124  1.00  0.00
ATOM   1517 3HG1 VAL A  89     -13.722 -12.404 -21.279  1.00  0.00
ATOM   1518 1HG2 VAL A  89     -11.296 -13.358 -22.823  1.00  0.00
ATOM   1519 2HG2 VAL A  89     -12.989 -13.774 -23.254  1.00  0.00
ATOM   1520 3HG2 VAL A  89     -11.900 -13.054 -24.487  1.00  0.00
ATOM   1521  N   ASN A  90     -13.766 -11.853 -26.155  1.00  0.00
ATOM   1522  CA  ASN A  90     -13.429 -11.753 -27.556  1.00  0.00
ATOM   1523  C   ASN A  90     -11.957 -11.497 -27.794  1.00  0.00
ATOM   1524  O   ASN A  90     -11.539 -10.967 -28.826  1.00  0.00
ATOM   1525  CB  ASN A  90     -14.270 -10.727 -28.294  1.00  0.00
ATOM   1526  CG  ASN A  90     -15.733 -10.594 -27.864  1.00  0.00
ATOM   1527  OD1 ASN A  90     -16.014 -10.104 -26.774  1.00  0.00
ATOM   1528  ND2 ASN A  90     -16.697 -11.031 -28.707  1.00  0.00
ATOM   1529  H   ASN A  90     -14.238 -12.700 -25.917  1.00  0.00
ATOM   1530  HA  ASN A  90     -13.667 -12.743 -27.974  1.00  0.00
ATOM   1531  HB2 ASN A  90     -13.790  -9.744 -28.180  1.00  0.00
ATOM   1532  HB3 ASN A  90     -14.249 -10.974 -29.366  1.00  0.00
ATOM   1533 1HD2 ASN A  90     -17.659 -10.957 -28.446  1.00  0.00
ATOM   1534 2HD2 ASN A  90     -16.447 -11.427 -29.590  1.00  0.00
ATOM   1535  N   ASP A  91     -11.158 -12.020 -26.860  1.00  0.00
ATOM   1536  CA  ASP A  91      -9.738 -11.977 -26.938  1.00  0.00
ATOM   1537  C   ASP A  91      -9.105 -13.356 -26.804  1.00  0.00
ATOM   1538  O   ASP A  91      -9.336 -14.121 -25.885  1.00  0.00
ATOM   1539  CB  ASP A  91      -9.081 -11.006 -25.970  1.00  0.00
ATOM   1540  CG  ASP A  91      -9.259  -9.541 -26.348  1.00  0.00
ATOM   1541  OD1 ASP A  91      -9.666  -9.293 -27.511  1.00  0.00
ATOM   1542  OD2 ASP A  91      -9.020  -8.664 -25.481  1.00  0.00
ATOM   1543  H   ASP A  91     -11.501 -12.479 -26.040  1.00  0.00
ATOM   1544  HA  ASP A  91      -9.542 -11.591 -27.949  1.00  0.00
ATOM   1545  HB2 ASP A  91      -9.498 -11.168 -24.965  1.00  0.00
ATOM   1546  HB3 ASP A  91      -8.006 -11.231 -25.913  1.00  0.00
ATOM   1547  N   MET A  92      -8.003 -13.591 -27.629  1.00  0.00
ATOM   1548  CA  MET A  92      -7.216 -14.841 -27.422  1.00  0.00
ATOM   1549  C   MET A  92      -5.741 -14.477 -27.130  1.00  0.00
ATOM   1550  O   MET A  92      -4.864 -14.503 -28.003  1.00  0.00
ATOM   1551  CB  MET A  92      -7.372 -15.763 -28.628  1.00  0.00
ATOM   1552  CG  MET A  92      -8.813 -16.120 -29.045  1.00  0.00
ATOM   1553  SD  MET A  92      -9.802 -16.761 -27.666  1.00  0.00
ATOM   1554  CE  MET A  92     -11.225 -15.684 -28.003  1.00  0.00
ATOM   1555  H   MET A  92      -7.684 -12.988 -28.360  1.00  0.00
ATOM   1556  HA  MET A  92      -7.598 -15.394 -26.551  1.00  0.00
ATOM   1557  HB2 MET A  92      -6.873 -15.292 -29.487  1.00  0.00
ATOM   1558  HB3 MET A  92      -6.834 -16.699 -28.417  1.00  0.00
ATOM   1559  HG2 MET A  92      -9.303 -15.227 -29.458  1.00  0.00
ATOM   1560  HG3 MET A  92      -8.782 -16.871 -29.848  1.00  0.00
ATOM   1561  HE1 MET A  92     -11.739 -15.448 -27.059  1.00  0.00
ATOM   1562  HE2 MET A  92     -10.877 -14.752 -28.473  1.00  0.00
ATOM   1563  HE3 MET A  92     -11.922 -16.198 -28.681  1.00  0.00
ATOM   1564  N   PRO A  93      -5.258 -14.077 -25.943  1.00  0.00
ATOM   1565  CA  PRO A  93      -3.824 -13.901 -25.682  1.00  0.00
ATOM   1566  C   PRO A  93      -3.090 -15.167 -25.258  1.00  0.00
ATOM   1567  O   PRO A  93      -3.658 -16.255 -25.222  1.00  0.00
ATOM   1568  CB  PRO A  93      -3.788 -12.855 -24.542  1.00  0.00
ATOM   1569  CG  PRO A  93      -5.174 -12.935 -23.907  1.00  0.00
ATOM   1570  CD  PRO A  93      -6.048 -13.153 -25.134  1.00  0.00
ATOM   1571  HA  PRO A  93      -3.305 -13.599 -26.604  1.00  0.00
ATOM   1572  HB2 PRO A  93      -2.998 -13.085 -23.811  1.00  0.00
ATOM   1573  HB3 PRO A  93      -3.582 -11.847 -24.930  1.00  0.00
ATOM   1574  HG2 PRO A  93      -5.254 -13.762 -23.187  1.00  0.00
ATOM   1575  HG3 PRO A  93      -5.437 -12.014 -23.367  1.00  0.00
ATOM   1576  HD2 PRO A  93      -7.025 -13.581 -24.866  1.00  0.00
ATOM   1577  HD3 PRO A  93      -6.244 -12.211 -25.666  1.00  0.00
ATOM   1578  N   ASN A  94      -1.787 -15.026 -24.935  1.00  0.00
ATOM   1579  CA  ASN A  94      -1.016 -16.177 -24.427  1.00  0.00
ATOM   1580  C   ASN A  94      -0.975 -16.011 -22.896  1.00  0.00
ATOM   1581  O   ASN A  94      -1.447 -14.977 -22.393  1.00  0.00
ATOM   1582  CB  ASN A  94       0.334 -16.440 -25.080  1.00  0.00
ATOM   1583  CG  ASN A  94       0.910 -17.850 -24.934  1.00  0.00
ATOM   1584  OD1 ASN A  94       0.531 -18.752 -25.677  1.00  0.00
ATOM   1585  ND2 ASN A  94       1.832 -18.078 -23.972  1.00  0.00
ATOM   1586  H   ASN A  94      -1.272 -14.172 -25.012  1.00  0.00
ATOM   1587  HA  ASN A  94      -1.526 -17.108 -24.716  1.00  0.00
ATOM   1588  HB2 ASN A  94       0.245 -16.216 -26.154  1.00  0.00
ATOM   1589  HB3 ASN A  94       1.061 -15.729 -24.662  1.00  0.00
ATOM   1590 1HD2 ASN A  94       2.218 -18.993 -23.855  1.00  0.00
ATOM   1591 2HD2 ASN A  94       2.128 -17.331 -23.376  1.00  0.00
ATOM   1592  N   SER A  95      -0.478 -17.052 -22.200  1.00  0.00
ATOM   1593  CA  SER A  95      -0.571 -17.143 -20.784  1.00  0.00
ATOM   1594  C   SER A  95       0.672 -17.801 -20.161  1.00  0.00
ATOM   1595  O   SER A  95       1.192 -18.795 -20.648  1.00  0.00
ATOM   1596  CB  SER A  95      -1.754 -18.092 -20.422  1.00  0.00
ATOM   1597  OG  SER A  95      -1.554 -18.727 -19.157  1.00  0.00
ATOM   1598  H   SER A  95      -0.013 -17.827 -22.627  1.00  0.00
ATOM   1599  HA  SER A  95      -0.692 -16.116 -20.406  1.00  0.00
ATOM   1600  HB2 SER A  95      -2.692 -17.518 -20.401  1.00  0.00
ATOM   1601  HB3 SER A  95      -1.862 -18.859 -21.204  1.00  0.00
ATOM   1602  HG  SER A  95      -2.330 -19.325 -18.956  1.00  0.00
ATOM   1603  N   LYS A  96       1.141 -17.231 -19.066  1.00  0.00
ATOM   1604  CA  LYS A  96       2.225 -17.850 -18.240  1.00  0.00
ATOM   1605  C   LYS A  96       2.106 -17.573 -16.733  1.00  0.00
ATOM   1606  O   LYS A  96       1.006 -17.574 -16.157  1.00  0.00
ATOM   1607  CB  LYS A  96       3.602 -17.374 -18.733  1.00  0.00
ATOM   1608  CG  LYS A  96       3.839 -15.858 -18.695  1.00  0.00
ATOM   1609  CD  LYS A  96       5.320 -15.489 -18.586  1.00  0.00
ATOM   1610  CE  LYS A  96       5.484 -13.998 -18.286  1.00  0.00
ATOM   1611  NZ  LYS A  96       5.235 -13.744 -16.854  1.00  0.00
ATOM   1612  H   LYS A  96       0.810 -16.355 -18.713  1.00  0.00
ATOM   1613  HA  LYS A  96       2.111 -18.936 -18.370  1.00  0.00
ATOM   1614  HB2 LYS A  96       4.377 -17.862 -18.124  1.00  0.00
ATOM   1615  HB3 LYS A  96       3.740 -17.722 -19.768  1.00  0.00
ATOM   1616  HG2 LYS A  96       3.419 -15.404 -19.605  1.00  0.00
ATOM   1617  HG3 LYS A  96       3.296 -15.428 -17.841  1.00  0.00
ATOM   1618  HD2 LYS A  96       5.794 -16.083 -17.791  1.00  0.00
ATOM   1619  HD3 LYS A  96       5.836 -15.738 -19.525  1.00  0.00
ATOM   1620  HE2 LYS A  96       6.498 -13.670 -18.555  1.00  0.00
ATOM   1621  HE3 LYS A  96       4.783 -13.412 -18.898  1.00  0.00
ATOM   1622  HZ1 LYS A  96       5.037 -12.774 -16.716  1.00  0.00
ATOM   1623  HZ2 LYS A  96       4.455 -14.290 -16.548  1.00  0.00
ATOM   1624  HZ3 LYS A  96       6.046 -13.996 -16.324  1.00  0.00
ATOM   1625  N   LYS A  97       3.264 -17.353 -16.108  1.00  0.00
ATOM   1626  CA  LYS A  97       3.363 -17.069 -14.680  1.00  0.00
ATOM   1627  C   LYS A  97       3.075 -15.576 -14.450  1.00  0.00
ATOM   1628  O   LYS A  97       3.590 -14.732 -15.180  1.00  0.00
ATOM   1629  CB  LYS A  97       4.773 -17.423 -14.210  1.00  0.00
ATOM   1630  CG  LYS A  97       5.898 -16.528 -14.743  1.00  0.00
ATOM   1631  CD  LYS A  97       6.394 -15.512 -13.710  1.00  0.00
ATOM   1632  CE  LYS A  97       7.914 -15.356 -13.794  1.00  0.00
ATOM   1633  NZ  LYS A  97       8.455 -14.991 -12.470  1.00  0.00
ATOM   1634  H   LYS A  97       4.147 -17.366 -16.576  1.00  0.00
ATOM   1635  HA  LYS A  97       2.634 -17.665 -14.111  1.00  0.00
ATOM   1636  HB2 LYS A  97       4.792 -17.388 -13.111  1.00  0.00
ATOM   1637  HB3 LYS A  97       4.987 -18.461 -14.502  1.00  0.00
ATOM   1638  HG2 LYS A  97       6.741 -17.158 -15.063  1.00  0.00
ATOM   1639  HG3 LYS A  97       5.542 -15.991 -15.635  1.00  0.00
ATOM   1640  HD2 LYS A  97       5.911 -14.539 -13.883  1.00  0.00
ATOM   1641  HD3 LYS A  97       6.109 -15.838 -12.700  1.00  0.00
ATOM   1642  HE2 LYS A  97       8.369 -16.296 -14.140  1.00  0.00
ATOM   1643  HE3 LYS A  97       8.172 -14.583 -14.532  1.00  0.00
ATOM   1644  HZ1 LYS A  97       9.449 -14.890 -12.532  1.00  0.00
ATOM   1645  HZ2 LYS A  97       8.051 -14.126 -12.171  1.00  0.00
ATOM   1646  HZ3 LYS A  97       8.233 -15.707 -11.810  1.00  0.00
ATOM   1647  N   LEU A  98       2.255 -15.245 -13.456  1.00  0.00
ATOM   1648  CA  LEU A  98       1.973 -13.830 -13.184  1.00  0.00
ATOM   1649  C   LEU A  98       3.191 -13.107 -12.639  1.00  0.00
ATOM   1650  O   LEU A  98       4.184 -13.729 -12.252  1.00  0.00
ATOM   1651  CB  LEU A  98       0.790 -13.707 -12.186  1.00  0.00
ATOM   1652  CG  LEU A  98      -0.101 -12.453 -12.311  1.00  0.00
ATOM   1653  CD1 LEU A  98      -1.029 -12.504 -13.536  1.00  0.00
ATOM   1654  CD2 LEU A  98      -0.930 -12.279 -11.029  1.00  0.00
ATOM   1655  H   LEU A  98       1.795 -15.897 -12.853  1.00  0.00
ATOM   1656  HA  LEU A  98       1.702 -13.354 -14.138  1.00  0.00
ATOM   1657  HB2 LEU A  98       0.150 -14.594 -12.302  1.00  0.00
ATOM   1658  HB3 LEU A  98       1.198 -13.736 -11.165  1.00  0.00
ATOM   1659  HG  LEU A  98       0.565 -11.589 -12.449  1.00  0.00
ATOM   1660 1HD1 LEU A  98      -1.638 -11.589 -13.574  1.00  0.00
ATOM   1661 2HD1 LEU A  98      -0.424 -12.580 -14.452  1.00  0.00
ATOM   1662 3HD1 LEU A  98      -1.689 -13.381 -13.461  1.00  0.00
ATOM   1663 1HD2 LEU A  98      -1.564 -11.385 -11.120  1.00  0.00
ATOM   1664 2HD2 LEU A  98      -1.564 -13.165 -10.880  1.00  0.00
ATOM   1665 3HD2 LEU A  98      -0.255 -12.163 -10.169  1.00  0.00
ATOM   1666  N   GLN A  99       3.105 -11.788 -12.605  1.00  0.00
ATOM   1667  CA  GLN A  99       4.202 -10.982 -12.111  1.00  0.00
ATOM   1668  C   GLN A  99       3.737  -9.794 -11.282  1.00  0.00
ATOM   1669  O   GLN A  99       2.565  -9.405 -11.323  1.00  0.00
ATOM   1670  CB  GLN A  99       5.020 -10.434 -13.298  1.00  0.00
ATOM   1671  CG  GLN A  99       5.584 -11.491 -14.237  1.00  0.00
ATOM   1672  CD  GLN A  99       6.502 -10.898 -15.294  1.00  0.00
ATOM   1673  OE1 GLN A  99       6.206  -9.685 -15.739  1.00  0.00
ATOM   1674  NE2 GLN A  99       7.466 -11.530 -15.706  1.00  0.00
ATOM   1675  H   GLN A  99       2.307 -11.267 -12.906  1.00  0.00
ATOM   1676  HA  GLN A  99       4.807 -11.639 -11.470  1.00  0.00
ATOM   1677  HB2 GLN A  99       4.382  -9.753 -13.879  1.00  0.00
ATOM   1678  HB3 GLN A  99       5.854  -9.836 -12.903  1.00  0.00
ATOM   1679  HG2 GLN A  99       6.138 -12.239 -13.651  1.00  0.00
ATOM   1680  HG3 GLN A  99       4.754 -12.019 -14.731  1.00  0.00
ATOM   1681 1HE2 GLN A  99       8.063 -11.134 -16.404  1.00  0.00
ATOM   1682 2HE2 GLN A  99       7.657 -12.443 -15.345  1.00  0.00
ATOM   1683  N   ASN A 100       4.684  -9.218 -10.550  1.00  0.00
ATOM   1684  CA  ASN A 100       4.433  -8.061  -9.721  1.00  0.00
ATOM   1685  C   ASN A 100       4.826  -6.842 -10.554  1.00  0.00
ATOM   1686  O   ASN A 100       5.502  -6.950 -11.592  1.00  0.00
ATOM   1687  CB  ASN A 100       5.312  -8.060  -8.463  1.00  0.00
ATOM   1688  CG  ASN A 100       4.942  -9.146  -7.500  1.00  0.00
ATOM   1689  OD1 ASN A 100       3.775  -9.291  -7.157  1.00  0.00
ATOM   1690  ND2 ASN A 100       5.934  -9.907  -7.039  1.00  0.00
ATOM   1691  H   ASN A 100       5.630  -9.541 -10.521  1.00  0.00
ATOM   1692  HA  ASN A 100       3.379  -8.060  -9.406  1.00  0.00
ATOM   1693  HB2 ASN A 100       6.366  -8.178  -8.757  1.00  0.00
ATOM   1694  HB3 ASN A 100       5.225  -7.084  -7.961  1.00  0.00
ATOM   1695 1HD2 ASN A 100       5.741 -10.636  -6.382  1.00  0.00
ATOM   1696 2HD2 ASN A 100       6.871  -9.750  -7.350  1.00  0.00
ATOM   1697  N   VAL A 101       4.429  -5.681 -10.060  1.00  0.00
ATOM   1698  CA  VAL A 101       4.716  -4.431 -10.706  1.00  0.00
ATOM   1699  C   VAL A 101       5.668  -3.688  -9.786  1.00  0.00
ATOM   1700  O   VAL A 101       5.523  -3.759  -8.563  1.00  0.00
ATOM   1701  CB  VAL A 101       3.431  -3.552 -10.848  1.00  0.00
ATOM   1702  CG1 VAL A 101       3.809  -2.121 -11.262  1.00  0.00
ATOM   1703  CG2 VAL A 101       2.467  -4.183 -11.846  1.00  0.00
ATOM   1704  H   VAL A 101       3.907  -5.590  -9.212  1.00  0.00
ATOM   1705  HA  VAL A 101       5.127  -4.620 -11.709  1.00  0.00
ATOM   1706  HB  VAL A 101       2.921  -3.498  -9.874  1.00  0.00
ATOM   1707 1HG1 VAL A 101       2.897  -1.514 -11.358  1.00  0.00
ATOM   1708 2HG1 VAL A 101       4.465  -1.679 -10.497  1.00  0.00
ATOM   1709 3HG1 VAL A 101       4.336  -2.145 -12.227  1.00  0.00
ATOM   1710 1HG2 VAL A 101       1.568  -3.555 -11.937  1.00  0.00
ATOM   1711 2HG2 VAL A 101       2.956  -4.265 -12.828  1.00  0.00
ATOM   1712 3HG2 VAL A 101       2.179  -5.186 -11.495  1.00  0.00
ATOM   1713  N   VAL A 102       6.658  -3.010 -10.364  1.00  0.00
ATOM   1714  CA  VAL A 102       7.595  -2.250  -9.565  1.00  0.00
ATOM   1715  C   VAL A 102       7.487  -0.858 -10.177  1.00  0.00
ATOM   1716  O   VAL A 102       7.517  -0.702 -11.400  1.00  0.00
ATOM   1717  CB  VAL A 102       9.062  -2.782  -9.620  1.00  0.00
ATOM   1718  CG1 VAL A 102       9.145  -4.124  -8.927  1.00  0.00
ATOM   1719  CG2 VAL A 102       9.572  -2.866 -11.063  1.00  0.00
ATOM   1720  H   VAL A 102       6.822  -2.976 -11.350  1.00  0.00
ATOM   1721  HA  VAL A 102       7.355  -2.300  -8.492  1.00  0.00
ATOM   1722  HB  VAL A 102       9.714  -2.072  -9.091  1.00  0.00
ATOM   1723 1HG1 VAL A 102      10.180  -4.495  -8.969  1.00  0.00
ATOM   1724 2HG1 VAL A 102       8.838  -4.014  -7.877  1.00  0.00
ATOM   1725 3HG1 VAL A 102       8.479  -4.840  -9.431  1.00  0.00
ATOM   1726 1HG2 VAL A 102      10.605  -3.243 -11.066  1.00  0.00
ATOM   1727 2HG2 VAL A 102       8.931  -3.548 -11.640  1.00  0.00
ATOM   1728 3HG2 VAL A 102       9.546  -1.866 -11.520  1.00  0.00
ATOM   1729  N   VAL A 103       7.305   0.137  -9.314  1.00  0.00
ATOM   1730  CA  VAL A 103       7.175   1.523  -9.721  1.00  0.00
ATOM   1731  C   VAL A 103       8.318   2.317  -9.124  1.00  0.00
ATOM   1732  O   VAL A 103       8.507   2.291  -7.922  1.00  0.00
ATOM   1733  CB  VAL A 103       5.856   2.122  -9.199  1.00  0.00
ATOM   1734  CG1 VAL A 103       5.703   3.548  -9.684  1.00  0.00
ATOM   1735  CG2 VAL A 103       4.706   1.256  -9.605  1.00  0.00
ATOM   1736  H   VAL A 103       7.244   0.001  -8.325  1.00  0.00
ATOM   1737  HA  VAL A 103       7.188   1.568 -10.820  1.00  0.00
ATOM   1738  HB  VAL A 103       5.873   2.154  -8.100  1.00  0.00
ATOM   1739 1HG1 VAL A 103       4.758   3.965  -9.306  1.00  0.00
ATOM   1740 2HG1 VAL A 103       6.544   4.154  -9.316  1.00  0.00
ATOM   1741 3HG1 VAL A 103       5.695   3.563 -10.784  1.00  0.00
ATOM   1742 1HG2 VAL A 103       3.769   1.691  -9.228  1.00  0.00
ATOM   1743 2HG2 VAL A 103       4.665   1.191 -10.702  1.00  0.00
ATOM   1744 3HG2 VAL A 103       4.838   0.249  -9.182  1.00  0.00
ATOM   1745  N   MET A 104       9.051   3.040  -9.964  1.00  0.00
ATOM   1746  CA  MET A 104      10.173   3.835  -9.519  1.00  0.00
ATOM   1747  C   MET A 104      10.237   5.191 -10.204  1.00  0.00
ATOM   1748  O   MET A 104       9.621   5.409 -11.241  1.00  0.00
ATOM   1749  CB  MET A 104      11.464   3.075  -9.808  1.00  0.00
ATOM   1750  CG  MET A 104      11.859   3.067 -11.267  1.00  0.00
ATOM   1751  SD  MET A 104      13.044   1.776 -11.728  1.00  0.00
ATOM   1752  CE  MET A 104      11.906   0.435 -11.989  1.00  0.00
ATOM   1753  H   MET A 104       8.882   3.086 -10.950  1.00  0.00
ATOM   1754  HA  MET A 104      10.045   4.013  -8.441  1.00  0.00
ATOM   1755  HB2 MET A 104      12.280   3.521  -9.221  1.00  0.00
ATOM   1756  HB3 MET A 104      11.351   2.036  -9.463  1.00  0.00
ATOM   1757  HG2 MET A 104      10.951   2.947 -11.877  1.00  0.00
ATOM   1758  HG3 MET A 104      12.290   4.047 -11.521  1.00  0.00
ATOM   1759  HE1 MET A 104      12.449  -0.522 -11.949  1.00  0.00
ATOM   1760  HE2 MET A 104      11.134   0.450 -11.206  1.00  0.00
ATOM   1761  HE3 MET A 104      11.430   0.544 -12.975  1.00  0.00
ATOM   1762  N   GLY A 105      11.015   6.095  -9.626  1.00  0.00
ATOM   1763  CA  GLY A 105      11.165   7.419 -10.190  1.00  0.00
ATOM   1764  C   GLY A 105      12.272   7.389 -11.226  1.00  0.00
ATOM   1765  O   GLY A 105      13.145   6.499 -11.219  1.00  0.00
ATOM   1766  H   GLY A 105      11.538   5.936  -8.788  1.00  0.00
ATOM   1767  HA2 GLY A 105      10.221   7.745 -10.651  1.00  0.00
ATOM   1768  HA3 GLY A 105      11.403   8.145  -9.399  1.00  0.00
ATOM   1769  N   ARG A 106      12.252   8.370 -12.114  1.00  0.00
ATOM   1770  CA  ARG A 106      13.251   8.455 -13.163  1.00  0.00
ATOM   1771  C   ARG A 106      14.682   8.408 -12.654  1.00  0.00
ATOM   1772  O   ARG A 106      15.531   7.708 -13.210  1.00  0.00
ATOM   1773  CB  ARG A 106      13.043   9.731 -13.986  1.00  0.00
ATOM   1774  CG  ARG A 106      13.909   9.769 -15.211  1.00  0.00
ATOM   1775  CD  ARG A 106      13.932  11.156 -15.792  1.00  0.00
ATOM   1776  NE  ARG A 106      14.588  12.142 -14.935  1.00  0.00
ATOM   1777  CZ  ARG A 106      15.818  11.998 -14.459  1.00  0.00
ATOM   1778  NH1 ARG A 106      16.501  10.902 -14.751  1.00  0.00
ATOM   1779  NH2 ARG A 106      16.376  12.957 -13.732  1.00  0.00
ATOM   1780  H   ARG A 106      11.569   9.100 -12.128  1.00  0.00
ATOM   1781  HA  ARG A 106      13.109   7.562 -13.788  1.00  0.00
ATOM   1782  HB2 ARG A 106      11.987   9.803 -14.285  1.00  0.00
ATOM   1783  HB3 ARG A 106      13.261  10.608 -13.359  1.00  0.00
ATOM   1784  HG2 ARG A 106      14.931   9.453 -14.956  1.00  0.00
ATOM   1785  HG3 ARG A 106      13.530   9.057 -15.958  1.00  0.00
ATOM   1786  HD2 ARG A 106      14.447  11.129 -16.764  1.00  0.00
ATOM   1787  HD3 ARG A 106      12.899  11.481 -15.985  1.00  0.00
ATOM   1788  HE  ARG A 106      14.082  12.970 -14.695  1.00  0.00
ATOM   1789 1HH1 ARG A 106      16.089  10.194 -15.325  1.00  0.00
ATOM   1790 2HH1 ARG A 106      17.428  10.782 -14.398  1.00  0.00
ATOM   1791 1HH2 ARG A 106      15.870  13.797 -13.539  1.00  0.00
ATOM   1792 2HH2 ARG A 106      17.304  12.839 -13.377  1.00  0.00
ATOM   1793  N   THR A 107      14.966   9.163 -11.602  1.00  0.00
ATOM   1794  CA  THR A 107      16.316   9.166 -11.067  1.00  0.00
ATOM   1795  C   THR A 107      16.715   7.762 -10.602  1.00  0.00
ATOM   1796  O   THR A 107      17.841   7.321 -10.833  1.00  0.00
ATOM   1797  CB  THR A 107      16.431  10.169  -9.910  1.00  0.00
ATOM   1798  OG1 THR A 107      15.941  11.448 -10.348  1.00  0.00
ATOM   1799  CG2 THR A 107      17.888  10.313  -9.468  1.00  0.00
ATOM   1800  H   THR A 107      14.313   9.751 -11.125  1.00  0.00
ATOM   1801  HA  THR A 107      17.006   9.475 -11.866  1.00  0.00
ATOM   1802  HB  THR A 107      15.837   9.804  -9.058  1.00  0.00
ATOM   1803  HG1 THR A 107      16.011  12.107  -9.599  1.00  0.00
ATOM   1804 1HG2 THR A 107      17.951  11.035  -8.640  1.00  0.00
ATOM   1805 2HG2 THR A 107      18.268   9.337  -9.132  1.00  0.00
ATOM   1806 3HG2 THR A 107      18.494  10.673 -10.313  1.00  0.00
ATOM   1807  N   SER A 108      15.787   7.045  -9.973  1.00  0.00
ATOM   1808  CA  SER A 108      16.076   5.691  -9.493  1.00  0.00
ATOM   1809  C   SER A 108      16.341   4.733 -10.643  1.00  0.00
ATOM   1810  O   SER A 108      17.231   3.879 -10.563  1.00  0.00
ATOM   1811  CB  SER A 108      14.913   5.160  -8.660  1.00  0.00
ATOM   1812  OG  SER A 108      14.780   5.920  -7.474  1.00  0.00
ATOM   1813  H   SER A 108      14.857   7.365  -9.787  1.00  0.00
ATOM   1814  HA  SER A 108      16.981   5.755  -8.872  1.00  0.00
ATOM   1815  HB2 SER A 108      13.981   5.208  -9.242  1.00  0.00
ATOM   1816  HB3 SER A 108      15.083   4.102  -8.411  1.00  0.00
ATOM   1817  HG  SER A 108      15.136   5.511  -6.669  1.00  0.00
ATOM   1818  N   TRP A 109      15.556   4.862 -11.708  1.00  0.00
ATOM   1819  CA  TRP A 109      15.731   4.000 -12.867  1.00  0.00
ATOM   1820  C   TRP A 109      17.150   4.165 -13.409  1.00  0.00
ATOM   1821  O   TRP A 109      17.805   3.189 -13.749  1.00  0.00
ATOM   1822  CB  TRP A 109      14.714   4.348 -13.967  1.00  0.00
ATOM   1823  CG  TRP A 109      15.072   3.768 -15.312  1.00  0.00
ATOM   1824  CD1 TRP A 109      15.774   4.384 -16.297  1.00  0.00
ATOM   1825  CD2 TRP A 109      14.773   2.448 -15.796  1.00  0.00
ATOM   1826  NE1 TRP A 109      15.933   3.544 -17.368  1.00  0.00
ATOM   1827  CE2 TRP A 109      15.327   2.349 -17.092  1.00  0.00
ATOM   1828  CE3 TRP A 109      14.092   1.342 -15.257  1.00  0.00
ATOM   1829  CZ2 TRP A 109      15.224   1.183 -17.868  1.00  0.00
ATOM   1830  CZ3 TRP A 109      13.987   0.185 -16.017  1.00  0.00
ATOM   1831  CH2 TRP A 109      14.552   0.113 -17.318  1.00  0.00
ATOM   1832  H   TRP A 109      14.818   5.532 -11.790  1.00  0.00
ATOM   1833  HA  TRP A 109      15.564   2.957 -12.559  1.00  0.00
ATOM   1834  HB2 TRP A 109      13.721   3.981 -13.669  1.00  0.00
ATOM   1835  HB3 TRP A 109      14.639   5.442 -14.055  1.00  0.00
ATOM   1836  HD1 TRP A 109      16.159   5.413 -16.244  1.00  0.00
ATOM   1837  HE1 TRP A 109      16.416   3.768 -18.214  1.00  0.00
ATOM   1838  HE3 TRP A 109      13.650   1.394 -14.251  1.00  0.00
ATOM   1839  HZ2 TRP A 109      15.662   1.127 -18.875  1.00  0.00
ATOM   1840  HZ3 TRP A 109      13.459  -0.688 -15.605  1.00  0.00
ATOM   1841  HH2 TRP A 109      14.451  -0.816 -17.899  1.00  0.00
ATOM   1842  N   GLU A 110      17.625   5.404 -13.458  1.00  0.00
ATOM   1843  CA  GLU A 110      18.961   5.679 -13.966  1.00  0.00
ATOM   1844  C   GLU A 110      20.070   5.249 -13.017  1.00  0.00
ATOM   1845  O   GLU A 110      21.218   5.115 -13.439  1.00  0.00
ATOM   1846  CB  GLU A 110      19.117   7.174 -14.313  1.00  0.00
ATOM   1847  CG  GLU A 110      18.014   7.718 -15.243  1.00  0.00
ATOM   1848  CD  GLU A 110      18.325   9.103 -15.836  1.00  0.00
ATOM   1849  OE1 GLU A 110      18.839   9.976 -15.100  1.00  0.00
ATOM   1850  OE2 GLU A 110      18.034   9.324 -17.039  1.00  0.00
ATOM   1851  H   GLU A 110      17.118   6.212 -13.160  1.00  0.00
ATOM   1852  HA  GLU A 110      19.070   5.072 -14.877  1.00  0.00
ATOM   1853  HB2 GLU A 110      19.118   7.758 -13.382  1.00  0.00
ATOM   1854  HB3 GLU A 110      20.095   7.329 -14.791  1.00  0.00
ATOM   1855  HG2 GLU A 110      17.856   7.005 -16.065  1.00  0.00
ATOM   1856  HG3 GLU A 110      17.069   7.773 -14.681  1.00  0.00
ATOM   1857  N   SER A 111      19.740   5.014 -11.747  1.00  0.00
ATOM   1858  CA  SER A 111      20.767   4.600 -10.798  1.00  0.00
ATOM   1859  C   SER A 111      21.024   3.105 -10.847  1.00  0.00
ATOM   1860  O   SER A 111      21.996   2.629 -10.271  1.00  0.00
ATOM   1861  CB  SER A 111      20.400   5.021  -9.374  1.00  0.00
ATOM   1862  OG  SER A 111      19.166   4.470  -8.947  1.00  0.00
ATOM   1863  H   SER A 111      18.818   5.098 -11.370  1.00  0.00
ATOM   1864  HA  SER A 111      21.695   5.111 -11.095  1.00  0.00
ATOM   1865  HB2 SER A 111      21.198   4.706  -8.685  1.00  0.00
ATOM   1866  HB3 SER A 111      20.346   6.119  -9.322  1.00  0.00
ATOM   1867  HG  SER A 111      18.735   3.987  -9.709  1.00  0.00
ATOM   1868  N   ILE A 112      20.166   2.362 -11.537  1.00  0.00
ATOM   1869  CA  ILE A 112      20.340   0.918 -11.641  1.00  0.00
ATOM   1870  C   ILE A 112      21.298   0.572 -12.788  1.00  0.00
ATOM   1871  O   ILE A 112      21.188   1.118 -13.892  1.00  0.00
ATOM   1872  CB  ILE A 112      19.001   0.229 -11.887  1.00  0.00
ATOM   1873  CG1 ILE A 112      18.024   0.590 -10.771  1.00  0.00
ATOM   1874  CG2 ILE A 112      19.181  -1.281 -11.953  1.00  0.00
ATOM   1875  CD1 ILE A 112      16.606   0.060 -11.029  1.00  0.00
ATOM   1876  H   ILE A 112      19.367   2.723 -12.017  1.00  0.00
ATOM   1877  HA  ILE A 112      20.764   0.562 -10.689  1.00  0.00
ATOM   1878  HB  ILE A 112      18.597   0.575 -12.851  1.00  0.00
ATOM   1879 2HG1 ILE A 112      18.396   0.183  -9.819  1.00  0.00
ATOM   1880 3HG1 ILE A 112      17.988   1.684 -10.660  1.00  0.00
ATOM   1881 1HG2 ILE A 112      18.206  -1.760 -12.131  1.00  0.00
ATOM   1882 2HG2 ILE A 112      19.868  -1.534 -12.773  1.00  0.00
ATOM   1883 3HG2 ILE A 112      19.598  -1.643 -11.002  1.00  0.00
ATOM   1884 1HD1 ILE A 112      15.949   0.350 -10.196  1.00  0.00
ATOM   1885 2HD1 ILE A 112      16.220   0.488 -11.966  1.00  0.00
ATOM   1886 3HD1 ILE A 112      16.633  -1.036 -11.111  1.00  0.00
ATOM   1887  N   PRO A 113      22.253  -0.340 -12.545  1.00  0.00
ATOM   1888  CA  PRO A 113      23.199  -0.710 -13.610  1.00  0.00
ATOM   1889  C   PRO A 113      22.506  -1.368 -14.797  1.00  0.00
ATOM   1890  O   PRO A 113      21.637  -2.224 -14.640  1.00  0.00
ATOM   1891  CB  PRO A 113      24.182  -1.648 -12.900  1.00  0.00
ATOM   1892  CG  PRO A 113      24.140  -1.136 -11.441  1.00  0.00
ATOM   1893  CD  PRO A 113      22.643  -0.944 -11.257  1.00  0.00
ATOM   1894  HA  PRO A 113      23.700   0.161 -14.058  1.00  0.00
ATOM   1895  HB2 PRO A 113      23.870  -2.700 -12.973  1.00  0.00
ATOM   1896  HB3 PRO A 113      25.194  -1.582 -13.328  1.00  0.00
ATOM   1897  HG2 PRO A 113      24.559  -1.863 -10.730  1.00  0.00
ATOM   1898  HG3 PRO A 113      24.701  -0.198 -11.311  1.00  0.00
ATOM   1899  HD2 PRO A 113      22.125  -1.897 -11.075  1.00  0.00
ATOM   1900  HD3 PRO A 113      22.413  -0.285 -10.407  1.00  0.00
ATOM   1901  N   LYS A 114      22.908  -0.950 -15.986  1.00  0.00
ATOM   1902  CA  LYS A 114      22.350  -1.464 -17.224  1.00  0.00
ATOM   1903  C   LYS A 114      21.982  -2.945 -17.233  1.00  0.00
ATOM   1904  O   LYS A 114      20.887  -3.296 -17.649  1.00  0.00
ATOM   1905  CB  LYS A 114      23.316  -1.185 -18.376  1.00  0.00
ATOM   1906  CG  LYS A 114      22.742  -1.474 -19.758  1.00  0.00
ATOM   1907  CD  LYS A 114      23.840  -1.931 -20.722  1.00  0.00
ATOM   1908  CE  LYS A 114      23.342  -2.025 -22.161  1.00  0.00
ATOM   1909  NZ  LYS A 114      23.087  -0.666 -22.740  1.00  0.00
ATOM   1910  H   LYS A 114      23.618  -0.257 -16.117  1.00  0.00
ATOM   1911  HA  LYS A 114      21.395  -0.930 -17.338  1.00  0.00
ATOM   1912  HB2 LYS A 114      23.625  -0.131 -18.333  1.00  0.00
ATOM   1913  HB3 LYS A 114      24.222  -1.793 -18.235  1.00  0.00
ATOM   1914  HG2 LYS A 114      21.967  -2.252 -19.683  1.00  0.00
ATOM   1915  HG3 LYS A 114      22.253  -0.571 -20.153  1.00  0.00
ATOM   1916  HD2 LYS A 114      24.685  -1.228 -20.674  1.00  0.00
ATOM   1917  HD3 LYS A 114      24.221  -2.912 -20.403  1.00  0.00
ATOM   1918  HE2 LYS A 114      24.085  -2.555 -22.776  1.00  0.00
ATOM   1919  HE3 LYS A 114      22.416  -2.620 -22.194  1.00  0.00
ATOM   1920  HZ1 LYS A 114      22.920  -0.747 -23.722  1.00  0.00
ATOM   1921  HZ2 LYS A 114      22.286  -0.261 -22.299  1.00  0.00
ATOM   1922  HZ3 LYS A 114      23.884  -0.082 -22.583  1.00  0.00
ATOM   1923  N   LYS A 115      22.881  -3.806 -16.764  1.00  0.00
ATOM   1924  CA  LYS A 115      22.628  -5.246 -16.746  1.00  0.00
ATOM   1925  C   LYS A 115      21.460  -5.758 -15.891  1.00  0.00
ATOM   1926  O   LYS A 115      21.094  -6.937 -15.984  1.00  0.00
ATOM   1927  CB  LYS A 115      23.911  -5.993 -16.364  1.00  0.00
ATOM   1928  CG  LYS A 115      24.448  -5.644 -14.988  1.00  0.00
ATOM   1929  CD  LYS A 115      25.635  -6.522 -14.592  1.00  0.00
ATOM   1930  CE  LYS A 115      26.161  -6.131 -13.209  1.00  0.00
ATOM   1931  NZ  LYS A 115      27.298  -6.976 -12.714  1.00  0.00
ATOM   1932  H   LYS A 115      23.772  -3.538 -16.398  1.00  0.00
ATOM   1933  HA  LYS A 115      22.305  -5.459 -17.777  1.00  0.00
ATOM   1934  HB2 LYS A 115      23.717  -7.075 -16.407  1.00  0.00
ATOM   1935  HB3 LYS A 115      24.685  -5.775 -17.114  1.00  0.00
ATOM   1936  HG2 LYS A 115      24.754  -4.588 -14.972  1.00  0.00
ATOM   1937  HG3 LYS A 115      23.647  -5.758 -14.243  1.00  0.00
ATOM   1938  HD2 LYS A 115      25.331  -7.579 -14.588  1.00  0.00
ATOM   1939  HD3 LYS A 115      26.438  -6.420 -15.337  1.00  0.00
ATOM   1940  HE2 LYS A 115      26.487  -5.080 -13.238  1.00  0.00
ATOM   1941  HE3 LYS A 115      25.334  -6.190 -12.485  1.00  0.00
ATOM   1942  HZ1 LYS A 115      27.581  -6.657 -11.810  1.00  0.00
ATOM   1943  HZ2 LYS A 115      27.004  -7.929 -12.653  1.00  0.00
ATOM   1944  HZ3 LYS A 115      28.068  -6.905 -13.348  1.00  0.00
ATOM   1945  N   PHE A 116      20.871  -4.893 -15.067  1.00  0.00
ATOM   1946  CA  PHE A 116      19.757  -5.313 -14.233  1.00  0.00
ATOM   1947  C   PHE A 116      18.437  -4.736 -14.720  1.00  0.00
ATOM   1948  O   PHE A 116      17.380  -5.088 -14.189  1.00  0.00
ATOM   1949  CB  PHE A 116      19.993  -4.905 -12.765  1.00  0.00
ATOM   1950  CG  PHE A 116      21.169  -5.590 -12.133  1.00  0.00
ATOM   1951  CD1 PHE A 116      21.286  -6.978 -12.178  1.00  0.00
ATOM   1952  CD2 PHE A 116      22.196  -4.855 -11.557  1.00  0.00
ATOM   1953  CE1 PHE A 116      22.416  -7.622 -11.669  1.00  0.00
ATOM   1954  CE2 PHE A 116      23.329  -5.491 -11.043  1.00  0.00
ATOM   1955  CZ  PHE A 116      23.437  -6.876 -11.103  1.00  0.00
ATOM   1956  H   PHE A 116      21.138  -3.934 -14.965  1.00  0.00
ATOM   1957  HA  PHE A 116      19.697  -6.409 -14.300  1.00  0.00
ATOM   1958  HB2 PHE A 116      20.143  -3.817 -12.715  1.00  0.00
ATOM   1959  HB3 PHE A 116      19.089  -5.131 -12.180  1.00  0.00
ATOM   1960  HD1 PHE A 116      20.476  -7.575 -12.622  1.00  0.00
ATOM   1961  HD2 PHE A 116      22.117  -3.759 -11.504  1.00  0.00
ATOM   1962  HE1 PHE A 116      22.496  -8.719 -11.717  1.00  0.00
ATOM   1963  HE2 PHE A 116      24.136  -4.896 -10.591  1.00  0.00
ATOM   1964  HZ  PHE A 116      24.330  -7.378 -10.702  1.00  0.00
ATOM   1965  N   LYS A 117      18.497  -3.874 -15.734  1.00  0.00
ATOM   1966  CA  LYS A 117      17.300  -3.235 -16.300  1.00  0.00
ATOM   1967  C   LYS A 117      16.814  -3.826 -17.616  1.00  0.00
ATOM   1968  O   LYS A 117      17.600  -4.113 -18.515  1.00  0.00
ATOM   1969  CB  LYS A 117      17.536  -1.731 -16.529  1.00  0.00
ATOM   1970  CG  LYS A 117      17.666  -0.916 -15.258  1.00  0.00
ATOM   1971  CD  LYS A 117      17.787   0.576 -15.543  1.00  0.00
ATOM   1972  CE  LYS A 117      19.070   0.925 -16.263  1.00  0.00
ATOM   1973  NZ  LYS A 117      19.248   2.397 -16.354  1.00  0.00
ATOM   1974  H   LYS A 117      19.351  -3.603 -16.177  1.00  0.00
ATOM   1975  HA  LYS A 117      16.521  -3.419 -15.545  1.00  0.00
ATOM   1976  HB2 LYS A 117      18.450  -1.603 -17.127  1.00  0.00
ATOM   1977  HB3 LYS A 117      16.703  -1.328 -17.125  1.00  0.00
ATOM   1978  HG2 LYS A 117      16.790  -1.095 -14.618  1.00  0.00
ATOM   1979  HG3 LYS A 117      18.549  -1.254 -14.697  1.00  0.00
ATOM   1980  HD2 LYS A 117      16.930   0.900 -16.151  1.00  0.00
ATOM   1981  HD3 LYS A 117      17.739   1.132 -14.596  1.00  0.00
ATOM   1982  HE2 LYS A 117      19.925   0.481 -15.733  1.00  0.00
ATOM   1983  HE3 LYS A 117      19.058   0.490 -17.274  1.00  0.00
ATOM   1984  HZ1 LYS A 117      20.224   2.614 -16.377  1.00  0.00
ATOM   1985  HZ2 LYS A 117      18.811   2.735 -17.187  1.00  0.00
ATOM   1986  HZ3 LYS A 117      18.828   2.833 -15.557  1.00  0.00
ATOM   1987  N   PRO A 118      15.501  -4.043 -17.730  1.00  0.00
ATOM   1988  CA  PRO A 118      14.512  -3.759 -16.676  1.00  0.00
ATOM   1989  C   PRO A 118      14.596  -4.873 -15.624  1.00  0.00
ATOM   1990  O   PRO A 118      15.018  -5.978 -15.952  1.00  0.00
ATOM   1991  CB  PRO A 118      13.188  -3.754 -17.443  1.00  0.00
ATOM   1992  CG  PRO A 118      13.438  -4.745 -18.537  1.00  0.00
ATOM   1993  CD  PRO A 118      14.842  -4.402 -18.999  1.00  0.00
ATOM   1994  HA  PRO A 118      14.656  -2.817 -16.129  1.00  0.00
ATOM   1995  HB2 PRO A 118      12.345  -4.055 -16.804  1.00  0.00
ATOM   1996  HB3 PRO A 118      12.950  -2.757 -17.841  1.00  0.00
ATOM   1997  HG2 PRO A 118      13.372  -5.780 -18.171  1.00  0.00
ATOM   1998  HG3 PRO A 118      12.706  -4.645 -19.352  1.00  0.00
ATOM   1999  HD2 PRO A 118      15.333  -5.254 -19.492  1.00  0.00
ATOM   2000  HD3 PRO A 118      14.847  -3.568 -19.717  1.00  0.00
ATOM   2001  N   LEU A 119      14.195  -4.605 -14.377  1.00  0.00
ATOM   2002  CA  LEU A 119      14.269  -5.641 -13.327  1.00  0.00
ATOM   2003  C   LEU A 119      13.536  -6.869 -13.809  1.00  0.00
ATOM   2004  O   LEU A 119      12.387  -6.789 -14.221  1.00  0.00
ATOM   2005  CB  LEU A 119      13.680  -5.143 -11.995  1.00  0.00
ATOM   2006  CG  LEU A 119      14.339  -3.863 -11.459  1.00  0.00
ATOM   2007  CD1 LEU A 119      13.573  -3.354 -10.257  1.00  0.00
ATOM   2008  CD2 LEU A 119      15.811  -4.124 -11.113  1.00  0.00
ATOM   2009  H   LEU A 119      13.831  -3.724 -14.076  1.00  0.00
ATOM   2010  HA  LEU A 119      15.325  -5.885 -13.137  1.00  0.00
ATOM   2011  HB2 LEU A 119      12.603  -4.961 -12.128  1.00  0.00
ATOM   2012  HB3 LEU A 119      13.782  -5.938 -11.242  1.00  0.00
ATOM   2013  HG  LEU A 119      14.310  -3.088 -12.239  1.00  0.00
ATOM   2014 1HD1 LEU A 119      14.051  -2.437  -9.879  1.00  0.00
ATOM   2015 2HD1 LEU A 119      12.537  -3.133 -10.548  1.00  0.00
ATOM   2016 3HD1 LEU A 119      13.576  -4.121  -9.468  1.00  0.00
ATOM   2017 1HD2 LEU A 119      16.268  -3.199 -10.731  1.00  0.00
ATOM   2018 2HD2 LEU A 119      15.874  -4.908 -10.345  1.00  0.00
ATOM   2019 3HD2 LEU A 119      16.348  -4.453 -12.015  1.00  0.00
ATOM   2020  N   SER A 120      14.207  -8.003 -13.740  1.00  0.00
ATOM   2021  CA  SER A 120      13.656  -9.270 -14.179  1.00  0.00
ATOM   2022  C   SER A 120      12.401  -9.815 -13.520  1.00  0.00
ATOM   2023  O   SER A 120      12.199  -9.704 -12.311  1.00  0.00
ATOM   2024  CB  SER A 120      14.750 -10.320 -14.074  1.00  0.00
ATOM   2025  OG  SER A 120      15.256 -10.322 -12.742  1.00  0.00
ATOM   2026  H   SER A 120      15.139  -8.070 -13.382  1.00  0.00
ATOM   2027  HA  SER A 120      13.310  -9.048 -15.200  1.00  0.00
ATOM   2028  HB2 SER A 120      14.352 -11.312 -14.332  1.00  0.00
ATOM   2029  HB3 SER A 120      15.558 -10.102 -14.789  1.00  0.00
ATOM   2030  HG  SER A 120      16.113  -9.808 -12.709  1.00  0.00
ATOM   2031  N   ASN A 121      11.570 -10.444 -14.336  1.00  0.00
ATOM   2032  CA  ASN A 121      10.327 -11.039 -13.883  1.00  0.00
ATOM   2033  C   ASN A 121       9.395 -10.066 -13.212  1.00  0.00
ATOM   2034  O   ASN A 121       8.557 -10.447 -12.414  1.00  0.00
ATOM   2035  CB  ASN A 121      10.622 -12.204 -12.947  1.00  0.00
ATOM   2036  CG  ASN A 121      11.455 -13.272 -13.615  1.00  0.00
ATOM   2037  OD1 ASN A 121      12.620 -13.481 -13.266  1.00  0.00
ATOM   2038  ND2 ASN A 121      10.869 -13.946 -14.594  1.00  0.00
ATOM   2039  H   ASN A 121      11.737 -10.552 -15.316  1.00  0.00
ATOM   2040  HA  ASN A 121       9.806 -11.391 -14.786  1.00  0.00
ATOM   2041  HB2 ASN A 121      11.151 -11.832 -12.057  1.00  0.00
ATOM   2042  HB3 ASN A 121       9.675 -12.643 -12.599  1.00  0.00
ATOM   2043 1HD2 ASN A 121      11.375 -14.657 -15.083  1.00  0.00
ATOM   2044 2HD2 ASN A 121       9.923 -13.744 -14.844  1.00  0.00
ATOM   2045  N   ARG A 122       9.554  -8.797 -13.535  1.00  0.00
ATOM   2046  CA  ARG A 122       8.705  -7.777 -12.959  1.00  0.00
ATOM   2047  C   ARG A 122       8.336  -6.740 -14.023  1.00  0.00
ATOM   2048  O   ARG A 122       9.127  -6.419 -14.912  1.00  0.00
ATOM   2049  CB  ARG A 122       9.421  -7.097 -11.784  1.00  0.00
ATOM   2050  CG  ARG A 122       9.533  -7.966 -10.532  1.00  0.00
ATOM   2051  CD  ARG A 122      10.727  -7.524  -9.666  1.00  0.00
ATOM   2052  NE  ARG A 122      12.002  -7.982 -10.236  1.00  0.00
ATOM   2053  CZ  ARG A 122      13.195  -7.821  -9.664  1.00  0.00
ATOM   2054  NH1 ARG A 122      13.308  -7.203  -8.485  1.00  0.00
ATOM   2055  NH2 ARG A 122      14.283  -8.270 -10.277  1.00  0.00
ATOM   2056  H   ARG A 122      10.243  -8.458 -14.175  1.00  0.00
ATOM   2057  HA  ARG A 122       7.783  -8.248 -12.588  1.00  0.00
ATOM   2058  HB2 ARG A 122      10.431  -6.804 -12.105  1.00  0.00
ATOM   2059  HB3 ARG A 122       8.884  -6.172 -11.528  1.00  0.00
ATOM   2060  HG2 ARG A 122       8.604  -7.895  -9.947  1.00  0.00
ATOM   2061  HG3 ARG A 122       9.652  -9.021 -10.820  1.00  0.00
ATOM   2062  HD2 ARG A 122      10.734  -6.427  -9.580  1.00  0.00
ATOM   2063  HD3 ARG A 122      10.613  -7.926  -8.649  1.00  0.00
ATOM   2064  HE  ARG A 122      11.972  -8.450 -11.119  1.00  0.00
ATOM   2065 1HH1 ARG A 122      12.493  -6.857  -8.023  1.00  0.00
ATOM   2066 2HH1 ARG A 122      14.209  -7.087  -8.066  1.00  0.00
ATOM   2067 1HH2 ARG A 122      14.205  -8.726 -11.163  1.00  0.00
ATOM   2068 2HH2 ARG A 122      15.180  -8.152  -9.853  1.00  0.00
ATOM   2069  N   ILE A 123       7.123  -6.223 -13.921  1.00  0.00
ATOM   2070  CA  ILE A 123       6.628  -5.218 -14.846  1.00  0.00
ATOM   2071  C   ILE A 123       7.191  -3.896 -14.335  1.00  0.00
ATOM   2072  O   ILE A 123       6.812  -3.445 -13.249  1.00  0.00
ATOM   2073  CB  ILE A 123       5.100  -5.191 -14.804  1.00  0.00
ATOM   2074  CG1 ILE A 123       4.567  -6.525 -15.331  1.00  0.00
ATOM   2075  CG2 ILE A 123       4.569  -3.994 -15.582  1.00  0.00
ATOM   2076  CD1 ILE A 123       3.091  -6.785 -14.995  1.00  0.00
ATOM   2077  H   ILE A 123       6.469  -6.483 -13.211  1.00  0.00
ATOM   2078  HA  ILE A 123       6.929  -5.418 -15.885  1.00  0.00
ATOM   2079  HB  ILE A 123       4.745  -5.069 -13.770  1.00  0.00
ATOM   2080 2HG1 ILE A 123       4.694  -6.553 -16.424  1.00  0.00
ATOM   2081 3HG1 ILE A 123       5.176  -7.341 -14.916  1.00  0.00
ATOM   2082 1HG2 ILE A 123       3.470  -3.988 -15.543  1.00  0.00
ATOM   2083 2HG2 ILE A 123       4.957  -3.066 -15.137  1.00  0.00
ATOM   2084 3HG2 ILE A 123       4.898  -4.063 -16.630  1.00  0.00
ATOM   2085 1HD1 ILE A 123       2.786  -7.759 -15.407  1.00  0.00
ATOM   2086 2HD1 ILE A 123       2.959  -6.792 -13.903  1.00  0.00
ATOM   2087 3HD1 ILE A 123       2.469  -5.991 -15.434  1.00  0.00
ATOM   2088  N   ASN A 124       8.107  -3.291 -15.084  1.00  0.00
ATOM   2089  CA  ASN A 124       8.705  -2.024 -14.672  1.00  0.00
ATOM   2090  C   ASN A 124       7.887  -0.782 -15.073  1.00  0.00
ATOM   2091  O   ASN A 124       7.457  -0.644 -16.212  1.00  0.00
ATOM   2092  CB  ASN A 124      10.126  -1.883 -15.243  1.00  0.00
ATOM   2093  CG  ASN A 124      11.094  -2.946 -14.718  1.00  0.00
ATOM   2094  OD1 ASN A 124      12.204  -2.627 -14.298  1.00  0.00
ATOM   2095  ND2 ASN A 124      10.684  -4.206 -14.757  1.00  0.00
ATOM   2096  H   ASN A 124       8.443  -3.645 -15.956  1.00  0.00
ATOM   2097  HA  ASN A 124       8.725  -2.061 -13.573  1.00  0.00
ATOM   2098  HB2 ASN A 124      10.081  -1.948 -16.340  1.00  0.00
ATOM   2099  HB3 ASN A 124      10.517  -0.885 -14.995  1.00  0.00
ATOM   2100 1HD2 ASN A 124      11.286  -4.938 -14.437  1.00  0.00
ATOM   2101 2HD2 ASN A 124       9.773  -4.424 -15.106  1.00  0.00
ATOM   2102  N   VAL A 125       7.688   0.132 -14.127  1.00  0.00
ATOM   2103  CA  VAL A 125       6.934   1.351 -14.383  1.00  0.00
ATOM   2104  C   VAL A 125       7.816   2.482 -13.917  1.00  0.00
ATOM   2105  O   VAL A 125       8.358   2.437 -12.810  1.00  0.00
ATOM   2106  CB  VAL A 125       5.566   1.345 -13.633  1.00  0.00
ATOM   2107  CG1 VAL A 125       4.790   2.620 -13.944  1.00  0.00
ATOM   2108  CG2 VAL A 125       4.753   0.167 -14.075  1.00  0.00
ATOM   2109  H   VAL A 125       8.035   0.050 -13.192  1.00  0.00
ATOM   2110  HA  VAL A 125       6.685   1.451 -15.449  1.00  0.00
ATOM   2111  HB  VAL A 125       5.758   1.287 -12.552  1.00  0.00
ATOM   2112 1HG1 VAL A 125       3.828   2.604 -13.411  1.00  0.00
ATOM   2113 2HG1 VAL A 125       5.375   3.493 -13.620  1.00  0.00
ATOM   2114 3HG1 VAL A 125       4.607   2.683 -15.027  1.00  0.00
ATOM   2115 1HG2 VAL A 125       3.789   0.166 -13.545  1.00  0.00
ATOM   2116 2HG2 VAL A 125       4.574   0.229 -15.159  1.00  0.00
ATOM   2117 3HG2 VAL A 125       5.298  -0.761 -13.847  1.00  0.00
ATOM   2118  N   ILE A 126       7.961   3.503 -14.754  1.00  0.00
ATOM   2119  CA  ILE A 126       8.807   4.646 -14.418  1.00  0.00
ATOM   2120  C   ILE A 126       8.059   5.972 -14.449  1.00  0.00
ATOM   2121  O   ILE A 126       7.330   6.253 -15.407  1.00  0.00
ATOM   2122  CB  ILE A 126       9.980   4.731 -15.413  1.00  0.00
ATOM   2123  CG1 ILE A 126      10.651   3.363 -15.506  1.00  0.00
ATOM   2124  CG2 ILE A 126      10.965   5.834 -15.005  1.00  0.00
ATOM   2125  CD1 ILE A 126      11.671   3.257 -16.648  1.00  0.00
ATOM   2126  H   ILE A 126       7.517   3.563 -15.647  1.00  0.00
ATOM   2127  HA  ILE A 126       9.162   4.482 -13.390  1.00  0.00
ATOM   2128  HB  ILE A 126       9.605   5.003 -16.410  1.00  0.00
ATOM   2129 2HG1 ILE A 126      11.157   3.145 -14.553  1.00  0.00
ATOM   2130 3HG1 ILE A 126       9.877   2.594 -15.644  1.00  0.00
ATOM   2131 1HG2 ILE A 126      11.792   5.875 -15.729  1.00  0.00
ATOM   2132 2HG2 ILE A 126      10.446   6.803 -14.989  1.00  0.00
ATOM   2133 3HG2 ILE A 126      11.366   5.617 -14.003  1.00  0.00
ATOM   2134 1HD1 ILE A 126      12.112   2.250 -16.655  1.00  0.00
ATOM   2135 2HD1 ILE A 126      11.167   3.443 -17.608  1.00  0.00
ATOM   2136 3HD1 ILE A 126      12.466   4.004 -16.502  1.00  0.00
ATOM   2137  N   LEU A 127       8.235   6.779 -13.401  1.00  0.00
ATOM   2138  CA  LEU A 127       7.578   8.078 -13.320  1.00  0.00
ATOM   2139  C   LEU A 127       8.524   9.127 -13.886  1.00  0.00
ATOM   2140  O   LEU A 127       9.703   9.179 -13.504  1.00  0.00
ATOM   2141  CB  LEU A 127       7.250   8.444 -11.876  1.00  0.00
ATOM   2142  CG  LEU A 127       6.025   7.773 -11.258  1.00  0.00
ATOM   2143  CD1 LEU A 127       6.044   8.033  -9.766  1.00  0.00
ATOM   2144  CD2 LEU A 127       4.736   8.309 -11.887  1.00  0.00
ATOM   2145  H   LEU A 127       8.813   6.558 -12.616  1.00  0.00
ATOM   2146  HA  LEU A 127       6.638   8.036 -13.889  1.00  0.00
ATOM   2147  HB2 LEU A 127       8.125   8.202 -11.254  1.00  0.00
ATOM   2148  HB3 LEU A 127       7.109   9.534 -11.822  1.00  0.00
ATOM   2149  HG  LEU A 127       6.055   6.690 -11.449  1.00  0.00
ATOM   2150 1HD1 LEU A 127       5.169   7.558  -9.299  1.00  0.00
ATOM   2151 2HD1 LEU A 127       6.964   7.613  -9.332  1.00  0.00
ATOM   2152 3HD1 LEU A 127       6.014   9.117  -9.582  1.00  0.00
ATOM   2153 1HD2 LEU A 127       3.869   7.813 -11.427  1.00  0.00
ATOM   2154 2HD2 LEU A 127       4.669   9.394 -11.718  1.00  0.00
ATOM   2155 3HD2 LEU A 127       4.743   8.106 -12.967  1.00  0.00
ATOM   2156  N   SER A 128       8.023   9.951 -14.807  1.00  0.00
ATOM   2157  CA  SER A 128       8.860  10.993 -15.399  1.00  0.00
ATOM   2158  C   SER A 128       8.047  12.055 -16.112  1.00  0.00
ATOM   2159  O   SER A 128       6.938  11.792 -16.597  1.00  0.00
ATOM   2160  CB  SER A 128       9.859  10.380 -16.398  1.00  0.00
ATOM   2161  OG  SER A 128      10.794  11.338 -16.890  1.00  0.00
ATOM   2162  H   SER A 128       7.083   9.921 -15.145  1.00  0.00
ATOM   2163  HA  SER A 128       9.396  11.470 -14.567  1.00  0.00
ATOM   2164  HB2 SER A 128      10.403   9.558 -15.910  1.00  0.00
ATOM   2165  HB3 SER A 128       9.306   9.943 -17.244  1.00  0.00
ATOM   2166  HG  SER A 128      10.815  12.129 -16.279  1.00  0.00
ATOM   2167  N   ARG A 129       8.601  13.265 -16.143  1.00  0.00
ATOM   2168  CA  ARG A 129       7.962  14.391 -16.808  1.00  0.00
ATOM   2169  C   ARG A 129       8.900  14.764 -17.940  1.00  0.00
ATOM   2170  O   ARG A 129       8.461  15.012 -19.057  1.00  0.00
ATOM   2171  CB  ARG A 129       7.776  15.598 -15.873  1.00  0.00
ATOM   2172  CG  ARG A 129       6.749  15.370 -14.783  1.00  0.00
ATOM   2173  CD  ARG A 129       6.417  16.637 -14.025  1.00  0.00
ATOM   2174  NE  ARG A 129       5.753  16.330 -12.762  1.00  0.00
ATOM   2175  CZ  ARG A 129       6.395  15.999 -11.645  1.00  0.00
ATOM   2176  NH1 ARG A 129       7.721  15.938 -11.636  1.00  0.00
ATOM   2177  NH2 ARG A 129       5.710  15.719 -10.541  1.00  0.00
ATOM   2178  H   ARG A 129       9.480  13.485 -15.720  1.00  0.00
ATOM   2179  HA  ARG A 129       6.953  14.115 -17.150  1.00  0.00
ATOM   2180  HB2 ARG A 129       8.743  15.844 -15.409  1.00  0.00
ATOM   2181  HB3 ARG A 129       7.475  16.471 -16.471  1.00  0.00
ATOM   2182  HG2 ARG A 129       5.830  14.962 -15.228  1.00  0.00
ATOM   2183  HG3 ARG A 129       7.129  14.615 -14.079  1.00  0.00
ATOM   2184  HD2 ARG A 129       7.340  17.205 -13.831  1.00  0.00
ATOM   2185  HD3 ARG A 129       5.768  17.278 -14.640  1.00  0.00
ATOM   2186  HE  ARG A 129       4.754  16.372 -12.735  1.00  0.00
ATOM   2187 1HH1 ARG A 129       8.237  16.142 -12.468  1.00  0.00
ATOM   2188 2HH1 ARG A 129       8.205  15.689 -10.797  1.00  0.00
ATOM   2189 1HH2 ARG A 129       4.711  15.758 -10.548  1.00  0.00
ATOM   2190 2HH2 ARG A 129       6.194  15.470  -9.702  1.00  0.00
ATOM   2191  N   THR A 130      10.199  14.750 -17.660  1.00  0.00
ATOM   2192  CA  THR A 130      11.180  15.097 -18.671  1.00  0.00
ATOM   2193  C   THR A 130      11.438  14.059 -19.762  1.00  0.00
ATOM   2194  O   THR A 130      11.936  14.405 -20.838  1.00  0.00
ATOM   2195  CB  THR A 130      12.547  15.469 -18.027  1.00  0.00
ATOM   2196  OG1 THR A 130      13.255  14.275 -17.666  1.00  0.00
ATOM   2197  CG2 THR A 130      12.331  16.329 -16.783  1.00  0.00
ATOM   2198  H   THR A 130      10.583  14.507 -16.769  1.00  0.00
ATOM   2199  HA  THR A 130      10.710  15.957 -19.171  1.00  0.00
ATOM   2200  HB  THR A 130      13.136  16.039 -18.760  1.00  0.00
ATOM   2201  HG1 THR A 130      12.807  13.846 -16.882  1.00  0.00
ATOM   2202 1HG2 THR A 130      13.305  16.583 -16.339  1.00  0.00
ATOM   2203 2HG2 THR A 130      11.802  17.252 -17.062  1.00  0.00
ATOM   2204 3HG2 THR A 130      11.729  15.770 -16.050  1.00  0.00
ATOM   2205  N   LEU A 131      11.116  12.798 -19.501  1.00  0.00
ATOM   2206  CA  LEU A 131      11.337  11.748 -20.490  1.00  0.00
ATOM   2207  C   LEU A 131      10.018  11.103 -20.855  1.00  0.00
ATOM   2208  O   LEU A 131       9.095  11.083 -20.050  1.00  0.00
ATOM   2209  CB  LEU A 131      12.302  10.683 -19.951  1.00  0.00
ATOM   2210  CG  LEU A 131      13.711  11.145 -19.540  1.00  0.00
ATOM   2211  CD1 LEU A 131      14.553   9.938 -19.073  1.00  0.00
ATOM   2212  CD2 LEU A 131      14.388  11.852 -20.713  1.00  0.00
ATOM   2213  H   LEU A 131      10.714  12.486 -18.640  1.00  0.00
ATOM   2214  HA  LEU A 131      11.785  12.203 -21.386  1.00  0.00
ATOM   2215  HB2 LEU A 131      11.832  10.210 -19.077  1.00  0.00
ATOM   2216  HB3 LEU A 131      12.411   9.903 -20.720  1.00  0.00
ATOM   2217  HG  LEU A 131      13.628  11.853 -18.702  1.00  0.00
ATOM   2218 1HD1 LEU A 131      15.557  10.281 -18.783  1.00  0.00
ATOM   2219 2HD1 LEU A 131      14.064   9.462 -18.210  1.00  0.00
ATOM   2220 3HD1 LEU A 131      14.638   9.210 -19.893  1.00  0.00
ATOM   2221 1HD2 LEU A 131      15.394  12.180 -20.412  1.00  0.00
ATOM   2222 2HD2 LEU A 131      14.466  11.160 -21.564  1.00  0.00
ATOM   2223 3HD2 LEU A 131      13.792  12.729 -21.008  1.00  0.00
ATOM   2224  N   LYS A 132       9.946  10.571 -22.074  1.00  0.00
ATOM   2225  CA  LYS A 132       8.752   9.917 -22.589  1.00  0.00
ATOM   2226  C   LYS A 132       9.126   8.541 -23.099  1.00  0.00
ATOM   2227  O   LYS A 132      10.306   8.209 -23.175  1.00  0.00
ATOM   2228  CB  LYS A 132       8.158  10.769 -23.707  1.00  0.00
ATOM   2229  CG  LYS A 132       7.616  12.098 -23.200  1.00  0.00
ATOM   2230  CD  LYS A 132       7.383  13.096 -24.321  1.00  0.00
ATOM   2231  CE  LYS A 132       6.693  14.355 -23.789  1.00  0.00
ATOM   2232  NZ  LYS A 132       5.356  14.010 -23.188  1.00  0.00
ATOM   2233  H   LYS A 132      10.708  10.585 -22.721  1.00  0.00
ATOM   2234  HA  LYS A 132       7.999   9.807 -21.795  1.00  0.00
ATOM   2235  HB2 LYS A 132       8.929  10.957 -24.468  1.00  0.00
ATOM   2236  HB3 LYS A 132       7.349  10.210 -24.199  1.00  0.00
ATOM   2237  HG2 LYS A 132       6.670  11.925 -22.665  1.00  0.00
ATOM   2238  HG3 LYS A 132       8.323  12.526 -22.474  1.00  0.00
ATOM   2239  HD2 LYS A 132       8.342  13.366 -24.784  1.00  0.00
ATOM   2240  HD3 LYS A 132       6.764  12.636 -25.105  1.00  0.00
ATOM   2241  HE2 LYS A 132       7.329  14.836 -23.032  1.00  0.00
ATOM   2242  HE3 LYS A 132       6.559  15.079 -24.605  1.00  0.00
ATOM   2243  HZ1 LYS A 132       4.776  14.824 -23.175  1.00  0.00
ATOM   2244  HZ2 LYS A 132       4.918  13.298 -23.735  1.00  0.00
ATOM   2245  HZ3 LYS A 132       5.486  13.679 -22.253  1.00  0.00
ATOM   2246  N   LYS A 133       8.134   7.743 -23.467  1.00  0.00
ATOM   2247  CA  LYS A 133       8.397   6.400 -23.956  1.00  0.00
ATOM   2248  C   LYS A 133       9.389   6.302 -25.117  1.00  0.00
ATOM   2249  O   LYS A 133      10.078   5.289 -25.262  1.00  0.00
ATOM   2250  CB  LYS A 133       7.086   5.722 -24.327  1.00  0.00
ATOM   2251  CG  LYS A 133       6.394   6.304 -25.539  1.00  0.00
ATOM   2252  CD  LYS A 133       5.311   5.341 -26.043  1.00  0.00
ATOM   2253  CE  LYS A 133       4.735   5.768 -27.396  1.00  0.00
ATOM   2254  NZ  LYS A 133       4.035   7.076 -27.314  1.00  0.00
ATOM   2255  H   LYS A 133       7.167   7.996 -23.437  1.00  0.00
ATOM   2256  HA  LYS A 133       8.892   5.881 -23.121  1.00  0.00
ATOM   2257  HB2 LYS A 133       7.280   4.656 -24.510  1.00  0.00
ATOM   2258  HB3 LYS A 133       6.402   5.782 -23.467  1.00  0.00
ATOM   2259  HG2 LYS A 133       5.943   7.274 -25.282  1.00  0.00
ATOM   2260  HG3 LYS A 133       7.129   6.491 -26.336  1.00  0.00
ATOM   2261  HD2 LYS A 133       5.735   4.329 -26.130  1.00  0.00
ATOM   2262  HD3 LYS A 133       4.500   5.286 -25.302  1.00  0.00
ATOM   2263  HE2 LYS A 133       5.547   5.832 -28.137  1.00  0.00
ATOM   2264  HE3 LYS A 133       4.033   4.999 -27.754  1.00  0.00
ATOM   2265  HZ1 LYS A 133       3.287   7.098 -27.978  1.00  0.00
ATOM   2266  HZ2 LYS A 133       3.666   7.200 -26.393  1.00  0.00
ATOM   2267  HZ3 LYS A 133       4.681   7.813 -27.515  1.00  0.00
ATOM   2268  N   GLU A 134       9.470   7.350 -25.934  1.00  0.00
ATOM   2269  CA  GLU A 134      10.380   7.375 -27.078  1.00  0.00
ATOM   2270  C   GLU A 134      11.836   7.392 -26.623  1.00  0.00
ATOM   2271  O   GLU A 134      12.748   6.991 -27.360  1.00  0.00
ATOM   2272  CB  GLU A 134      10.137   8.626 -27.929  1.00  0.00
ATOM   2273  CG  GLU A 134       8.805   8.660 -28.702  1.00  0.00
ATOM   2274  CD  GLU A 134       7.575   8.844 -27.803  1.00  0.00
ATOM   2275  OE1 GLU A 134       7.577   9.750 -26.927  1.00  0.00
ATOM   2276  OE2 GLU A 134       6.598   8.079 -27.989  1.00  0.00
ATOM   2277  H   GLU A 134       8.922   8.181 -25.827  1.00  0.00
ATOM   2278  HA  GLU A 134      10.187   6.467 -27.666  1.00  0.00
ATOM   2279  HB2 GLU A 134      10.181   9.508 -27.273  1.00  0.00
ATOM   2280  HB3 GLU A 134      10.961   8.721 -28.652  1.00  0.00
ATOM   2281  HG2 GLU A 134       8.838   9.479 -29.437  1.00  0.00
ATOM   2282  HG3 GLU A 134       8.697   7.724 -29.270  1.00  0.00
ATOM   2283  N   ASP A 135      12.050   7.863 -25.402  1.00  0.00
ATOM   2284  CA  ASP A 135      13.387   7.938 -24.862  1.00  0.00
ATOM   2285  C   ASP A 135      13.891   6.650 -24.239  1.00  0.00
ATOM   2286  O   ASP A 135      15.032   6.586 -23.800  1.00  0.00
ATOM   2287  CB  ASP A 135      13.448   9.067 -23.852  1.00  0.00
ATOM   2288  CG  ASP A 135      13.085  10.400 -24.471  1.00  0.00
ATOM   2289  OD1 ASP A 135      13.843  10.855 -25.354  1.00  0.00
ATOM   2290  OD2 ASP A 135      12.041  10.985 -24.082  1.00  0.00
ATOM   2291  H   ASP A 135      11.331   8.188 -24.788  1.00  0.00
ATOM   2292  HA  ASP A 135      14.058   8.128 -25.712  1.00  0.00
ATOM   2293  HB2 ASP A 135      12.762   8.851 -23.020  1.00  0.00
ATOM   2294  HB3 ASP A 135      14.461   9.124 -23.427  1.00  0.00
ATOM   2295  N   PHE A 136      13.050   5.625 -24.215  1.00  0.00
ATOM   2296  CA  PHE A 136      13.457   4.358 -23.636  1.00  0.00
ATOM   2297  C   PHE A 136      13.425   3.268 -24.689  1.00  0.00
ATOM   2298  O   PHE A 136      12.503   3.198 -25.484  1.00  0.00
ATOM   2299  CB  PHE A 136      12.518   3.958 -22.483  1.00  0.00
ATOM   2300  CG  PHE A 136      12.542   4.906 -21.301  1.00  0.00
ATOM   2301  CD1 PHE A 136      11.775   6.069 -21.305  1.00  0.00
ATOM   2302  CD2 PHE A 136      13.336   4.626 -20.182  1.00  0.00
ATOM   2303  CE1 PHE A 136      11.791   6.954 -20.204  1.00  0.00
ATOM   2304  CE2 PHE A 136      13.364   5.500 -19.078  1.00  0.00
ATOM   2305  CZ  PHE A 136      12.579   6.675 -19.094  1.00  0.00
ATOM   2306  H   PHE A 136      12.118   5.645 -24.576  1.00  0.00
ATOM   2307  HA  PHE A 136      14.479   4.478 -23.248  1.00  0.00
ATOM   2308  HB2 PHE A 136      11.490   3.897 -22.867  1.00  0.00
ATOM   2309  HB3 PHE A 136      12.792   2.951 -22.135  1.00  0.00
ATOM   2310  HD1 PHE A 136      11.147   6.302 -22.177  1.00  0.00
ATOM   2311  HD2 PHE A 136      13.946   3.711 -20.165  1.00  0.00
ATOM   2312  HE1 PHE A 136      11.178   7.868 -20.224  1.00  0.00
ATOM   2313  HE2 PHE A 136      13.994   5.269 -18.207  1.00  0.00
ATOM   2314  HZ  PHE A 136      12.592   7.364 -18.235  1.00  0.00
ATOM   2315  N   ASP A 137      14.433   2.409 -24.680  1.00  0.00
ATOM   2316  CA  ASP A 137      14.512   1.314 -25.631  1.00  0.00
ATOM   2317  C   ASP A 137      13.891   0.053 -24.997  1.00  0.00
ATOM   2318  O   ASP A 137      13.413  -0.850 -25.686  1.00  0.00
ATOM   2319  CB  ASP A 137      15.991   1.051 -25.969  1.00  0.00
ATOM   2320  CG  ASP A 137      16.180  -0.079 -26.996  1.00  0.00
ATOM   2321  OD1 ASP A 137      15.414  -0.130 -27.985  1.00  0.00
ATOM   2322  OD2 ASP A 137      17.106  -0.909 -26.820  1.00  0.00
ATOM   2323  H   ASP A 137      15.196   2.450 -24.034  1.00  0.00
ATOM   2324  HA  ASP A 137      13.964   1.568 -26.550  1.00  0.00
ATOM   2325  HB2 ASP A 137      16.442   1.975 -26.361  1.00  0.00
ATOM   2326  HB3 ASP A 137      16.533   0.796 -25.046  1.00  0.00
ATOM   2327  N   GLU A 138      13.881   0.039 -23.669  1.00  0.00
ATOM   2328  CA  GLU A 138      13.365  -1.063 -22.871  1.00  0.00
ATOM   2329  C   GLU A 138      11.868  -1.330 -22.758  1.00  0.00
ATOM   2330  O   GLU A 138      11.035  -0.462 -22.975  1.00  0.00
ATOM   2331  CB  GLU A 138      13.931  -0.943 -21.456  1.00  0.00
ATOM   2332  CG  GLU A 138      15.449  -0.840 -21.393  1.00  0.00
ATOM   2333  CD  GLU A 138      15.979   0.578 -21.542  1.00  0.00
ATOM   2334  OE1 GLU A 138      15.192   1.536 -21.679  1.00  0.00
ATOM   2335  OE2 GLU A 138      17.216   0.740 -21.511  1.00  0.00
ATOM   2336  H   GLU A 138      14.231   0.796 -23.117  1.00  0.00
ATOM   2337  HA  GLU A 138      13.702  -1.927 -23.461  1.00  0.00
ATOM   2338  HB2 GLU A 138      13.496  -0.056 -20.974  1.00  0.00
ATOM   2339  HB3 GLU A 138      13.611  -1.818 -20.871  1.00  0.00
ATOM   2340  HG2 GLU A 138      15.794  -1.250 -20.432  1.00  0.00
ATOM   2341  HG3 GLU A 138      15.882  -1.467 -22.186  1.00  0.00
ATOM   2342  N   ASP A 139      11.544  -2.571 -22.429  1.00  0.00
ATOM   2343  CA  ASP A 139      10.172  -2.975 -22.266  1.00  0.00
ATOM   2344  C   ASP A 139       9.768  -2.407 -20.886  1.00  0.00
ATOM   2345  O   ASP A 139       9.965  -3.057 -19.865  1.00  0.00
ATOM   2346  CB  ASP A 139      10.088  -4.497 -22.259  1.00  0.00
ATOM   2347  CG  ASP A 139       8.687  -4.996 -21.987  1.00  0.00
ATOM   2348  OD1 ASP A 139       7.819  -4.174 -21.621  1.00  0.00
ATOM   2349  OD2 ASP A 139       8.450  -6.207 -22.142  1.00  0.00
ATOM   2350  H   ASP A 139      12.211  -3.300 -22.274  1.00  0.00
ATOM   2351  HA  ASP A 139       9.517  -2.615 -23.072  1.00  0.00
ATOM   2352  HB2 ASP A 139      10.431  -4.885 -23.229  1.00  0.00
ATOM   2353  HB3 ASP A 139      10.770  -4.896 -21.494  1.00  0.00
ATOM   2354  N   VAL A 140       9.257  -1.182 -20.862  1.00  0.00
ATOM   2355  CA  VAL A 140       8.843  -0.536 -19.626  1.00  0.00
ATOM   2356  C   VAL A 140       7.678   0.389 -19.921  1.00  0.00
ATOM   2357  O   VAL A 140       7.443   0.737 -21.066  1.00  0.00
ATOM   2358  CB  VAL A 140       9.986   0.325 -19.002  1.00  0.00
ATOM   2359  CG1 VAL A 140      11.216  -0.516 -18.794  1.00  0.00
ATOM   2360  CG2 VAL A 140      10.316   1.509 -19.896  1.00  0.00
ATOM   2361  H   VAL A 140       9.120  -0.624 -21.680  1.00  0.00
ATOM   2362  HA  VAL A 140       8.570  -1.328 -18.914  1.00  0.00
ATOM   2363  HB  VAL A 140       9.639   0.704 -18.029  1.00  0.00
ATOM   2364 1HG1 VAL A 140      12.013   0.101 -18.354  1.00  0.00
ATOM   2365 2HG1 VAL A 140      10.981  -1.348 -18.115  1.00  0.00
ATOM   2366 3HG1 VAL A 140      11.555  -0.916 -19.761  1.00  0.00
ATOM   2367 1HG2 VAL A 140      11.122   2.101 -19.438  1.00  0.00
ATOM   2368 2HG2 VAL A 140      10.643   1.144 -20.881  1.00  0.00
ATOM   2369 3HG2 VAL A 140       9.422   2.138 -20.017  1.00  0.00
ATOM   2370  N   TYR A 141       6.944   0.776 -18.881  1.00  0.00
ATOM   2371  CA  TYR A 141       5.799   1.667 -19.024  1.00  0.00
ATOM   2372  C   TYR A 141       6.225   2.992 -18.442  1.00  0.00
ATOM   2373  O   TYR A 141       6.821   3.016 -17.360  1.00  0.00
ATOM   2374  CB  TYR A 141       4.603   1.186 -18.197  1.00  0.00
ATOM   2375  CG  TYR A 141       3.883  -0.026 -18.715  1.00  0.00
ATOM   2376  CD1 TYR A 141       4.294  -1.306 -18.362  1.00  0.00
ATOM   2377  CD2 TYR A 141       2.780   0.110 -19.570  1.00  0.00
ATOM   2378  CE1 TYR A 141       3.624  -2.443 -18.851  1.00  0.00
ATOM   2379  CE2 TYR A 141       2.106  -1.003 -20.059  1.00  0.00
ATOM   2380  CZ  TYR A 141       2.537  -2.274 -19.696  1.00  0.00
ATOM   2381  OH  TYR A 141       1.893  -3.383 -20.187  1.00  0.00
ATOM   2382  H   TYR A 141       7.122   0.488 -17.940  1.00  0.00
ATOM   2383  HA  TYR A 141       5.502   1.716 -20.082  1.00  0.00
ATOM   2384  HB2 TYR A 141       4.952   0.971 -17.176  1.00  0.00
ATOM   2385  HB3 TYR A 141       3.880   2.012 -18.121  1.00  0.00
ATOM   2386  HD1 TYR A 141       5.156  -1.433 -17.691  1.00  0.00
ATOM   2387  HD2 TYR A 141       2.443   1.116 -19.859  1.00  0.00
ATOM   2388  HE1 TYR A 141       3.958  -3.452 -18.567  1.00  0.00
ATOM   2389  HE2 TYR A 141       1.241  -0.879 -20.727  1.00  0.00
ATOM   2390  HH  TYR A 141       1.136  -3.097 -20.775  1.00  0.00
ATOM   2391  N   ILE A 142       5.938   4.088 -19.139  1.00  0.00
ATOM   2392  CA  ILE A 142       6.305   5.407 -18.639  1.00  0.00
ATOM   2393  C   ILE A 142       5.011   6.113 -18.266  1.00  0.00
ATOM   2394  O   ILE A 142       4.021   6.000 -18.980  1.00  0.00
ATOM   2395  CB  ILE A 142       7.020   6.280 -19.700  1.00  0.00
ATOM   2396  CG1 ILE A 142       8.210   5.524 -20.289  1.00  0.00
ATOM   2397  CG2 ILE A 142       7.491   7.609 -19.070  1.00  0.00
ATOM   2398  CD1 ILE A 142       9.139   4.928 -19.241  1.00  0.00
ATOM   2399  H   ILE A 142       5.468   4.089 -20.022  1.00  0.00
ATOM   2400  HA  ILE A 142       6.997   5.275 -17.794  1.00  0.00
ATOM   2401  HB  ILE A 142       6.308   6.505 -20.507  1.00  0.00
ATOM   2402 2HG1 ILE A 142       7.836   4.718 -20.937  1.00  0.00
ATOM   2403 3HG1 ILE A 142       8.787   6.209 -20.930  1.00  0.00
ATOM   2404 1HG2 ILE A 142       7.996   8.218 -19.834  1.00  0.00
ATOM   2405 2HG2 ILE A 142       6.622   8.158 -18.680  1.00  0.00
ATOM   2406 3HG2 ILE A 142       8.190   7.398 -18.247  1.00  0.00
ATOM   2407 1HD1 ILE A 142       9.967   4.403 -19.740  1.00  0.00
ATOM   2408 2HD1 ILE A 142       9.543   5.732 -18.609  1.00  0.00
ATOM   2409 3HD1 ILE A 142       8.579   4.217 -18.616  1.00  0.00
ATOM   2410  N   ILE A 143       4.995   6.795 -17.125  1.00  0.00
ATOM   2411  CA  ILE A 143       3.801   7.512 -16.698  1.00  0.00
ATOM   2412  C   ILE A 143       4.280   8.840 -16.163  1.00  0.00
ATOM   2413  O   ILE A 143       5.337   8.914 -15.524  1.00  0.00
ATOM   2414  CB  ILE A 143       2.986   6.756 -15.607  1.00  0.00
ATOM   2415  CG1 ILE A 143       3.879   6.428 -14.410  1.00  0.00
ATOM   2416  CG2 ILE A 143       2.341   5.480 -16.204  1.00  0.00
ATOM   2417  CD1 ILE A 143       3.137   5.734 -13.280  1.00  0.00
ATOM   2418  H   ILE A 143       5.772   6.866 -16.499  1.00  0.00
ATOM   2419  HA  ILE A 143       3.115   7.621 -17.550  1.00  0.00
ATOM   2420  HB  ILE A 143       2.175   7.407 -15.252  1.00  0.00
ATOM   2421 2HG1 ILE A 143       4.707   5.786 -14.744  1.00  0.00
ATOM   2422 3HG1 ILE A 143       4.326   7.358 -14.029  1.00  0.00
ATOM   2423 1HG2 ILE A 143       1.770   4.957 -15.422  1.00  0.00
ATOM   2424 2HG2 ILE A 143       1.666   5.759 -17.025  1.00  0.00
ATOM   2425 3HG2 ILE A 143       3.128   4.815 -16.587  1.00  0.00
ATOM   2426 1HD1 ILE A 143       3.834   5.527 -12.455  1.00  0.00
ATOM   2427 2HD1 ILE A 143       2.325   6.383 -12.920  1.00  0.00
ATOM   2428 3HD1 ILE A 143       2.712   4.787 -13.647  1.00  0.00
ATOM   2429  N   ASN A 144       3.523   9.895 -16.432  1.00  0.00
ATOM   2430  CA  ASN A 144       3.904  11.216 -15.966  1.00  0.00
ATOM   2431  C   ASN A 144       3.027  11.734 -14.835  1.00  0.00
ATOM   2432  O   ASN A 144       3.097  12.916 -14.486  1.00  0.00
ATOM   2433  CB  ASN A 144       3.869  12.206 -17.130  1.00  0.00
ATOM   2434  CG  ASN A 144       2.454  12.424 -17.689  1.00  0.00
ATOM   2435  OD1 ASN A 144       1.440  11.748 -17.119  1.00  0.00
ATOM   2436  ND2 ASN A 144       2.286  13.195 -18.629  1.00  0.00
ATOM   2437  H   ASN A 144       2.669   9.862 -16.953  1.00  0.00
ATOM   2438  HA  ASN A 144       4.923  11.124 -15.564  1.00  0.00
ATOM   2439  HB2 ASN A 144       4.279  13.170 -16.796  1.00  0.00
ATOM   2440  HB3 ASN A 144       4.523  11.840 -17.935  1.00  0.00
ATOM   2441 1HD2 ASN A 144       1.368  13.339 -19.000  1.00  0.00
ATOM   2442 2HD2 ASN A 144       3.067  13.679 -19.025  1.00  0.00
ATOM   2443  N   LYS A 145       2.212  10.853 -14.262  1.00  0.00
ATOM   2444  CA  LYS A 145       1.315  11.229 -13.165  1.00  0.00
ATOM   2445  C   LYS A 145       1.012  10.035 -12.281  1.00  0.00
ATOM   2446  O   LYS A 145       0.788   8.940 -12.791  1.00  0.00
ATOM   2447  CB  LYS A 145      -0.027  11.735 -13.716  1.00  0.00
ATOM   2448  CG  LYS A 145      -0.130  13.220 -13.879  1.00  0.00
ATOM   2449  CD  LYS A 145      -1.512  13.601 -14.424  1.00  0.00
ATOM   2450  CE  LYS A 145      -1.673  13.225 -15.896  1.00  0.00
ATOM   2451  NZ  LYS A 145      -0.742  14.012 -16.765  1.00  0.00
ATOM   2452  H   LYS A 145       2.152   9.892 -14.531  1.00  0.00
ATOM   2453  HA  LYS A 145       1.823  12.015 -12.587  1.00  0.00
ATOM   2454  HB2 LYS A 145      -0.205  11.262 -14.694  1.00  0.00
ATOM   2455  HB3 LYS A 145      -0.831  11.399 -13.045  1.00  0.00
ATOM   2456  HG2 LYS A 145       0.039  13.715 -12.911  1.00  0.00
ATOM   2457  HG3 LYS A 145       0.653  13.577 -14.564  1.00  0.00
ATOM   2458  HD2 LYS A 145      -2.290  13.098 -13.831  1.00  0.00
ATOM   2459  HD3 LYS A 145      -1.666  14.684 -14.305  1.00  0.00
ATOM   2460  HE2 LYS A 145      -1.479  12.150 -16.025  1.00  0.00
ATOM   2461  HE3 LYS A 145      -2.711  13.404 -16.211  1.00  0.00
ATOM   2462  HZ1 LYS A 145      -1.214  14.277 -17.606  1.00  0.00
ATOM   2463  HZ2 LYS A 145      -0.443  14.832 -16.278  1.00  0.00
ATOM   2464  HZ3 LYS A 145       0.055  13.452 -16.994  1.00  0.00
ATOM   2465  N   VAL A 146       0.974  10.247 -10.967  1.00  0.00
ATOM   2466  CA  VAL A 146       0.675   9.145 -10.052  1.00  0.00
ATOM   2467  C   VAL A 146      -0.704   8.585 -10.409  1.00  0.00
ATOM   2468  O   VAL A 146      -0.928   7.373 -10.365  1.00  0.00
ATOM   2469  CB  VAL A 146       0.646   9.595  -8.558  1.00  0.00
ATOM   2470  CG1 VAL A 146       0.193   8.427  -7.684  1.00  0.00
ATOM   2471  CG2 VAL A 146       2.031  10.061  -8.109  1.00  0.00
ATOM   2472  H   VAL A 146       1.139  11.130 -10.529  1.00  0.00
ATOM   2473  HA  VAL A 146       1.471   8.394 -10.162  1.00  0.00
ATOM   2474  HB  VAL A 146      -0.058  10.435  -8.456  1.00  0.00
ATOM   2475 1HG1 VAL A 146       0.172   8.744  -6.630  1.00  0.00
ATOM   2476 2HG1 VAL A 146      -0.814   8.109  -7.990  1.00  0.00
ATOM   2477 3HG1 VAL A 146       0.895   7.587  -7.800  1.00  0.00
ATOM   2478 1HG2 VAL A 146       1.990  10.373  -7.055  1.00  0.00
ATOM   2479 2HG2 VAL A 146       2.749   9.235  -8.218  1.00  0.00
ATOM   2480 3HG2 VAL A 146       2.353  10.910  -8.730  1.00  0.00
ATOM   2481  N   GLU A 147      -1.620   9.480 -10.761  1.00  0.00
ATOM   2482  CA  GLU A 147      -2.975   9.091 -11.127  1.00  0.00
ATOM   2483  C   GLU A 147      -2.955   8.095 -12.293  1.00  0.00
ATOM   2484  O   GLU A 147      -3.797   7.206 -12.379  1.00  0.00
ATOM   2485  CB  GLU A 147      -3.802  10.336 -11.514  1.00  0.00
ATOM   2486  CG  GLU A 147      -3.874  11.463 -10.442  1.00  0.00
ATOM   2487  CD  GLU A 147      -2.727  12.497 -10.527  1.00  0.00
ATOM   2488  OE1 GLU A 147      -1.597  12.196 -10.068  1.00  0.00
ATOM   2489  OE2 GLU A 147      -2.961  13.622 -11.059  1.00  0.00
ATOM   2490  H   GLU A 147      -1.450  10.464 -10.801  1.00  0.00
ATOM   2491  HA  GLU A 147      -3.442   8.605 -10.257  1.00  0.00
ATOM   2492  HB2 GLU A 147      -3.379  10.760 -12.437  1.00  0.00
ATOM   2493  HB3 GLU A 147      -4.827  10.013 -11.748  1.00  0.00
ATOM   2494  HG2 GLU A 147      -4.834  11.989 -10.544  1.00  0.00
ATOM   2495  HG3 GLU A 147      -3.864  11.003  -9.443  1.00  0.00
ATOM   2496  N   ASP A 148      -1.984   8.242 -13.194  1.00  0.00
ATOM   2497  CA  ASP A 148      -1.886   7.338 -14.341  1.00  0.00
ATOM   2498  C   ASP A 148      -1.489   5.920 -13.953  1.00  0.00
ATOM   2499  O   ASP A 148      -1.779   4.967 -14.673  1.00  0.00
ATOM   2500  CB  ASP A 148      -0.922   7.910 -15.396  1.00  0.00
ATOM   2501  CG  ASP A 148      -1.485   9.170 -16.081  1.00  0.00
ATOM   2502  OD1 ASP A 148      -2.730   9.259 -16.227  1.00  0.00
ATOM   2503  OD2 ASP A 148      -0.691  10.062 -16.477  1.00  0.00
ATOM   2504  H   ASP A 148      -1.280   8.950 -13.156  1.00  0.00
ATOM   2505  HA  ASP A 148      -2.895   7.266 -14.775  1.00  0.00
ATOM   2506  HB2 ASP A 148       0.038   8.153 -14.919  1.00  0.00
ATOM   2507  HB3 ASP A 148      -0.717   7.142 -16.158  1.00  0.00
ATOM   2508  N   LEU A 149      -0.821   5.784 -12.809  1.00  0.00
ATOM   2509  CA  LEU A 149      -0.399   4.475 -12.326  1.00  0.00
ATOM   2510  C   LEU A 149      -1.642   3.688 -11.958  1.00  0.00
ATOM   2511  O   LEU A 149      -1.764   2.509 -12.283  1.00  0.00
ATOM   2512  CB  LEU A 149       0.496   4.605 -11.085  1.00  0.00
ATOM   2513  CG  LEU A 149       0.692   3.281 -10.323  1.00  0.00
ATOM   2514  CD1 LEU A 149       1.442   2.253 -11.188  1.00  0.00
ATOM   2515  CD2 LEU A 149       1.434   3.556  -9.043  1.00  0.00
ATOM   2516  H   LEU A 149      -0.569   6.547 -12.214  1.00  0.00
ATOM   2517  HA  LEU A 149       0.178   3.967 -13.113  1.00  0.00
ATOM   2518  HB2 LEU A 149       1.479   4.991 -11.390  1.00  0.00
ATOM   2519  HB3 LEU A 149       0.056   5.348 -10.404  1.00  0.00
ATOM   2520  HG  LEU A 149      -0.292   2.850 -10.086  1.00  0.00
ATOM   2521 1HD1 LEU A 149       1.568   1.319 -10.621  1.00  0.00
ATOM   2522 2HD1 LEU A 149       0.865   2.052 -12.102  1.00  0.00
ATOM   2523 3HD1 LEU A 149       2.430   2.653 -11.460  1.00  0.00
ATOM   2524 1HD2 LEU A 149       1.578   2.614  -8.493  1.00  0.00
ATOM   2525 2HD2 LEU A 149       2.414   3.998  -9.275  1.00  0.00
ATOM   2526 3HD2 LEU A 149       0.853   4.255  -8.424  1.00  0.00
ATOM   2527  N   ILE A 150      -2.577   4.339 -11.279  1.00  0.00
ATOM   2528  CA  ILE A 150      -3.803   3.652 -10.890  1.00  0.00
ATOM   2529  C   ILE A 150      -4.580   3.169 -12.113  1.00  0.00
ATOM   2530  O   ILE A 150      -5.070   2.037 -12.146  1.00  0.00
ATOM   2531  CB  ILE A 150      -4.732   4.560 -10.038  1.00  0.00
ATOM   2532  CG1 ILE A 150      -3.931   5.236  -8.913  1.00  0.00
ATOM   2533  CG2 ILE A 150      -5.864   3.729  -9.462  1.00  0.00
ATOM   2534  CD1 ILE A 150      -3.081   4.261  -8.044  1.00  0.00
ATOM   2535  H   ILE A 150      -2.517   5.296 -10.998  1.00  0.00
ATOM   2536  HA  ILE A 150      -3.493   2.789 -10.283  1.00  0.00
ATOM   2537  HB  ILE A 150      -5.156   5.349 -10.678  1.00  0.00
ATOM   2538 2HG1 ILE A 150      -3.262   5.988  -9.359  1.00  0.00
ATOM   2539 3HG1 ILE A 150      -4.630   5.776  -8.258  1.00  0.00
ATOM   2540 1HG2 ILE A 150      -6.521   4.373  -8.859  1.00  0.00
ATOM   2541 2HG2 ILE A 150      -6.443   3.279 -10.282  1.00  0.00
ATOM   2542 3HG2 ILE A 150      -5.448   2.932  -8.828  1.00  0.00
ATOM   2543 1HD1 ILE A 150      -2.546   4.831  -7.270  1.00  0.00
ATOM   2544 2HD1 ILE A 150      -3.742   3.525  -7.565  1.00  0.00
ATOM   2545 3HD1 ILE A 150      -2.353   3.740  -8.683  1.00  0.00
ATOM   2546  N   VAL A 151      -4.696   4.011 -13.131  1.00  0.00
ATOM   2547  CA  VAL A 151      -5.425   3.584 -14.313  1.00  0.00
ATOM   2548  C   VAL A 151      -4.743   2.344 -14.893  1.00  0.00
ATOM   2549  O   VAL A 151      -5.417   1.342 -15.187  1.00  0.00
ATOM   2550  CB  VAL A 151      -5.498   4.707 -15.374  1.00  0.00
ATOM   2551  CG1 VAL A 151      -6.194   4.201 -16.635  1.00  0.00
ATOM   2552  CG2 VAL A 151      -6.269   5.892 -14.815  1.00  0.00
ATOM   2553  H   VAL A 151      -4.320   4.937 -13.164  1.00  0.00
ATOM   2554  HA  VAL A 151      -6.459   3.344 -14.023  1.00  0.00
ATOM   2555  HB  VAL A 151      -4.474   5.017 -15.630  1.00  0.00
ATOM   2556 1HG1 VAL A 151      -6.238   5.009 -17.380  1.00  0.00
ATOM   2557 2HG1 VAL A 151      -5.632   3.351 -17.050  1.00  0.00
ATOM   2558 3HG1 VAL A 151      -7.216   3.876 -16.386  1.00  0.00
ATOM   2559 1HG2 VAL A 151      -6.318   6.688 -15.572  1.00  0.00
ATOM   2560 2HG2 VAL A 151      -7.288   5.574 -14.550  1.00  0.00
ATOM   2561 3HG2 VAL A 151      -5.758   6.271 -13.917  1.00  0.00
ATOM   2562  N   LEU A 152      -3.413   2.395 -15.024  1.00  0.00
ATOM   2563  CA  LEU A 152      -2.648   1.271 -15.568  1.00  0.00
ATOM   2564  C   LEU A 152      -2.850   0.003 -14.769  1.00  0.00
ATOM   2565  O   LEU A 152      -3.071  -1.067 -15.331  1.00  0.00
ATOM   2566  CB  LEU A 152      -1.143   1.602 -15.614  1.00  0.00
ATOM   2567  CG  LEU A 152      -0.171   0.524 -16.146  1.00  0.00
ATOM   2568  CD1 LEU A 152      -0.474   0.226 -17.631  1.00  0.00
ATOM   2569  CD2 LEU A 152       1.277   0.996 -15.987  1.00  0.00
ATOM   2570  H   LEU A 152      -2.857   3.186 -14.767  1.00  0.00
ATOM   2571  HA  LEU A 152      -3.023   1.102 -16.588  1.00  0.00
ATOM   2572  HB2 LEU A 152      -1.017   2.503 -16.233  1.00  0.00
ATOM   2573  HB3 LEU A 152      -0.826   1.866 -14.594  1.00  0.00
ATOM   2574  HG  LEU A 152      -0.308  -0.399 -15.563  1.00  0.00
ATOM   2575 1HD1 LEU A 152       0.222  -0.542 -18.001  1.00  0.00
ATOM   2576 2HD1 LEU A 152      -1.507  -0.138 -17.729  1.00  0.00
ATOM   2577 3HD1 LEU A 152      -0.352   1.146 -18.222  1.00  0.00
ATOM   2578 1HD2 LEU A 152       1.960   0.223 -16.368  1.00  0.00
ATOM   2579 2HD2 LEU A 152       1.424   1.926 -16.556  1.00  0.00
ATOM   2580 3HD2 LEU A 152       1.489   1.180 -14.923  1.00  0.00
ATOM   2581  N   LEU A 153      -2.770   0.106 -13.448  1.00  0.00
ATOM   2582  CA  LEU A 153      -2.953  -1.083 -12.630  1.00  0.00
ATOM   2583  C   LEU A 153      -4.282  -1.720 -12.943  1.00  0.00
ATOM   2584  O   LEU A 153      -4.420  -2.937 -12.908  1.00  0.00
ATOM   2585  CB  LEU A 153      -2.845  -0.738 -11.142  1.00  0.00
ATOM   2586  CG  LEU A 153      -1.435  -0.309 -10.714  1.00  0.00
ATOM   2587  CD1 LEU A 153      -1.383  -0.037  -9.202  1.00  0.00
ATOM   2588  CD2 LEU A 153      -0.449  -1.408 -11.097  1.00  0.00
ATOM   2589  H   LEU A 153      -2.591   0.952 -12.946  1.00  0.00
ATOM   2590  HA  LEU A 153      -2.156  -1.804 -12.865  1.00  0.00
ATOM   2591  HB2 LEU A 153      -3.553   0.071 -10.909  1.00  0.00
ATOM   2592  HB3 LEU A 153      -3.150  -1.612 -10.548  1.00  0.00
ATOM   2593  HG  LEU A 153      -1.164   0.624 -11.229  1.00  0.00
ATOM   2594 1HD1 LEU A 153      -0.366   0.268  -8.918  1.00  0.00
ATOM   2595 2HD1 LEU A 153      -2.090   0.767  -8.949  1.00  0.00
ATOM   2596 3HD1 LEU A 153      -1.657  -0.951  -8.655  1.00  0.00
ATOM   2597 1HD2 LEU A 153       0.566  -1.111 -10.795  1.00  0.00
ATOM   2598 2HD2 LEU A 153      -0.725  -2.343 -10.586  1.00  0.00
ATOM   2599 3HD2 LEU A 153      -0.476  -1.563 -12.186  1.00  0.00
ATOM   2600  N   GLY A 154      -5.271  -0.894 -13.262  1.00  0.00
ATOM   2601  CA  GLY A 154      -6.582  -1.429 -13.584  1.00  0.00
ATOM   2602  C   GLY A 154      -6.609  -2.225 -14.882  1.00  0.00
ATOM   2603  O   GLY A 154      -7.477  -3.077 -15.074  1.00  0.00
ATOM   2604  H   GLY A 154      -5.194   0.102 -13.302  1.00  0.00
ATOM   2605  HA2 GLY A 154      -6.920  -2.074 -12.759  1.00  0.00
ATOM   2606  HA3 GLY A 154      -7.301  -0.598 -13.658  1.00  0.00
ATOM   2607  N   LYS A 155      -5.648  -1.963 -15.763  1.00  0.00
ATOM   2608  CA  LYS A 155      -5.565  -2.652 -17.047  1.00  0.00
ATOM   2609  C   LYS A 155      -4.647  -3.854 -17.011  1.00  0.00
ATOM   2610  O   LYS A 155      -4.798  -4.790 -17.802  1.00  0.00
ATOM   2611  CB  LYS A 155      -5.067  -1.695 -18.135  1.00  0.00
ATOM   2612  CG  LYS A 155      -6.014  -0.544 -18.449  1.00  0.00
ATOM   2613  CD  LYS A 155      -5.325   0.468 -19.366  1.00  0.00
ATOM   2614  CE  LYS A 155      -6.234   1.636 -19.737  1.00  0.00
ATOM   2615  NZ  LYS A 155      -5.422   2.744 -20.333  1.00  0.00
ATOM   2616  H   LYS A 155      -4.926  -1.288 -15.613  1.00  0.00
ATOM   2617  HA  LYS A 155      -6.583  -3.004 -17.271  1.00  0.00
ATOM   2618  HB2 LYS A 155      -4.097  -1.280 -17.824  1.00  0.00
ATOM   2619  HB3 LYS A 155      -4.891  -2.269 -19.057  1.00  0.00
ATOM   2620  HG2 LYS A 155      -6.925  -0.929 -18.932  1.00  0.00
ATOM   2621  HG3 LYS A 155      -6.328  -0.053 -17.516  1.00  0.00
ATOM   2622  HD2 LYS A 155      -4.423   0.853 -18.868  1.00  0.00
ATOM   2623  HD3 LYS A 155      -4.994  -0.041 -20.284  1.00  0.00
ATOM   2624  HE2 LYS A 155      -6.999   1.303 -20.454  1.00  0.00
ATOM   2625  HE3 LYS A 155      -6.765   1.997 -18.844  1.00  0.00
ATOM   2626  HZ1 LYS A 155      -6.024   3.507 -20.574  1.00  0.00
ATOM   2627  HZ2 LYS A 155      -4.742   3.055 -19.669  1.00  0.00
ATOM   2628  HZ3 LYS A 155      -4.959   2.414 -21.155  1.00  0.00
ATOM   2629  N   LEU A 156      -3.697  -3.841 -16.087  1.00  0.00
ATOM   2630  CA  LEU A 156      -2.762  -4.948 -15.980  1.00  0.00
ATOM   2631  C   LEU A 156      -3.183  -6.127 -15.120  1.00  0.00
ATOM   2632  O   LEU A 156      -4.043  -6.016 -14.243  1.00  0.00
ATOM   2633  CB  LEU A 156      -1.429  -4.429 -15.444  1.00  0.00
ATOM   2634  CG  LEU A 156      -0.651  -3.402 -16.266  1.00  0.00
ATOM   2635  CD1 LEU A 156       0.496  -2.869 -15.414  1.00  0.00
ATOM   2636  CD2 LEU A 156      -0.121  -4.044 -17.544  1.00  0.00
ATOM   2637  H   LEU A 156      -3.559  -3.104 -15.426  1.00  0.00
ATOM   2638  HA  LEU A 156      -2.703  -5.343 -17.005  1.00  0.00
ATOM   2639  HB2 LEU A 156      -1.619  -3.987 -14.454  1.00  0.00
ATOM   2640  HB3 LEU A 156      -0.773  -5.297 -15.288  1.00  0.00
ATOM   2641  HG  LEU A 156      -1.312  -2.572 -16.555  1.00  0.00
ATOM   2642 1HD1 LEU A 156       1.068  -2.127 -15.990  1.00  0.00
ATOM   2643 2HD1 LEU A 156       0.091  -2.394 -14.507  1.00  0.00
ATOM   2644 3HD1 LEU A 156       1.158  -3.699 -15.127  1.00  0.00
ATOM   2645 1HD2 LEU A 156       0.437  -3.296 -18.126  1.00  0.00
ATOM   2646 2HD2 LEU A 156       0.547  -4.879 -17.286  1.00  0.00
ATOM   2647 3HD2 LEU A 156      -0.964  -4.421 -18.143  1.00  0.00
ATOM   2648  N   ASN A 157      -2.566  -7.268 -15.401  1.00  0.00
ATOM   2649  CA  ASN A 157      -2.815  -8.497 -14.666  1.00  0.00
ATOM   2650  C   ASN A 157      -1.512  -8.622 -13.876  1.00  0.00
ATOM   2651  O   ASN A 157      -0.455  -8.873 -14.454  1.00  0.00
ATOM   2652  CB  ASN A 157      -2.961  -9.718 -15.585  1.00  0.00
ATOM   2653  CG  ASN A 157      -4.253  -9.706 -16.372  1.00  0.00
ATOM   2654  OD1 ASN A 157      -5.311  -9.343 -15.853  1.00  0.00
ATOM   2655  ND2 ASN A 157      -4.177 -10.115 -17.634  1.00  0.00
ATOM   2656  H   ASN A 157      -1.891  -7.363 -16.132  1.00  0.00
ATOM   2657  HA  ASN A 157      -3.744  -8.465 -14.078  1.00  0.00
ATOM   2658  HB2 ASN A 157      -2.112  -9.750 -16.283  1.00  0.00
ATOM   2659  HB3 ASN A 157      -2.914 -10.636 -14.980  1.00  0.00
ATOM   2660 1HD2 ASN A 157      -4.999 -10.136 -18.202  1.00  0.00
ATOM   2661 2HD2 ASN A 157      -3.298 -10.401 -18.015  1.00  0.00
ATOM   2662  N   TYR A 158      -1.584  -8.400 -12.567  1.00  0.00
ATOM   2663  CA  TYR A 158      -0.401  -8.493 -11.736  1.00  0.00
ATOM   2664  C   TYR A 158      -0.776  -9.003 -10.360  1.00  0.00
ATOM   2665  O   TYR A 158      -1.952  -9.076 -10.014  1.00  0.00
ATOM   2666  CB  TYR A 158       0.258  -7.129 -11.606  1.00  0.00
ATOM   2667  CG  TYR A 158      -0.572  -6.141 -10.822  1.00  0.00
ATOM   2668  CD1 TYR A 158      -1.697  -5.534 -11.391  1.00  0.00
ATOM   2669  CD2 TYR A 158      -0.235  -5.806  -9.511  1.00  0.00
ATOM   2670  CE1 TYR A 158      -2.466  -4.607 -10.671  1.00  0.00
ATOM   2671  CE2 TYR A 158      -0.990  -4.888  -8.783  1.00  0.00
ATOM   2672  CZ  TYR A 158      -2.102  -4.288  -9.365  1.00  0.00
ATOM   2673  OH  TYR A 158      -2.821  -3.354  -8.654  1.00  0.00
ATOM   2674  H   TYR A 158      -2.423  -8.163 -12.079  1.00  0.00
ATOM   2675  HA  TYR A 158       0.304  -9.193 -12.206  1.00  0.00
ATOM   2676  HB2 TYR A 158       1.236  -7.246 -11.117  1.00  0.00
ATOM   2677  HB3 TYR A 158       0.448  -6.723 -12.612  1.00  0.00
ATOM   2678  HD1 TYR A 158      -1.983  -5.788 -12.422  1.00  0.00
ATOM   2679  HD2 TYR A 158       0.643  -6.275  -9.043  1.00  0.00
ATOM   2680  HE1 TYR A 158      -3.347  -4.138 -11.133  1.00  0.00
ATOM   2681  HE2 TYR A 158      -0.707  -4.639  -7.750  1.00  0.00
ATOM   2682  HH  TYR A 158      -2.632  -3.460  -7.678  1.00  0.00
ATOM   2683  N   TYR A 159       0.233  -9.356  -9.574  1.00  0.00
ATOM   2684  CA  TYR A 159       0.018  -9.857  -8.226  1.00  0.00
ATOM   2685  C   TYR A 159       0.023  -8.633  -7.305  1.00  0.00
ATOM   2686  O   TYR A 159      -1.033  -8.185  -6.858  1.00  0.00
ATOM   2687  CB  TYR A 159       1.134 -10.829  -7.854  1.00  0.00
ATOM   2688  CG  TYR A 159       0.908 -11.505  -6.529  1.00  0.00
ATOM   2689  CD1 TYR A 159      -0.215 -12.296  -6.321  1.00  0.00
ATOM   2690  CD2 TYR A 159       1.808 -11.347  -5.473  1.00  0.00
ATOM   2691  CE1 TYR A 159      -0.444 -12.915  -5.100  1.00  0.00
ATOM   2692  CE2 TYR A 159       1.587 -11.965  -4.242  1.00  0.00
ATOM   2693  CZ  TYR A 159       0.453 -12.750  -4.064  1.00  0.00
ATOM   2694  OH  TYR A 159       0.183 -13.384  -2.865  1.00  0.00
ATOM   2695  H   TYR A 159       1.195  -9.304  -9.846  1.00  0.00
ATOM   2696  HA  TYR A 159      -0.933 -10.403  -8.137  1.00  0.00
ATOM   2697  HB2 TYR A 159       1.222 -11.595  -8.640  1.00  0.00
ATOM   2698  HB3 TYR A 159       2.090 -10.287  -7.825  1.00  0.00
ATOM   2699  HD1 TYR A 159      -0.937 -12.434  -7.139  1.00  0.00
ATOM   2700  HD2 TYR A 159       2.705 -10.725  -5.613  1.00  0.00
ATOM   2701  HE1 TYR A 159      -1.340 -13.537  -4.958  1.00  0.00
ATOM   2702  HE2 TYR A 159       2.304 -11.832  -3.418  1.00  0.00
ATOM   2703  HH  TYR A 159       0.452 -12.792  -2.106  1.00  0.00
ATOM   2704  N   LYS A 160       1.202  -8.074  -7.044  1.00  0.00
ATOM   2705  CA  LYS A 160       1.302  -6.900  -6.178  1.00  0.00
ATOM   2706  C   LYS A 160       2.084  -5.772  -6.828  1.00  0.00
ATOM   2707  O   LYS A 160       2.824  -5.990  -7.777  1.00  0.00
ATOM   2708  CB  LYS A 160       1.971  -7.261  -4.845  1.00  0.00
ATOM   2709  CG  LYS A 160       1.195  -8.289  -4.045  1.00  0.00
ATOM   2710  CD  LYS A 160       1.909  -8.667  -2.766  1.00  0.00
ATOM   2711  CE  LYS A 160       1.060  -9.665  -1.958  1.00  0.00
ATOM   2712  NZ  LYS A 160       1.626  -9.929  -0.619  1.00  0.00
ATOM   2713  H   LYS A 160       2.075  -8.402  -7.406  1.00  0.00
ATOM   2714  HA  LYS A 160       0.272  -6.555  -6.000  1.00  0.00
ATOM   2715  HB2 LYS A 160       2.981  -7.647  -5.043  1.00  0.00
ATOM   2716  HB3 LYS A 160       2.087  -6.348  -4.242  1.00  0.00
ATOM   2717  HG2 LYS A 160       0.199  -7.890  -3.803  1.00  0.00
ATOM   2718  HG3 LYS A 160       1.040  -9.190  -4.657  1.00  0.00
ATOM   2719  HD2 LYS A 160       2.887  -9.112  -3.001  1.00  0.00
ATOM   2720  HD3 LYS A 160       2.102  -7.766  -2.164  1.00  0.00
ATOM   2721  HE2 LYS A 160       0.039  -9.271  -1.851  1.00  0.00
ATOM   2722  HE3 LYS A 160       0.983 -10.611  -2.514  1.00  0.00
ATOM   2723  HZ1 LYS A 160       1.608 -10.912  -0.436  1.00  0.00
ATOM   2724  HZ2 LYS A 160       2.571  -9.602  -0.585  1.00  0.00
ATOM   2725  HZ3 LYS A 160       1.084  -9.451   0.073  1.00  0.00
ATOM   2726  N   CYS A 161       1.924  -4.570  -6.293  1.00  0.00
ATOM   2727  CA  CYS A 161       2.604  -3.415  -6.816  1.00  0.00
ATOM   2728  C   CYS A 161       3.509  -2.816  -5.737  1.00  0.00
ATOM   2729  O   CYS A 161       3.042  -2.367  -4.688  1.00  0.00
ATOM   2730  CB  CYS A 161       1.570  -2.385  -7.287  1.00  0.00
ATOM   2731  SG  CYS A 161       2.285  -0.807  -7.784  1.00  0.00
ATOM   2732  H   CYS A 161       1.334  -4.383  -5.507  1.00  0.00
ATOM   2733  HA  CYS A 161       3.228  -3.708  -7.673  1.00  0.00
ATOM   2734  HB2 CYS A 161       1.009  -2.805  -8.135  1.00  0.00
ATOM   2735  HB3 CYS A 161       0.846  -2.209  -6.477  1.00  0.00
ATOM   2736  HG  CYS A 161       3.079  -0.376  -6.849  1.00  0.00
ATOM   2737  N   PHE A 162       4.805  -2.808  -6.011  1.00  0.00
ATOM   2738  CA  PHE A 162       5.790  -2.282  -5.092  1.00  0.00
ATOM   2739  C   PHE A 162       6.373  -0.958  -5.565  1.00  0.00
ATOM   2740  O   PHE A 162       6.857  -0.854  -6.700  1.00  0.00
ATOM   2741  CB  PHE A 162       6.935  -3.289  -4.918  1.00  0.00
ATOM   2742  CG  PHE A 162       6.541  -4.547  -4.203  1.00  0.00
ATOM   2743  CD1 PHE A 162       6.514  -4.592  -2.809  1.00  0.00
ATOM   2744  CD2 PHE A 162       6.155  -5.670  -4.917  1.00  0.00
ATOM   2745  CE1 PHE A 162       6.104  -5.732  -2.145  1.00  0.00
ATOM   2746  CE2 PHE A 162       5.745  -6.816  -4.257  1.00  0.00
ATOM   2747  CZ  PHE A 162       5.719  -6.844  -2.860  1.00  0.00
ATOM   2748  H   PHE A 162       5.191  -3.162  -6.864  1.00  0.00
ATOM   2749  HA  PHE A 162       5.275  -2.110  -4.135  1.00  0.00
ATOM   2750  HB2 PHE A 162       7.331  -3.553  -5.909  1.00  0.00
ATOM   2751  HB3 PHE A 162       7.753  -2.806  -4.364  1.00  0.00
ATOM   2752  HD1 PHE A 162       6.823  -3.709  -2.232  1.00  0.00
ATOM   2753  HD2 PHE A 162       6.174  -5.650  -6.017  1.00  0.00
ATOM   2754  HE1 PHE A 162       6.085  -5.752  -1.045  1.00  0.00
ATOM   2755  HE2 PHE A 162       5.439  -7.704  -4.832  1.00  0.00
ATOM   2756  HZ  PHE A 162       5.391  -7.752  -2.333  1.00  0.00
ATOM   2757  N   ILE A 163       6.303   0.051  -4.697  1.00  0.00
ATOM   2758  CA  ILE A 163       6.838   1.379  -5.001  1.00  0.00
ATOM   2759  C   ILE A 163       8.284   1.188  -4.522  1.00  0.00
ATOM   2760  O   ILE A 163       8.513   0.934  -3.325  1.00  0.00
ATOM   2761  CB  ILE A 163       6.176   2.483  -4.146  1.00  0.00
ATOM   2762  CG1 ILE A 163       4.661   2.529  -4.391  1.00  0.00
ATOM   2763  CG2 ILE A 163       6.843   3.794  -4.423  1.00  0.00
ATOM   2764  CD1 ILE A 163       4.241   2.551  -5.871  1.00  0.00
ATOM   2765  H   ILE A 163       5.886  -0.025  -3.791  1.00  0.00
ATOM   2766  HA  ILE A 163       6.695   1.688  -6.047  1.00  0.00
ATOM   2767  HB  ILE A 163       6.309   2.255  -3.078  1.00  0.00
ATOM   2768 2HG1 ILE A 163       4.201   1.654  -3.908  1.00  0.00
ATOM   2769 3HG1 ILE A 163       4.252   3.422  -3.896  1.00  0.00
ATOM   2770 1HG2 ILE A 163       6.374   4.581  -3.815  1.00  0.00
ATOM   2771 2HG2 ILE A 163       7.911   3.723  -4.169  1.00  0.00
ATOM   2772 3HG2 ILE A 163       6.737   4.042  -5.490  1.00  0.00
ATOM   2773 1HD1 ILE A 163       3.143   2.583  -5.940  1.00  0.00
ATOM   2774 2HD1 ILE A 163       4.665   3.440  -6.360  1.00  0.00
ATOM   2775 3HD1 ILE A 163       4.613   1.646  -6.372  1.00  0.00
ATOM   2776  N   ILE A 164       9.263   1.311  -5.417  1.00  0.00
ATOM   2777  CA  ILE A 164      10.647   1.108  -4.983  1.00  0.00
ATOM   2778  C   ILE A 164      11.620   2.279  -4.883  1.00  0.00
ATOM   2779  O   ILE A 164      12.840   2.072  -4.892  1.00  0.00
ATOM   2780  CB  ILE A 164      11.323  -0.011  -5.855  1.00  0.00
ATOM   2781  CG1 ILE A 164      11.547   0.476  -7.291  1.00  0.00
ATOM   2782  CG2 ILE A 164      10.430  -1.267  -5.864  1.00  0.00
ATOM   2783  CD1 ILE A 164      12.157  -0.564  -8.237  1.00  0.00
ATOM   2784  H   ILE A 164       9.139   1.536  -6.384  1.00  0.00
ATOM   2785  HA  ILE A 164      10.483   0.847  -3.927  1.00  0.00
ATOM   2786  HB  ILE A 164      12.302  -0.255  -5.416  1.00  0.00
ATOM   2787 2HG1 ILE A 164      10.583   0.807  -7.706  1.00  0.00
ATOM   2788 3HG1 ILE A 164      12.205   1.358  -7.265  1.00  0.00
ATOM   2789 1HG2 ILE A 164      10.903  -2.050  -6.475  1.00  0.00
ATOM   2790 2HG2 ILE A 164      10.301  -1.634  -4.835  1.00  0.00
ATOM   2791 3HG2 ILE A 164       9.447  -1.015  -6.289  1.00  0.00
ATOM   2792 1HD1 ILE A 164      12.279  -0.124  -9.238  1.00  0.00
ATOM   2793 2HD1 ILE A 164      13.139  -0.878  -7.854  1.00  0.00
ATOM   2794 3HD1 ILE A 164      11.491  -1.438  -8.300  1.00  0.00
ATOM   2795  N   GLY A 165      11.091   3.494  -4.775  1.00  0.00
ATOM   2796  CA  GLY A 165      11.939   4.667  -4.669  1.00  0.00
ATOM   2797  C   GLY A 165      11.811   5.537  -5.900  1.00  0.00
ATOM   2798  O   GLY A 165      11.123   5.137  -6.836  1.00  0.00
ATOM   2799  H   GLY A 165      10.109   3.683  -4.759  1.00  0.00
ATOM   2800  HA2 GLY A 165      11.663   5.245  -3.775  1.00  0.00
ATOM   2801  HA3 GLY A 165      12.987   4.359  -4.540  1.00  0.00
ATOM   2802  N   GLY A 166      12.471   6.694  -5.937  1.00  0.00
ATOM   2803  CA  GLY A 166      13.310   7.136  -4.830  1.00  0.00
ATOM   2804  C   GLY A 166      12.709   7.966  -3.697  1.00  0.00
ATOM   2805  O   GLY A 166      11.544   7.780  -3.299  1.00  0.00
ATOM   2806  H   GLY A 166      12.439   7.329  -6.709  1.00  0.00
ATOM   2807  HA2 GLY A 166      13.753   6.236  -4.377  1.00  0.00
ATOM   2808  HA3 GLY A 166      14.137   7.720  -5.260  1.00  0.00
ATOM   2809  N   SER A 167      13.483   8.934  -3.203  1.00  0.00
ATOM   2810  CA  SER A 167      12.965   9.748  -2.110  1.00  0.00
ATOM   2811  C   SER A 167      11.753  10.569  -2.516  1.00  0.00
ATOM   2812  O   SER A 167      10.794  10.640  -1.750  1.00  0.00
ATOM   2813  CB  SER A 167      14.052  10.655  -1.537  1.00  0.00
ATOM   2814  OG  SER A 167      14.320  11.727  -2.404  1.00  0.00
ATOM   2815  H   SER A 167      14.406   9.159  -3.517  1.00  0.00
ATOM   2816  HA  SER A 167      12.637   9.048  -1.328  1.00  0.00
ATOM   2817  HB2 SER A 167      13.735  11.041  -0.556  1.00  0.00
ATOM   2818  HB3 SER A 167      14.970  10.073  -1.371  1.00  0.00
ATOM   2819  HG  SER A 167      14.448  11.381  -3.333  1.00  0.00
ATOM   2820  N   VAL A 168      11.756  11.174  -3.705  1.00  0.00
ATOM   2821  CA  VAL A 168      10.591  11.965  -4.107  1.00  0.00
ATOM   2822  C   VAL A 168       9.392  11.051  -4.294  1.00  0.00
ATOM   2823  O   VAL A 168       8.285  11.372  -3.874  1.00  0.00
ATOM   2824  CB  VAL A 168      10.869  12.786  -5.411  1.00  0.00
ATOM   2825  CG1 VAL A 168       9.561  13.419  -5.945  1.00  0.00
ATOM   2826  CG2 VAL A 168      11.885  13.889  -5.130  1.00  0.00
ATOM   2827  H   VAL A 168      12.503  11.138  -4.368  1.00  0.00
ATOM   2828  HA  VAL A 168      10.376  12.688  -3.307  1.00  0.00
ATOM   2829  HB  VAL A 168      11.272  12.100  -6.171  1.00  0.00
ATOM   2830 1HG1 VAL A 168       9.776  13.991  -6.860  1.00  0.00
ATOM   2831 2HG1 VAL A 168       8.834  12.624  -6.173  1.00  0.00
ATOM   2832 3HG1 VAL A 168       9.140  14.092  -5.183  1.00  0.00
ATOM   2833 1HG2 VAL A 168      12.072  14.459  -6.052  1.00  0.00
ATOM   2834 2HG2 VAL A 168      11.490  14.563  -4.356  1.00  0.00
ATOM   2835 3HG2 VAL A 168      12.826  13.440  -4.779  1.00  0.00
ATOM   2836  N   VAL A 169       9.599   9.899  -4.915  1.00  0.00
ATOM   2837  CA  VAL A 169       8.478   8.965  -5.123  1.00  0.00
ATOM   2838  C   VAL A 169       7.894   8.459  -3.806  1.00  0.00
ATOM   2839  O   VAL A 169       6.679   8.425  -3.666  1.00  0.00
ATOM   2840  CB  VAL A 169       8.886   7.752  -5.978  1.00  0.00
ATOM   2841  CG1 VAL A 169       7.725   6.828  -6.158  1.00  0.00
ATOM   2842  CG2 VAL A 169       9.388   8.237  -7.340  1.00  0.00
ATOM   2843  H   VAL A 169      10.482   9.591  -5.269  1.00  0.00
ATOM   2844  HA  VAL A 169       7.710   9.544  -5.659  1.00  0.00
ATOM   2845  HB  VAL A 169       9.691   7.204  -5.465  1.00  0.00
ATOM   2846 1HG1 VAL A 169       8.032   5.966  -6.770  1.00  0.00
ATOM   2847 2HG1 VAL A 169       7.381   6.474  -5.175  1.00  0.00
ATOM   2848 3HG1 VAL A 169       6.906   7.361  -6.661  1.00  0.00
ATOM   2849 1HG2 VAL A 169       9.680   7.371  -7.953  1.00  0.00
ATOM   2850 2HG2 VAL A 169       8.587   8.792  -7.851  1.00  0.00
ATOM   2851 3HG2 VAL A 169      10.257   8.896  -7.198  1.00  0.00
ATOM   2852  N   TYR A 170       8.737   8.070  -2.842  1.00  0.00
ATOM   2853  CA  TYR A 170       8.199   7.584  -1.549  1.00  0.00
ATOM   2854  C   TYR A 170       7.368   8.682  -0.896  1.00  0.00
ATOM   2855  O   TYR A 170       6.267   8.449  -0.409  1.00  0.00
ATOM   2856  CB  TYR A 170       9.299   7.226  -0.536  1.00  0.00
ATOM   2857  CG  TYR A 170      10.118   6.009  -0.870  1.00  0.00
ATOM   2858  CD1 TYR A 170       9.512   4.787  -1.163  1.00  0.00
ATOM   2859  CD2 TYR A 170      11.505   6.073  -0.855  1.00  0.00
ATOM   2860  CE1 TYR A 170      10.281   3.651  -1.429  1.00  0.00
ATOM   2861  CE2 TYR A 170      12.280   4.940  -1.116  1.00  0.00
ATOM   2862  CZ  TYR A 170      11.662   3.735  -1.399  1.00  0.00
ATOM   2863  OH  TYR A 170      12.442   2.624  -1.630  1.00  0.00
ATOM   2864  H   TYR A 170       9.734   8.077  -2.916  1.00  0.00
ATOM   2865  HA  TYR A 170       7.612   6.685  -1.786  1.00  0.00
ATOM   2866  HB2 TYR A 170       9.977   8.087  -0.439  1.00  0.00
ATOM   2867  HB3 TYR A 170       8.831   7.073   0.448  1.00  0.00
ATOM   2868  HD1 TYR A 170       8.415   4.717  -1.185  1.00  0.00
ATOM   2869  HD2 TYR A 170      12.001   7.030  -0.634  1.00  0.00
ATOM   2870  HE1 TYR A 170       9.791   2.694  -1.660  1.00  0.00
ATOM   2871  HE2 TYR A 170      13.378   5.007  -1.098  1.00  0.00
ATOM   2872  HH  TYR A 170      11.856   1.821  -1.739  1.00  0.00
ATOM   2873  N   GLN A 171       7.945   9.871  -0.863  1.00  0.00
ATOM   2874  CA  GLN A 171       7.301  11.020  -0.276  1.00  0.00
ATOM   2875  C   GLN A 171       5.860  11.249  -0.745  1.00  0.00
ATOM   2876  O   GLN A 171       4.962  11.404   0.090  1.00  0.00
ATOM   2877  CB  GLN A 171       8.164  12.256  -0.545  1.00  0.00
ATOM   2878  CG  GLN A 171       7.956  13.436   0.380  1.00  0.00
ATOM   2879  CD  GLN A 171       6.750  14.262   0.018  1.00  0.00
ATOM   2880  OE1 GLN A 171       6.303  14.257  -1.127  1.00  0.00
ATOM   2881  NE2 GLN A 171       6.224  14.998   0.989  1.00  0.00
ATOM   2882  H   GLN A 171       8.855  10.057  -1.236  1.00  0.00
ATOM   2883  HA  GLN A 171       7.216  10.825   0.803  1.00  0.00
ATOM   2884  HB2 GLN A 171       9.221  11.958  -0.491  1.00  0.00
ATOM   2885  HB3 GLN A 171       7.976  12.590  -1.576  1.00  0.00
ATOM   2886  HG2 GLN A 171       7.847  13.071   1.412  1.00  0.00
ATOM   2887  HG3 GLN A 171       8.851  14.075   0.358  1.00  0.00
ATOM   2888 1HE2 GLN A 171       5.432  15.580   0.802  1.00  0.00
ATOM   2889 2HE2 GLN A 171       6.619  14.972   1.907  1.00  0.00
ATOM   2890  N   GLU A 172       5.623  11.216  -2.058  1.00  0.00
ATOM   2891  CA  GLU A 172       4.258  11.447  -2.532  1.00  0.00
ATOM   2892  C   GLU A 172       3.281  10.303  -2.383  1.00  0.00
ATOM   2893  O   GLU A 172       2.075  10.535  -2.262  1.00  0.00
ATOM   2894  CB  GLU A 172       4.265  11.926  -3.983  1.00  0.00
ATOM   2895  CG  GLU A 172       4.780  10.951  -5.007  1.00  0.00
ATOM   2896  CD  GLU A 172       5.205  11.651  -6.300  1.00  0.00
ATOM   2897  OE1 GLU A 172       4.470  12.533  -6.792  1.00  0.00
ATOM   2898  OE2 GLU A 172       6.282  11.311  -6.830  1.00  0.00
ATOM   2899  H   GLU A 172       6.307  11.044  -2.767  1.00  0.00
ATOM   2900  HA  GLU A 172       3.881  12.224  -1.850  1.00  0.00
ATOM   2901  HB2 GLU A 172       3.237  12.206  -4.260  1.00  0.00
ATOM   2902  HB3 GLU A 172       4.874  12.841  -4.042  1.00  0.00
ATOM   2903  HG2 GLU A 172       5.636  10.400  -4.590  1.00  0.00
ATOM   2904  HG3 GLU A 172       3.999  10.209  -5.232  1.00  0.00
ATOM   2905  N   PHE A 173       3.766   9.067  -2.410  1.00  0.00
ATOM   2906  CA  PHE A 173       2.842   7.950  -2.267  1.00  0.00
ATOM   2907  C   PHE A 173       2.309   7.841  -0.855  1.00  0.00
ATOM   2908  O   PHE A 173       1.182   7.397  -0.647  1.00  0.00
ATOM   2909  CB  PHE A 173       3.499   6.640  -2.697  1.00  0.00
ATOM   2910  CG  PHE A 173       3.471   6.428  -4.168  1.00  0.00
ATOM   2911  CD1 PHE A 173       4.408   7.038  -4.979  1.00  0.00
ATOM   2912  CD2 PHE A 173       2.469   5.679  -4.746  1.00  0.00
ATOM   2913  CE1 PHE A 173       4.346   6.904  -6.350  1.00  0.00
ATOM   2914  CE2 PHE A 173       2.388   5.534  -6.117  1.00  0.00
ATOM   2915  CZ  PHE A 173       3.329   6.149  -6.927  1.00  0.00
ATOM   2916  H   PHE A 173       4.730   8.824  -2.521  1.00  0.00
ATOM   2917  HA  PHE A 173       1.987   8.145  -2.931  1.00  0.00
ATOM   2918  HB2 PHE A 173       4.543   6.630  -2.351  1.00  0.00
ATOM   2919  HB3 PHE A 173       2.988   5.801  -2.202  1.00  0.00
ATOM   2920  HD1 PHE A 173       5.212   7.636  -4.528  1.00  0.00
ATOM   2921  HD2 PHE A 173       1.721   5.188  -4.105  1.00  0.00
ATOM   2922  HE1 PHE A 173       5.099   7.393  -6.986  1.00  0.00
ATOM   2923  HE2 PHE A 173       1.582   4.933  -6.564  1.00  0.00
ATOM   2924  HZ  PHE A 173       3.272   6.042  -8.021  1.00  0.00
ATOM   2925  N   LEU A 174       3.143   8.222   0.107  1.00  0.00
ATOM   2926  CA  LEU A 174       2.762   8.184   1.507  1.00  0.00
ATOM   2927  C   LEU A 174       1.767   9.331   1.740  1.00  0.00
ATOM   2928  O   LEU A 174       0.704   9.130   2.326  1.00  0.00
ATOM   2929  CB  LEU A 174       4.000   8.337   2.406  1.00  0.00
ATOM   2930  CG  LEU A 174       4.921   7.105   2.489  1.00  0.00
ATOM   2931  CD1 LEU A 174       6.250   7.484   3.101  1.00  0.00
ATOM   2932  CD2 LEU A 174       4.249   6.007   3.312  1.00  0.00
ATOM   2933  H   LEU A 174       4.072   8.555  -0.060  1.00  0.00
ATOM   2934  HA  LEU A 174       2.298   7.219   1.760  1.00  0.00
ATOM   2935  HB2 LEU A 174       4.592   9.191   2.043  1.00  0.00
ATOM   2936  HB3 LEU A 174       3.663   8.589   3.423  1.00  0.00
ATOM   2937  HG  LEU A 174       5.102   6.727   1.472  1.00  0.00
ATOM   2938 1HD1 LEU A 174       6.896   6.595   3.153  1.00  0.00
ATOM   2939 2HD1 LEU A 174       6.735   8.252   2.481  1.00  0.00
ATOM   2940 3HD1 LEU A 174       6.088   7.879   4.114  1.00  0.00
ATOM   2941 1HD2 LEU A 174       4.913   5.132   3.366  1.00  0.00
ATOM   2942 2HD2 LEU A 174       4.050   6.380   4.328  1.00  0.00
ATOM   2943 3HD2 LEU A 174       3.300   5.720   2.835  1.00  0.00
ATOM   2944  N   GLU A 175       2.098  10.529   1.256  1.00  0.00
ATOM   2945  CA  GLU A 175       1.203  11.680   1.428  1.00  0.00
ATOM   2946  C   GLU A 175      -0.151  11.391   0.804  1.00  0.00
ATOM   2947  O   GLU A 175      -1.170  11.804   1.334  1.00  0.00
ATOM   2948  CB  GLU A 175       1.742  12.948   0.764  1.00  0.00
ATOM   2949  CG  GLU A 175       3.030  13.511   1.322  1.00  0.00
ATOM   2950  CD  GLU A 175       3.259  14.955   0.861  1.00  0.00
ATOM   2951  OE1 GLU A 175       2.837  15.304  -0.267  1.00  0.00
ATOM   2952  OE2 GLU A 175       3.864  15.741   1.626  1.00  0.00
ATOM   2953  H   GLU A 175       2.944  10.725   0.760  1.00  0.00
ATOM   2954  HA  GLU A 175       1.124  11.844   2.513  1.00  0.00
ATOM   2955  HB2 GLU A 175       1.894  12.738  -0.305  1.00  0.00
ATOM   2956  HB3 GLU A 175       0.968  13.728   0.833  1.00  0.00
ATOM   2957  HG2 GLU A 175       3.002  13.475   2.421  1.00  0.00
ATOM   2958  HG3 GLU A 175       3.875  12.883   1.002  1.00  0.00
ATOM   2959  N   LYS A 176      -0.169  10.692  -0.326  1.00  0.00
ATOM   2960  CA  LYS A 176      -1.442  10.386  -0.973  1.00  0.00
ATOM   2961  C   LYS A 176      -2.082   9.138  -0.389  1.00  0.00
ATOM   2962  O   LYS A 176      -3.118   8.660  -0.870  1.00  0.00
ATOM   2963  CB  LYS A 176      -1.256  10.240  -2.480  1.00  0.00
ATOM   2964  CG  LYS A 176      -0.667  11.495  -3.135  1.00  0.00
ATOM   2965  CD  LYS A 176      -0.701  11.369  -4.652  1.00  0.00
ATOM   2966  CE  LYS A 176       0.115  12.456  -5.353  1.00  0.00
ATOM   2967  NZ  LYS A 176      -0.578  13.772  -5.429  1.00  0.00
ATOM   2968  H   LYS A 176       0.642  10.342  -0.795  1.00  0.00
ATOM   2969  HA  LYS A 176      -2.124  11.227  -0.782  1.00  0.00
ATOM   2970  HB2 LYS A 176      -0.595   9.384  -2.681  1.00  0.00
ATOM   2971  HB3 LYS A 176      -2.227  10.013  -2.944  1.00  0.00
ATOM   2972  HG2 LYS A 176      -1.238  12.382  -2.821  1.00  0.00
ATOM   2973  HG3 LYS A 176       0.368  11.641  -2.796  1.00  0.00
ATOM   2974  HD2 LYS A 176      -0.314  10.381  -4.943  1.00  0.00
ATOM   2975  HD3 LYS A 176      -1.744  11.420  -4.997  1.00  0.00
ATOM   2976  HE2 LYS A 176       1.069  12.585  -4.822  1.00  0.00
ATOM   2977  HE3 LYS A 176       0.357  12.119  -6.372  1.00  0.00
ATOM   2978  HZ1 LYS A 176       0.010  14.432  -5.897  1.00  0.00
ATOM   2979  HZ2 LYS A 176      -1.433  13.670  -5.936  1.00  0.00
ATOM   2980  HZ3 LYS A 176      -0.776  14.100  -4.505  1.00  0.00
ATOM   2981  N   LYS A 177      -1.446   8.623   0.661  1.00  0.00
ATOM   2982  CA  LYS A 177      -1.908   7.440   1.358  1.00  0.00
ATOM   2983  C   LYS A 177      -2.170   6.239   0.460  1.00  0.00
ATOM   2984  O   LYS A 177      -3.182   5.545   0.606  1.00  0.00
ATOM   2985  CB  LYS A 177      -3.166   7.778   2.162  1.00  0.00
ATOM   2986  CG  LYS A 177      -3.048   9.075   2.979  1.00  0.00
ATOM   2987  CD  LYS A 177      -3.950   9.067   4.218  1.00  0.00
ATOM   2988  CE  LYS A 177      -3.951  10.434   4.916  1.00  0.00
ATOM   2989  NZ  LYS A 177      -2.574  10.991   5.134  1.00  0.00
ATOM   2990  H   LYS A 177      -0.608   9.014   1.040  1.00  0.00
ATOM   2991  HA  LYS A 177      -1.086   7.136   2.023  1.00  0.00
ATOM   2992  HB2 LYS A 177      -4.018   7.866   1.472  1.00  0.00
ATOM   2993  HB3 LYS A 177      -3.389   6.945   2.844  1.00  0.00
ATOM   2994  HG2 LYS A 177      -2.002   9.216   3.290  1.00  0.00
ATOM   2995  HG3 LYS A 177      -3.312   9.932   2.342  1.00  0.00
ATOM   2996  HD2 LYS A 177      -4.977   8.801   3.926  1.00  0.00
ATOM   2997  HD3 LYS A 177      -3.606   8.294   4.921  1.00  0.00
ATOM   2998  HE2 LYS A 177      -4.535  11.145   4.314  1.00  0.00
ATOM   2999  HE3 LYS A 177      -4.459  10.342   5.888  1.00  0.00
ATOM   3000  HZ1 LYS A 177      -2.619  11.741   5.794  1.00  0.00
ATOM   3001  HZ2 LYS A 177      -1.976  10.272   5.487  1.00  0.00
ATOM   3002  HZ3 LYS A 177      -2.210  11.331   4.267  1.00  0.00
ATOM   3003  N   LEU A 178      -1.240   5.972  -0.450  1.00  0.00
ATOM   3004  CA  LEU A 178      -1.380   4.845  -1.363  1.00  0.00
ATOM   3005  C   LEU A 178      -0.596   3.602  -0.912  1.00  0.00
ATOM   3006  O   LEU A 178      -0.656   2.561  -1.564  1.00  0.00
ATOM   3007  CB  LEU A 178      -0.949   5.285  -2.762  1.00  0.00
ATOM   3008  CG  LEU A 178      -1.915   6.342  -3.321  1.00  0.00
ATOM   3009  CD1 LEU A 178      -1.294   7.099  -4.480  1.00  0.00
ATOM   3010  CD2 LEU A 178      -3.212   5.638  -3.731  1.00  0.00
ATOM   3011  H   LEU A 178      -0.403   6.506  -0.572  1.00  0.00
ATOM   3012  HA  LEU A 178      -2.438   4.544  -1.368  1.00  0.00
ATOM   3013  HB2 LEU A 178       0.070   5.696  -2.725  1.00  0.00
ATOM   3014  HB3 LEU A 178      -0.921   4.415  -3.434  1.00  0.00
ATOM   3015  HG  LEU A 178      -2.136   7.093  -2.548  1.00  0.00
ATOM   3016 1HD1 LEU A 178      -2.008   7.846  -4.856  1.00  0.00
ATOM   3017 2HD1 LEU A 178      -0.380   7.607  -4.139  1.00  0.00
ATOM   3018 3HD1 LEU A 178      -1.042   6.395  -5.286  1.00  0.00
ATOM   3019 1HD2 LEU A 178      -3.919   6.378  -4.135  1.00  0.00
ATOM   3020 2HD2 LEU A 178      -2.993   4.883  -4.501  1.00  0.00
ATOM   3021 3HD2 LEU A 178      -3.657   5.147  -2.853  1.00  0.00
ATOM   3022  N   ILE A 179       0.114   3.717   0.215  1.00  0.00
ATOM   3023  CA  ILE A 179       0.912   2.624   0.771  1.00  0.00
ATOM   3024  C   ILE A 179       0.182   1.852   1.880  1.00  0.00
ATOM   3025  O   ILE A 179      -0.228   2.418   2.895  1.00  0.00
ATOM   3026  CB  ILE A 179       2.250   3.141   1.357  1.00  0.00
ATOM   3027  CG1 ILE A 179       2.959   4.045   0.351  1.00  0.00
ATOM   3028  CG2 ILE A 179       3.139   1.957   1.739  1.00  0.00
ATOM   3029  CD1 ILE A 179       3.253   3.373  -0.965  1.00  0.00
ATOM   3030  H   ILE A 179       0.150   4.557   0.756  1.00  0.00
ATOM   3031  HA  ILE A 179       1.096   1.945  -0.075  1.00  0.00
ATOM   3032  HB  ILE A 179       2.041   3.732   2.260  1.00  0.00
ATOM   3033 2HG1 ILE A 179       2.337   4.934   0.168  1.00  0.00
ATOM   3034 3HG1 ILE A 179       3.903   4.399   0.792  1.00  0.00
ATOM   3035 1HG2 ILE A 179       4.088   2.328   2.154  1.00  0.00
ATOM   3036 2HG2 ILE A 179       2.627   1.341   2.492  1.00  0.00
ATOM   3037 3HG2 ILE A 179       3.344   1.348   0.846  1.00  0.00
ATOM   3038 1HD1 ILE A 179       3.762   4.082  -1.635  1.00  0.00
ATOM   3039 2HD1 ILE A 179       3.901   2.500  -0.795  1.00  0.00
ATOM   3040 3HD1 ILE A 179       2.311   3.044  -1.428  1.00  0.00
ATOM   3041  N   LYS A 180       0.064   0.547   1.686  1.00  0.00
ATOM   3042  CA  LYS A 180      -0.597  -0.358   2.620  1.00  0.00
ATOM   3043  C   LYS A 180       0.359  -0.989   3.664  1.00  0.00
ATOM   3044  O   LYS A 180      -0.057  -1.353   4.767  1.00  0.00
ATOM   3045  CB  LYS A 180      -1.298  -1.415   1.777  1.00  0.00
ATOM   3046  CG  LYS A 180      -1.853  -2.616   2.456  1.00  0.00
ATOM   3047  CD  LYS A 180      -2.627  -3.406   1.396  1.00  0.00
ATOM   3048  CE  LYS A 180      -2.944  -4.829   1.831  1.00  0.00
ATOM   3049  NZ  LYS A 180      -3.827  -5.506   0.835  1.00  0.00
ATOM   3050  H   LYS A 180       0.424   0.086   0.875  1.00  0.00
ATOM   3051  HA  LYS A 180      -1.315   0.208   3.232  1.00  0.00
ATOM   3052  HB2 LYS A 180      -2.124  -0.923   1.243  1.00  0.00
ATOM   3053  HB3 LYS A 180      -0.584  -1.762   1.017  1.00  0.00
ATOM   3054  HG2 LYS A 180      -1.047  -3.229   2.886  1.00  0.00
ATOM   3055  HG3 LYS A 180      -2.514  -2.325   3.286  1.00  0.00
ATOM   3056  HD2 LYS A 180      -3.567  -2.880   1.168  1.00  0.00
ATOM   3057  HD3 LYS A 180      -2.041  -3.434   0.466  1.00  0.00
ATOM   3058  HE2 LYS A 180      -2.009  -5.398   1.946  1.00  0.00
ATOM   3059  HE3 LYS A 180      -3.435  -4.816   2.815  1.00  0.00
ATOM   3060  HZ1 LYS A 180      -4.153  -6.372   1.213  1.00  0.00
ATOM   3061  HZ2 LYS A 180      -4.608  -4.917   0.627  1.00  0.00
ATOM   3062  HZ3 LYS A 180      -3.311  -5.682  -0.003  1.00  0.00
ATOM   3063  N   LYS A 181       1.633  -1.109   3.301  1.00  0.00
ATOM   3064  CA  LYS A 181       2.673  -1.676   4.161  1.00  0.00
ATOM   3065  C   LYS A 181       4.016  -1.178   3.663  1.00  0.00
ATOM   3066  O   LYS A 181       4.174  -0.899   2.473  1.00  0.00
ATOM   3067  CB  LYS A 181       2.737  -3.207   4.067  1.00  0.00
ATOM   3068  CG  LYS A 181       1.734  -3.990   4.874  1.00  0.00
ATOM   3069  CD  LYS A 181       2.098  -5.466   4.861  1.00  0.00
ATOM   3070  CE  LYS A 181       1.142  -6.283   5.715  1.00  0.00
ATOM   3071  NZ  LYS A 181       1.344  -7.737   5.559  1.00  0.00
ATOM   3072  H   LYS A 181       1.973  -0.816   2.407  1.00  0.00
ATOM   3073  HA  LYS A 181       2.443  -1.378   5.195  1.00  0.00
ATOM   3074  HB2 LYS A 181       2.619  -3.489   3.010  1.00  0.00
ATOM   3075  HB3 LYS A 181       3.744  -3.524   4.374  1.00  0.00
ATOM   3076  HG2 LYS A 181       1.711  -3.618   5.909  1.00  0.00
ATOM   3077  HG3 LYS A 181       0.725  -3.849   4.458  1.00  0.00
ATOM   3078  HD2 LYS A 181       2.081  -5.840   3.827  1.00  0.00
ATOM   3079  HD3 LYS A 181       3.126  -5.594   5.232  1.00  0.00
ATOM   3080  HE2 LYS A 181       1.276  -6.010   6.773  1.00  0.00
ATOM   3081  HE3 LYS A 181       0.106  -6.029   5.446  1.00  0.00
ATOM   3082  HZ1 LYS A 181       0.921  -8.218   6.327  1.00  0.00
ATOM   3083  HZ2 LYS A 181       0.924  -8.042   4.704  1.00  0.00
ATOM   3084  HZ3 LYS A 181       2.323  -7.939   5.539  1.00  0.00
ATOM   3085  N   ILE A 182       4.982  -1.064   4.569  1.00  0.00
ATOM   3086  CA  ILE A 182       6.312  -0.616   4.191  1.00  0.00
ATOM   3087  C   ILE A 182       7.314  -1.688   4.617  1.00  0.00
ATOM   3088  O   ILE A 182       7.478  -1.957   5.817  1.00  0.00
ATOM   3089  CB  ILE A 182       6.755   0.671   4.888  1.00  0.00
ATOM   3090  CG1 ILE A 182       5.715   1.772   4.707  1.00  0.00
ATOM   3091  CG2 ILE A 182       8.131   1.093   4.337  1.00  0.00
ATOM   3092  CD1 ILE A 182       6.056   3.040   5.499  1.00  0.00
ATOM   3093  H   ILE A 182       4.871  -1.269   5.541  1.00  0.00
ATOM   3094  HA  ILE A 182       6.280  -0.433   3.107  1.00  0.00
ATOM   3095  HB  ILE A 182       6.846   0.491   5.970  1.00  0.00
ATOM   3096 2HG1 ILE A 182       5.634   2.022   3.640  1.00  0.00
ATOM   3097 3HG1 ILE A 182       4.731   1.398   5.026  1.00  0.00
ATOM   3098 1HG2 ILE A 182       8.457   2.018   4.834  1.00  0.00
ATOM   3099 2HG2 ILE A 182       8.864   0.296   4.530  1.00  0.00
ATOM   3100 3HG2 ILE A 182       8.054   1.265   3.253  1.00  0.00
ATOM   3101 1HD1 ILE A 182       5.276   3.797   5.332  1.00  0.00
ATOM   3102 2HD1 ILE A 182       6.110   2.800   6.571  1.00  0.00
ATOM   3103 3HD1 ILE A 182       7.026   3.434   5.163  1.00  0.00
ATOM   3104  N   TYR A 183       7.959  -2.311   3.632  1.00  0.00
ATOM   3105  CA  TYR A 183       8.962  -3.350   3.876  1.00  0.00
ATOM   3106  C   TYR A 183      10.222  -2.498   3.945  1.00  0.00
ATOM   3107  O   TYR A 183      10.778  -2.076   2.937  1.00  0.00
ATOM   3108  CB  TYR A 183       8.974  -4.331   2.719  1.00  0.00
ATOM   3109  CG  TYR A 183       7.725  -5.164   2.705  1.00  0.00
ATOM   3110  CD1 TYR A 183       7.632  -6.323   3.476  1.00  0.00
ATOM   3111  CD2 TYR A 183       6.602  -4.761   1.976  1.00  0.00
ATOM   3112  CE1 TYR A 183       6.455  -7.065   3.526  1.00  0.00
ATOM   3113  CE2 TYR A 183       5.419  -5.493   2.018  1.00  0.00
ATOM   3114  CZ  TYR A 183       5.349  -6.647   2.793  1.00  0.00
ATOM   3115  OH  TYR A 183       4.182  -7.388   2.826  1.00  0.00
ATOM   3116  H   TYR A 183       7.806  -2.115   2.663  1.00  0.00
ATOM   3117  HA  TYR A 183       8.810  -3.977   4.767  1.00  0.00
ATOM   3118  HB2 TYR A 183       9.065  -3.782   1.770  1.00  0.00
ATOM   3119  HB3 TYR A 183       9.855  -4.985   2.797  1.00  0.00
ATOM   3120  HD1 TYR A 183       8.505  -6.657   4.055  1.00  0.00
ATOM   3121  HD2 TYR A 183       6.655  -3.852   1.359  1.00  0.00
ATOM   3122  HE1 TYR A 183       6.400  -7.975   4.141  1.00  0.00
ATOM   3123  HE2 TYR A 183       4.543  -5.161   1.441  1.00  0.00
ATOM   3124  HH  TYR A 183       4.136  -7.901   3.683  1.00  0.00
ATOM   3125  N   PHE A 184      10.629  -2.257   5.186  1.00  0.00
ATOM   3126  CA  PHE A 184      11.773  -1.452   5.581  1.00  0.00
ATOM   3127  C   PHE A 184      13.019  -2.201   6.082  1.00  0.00
ATOM   3128  O   PHE A 184      12.964  -2.890   7.090  1.00  0.00
ATOM   3129  CB  PHE A 184      11.229  -0.529   6.683  1.00  0.00
ATOM   3130  CG  PHE A 184      12.028   0.708   6.928  1.00  0.00
ATOM   3131  CD1 PHE A 184      13.239   0.655   7.609  1.00  0.00
ATOM   3132  CD2 PHE A 184      11.522   1.952   6.533  1.00  0.00
ATOM   3133  CE1 PHE A 184      13.944   1.847   7.901  1.00  0.00
ATOM   3134  CE2 PHE A 184      12.197   3.121   6.805  1.00  0.00
ATOM   3135  CZ  PHE A 184      13.418   3.078   7.497  1.00  0.00
ATOM   3136  H   PHE A 184      10.145  -2.635   5.975  1.00  0.00
ATOM   3137  HA  PHE A 184      12.157  -0.942   4.685  1.00  0.00
ATOM   3138  HB2 PHE A 184      10.202  -0.237   6.420  1.00  0.00
ATOM   3139  HB3 PHE A 184      11.172  -1.100   7.621  1.00  0.00
ATOM   3140  HD1 PHE A 184      13.651  -0.316   7.922  1.00  0.00
ATOM   3141  HD2 PHE A 184      10.564   1.997   5.993  1.00  0.00
ATOM   3142  HE1 PHE A 184      14.901   1.806   8.443  1.00  0.00
ATOM   3143  HE2 PHE A 184      11.781   4.086   6.482  1.00  0.00
ATOM   3144  HZ  PHE A 184      13.959   4.009   7.721  1.00  0.00
ATOM   3145  N   THR A 185      14.140  -2.036   5.392  1.00  0.00
ATOM   3146  CA  THR A 185      15.392  -2.681   5.776  1.00  0.00
ATOM   3147  C   THR A 185      16.180  -1.670   6.620  1.00  0.00
ATOM   3148  O   THR A 185      16.370  -0.528   6.201  1.00  0.00
ATOM   3149  CB  THR A 185      16.259  -3.025   4.522  1.00  0.00
ATOM   3150  OG1 THR A 185      15.623  -4.057   3.767  1.00  0.00
ATOM   3151  CG2 THR A 185      17.632  -3.497   4.932  1.00  0.00
ATOM   3152  H   THR A 185      14.208  -1.467   4.572  1.00  0.00
ATOM   3153  HA  THR A 185      15.169  -3.610   6.320  1.00  0.00
ATOM   3154  HB  THR A 185      16.359  -2.114   3.914  1.00  0.00
ATOM   3155  HG1 THR A 185      16.154  -4.238   2.939  1.00  0.00
ATOM   3156 1HG2 THR A 185      18.221  -3.734   4.034  1.00  0.00
ATOM   3157 2HG2 THR A 185      18.137  -2.706   5.504  1.00  0.00
ATOM   3158 3HG2 THR A 185      17.540  -4.398   5.556  1.00  0.00
ATOM   3159  N   ARG A 186      16.625  -2.065   7.807  1.00  0.00
ATOM   3160  CA  ARG A 186      17.385  -1.142   8.636  1.00  0.00
ATOM   3161  C   ARG A 186      18.845  -1.529   8.510  1.00  0.00
ATOM   3162  O   ARG A 186      19.241  -2.595   8.949  1.00  0.00
ATOM   3163  CB  ARG A 186      16.929  -1.222  10.093  1.00  0.00
ATOM   3164  CG  ARG A 186      15.481  -0.808  10.284  1.00  0.00
ATOM   3165  CD  ARG A 186      15.053  -0.741  11.748  1.00  0.00
ATOM   3166  NE  ARG A 186      15.089  -2.042  12.416  1.00  0.00
ATOM   3167  CZ  ARG A 186      14.549  -2.292  13.613  1.00  0.00
ATOM   3168  NH1 ARG A 186      13.923  -1.340  14.289  1.00  0.00
ATOM   3169  NH2 ARG A 186      14.629  -3.503  14.139  1.00  0.00
ATOM   3170  H   ARG A 186      16.481  -2.974   8.199  1.00  0.00
ATOM   3171  HA  ARG A 186      17.228  -0.104   8.307  1.00  0.00
ATOM   3172  HB2 ARG A 186      17.061  -2.252  10.457  1.00  0.00
ATOM   3173  HB3 ARG A 186      17.573  -0.578  10.709  1.00  0.00
ATOM   3174  HG2 ARG A 186      15.326   0.177   9.820  1.00  0.00
ATOM   3175  HG3 ARG A 186      14.832  -1.520   9.753  1.00  0.00
ATOM   3176  HD2 ARG A 186      15.710  -0.042  12.284  1.00  0.00
ATOM   3177  HD3 ARG A 186      14.033  -0.334  11.807  1.00  0.00
ATOM   3178  HE  ARG A 186      15.549  -2.795  11.945  1.00  0.00
ATOM   3179 1HH1 ARG A 186      13.849  -0.420  13.905  1.00  0.00
ATOM   3180 2HH1 ARG A 186      13.524  -1.542  15.184  1.00  0.00
ATOM   3181 1HH2 ARG A 186      15.094  -4.235  13.640  1.00  0.00
ATOM   3182 2HH2 ARG A 186      14.223  -3.687  15.034  1.00  0.00
ATOM   3183  N   ILE A 187      19.621  -0.675   7.853  1.00  0.00
ATOM   3184  CA  ILE A 187      21.045  -0.873   7.631  1.00  0.00
ATOM   3185  C   ILE A 187      21.684  -0.194   8.837  1.00  0.00
ATOM   3186  O   ILE A 187      21.739   1.047   8.905  1.00  0.00
ATOM   3187  CB  ILE A 187      21.491  -0.140   6.374  1.00  0.00
ATOM   3188  CG1 ILE A 187      20.691  -0.618   5.151  1.00  0.00
ATOM   3189  CG2 ILE A 187      22.977  -0.331   6.188  1.00  0.00
ATOM   3190  CD1 ILE A 187      21.102  -1.975   4.593  1.00  0.00
ATOM   3191  H   ILE A 187      19.276   0.176   7.460  1.00  0.00
ATOM   3192  HA  ILE A 187      21.310  -1.934   7.512  1.00  0.00
ATOM   3193  HB  ILE A 187      21.291   0.937   6.483  1.00  0.00
ATOM   3194 2HG1 ILE A 187      19.626  -0.660   5.424  1.00  0.00
ATOM   3195 3HG1 ILE A 187      20.789   0.133   4.353  1.00  0.00
ATOM   3196 1HG2 ILE A 187      23.304   0.198   5.280  1.00  0.00
ATOM   3197 2HG2 ILE A 187      23.511   0.074   7.060  1.00  0.00
ATOM   3198 3HG2 ILE A 187      23.200  -1.403   6.087  1.00  0.00
ATOM   3199 1HD1 ILE A 187      20.471  -2.222   3.727  1.00  0.00
ATOM   3200 2HD1 ILE A 187      22.156  -1.940   4.281  1.00  0.00
ATOM   3201 3HD1 ILE A 187      20.974  -2.745   5.369  1.00  0.00
ATOM   3202  N   ASN A 188      22.197  -0.996   9.766  1.00  0.00
ATOM   3203  CA  ASN A 188      22.807  -0.465  10.978  1.00  0.00
ATOM   3204  C   ASN A 188      24.248   0.030  10.968  1.00  0.00
ATOM   3205  O   ASN A 188      25.119  -0.491  11.676  1.00  0.00
ATOM   3206  CB  ASN A 188      22.623  -1.467  12.126  1.00  0.00
ATOM   3207  CG  ASN A 188      22.959  -0.863  13.484  1.00  0.00
ATOM   3208  OD1 ASN A 188      22.949   0.360  13.643  1.00  0.00
ATOM   3209  ND2 ASN A 188      23.243  -1.718  14.469  1.00  0.00
ATOM   3210  H   ASN A 188      22.201  -1.994   9.703  1.00  0.00
ATOM   3211  HA  ASN A 188      22.253   0.477  11.102  1.00  0.00
ATOM   3212  HB2 ASN A 188      21.582  -1.823  12.134  1.00  0.00
ATOM   3213  HB3 ASN A 188      23.262  -2.344  11.950  1.00  0.00
ATOM   3214 1HD2 ASN A 188      23.460  -1.375  15.382  1.00  0.00
ATOM   3215 2HD2 ASN A 188      23.240  -2.703  14.292  1.00  0.00
ATOM   3216  N   SER A 189      24.488   1.051  10.162  1.00  0.00
ATOM   3217  CA  SER A 189      25.804   1.653  10.049  1.00  0.00
ATOM   3218  C   SER A 189      25.541   3.045   9.492  1.00  0.00
ATOM   3219  O   SER A 189      24.457   3.313   8.965  1.00  0.00
ATOM   3220  CB  SER A 189      26.760   0.813   9.183  1.00  0.00
ATOM   3221  OG  SER A 189      26.103   0.297   8.055  1.00  0.00
ATOM   3222  H   SER A 189      23.792   1.475   9.582  1.00  0.00
ATOM   3223  HA  SER A 189      26.326   1.705  11.015  1.00  0.00
ATOM   3224  HB2 SER A 189      27.611   1.433   8.864  1.00  0.00
ATOM   3225  HB3 SER A 189      27.171  -0.013   9.782  1.00  0.00
ATOM   3226  HG  SER A 189      26.563   0.614   7.226  1.00  0.00
ATOM   3227  N   THR A 190      26.510   3.936   9.635  1.00  0.00
ATOM   3228  CA  THR A 190      26.363   5.301   9.166  1.00  0.00
ATOM   3229  C   THR A 190      27.061   5.625   7.866  1.00  0.00
ATOM   3230  O   THR A 190      28.144   5.128   7.611  1.00  0.00
ATOM   3231  CB  THR A 190      26.899   6.273  10.226  1.00  0.00
ATOM   3232  OG1 THR A 190      26.373   5.905  11.506  1.00  0.00
ATOM   3233  CG2 THR A 190      26.509   7.698   9.888  1.00  0.00
ATOM   3234  H   THR A 190      27.391   3.739  10.065  1.00  0.00
ATOM   3235  HA  THR A 190      25.284   5.413   8.985  1.00  0.00
ATOM   3236  HB  THR A 190      27.998   6.216  10.249  1.00  0.00
ATOM   3237  HG1 THR A 190      26.721   6.533  12.202  1.00  0.00
ATOM   3238 1HG2 THR A 190      26.902   8.379  10.658  1.00  0.00
ATOM   3239 2HG2 THR A 190      26.929   7.971   8.908  1.00  0.00
ATOM   3240 3HG2 THR A 190      25.413   7.779   9.852  1.00  0.00
ATOM   3241  N   TYR A 191      26.422   6.464   7.049  1.00  0.00
ATOM   3242  CA  TYR A 191      26.991   6.877   5.765  1.00  0.00
ATOM   3243  C   TYR A 191      26.496   8.271   5.396  1.00  0.00
ATOM   3244  O   TYR A 191      25.508   8.779   5.943  1.00  0.00
ATOM   3245  CB  TYR A 191      26.627   5.919   4.614  1.00  0.00
ATOM   3246  CG  TYR A 191      26.859   4.449   4.885  1.00  0.00
ATOM   3247  CD1 TYR A 191      25.912   3.698   5.593  1.00  0.00
ATOM   3248  CD2 TYR A 191      28.015   3.805   4.434  1.00  0.00
ATOM   3249  CE1 TYR A 191      26.102   2.351   5.846  1.00  0.00
ATOM   3250  CE2 TYR A 191      28.220   2.442   4.685  1.00  0.00
ATOM   3251  CZ  TYR A 191      27.248   1.720   5.396  1.00  0.00
ATOM   3252  OH  TYR A 191      27.400   0.364   5.624  1.00  0.00
ATOM   3253  H   TYR A 191      25.528   6.863   7.249  1.00  0.00
ATOM   3254  HA  TYR A 191      28.084   6.866   5.894  1.00  0.00
ATOM   3255  HB2 TYR A 191      25.565   6.063   4.365  1.00  0.00
ATOM   3256  HB3 TYR A 191      27.208   6.205   3.726  1.00  0.00
ATOM   3257  HD1 TYR A 191      24.998   4.191   5.956  1.00  0.00
ATOM   3258  HD2 TYR A 191      28.772   4.376   3.876  1.00  0.00
ATOM   3259  HE1 TYR A 191      25.343   1.782   6.404  1.00  0.00
ATOM   3260  HE2 TYR A 191      29.132   1.943   4.329  1.00  0.00
ATOM   3261  HH  TYR A 191      28.272   0.057   5.241  1.00  0.00
ATOM   3262  N   GLU A 192      27.210   8.878   4.463  1.00  0.00
ATOM   3263  CA  GLU A 192      26.896  10.203   3.968  1.00  0.00
ATOM   3264  C   GLU A 192      25.646  10.082   3.090  1.00  0.00
ATOM   3265  O   GLU A 192      25.588   9.235   2.211  1.00  0.00
ATOM   3266  CB  GLU A 192      28.084  10.706   3.149  1.00  0.00
ATOM   3267  CG  GLU A 192      27.879  12.046   2.459  1.00  0.00
ATOM   3268  CD  GLU A 192      29.134  12.492   1.703  1.00  0.00
ATOM   3269  OE1 GLU A 192      30.188  12.677   2.365  1.00  0.00
ATOM   3270  OE2 GLU A 192      29.067  12.642   0.456  1.00  0.00
ATOM   3271  H   GLU A 192      28.014   8.466   4.033  1.00  0.00
ATOM   3272  HA  GLU A 192      26.706  10.912   4.788  1.00  0.00
ATOM   3273  HB2 GLU A 192      28.958  10.784   3.812  1.00  0.00
ATOM   3274  HB3 GLU A 192      28.326   9.953   2.386  1.00  0.00
ATOM   3275  HG2 GLU A 192      27.035  11.972   1.758  1.00  0.00
ATOM   3276  HG3 GLU A 192      27.612  12.807   3.207  1.00  0.00
ATOM   3277  N   CYS A 193      24.653  10.932   3.331  1.00  0.00
ATOM   3278  CA  CYS A 193      23.419  10.908   2.566  1.00  0.00
ATOM   3279  C   CYS A 193      22.892  12.307   2.230  1.00  0.00
ATOM   3280  O   CYS A 193      23.171  13.272   2.953  1.00  0.00
ATOM   3281  CB  CYS A 193      22.335  10.181   3.360  1.00  0.00
ATOM   3282  SG  CYS A 193      22.782   8.543   3.940  1.00  0.00
ATOM   3283  H   CYS A 193      24.682  11.635   4.043  1.00  0.00
ATOM   3284  HA  CYS A 193      23.649  10.391   1.623  1.00  0.00
ATOM   3285  HB2 CYS A 193      22.064  10.799   4.229  1.00  0.00
ATOM   3286  HB3 CYS A 193      21.437  10.098   2.731  1.00  0.00
ATOM   3287  HG  CYS A 193      23.815   8.627   4.724  1.00  0.00
ATOM   3288  N   ASP A 194      22.130  12.405   1.137  1.00  0.00
ATOM   3289  CA  ASP A 194      21.553  13.680   0.718  1.00  0.00
ATOM   3290  C   ASP A 194      20.022  13.596   0.600  1.00  0.00
ATOM   3291  O   ASP A 194      19.349  14.619   0.592  1.00  0.00
ATOM   3292  CB  ASP A 194      22.190  14.213  -0.580  1.00  0.00
ATOM   3293  CG  ASP A 194      22.226  13.188  -1.697  1.00  0.00
ATOM   3294  OD1 ASP A 194      21.292  12.364  -1.799  1.00  0.00
ATOM   3295  OD2 ASP A 194      23.190  13.229  -2.492  1.00  0.00
ATOM   3296  H   ASP A 194      21.904  11.634   0.542  1.00  0.00
ATOM   3297  HA  ASP A 194      21.787  14.407   1.509  1.00  0.00
ATOM   3298  HB2 ASP A 194      21.628  15.096  -0.920  1.00  0.00
ATOM   3299  HB3 ASP A 194      23.216  14.547  -0.365  1.00  0.00
ATOM   3300  N   VAL A 195      19.462  12.392   0.501  1.00  0.00
ATOM   3301  CA  VAL A 195      18.006  12.272   0.409  1.00  0.00
ATOM   3302  C   VAL A 195      17.573  11.329   1.515  1.00  0.00
ATOM   3303  O   VAL A 195      18.316  10.429   1.886  1.00  0.00
ATOM   3304  CB  VAL A 195      17.508  11.789  -0.977  1.00  0.00
ATOM   3305  CG1 VAL A 195      17.813  12.860  -1.995  1.00  0.00
ATOM   3306  CG2 VAL A 195      18.140  10.458  -1.366  1.00  0.00
ATOM   3307  H   VAL A 195      19.965  11.528   0.481  1.00  0.00
ATOM   3308  HA  VAL A 195      17.551  13.267   0.529  1.00  0.00
ATOM   3309  HB  VAL A 195      16.422  11.617  -0.936  1.00  0.00
ATOM   3310 1HG1 VAL A 195      17.466  12.534  -2.987  1.00  0.00
ATOM   3311 2HG1 VAL A 195      17.297  13.790  -1.715  1.00  0.00
ATOM   3312 3HG1 VAL A 195      18.897  13.038  -2.028  1.00  0.00
ATOM   3313 1HG2 VAL A 195      17.764  10.147  -2.352  1.00  0.00
ATOM   3314 2HG2 VAL A 195      19.233  10.568  -1.409  1.00  0.00
ATOM   3315 3HG2 VAL A 195      17.878   9.695  -0.618  1.00  0.00
ATOM   3316  N   PHE A 196      16.360  11.517   2.017  1.00  0.00
ATOM   3317  CA  PHE A 196      15.858  10.693   3.099  1.00  0.00
ATOM   3318  C   PHE A 196      14.440  10.177   2.955  1.00  0.00
ATOM   3319  O   PHE A 196      13.656  10.691   2.158  1.00  0.00
ATOM   3320  CB  PHE A 196      15.958  11.535   4.380  1.00  0.00
ATOM   3321  CG  PHE A 196      17.263  12.265   4.503  1.00  0.00
ATOM   3322  CD1 PHE A 196      18.376  11.637   5.047  1.00  0.00
ATOM   3323  CD2 PHE A 196      17.415  13.527   3.940  1.00  0.00
ATOM   3324  CE1 PHE A 196      19.639  12.251   5.019  1.00  0.00
ATOM   3325  CE2 PHE A 196      18.669  14.151   3.903  1.00  0.00
ATOM   3326  CZ  PHE A 196      19.787  13.511   4.440  1.00  0.00
ATOM   3327  H   PHE A 196      15.723  12.217   1.696  1.00  0.00
ATOM   3328  HA  PHE A 196      16.473   9.782   3.108  1.00  0.00
ATOM   3329  HB2 PHE A 196      15.134  12.265   4.399  1.00  0.00
ATOM   3330  HB3 PHE A 196      15.827  10.880   5.254  1.00  0.00
ATOM   3331  HD1 PHE A 196      18.267  10.643   5.507  1.00  0.00
ATOM   3332  HD2 PHE A 196      16.540  14.043   3.518  1.00  0.00
ATOM   3333  HE1 PHE A 196      20.510  11.739   5.455  1.00  0.00
ATOM   3334  HE2 PHE A 196      18.773  15.147   3.449  1.00  0.00
ATOM   3335  HZ  PHE A 196      20.774  13.996   4.406  1.00  0.00
ATOM   3336  N   PHE A 197      14.122   9.153   3.745  1.00  0.00
ATOM   3337  CA  PHE A 197      12.796   8.565   3.725  1.00  0.00
ATOM   3338  C   PHE A 197      12.006   9.523   4.606  1.00  0.00
ATOM   3339  O   PHE A 197      12.560  10.127   5.513  1.00  0.00
ATOM   3340  CB  PHE A 197      12.783   7.163   4.345  1.00  0.00
ATOM   3341  CG  PHE A 197      11.536   6.374   4.015  1.00  0.00
ATOM   3342  CD1 PHE A 197      11.342   5.855   2.713  1.00  0.00
ATOM   3343  CD2 PHE A 197      10.544   6.176   4.970  1.00  0.00
ATOM   3344  CE1 PHE A 197      10.175   5.156   2.372  1.00  0.00
ATOM   3345  CE2 PHE A 197       9.347   5.465   4.643  1.00  0.00
ATOM   3346  CZ  PHE A 197       9.170   4.957   3.340  1.00  0.00
ATOM   3347  H   PHE A 197      14.755   8.726   4.390  1.00  0.00
ATOM   3348  HA  PHE A 197      12.401   8.442   2.706  1.00  0.00
ATOM   3349  HB2 PHE A 197      13.664   6.606   3.992  1.00  0.00
ATOM   3350  HB3 PHE A 197      12.875   7.252   5.437  1.00  0.00
ATOM   3351  HD1 PHE A 197      12.122   6.004   1.952  1.00  0.00
ATOM   3352  HD2 PHE A 197      10.680   6.571   5.988  1.00  0.00
ATOM   3353  HE1 PHE A 197      10.045   4.764   1.353  1.00  0.00
ATOM   3354  HE2 PHE A 197       8.568   5.315   5.404  1.00  0.00
ATOM   3355  HZ  PHE A 197       8.254   4.408   3.080  1.00  0.00
ATOM   3356  N   PRO A 198      10.705   9.673   4.360  1.00  0.00
ATOM   3357  CA  PRO A 198       9.974  10.609   5.220  1.00  0.00
ATOM   3358  C   PRO A 198       9.792  10.043   6.624  1.00  0.00
ATOM   3359  O   PRO A 198       9.721   8.830   6.797  1.00  0.00
ATOM   3360  CB  PRO A 198       8.633  10.766   4.504  1.00  0.00
ATOM   3361  CG  PRO A 198       8.916  10.299   3.088  1.00  0.00
ATOM   3362  CD  PRO A 198       9.831   9.138   3.308  1.00  0.00
ATOM   3363  HA  PRO A 198      10.499  11.565   5.361  1.00  0.00
ATOM   3364  HB2 PRO A 198       7.850  10.159   4.979  1.00  0.00
ATOM   3365  HB3 PRO A 198       8.287  11.810   4.522  1.00  0.00
ATOM   3366  HG2 PRO A 198       7.996  10.003   2.563  1.00  0.00
ATOM   3367  HG3 PRO A 198       9.390  11.086   2.484  1.00  0.00
ATOM   3368  HD2 PRO A 198       9.291   8.237   3.633  1.00  0.00
ATOM   3369  HD3 PRO A 198      10.389   8.869   2.399  1.00  0.00
ATOM   3370  N   GLU A 199       9.732  10.922   7.620  1.00  0.00
ATOM   3371  CA  GLU A 199       9.549  10.487   8.998  1.00  0.00
ATOM   3372  C   GLU A 199       8.191   9.812   9.014  1.00  0.00
ATOM   3373  O   GLU A 199       7.207  10.408   8.602  1.00  0.00
ATOM   3374  CB  GLU A 199       9.562  11.689   9.952  1.00  0.00
ATOM   3375  CG  GLU A 199       9.142  11.377  11.394  1.00  0.00
ATOM   3376  CD  GLU A 199       9.838  12.279  12.436  1.00  0.00
ATOM   3377  OE1 GLU A 199       9.947  13.510  12.202  1.00  0.00
ATOM   3378  OE2 GLU A 199      10.272  11.751  13.493  1.00  0.00
ATOM   3379  H   GLU A 199       9.807  11.912   7.501  1.00  0.00
ATOM   3380  HA  GLU A 199      10.353   9.813   9.330  1.00  0.00
ATOM   3381  HB2 GLU A 199      10.576  12.116   9.966  1.00  0.00
ATOM   3382  HB3 GLU A 199       8.892  12.464   9.552  1.00  0.00
ATOM   3383  HG2 GLU A 199       8.052  11.494  11.486  1.00  0.00
ATOM   3384  HG3 GLU A 199       9.373  10.324  11.616  1.00  0.00
ATOM   3385  N   ILE A 200       8.137   8.568   9.475  1.00  0.00
ATOM   3386  CA  ILE A 200       6.876   7.832   9.523  1.00  0.00
ATOM   3387  C   ILE A 200       6.050   8.164  10.757  1.00  0.00
ATOM   3388  O   ILE A 200       6.563   8.161  11.875  1.00  0.00
ATOM   3389  CB  ILE A 200       7.113   6.290   9.492  1.00  0.00
ATOM   3390  CG1 ILE A 200       7.688   5.868   8.140  1.00  0.00
ATOM   3391  CG2 ILE A 200       5.812   5.551   9.740  1.00  0.00
ATOM   3392  CD1 ILE A 200       8.013   4.380   8.047  1.00  0.00
ATOM   3393  H   ILE A 200       8.930   8.060   9.811  1.00  0.00
ATOM   3394  HA  ILE A 200       6.319   8.145   8.628  1.00  0.00
ATOM   3395  HB  ILE A 200       7.831   6.036  10.286  1.00  0.00
ATOM   3396 2HG1 ILE A 200       6.968   6.127   7.349  1.00  0.00
ATOM   3397 3HG1 ILE A 200       8.603   6.447   7.943  1.00  0.00
ATOM   3398 1HG2 ILE A 200       5.995   4.466   9.714  1.00  0.00
ATOM   3399 2HG2 ILE A 200       5.412   5.831  10.725  1.00  0.00
ATOM   3400 3HG2 ILE A 200       5.084   5.817   8.960  1.00  0.00
ATOM   3401 1HD1 ILE A 200       8.421   4.155   7.050  1.00  0.00
ATOM   3402 2HD1 ILE A 200       8.757   4.119   8.814  1.00  0.00
ATOM   3403 3HD1 ILE A 200       7.097   3.793   8.211  1.00  0.00
ATOM   3404  N   ASN A 201       4.764   8.440  10.547  1.00  0.00
ATOM   3405  CA  ASN A 201       3.867   8.770  11.654  1.00  0.00
ATOM   3406  C   ASN A 201       3.407   7.491  12.356  1.00  0.00
ATOM   3407  O   ASN A 201       2.720   6.653  11.762  1.00  0.00
ATOM   3408  CB  ASN A 201       2.649   9.539  11.137  1.00  0.00
ATOM   3409  CG  ASN A 201       1.750  10.041  12.266  1.00  0.00
ATOM   3410  OD1 ASN A 201       1.293   9.263  13.113  1.00  0.00
ATOM   3411  ND2 ASN A 201       1.488  11.347  12.275  1.00  0.00
ATOM   3412  H   ASN A 201       4.331   8.442   9.646  1.00  0.00
ATOM   3413  HA  ASN A 201       4.412   9.401  12.370  1.00  0.00
ATOM   3414  HB2 ASN A 201       2.988  10.395  10.535  1.00  0.00
ATOM   3415  HB3 ASN A 201       2.064   8.888  10.470  1.00  0.00
ATOM   3416 1HD2 ASN A 201       0.901  11.734  12.986  1.00  0.00
ATOM   3417 2HD2 ASN A 201       1.878  11.940  11.571  1.00  0.00
ATOM   3418  N   GLU A 202       3.775   7.349  13.625  1.00  0.00
ATOM   3419  CA  GLU A 202       3.399   6.172  14.389  1.00  0.00
ATOM   3420  C   GLU A 202       1.885   5.993  14.536  1.00  0.00
ATOM   3421  O   GLU A 202       1.408   4.915  14.898  1.00  0.00
ATOM   3422  CB  GLU A 202       4.038   6.223  15.780  1.00  0.00
ATOM   3423  CG  GLU A 202       4.150   4.850  16.446  1.00  0.00
ATOM   3424  CD  GLU A 202       5.203   3.960  15.784  1.00  0.00
ATOM   3425  OE1 GLU A 202       5.231   3.876  14.528  1.00  0.00
ATOM   3426  OE2 GLU A 202       5.998   3.340  16.532  1.00  0.00
ATOM   3427  H   GLU A 202       4.320   8.019  14.130  1.00  0.00
ATOM   3428  HA  GLU A 202       3.770   5.307  13.820  1.00  0.00
ATOM   3429  HB2 GLU A 202       5.042   6.665  15.698  1.00  0.00
ATOM   3430  HB3 GLU A 202       3.445   6.889  16.424  1.00  0.00
ATOM   3431  HG2 GLU A 202       4.402   4.982  17.509  1.00  0.00
ATOM   3432  HG3 GLU A 202       3.172   4.347  16.408  1.00  0.00
ATOM   3433  N   ASN A 203       1.118   7.040  14.254  1.00  0.00
ATOM   3434  CA  ASN A 203      -0.335   6.939  14.371  1.00  0.00
ATOM   3435  C   ASN A 203      -0.946   6.467  13.056  1.00  0.00
ATOM   3436  O   ASN A 203      -2.092   6.035  13.008  1.00  0.00
ATOM   3437  CB  ASN A 203      -0.927   8.283  14.790  1.00  0.00
ATOM   3438  CG  ASN A 203      -0.640   8.609  16.254  1.00  0.00
ATOM   3439  OD1 ASN A 203      -0.961   7.827  17.155  1.00  0.00
ATOM   3440  ND2 ASN A 203      -0.025   9.770  16.497  1.00  0.00
ATOM   3441  H   ASN A 203       1.460   7.931  13.954  1.00  0.00
ATOM   3442  HA  ASN A 203      -0.574   6.197  15.147  1.00  0.00
ATOM   3443  HB2 ASN A 203      -0.515   9.078  14.150  1.00  0.00
ATOM   3444  HB3 ASN A 203      -2.014   8.269  14.625  1.00  0.00
ATOM   3445 1HD2 ASN A 203       0.191  10.034  17.437  1.00  0.00
ATOM   3446 2HD2 ASN A 203       0.218  10.375  15.738  1.00  0.00
ATOM   3447  N   GLU A 204      -0.160   6.554  11.990  1.00  0.00
ATOM   3448  CA  GLU A 204      -0.589   6.142  10.658  1.00  0.00
ATOM   3449  C   GLU A 204      -0.043   4.769  10.298  1.00  0.00
ATOM   3450  O   GLU A 204      -0.672   4.013   9.557  1.00  0.00
ATOM   3451  CB  GLU A 204      -0.077   7.124   9.596  1.00  0.00
ATOM   3452  CG  GLU A 204      -0.748   8.473   9.519  1.00  0.00
ATOM   3453  CD  GLU A 204      -0.155   9.321   8.386  1.00  0.00
ATOM   3454  OE1 GLU A 204       0.011   8.772   7.267  1.00  0.00
ATOM   3455  OE2 GLU A 204       0.133  10.525   8.610  1.00  0.00
ATOM   3456  H   GLU A 204       0.775   6.905  12.024  1.00  0.00
ATOM   3457  HA  GLU A 204      -1.688   6.121  10.674  1.00  0.00
ATOM   3458  HB2 GLU A 204       0.996   7.288   9.774  1.00  0.00
ATOM   3459  HB3 GLU A 204      -0.170   6.641   8.612  1.00  0.00
ATOM   3460  HG2 GLU A 204      -1.828   8.340   9.355  1.00  0.00
ATOM   3461  HG3 GLU A 204      -0.630   9.000  10.477  1.00  0.00
ATOM   3462  N   TYR A 205       1.130   4.454  10.836  1.00  0.00
ATOM   3463  CA  TYR A 205       1.795   3.180  10.581  1.00  0.00
ATOM   3464  C   TYR A 205       2.364   2.525  11.829  1.00  0.00
ATOM   3465  O   TYR A 205       2.942   3.188  12.682  1.00  0.00
ATOM   3466  CB  TYR A 205       2.954   3.405   9.603  1.00  0.00
ATOM   3467  CG  TYR A 205       2.508   3.712   8.190  1.00  0.00
ATOM   3468  CD1 TYR A 205       2.078   2.692   7.342  1.00  0.00
ATOM   3469  CD2 TYR A 205       2.466   5.024   7.717  1.00  0.00
ATOM   3470  CE1 TYR A 205       1.613   2.968   6.061  1.00  0.00
ATOM   3471  CE2 TYR A 205       2.002   5.311   6.425  1.00  0.00
ATOM   3472  CZ  TYR A 205       1.582   4.278   5.611  1.00  0.00
ATOM   3473  OH  TYR A 205       1.146   4.533   4.335  1.00  0.00
ATOM   3474  H   TYR A 205       1.637   5.060  11.448  1.00  0.00
ATOM   3475  HA  TYR A 205       1.025   2.509  10.172  1.00  0.00
ATOM   3476  HB2 TYR A 205       3.576   4.236   9.970  1.00  0.00
ATOM   3477  HB3 TYR A 205       3.591   2.508   9.590  1.00  0.00
ATOM   3478  HD1 TYR A 205       2.106   1.650   7.692  1.00  0.00
ATOM   3479  HD2 TYR A 205       2.802   5.846   8.367  1.00  0.00
ATOM   3480  HE1 TYR A 205       1.273   2.151   5.407  1.00  0.00
ATOM   3481  HE2 TYR A 205       1.972   6.350   6.063  1.00  0.00
ATOM   3482  HH  TYR A 205       0.719   3.711   3.957  1.00  0.00
ATOM   3483  N   GLN A 206       2.200   1.217  11.949  1.00  0.00
ATOM   3484  CA  GLN A 206       2.741   0.538  13.110  1.00  0.00
ATOM   3485  C   GLN A 206       3.501  -0.731  12.676  1.00  0.00
ATOM   3486  O   GLN A 206       3.077  -1.458  11.771  1.00  0.00
ATOM   3487  CB  GLN A 206       1.629   0.203  14.116  1.00  0.00
ATOM   3488  CG  GLN A 206       0.771  -0.985  13.761  1.00  0.00
ATOM   3489  CD  GLN A 206      -0.142  -1.408  14.916  1.00  0.00
ATOM   3490  OE1 GLN A 206      -0.876  -0.581  15.477  1.00  0.00
ATOM   3491  NE2 GLN A 206      -0.100  -2.697  15.270  1.00  0.00
ATOM   3492  H   GLN A 206       1.723   0.634  11.293  1.00  0.00
ATOM   3493  HA  GLN A 206       3.452   1.210  13.613  1.00  0.00
ATOM   3494  HB2 GLN A 206       2.090   0.021  15.099  1.00  0.00
ATOM   3495  HB3 GLN A 206       0.979   1.085  14.224  1.00  0.00
ATOM   3496  HG2 GLN A 206       0.157  -0.742  12.882  1.00  0.00
ATOM   3497  HG3 GLN A 206       1.417  -1.829  13.478  1.00  0.00
ATOM   3498 1HE2 GLN A 206      -0.677  -3.029  16.017  1.00  0.00
ATOM   3499 2HE2 GLN A 206       0.508  -3.329  14.789  1.00  0.00
ATOM   3500  N   ILE A 207       4.640  -0.973  13.317  1.00  0.00
ATOM   3501  CA  ILE A 207       5.455  -2.138  13.010  1.00  0.00
ATOM   3502  C   ILE A 207       4.740  -3.418  13.431  1.00  0.00
ATOM   3503  O   ILE A 207       4.297  -3.546  14.578  1.00  0.00
ATOM   3504  CB  ILE A 207       6.782  -2.074  13.757  1.00  0.00
ATOM   3505  CG1 ILE A 207       7.582  -0.856  13.288  1.00  0.00
ATOM   3506  CG2 ILE A 207       7.539  -3.379  13.571  1.00  0.00
ATOM   3507  CD1 ILE A 207       8.835  -0.581  14.119  1.00  0.00
ATOM   3508  H   ILE A 207       5.010  -0.387  14.037  1.00  0.00
ATOM   3509  HA  ILE A 207       5.630  -2.142  11.925  1.00  0.00
ATOM   3510  HB  ILE A 207       6.607  -1.951  14.835  1.00  0.00
ATOM   3511 2HG1 ILE A 207       7.875  -1.005  12.238  1.00  0.00
ATOM   3512 3HG1 ILE A 207       6.932   0.030  13.317  1.00  0.00
ATOM   3513 1HG2 ILE A 207       8.497  -3.328  14.111  1.00  0.00
ATOM   3514 2HG2 ILE A 207       6.939  -4.211  13.966  1.00  0.00
ATOM   3515 3HG2 ILE A 207       7.731  -3.542  12.500  1.00  0.00
ATOM   3516 1HD1 ILE A 207       9.353   0.304  13.722  1.00  0.00
ATOM   3517 2HD1 ILE A 207       8.549  -0.400  15.165  1.00  0.00
ATOM   3518 3HD1 ILE A 207       9.507  -1.451  14.068  1.00  0.00
ATOM   3519  N   ILE A 208       4.624  -4.371  12.514  1.00  0.00
ATOM   3520  CA  ILE A 208       3.951  -5.623  12.837  1.00  0.00
ATOM   3521  C   ILE A 208       4.870  -6.825  12.805  1.00  0.00
ATOM   3522  O   ILE A 208       4.463  -7.907  13.206  1.00  0.00
ATOM   3523  CB  ILE A 208       2.789  -5.919  11.875  1.00  0.00
ATOM   3524  CG1 ILE A 208       3.261  -5.749  10.434  1.00  0.00
ATOM   3525  CG2 ILE A 208       1.617  -5.000  12.168  1.00  0.00
ATOM   3526  CD1 ILE A 208       2.305  -6.312   9.422  1.00  0.00
ATOM   3527  H   ILE A 208       4.972  -4.305  11.579  1.00  0.00
ATOM   3528  HA  ILE A 208       3.581  -5.472  13.861  1.00  0.00
ATOM   3529  HB  ILE A 208       2.454  -6.957  12.020  1.00  0.00
ATOM   3530 2HG1 ILE A 208       3.412  -4.679  10.230  1.00  0.00
ATOM   3531 3HG1 ILE A 208       4.239  -6.240  10.316  1.00  0.00
ATOM   3532 1HG2 ILE A 208       0.793  -5.223  11.473  1.00  0.00
ATOM   3533 2HG2 ILE A 208       1.277  -5.157  13.202  1.00  0.00
ATOM   3534 3HG2 ILE A 208       1.931  -3.954  12.039  1.00  0.00
ATOM   3535 1HD1 ILE A 208       2.707  -6.155   8.410  1.00  0.00
ATOM   3536 2HD1 ILE A 208       2.173  -7.390   9.601  1.00  0.00
ATOM   3537 3HD1 ILE A 208       1.333  -5.805   9.513  1.00  0.00
ATOM   3538  N   SER A 209       6.100  -6.637  12.321  1.00  0.00
ATOM   3539  CA  SER A 209       7.074  -7.726  12.239  1.00  0.00
ATOM   3540  C   SER A 209       8.513  -7.273  12.161  1.00  0.00
ATOM   3541  O   SER A 209       8.812  -6.246  11.562  1.00  0.00
ATOM   3542  CB  SER A 209       6.785  -8.601  11.031  1.00  0.00
ATOM   3543  OG  SER A 209       5.488  -9.150  11.149  1.00  0.00
ATOM   3544  H   SER A 209       6.438  -5.757  11.986  1.00  0.00
ATOM   3545  HA  SER A 209       6.959  -8.283  13.181  1.00  0.00
ATOM   3546  HB2 SER A 209       6.863  -8.008  10.108  1.00  0.00
ATOM   3547  HB3 SER A 209       7.531  -9.407  10.960  1.00  0.00
ATOM   3548  HG  SER A 209       5.148  -9.004  12.078  1.00  0.00
ATOM   3549  N   VAL A 210       9.394  -8.046  12.788  1.00  0.00
ATOM   3550  CA  VAL A 210      10.816  -7.763  12.800  1.00  0.00
ATOM   3551  C   VAL A 210      11.508  -9.108  12.546  1.00  0.00
ATOM   3552  O   VAL A 210      11.149 -10.142  13.156  1.00  0.00
ATOM   3553  CB  VAL A 210      11.269  -7.172  14.145  1.00  0.00
ATOM   3554  CG1 VAL A 210      10.469  -5.906  14.435  1.00  0.00
ATOM   3555  CG2 VAL A 210      11.086  -8.199  15.261  1.00  0.00
ATOM   3556  H   VAL A 210       9.142  -8.872  13.292  1.00  0.00
ATOM   3557  HA  VAL A 210      11.071  -7.013  12.037  1.00  0.00
ATOM   3558  HB  VAL A 210      12.337  -6.914  14.094  1.00  0.00
ATOM   3559 1HG1 VAL A 210      10.791  -5.480  15.397  1.00  0.00
ATOM   3560 2HG1 VAL A 210      10.640  -5.172  13.634  1.00  0.00
ATOM   3561 3HG1 VAL A 210       9.398  -6.152  14.483  1.00  0.00
ATOM   3562 1HG2 VAL A 210      11.413  -7.765  16.217  1.00  0.00
ATOM   3563 2HG2 VAL A 210      10.025  -8.480  15.331  1.00  0.00
ATOM   3564 3HG2 VAL A 210      11.687  -9.093  15.039  1.00  0.00
ATOM   3565  N   SER A 211      12.488  -9.103  11.648  1.00  0.00
ATOM   3566  CA  SER A 211      13.194 -10.319  11.328  1.00  0.00
ATOM   3567  C   SER A 211      14.377 -10.593  12.232  1.00  0.00
ATOM   3568  O   SER A 211      14.639  -9.871  13.205  1.00  0.00
ATOM   3569  CB  SER A 211      13.720 -10.244   9.900  1.00  0.00
ATOM   3570  OG  SER A 211      14.810  -9.342   9.863  1.00  0.00
ATOM   3571  H   SER A 211      12.797  -8.293  11.149  1.00  0.00
ATOM   3572  HA  SER A 211      12.465 -11.132  11.463  1.00  0.00
ATOM   3573  HB2 SER A 211      14.038 -11.240   9.559  1.00  0.00
ATOM   3574  HB3 SER A 211      12.925  -9.909   9.218  1.00  0.00
ATOM   3575  HG  SER A 211      15.616  -9.776  10.266  1.00  0.00
ATOM   3576  N   ASP A 212      15.094 -11.650  11.866  1.00  0.00
ATOM   3577  CA  ASP A 212      16.287 -12.090  12.569  1.00  0.00
ATOM   3578  C   ASP A 212      17.300 -10.983  12.193  1.00  0.00
ATOM   3579  O   ASP A 212      17.018 -10.146  11.294  1.00  0.00
ATOM   3580  CB  ASP A 212      16.726 -13.452  12.003  1.00  0.00
ATOM   3581  CG  ASP A 212      17.891 -14.073  12.764  1.00  0.00
ATOM   3582  OD1 ASP A 212      18.392 -13.489  13.765  1.00  0.00
ATOM   3583  OD2 ASP A 212      18.324 -15.173  12.354  1.00  0.00
ATOM   3584  H   ASP A 212      14.862 -12.219  11.077  1.00  0.00
ATOM   3585  HA  ASP A 212      16.169 -12.222  13.655  1.00  0.00
ATOM   3586  HB2 ASP A 212      15.871 -14.144  12.027  1.00  0.00
ATOM   3587  HB3 ASP A 212      17.010 -13.328  10.948  1.00  0.00
ATOM   3588  N   VAL A 213      18.445 -10.947  12.871  1.00  0.00
ATOM   3589  CA  VAL A 213      19.444  -9.938  12.568  1.00  0.00
ATOM   3590  C   VAL A 213      20.537 -10.626  11.765  1.00  0.00
ATOM   3591  O   VAL A 213      20.851 -11.777  12.001  1.00  0.00
ATOM   3592  CB  VAL A 213      20.029  -9.285  13.844  1.00  0.00
ATOM   3593  CG1 VAL A 213      21.238  -8.369  13.481  1.00  0.00
ATOM   3594  CG2 VAL A 213      18.938  -8.462  14.527  1.00  0.00
ATOM   3595  H   VAL A 213      18.692 -11.579  13.605  1.00  0.00
ATOM   3596  HA  VAL A 213      18.983  -9.118  11.997  1.00  0.00
ATOM   3597  HB  VAL A 213      20.383 -10.073  14.526  1.00  0.00
ATOM   3598 1HG1 VAL A 213      21.641  -7.913  14.397  1.00  0.00
ATOM   3599 2HG1 VAL A 213      22.022  -8.970  12.995  1.00  0.00
ATOM   3600 3HG1 VAL A 213      20.905  -7.576  12.795  1.00  0.00
ATOM   3601 1HG2 VAL A 213      19.345  -7.995  15.435  1.00  0.00
ATOM   3602 2HG2 VAL A 213      18.585  -7.679  13.839  1.00  0.00
ATOM   3603 3HG2 VAL A 213      18.098  -9.118  14.797  1.00  0.00
ATOM   3604  N   TYR A 214      21.113  -9.906  10.818  1.00  0.00
ATOM   3605  CA  TYR A 214      22.154 -10.461   9.972  1.00  0.00
ATOM   3606  C   TYR A 214      23.317  -9.517   9.775  1.00  0.00
ATOM   3607  O   TYR A 214      23.248  -8.331  10.100  1.00  0.00
ATOM   3608  CB  TYR A 214      21.604 -10.733   8.556  1.00  0.00
ATOM   3609  CG  TYR A 214      20.340 -11.542   8.455  1.00  0.00
ATOM   3610  CD1 TYR A 214      19.087 -10.957   8.614  1.00  0.00
ATOM   3611  CD2 TYR A 214      20.396 -12.904   8.168  1.00  0.00
ATOM   3612  CE1 TYR A 214      17.904 -11.724   8.481  1.00  0.00
ATOM   3613  CE2 TYR A 214      19.248 -13.661   8.039  1.00  0.00
ATOM   3614  CZ  TYR A 214      18.011 -13.077   8.195  1.00  0.00
ATOM   3615  OH  TYR A 214      16.906 -13.890   8.084  1.00  0.00
ATOM   3616  H   TYR A 214      20.881  -8.954  10.621  1.00  0.00
ATOM   3617  HA  TYR A 214      22.490 -11.376  10.483  1.00  0.00
ATOM   3618  HB2 TYR A 214      21.429  -9.765   8.065  1.00  0.00
ATOM   3619  HB3 TYR A 214      22.385 -11.250   7.980  1.00  0.00
ATOM   3620  HD1 TYR A 214      19.015  -9.883   8.845  1.00  0.00
ATOM   3621  HD2 TYR A 214      21.377 -13.387   8.040  1.00  0.00
ATOM   3622  HE1 TYR A 214      16.917 -11.254   8.603  1.00  0.00
ATOM   3623  HE2 TYR A 214      19.322 -14.734   7.812  1.00  0.00
ATOM   3624  HH  TYR A 214      17.197 -14.823   7.874  1.00  0.00
ATOM   3625  N   THR A 215      24.376 -10.074   9.193  1.00  0.00
ATOM   3626  CA  THR A 215      25.580  -9.323   8.885  1.00  0.00
ATOM   3627  C   THR A 215      25.845  -9.516   7.395  1.00  0.00
ATOM   3628  O   THR A 215      25.769 -10.621   6.871  1.00  0.00
ATOM   3629  CB  THR A 215      26.824  -9.789   9.688  1.00  0.00
ATOM   3630  OG1 THR A 215      26.756  -9.249  11.020  1.00  0.00
ATOM   3631  CG2 THR A 215      28.136  -9.268   9.004  1.00  0.00
ATOM   3632  H   THR A 215      24.418 -11.038   8.930  1.00  0.00
ATOM   3633  HA  THR A 215      25.418  -8.271   9.160  1.00  0.00
ATOM   3634  HB  THR A 215      26.838 -10.889   9.720  1.00  0.00
ATOM   3635  HG1 THR A 215      27.554  -9.547  11.543  1.00  0.00
ATOM   3636 1HG2 THR A 215      29.010  -9.604   9.582  1.00  0.00
ATOM   3637 2HG2 THR A 215      28.199  -9.665   7.980  1.00  0.00
ATOM   3638 3HG2 THR A 215      28.121  -8.169   8.970  1.00  0.00
ATOM   3639  N   SER A 216      26.120  -8.428   6.698  1.00  0.00
ATOM   3640  CA  SER A 216      26.398  -8.506   5.265  1.00  0.00
ATOM   3641  C   SER A 216      27.156  -7.241   4.900  1.00  0.00
ATOM   3642  O   SER A 216      26.749  -6.149   5.279  1.00  0.00
ATOM   3643  CB  SER A 216      25.095  -8.602   4.448  1.00  0.00
ATOM   3644  OG  SER A 216      25.369  -8.613   3.050  1.00  0.00
ATOM   3645  H   SER A 216      26.156  -7.505   7.083  1.00  0.00
ATOM   3646  HA  SER A 216      26.985  -9.407   5.037  1.00  0.00
ATOM   3647  HB2 SER A 216      24.550  -9.516   4.726  1.00  0.00
ATOM   3648  HB3 SER A 216      24.442  -7.750   4.691  1.00  0.00
ATOM   3649  HG  SER A 216      25.877  -7.788   2.803  1.00  0.00
ATOM   3650  N   ASN A 217      28.272  -7.395   4.195  1.00  0.00
ATOM   3651  CA  ASN A 217      29.074  -6.246   3.791  1.00  0.00
ATOM   3652  C   ASN A 217      29.513  -5.383   4.959  1.00  0.00
ATOM   3653  O   ASN A 217      29.360  -4.167   4.941  1.00  0.00
ATOM   3654  CB  ASN A 217      28.314  -5.388   2.776  1.00  0.00
ATOM   3655  CG  ASN A 217      27.882  -6.187   1.563  1.00  0.00
ATOM   3656  OD1 ASN A 217      26.893  -6.931   1.599  1.00  0.00
ATOM   3657  ND2 ASN A 217      28.644  -6.072   0.492  1.00  0.00
ATOM   3658  H   ASN A 217      28.632  -8.279   3.897  1.00  0.00
ATOM   3659  HA  ASN A 217      29.984  -6.656   3.331  1.00  0.00
ATOM   3660  HB2 ASN A 217      27.428  -4.949   3.260  1.00  0.00
ATOM   3661  HB3 ASN A 217      28.951  -4.552   2.455  1.00  0.00
ATOM   3662 1HD2 ASN A 217      28.431  -6.597  -0.331  1.00  0.00
ATOM   3663 2HD2 ASN A 217      29.435  -5.460   0.504  1.00  0.00
ATOM   3664  N   ASN A 218      30.058  -6.028   5.984  1.00  0.00
ATOM   3665  CA  ASN A 218      30.541  -5.335   7.171  1.00  0.00
ATOM   3666  C   ASN A 218      29.576  -4.518   8.005  1.00  0.00
ATOM   3667  O   ASN A 218      29.971  -3.532   8.617  1.00  0.00
ATOM   3668  CB  ASN A 218      31.747  -4.464   6.802  1.00  0.00
ATOM   3669  CG  ASN A 218      32.972  -5.301   6.481  1.00  0.00
ATOM   3670  OD1 ASN A 218      33.410  -6.114   7.307  1.00  0.00
ATOM   3671  ND2 ASN A 218      33.526  -5.126   5.274  1.00  0.00
ATOM   3672  H   ASN A 218      30.176  -7.021   6.014  1.00  0.00
ATOM   3673  HA  ASN A 218      30.782  -6.174   7.841  1.00  0.00
ATOM   3674  HB2 ASN A 218      31.493  -3.837   5.935  1.00  0.00
ATOM   3675  HB3 ASN A 218      31.976  -3.783   7.635  1.00  0.00
ATOM   3676 1HD2 ASN A 218      34.327  -5.665   5.008  1.00  0.00
ATOM   3677 2HD2 ASN A 218      33.139  -4.458   4.638  1.00  0.00
ATOM   3678  N   THR A 219      28.319  -4.919   8.038  1.00  0.00
ATOM   3679  CA  THR A 219      27.350  -4.187   8.836  1.00  0.00
ATOM   3680  C   THR A 219      26.212  -5.123   9.177  1.00  0.00
ATOM   3681  O   THR A 219      25.977  -6.105   8.466  1.00  0.00
ATOM   3682  CB  THR A 219      26.763  -2.965   8.116  1.00  0.00
ATOM   3683  OG1 THR A 219      25.791  -2.346   8.979  1.00  0.00
ATOM   3684  CG2 THR A 219      26.062  -3.385   6.807  1.00  0.00
ATOM   3685  H   THR A 219      27.957  -5.711   7.547  1.00  0.00
ATOM   3686  HA  THR A 219      27.877  -3.820   9.728  1.00  0.00
ATOM   3687  HB  THR A 219      27.580  -2.268   7.877  1.00  0.00
ATOM   3688  HG1 THR A 219      25.662  -1.393   8.707  1.00  0.00
ATOM   3689 1HG2 THR A 219      25.650  -2.494   6.309  1.00  0.00
ATOM   3690 2HG2 THR A 219      26.788  -3.873   6.142  1.00  0.00
ATOM   3691 3HG2 THR A 219      25.246  -4.086   7.036  1.00  0.00
ATOM   3692  N   THR A 220      25.534  -4.860  10.287  1.00  0.00
ATOM   3693  CA  THR A 220      24.417  -5.720  10.649  1.00  0.00
ATOM   3694  C   THR A 220      23.201  -5.017  10.049  1.00  0.00
ATOM   3695  O   THR A 220      23.257  -3.850   9.686  1.00  0.00
ATOM   3696  CB  THR A 220      24.219  -5.833  12.188  1.00  0.00
ATOM   3697  OG1 THR A 220      24.152  -4.519  12.750  1.00  0.00
ATOM   3698  CG2 THR A 220      25.351  -6.612  12.841  1.00  0.00
ATOM   3699  H   THR A 220      25.722  -4.105  10.915  1.00  0.00
ATOM   3700  HA  THR A 220      24.581  -6.745  10.286  1.00  0.00
ATOM   3701  HB  THR A 220      23.282  -6.377  12.377  1.00  0.00
ATOM   3702  HG1 THR A 220      23.340  -4.444  13.328  1.00  0.00
ATOM   3703 1HG2 THR A 220      25.177  -6.672  13.925  1.00  0.00
ATOM   3704 2HG2 THR A 220      25.389  -7.628  12.420  1.00  0.00
ATOM   3705 3HG2 THR A 220      26.306  -6.102  12.651  1.00  0.00
ATOM   3706  N   LEU A 221      22.100  -5.731   9.942  1.00  0.00
ATOM   3707  CA  LEU A 221      20.898  -5.151   9.390  1.00  0.00
ATOM   3708  C   LEU A 221      19.774  -6.116   9.671  1.00  0.00
ATOM   3709  O   LEU A 221      20.016  -7.294   9.950  1.00  0.00
ATOM   3710  CB  LEU A 221      21.013  -4.988   7.865  1.00  0.00
ATOM   3711  CG  LEU A 221      21.083  -6.284   7.029  1.00  0.00
ATOM   3712  CD1 LEU A 221      20.664  -6.040   5.573  1.00  0.00
ATOM   3713  CD2 LEU A 221      22.509  -6.818   7.084  1.00  0.00
ATOM   3714  H   LEU A 221      22.016  -6.687  10.222  1.00  0.00
ATOM   3715  HA  LEU A 221      20.726  -4.160   9.837  1.00  0.00
ATOM   3716  HB2 LEU A 221      20.149  -4.402   7.517  1.00  0.00
ATOM   3717  HB3 LEU A 221      21.913  -4.393   7.651  1.00  0.00
ATOM   3718  HG  LEU A 221      20.382  -7.019   7.450  1.00  0.00
ATOM   3719 1HD1 LEU A 221      20.727  -6.983   5.010  1.00  0.00
ATOM   3720 2HD1 LEU A 221      19.631  -5.665   5.546  1.00  0.00
ATOM   3721 3HD1 LEU A 221      21.335  -5.297   5.117  1.00  0.00
ATOM   3722 1HD2 LEU A 221      22.578  -7.743   6.492  1.00  0.00
ATOM   3723 2HD2 LEU A 221      23.199  -6.067   6.671  1.00  0.00
ATOM   3724 3HD2 LEU A 221      22.782  -7.030   8.129  1.00  0.00
ATOM   3725  N   ASP A 222      18.549  -5.601   9.654  1.00  0.00
ATOM   3726  CA  ASP A 222      17.380  -6.424   9.873  1.00  0.00
ATOM   3727  C   ASP A 222      16.259  -5.872   8.969  1.00  0.00
ATOM   3728  O   ASP A 222      16.428  -4.831   8.341  1.00  0.00
ATOM   3729  CB  ASP A 222      16.987  -6.533  11.364  1.00  0.00
ATOM   3730  CG  ASP A 222      16.494  -5.234  11.977  1.00  0.00
ATOM   3731  OD1 ASP A 222      16.253  -4.213  11.288  1.00  0.00
ATOM   3732  OD2 ASP A 222      16.332  -5.265  13.213  1.00  0.00
ATOM   3733  H   ASP A 222      18.350  -4.634   9.492  1.00  0.00
ATOM   3734  HA  ASP A 222      17.590  -7.468   9.598  1.00  0.00
ATOM   3735  HB2 ASP A 222      16.203  -7.296  11.469  1.00  0.00
ATOM   3736  HB3 ASP A 222      17.858  -6.887  11.934  1.00  0.00
ATOM   3737  N   PHE A 223      15.132  -6.567   8.906  1.00  0.00
ATOM   3738  CA  PHE A 223      14.005  -6.171   8.075  1.00  0.00
ATOM   3739  C   PHE A 223      12.746  -6.089   8.919  1.00  0.00
ATOM   3740  O   PHE A 223      12.402  -7.025   9.653  1.00  0.00
ATOM   3741  CB  PHE A 223      13.808  -7.227   6.954  1.00  0.00
ATOM   3742  CG  PHE A 223      15.087  -7.589   6.223  1.00  0.00
ATOM   3743  CD1 PHE A 223      15.506  -6.860   5.122  1.00  0.00
ATOM   3744  CD2 PHE A 223      15.900  -8.636   6.678  1.00  0.00
ATOM   3745  CE1 PHE A 223      16.717  -7.153   4.475  1.00  0.00
ATOM   3746  CE2 PHE A 223      17.122  -8.938   6.033  1.00  0.00
ATOM   3747  CZ  PHE A 223      17.520  -8.188   4.936  1.00  0.00
ATOM   3748  H   PHE A 223      14.977  -7.410   9.421  1.00  0.00
ATOM   3749  HA  PHE A 223      14.205  -5.183   7.632  1.00  0.00
ATOM   3750  HB2 PHE A 223      13.377  -8.139   7.394  1.00  0.00
ATOM   3751  HB3 PHE A 223      13.077  -6.845   6.227  1.00  0.00
ATOM   3752  HD1 PHE A 223      14.879  -6.038   4.746  1.00  0.00
ATOM   3753  HD2 PHE A 223      15.584  -9.231   7.548  1.00  0.00
ATOM   3754  HE1 PHE A 223      17.031  -6.561   3.602  1.00  0.00
ATOM   3755  HE2 PHE A 223      17.753  -9.762   6.399  1.00  0.00
ATOM   3756  HZ  PHE A 223      18.471  -8.413   4.431  1.00  0.00
ATOM   3757  N   ILE A 224      12.042  -4.978   8.799  1.00  0.00
ATOM   3758  CA  ILE A 224      10.829  -4.812   9.565  1.00  0.00
ATOM   3759  C   ILE A 224       9.709  -4.451   8.598  1.00  0.00
ATOM   3760  O   ILE A 224       9.947  -3.972   7.486  1.00  0.00
ATOM   3761  CB  ILE A 224      11.001  -3.717  10.677  1.00  0.00
ATOM   3762  CG1 ILE A 224      11.170  -2.333  10.041  1.00  0.00
ATOM   3763  CG2 ILE A 224      12.223  -4.062  11.568  1.00  0.00
ATOM   3764  CD1 ILE A 224      11.162  -1.179  11.034  1.00  0.00
ATOM   3765  H   ILE A 224      12.280  -4.211   8.203  1.00  0.00
ATOM   3766  HA  ILE A 224      10.585  -5.749  10.088  1.00  0.00
ATOM   3767  HB  ILE A 224      10.098  -3.698  11.305  1.00  0.00
ATOM   3768 2HG1 ILE A 224      12.117  -2.313   9.483  1.00  0.00
ATOM   3769 3HG1 ILE A 224      10.362  -2.178   9.312  1.00  0.00
ATOM   3770 1HG2 ILE A 224      12.340  -3.293  12.346  1.00  0.00
ATOM   3771 2HG2 ILE A 224      12.067  -5.042  12.044  1.00  0.00
ATOM   3772 3HG2 ILE A 224      13.132  -4.097  10.949  1.00  0.00
ATOM   3773 1HD1 ILE A 224      11.288  -0.229  10.494  1.00  0.00
ATOM   3774 2HD1 ILE A 224      10.205  -1.169  11.577  1.00  0.00
ATOM   3775 3HD1 ILE A 224      11.988  -1.306  11.750  1.00  0.00
ATOM   3776  N   ILE A 225       8.484  -4.664   9.039  1.00  0.00
ATOM   3777  CA  ILE A 225       7.323  -4.386   8.227  1.00  0.00
ATOM   3778  C   ILE A 225       6.351  -3.456   8.948  1.00  0.00
ATOM   3779  O   ILE A 225       5.921  -3.752  10.069  1.00  0.00
ATOM   3780  CB  ILE A 225       6.600  -5.748   7.876  1.00  0.00
ATOM   3781  CG1 ILE A 225       7.584  -6.697   7.171  1.00  0.00
ATOM   3782  CG2 ILE A 225       5.399  -5.509   6.988  1.00  0.00
ATOM   3783  CD1 ILE A 225       7.011  -8.079   6.924  1.00  0.00
ATOM   3784  H   ILE A 225       8.273  -5.025   9.947  1.00  0.00
ATOM   3785  HA  ILE A 225       7.651  -3.883   7.305  1.00  0.00
ATOM   3786  HB  ILE A 225       6.255  -6.206   8.815  1.00  0.00
ATOM   3787 2HG1 ILE A 225       7.883  -6.254   6.209  1.00  0.00
ATOM   3788 3HG1 ILE A 225       8.495  -6.788   7.780  1.00  0.00
ATOM   3789 1HG2 ILE A 225       4.915  -6.470   6.759  1.00  0.00
ATOM   3790 2HG2 ILE A 225       4.684  -4.853   7.505  1.00  0.00
ATOM   3791 3HG2 ILE A 225       5.725  -5.031   6.052  1.00  0.00
ATOM   3792 1HD1 ILE A 225       7.762  -8.703   6.419  1.00  0.00
ATOM   3793 2HD1 ILE A 225       6.738  -8.539   7.885  1.00  0.00
ATOM   3794 3HD1 ILE A 225       6.116  -7.997   6.289  1.00  0.00
ATOM   3795  N   TYR A 226       6.026  -2.331   8.318  1.00  0.00
ATOM   3796  CA  TYR A 226       5.101  -1.382   8.903  1.00  0.00
ATOM   3797  C   TYR A 226       3.746  -1.620   8.260  1.00  0.00
ATOM   3798  O   TYR A 226       3.659  -1.858   7.051  1.00  0.00
ATOM   3799  CB  TYR A 226       5.494   0.059   8.606  1.00  0.00
ATOM   3800  CG  TYR A 226       6.667   0.603   9.377  1.00  0.00
ATOM   3801  CD1 TYR A 226       7.969   0.400   8.927  1.00  0.00
ATOM   3802  CD2 TYR A 226       6.472   1.413  10.505  1.00  0.00
ATOM   3803  CE1 TYR A 226       9.052   1.002   9.570  1.00  0.00
ATOM   3804  CE2 TYR A 226       7.551   2.015  11.160  1.00  0.00
ATOM   3805  CZ  TYR A 226       8.838   1.806  10.685  1.00  0.00
ATOM   3806  OH  TYR A 226       9.921   2.384  11.297  1.00  0.00
ATOM   3807  H   TYR A 226       6.384  -2.065   7.422  1.00  0.00
ATOM   3808  HA  TYR A 226       5.098  -1.526   9.994  1.00  0.00
ATOM   3809  HB2 TYR A 226       5.717   0.143   7.533  1.00  0.00
ATOM   3810  HB3 TYR A 226       4.623   0.702   8.805  1.00  0.00
ATOM   3811  HD1 TYR A 226       8.147  -0.244   8.053  1.00  0.00
ATOM   3812  HD2 TYR A 226       5.452   1.577  10.881  1.00  0.00
ATOM   3813  HE1 TYR A 226      10.074   0.842   9.196  1.00  0.00
ATOM   3814  HE2 TYR A 226       7.381   2.649  12.042  1.00  0.00
ATOM   3815  HH  TYR A 226       9.612   2.929  12.077  1.00  0.00
ATOM   3816  N   LYS A 227       2.683  -1.558   9.046  1.00  0.00
ATOM   3817  CA  LYS A 227       1.371  -1.768   8.476  1.00  0.00
ATOM   3818  C   LYS A 227       0.566  -0.485   8.660  1.00  0.00
ATOM   3819  O   LYS A 227       0.681   0.169   9.692  1.00  0.00
ATOM   3820  CB  LYS A 227       0.672  -2.938   9.151  1.00  0.00
ATOM   3821  CG  LYS A 227      -0.505  -3.438   8.362  1.00  0.00
ATOM   3822  CD  LYS A 227      -1.012  -4.790   8.863  1.00  0.00
ATOM   3823  CE  LYS A 227      -2.207  -5.278   8.040  1.00  0.00
ATOM   3824  NZ  LYS A 227      -2.705  -6.621   8.489  1.00  0.00
ATOM   3825  H   LYS A 227       2.703  -1.374  10.029  1.00  0.00
ATOM   3826  HA  LYS A 227       1.459  -2.009   7.406  1.00  0.00
ATOM   3827  HB2 LYS A 227       1.391  -3.759   9.291  1.00  0.00
ATOM   3828  HB3 LYS A 227       0.335  -2.632  10.152  1.00  0.00
ATOM   3829  HG2 LYS A 227      -1.320  -2.702   8.417  1.00  0.00
ATOM   3830  HG3 LYS A 227      -0.222  -3.526   7.302  1.00  0.00
ATOM   3831  HD2 LYS A 227      -0.201  -5.531   8.811  1.00  0.00
ATOM   3832  HD3 LYS A 227      -1.302  -4.705   9.921  1.00  0.00
ATOM   3833  HE2 LYS A 227      -3.024  -4.544   8.114  1.00  0.00
ATOM   3834  HE3 LYS A 227      -1.920  -5.332   6.979  1.00  0.00
ATOM   3835  HZ1 LYS A 227      -3.213  -7.055   7.745  1.00  0.00
ATOM   3836  HZ2 LYS A 227      -1.928  -7.197   8.741  1.00  0.00
ATOM   3837  HZ3 LYS A 227      -3.306  -6.507   9.280  1.00  0.00
ATOM   3838  N   LYS A 228      -0.203  -0.101   7.644  1.00  0.00
ATOM   3839  CA  LYS A 228      -1.021   1.109   7.716  1.00  0.00
ATOM   3840  C   LYS A 228      -1.914   0.875   8.913  1.00  0.00
ATOM   3841  O   LYS A 228      -2.708  -0.067   8.900  1.00  0.00
ATOM   3842  CB  LYS A 228      -1.900   1.243   6.465  1.00  0.00
ATOM   3843  CG  LYS A 228      -2.652   2.570   6.318  1.00  0.00
ATOM   3844  CD  LYS A 228      -1.706   3.707   5.984  1.00  0.00
ATOM   3845  CE  LYS A 228      -2.422   4.983   5.485  1.00  0.00
ATOM   3846  NZ  LYS A 228      -3.071   5.833   6.546  1.00  0.00
ATOM   3847  H   LYS A 228      -0.277  -0.598   6.780  1.00  0.00
ATOM   3848  HA  LYS A 228      -0.407   2.019   7.790  1.00  0.00
ATOM   3849  HB2 LYS A 228      -1.265   1.103   5.578  1.00  0.00
ATOM   3850  HB3 LYS A 228      -2.634   0.425   6.467  1.00  0.00
ATOM   3851  HG2 LYS A 228      -3.412   2.478   5.527  1.00  0.00
ATOM   3852  HG3 LYS A 228      -3.188   2.796   7.252  1.00  0.00
ATOM   3853  HD2 LYS A 228      -1.115   3.955   6.879  1.00  0.00
ATOM   3854  HD3 LYS A 228      -0.997   3.370   5.214  1.00  0.00
ATOM   3855  HE2 LYS A 228      -1.692   5.601   4.943  1.00  0.00
ATOM   3856  HE3 LYS A 228      -3.194   4.686   4.759  1.00  0.00
ATOM   3857  HZ1 LYS A 228      -3.689   6.492   6.115  1.00  0.00
ATOM   3858  HZ2 LYS A 228      -3.590   5.249   7.171  1.00  0.00
ATOM   3859  HZ3 LYS A 228      -2.366   6.324   7.059  1.00  0.00
ATOM   3860  N   THR A 229      -1.777   1.697   9.953  1.00  0.00
ATOM   3861  CA  THR A 229      -2.612   1.512  11.130  1.00  0.00
ATOM   3862  C   THR A 229      -4.011   1.736  10.664  1.00  0.00
ATOM   3863  O   THR A 229      -4.302   2.635   9.887  1.00  0.00
ATOM   3864  CB  THR A 229      -2.343   2.524  12.267  1.00  0.00
ATOM   3865  OG1 THR A 229      -2.182   3.826  11.699  1.00  0.00
ATOM   3866  CG2 THR A 229      -1.118   2.141  13.058  1.00  0.00
ATOM   3867  H   THR A 229      -1.129   2.457  10.001  1.00  0.00
ATOM   3868  HA  THR A 229      -2.407   0.514  11.543  1.00  0.00
ATOM   3869  HB  THR A 229      -3.197   2.521  12.959  1.00  0.00
ATOM   3870  HG1 THR A 229      -2.454   4.518  12.369  1.00  0.00
ATOM   3871 1HG2 THR A 229      -0.953   2.878  13.858  1.00  0.00
ATOM   3872 2HG2 THR A 229      -1.264   1.146  13.501  1.00  0.00
ATOM   3873 3HG2 THR A 229      -0.243   2.120  12.393  1.00  0.00
ATOM   3874  N   ASN A 230      -4.868   0.859  11.130  1.00  0.00
ATOM   3875  CA  ASN A 230      -6.264   0.902  10.806  1.00  0.00
ATOM   3876  C   ASN A 230      -6.598   2.338  11.235  1.00  0.00
ATOM   3877  O   ASN A 230      -6.314   2.762  12.364  1.00  0.00
ATOM   3878  CB  ASN A 230      -6.876  -0.261  11.573  1.00  0.00
ATOM   3879  CG  ASN A 230      -6.698  -0.259  13.092  1.00  0.00
ATOM   3880  OD1 ASN A 230      -5.843   0.633  13.642  1.00  0.00
ATOM   3881  ND2 ASN A 230      -7.327  -1.052  13.789  1.00  0.00
ATOM   3882  H   ASN A 230      -4.614   0.107  11.738  1.00  0.00
ATOM   3883  HA  ASN A 230      -6.625   0.758   9.777  1.00  0.00
ATOM   3884  HB2 ASN A 230      -7.954  -0.286  11.354  1.00  0.00
ATOM   3885  HB3 ASN A 230      -6.447  -1.195  11.181  1.00  0.00
ATOM   3886 1HD2 ASN A 230      -7.211  -1.046  14.782  1.00  0.00
ATOM   3887 2HD2 ASN A 230      -7.955  -1.703  13.363  1.00  0.00
ATOM   3888  N   ASN A 231      -7.110   3.096  10.263  1.00  0.00
ATOM   3889  CA  ASN A 231      -7.484   4.510  10.377  1.00  0.00
ATOM   3890  C   ASN A 231      -7.952   5.279  11.632  1.00  0.00
ATOM   3891  O   ASN A 231      -7.617   6.463  11.739  1.00  0.00
ATOM   3892  CB  ASN A 231      -8.402   4.871   9.184  1.00  0.00
ATOM   3893  CG  ASN A 231      -9.791   4.230   9.159  1.00  0.00
ATOM   3894  OD1 ASN A 231     -10.131   3.383  10.157  1.00  0.00
ATOM   3895  ND2 ASN A 231     -10.574   4.490   8.249  1.00  0.00
ATOM   3896  H   ASN A 231      -7.280   2.731   9.347  1.00  0.00
ATOM   3897  HA  ASN A 231      -6.451   4.884  10.436  1.00  0.00
ATOM   3898  HB2 ASN A 231      -8.529   5.964   9.168  1.00  0.00
ATOM   3899  HB3 ASN A 231      -7.882   4.595   8.255  1.00  0.00
ATOM   3900 1HD2 ASN A 231     -11.482   4.072   8.237  1.00  0.00
ATOM   3901 2HD2 ASN A 231     -10.304   5.119   7.521  1.00  0.00
ATOM   3902  N   LYS A 232      -8.673   4.680  12.582  1.00  0.00
ATOM   3903  CA  LYS A 232      -9.100   5.469  13.754  1.00  0.00
ATOM   3904  C   LYS A 232      -8.361   5.211  15.074  1.00  0.00
ATOM   3905  O   LYS A 232      -8.871   4.479  15.922  1.00  0.00
ATOM   3906  CB  LYS A 232     -10.597   5.277  14.002  1.00  0.00
ATOM   3907  CG  LYS A 232     -11.531   5.854  12.930  1.00  0.00
ATOM   3908  CD  LYS A 232     -13.013   5.628  13.245  1.00  0.00
ATOM   3909  CE  LYS A 232     -13.445   4.221  12.830  1.00  0.00
ATOM   3910  NZ  LYS A 232     -14.910   4.091  12.941  1.00  0.00
ATOM   3911  H   LYS A 232      -8.958   3.722  12.574  1.00  0.00
ATOM   3912  HA  LYS A 232      -8.842   6.500  13.471  1.00  0.00
ATOM   3913  HB2 LYS A 232     -10.799   4.200  14.095  1.00  0.00
ATOM   3914  HB3 LYS A 232     -10.852   5.737  14.969  1.00  0.00
ATOM   3915  HG2 LYS A 232     -11.343   6.933  12.829  1.00  0.00
ATOM   3916  HG3 LYS A 232     -11.295   5.394  11.959  1.00  0.00
ATOM   3917  HD2 LYS A 232     -13.190   5.770  14.321  1.00  0.00
ATOM   3918  HD3 LYS A 232     -13.624   6.376  12.718  1.00  0.00
ATOM   3919  HE2 LYS A 232     -13.126   4.021  11.796  1.00  0.00
ATOM   3920  HE3 LYS A 232     -12.951   3.474  13.469  1.00  0.00
ATOM   3921  HZ1 LYS A 232     -15.185   3.169  12.668  1.00  0.00
ATOM   3922  HZ2 LYS A 232     -15.189   4.256  13.886  1.00  0.00
ATOM   3923  HZ3 LYS A 232     -15.350   4.761  12.343  1.00  0.00
ATOM   3924  N   MET A 233      -7.202   5.849  15.266  1.00  0.00
ATOM   3925  CA  MET A 233      -6.414   5.671  16.496  1.00  0.00
ATOM   3926  C   MET A 233      -7.287   5.805  17.749  1.00  0.00
ATOM   3927  O   MET A 233      -7.938   4.807  18.125  1.00  0.00
ATOM   3928  CB  MET A 233      -5.277   6.711  16.589  1.00  0.00
ATOM   3929  CG  MET A 233      -5.602   8.135  16.097  1.00  0.00
ATOM   3930  SD  MET A 233      -4.162   9.237  16.139  1.00  0.00
ATOM   3931  CE  MET A 233      -5.144  10.756  15.980  1.00  0.00
ATOM   3932  H   MET A 233      -6.796   6.478  14.603  1.00  0.00
ATOM   3933  HA  MET A 233      -5.990   4.657  16.449  1.00  0.00
ATOM   3934  HB2 MET A 233      -4.954   6.776  17.639  1.00  0.00
ATOM   3935  HB3 MET A 233      -4.419   6.336  16.011  1.00  0.00
ATOM   3936  HG2 MET A 233      -5.989   8.083  15.068  1.00  0.00
ATOM   3937  HG3 MET A 233      -6.402   8.559  16.720  1.00  0.00
ATOM   3938  HE1 MET A 233      -4.474  11.628  15.979  1.00  0.00
ATOM   3939  HE2 MET A 233      -5.711  10.730  15.039  1.00  0.00
ATOM   3940  HE3 MET A 233      -5.842  10.832  16.827  1.00  0.00
ATOM   3941  N   LEU A 234      -7.257   7.017  18.369  1.00  0.00
ATOM   3942  CA  LEU A 234      -8.089   7.307  19.526  1.00  0.00
ATOM   3943  C   LEU A 234      -9.537   6.909  19.314  1.00  0.00
ATOM   3944  O   LEU A 234     -10.402   7.771  19.361  1.00  0.00
ATOM   3945  CB  LEU A 234      -7.942   8.758  19.953  1.00  0.00
ATOM   3946  CG  LEU A 234      -6.736   9.102  20.853  1.00  0.00
ATOM   3947  CD1 LEU A 234      -6.598   8.148  22.049  1.00  0.00
ATOM   3948  CD2 LEU A 234      -5.449   9.093  20.016  1.00  0.00
ATOM   3949  H   LEU A 234      -6.674   7.777  18.079  1.00  0.00
ATOM   3950  HA  LEU A 234      -7.727   6.682  20.356  1.00  0.00
ATOM   3951  HB2 LEU A 234      -7.881   9.376  19.046  1.00  0.00
ATOM   3952  HB3 LEU A 234      -8.860   9.053  20.483  1.00  0.00
ATOM   3953  HG  LEU A 234      -6.910  10.107  21.266  1.00  0.00
ATOM   3954 1HD1 LEU A 234      -5.725   8.440  22.652  1.00  0.00
ATOM   3955 2HD1 LEU A 234      -7.506   8.201  22.668  1.00  0.00
ATOM   3956 3HD1 LEU A 234      -6.463   7.119  21.685  1.00  0.00
ATOM   3957 1HD2 LEU A 234      -4.591   9.338  20.659  1.00  0.00
ATOM   3958 2HD2 LEU A 234      -5.304   8.094  19.578  1.00  0.00
ATOM   3959 3HD2 LEU A 234      -5.529   9.838  19.211  1.00  0.00
ATOM   3960  N   ASN A 235      -9.779   5.633  19.060  1.00  0.00
ATOM   3961  CA  ASN A 235     -11.128   5.123  18.777  1.00  0.00
ATOM   3962  C   ASN A 235     -11.483   3.982  19.706  1.00  0.00
ATOM   3963  O   ASN A 235     -11.318   4.087  20.945  1.00  0.00
ATOM   3964  CB  ASN A 235     -11.226   4.633  17.342  1.00  0.00
ATOM   3965  CG  ASN A 235     -12.632   4.468  16.760  1.00  0.00
ATOM   3966  OD1 ASN A 235     -13.456   5.540  16.747  1.00  0.00
ATOM   3967  ND2 ASN A 235     -12.990   3.383  16.312  1.00  0.00
ATOM   3968  H   ASN A 235      -9.069   4.930  19.043  1.00  0.00
ATOM   3969  HA  ASN A 235     -11.832   5.953  18.933  1.00  0.00
ATOM   3970  HB2 ASN A 235     -10.670   5.334  16.702  1.00  0.00
ATOM   3971  HB3 ASN A 235     -10.713   3.662  17.276  1.00  0.00
ATOM   3972 1HD2 ASN A 235     -13.907   3.279  15.928  1.00  0.00
ATOM   3973 2HD2 ASN A 235     -12.364   2.603  16.331  1.00  0.00
ATOM   3974  N   GLU A 236     -12.021   2.910  19.132  1.00  0.00
ATOM   3975  CA  GLU A 236     -12.405   1.720  19.903  1.00  0.00
ATOM   3976  C   GLU A 236     -11.557   1.501  21.164  1.00  0.00
ATOM   3977  O   GLU A 236     -12.086   1.481  22.283  1.00  0.00
ATOM   3978  CB  GLU A 236     -12.370   0.477  19.004  1.00  0.00
ATOM   3979  CG  GLU A 236     -11.189   0.393  18.001  1.00  0.00
ATOM   3980  CD  GLU A 236     -10.632  -1.020  17.831  1.00  0.00
ATOM   3981  OE1 GLU A 236     -10.385  -1.656  18.889  1.00  0.00
ATOM   3982  OE2 GLU A 236     -10.448  -1.471  16.673  1.00  0.00
ATOM   3983  H   GLU A 236     -12.200   2.837  18.151  1.00  0.00
ATOM   3984  HA  GLU A 236     -13.431   1.896  20.258  1.00  0.00
ATOM   3985  HB2 GLU A 236     -12.342  -0.415  19.648  1.00  0.00
ATOM   3986  HB3 GLU A 236     -13.311   0.435  18.435  1.00  0.00
ATOM   3987  HG2 GLU A 236     -11.522   0.767  17.022  1.00  0.00
ATOM   3988  HG3 GLU A 236     -10.381   1.058  18.341  1.00  0.00
ATOM   3989  N   GLN A 237     -10.272   1.264  20.996  1.00  0.00
ATOM   3990  CA  GLN A 237      -9.410   1.053  22.143  1.00  0.00
ATOM   3991  C   GLN A 237     -10.032   1.690  23.397  1.00  0.00
ATOM   3992  O   GLN A 237      -9.818   1.191  24.521  1.00  0.00
ATOM   3993  CB  GLN A 237      -8.034   1.604  21.899  1.00  0.00
ATOM   3994  CG  GLN A 237      -7.959   2.980  21.183  1.00  0.00
ATOM   3995  CD  GLN A 237      -6.731   3.822  21.548  1.00  0.00
ATOM   3996  OE1 GLN A 237      -6.458   4.049  22.724  1.00  0.00
ATOM   3997  NE2 GLN A 237      -5.967   4.304  20.543  1.00  0.00
ATOM   3998  H   GLN A 237      -9.816   1.214  20.108  1.00  0.00
ATOM   3999  HA  GLN A 237      -9.312  -0.031  22.304  1.00  0.00
ATOM   4000  HB2 GLN A 237      -7.521   1.692  22.869  1.00  0.00
ATOM   4001  HB3 GLN A 237      -7.471   0.873  21.302  1.00  0.00
ATOM   4002  HG2 GLN A 237      -7.963   2.814  20.096  1.00  0.00
ATOM   4003  HG3 GLN A 237      -8.866   3.554  21.423  1.00  0.00
ATOM   4004 1HE2 GLN A 237      -5.160   4.858  20.750  1.00  0.00
ATOM   4005 2HE2 GLN A 237      -6.208   4.107  19.592  1.00  0.00
ATOM   4006  N   ASN A 238     -10.836   2.734  23.188  1.00  0.00
ATOM   4007  CA  ASN A 238     -11.480   3.395  24.313  1.00  0.00
ATOM   4008  C   ASN A 238     -13.009   3.450  24.198  1.00  0.00
ATOM   4009  O   ASN A 238     -13.722   3.163  25.163  1.00  0.00
ATOM   4010  CB  ASN A 238     -10.837   4.756  24.642  1.00  0.00
ATOM   4011  CG  ASN A 238      -9.391   4.736  25.138  1.00  0.00
ATOM   4012  OD1 ASN A 238      -9.112   4.198  26.207  1.00  0.00
ATOM   4013  ND2 ASN A 238      -8.436   5.322  24.381  1.00  0.00
ATOM   4014  H   ASN A 238     -11.046   3.121  22.290  1.00  0.00
ATOM   4015  HA  ASN A 238     -11.292   2.756  25.188  1.00  0.00
ATOM   4016  HB2 ASN A 238     -10.880   5.382  23.739  1.00  0.00
ATOM   4017  HB3 ASN A 238     -11.454   5.251  25.406  1.00  0.00
ATOM   4018 1HD2 ASN A 238      -7.485   5.324  24.689  1.00  0.00
ATOM   4019 2HD2 ASN A 238      -8.682   5.755  23.513  1.00  0.00
ATOM   4020  N   CYS A 239     -13.386   4.229  23.252  1.00  0.00
ATOM   4021  CA  CYS A 239     -14.785   4.562  23.057  1.00  0.00
ATOM   4022  C   CYS A 239     -14.974   5.540  21.921  1.00  0.00
ATOM   4023  O   CYS A 239     -14.023   6.099  21.409  1.00  0.00
ATOM   4024  CB  CYS A 239     -15.445   5.060  24.371  1.00  0.00
ATOM   4025  SG  CYS A 239     -17.253   4.795  24.481  1.00  0.00
ATOM   4026  H   CYS A 239     -12.763   4.655  22.596  1.00  0.00
ATOM   4027  HA  CYS A 239     -15.303   3.635  22.770  1.00  0.00
ATOM   4028  HB2 CYS A 239     -14.964   4.553  25.220  1.00  0.00
ATOM   4029  HB3 CYS A 239     -15.241   6.135  24.481  1.00  0.00
ATOM   4030  HG  CYS A 239     -17.690   5.247  25.619  1.00  0.00
ATOM   4031  N   ILE A 240     -16.186   6.054  21.708  1.00  0.00
ATOM   4032  CA  ILE A 240     -16.428   7.117  20.697  1.00  0.00
ATOM   4033  C   ILE A 240     -15.497   8.270  21.102  1.00  0.00
ATOM   4034  O   ILE A 240     -15.915   9.433  21.222  1.00  0.00
ATOM   4035  CB  ILE A 240     -17.881   7.564  20.627  1.00  0.00
ATOM   4036  CG1 ILE A 240     -18.747   6.737  19.641  1.00  0.00
ATOM   4037  CG2 ILE A 240     -18.530   7.694  22.026  1.00  0.00
ATOM   4038  CD1 ILE A 240     -18.964   5.284  20.079  1.00  0.00
ATOM   4039  H   ILE A 240     -17.004   5.767  22.205  1.00  0.00
ATOM   4040  HA  ILE A 240     -16.219   6.745  19.683  1.00  0.00
ATOM   4041  HB  ILE A 240     -17.849   8.577  20.198  1.00  0.00
ATOM   4042 2HG1 ILE A 240     -19.726   7.227  19.529  1.00  0.00
ATOM   4043 3HG1 ILE A 240     -18.269   6.746  18.651  1.00  0.00
ATOM   4044 1HG2 ILE A 240     -19.575   8.019  21.917  1.00  0.00
ATOM   4045 2HG2 ILE A 240     -18.500   6.721  22.538  1.00  0.00
ATOM   4046 3HG2 ILE A 240     -17.976   8.436  22.621  1.00  0.00
ATOM   4047 1HD1 ILE A 240     -19.584   4.765  19.334  1.00  0.00
ATOM   4048 2HD1 ILE A 240     -17.991   4.778  20.163  1.00  0.00
ATOM   4049 3HD1 ILE A 240     -19.471   5.266  21.056  1.00  0.00
ATOM   4050  N   LYS A 241     -14.212   7.985  21.329  1.00  0.00
ATOM   4051  CA  LYS A 241     -13.241   9.013  21.725  1.00  0.00
ATOM   4052  C   LYS A 241     -12.658   9.721  20.499  1.00  0.00
ATOM   4053  O   LYS A 241     -13.267   9.710  19.424  1.00  0.00
ATOM   4054  CB  LYS A 241     -12.090   8.389  22.518  1.00  0.00
ATOM   4055  CG  LYS A 241     -12.470   7.750  23.861  1.00  0.00
ATOM   4056  CD  LYS A 241     -12.988   8.769  24.880  1.00  0.00
ATOM   4057  CE  LYS A 241     -13.029   8.157  26.280  1.00  0.00
ATOM   4058  NZ  LYS A 241     -11.662   8.058  26.827  1.00  0.00
ATOM   4059  H   LYS A 241     -13.825   7.067  21.248  1.00  0.00
ATOM   4060  HA  LYS A 241     -13.775   9.744  22.351  1.00  0.00
ATOM   4061  HB2 LYS A 241     -11.612   7.621  21.892  1.00  0.00
ATOM   4062  HB3 LYS A 241     -11.335   9.167  22.705  1.00  0.00
ATOM   4063  HG2 LYS A 241     -13.242   6.985  23.691  1.00  0.00
ATOM   4064  HG3 LYS A 241     -11.593   7.236  24.278  1.00  0.00
ATOM   4065  HD2 LYS A 241     -12.338   9.658  24.881  1.00  0.00
ATOM   4066  HD3 LYS A 241     -13.994   9.106  24.591  1.00  0.00
ATOM   4067  HE2 LYS A 241     -13.655   8.774  26.941  1.00  0.00
ATOM   4068  HE3 LYS A 241     -13.490   7.159  26.240  1.00  0.00
ATOM   4069  HZ1 LYS A 241     -11.707   7.926  27.817  1.00  0.00
ATOM   4070  HZ2 LYS A 241     -11.190   7.282  26.408  1.00  0.00
ATOM   4071  HZ3 LYS A 241     -11.161   8.901  26.627  1.00  0.00
ATOM   4072  N   GLY A 242     -11.522  10.388  20.698  1.00  0.00
ATOM   4073  CA  GLY A 242     -10.719  11.068  19.691  1.00  0.00
ATOM   4074  C   GLY A 242     -11.748  12.013  18.963  1.00  0.00
ATOM   4075  O   GLY A 242     -12.619  11.558  18.208  1.00  0.00
ATOM   4076  H   GLY A 242     -11.122  10.469  21.611  1.00  0.00
ATOM   4077  HA2 GLY A 242      -9.898  11.640  20.149  1.00  0.00
ATOM   4078  HA3 GLY A 242     -10.262  10.354  18.991  1.00  0.00
ATOM   4079  N   GLU A 243     -11.635  13.316  19.214  1.00  0.00
ATOM   4080  CA  GLU A 243     -12.510  14.324  18.619  1.00  0.00
ATOM   4081  C   GLU A 243     -12.647  14.164  17.099  1.00  0.00
ATOM   4082  O   GLU A 243     -13.612  14.654  16.509  1.00  0.00
ATOM   4083  CB  GLU A 243     -11.966  15.715  18.939  1.00  0.00
ATOM   4084  CG  GLU A 243     -10.437  15.910  18.754  1.00  0.00
ATOM   4085  CD  GLU A 243     -10.063  16.557  17.421  1.00  0.00
ATOM   4086  OE1 GLU A 243     -10.963  16.592  16.541  1.00  0.00
ATOM   4087  OE2 GLU A 243      -8.901  17.009  17.264  1.00  0.00
ATOM   4088  H   GLU A 243     -10.942  13.696  19.827  1.00  0.00
ATOM   4089  HA  GLU A 243     -13.512  14.190  19.053  1.00  0.00
ATOM   4090  HB2 GLU A 243     -12.488  16.446  18.303  1.00  0.00
ATOM   4091  HB3 GLU A 243     -12.222  15.956  19.982  1.00  0.00
ATOM   4092  HG2 GLU A 243     -10.053  16.533  19.575  1.00  0.00
ATOM   4093  HG3 GLU A 243      -9.939  14.933  18.831  1.00  0.00
ATOM   4094  N   GLU A 244     -11.539  13.774  16.427  1.00  0.00
ATOM   4095  CA  GLU A 244     -11.595  13.634  14.980  1.00  0.00
ATOM   4096  C   GLU A 244     -11.668  12.159  14.645  1.00  0.00
ATOM   4097  O   GLU A 244     -12.649  11.721  14.020  1.00  0.00
ATOM   4098  CB  GLU A 244     -10.335  14.256  14.361  1.00  0.00
ATOM   4099  CG  GLU A 244      -8.989  13.906  15.053  1.00  0.00
ATOM   4100  CD  GLU A 244      -8.119  12.946  14.243  1.00  0.00
ATOM   4101  OE1 GLU A 244      -8.725  12.079  13.561  1.00  0.00
ATOM   4102  OE2 GLU A 244      -6.869  13.059  14.296  1.00  0.00
ATOM   4103  H   GLU A 244     -10.656  13.566  16.847  1.00  0.00
ATOM   4104  HA  GLU A 244     -12.479  14.149  14.577  1.00  0.00
ATOM   4105  HB2 GLU A 244     -10.275  13.942  13.308  1.00  0.00
ATOM   4106  HB3 GLU A 244     -10.452  15.350  14.365  1.00  0.00
ATOM   4107  HG2 GLU A 244      -8.427  14.834  15.233  1.00  0.00
ATOM   4108  HG3 GLU A 244      -9.197  13.459  16.036  1.00  0.00
ATOM   4109  N   LYS A 245     -10.739  11.367  15.170  1.00  0.00
ATOM   4110  CA  LYS A 245     -10.606   9.943  14.913  1.00  0.00
ATOM   4111  C   LYS A 245     -11.217   9.699  13.515  1.00  0.00
ATOM   4112  O   LYS A 245     -11.797   8.774  13.197  1.00  0.00
ATOM   4113  CB  LYS A 245     -11.366   9.114  15.937  1.00  0.00
ATOM   4114  CG  LYS A 245     -12.879   9.360  16.006  1.00  0.00
ATOM   4115  CD  LYS A 245     -13.582   8.476  17.041  1.00  0.00
ATOM   4116  CE  LYS A 245     -14.981   9.012  17.346  1.00  0.00
ATOM   4117  NZ  LYS A 245     -15.804   7.949  17.955  1.00  0.00
ATOM   4118  H   LYS A 245     -10.043  11.711  15.801  1.00  0.00
ATOM   4119  HA  LYS A 245      -9.548   9.647  14.972  1.00  0.00
ATOM   4120  HB2 LYS A 245     -11.197   8.049  15.717  1.00  0.00
ATOM   4121  HB3 LYS A 245     -10.937   9.310  16.931  1.00  0.00
ATOM   4122  HG2 LYS A 245     -13.063  10.416  16.249  1.00  0.00
ATOM   4123  HG3 LYS A 245     -13.320   9.176  15.015  1.00  0.00
ATOM   4124  HD2 LYS A 245     -13.652   7.445  16.663  1.00  0.00
ATOM   4125  HD3 LYS A 245     -12.987   8.440  17.965  1.00  0.00
ATOM   4126  HE2 LYS A 245     -14.913   9.872  18.028  1.00  0.00
ATOM   4127  HE3 LYS A 245     -15.455   9.371  16.421  1.00  0.00
ATOM   4128  HZ1 LYS A 245     -16.537   8.362  18.495  1.00  0.00
ATOM   4129  HZ2 LYS A 245     -16.202   7.381  17.235  1.00  0.00
ATOM   4130  HZ3 LYS A 245     -15.232   7.383  18.549  1.00  0.00
ATOM   4131  N   ASN A 246     -11.047  10.653  12.621  1.00  0.00
ATOM   4132  CA  ASN A 246     -11.605  10.512  11.289  1.00  0.00
ATOM   4133  C   ASN A 246     -10.599  10.990  10.242  1.00  0.00
ATOM   4134  O   ASN A 246     -10.298  12.193  10.144  1.00  0.00
ATOM   4135  CB  ASN A 246     -12.937  11.312  11.194  1.00  0.00
ATOM   4136  CG  ASN A 246     -14.224  10.554  11.526  1.00  0.00
ATOM   4137  OD1 ASN A 246     -14.157   9.220  11.726  1.00  0.00
ATOM   4138  ND2 ASN A 246     -15.291  11.159  11.613  1.00  0.00
ATOM   4139  H   ASN A 246     -10.546  11.503  12.784  1.00  0.00
ATOM   4140  HA  ASN A 246     -11.819   9.452  11.091  1.00  0.00
ATOM   4141  HB2 ASN A 246     -12.866  12.178  11.868  1.00  0.00
ATOM   4142  HB3 ASN A 246     -13.027  11.707  10.171  1.00  0.00
ATOM   4143 1HD2 ASN A 246     -16.130  10.664  11.836  1.00  0.00
ATOM   4144 2HD2 ASN A 246     -15.319  12.147  11.461  1.00  0.00
ATOM   4145  N   ASN A 247     -10.100  10.072   9.418  1.00  0.00
ATOM   4146  CA  ASN A 247      -9.112  10.398   8.392  1.00  0.00
ATOM   4147  C   ASN A 247      -9.698  10.826   7.047  1.00  0.00
ATOM   4148  O   ASN A 247      -9.050  10.676   6.012  1.00  0.00
ATOM   4149  CB  ASN A 247      -8.198   9.194   8.164  1.00  0.00
ATOM   4150  CG  ASN A 247      -6.735   9.489   7.825  1.00  0.00
ATOM   4151  OD1 ASN A 247      -6.441   9.970   6.732  1.00  0.00
ATOM   4152  ND2 ASN A 247      -5.787   9.205   8.745  1.00  0.00
ATOM   4153  H   ASN A 247     -10.361   9.107   9.441  1.00  0.00
ATOM   4154  HA  ASN A 247      -8.561  11.267   8.780  1.00  0.00
ATOM   4155  HB2 ASN A 247      -8.220   8.572   9.071  1.00  0.00
ATOM   4156  HB3 ASN A 247      -8.623   8.591   7.348  1.00  0.00
ATOM   4157 1HD2 ASN A 247      -4.825   9.385   8.543  1.00  0.00
ATOM   4158 2HD2 ASN A 247      -6.048   8.814   9.628  1.00  0.00
ATOM   4159  N   ASP A 248     -10.901  11.446   7.074  1.00  0.00
ATOM   4160  CA  ASP A 248     -11.536  11.972   5.838  1.00  0.00
ATOM   4161  C   ASP A 248     -11.557  13.520   5.950  1.00  0.00
ATOM   4162  O   ASP A 248     -11.225  14.020   7.056  1.00  0.00
ATOM   4163  CB  ASP A 248     -12.972  11.473   5.766  1.00  0.00
ATOM   4164  CG  ASP A 248     -13.547  11.442   4.357  1.00  0.00
ATOM   4165  OD1 ASP A 248     -12.824  11.892   3.432  1.00  0.00
ATOM   4166  OD2 ASP A 248     -14.689  10.948   4.184  1.00  0.00
ATOM   4167  H   ASP A 248     -11.436  11.591   7.907  1.00  0.00
ATOM   4168  HA  ASP A 248     -10.985  11.644   4.945  1.00  0.00
ATOM   4169  HB2 ASP A 248     -13.018  10.460   6.193  1.00  0.00
ATOM   4170  HB3 ASP A 248     -13.605  12.116   6.396  1.00  0.00
ATOM   4171  N   MET A 249     -11.912  14.172   4.890  1.00  0.00
ATOM   4172  CA  MET A 249     -12.126  15.620   4.888  1.00  0.00
ATOM   4173  C   MET A 249     -12.985  15.973   6.101  1.00  0.00
ATOM   4174  O   MET A 249     -12.493  16.628   7.072  1.00  0.00
ATOM   4175  CB  MET A 249     -12.692  16.147   3.605  1.00  0.00
ATOM   4176  CG  MET A 249     -12.985  17.659   3.549  1.00  0.00
ATOM   4177  SD  MET A 249     -14.657  18.072   4.116  1.00  0.00
ATOM   4178  CE  MET A 249     -15.476  17.391   2.646  1.00  0.00
ATOM   4179  H   MET A 249     -12.065  13.738   4.002  1.00  0.00
ATOM   4180  HA  MET A 249     -11.148  16.119   4.962  1.00  0.00
ATOM   4181  HB2 MET A 249     -11.991  15.902   2.793  1.00  0.00
ATOM   4182  HB3 MET A 249     -13.628  15.608   3.395  1.00  0.00
ATOM   4183  HG2 MET A 249     -12.250  18.193   4.170  1.00  0.00
ATOM   4184  HG3 MET A 249     -12.854  18.015   2.517  1.00  0.00
ATOM   4185  HE1 MET A 249     -16.168  18.138   2.232  1.00  0.00
ATOM   4186  HE2 MET A 249     -14.719  17.133   1.890  1.00  0.00
ATOM   4187  HE3 MET A 249     -16.037  16.487   2.925  1.00  0.00
ATOM   4188  N   PRO A 250     -14.177  15.416   6.431  1.00  0.00
ATOM   4189  CA  PRO A 250     -14.881  15.597   7.705  1.00  0.00
ATOM   4190  C   PRO A 250     -14.036  15.340   8.946  1.00  0.00
ATOM   4191  O   PRO A 250     -12.812  15.441   8.921  1.00  0.00
ATOM   4192  CB  PRO A 250     -16.041  14.574   7.628  1.00  0.00
ATOM   4193  CG  PRO A 250     -15.584  13.557   6.584  1.00  0.00
ATOM   4194  CD  PRO A 250     -14.882  14.460   5.581  1.00  0.00
ATOM   4195  HA  PRO A 250     -15.196  16.645   7.818  1.00  0.00
ATOM   4196  HB2 PRO A 250     -16.218  14.096   8.603  1.00  0.00
ATOM   4197  HB3 PRO A 250     -16.984  15.057   7.331  1.00  0.00
ATOM   4198  HG2 PRO A 250     -14.906  12.802   7.009  1.00  0.00
ATOM   4199  HG3 PRO A 250     -16.429  13.014   6.135  1.00  0.00
ATOM   4200  HD2 PRO A 250     -14.188  13.895   4.941  1.00  0.00
ATOM   4201  HD3 PRO A 250     -15.600  14.961   4.914  1.00  0.00
ATOM   4202  N   LEU A 251     -14.751  15.068   9.998  1.00  0.00
ATOM   4203  CA  LEU A 251     -14.150  14.852  11.282  1.00  0.00
ATOM   4204  C   LEU A 251     -14.401  15.881  12.330  1.00  0.00
ATOM   4205  O   LEU A 251     -15.330  15.708  13.110  1.00  0.00
ATOM   4206  CB  LEU A 251     -12.640  14.706  11.103  1.00  0.00
ATOM   4207  CG  LEU A 251     -11.813  16.009  11.049  1.00  0.00
ATOM   4208  CD1 LEU A 251     -11.176  16.361  12.402  1.00  0.00
ATOM   4209  CD2 LEU A 251     -10.730  15.889   9.969  1.00  0.00
ATOM   4210  H   LEU A 251     -15.747  14.991   9.991  1.00  0.00
ATOM   4211  HA  LEU A 251     -14.639  13.942  11.660  1.00  0.00
ATOM   4212  HB2 LEU A 251     -12.255  14.091  11.929  1.00  0.00
ATOM   4213  HB3 LEU A 251     -12.459  14.147  10.173  1.00  0.00
ATOM   4214  HG  LEU A 251     -12.504  16.828  10.799  1.00  0.00
ATOM   4215 1HD1 LEU A 251     -10.601  17.294  12.306  1.00  0.00
ATOM   4216 2HD1 LEU A 251     -11.966  16.493  13.157  1.00  0.00
ATOM   4217 3HD1 LEU A 251     -10.504  15.548  12.715  1.00  0.00
ATOM   4218 1HD2 LEU A 251     -10.142  16.818   9.933  1.00  0.00
ATOM   4219 2HD2 LEU A 251     -10.066  15.045  10.207  1.00  0.00
ATOM   4220 3HD2 LEU A 251     -11.203  15.717   8.991  1.00  0.00
ATOM   4221  N   LYS A 252     -13.570  16.944  12.274  1.00  0.00
ATOM   4222  CA  LYS A 252     -13.906  18.228  12.806  1.00  0.00
ATOM   4223  C   LYS A 252     -15.055  18.839  12.000  1.00  0.00
ATOM   4224  O   LYS A 252     -14.892  19.130  10.814  1.00  0.00
ATOM   4225  CB  LYS A 252     -12.719  19.183  12.788  1.00  0.00
ATOM   4226  CG  LYS A 252     -11.842  19.184  14.045  1.00  0.00
ATOM   4227  CD  LYS A 252     -10.570  20.020  13.885  1.00  0.00
ATOM   4228  CE  LYS A 252      -9.485  19.541  14.851  1.00  0.00
ATOM   4229  NZ  LYS A 252      -8.874  18.297  14.342  1.00  0.00
ATOM   4230  H   LYS A 252     -12.662  16.908  11.857  1.00  0.00
ATOM   4231  HA  LYS A 252     -14.208  18.080  13.854  1.00  0.00
ATOM   4232  HB2 LYS A 252     -12.086  18.934  11.923  1.00  0.00
ATOM   4233  HB3 LYS A 252     -13.097  20.204  12.627  1.00  0.00
ATOM   4234  HG2 LYS A 252     -12.426  19.573  14.893  1.00  0.00
ATOM   4235  HG3 LYS A 252     -11.565  18.148  14.293  1.00  0.00
ATOM   4236  HD2 LYS A 252     -10.206  19.949  12.850  1.00  0.00
ATOM   4237  HD3 LYS A 252     -10.795  21.080  14.075  1.00  0.00
ATOM   4238  HE2 LYS A 252      -8.715  20.318  14.967  1.00  0.00
ATOM   4239  HE3 LYS A 252      -9.918  19.366  15.847  1.00  0.00
ATOM   4240  HZ1 LYS A 252      -8.011  18.130  14.819  1.00  0.00
ATOM   4241  HZ2 LYS A 252      -9.496  17.530  14.500  1.00  0.00
ATOM   4242  HZ3 LYS A 252      -8.700  18.387  13.361  1.00  0.00
ATOM   4243  N   ASN A 253     -16.179  19.071  12.659  1.00  0.00
ATOM   4244  CA  ASN A 253     -17.388  19.579  12.001  1.00  0.00
ATOM   4245  C   ASN A 253     -18.568  18.608  12.105  1.00  0.00
ATOM   4246  O   ASN A 253     -19.162  18.447  13.179  1.00  0.00
ATOM   4247  CB  ASN A 253     -17.031  19.804  10.521  1.00  0.00
ATOM   4248  CG  ASN A 253     -18.132  20.365   9.620  1.00  0.00
ATOM   4249  OD1 ASN A 253     -18.733  21.387   9.943  1.00  0.00
ATOM   4250  ND2 ASN A 253     -18.429  19.711   8.475  1.00  0.00
ATOM   4251  H   ASN A 253     -16.283  18.919  13.641  1.00  0.00
ATOM   4252  HA  ASN A 253     -17.707  20.508  12.497  1.00  0.00
ATOM   4253  HB2 ASN A 253     -16.171  20.488  10.477  1.00  0.00
ATOM   4254  HB3 ASN A 253     -16.700  18.844  10.099  1.00  0.00
ATOM   4255 1HD2 ASN A 253     -19.149  20.058   7.874  1.00  0.00
ATOM   4256 2HD2 ASN A 253     -17.930  18.881   8.229  1.00  0.00
ATOM   4257  N   ASP A 254     -18.487  17.569  11.221  1.00  0.00
ATOM   4258  CA  ASP A 254     -19.373  16.421  11.317  1.00  0.00
ATOM   4259  C   ASP A 254     -18.754  15.378  12.233  1.00  0.00
ATOM   4260  O   ASP A 254     -18.973  14.165  12.171  1.00  0.00
ATOM   4261  CB  ASP A 254     -19.542  15.773   9.947  1.00  0.00
ATOM   4262  CG  ASP A 254     -20.952  15.268   9.669  1.00  0.00
ATOM   4263  OD1 ASP A 254     -21.708  15.102  10.660  1.00  0.00
ATOM   4264  OD2 ASP A 254     -21.297  15.077   8.476  1.00  0.00
ATOM   4265  H   ASP A 254     -17.832  17.524  10.467  1.00  0.00
ATOM   4266  HA  ASP A 254     -20.343  16.764  11.705  1.00  0.00
ATOM   4267  HB2 ASP A 254     -19.266  16.502   9.172  1.00  0.00
ATOM   4268  HB3 ASP A 254     -18.839  14.931   9.863  1.00  0.00
ATOM   4269  N   ASP A 255     -17.795  15.706  13.070  1.00  0.00
ATOM   4270  CA  ASP A 255     -17.158  14.716  13.912  1.00  0.00
ATOM   4271  C   ASP A 255     -17.867  13.367  13.892  1.00  0.00
ATOM   4272  O   ASP A 255     -19.088  13.292  13.734  1.00  0.00
ATOM   4273  CB  ASP A 255     -17.173  15.185  15.385  1.00  0.00
ATOM   4274  CG  ASP A 255     -16.339  14.318  16.319  1.00  0.00
ATOM   4275  OD1 ASP A 255     -15.724  13.350  15.807  1.00  0.00
ATOM   4276  OD2 ASP A 255     -16.283  14.628  17.535  1.00  0.00
ATOM   4277  H   ASP A 255     -17.444  16.635  13.184  1.00  0.00
ATOM   4278  HA  ASP A 255     -16.139  14.602  13.514  1.00  0.00
ATOM   4279  HB2 ASP A 255     -16.804  16.220  15.433  1.00  0.00
ATOM   4280  HB3 ASP A 255     -18.213  15.197  15.744  1.00  0.00
ATOM   4281  N   LYS A 256     -17.092  12.318  14.051  1.00  0.00
ATOM   4282  CA  LYS A 256     -17.651  10.953  14.040  1.00  0.00
ATOM   4283  C   LYS A 256     -18.853  10.876  14.979  1.00  0.00
ATOM   4284  O   LYS A 256     -18.788  10.251  16.048  1.00  0.00
ATOM   4285  CB  LYS A 256     -16.608   9.928  14.474  1.00  0.00
ATOM   4286  CG  LYS A 256     -16.796   8.509  13.921  1.00  0.00
ATOM   4287  CD  LYS A 256     -17.345   7.531  14.964  1.00  0.00
ATOM   4288  CE  LYS A 256     -18.174   6.435  14.293  1.00  0.00
ATOM   4289  NZ  LYS A 256     -18.649   5.472  15.305  1.00  0.00
ATOM   4290  H   LYS A 256     -16.103  12.363  14.186  1.00  0.00
ATOM   4291  HA  LYS A 256     -17.964  10.723  13.012  1.00  0.00
ATOM   4292  HB2 LYS A 256     -15.616  10.290  14.168  1.00  0.00
ATOM   4293  HB3 LYS A 256     -16.608   9.875  15.573  1.00  0.00
ATOM   4294  HG2 LYS A 256     -17.482   8.543  13.061  1.00  0.00
ATOM   4295  HG3 LYS A 256     -15.832   8.135  13.548  1.00  0.00
ATOM   4296  HD2 LYS A 256     -16.514   7.078  15.524  1.00  0.00
ATOM   4297  HD3 LYS A 256     -17.967   8.073  15.692  1.00  0.00
ATOM   4298  HE2 LYS A 256     -19.030   6.881  13.767  1.00  0.00
ATOM   4299  HE3 LYS A 256     -17.566   5.916  13.536  1.00  0.00
ATOM   4300  HZ1 LYS A 256     -19.190   4.758  14.860  1.00  0.00
ATOM   4301  HZ2 LYS A 256     -17.864   5.056  15.765  1.00  0.00
ATOM   4302  HZ3 LYS A 256     -19.216   5.948  15.978  1.00  0.00
ATOM   4303  N   ASP A 257     -19.922  11.565  14.616  1.00  0.00
ATOM   4304  CA  ASP A 257     -21.190  11.552  15.331  1.00  0.00
ATOM   4305  C   ASP A 257     -22.379  11.649  14.403  1.00  0.00
ATOM   4306  O   ASP A 257     -23.477  12.086  14.814  1.00  0.00
ATOM   4307  CB  ASP A 257     -21.195  12.563  16.458  1.00  0.00
ATOM   4308  CG  ASP A 257     -21.119  14.011  15.993  1.00  0.00
ATOM   4309  OD1 ASP A 257     -21.158  14.218  14.754  1.00  0.00
ATOM   4310  OD2 ASP A 257     -21.052  14.919  16.860  1.00  0.00
ATOM   4311  H   ASP A 257     -19.933  12.155  13.809  1.00  0.00
ATOM   4312  HA  ASP A 257     -21.298  10.568  15.810  1.00  0.00
ATOM   4313  HB2 ASP A 257     -22.110  12.427  17.055  1.00  0.00
ATOM   4314  HB3 ASP A 257     -20.343  12.358  17.124  1.00  0.00
ATOM   4315  N   THR A 258     -22.135  11.259  13.196  1.00  0.00
ATOM   4316  CA  THR A 258     -23.144  11.234  12.120  1.00  0.00
ATOM   4317  C   THR A 258     -23.975  12.498  12.080  1.00  0.00
ATOM   4318  O   THR A 258     -24.057  13.281  13.032  1.00  0.00
ATOM   4319  CB  THR A 258     -24.019   9.974  12.254  1.00  0.00
ATOM   4320  OG1 THR A 258     -24.094   9.509  13.595  1.00  0.00
ATOM   4321  CG2 THR A 258     -23.519   8.824  11.366  1.00  0.00
ATOM   4322  H   THR A 258     -21.233  10.943  12.901  1.00  0.00
ATOM   4323  HA  THR A 258     -22.615  11.192  11.156  1.00  0.00
ATOM   4324  HB  THR A 258     -25.022  10.282  11.922  1.00  0.00
ATOM   4325  HG1 THR A 258     -23.745   8.573  13.644  1.00  0.00
ATOM   4326 1HG2 THR A 258     -24.173   7.949  11.496  1.00  0.00
ATOM   4327 2HG2 THR A 258     -23.534   9.140  10.313  1.00  0.00
ATOM   4328 3HG2 THR A 258     -22.491   8.559  11.654  1.00  0.00
ATOM   4329  N   CYS A 259     -24.669  12.742  11.017  1.00  0.00
ATOM   4330  CA  CYS A 259     -25.435  13.989  10.909  1.00  0.00
ATOM   4331  C   CYS A 259     -25.698  14.587  12.272  1.00  0.00
ATOM   4332  O   CYS A 259     -25.833  13.874  13.276  1.00  0.00
ATOM   4333  CB  CYS A 259     -26.737  13.762  10.145  1.00  0.00
ATOM   4334  SG  CYS A 259     -27.692  15.279   9.770  1.00  0.00
ATOM   4335  H   CYS A 259     -24.736  12.132  10.228  1.00  0.00
ATOM   4336  HA  CYS A 259     -24.831  14.711  10.340  1.00  0.00
ATOM   4337  HB2 CYS A 259     -26.505  13.251   9.200  1.00  0.00
ATOM   4338  HB3 CYS A 259     -27.374  13.082  10.731  1.00  0.00
ATOM   4339  HG  CYS A 259     -28.772  14.962   9.120  1.00  0.00
ATOM   4340  N   HIS A 260     -25.792  15.910  12.329  1.00  0.00
ATOM   4341  CA  HIS A 260     -26.028  16.593  13.593  1.00  0.00
ATOM   4342  C   HIS A 260     -27.022  15.889  14.519  1.00  0.00
ATOM   4343  O   HIS A 260     -26.648  14.995  15.276  1.00  0.00
ATOM   4344  CB  HIS A 260     -26.488  18.029  13.330  1.00  0.00
ATOM   4345  CG  HIS A 260     -26.804  18.820  14.574  1.00  0.00
ATOM   4346  ND1 HIS A 260     -25.923  19.005  15.618  1.00  0.00
ATOM   4347  CD2 HIS A 260     -27.966  19.415  14.963  1.00  0.00
ATOM   4348  CE1 HIS A 260     -26.585  19.696  16.578  1.00  0.00
ATOM   4349  NE2 HIS A 260     -27.826  19.966  16.225  1.00  0.00
ATOM   4350  H   HIS A 260     -25.711  16.515  11.536  1.00  0.00
ATOM   4351  HA  HIS A 260     -25.064  16.583  14.123  1.00  0.00
ATOM   4352  HB2 HIS A 260     -25.703  18.555  12.767  1.00  0.00
ATOM   4353  HB3 HIS A 260     -27.382  18.004  12.690  1.00  0.00
ATOM   4354  HD2 HIS A 260     -28.885  19.453  14.360  1.00  0.00
ATOM   4355  HE1 HIS A 260     -26.139  19.997  17.539  1.00  0.00
ATOM   4356  HE2 HIS A 260     -28.516  20.461  16.754  1.00  0.00
ATOM   4357  N   MET A 261     -28.287  16.357  14.377  1.00  0.00
ATOM   4358  CA  MET A 261     -29.335  15.736  15.266  1.00  0.00
ATOM   4359  C   MET A 261     -30.505  15.137  14.462  1.00  0.00
ATOM   4360  O   MET A 261     -31.655  15.417  14.821  1.00  0.00
ATOM   4361  CB  MET A 261     -29.941  16.750  16.218  1.00  0.00
ATOM   4362  CG  MET A 261     -30.652  16.189  17.466  1.00  0.00
ATOM   4363  SD  MET A 261     -29.681  14.913  18.311  1.00  0.00
ATOM   4364  CE  MET A 261     -30.825  13.567  17.891  1.00  0.00
ATOM   4365  H   MET A 261     -28.593  17.070  13.745  1.00  0.00
ATOM   4366  HA  MET A 261     -28.806  14.945  15.818  1.00  0.00
ATOM   4367  HB2 MET A 261     -29.141  17.427  16.554  1.00  0.00
ATOM   4368  HB3 MET A 261     -30.664  17.360  15.657  1.00  0.00
ATOM   4369  HG2 MET A 261     -30.857  17.012  18.167  1.00  0.00
ATOM   4370  HG3 MET A 261     -31.624  15.768  17.171  1.00  0.00
ATOM   4371  HE1 MET A 261     -30.291  12.605  17.927  1.00  0.00
ATOM   4372  HE2 MET A 261     -31.656  13.552  18.613  1.00  0.00
ATOM   4373  HE3 MET A 261     -31.224  13.726  16.878  1.00  0.00
ATOM   4374  N   LYS A 262     -30.213  14.510  13.302  1.00  0.00
ATOM   4375  CA  LYS A 262     -31.289  14.035  12.420  1.00  0.00
ATOM   4376  C   LYS A 262     -30.871  12.634  11.974  1.00  0.00
ATOM   4377  O   LYS A 262     -31.415  12.220  10.938  1.00  0.00
ATOM   4378  CB  LYS A 262     -31.369  14.777  11.082  1.00  0.00
ATOM   4379  CG  LYS A 262     -32.129  16.110  11.101  1.00  0.00
ATOM   4380  CD  LYS A 262     -31.292  17.282  10.583  1.00  0.00
ATOM   4381  CE  LYS A 262     -30.656  18.044  11.745  1.00  0.00
ATOM   4382  NZ  LYS A 262     -29.943  19.234  11.237  1.00  0.00
ATOM   4383  H   LYS A 262     -29.287  14.329  12.972  1.00  0.00
ATOM   4384  HA  LYS A 262     -32.231  14.144  12.978  1.00  0.00
ATOM   4385  HB2 LYS A 262     -30.345  14.965  10.727  1.00  0.00
ATOM   4386  HB3 LYS A 262     -31.847  14.114  10.347  1.00  0.00
ATOM   4387  HG2 LYS A 262     -33.037  16.016  10.488  1.00  0.00
ATOM   4388  HG3 LYS A 262     -32.455  16.325  12.129  1.00  0.00
ATOM   4389  HD2 LYS A 262     -30.507  16.909   9.908  1.00  0.00
ATOM   4390  HD3 LYS A 262     -31.926  17.961   9.995  1.00  0.00
ATOM   4391  HE2 LYS A 262     -31.431  18.349  12.463  1.00  0.00
ATOM   4392  HE3 LYS A 262     -29.956  17.389  12.285  1.00  0.00
ATOM   4393  HZ1 LYS A 262     -29.530  19.727  12.002  1.00  0.00
ATOM   4394  HZ2 LYS A 262     -29.227  18.948  10.601  1.00  0.00
ATOM   4395  HZ3 LYS A 262     -30.588  19.834  10.765  1.00  0.00
ATOM   4396  N   LYS A 263     -29.782  12.108  12.425  1.00  0.00
ATOM   4397  CA  LYS A 263     -29.257  10.808  12.013  1.00  0.00
ATOM   4398  C   LYS A 263     -29.931   9.609  12.645  1.00  0.00
ATOM   4399  O   LYS A 263     -29.317   8.513  12.601  1.00  0.00
ATOM   4400  CB  LYS A 263     -27.799  10.666  12.459  1.00  0.00
ATOM   4401  CG  LYS A 263     -26.975   9.601  11.723  1.00  0.00
ATOM   4402  CD  LYS A 263     -26.758   9.929  10.245  1.00  0.00
ATOM   4403  CE  LYS A 263     -26.669   8.649   9.415  1.00  0.00
ATOM   4404  NZ  LYS A 263     -26.058   8.940   8.103  1.00  0.00
ATOM   4405  H   LYS A 263     -29.208  12.565  13.105  1.00  0.00
ATOM   4406  HA  LYS A 263     -29.420  10.804  10.925  1.00  0.00
ATOM   4407  HB2 LYS A 263     -27.301  11.638  12.334  1.00  0.00
ATOM   4408  HB3 LYS A 263     -27.786  10.434  13.535  1.00  0.00
ATOM   4409  HG2 LYS A 263     -25.998   9.495  12.217  1.00  0.00
ATOM   4410  HG3 LYS A 263     -27.484   8.629  11.807  1.00  0.00
ATOM   4411  HD2 LYS A 263     -27.585  10.554   9.876  1.00  0.00
ATOM   4412  HD3 LYS A 263     -25.834  10.514  10.125  1.00  0.00
ATOM   4413  HE2 LYS A 263     -26.071   7.896   9.949  1.00  0.00
ATOM   4414  HE3 LYS A 263     -27.673   8.222   9.275  1.00  0.00
ATOM   4415  HZ1 LYS A 263     -26.003   8.098   7.566  1.00  0.00
ATOM   4416  HZ2 LYS A 263     -26.618   9.610   7.616  1.00  0.00
ATOM   4417  HZ3 LYS A 263     -25.139   9.309   8.237  1.00  0.00
ATOM   4418  N   LEU A 264     -31.124   9.793  13.197  1.00  0.00
ATOM   4419  CA  LEU A 264     -31.793   8.751  13.978  1.00  0.00
ATOM   4420  C   LEU A 264     -32.278   7.538  13.190  1.00  0.00
ATOM   4421  O   LEU A 264     -32.552   6.500  13.798  1.00  0.00
ATOM   4422  CB  LEU A 264     -32.994   9.362  14.716  1.00  0.00
ATOM   4423  CG  LEU A 264     -32.724   9.973  16.107  1.00  0.00
ATOM   4424  CD1 LEU A 264     -31.823   9.084  16.979  1.00  0.00
ATOM   4425  CD2 LEU A 264     -32.097  11.365  15.946  1.00  0.00
ATOM   4426  H   LEU A 264     -31.644  10.644  13.120  1.00  0.00
ATOM   4427  HA  LEU A 264     -31.021   8.374  14.665  1.00  0.00
ATOM   4428  HB2 LEU A 264     -33.427  10.145  14.077  1.00  0.00
ATOM   4429  HB3 LEU A 264     -33.760   8.580  14.829  1.00  0.00
ATOM   4430  HG  LEU A 264     -33.691  10.051  16.625  1.00  0.00
ATOM   4431 1HD1 LEU A 264     -31.665   9.568  17.955  1.00  0.00
ATOM   4432 2HD1 LEU A 264     -32.306   8.107  17.129  1.00  0.00
ATOM   4433 3HD1 LEU A 264     -30.854   8.941  16.479  1.00  0.00
ATOM   4434 1HD2 LEU A 264     -31.905  11.798  16.939  1.00  0.00
ATOM   4435 2HD2 LEU A 264     -31.150  11.280  15.394  1.00  0.00
ATOM   4436 3HD2 LEU A 264     -32.788  12.016  15.390  1.00  0.00
ATOM   4437  N   THR A 265     -32.426   7.673  11.908  1.00  0.00
ATOM   4438  CA  THR A 265     -32.922   6.555  11.049  1.00  0.00
ATOM   4439  C   THR A 265     -32.506   5.194  11.605  1.00  0.00
ATOM   4440  O   THR A 265     -33.394   4.286  11.664  1.00  0.00
ATOM   4441  CB  THR A 265     -32.537   6.745   9.587  1.00  0.00
ATOM   4442  OG1 THR A 265     -31.134   6.894   9.414  1.00  0.00
ATOM   4443  CG2 THR A 265     -33.236   7.959   8.957  1.00  0.00
ATOM   4444  H   THR A 265     -32.224   8.515  11.410  1.00  0.00
ATOM   4445  HA  THR A 265     -34.021   6.578  11.076  1.00  0.00
ATOM   4446  HB  THR A 265     -32.870   5.828   9.077  1.00  0.00
ATOM   4447  HG1 THR A 265     -30.928   7.014   8.444  1.00  0.00
ATOM   4448 1HG2 THR A 265     -32.928   8.055   7.905  1.00  0.00
ATOM   4449 2HG2 THR A 265     -34.327   7.822   9.008  1.00  0.00
ATOM   4450 3HG2 THR A 265     -32.955   8.870   9.505  1.00  0.00
ATOM   4451  N   GLU A 266     -31.233   5.146  12.039  1.00  0.00
ATOM   4452  CA  GLU A 266     -30.719   3.921  12.619  1.00  0.00
ATOM   4453  C   GLU A 266     -29.738   4.269  13.794  1.00  0.00
ATOM   4454  O   GLU A 266     -30.089   5.192  14.551  1.00  0.00
ATOM   4455  CB  GLU A 266     -29.915   3.102  11.601  1.00  0.00
ATOM   4456  CG  GLU A 266     -29.176   3.914  10.502  1.00  0.00
ATOM   4457  CD  GLU A 266     -27.731   4.253  10.863  1.00  0.00
ATOM   4458  OE1 GLU A 266     -27.319   3.841  11.980  1.00  0.00
ATOM   4459  OE2 GLU A 266     -27.036   4.915  10.051  1.00  0.00
ATOM   4460  H   GLU A 266     -30.584   5.906  11.997  1.00  0.00
ATOM   4461  HA  GLU A 266     -31.586   3.339  12.964  1.00  0.00
ATOM   4462  HB2 GLU A 266     -29.173   2.503  12.147  1.00  0.00
ATOM   4463  HB3 GLU A 266     -30.600   2.396  11.108  1.00  0.00
ATOM   4464  HG2 GLU A 266     -29.187   3.339   9.564  1.00  0.00
ATOM   4465  HG3 GLU A 266     -29.727   4.847  10.315  1.00  0.00
ATOM   4466  N   PHE A 267     -28.708   3.601  14.123  1.00  0.00
ATOM   4467  CA  PHE A 267     -27.798   3.871  15.284  1.00  0.00
ATOM   4468  C   PHE A 267     -26.674   4.723  14.732  1.00  0.00
ATOM   4469  O   PHE A 267     -25.519   4.246  14.574  1.00  0.00
ATOM   4470  CB  PHE A 267     -27.240   2.524  15.805  1.00  0.00
ATOM   4471  CG  PHE A 267     -27.104   1.461  14.745  1.00  0.00
ATOM   4472  CD1 PHE A 267     -25.879   1.241  14.086  1.00  0.00
ATOM   4473  CD2 PHE A 267     -28.231   0.728  14.342  1.00  0.00
ATOM   4474  CE1 PHE A 267     -25.812   0.370  12.987  1.00  0.00
ATOM   4475  CE2 PHE A 267     -28.164  -0.156  13.259  1.00  0.00
ATOM   4476  CZ  PHE A 267     -26.956  -0.321  12.568  1.00  0.00
ATOM   4477  H   PHE A 267     -28.419   2.800  13.597  1.00  0.00
ATOM   4478  HA  PHE A 267     -28.312   4.377  16.115  1.00  0.00
ATOM   4479  HB2 PHE A 267     -26.255   2.701  16.260  1.00  0.00
ATOM   4480  HB3 PHE A 267     -27.900   2.150  16.601  1.00  0.00
ATOM   4481  HD1 PHE A 267     -24.969   1.754  14.433  1.00  0.00
ATOM   4482  HD2 PHE A 267     -29.181   0.850  14.885  1.00  0.00
ATOM   4483  HE1 PHE A 267     -24.860   0.229  12.455  1.00  0.00
ATOM   4484  HE2 PHE A 267     -29.057  -0.719  12.951  1.00  0.00
ATOM   4485  HZ  PHE A 267     -26.908  -0.992  11.698  1.00  0.00
ATOM   4486  N   TYR A 268     -26.906   6.038  14.696  1.00  0.00
ATOM   4487  CA  TYR A 268     -25.901   6.941  14.129  1.00  0.00
ATOM   4488  C   TYR A 268     -24.701   6.762  15.048  1.00  0.00
ATOM   4489  O   TYR A 268     -23.789   7.595  15.032  1.00  0.00
ATOM   4490  CB  TYR A 268     -26.445   8.368  14.207  1.00  0.00
ATOM   4491  CG  TYR A 268     -26.783   8.793  15.613  1.00  0.00
ATOM   4492  CD1 TYR A 268     -27.949   8.328  16.242  1.00  0.00
ATOM   4493  CD2 TYR A 268     -25.961   9.712  16.288  1.00  0.00
ATOM   4494  CE1 TYR A 268     -28.305   8.801  17.513  1.00  0.00
ATOM   4495  CE2 TYR A 268     -26.322  10.194  17.555  1.00  0.00
ATOM   4496  CZ  TYR A 268     -27.502   9.746  18.161  1.00  0.00
ATOM   4497  OH  TYR A 268     -27.897  10.247  19.414  1.00  0.00
ATOM   4498  H   TYR A 268     -27.736   6.481  15.034  1.00  0.00
ATOM   4499  HA  TYR A 268     -25.645   6.740  13.079  1.00  0.00
ATOM   4500  HB2 TYR A 268     -25.702   9.061  13.789  1.00  0.00
ATOM   4501  HB3 TYR A 268     -27.346   8.446  13.580  1.00  0.00
ATOM   4502  HD1 TYR A 268     -28.586   7.588  15.735  1.00  0.00
ATOM   4503  HD2 TYR A 268     -25.027  10.056  15.820  1.00  0.00
ATOM   4504  HE1 TYR A 268     -29.218   8.429  18.002  1.00  0.00
ATOM   4505  HE2 TYR A 268     -25.679  10.921  18.071  1.00  0.00
ATOM   4506  HH  TYR A 268     -27.219  10.907  19.739  1.00  0.00
ATOM   4507  N   LYS A 269     -24.670   5.695  15.847  1.00  0.00
ATOM   4508  CA  LYS A 269     -23.547   5.460  16.759  1.00  0.00
ATOM   4509  C   LYS A 269     -23.187   3.990  16.685  1.00  0.00
ATOM   4510  O   LYS A 269     -23.868   3.183  16.067  1.00  0.00
ATOM   4511  CB  LYS A 269     -23.862   5.899  18.182  1.00  0.00
ATOM   4512  CG  LYS A 269     -24.113   7.400  18.377  1.00  0.00
ATOM   4513  CD  LYS A 269     -22.839   8.179  18.718  1.00  0.00
ATOM   4514  CE  LYS A 269     -22.000   8.414  17.461  1.00  0.00
ATOM   4515  NZ  LYS A 269     -20.599   8.690  17.837  1.00  0.00
ATOM   4516  H   LYS A 269     -25.387   4.999  15.881  1.00  0.00
ATOM   4517  HA  LYS A 269     -22.685   6.070  16.451  1.00  0.00
ATOM   4518  HB2 LYS A 269     -24.751   5.351  18.526  1.00  0.00
ATOM   4519  HB3 LYS A 269     -23.028   5.599  18.832  1.00  0.00
ATOM   4520  HG2 LYS A 269     -24.556   7.814  17.459  1.00  0.00
ATOM   4521  HG3 LYS A 269     -24.849   7.542  19.182  1.00  0.00
ATOM   4522  HD2 LYS A 269     -23.103   9.144  19.175  1.00  0.00
ATOM   4523  HD3 LYS A 269     -22.249   7.622  19.460  1.00  0.00
ATOM   4524  HE2 LYS A 269     -22.047   7.532  16.807  1.00  0.00
ATOM   4525  HE3 LYS A 269     -22.408   9.260  16.889  1.00  0.00
ATOM   4526  HZ1 LYS A 269     -20.263   9.478  17.321  1.00  0.00
ATOM   4527  HZ2 LYS A 269     -20.548   8.887  18.816  1.00  0.00
ATOM   4528  HZ3 LYS A 269     -20.034   7.891  17.628  1.00  0.00
ATOM   4529  N   ASN A 270     -22.190   3.572  17.476  1.00  0.00
ATOM   4530  CA  ASN A 270     -22.014   2.126  17.698  1.00  0.00
ATOM   4531  C   ASN A 270     -21.248   1.937  19.020  1.00  0.00
ATOM   4532  O   ASN A 270     -21.780   1.539  20.041  1.00  0.00
ATOM   4533  CB  ASN A 270     -21.381   1.397  16.506  1.00  0.00
ATOM   4534  CG  ASN A 270     -20.530   2.237  15.551  1.00  0.00
ATOM   4535  OD1 ASN A 270     -21.064   3.064  14.817  1.00  0.00
ATOM   4536  ND2 ASN A 270     -19.193   2.043  15.535  1.00  0.00
ATOM   4537  H   ASN A 270     -21.535   4.166  17.944  1.00  0.00
ATOM   4538  HA  ASN A 270     -23.001   1.649  17.784  1.00  0.00
ATOM   4539  HB2 ASN A 270     -20.753   0.582  16.897  1.00  0.00
ATOM   4540  HB3 ASN A 270     -22.189   0.929  15.924  1.00  0.00
ATOM   4541 1HD2 ASN A 270     -18.617   2.579  14.917  1.00  0.00
ATOM   4542 2HD2 ASN A 270     -18.779   1.365  16.142  1.00  0.00
ATOM   4543  N   VAL A 271     -19.962   2.187  19.026  1.00  0.00
ATOM   4544  CA  VAL A 271     -19.178   2.045  20.257  1.00  0.00
ATOM   4545  C   VAL A 271     -19.888   2.646  21.424  1.00  0.00
ATOM   4546  O   VAL A 271     -19.758   2.095  22.534  1.00  0.00
ATOM   4547  CB  VAL A 271     -17.779   2.640  20.061  1.00  0.00
ATOM   4548  CG1 VAL A 271     -16.837   2.358  21.254  1.00  0.00
ATOM   4549  CG2 VAL A 271     -17.098   2.061  18.804  1.00  0.00
ATOM   4550  H   VAL A 271     -19.440   2.482  18.226  1.00  0.00
ATOM   4551  HA  VAL A 271     -19.061   0.974  20.481  1.00  0.00
ATOM   4552  HB  VAL A 271     -17.936   3.724  19.965  1.00  0.00
ATOM   4553 1HG1 VAL A 271     -15.852   2.807  21.059  1.00  0.00
ATOM   4554 2HG1 VAL A 271     -17.264   2.795  22.170  1.00  0.00
ATOM   4555 3HG1 VAL A 271     -16.725   1.272  21.385  1.00  0.00
ATOM   4556 1HG2 VAL A 271     -16.098   2.506  18.690  1.00  0.00
ATOM   4557 2HG2 VAL A 271     -17.004   0.969  18.907  1.00  0.00
ATOM   4558 3HG2 VAL A 271     -17.705   2.294  17.917  1.00  0.00
ATOM   4559  N   ASP A 272     -20.680   3.698  21.179  1.00  0.00
ATOM   4560  CA  ASP A 272     -21.365   4.401  22.255  1.00  0.00
ATOM   4561  C   ASP A 272     -22.148   3.508  23.129  1.00  0.00
ATOM   4562  O   ASP A 272     -22.407   3.843  24.280  1.00  0.00
ATOM   4563  CB  ASP A 272     -22.218   5.514  21.662  1.00  0.00
ATOM   4564  CG  ASP A 272     -22.717   6.525  22.686  1.00  0.00
ATOM   4565  OD1 ASP A 272     -22.292   6.407  23.863  1.00  0.00
ATOM   4566  OD2 ASP A 272     -23.497   7.433  22.303  1.00  0.00
ATOM   4567  H   ASP A 272     -20.854   4.066  20.266  1.00  0.00
ATOM   4568  HA  ASP A 272     -20.601   4.840  22.914  1.00  0.00
ATOM   4569  HB2 ASP A 272     -21.631   6.043  20.896  1.00  0.00
ATOM   4570  HB3 ASP A 272     -23.083   5.066  21.152  1.00  0.00
ATOM   4571  N   LYS A 273     -22.200   2.226  22.723  1.00  0.00
ATOM   4572  CA  LYS A 273     -22.810   1.183  23.530  1.00  0.00
ATOM   4573  C   LYS A 273     -24.217   1.633  23.898  1.00  0.00
ATOM   4574  O   LYS A 273     -25.105   0.804  24.084  1.00  0.00
ATOM   4575  CB  LYS A 273     -21.999   0.759  24.754  1.00  0.00
ATOM   4576  CG  LYS A 273     -22.475  -0.516  25.463  1.00  0.00
ATOM   4577  CD  LYS A 273     -22.784  -0.295  26.947  1.00  0.00
ATOM   4578  CE  LYS A 273     -24.265  -0.547  27.232  1.00  0.00
ATOM   4579  NZ  LYS A 273     -24.525  -0.438  28.681  1.00  0.00
ATOM   4580  H   LYS A 273     -21.829   1.905  21.852  1.00  0.00
ATOM   4581  HA  LYS A 273     -22.843   0.266  22.924  1.00  0.00
ATOM   4582  HB2 LYS A 273     -20.953   0.615  24.446  1.00  0.00
ATOM   4583  HB3 LYS A 273     -22.010   1.585  25.482  1.00  0.00
ATOM   4584  HG2 LYS A 273     -23.376  -0.895  24.959  1.00  0.00
ATOM   4585  HG3 LYS A 273     -21.702  -1.293  25.367  1.00  0.00
ATOM   4586  HD2 LYS A 273     -22.167  -0.969  27.560  1.00  0.00
ATOM   4587  HD3 LYS A 273     -22.519   0.733  27.233  1.00  0.00
ATOM   4588  HE2 LYS A 273     -24.882   0.180  26.684  1.00  0.00
ATOM   4589  HE3 LYS A 273     -24.552  -1.547  26.872  1.00  0.00
ATOM   4590  HZ1 LYS A 273     -25.495  -0.604  28.860  1.00  0.00
ATOM   4591  HZ2 LYS A 273     -23.975  -1.116  29.170  1.00  0.00
ATOM   4592  HZ3 LYS A 273     -24.280   0.479  28.995  1.00  0.00
ATOM   4593  N   TYR A 274     -24.431   2.920  23.880  1.00  0.00
ATOM   4594  CA  TYR A 274     -25.769   3.453  24.201  1.00  0.00
ATOM   4595  C   TYR A 274     -26.682   3.218  22.989  1.00  0.00
ATOM   4596  O   TYR A 274     -27.880   2.881  23.115  1.00  0.00
ATOM   4597  CB  TYR A 274     -25.671   4.978  24.470  1.00  0.00
ATOM   4598  CG  TYR A 274     -24.817   5.310  25.667  1.00  0.00
ATOM   4599  CD1 TYR A 274     -24.620   4.370  26.691  1.00  0.00
ATOM   4600  CD2 TYR A 274     -24.256   6.592  25.800  1.00  0.00
ATOM   4601  CE1 TYR A 274     -23.904   4.717  27.844  1.00  0.00
ATOM   4602  CE2 TYR A 274     -23.549   6.944  26.959  1.00  0.00
ATOM   4603  CZ  TYR A 274     -23.386   6.007  27.986  1.00  0.00
ATOM   4604  OH  TYR A 274     -22.710   6.356  29.172  1.00  0.00
ATOM   4605  H   TYR A 274     -23.741   3.609  23.659  1.00  0.00
ATOM   4606  HA  TYR A 274     -26.171   2.951  25.093  1.00  0.00
ATOM   4607  HB2 TYR A 274     -25.256   5.476  23.581  1.00  0.00
ATOM   4608  HB3 TYR A 274     -26.682   5.383  24.623  1.00  0.00
ATOM   4609  HD1 TYR A 274     -25.029   3.354  26.586  1.00  0.00
ATOM   4610  HD2 TYR A 274     -24.374   7.325  24.989  1.00  0.00
ATOM   4611  HE1 TYR A 274     -23.750   3.974  28.640  1.00  0.00
ATOM   4612  HE2 TYR A 274     -23.123   7.953  27.060  1.00  0.00
ATOM   4613  HH  TYR A 274     -22.403   7.306  29.114  1.00  0.00
ATOM   4614  N   LYS A 275     -26.086   3.362  21.810  1.00  0.00
ATOM   4615  CA  LYS A 275     -26.775   3.140  20.542  1.00  0.00
ATOM   4616  C   LYS A 275     -26.733   1.651  20.206  1.00  0.00
ATOM   4617  O   LYS A 275     -25.684   1.005  20.204  1.00  0.00
ATOM   4618  CB  LYS A 275     -26.113   3.964  19.440  1.00  0.00
ATOM   4619  CG  LYS A 275     -26.735   5.340  19.168  1.00  0.00
ATOM   4620  CD  LYS A 275     -28.266   5.320  19.203  1.00  0.00
ATOM   4621  CE  LYS A 275     -28.782   5.930  20.508  1.00  0.00
ATOM   4622  NZ  LYS A 275     -28.514   7.382  20.525  1.00  0.00
ATOM   4623  H   LYS A 275     -25.128   3.632  21.707  1.00  0.00
ATOM   4624  HA  LYS A 275     -27.825   3.459  20.626  1.00  0.00
ATOM   4625  HB2 LYS A 275     -25.054   4.107  19.700  1.00  0.00
ATOM   4626  HB3 LYS A 275     -26.140   3.381  18.508  1.00  0.00
ATOM   4627  HG2 LYS A 275     -26.365   6.058  19.915  1.00  0.00
ATOM   4628  HG3 LYS A 275     -26.400   5.700  18.183  1.00  0.00
ATOM   4629  HD2 LYS A 275     -28.666   5.881  18.346  1.00  0.00
ATOM   4630  HD3 LYS A 275     -28.628   4.285  19.108  1.00  0.00
ATOM   4631  HE2 LYS A 275     -29.862   5.746  20.608  1.00  0.00
ATOM   4632  HE3 LYS A 275     -28.293   5.448  21.367  1.00  0.00
ATOM   4633  HZ1 LYS A 275     -29.261   7.854  20.994  1.00  0.00
ATOM   4634  HZ2 LYS A 275     -27.655   7.558  21.007  1.00  0.00
ATOM   4635  HZ3 LYS A 275     -28.444   7.720  19.586  1.00  0.00
ATOM   4636  N   ILE A 276     -27.862   1.011  19.970  1.00  0.00
ATOM   4637  CA  ILE A 276     -27.891  -0.381  19.653  1.00  0.00
ATOM   4638  C   ILE A 276     -26.602  -0.833  19.018  1.00  0.00
ATOM   4639  O   ILE A 276     -26.554  -1.026  17.787  1.00  0.00
ATOM   4640  CB  ILE A 276     -29.094  -0.797  18.824  1.00  0.00
ATOM   4641  CG1 ILE A 276     -29.414   0.168  17.652  1.00  0.00
ATOM   4642  CG2 ILE A 276     -30.334  -1.592  19.297  1.00  0.00
ATOM   4643  CD1 ILE A 276     -29.898  -0.541  16.382  1.00  0.00
ATOM   4644  H   ILE A 276     -28.763   1.444  19.996  1.00  0.00
ATOM   4645  HA  ILE A 276     -27.999  -0.900  20.616  1.00  0.00
ATOM   4646  HB  ILE A 276     -28.566  -1.732  18.591  1.00  0.00
ATOM   4647 2HG1 ILE A 276     -30.184   0.884  17.977  1.00  0.00
ATOM   4648 3HG1 ILE A 276     -28.513   0.753  17.414  1.00  0.00
ATOM   4649 1HG2 ILE A 276     -31.026  -1.729  18.453  1.00  0.00
ATOM   4650 2HG2 ILE A 276     -30.017  -2.576  19.674  1.00  0.00
ATOM   4651 3HG2 ILE A 276     -30.841  -1.038  20.100  1.00  0.00
ATOM   4652 1HD1 ILE A 276     -30.103   0.204  15.600  1.00  0.00
ATOM   4653 2HD1 ILE A 276     -29.120  -1.236  16.031  1.00  0.00
ATOM   4654 3HD1 ILE A 276     -30.818  -1.103  16.603  1.00  0.00
ATOM   4655  N   ASN A 277     -25.565  -1.035  19.828  1.00  0.00
ATOM   4656  CA  ASN A 277     -24.282  -1.513  19.170  1.00  0.00
ATOM   4657  C   ASN A 277     -23.741  -2.704  19.952  1.00  0.00
ATOM   4658  O   ASN A 277     -24.186  -3.883  19.818  1.00  0.00
ATOM   4659  CB  ASN A 277     -23.288  -0.391  19.044  1.00  0.00
ATOM   4660  CG  ASN A 277     -21.850  -0.775  18.695  1.00  0.00
ATOM   4661  OD1 ASN A 277     -20.885  -0.582  19.622  1.00  0.00
ATOM   4662  ND2 ASN A 277     -21.588  -1.256  17.595  1.00  0.00
ATOM   4663  H   ASN A 277     -25.546  -0.905  20.819  1.00  0.00
ATOM   4664  HA  ASN A 277     -24.485  -1.845  18.142  1.00  0.00
ATOM   4665  HB2 ASN A 277     -23.653   0.304  18.272  1.00  0.00
ATOM   4666  HB3 ASN A 277     -23.273   0.162  19.995  1.00  0.00
ATOM   4667 1HD2 ASN A 277     -20.647  -1.511  17.372  1.00  0.00
ATOM   4668 2HD2 ASN A 277     -22.315  -1.391  16.922  1.00  0.00
ATOM   4669  N   TYR A 278     -22.718  -2.462  20.820  1.00  0.00
ATOM   4670  CA  TYR A 278     -22.197  -3.539  21.597  1.00  0.00
ATOM   4671  C   TYR A 278     -23.250  -4.569  22.041  1.00  0.00
ATOM   4672  O   TYR A 278     -23.185  -5.720  21.663  1.00  0.00
ATOM   4673  CB  TYR A 278     -21.461  -2.903  22.846  1.00  0.00
ATOM   4674  CG  TYR A 278     -20.057  -2.453  22.534  1.00  0.00
ATOM   4675  CD1 TYR A 278     -19.414  -2.872  21.359  1.00  0.00
ATOM   4676  CD2 TYR A 278     -19.351  -1.654  23.452  1.00  0.00
ATOM   4677  CE1 TYR A 278     -18.075  -2.528  21.121  1.00  0.00
ATOM   4678  CE2 TYR A 278     -18.010  -1.319  23.219  1.00  0.00
ATOM   4679  CZ  TYR A 278     -17.370  -1.769  22.058  1.00  0.00
ATOM   4680  OH  TYR A 278     -16.014  -1.471  21.828  1.00  0.00
ATOM   4681  H   TYR A 278     -22.286  -1.573  20.969  1.00  0.00
ATOM   4682  HA  TYR A 278     -21.504  -4.116  20.967  1.00  0.00
ATOM   4683  HB2 TYR A 278     -22.043  -2.044  23.210  1.00  0.00
ATOM   4684  HB3 TYR A 278     -21.431  -3.640  23.662  1.00  0.00
ATOM   4685  HD1 TYR A 278     -19.963  -3.473  20.620  1.00  0.00
ATOM   4686  HD2 TYR A 278     -19.855  -1.289  24.359  1.00  0.00
ATOM   4687  HE1 TYR A 278     -17.580  -2.856  20.194  1.00  0.00
ATOM   4688  HE2 TYR A 278     -17.461  -0.705  23.948  1.00  0.00
ATOM   4689  HH  TYR A 278     -15.658  -0.924  22.586  1.00  0.00
ATOM   4690  N   GLU A 279     -24.206  -4.162  22.863  1.00  0.00
ATOM   4691  CA  GLU A 279     -25.345  -4.991  23.281  1.00  0.00
ATOM   4692  C   GLU A 279     -26.537  -4.210  22.649  1.00  0.00
ATOM   4693  O   GLU A 279     -26.796  -3.084  23.088  1.00  0.00
ATOM   4694  CB  GLU A 279     -25.541  -5.131  24.775  1.00  0.00
ATOM   4695  CG  GLU A 279     -24.395  -5.834  25.550  1.00  0.00
ATOM   4696  CD  GLU A 279     -23.115  -5.001  25.635  1.00  0.00
ATOM   4697  OE1 GLU A 279     -23.252  -3.793  25.955  1.00  0.00
ATOM   4698  OE2 GLU A 279     -22.011  -5.548  25.381  1.00  0.00
ATOM   4699  H   GLU A 279     -24.218  -3.246  23.264  1.00  0.00
ATOM   4700  HA  GLU A 279     -25.217  -6.036  22.960  1.00  0.00
ATOM   4701  HB2 GLU A 279     -25.682  -4.127  25.201  1.00  0.00
ATOM   4702  HB3 GLU A 279     -26.471  -5.689  24.952  1.00  0.00
ATOM   4703  HG2 GLU A 279     -24.740  -6.065  26.570  1.00  0.00
ATOM   4704  HG3 GLU A 279     -24.167  -6.793  25.062  1.00  0.00
ATOM   4705  N   ASN A 280     -27.187  -4.828  21.684  1.00  0.00
ATOM   4706  CA  ASN A 280     -28.361  -4.172  21.069  1.00  0.00
ATOM   4707  C   ASN A 280     -29.584  -4.341  21.930  1.00  0.00
ATOM   4708  O   ASN A 280     -30.495  -3.499  21.913  1.00  0.00
ATOM   4709  CB  ASN A 280     -28.680  -4.776  19.687  1.00  0.00
ATOM   4710  CG  ASN A 280     -27.590  -4.674  18.619  1.00  0.00
ATOM   4711  OD1 ASN A 280     -26.494  -5.197  18.804  1.00  0.00
ATOM   4712  ND2 ASN A 280     -27.861  -3.997  17.480  1.00  0.00
ATOM   4713  H   ASN A 280     -26.954  -5.729  21.316  1.00  0.00
ATOM   4714  HA  ASN A 280     -28.106  -3.107  20.968  1.00  0.00
ATOM   4715  HB2 ASN A 280     -28.925  -5.840  19.827  1.00  0.00
ATOM   4716  HB3 ASN A 280     -29.586  -4.286  19.301  1.00  0.00
ATOM   4717 1HD2 ASN A 280     -27.163  -3.913  16.769  1.00  0.00
ATOM   4718 2HD2 ASN A 280     -28.760  -3.579  17.349  1.00  0.00
ATOM   4719  N   ASP D 283      -8.580 -10.066  13.636  1.00  0.00
ATOM   4720  CA  ASP D 283      -7.332  -9.715  12.889  1.00  0.00
ATOM   4721  C   ASP D 283      -7.041 -10.781  11.824  1.00  0.00
ATOM   4722  O   ASP D 283      -6.050 -11.515  11.914  1.00  0.00
ATOM   4723  CB  ASP D 283      -6.150  -9.612  13.866  1.00  0.00
ATOM   4724  CG  ASP D 283      -5.054  -8.673  13.374  1.00  0.00
ATOM   4725  OD1 ASP D 283      -4.530  -8.888  12.257  1.00  0.00
ATOM   4726  OD2 ASP D 283      -4.717  -7.718  14.111  1.00  0.00
ATOM   4727  HA  ASP D 283      -7.472  -8.744  12.393  1.00  0.00
ATOM   4728  HB2 ASP D 283      -6.517  -9.259  14.842  1.00  0.00
ATOM   4729  HB3 ASP D 283      -5.724 -10.613  14.026  1.00  0.00
ATOM   4730  H   ASP D 283      -8.480 -10.066  13.636  1.00  0.00
ATOM   4731  N   ASP D 284      -7.913 -10.866  10.820  1.00  0.00
ATOM   4732  CA  ASP D 284      -7.759 -11.840   9.737  1.00  0.00
ATOM   4733  C   ASP D 284      -7.140 -11.206   8.488  1.00  0.00
ATOM   4734  O   ASP D 284      -7.708 -10.290   7.887  1.00  0.00
ATOM   4735  CB  ASP D 284      -9.118 -12.476   9.394  1.00  0.00
ATOM   4736  CG  ASP D 284     -10.102 -11.480   8.785  1.00  0.00
ATOM   4737  OD1 ASP D 284     -10.401 -10.451   9.434  1.00  0.00
ATOM   4738  OD2 ASP D 284     -10.578 -11.732   7.654  1.00  0.00
ATOM   4739  H   ASP D 284      -8.721 -10.282  10.735  1.00  0.00
ATOM   4740  HA  ASP D 284      -7.072 -12.624  10.089  1.00  0.00
ATOM   4741  HB2 ASP D 284      -8.961 -13.306   8.691  1.00  0.00
ATOM   4742  HB3 ASP D 284      -9.558 -12.906  10.306  1.00  0.00
ATOM   4743  N   ASP D 285      -5.969 -11.705   8.100  1.00  0.00
ATOM   4744  CA  ASP D 285      -5.275 -11.185   6.926  1.00  0.00
ATOM   4745  C   ASP D 285      -4.695 -12.316   6.078  1.00  0.00
ATOM   4746  O   ASP D 285      -3.989 -13.194   6.573  1.00  0.00
ATOM   4747  CB  ASP D 285      -4.180 -10.220   7.371  1.00  0.00
ATOM   4748  CG  ASP D 285      -4.725  -9.082   8.222  1.00  0.00
ATOM   4749  OD1 ASP D 285      -5.603  -8.340   7.729  1.00  0.00
ATOM   4750  OD2 ASP D 285      -4.275  -8.931   9.383  1.00  0.00
ATOM   4751  H   ASP D 285      -5.493 -12.449   8.569  1.00  0.00
ATOM   4752  HA  ASP D 285      -5.999 -10.646   6.296  1.00  0.00
ATOM   4753  HB2 ASP D 285      -3.421 -10.771   7.944  1.00  0.00
ATOM   4754  HB3 ASP D 285      -3.678  -9.804   6.485  1.00  0.00
ATOM   4755  N   ASP D 286      -4.996 -12.274   4.788  1.00  0.00
ATOM   4756  CA  ASP D 286      -4.531 -13.284   3.853  1.00  0.00
ATOM   4757  C   ASP D 286      -3.045 -13.272   3.492  1.00  0.00
ATOM   4758  O   ASP D 286      -2.295 -14.191   3.852  1.00  0.00
ATOM   4759  CB  ASP D 286      -5.370 -13.192   2.576  1.00  0.00
ATOM   4760  CG  ASP D 286      -5.156 -14.372   1.649  1.00  0.00
ATOM   4761  OD1 ASP D 286      -3.992 -14.642   1.280  1.00  0.00
ATOM   4762  OD2 ASP D 286      -6.159 -15.030   1.282  1.00  0.00
ATOM   4763  H   ASP D 286      -5.554 -11.557   4.371  1.00  0.00
ATOM   4764  HA  ASP D 286      -4.662 -14.237   4.387  1.00  0.00
ATOM   4765  HB2 ASP D 286      -6.435 -13.131   2.845  1.00  0.00
ATOM   4766  HB3 ASP D 286      -5.118 -12.263   2.044  1.00  0.00
ATOM   4767  N   GLU D 287      -2.631 -12.238   2.764  1.00  0.00
ATOM   4768  CA  GLU D 287      -1.239 -12.117   2.340  1.00  0.00
ATOM   4769  C   GLU D 287      -0.189 -11.904   3.431  1.00  0.00
ATOM   4770  O   GLU D 287       0.988 -11.699   3.123  1.00  0.00
ATOM   4771  CB  GLU D 287      -1.126 -11.048   1.248  1.00  0.00
ATOM   4772  CG  GLU D 287      -2.166  -9.928   1.325  1.00  0.00
ATOM   4773  CD  GLU D 287      -2.373  -9.229  -0.015  1.00  0.00
ATOM   4774  OE1 GLU D 287      -1.389  -8.685  -0.559  1.00  0.00
ATOM   4775  OE2 GLU D 287      -3.518  -9.224  -0.524  1.00  0.00
ATOM   4776  H   GLU D 287      -3.224 -11.491   2.463  1.00  0.00
ATOM   4777  HA  GLU D 287      -0.982 -13.115   1.956  1.00  0.00
ATOM   4778  HB2 GLU D 287      -0.123 -10.600   1.297  1.00  0.00
ATOM   4779  HB3 GLU D 287      -1.211 -11.539   0.267  1.00  0.00
ATOM   4780  HG2 GLU D 287      -3.124 -10.345   1.669  1.00  0.00
ATOM   4781  HG3 GLU D 287      -1.849  -9.189   2.076  1.00  0.00
ATOM   4782  N   GLU D 288      -0.599 -11.953   4.699  1.00  0.00
ATOM   4783  CA  GLU D 288       0.370 -11.775   5.772  1.00  0.00
ATOM   4784  C   GLU D 288       1.106 -13.111   5.825  1.00  0.00
ATOM   4785  O   GLU D 288       2.011 -13.328   6.631  1.00  0.00
ATOM   4786  CB  GLU D 288      -0.319 -11.445   7.089  1.00  0.00
ATOM   4787  CG  GLU D 288      -1.029 -10.095   7.038  1.00  0.00
ATOM   4788  CD  GLU D 288      -1.022  -9.361   8.364  1.00  0.00
ATOM   4789  OE1 GLU D 288      -1.473  -9.950   9.371  1.00  0.00
ATOM   4790  OE2 GLU D 288      -0.569  -8.194   8.390  1.00  0.00
ATOM   4791  H   GLU D 288      -1.542 -12.107   4.992  1.00  0.00
ATOM   4792  HA  GLU D 288       1.055 -10.933   5.595  1.00  0.00
ATOM   4793  HB2 GLU D 288      -1.048 -12.234   7.329  1.00  0.00
ATOM   4794  HB3 GLU D 288       0.425 -11.437   7.900  1.00  0.00
ATOM   4795  HG2 GLU D 288      -0.547  -9.464   6.275  1.00  0.00
ATOM   4796  HG3 GLU D 288      -2.070 -10.248   6.718  1.00  0.00
ATOM   4797  N   GLU D 289       0.681 -13.999   4.928  1.00  0.00
ATOM   4798  CA  GLU D 289       1.242 -15.330   4.775  1.00  0.00
ATOM   4799  C   GLU D 289       2.477 -15.098   3.902  1.00  0.00
ATOM   4800  O   GLU D 289       3.493 -15.794   4.035  1.00  0.00
ATOM   4801  CB  GLU D 289       0.270 -16.249   4.028  1.00  0.00
ATOM   4802  CG  GLU D 289      -0.910 -16.774   4.833  1.00  0.00
ATOM   4803  CD  GLU D 289      -1.946 -17.460   3.946  1.00  0.00
ATOM   4804  OE1 GLU D 289      -1.536 -18.143   2.980  1.00  0.00
ATOM   4805  OE2 GLU D 289      -3.162 -17.323   4.219  1.00  0.00
ATOM   4806  H   GLU D 289      -0.065 -13.807   4.289  1.00  0.00
ATOM   4807  HA  GLU D 289       1.460 -15.805   5.743  1.00  0.00
ATOM   4808  HB2 GLU D 289      -0.120 -15.704   3.156  1.00  0.00
ATOM   4809  HB3 GLU D 289       0.837 -17.110   3.642  1.00  0.00
ATOM   4810  HG2 GLU D 289      -0.548 -17.486   5.591  1.00  0.00
ATOM   4811  HG3 GLU D 289      -1.384 -15.942   5.373  1.00  0.00
ATOM   4812  N   ASP D 290       2.367 -14.120   2.995  1.00  0.00
ATOM   4813  CA  ASP D 290       3.471 -13.784   2.097  1.00  0.00
ATOM   4814  C   ASP D 290       4.608 -13.229   2.936  1.00  0.00
ATOM   4815  O   ASP D 290       5.769 -13.431   2.614  1.00  0.00
ATOM   4816  CB  ASP D 290       3.060 -12.741   1.051  1.00  0.00
ATOM   4817  CG  ASP D 290       2.113 -13.300   0.000  1.00  0.00
ATOM   4818  OD1 ASP D 290       1.917 -14.535  -0.032  1.00  0.00
ATOM   4819  OD2 ASP D 290       1.570 -12.504  -0.798  1.00  0.00
ATOM   4820  H   ASP D 290       1.546 -13.564   2.868  1.00  0.00
ATOM   4821  HA  ASP D 290       3.776 -14.693   1.558  1.00  0.00
ATOM   4822  HB2 ASP D 290       2.578 -11.892   1.557  1.00  0.00
ATOM   4823  HB3 ASP D 290       3.961 -12.351   0.555  1.00  0.00
ATOM   4824  N   ASP D 291       4.266 -12.519   4.008  1.00  0.00
ATOM   4825  CA  ASP D 291       5.280 -11.949   4.877  1.00  0.00
ATOM   4826  C   ASP D 291       6.145 -13.073   5.446  1.00  0.00
ATOM   4827  O   ASP D 291       7.353 -12.906   5.627  1.00  0.00
ATOM   4828  CB  ASP D 291       4.638 -11.135   6.003  1.00  0.00
ATOM   4829  CG  ASP D 291       4.070  -9.805   5.510  1.00  0.00
ATOM   4830  OD1 ASP D 291       4.263  -9.473   4.317  1.00  0.00
ATOM   4831  OD2 ASP D 291       3.438  -9.082   6.313  1.00  0.00
ATOM   4832  H   ASP D 291       3.323 -12.332   4.285  1.00  0.00
ATOM   4833  HA  ASP D 291       5.914 -11.265   4.293  1.00  0.00
ATOM   4834  HB2 ASP D 291       3.833 -11.726   6.465  1.00  0.00
ATOM   4835  HB3 ASP D 291       5.387 -10.943   6.785  1.00  0.00
ATOM   4836  N   PHE D 292       5.526 -14.223   5.709  1.00  0.00
ATOM   4837  CA  PHE D 292       6.243 -15.368   6.245  1.00  0.00
ATOM   4838  C   PHE D 292       7.246 -15.828   5.185  1.00  0.00
ATOM   4839  O   PHE D 292       8.412 -16.091   5.482  1.00  0.00
ATOM   4840  CB  PHE D 292       5.266 -16.493   6.576  1.00  0.00
ATOM   4841  CG  PHE D 292       5.919 -17.693   7.175  1.00  0.00
ATOM   4842  CD1 PHE D 292       6.318 -17.689   8.515  1.00  0.00
ATOM   4843  CD2 PHE D 292       6.197 -18.812   6.386  1.00  0.00
ATOM   4844  CE1 PHE D 292       6.993 -18.785   9.065  1.00  0.00
ATOM   4845  CE2 PHE D 292       6.872 -19.921   6.925  1.00  0.00
ATOM   4846  CZ  PHE D 292       7.273 -19.904   8.270  1.00  0.00
ATOM   4847  H   PHE D 292       4.549 -14.379   5.561  1.00  0.00
ATOM   4848  HA  PHE D 292       6.767 -15.094   7.172  1.00  0.00
ATOM   4849  HB2 PHE D 292       4.505 -16.112   7.274  1.00  0.00
ATOM   4850  HB3 PHE D 292       4.740 -16.792   5.658  1.00  0.00
ATOM   4851  HD1 PHE D 292       6.098 -16.814   9.144  1.00  0.00
ATOM   4852  HD2 PHE D 292       5.884 -18.825   5.332  1.00  0.00
ATOM   4853  HE1 PHE D 292       7.303 -18.766  10.120  1.00  0.00
ATOM   4854  HE2 PHE D 292       7.086 -20.798   6.295  1.00  0.00
ATOM   4855  HZ  PHE D 292       7.804 -20.767   8.699  1.00  0.00
ATOM   4856  N   VAL D 293       6.804 -15.912   3.938  1.00  0.00
ATOM   4857  CA  VAL D 293       7.702 -16.333   2.876  1.00  0.00
ATOM   4858  C   VAL D 293       8.870 -15.358   2.761  1.00  0.00
ATOM   4859  O   VAL D 293      10.011 -15.766   2.536  1.00  0.00
ATOM   4860  CB  VAL D 293       6.990 -16.380   1.507  1.00  0.00
ATOM   4861  CG1 VAL D 293       8.005 -16.685   0.403  1.00  0.00
ATOM   4862  CG2 VAL D 293       5.900 -17.428   1.535  1.00  0.00
ATOM   4863  H   VAL D 293       5.870 -15.704   3.648  1.00  0.00
ATOM   4864  HA  VAL D 293       8.056 -17.342   3.135  1.00  0.00
ATOM   4865  HB  VAL D 293       6.531 -15.403   1.297  1.00  0.00
ATOM   4866 1HG1 VAL D 293       7.491 -16.718  -0.570  1.00  0.00
ATOM   4867 2HG1 VAL D 293       8.774 -15.900   0.385  1.00  0.00
ATOM   4868 3HG1 VAL D 293       8.479 -17.658   0.600  1.00  0.00
ATOM   4869 1HG2 VAL D 293       5.395 -17.458   0.559  1.00  0.00
ATOM   4870 2HG2 VAL D 293       6.342 -18.412   1.750  1.00  0.00
ATOM   4871 3HG2 VAL D 293       5.169 -17.176   2.318  1.00  0.00
ATOM   4872  N   TYR D 294       8.594 -14.071   2.916  1.00  0.00
ATOM   4873  CA  TYR D 294       9.665 -13.080   2.813  1.00  0.00
ATOM   4874  C   TYR D 294      10.741 -13.271   3.874  1.00  0.00
ATOM   4875  O   TYR D 294      11.945 -13.216   3.571  1.00  0.00
ATOM   4876  CB  TYR D 294       9.123 -11.649   2.918  1.00  0.00
ATOM   4877  CG  TYR D 294       8.048 -11.291   1.907  1.00  0.00
ATOM   4878  CD1 TYR D 294       7.989 -11.913   0.651  1.00  0.00
ATOM   4879  CD2 TYR D 294       7.075 -10.329   2.213  1.00  0.00
ATOM   4880  CE1 TYR D 294       6.980 -11.585  -0.259  1.00  0.00
ATOM   4881  CE2 TYR D 294       6.074  -9.997   1.318  1.00  0.00
ATOM   4882  CZ  TYR D 294       6.029 -10.623   0.088  1.00  0.00
ATOM   4883  OH  TYR D 294       5.039 -10.274  -0.792  1.00  0.00
ATOM   4884  H   TYR D 294       7.684 -13.700   3.105  1.00  0.00
ATOM   4885  HA  TYR D 294      10.115 -13.235   1.821  1.00  0.00
ATOM   4886  HB2 TYR D 294       8.716 -11.502   3.929  1.00  0.00
ATOM   4887  HB3 TYR D 294       9.961 -10.947   2.803  1.00  0.00
ATOM   4888  HD1 TYR D 294       8.744 -12.666   0.380  1.00  0.00
ATOM   4889  HD2 TYR D 294       7.109  -9.825   3.191  1.00  0.00
ATOM   4890  HE1 TYR D 294       6.935 -12.081  -1.241  1.00  0.00
ATOM   4891  HE2 TYR D 294       5.320  -9.241   1.582  1.00  0.00
ATOM   4892  HH  TYR D 294       5.198 -10.725  -1.670  1.00  0.00
ATOM   4893  N   PHE D 295      10.313 -13.505   5.117  1.00  0.00
ATOM   4894  CA  PHE D 295      11.271 -13.693   6.187  1.00  0.00
ATOM   4895  C   PHE D 295      12.130 -14.955   6.022  1.00  0.00
ATOM   4896  O   PHE D 295      13.078 -15.156   6.767  1.00  0.00
ATOM   4897  CB  PHE D 295      10.557 -13.654   7.553  1.00  0.00
ATOM   4898  CG  PHE D 295      10.304 -12.237   8.079  1.00  0.00
ATOM   4899  CD1 PHE D 295      10.724 -11.112   7.356  1.00  0.00
ATOM   4900  CD2 PHE D 295       9.664 -12.032   9.295  1.00  0.00
ATOM   4901  CE1 PHE D 295      10.508  -9.800   7.844  1.00  0.00
ATOM   4902  CE2 PHE D 295       9.444 -10.737   9.790  1.00  0.00
ATOM   4903  CZ  PHE D 295       9.866  -9.613   9.068  1.00  0.00
ATOM   4904  H   PHE D 295       9.353 -13.564   5.389  1.00  0.00
ATOM   4905  HA  PHE D 295      11.982 -12.856   6.137  1.00  0.00
ATOM   4906  HB2 PHE D 295       9.595 -14.180   7.468  1.00  0.00
ATOM   4907  HB3 PHE D 295      11.161 -14.206   8.288  1.00  0.00
ATOM   4908  HD1 PHE D 295      11.231 -11.251   6.389  1.00  0.00
ATOM   4909  HD2 PHE D 295       9.324 -12.899   9.880  1.00  0.00
ATOM   4910  HE1 PHE D 295      10.846  -8.931   7.259  1.00  0.00
ATOM   4911  HE2 PHE D 295       8.934 -10.603  10.756  1.00  0.00
ATOM   4912  HZ  PHE D 295       9.694  -8.600   9.461  1.00  0.00
ATOM   4913  N   ASN D 296      11.817 -15.778   5.025  1.00  0.00
ATOM   4914  CA  ASN D 296      12.569 -17.010   4.770  1.00  0.00
ATOM   4915  C   ASN D 296      13.463 -16.940   3.545  1.00  0.00
ATOM   4916  O   ASN D 296      14.070 -17.928   3.157  1.00  0.00
ATOM   4917  CB  ASN D 296      11.606 -18.185   4.601  1.00  0.00
ATOM   4918  CG  ASN D 296      11.064 -18.677   5.927  1.00  0.00
ATOM   4919  OD1 ASN D 296      11.781 -19.321   6.706  1.00  0.00
ATOM   4920  ND2 ASN D 296       9.805 -18.368   6.204  1.00  0.00
ATOM   4921  H   ASN D 296      11.062 -15.619   4.388  1.00  0.00
ATOM   4922  HA  ASN D 296      13.220 -17.149   5.645  1.00  0.00
ATOM   4923  HB2 ASN D 296      10.769 -17.881   3.956  1.00  0.00
ATOM   4924  HB3 ASN D 296      12.123 -19.009   4.090  1.00  0.00
ATOM   4925 1HD2 ASN D 296       9.398 -18.656   7.072  1.00  0.00
ATOM   4926 2HD2 ASN D 296       9.261 -17.847   5.546  1.00  0.00
ATOM   4927  N   PHE D 297      13.550 -15.766   2.941  1.00  0.00
ATOM   4928  CA  PHE D 297      14.368 -15.578   1.758  1.00  0.00
ATOM   4929  C   PHE D 297      15.804 -16.072   1.862  1.00  0.00
ATOM   4930  O   PHE D 297      16.439 -16.300   0.843  1.00  0.00
ATOM   4931  CB  PHE D 297      14.433 -14.103   1.397  1.00  0.00
ATOM   4932  CG  PHE D 297      15.377 -13.325   2.261  1.00  0.00
ATOM   4933  CD1 PHE D 297      15.130 -13.183   3.630  1.00  0.00
ATOM   4934  CD2 PHE D 297      16.495 -12.718   1.709  1.00  0.00
ATOM   4935  CE1 PHE D 297      15.974 -12.441   4.438  1.00  0.00
ATOM   4936  CE2 PHE D 297      17.360 -11.967   2.503  1.00  0.00
ATOM   4937  CZ  PHE D 297      17.096 -11.824   3.882  1.00  0.00
ATOM   4938  H   PHE D 297      13.072 -14.943   3.248  1.00  0.00
ATOM   4939  HA  PHE D 297      13.868 -16.190   0.992  1.00  0.00
ATOM   4940  HB2 PHE D 297      14.740 -14.003   0.346  1.00  0.00
ATOM   4941  HB3 PHE D 297      13.426 -13.667   1.480  1.00  0.00
ATOM   4942  HD1 PHE D 297      14.250 -13.670   4.073  1.00  0.00
ATOM   4943  HD2 PHE D 297      16.701 -12.830   0.634  1.00  0.00
ATOM   4944  HE1 PHE D 297      15.762 -12.338   5.512  1.00  0.00
ATOM   4945  HE2 PHE D 297      18.244 -11.488   2.057  1.00  0.00
ATOM   4946  HZ  PHE D 297      17.771 -11.229   4.515  1.00  0.00
REMARK 65 fragment acetamide (ACM) snapshot 99 ordinal 204
REMARK 65 from W:/projects/plasmodium_dhfr/1J3I_protonly_ASH154_SER108HR
REMARK 65 otated_cluster_diel1/acetamide/V7750_ACM-41.snap
REMARK 65 pos 15.413, -2.458, -0.679 en f-s -24.867 en f-f -1.409
HETATM 4947  N1  ACM Q   1      14.716  -1.455  -1.204  1.00  0.00
HETATM 4948  C2  ACM Q   1      15.510  -2.451  -0.699  1.00  0.00
HETATM 4949  O3  ACM Q   1      16.718  -2.473  -0.878  1.00  0.00
HETATM 4950  H4  ACM Q   1      13.718  -1.424  -1.063  1.00  0.00
HETATM 4951  H5  ACM Q   1      15.153  -0.720  -1.741  1.00  0.00
HETATM 4952  C6  ACM Q   1      14.765  -3.516   0.095  1.00  0.00
HETATM 4953  H7  ACM Q   1      15.486  -4.254   0.451  1.00  0.00
HETATM 4954  H8  ACM Q   1      14.014  -4.018  -0.528  1.00  0.00
HETATM 4955  H9  ACM Q   1      14.246  -3.075   0.955  1.00  0.00
REMARK 65 fragment acetamide (ACM) snapshot 99 ordinal 273
REMARK 65 pos 16.511, 1.519, -2.079 en f-s -19.270 en f-f -3.118
HETATM 4956  N1  ACM Q   2      15.259   1.438  -2.520  1.00  0.00
HETATM 4957  C2  ACM Q   2      16.568   1.446  -2.115  1.00  0.00
HETATM 4958  O3  ACM Q   2      17.369   0.602  -2.487  1.00  0.00
HETATM 4959  H4  ACM Q   2      14.588   2.128  -2.221  1.00  0.00
HETATM 4960  H5  ACM Q   2      14.956   0.705  -3.145  1.00  0.00
HETATM 4961  C6  ACM Q   2      16.935   2.585  -1.172  1.00  0.00
HETATM 4962  H7  ACM Q   2      17.992   2.499  -0.916  1.00  0.00
HETATM 4963  H8  ACM Q   2      16.336   2.543  -0.253  1.00  0.00
HETATM 4964  H9  ACM Q   2      16.755   3.559  -1.643  1.00  0.00
REMARK 65 fragment benzene (BEN) snapshot 99 ordinal 45
REMARK 65 from W:/projects/plasmodium_dhfr/1J3I_protonly_ASH154_SER108HR
REMARK 65 otated_cluster_diel1/benzene/V7750_BEN-31.snap
REMARK 65 pos 16.664, 0.215, -2.258 en f-s -11.221 en f-f -1.080
HETATM 4965  C1  BEN Q   3      17.165   0.946  -1.178  1.00  0.00
HETATM 4966  C2  BEN Q   3      16.086   1.440  -1.915  1.00  0.00
HETATM 4967  C3  BEN Q   3      15.585   0.710  -2.995  1.00  0.00
HETATM 4968  C4  BEN Q   3      16.163  -0.516  -3.338  1.00  0.00
HETATM 4969  C5  BEN Q   3      17.242  -1.010  -2.601  1.00  0.00
HETATM 4970  C6  BEN Q   3      17.743  -0.280  -1.521  1.00  0.00
HETATM 4971  H7  BEN Q   3      17.555   1.514  -0.337  1.00  0.00
HETATM 4972  H8  BEN Q   3      15.637   2.393  -1.648  1.00  0.00
HETATM 4973  H9  BEN Q   3      14.746   1.094  -3.568  1.00  0.00
HETATM 4974  H10 BEN Q   3      15.773  -1.084  -4.179  1.00  0.00
HETATM 4975  H11 BEN Q   3      17.691  -1.963  -2.868  1.00  0.00
HETATM 4976  H12 BEN Q   3      18.582  -0.664  -0.948  1.00  0.00
REMARK 65 fragment furan (FUR) snapshot 99 ordinal 44
REMARK 65 from W:/projects/plasmodium_dhfr/1J3I_protonly_ASH154_SER108HR
REMARK 65 otated_cluster_diel1/furan/V7750_FUR-29.snap
REMARK 65 pos 15.823, -1.602, -1.690 en f-s -17.446 en f-f 0.863
HETATM 4977  C1  FUR Q   4      16.677  -1.278  -2.374  1.00  0.00
HETATM 4978  C2  FUR Q   4      15.428  -0.745  -2.465  1.00  0.00
HETATM 4979  C3  FUR Q   4      14.642  -1.395  -1.454  1.00  0.00
HETATM 4980  C4  FUR Q   4      15.479  -2.271  -0.832  1.00  0.00
HETATM 4981  O5  FUR Q   4      16.726  -2.212  -1.381  1.00  0.00
HETATM 4982  H6  FUR Q   4      17.600  -1.117  -2.910  1.00  0.00
HETATM 4983  H7  FUR Q   4      15.102   0.015  -3.162  1.00  0.00
HETATM 4984  H8  FUR Q   4      13.598  -1.231  -1.226  1.00  0.00
HETATM 4985  H9  FUR Q   4      15.358  -2.974  -0.022  1.00  0.00
REMARK 65 fragment i-butane (IBU) snapshot 79 ordinal 2
REMARK 65 from W:/projects/plasmodium_dhfr/1J3I_protonly_ASH154_SER108HR
REMARK 65 otated_cluster_diel1/i-butane/V7750_IBU-30.snap
REMARK 65 pos 16.247, 1.169, -3.370 en f-s -10.156 en f-f -0.853
HETATM 4986  C1  IBU Q   5      16.576   1.045  -3.275  1.00  0.00
HETATM 4987  C2  IBU Q   5      16.216   2.190  -2.320  1.00  0.00
HETATM 4988  C3  IBU Q   5      15.583  -0.118  -3.145  1.00  0.00
HETATM 4989  C4  IBU Q   5      16.658   1.540  -4.726  1.00  0.00
HETATM 4990  H5  IBU Q   5      17.572   0.671  -2.991  1.00  0.00
HETATM 4991  H6  IBU Q   5      16.942   3.010  -2.384  1.00  0.00
HETATM 4992  H7  IBU Q   5      16.189   1.848  -1.278  1.00  0.00
HETATM 4993  H8  IBU Q   5      15.226   2.603  -2.559  1.00  0.00
HETATM 4994  H9  IBU Q   5      15.856  -0.953  -3.801  1.00  0.00
HETATM 4995  H10 IBU Q   5      14.568   0.202  -3.417  1.00  0.00
HETATM 4996  H11 IBU Q   5      15.546  -0.498  -2.117  1.00  0.00
HETATM 4997  H12 IBU Q   5      16.949   0.734  -5.409  1.00  0.00
HETATM 4998  H13 IBU Q   5      17.392   2.350  -4.831  1.00  0.00
HETATM 4999  H14 IBU Q   5      15.687   1.928  -5.062  1.00  0.00
REMARK 65 fragment imidazole-1H-4-Me (T45) snapshot 79 ordinal 37
REMARK 65 from W:/projects/plasmodium_dhfr/1J3I_protonly_ASH154_SER108HR
REMARK 65 otated_cluster_diel1/imidazole-1H-4-Me/V7750_T45-58.snap
REMARK 65 pos 15.692, -1.858, -1.616 en f-s -32.360 en f-f 0.000
HETATM 5000  C1  T45 Q   6      14.731  -1.309  -1.908  1.00  0.00
HETATM 5001  N1  T45 Q   6      14.494  -1.790  -0.649  1.00  0.00
HETATM 5002  C2  T45 Q   6      15.615  -2.459  -0.248  1.00  0.00
HETATM 5003  N2  T45 Q   6      16.547  -2.433  -1.171  1.00  0.00
HETATM 5004  C3  T45 Q   6      16.011  -1.718  -2.217  1.00  0.00
HETATM 5005  C4  T45 Q   6      16.795  -1.485  -3.448  1.00  0.00
HETATM 5006  H1  T45 Q   6      13.996  -0.738  -2.456  1.00  0.00
HETATM 5007  H2  T45 Q   6      13.647  -1.674  -0.110  1.00  0.00
HETATM 5008  H3  T45 Q   6      15.691  -2.940   0.719  1.00  0.00
HETATM 5009  H4  T45 Q   6      16.226  -0.902  -4.179  1.00  0.00
HETATM 5010  H5  T45 Q   6      17.714  -0.938  -3.215  1.00  0.00
HETATM 5011  H6  T45 Q   6      17.068  -2.439  -3.910  1.00  0.00
REMARK 65 fragment indole-3-Me (IN3) snapshot 19 ordinal 48
REMARK 65 from W:/projects/plasmodium_dhfr/1J3I_protonly_ASH154_SER108HR
REMARK 65 otated_cluster_diel1/indole-3-Me/V7750_IN3-43.snap
REMARK 65 pos 16.804, 0.288, -2.572 en f-s -24.302 en f-f -3.876
HETATM 5012  C1  IN3 Q   7      18.032   0.624  -1.498  1.00  0.00
HETATM 5013  C2  IN3 Q   7      17.173   0.042  -2.447  1.00  0.00
HETATM 5014  C3  IN3 Q   7      16.021   0.771  -2.859  1.00  0.00
HETATM 5015  C4  IN3 Q   7      15.716   2.040  -2.355  1.00  0.00
HETATM 5016  C5  IN3 Q   7      16.586   2.585  -1.419  1.00  0.00
HETATM 5017  C6  IN3 Q   7      17.734   1.884  -0.994  1.00  0.00
HETATM 5018  N7  IN3 Q   7      15.359  -0.011  -3.780  1.00  0.00
HETATM 5019  C8  IN3 Q   7      16.053  -1.196  -3.957  1.00  0.00
HETATM 5020  C9  IN3 Q   7      17.172  -1.210  -3.162  1.00  0.00
HETATM 5021  C10 IN3 Q   7      18.194  -2.309  -3.054  1.00  0.00
HETATM 5022  H11 IN3 Q   7      18.920   0.096  -1.161  1.00  0.00
HETATM 5023  H12 IN3 Q   7      14.831   2.580  -2.682  1.00  0.00
HETATM 5024  H13 IN3 Q   7      16.378   3.569  -1.007  1.00  0.00
HETATM 5025  H14 IN3 Q   7      18.393   2.340  -0.261  1.00  0.00
HETATM 5026  H15 IN3 Q   7      14.504   0.238  -4.252  1.00  0.00
HETATM 5027  H16 IN3 Q   7      15.686  -1.944  -4.647  1.00  0.00
HETATM 5028  H17 IN3 Q   7      18.980  -2.041  -2.341  1.00  0.00
HETATM 5029  H18 IN3 Q   7      18.684  -2.513  -4.014  1.00  0.00
HETATM 5030  H19 IN3 Q   7      17.752  -3.252  -2.708  1.00  0.00
REMARK 65 fragment methane (CH4) snapshot 99 ordinal 3
REMARK 65 from W:/projects/plasmodium_dhfr/1J3I_protonly_ASH154_SER108HR
REMARK 65 otated_cluster_diel1/methane/V7750_CH4-16.snap
REMARK 65 pos 17.391, -0.417, -1.357 en f-s -2.747 en f-f -0.047
HETATM 5031  C1  CH4 Q   8      17.391  -0.417  -1.357  1.00  0.00
HETATM 5032  H2  CH4 Q   8      18.394  -0.791  -1.135  1.00  0.00
HETATM 5033  H3  CH4 Q   8      17.417   0.673  -1.432  1.00  0.00
HETATM 5034  H4  CH4 Q   8      17.045  -0.840  -2.304  1.00  0.00
HETATM 5035  H5  CH4 Q   8      16.707  -0.710  -0.557  1.00  0.00
REMARK 65 fragment phenol (PNL) snapshot 79 ordinal 40
REMARK 65 from W:/projects/plasmodium_dhfr/1J3I_protonly_ASH154_SER108HR
REMARK 65 otated_cluster_diel1/phenol/V7750_PNL-46.snap
REMARK 65 pos 16.557, -0.250, -1.923 en f-s -23.960 en f-f -2.759
HETATM 5036  C1  PNL Q   9      16.711  -1.156  -1.927  1.00  0.00
HETATM 5037  C2  PNL Q   9      15.532  -0.645  -2.481  1.00  0.00
HETATM 5038  C3  PNL Q   9      15.303   0.731  -2.472  1.00  0.00
HETATM 5039  C4  PNL Q   9      16.240   1.603  -1.916  1.00  0.00
HETATM 5040  C5  PNL Q   9      17.414   1.081  -1.366  1.00  0.00
HETATM 5041  C6  PNL Q   9      17.656  -0.290  -1.367  1.00  0.00
HETATM 5042  O7  PNL Q   9      16.994  -2.496  -1.905  1.00  0.00
HETATM 5043  H8  PNL Q   9      14.799  -1.322  -2.916  1.00  0.00
HETATM 5044  H9  PNL Q   9      14.385   1.120  -2.905  1.00  0.00
HETATM 5045  H10 PNL Q   9      16.059   2.674  -1.911  1.00  0.00
HETATM 5046  H11 PNL Q   9      18.153   1.749  -0.929  1.00  0.00
HETATM 5047  H12 PNL Q   9      18.564  -0.708  -0.943  1.00  0.00
HETATM 5048  H13 PNL Q   9      16.263  -2.978  -2.321  1.00  0.00
REMARK 65 fragment pyridine (PYD) snapshot 99 ordinal 13
REMARK 65 from W:/projects/plasmodium_dhfr/1J3I_protonly_ASH154_SER108HR
REMARK 65 otated_cluster_diel1/pyridine/V7750_PYD-49.snap
REMARK 65 pos 16.086, -1.002, -2.108 en f-s -24.228 en f-f -1.109
HETATM 5049  C1  PYD Q  10      17.391  -0.932  -2.391  1.00  0.00
HETATM 5050  N2  PYD Q  10      17.036  -1.615  -1.295  1.00  0.00
HETATM 5051  C3  PYD Q  10      15.730  -1.683  -1.015  1.00  0.00
HETATM 5052  C4  PYD Q  10      14.736  -1.088  -1.795  1.00  0.00
HETATM 5053  C5  PYD Q  10      15.122  -0.380  -2.933  1.00  0.00
HETATM 5054  C6  PYD Q  10      16.480  -0.299  -3.240  1.00  0.00
HETATM 5055  H7  PYD Q  10      18.458  -0.888  -2.601  1.00  0.00
HETATM 5056  H8  PYD Q  10      15.462  -2.243  -0.120  1.00  0.00
HETATM 5057  H9  PYD Q  10      13.691  -1.179  -1.515  1.00  0.00
HETATM 5058  H10 PYD Q  10      14.380   0.099  -3.568  1.00  0.00
HETATM 5059  H11 PYD Q  10      16.830   0.241  -4.114  1.00  0.00
REMARK 65 fragment pyrimidine (PMD) snapshot 99 ordinal 21
REMARK 65 from W:/projects/plasmodium_dhfr/1J3I_protonly_ASH154_SER108HR
REMARK 65 otated_cluster_diel1/pyrimidine/V7750_PMD-46.snap
REMARK 65 pos 15.666, -1.352, -1.652 en f-s -25.516 en f-f -0.491
HETATM 5060  N1  PMD Q  11      16.674  -2.125  -1.108  1.00  0.00
HETATM 5061  C2  PMD Q  11      15.374  -2.311  -0.854  1.00  0.00
HETATM 5062  N3  PMD Q  11      14.344  -1.609  -1.339  1.00  0.00
HETATM 5063  C4  PMD Q  11      14.663  -0.610  -2.171  1.00  0.00
HETATM 5064  C5  PMD Q  11      15.982  -0.315  -2.515  1.00  0.00
HETATM 5065  C6  PMD Q  11      16.966  -1.121  -1.943  1.00  0.00
HETATM 5066  H7  PMD Q  11      15.126  -3.126  -0.176  1.00  0.00
HETATM 5067  H8  PMD Q  11      13.833  -0.030  -2.574  1.00  0.00
HETATM 5068  H9  PMD Q  11      16.229   0.497  -3.190  1.00  0.00
HETATM 5069  H10 PMD Q  11      18.021  -0.958  -2.158  1.00  0.00
REMARK 65 fragment thioether (TOE) snapshot 99 ordinal 62
REMARK 65 from W:/projects/plasmodium_dhfr/1J3I_protonly_ASH154_SER108HR
REMARK 65 otated_cluster_diel1/thioether/V7750_TOE-32.snap
REMARK 65 pos 16.430, -2.283, -2.011 en f-s -12.786 en f-f -0.135
HETATM 5070  C1  TOE Q  12      15.796  -1.954  -0.678  1.00  0.00
HETATM 5071  S2  TOE Q  12      16.697  -2.811  -2.014  1.00  0.00
HETATM 5072  C3  TOE Q  12      16.535  -1.564  -3.338  1.00  0.00
HETATM 5073  H4  TOE Q  12      15.819  -2.610   0.197  1.00  0.00
HETATM 5074  H5  TOE Q  12      14.752  -1.773  -0.953  1.00  0.00
HETATM 5075  H6  TOE Q  12      16.277  -1.006  -0.418  1.00  0.00
HETATM 5076  H7  TOE Q  12      17.045  -1.963  -4.219  1.00  0.00
HETATM 5077  H8  TOE Q  12      17.009  -0.619  -3.055  1.00  0.00
HETATM 5078  H9  TOE Q  12      15.484  -1.386  -3.591  1.00  0.00
REMARK 65 fragment thiol (THL) snapshot 99 ordinal 120
REMARK 65 from W:/projects/plasmodium_dhfr/1J3I_protonly_ASH154_SER108HR
REMARK 65 otated_cluster_diel1/thiol/V7750_THL-27.snap
REMARK 65 pos 15.320, -1.796, -1.282 en f-s -13.869 en f-f -0.463
HETATM 5079  C1  THL Q  13      14.612  -0.926  -1.815  1.00  0.00
HETATM 5080  S2  THL Q  13      15.672  -2.221  -1.062  1.00  0.00
HETATM 5081  H3  THL Q  13      15.294  -2.017   0.219  1.00  0.00
HETATM 5082  H4  THL Q  13      14.807  -0.961  -2.891  1.00  0.00
HETATM 5083  H5  THL Q  13      13.552  -1.128  -1.645  1.00  0.00
HETATM 5084  H6  THL Q  13      14.871   0.069  -1.445  1.00  0.00
CONECT    1    2    6   18   19
CONECT    2    1    3          
CONECT    3    2    4   20     
CONECT    4    3    5          
CONECT    5    4    6   21     
CONECT    6    1    5    7     
CONECT    7    6    8          
CONECT    8    7    9          
CONECT    9    8   10          
CONECT   10    9   11          
CONECT   11   10   12          
CONECT   12   11   13   17     
CONECT   13   12   14   22     
CONECT   14   13   15          
CONECT   15   14   16   23     
CONECT   16   15   17   24     
CONECT   17   12   16          
CONECT   18    1               
CONECT   19    1               
CONECT   20    3               
CONECT   21    5               
CONECT   22   13               
CONECT   23   15               
CONECT   24   16               
CONECT   25   26   27   28   47
CONECT   26   25               
CONECT   27   25               
CONECT   28   25   29          
CONECT   29   28   30          
CONECT   30   29   31   32     
CONECT   31   30   36          
CONECT   32   30   33   34     
CONECT   33   32               
CONECT   34   32   35   36     
CONECT   35   34   69          
CONECT   36   31   34   37     
CONECT   37   36   38   46     
CONECT   38   37   39          
CONECT   39   38   40          
CONECT   40   39   41   46     
CONECT   41   40   42   43     
CONECT   42   41               
CONECT   43   41   44          
CONECT   44   43   45          
CONECT   45   44   46          
CONECT   46   37   40   45     
CONECT   47   25   48          
CONECT   48   47   49   50   51
CONECT   49   48               
CONECT   50   48               
CONECT   51   48   52          
CONECT   52   51   53          
CONECT   53   52   54   55     
CONECT   54   53   59          
CONECT   55   53   56   57     
CONECT   56   55               
CONECT   57   55   58   59     
CONECT   58   57               
CONECT   59   54   57   60     
CONECT   60   59   61   68     
CONECT   61   60   62          
CONECT   62   61   63   66     
CONECT   63   62   64   65     
CONECT   64   63               
CONECT   65   63               
CONECT   66   62   67          
CONECT   67   66   68          
CONECT   68   60   67          
CONECT   69   35   70   71   72
CONECT   70   69               
CONECT   71   69               
CONECT   72   69               
CONECT   75   90               
CONECT   90   75               
CONECT   92  107               
CONECT  107   92               
CONECT  109  122               
CONECT  122  109               
CONECT  124  139               
CONECT  139  124               
CONECT  141  155               
CONECT  155  141               
CONECT  157  166               
CONECT  166  157               
CONECT  168  178               
CONECT  178  168               
CONECT  180  194               
CONECT  194  180               
CONECT  196  214               
CONECT  214  196               
CONECT  216  226               
CONECT  226  216               
CONECT  228  245               
CONECT  245  228               
CONECT  247  266               
CONECT  266  247               
CONECT  268  276               
CONECT  276  268               
CONECT  278  295               
CONECT  295  278               
CONECT  297  306               
CONECT  306  297               
CONECT  308  316               
CONECT  316  308               
CONECT  318  327               
CONECT  327  318               
CONECT  329  338               
CONECT  338  329               
CONECT  340  360               
CONECT  360  340               
CONECT  362  376               
CONECT  376  362               
CONECT  378  391               
CONECT  391  378               
CONECT  393  402               
CONECT  402  393               
CONECT  404  424               
CONECT  424  404               
CONECT  426  438               
CONECT  438  426               
CONECT  440  453               
CONECT  453  440               
CONECT  455  460               
CONECT  460  455               
CONECT  462  482               
CONECT  482  462               
CONECT  484  504               
CONECT  504  484               
CONECT  506  518               
CONECT  518  506               
CONECT  520  533               
CONECT  533  520               
CONECT  535  549               
CONECT  549  535               
CONECT  551  569               
CONECT  569  551               
CONECT  571  583               
CONECT  583  571               
CONECT  585  597               
CONECT  597  585               
CONECT  599  618               
CONECT  618  599               
CONECT  620  632               
CONECT  632  620               
CONECT  634  652               
CONECT  652  634               
CONECT  654  676               
CONECT  676  654               
CONECT  678  683               
CONECT  683  678               
CONECT  685  702               
CONECT  702  685               
CONECT  704  709               
CONECT  709  704               
CONECT  711  723               
CONECT  723  711               
CONECT  725  745               
CONECT  745  725               
CONECT  747  752               
CONECT  752  747               
CONECT  754  768               
CONECT  768  754               
CONECT  770  787               
CONECT  787  770               
CONECT  789  801               
CONECT  801  789               
CONECT  803  825               
CONECT  825  803               
CONECT  827  847               
CONECT  847  827               
CONECT  849  858               
CONECT  858  849               
CONECT  860  872               
CONECT  872  860               
CONECT  874  883               
CONECT  883  874               
CONECT  885  902               
CONECT  902  885               
CONECT  904  915               
CONECT  915  904               
CONECT  917  932               
CONECT  932  917               
CONECT  934  954               
CONECT  954  934               
CONECT  956  975               
CONECT  975  956               
CONECT  977  995               
CONECT  995  977               
CONECT  997 1006               
CONECT 1006  997               
CONECT 1008 1016               
CONECT 1016 1008               
CONECT 1018 1032               
CONECT 1032 1018               
CONECT 1034 1046               
CONECT 1046 1034               
CONECT 1048 1060               
CONECT 1060 1048               
CONECT 1062 1081               
CONECT 1081 1062               
CONECT 1083 1097               
CONECT 1097 1083               
CONECT 1099 1111               
CONECT 1111 1099               
CONECT 1113 1126               
CONECT 1126 1113               
CONECT 1128 1137               
CONECT 1137 1128               
CONECT 1139 1159               
CONECT 1159 1139               
CONECT 1161 1180               
CONECT 1180 1161               
CONECT 1182 1195               
CONECT 1195 1182               
CONECT 1197 1217               
CONECT 1217 1197               
CONECT 1219 1236               
CONECT 1236 1219               
CONECT 1238 1258               
CONECT 1258 1238               
CONECT 1260 1279               
CONECT 1279 1260               
CONECT 1281 1301               
CONECT 1301 1281               
CONECT 1303 1325               
CONECT 1325 1303               
CONECT 1327 1336               
CONECT 1336 1327               
CONECT 1338 1358               
CONECT 1358 1338               
CONECT 1360 1379               
CONECT 1379 1360               
CONECT 1381 1398               
CONECT 1398 1381               
CONECT 1400 1412               
CONECT 1412 1400               
CONECT 1414 1434               
CONECT 1434 1414               
CONECT 1436 1449               
CONECT 1449 1436               
CONECT 1451 1463               
CONECT 1463 1451               
CONECT 1465 1479               
CONECT 1479 1465               
CONECT 1481 1491               
CONECT 1491 1481               
CONECT 1493 1505               
CONECT 1505 1493               
CONECT 1507 1521               
CONECT 1521 1507               
CONECT 1523 1535               
CONECT 1535 1523               
CONECT 1537 1547               
CONECT 1547 1537               
CONECT 1549 1564               
CONECT 1564 1549               
CONECT 1566 1578               
CONECT 1578 1566               
CONECT 1580 1592               
CONECT 1592 1580               
CONECT 1594 1603               
CONECT 1603 1594               
CONECT 1605 1625               
CONECT 1625 1605               
CONECT 1627 1647               
CONECT 1647 1627               
CONECT 1649 1666               
CONECT 1666 1649               
CONECT 1668 1683               
CONECT 1683 1668               
CONECT 1685 1697               
CONECT 1697 1685               
CONECT 1699 1713               
CONECT 1713 1699               
CONECT 1715 1729               
CONECT 1729 1715               
CONECT 1731 1745               
CONECT 1745 1731               
CONECT 1747 1762               
CONECT 1762 1747               
CONECT 1764 1769               
CONECT 1769 1764               
CONECT 1771 1793               
CONECT 1793 1771               
CONECT 1795 1807               
CONECT 1807 1795               
CONECT 1809 1818               
CONECT 1818 1809               
CONECT 1820 1842               
CONECT 1842 1820               
CONECT 1844 1857               
CONECT 1857 1844               
CONECT 1859 1868               
CONECT 1868 1859               
CONECT 1870 1887               
CONECT 1887 1870               
CONECT 1889 1901               
CONECT 1901 1889               
CONECT 1903 1923               
CONECT 1923 1903               
CONECT 1925 1945               
CONECT 1945 1925               
CONECT 1947 1965               
CONECT 1965 1947               
CONECT 1967 1987               
CONECT 1987 1967               
CONECT 1989 2001               
CONECT 2001 1989               
CONECT 2003 2020               
CONECT 2020 2003               
CONECT 2022 2031               
CONECT 2031 2022               
CONECT 2033 2045               
CONECT 2045 2033               
CONECT 2047 2069               
CONECT 2069 2047               
CONECT 2071 2088               
CONECT 2088 2071               
CONECT 2090 2102               
CONECT 2102 2090               
CONECT 2104 2118               
CONECT 2118 2104               
CONECT 2120 2137               
CONECT 2137 2120               
CONECT 2139 2156               
CONECT 2156 2139               
CONECT 2158 2167               
CONECT 2167 2158               
CONECT 2169 2191               
CONECT 2191 2169               
CONECT 2193 2205               
CONECT 2205 2193               
CONECT 2207 2224               
CONECT 2224 2207               
CONECT 2226 2246               
CONECT 2246 2226               
CONECT 2248 2268               
CONECT 2268 2248               
CONECT 2270 2283               
CONECT 2283 2270               
CONECT 2285 2295               
CONECT 2295 2285               
CONECT 2297 2315               
CONECT 2315 2297               
CONECT 2317 2327               
CONECT 2327 2317               
CONECT 2329 2342               
CONECT 2342 2329               
CONECT 2344 2354               
CONECT 2354 2344               
CONECT 2356 2370               
CONECT 2370 2356               
CONECT 2372 2391               
CONECT 2391 2372               
CONECT 2393 2410               
CONECT 2410 2393               
CONECT 2412 2429               
CONECT 2429 2412               
CONECT 2431 2443               
CONECT 2443 2431               
CONECT 2445 2465               
CONECT 2465 2445               
CONECT 2467 2481               
CONECT 2481 2467               
CONECT 2483 2496               
CONECT 2496 2483               
CONECT 2498 2508               
CONECT 2508 2498               
CONECT 2510 2527               
CONECT 2527 2510               
CONECT 2529 2546               
CONECT 2546 2529               
CONECT 2548 2562               
CONECT 2562 2548               
CONECT 2564 2581               
CONECT 2581 2564               
CONECT 2583 2600               
CONECT 2600 2583               
CONECT 2602 2607               
CONECT 2607 2602               
CONECT 2609 2629               
CONECT 2629 2609               
CONECT 2631 2648               
CONECT 2648 2631               
CONECT 2650 2662               
CONECT 2662 2650               
CONECT 2664 2683               
CONECT 2683 2664               
CONECT 2685 2704               
CONECT 2704 2685               
CONECT 2706 2726               
CONECT 2726 2706               
CONECT 2728 2737               
CONECT 2737 2728               
CONECT 2739 2757               
CONECT 2757 2739               
CONECT 2759 2776               
CONECT 2776 2759               
CONECT 2778 2795               
CONECT 2795 2778               
CONECT 2797 2802               
CONECT 2802 2797               
CONECT 2804 2809               
CONECT 2809 2804               
CONECT 2811 2820               
CONECT 2820 2811               
CONECT 2822 2836               
CONECT 2836 2822               
CONECT 2838 2852               
CONECT 2852 2838               
CONECT 2854 2873               
CONECT 2873 2854               
CONECT 2875 2890               
CONECT 2890 2875               
CONECT 2892 2905               
CONECT 2905 2892               
CONECT 2907 2925               
CONECT 2925 2907               
CONECT 2927 2944               
CONECT 2944 2927               
CONECT 2946 2959               
CONECT 2959 2946               
CONECT 2961 2981               
CONECT 2981 2961               
CONECT 2983 3003               
CONECT 3003 2983               
CONECT 3005 3022               
CONECT 3022 3005               
CONECT 3024 3041               
CONECT 3041 3024               
CONECT 3043 3063               
CONECT 3063 3043               
CONECT 3065 3085               
CONECT 3085 3065               
CONECT 3087 3104               
CONECT 3104 3087               
CONECT 3106 3125               
CONECT 3125 3106               
CONECT 3127 3145               
CONECT 3145 3127               
CONECT 3147 3159               
CONECT 3159 3147               
CONECT 3161 3183               
CONECT 3183 3161               
CONECT 3185 3202               
CONECT 3202 3185               
CONECT 3204 3216               
CONECT 3216 3204               
CONECT 3218 3227               
CONECT 3227 3218               
CONECT 3229 3241               
CONECT 3241 3229               
CONECT 3243 3262               
CONECT 3262 3243               
CONECT 3264 3277               
CONECT 3277 3264               
CONECT 3279 3288               
CONECT 3288 3279               
CONECT 3290 3300               
CONECT 3300 3290               
CONECT 3302 3316               
CONECT 3316 3302               
CONECT 3318 3336               
CONECT 3336 3318               
CONECT 3338 3356               
CONECT 3356 3338               
CONECT 3358 3370               
CONECT 3370 3358               
CONECT 3372 3385               
CONECT 3385 3372               
CONECT 3387 3404               
CONECT 3404 3387               
CONECT 3406 3418               
CONECT 3418 3406               
CONECT 3420 3433               
CONECT 3433 3420               
CONECT 3435 3447               
CONECT 3447 3435               
CONECT 3449 3462               
CONECT 3462 3449               
CONECT 3464 3483               
CONECT 3483 3464               
CONECT 3485 3500               
CONECT 3500 3485               
CONECT 3502 3519               
CONECT 3519 3502               
CONECT 3521 3538               
CONECT 3538 3521               
CONECT 3540 3549               
CONECT 3549 3540               
CONECT 3551 3565               
CONECT 3565 3551               
CONECT 3567 3576               
CONECT 3576 3567               
CONECT 3578 3588               
CONECT 3588 3578               
CONECT 3590 3604               
CONECT 3604 3590               
CONECT 3606 3625               
CONECT 3625 3606               
CONECT 3627 3639               
CONECT 3639 3627               
CONECT 3641 3650               
CONECT 3650 3641               
CONECT 3652 3664               
CONECT 3664 3652               
CONECT 3666 3678               
CONECT 3678 3666               
CONECT 3680 3692               
CONECT 3692 3680               
CONECT 3694 3706               
CONECT 3706 3694               
CONECT 3708 3725               
CONECT 3725 3708               
CONECT 3727 3737               
CONECT 3737 3727               
CONECT 3739 3757               
CONECT 3757 3739               
CONECT 3759 3776               
CONECT 3776 3759               
CONECT 3778 3795               
CONECT 3795 3778               
CONECT 3797 3816               
CONECT 3816 3797               
CONECT 3818 3838               
CONECT 3838 3818               
CONECT 3840 3860               
CONECT 3860 3840               
CONECT 3862 3874               
CONECT 3874 3862               
CONECT 3876 3888               
CONECT 3888 3876               
CONECT 3890 3902               
CONECT 3902 3890               
CONECT 3904 3924               
CONECT 3924 3904               
CONECT 3926 3941               
CONECT 3941 3926               
CONECT 3943 3960               
CONECT 3960 3943               
CONECT 3962 3974               
CONECT 3974 3962               
CONECT 3976 3989               
CONECT 3989 3976               
CONECT 3991 4006               
CONECT 4006 3991               
CONECT 4008 4020               
CONECT 4020 4008               
CONECT 4022 4031               
CONECT 4031 4022               
CONECT 4033 4050               
CONECT 4050 4033               
CONECT 4052 4072               
CONECT 4072 4052               
CONECT 4074 4079               
CONECT 4079 4074               
CONECT 4081 4094               
CONECT 4094 4081               
CONECT 4096 4109               
CONECT 4109 4096               
CONECT 4111 4131               
CONECT 4131 4111               
CONECT 4133 4145               
CONECT 4145 4133               
CONECT 4147 4159               
CONECT 4159 4147               
CONECT 4161 4171               
CONECT 4171 4161               
CONECT 4173 4188               
CONECT 4188 4173               
CONECT 4190 4202               
CONECT 4202 4190               
CONECT 4204 4221               
CONECT 4221 4204               
CONECT 4223 4243               
CONECT 4243 4223               
CONECT 4245 4257               
CONECT 4257 4245               
CONECT 4259 4269               
CONECT 4269 4259               
CONECT 4271 4281               
CONECT 4281 4271               
CONECT 4283 4303               
CONECT 4303 4283               
CONECT 4305 4315               
CONECT 4315 4305               
CONECT 4317 4329               
CONECT 4329 4317               
CONECT 4331 4340               
CONECT 4340 4331               
CONECT 4342 4357               
CONECT 4357 4342               
CONECT 4359 4374               
CONECT 4374 4359               
CONECT 4376 4396               
CONECT 4396 4376               
CONECT 4398 4418               
CONECT 4418 4398               
CONECT 4420 4437               
CONECT 4437 4420               
CONECT 4439 4451               
CONECT 4451 4439               
CONECT 4453 4466               
CONECT 4466 4453               
CONECT 4468 4486               
CONECT 4486 4468               
CONECT 4488 4507               
CONECT 4507 4488               
CONECT 4509 4529               
CONECT 4529 4509               
CONECT 4531 4543               
CONECT 4543 4531               
CONECT 4545 4559               
CONECT 4559 4545               
CONECT 4561 4571               
CONECT 4571 4561               
CONECT 4573 4593               
CONECT 4593 4573               
CONECT 4595 4614               
CONECT 4614 4595               
CONECT 4616 4636               
CONECT 4636 4616               
CONECT 4638 4655               
CONECT 4655 4638               
CONECT 4657 4669               
CONECT 4669 4657               
CONECT 4671 4690               
CONECT 4690 4671               
CONECT 4692 4705               
CONECT 4705 4692               
CONECT 4721 4731               
CONECT 4731 4721               
CONECT 4733 4743               
CONECT 4743 4733               
CONECT 4745 4755               
CONECT 4755 4745               
CONECT 4757 4767               
CONECT 4767 4757               
CONECT 4769 4782               
CONECT 4782 4769               
CONECT 4784 4797               
CONECT 4797 4784               
CONECT 4799 4812               
CONECT 4812 4799               
CONECT 4814 4824               
CONECT 4824 4814               
CONECT 4826 4836               
CONECT 4836 4826               
CONECT 4838 4856               
CONECT 4856 4838               
CONECT 4858 4872               
CONECT 4872 4858               
CONECT 4874 4893               
CONECT 4893 4874               
CONECT 4895 4913               
CONECT 4913 4895               
CONECT 4915 4927               
CONECT 4927 4915               
CONECT 4947 4948 4950 4951     
CONECT 4948 4947 4949 4952     
CONECT 4949 4948               
CONECT 4950 4947               
CONECT 4951 4947               
CONECT 4952 4948 4953 4954 4955
CONECT 4953 4952               
CONECT 4954 4952               
CONECT 4955 4952               
CONECT 4956 4957 4959 4960     
CONECT 4957 4956 4958 4961     
CONECT 4958 4957               
CONECT 4959 4956               
CONECT 4960 4956               
CONECT 4961 4957 4962 4963 4964
CONECT 4962 4961               
CONECT 4963 4961               
CONECT 4964 4961               
CONECT 4965 4966 4970 4971     
CONECT 4966 4965 4967 4972     
CONECT 4967 4966 4968 4973     
CONECT 4968 4967 4969 4974     
CONECT 4969 4968 4970 4975     
CONECT 4970 4965 4969 4976     
CONECT 4971 4965               
CONECT 4972 4966               
CONECT 4973 4967               
CONECT 4974 4968               
CONECT 4975 4969               
CONECT 4976 4970               
CONECT 4977 4978 4981 4982     
CONECT 4978 4977 4979 4983     
CONECT 4979 4978 4980 4984     
CONECT 4980 4979 4981 4985     
CONECT 4981 4977 4980          
CONECT 4982 4977               
CONECT 4983 4978               
CONECT 4984 4979               
CONECT 4985 4980               
CONECT 4986 4987 4988 4989 4990
CONECT 4987 4986 4991 4992 4993
CONECT 4988 4986 4994 4995 4996
CONECT 4989 4986 4997 4998 4999
CONECT 4990 4986               
CONECT 4991 4987               
CONECT 4992 4987               
CONECT 4993 4987               
CONECT 4994 4988               
CONECT 4995 4988               
CONECT 4996 4988               
CONECT 4997 4989               
CONECT 4998 4989               
CONECT 4999 4989               
CONECT 5000 5001 5004 5006     
CONECT 5001 5000 5002 5007     
CONECT 5002 5001 5003 5008     
CONECT 5003 5002 5004          
CONECT 5004 5000 5003 5005     
CONECT 5005 5004 5009 5010 5011
CONECT 5006 5000               
CONECT 5007 5001               
CONECT 5008 5002               
CONECT 5009 5005               
CONECT 5010 5005               
CONECT 5011 5005               
CONECT 5012 5013 5017 5022     
CONECT 5013 5012 5014 5020     
CONECT 5014 5013 5015 5018     
CONECT 5015 5014 5016 5023     
CONECT 5016 5015 5017 5024     
CONECT 5017 5012 5016 5025     
CONECT 5018 5014 5019 5026     
CONECT 5019 5018 5020 5027     
CONECT 5020 5013 5019 5021     
CONECT 5021 5020 5028 5029 5030
CONECT 5022 5012               
CONECT 5023 5015               
CONECT 5024 5016               
CONECT 5025 5017               
CONECT 5026 5018               
CONECT 5027 5019               
CONECT 5028 5021               
CONECT 5029 5021               
CONECT 5030 5021               
CONECT 5031 5032 5033 5034 5035
CONECT 5032 5031               
CONECT 5033 5031               
CONECT 5034 5031               
CONECT 5035 5031               
CONECT 5036 5037 5041 5042     
CONECT 5037 5036 5038 5043     
CONECT 5038 5037 5039 5044     
CONECT 5039 5038 5040 5045     
CONECT 5040 5039 5041 5046     
CONECT 5041 5036 5040 5047     
CONECT 5042 5036 5048          
CONECT 5043 5037               
CONECT 5044 5038               
CONECT 5045 5039               
CONECT 5046 5040               
CONECT 5047 5041               
CONECT 5048 5042               
CONECT 5049 5050 5054 5055     
CONECT 5050 5049 5051          
CONECT 5051 5050 5052 5056     
CONECT 5052 5051 5053 5057     
CONECT 5053 5052 5054 5058     
CONECT 5054 5049 5053 5059     
CONECT 5055 5049               
CONECT 5056 5051               
CONECT 5057 5052               
CONECT 5058 5053               
CONECT 5059 5054               
CONECT 5060 5061 5065          
CONECT 5061 5060 5062 5066     
CONECT 5062 5061 5063          
CONECT 5063 5062 5064 5067     
CONECT 5064 5063 5065 5068     
CONECT 5065 5060 5064 5069     
CONECT 5066 5061               
CONECT 5067 5063               
CONECT 5068 5064               
CONECT 5069 5065               
CONECT 5070 5071 5073 5074 5075
CONECT 5071 5070 5072          
CONECT 5072 5071 5076 5077 5078
CONECT 5073 5070               
CONECT 5074 5070               
CONECT 5075 5070               
CONECT 5076 5072               
CONECT 5077 5072               
CONECT 5078 5072               
CONECT 5079 5080 5082 5083 5084
CONECT 5080 5079 5081          
CONECT 5081 5080               
CONECT 5082 5079               
CONECT 5083 5079               
CONECT 5084 5079               
