# Supplementary material for: Hot-spot identification on a broad class of proteins and RNA suggest unifying principles of molecular recognition
Source: PLoS One. 2017 Aug 24;12(8):e0183327. doi: 10.1371/journal.pone.0183327 (PMC5570288; doi:10.1371/journal.pone.0183327)
Supplement: S2 File — PDB data files containing computed fragments. (ZIP) [file pone.0183327.s002.zip › Supporting information - PDB data files/Elastase_figure10b.pdb]

HETATM    1  N   0Z1 A 256      41.355  22.273  38.107  1.00 44.67           N  
HETATM    2  CA  0Z1 A 256      40.950  20.967  37.624  1.00 45.53           C  
HETATM    3  CA1 0Z1 A 256      37.382  20.377  36.114  1.00 49.11           C  
HETATM    4  C   0Z1 A 256      39.424  20.959  37.385  1.00 45.17           C  
HETATM    5  O   0Z1 A 256      40.508  23.491  36.429  1.00 42.61           O  
HETATM    6  CB  0Z1 A 256      41.424  19.985  38.716  1.00 46.02           C  
HETATM    7  CB1 0Z1 A 256      37.146  20.459  34.608  1.00 48.72           C  
HETATM    8  CG  0Z1 A 256      40.682  18.670  38.880  1.00 50.58           C  
HETATM    9  CG1 0Z1 A 256      38.448  19.987  33.986  1.00 49.06           C  
HETATM   10  CD  0Z1 A 256      41.588  17.443  38.738  1.00 52.61           C  
HETATM   11  CD1 0Z1 A 256      39.543  20.435  34.962  1.00 48.09           C  
HETATM   12  CE  0Z1 A 256      40.676  16.238  38.470  1.00 53.13           C  
HETATM   13  NZ  0Z1 A 256      41.407  14.990  38.487  1.00 52.93           N  
HETATM   14  C3' 0Z1 A 256      33.864  15.485  42.285  1.00 47.71           C  
HETATM   15  C2' 0Z1 A 256      36.111  14.405  42.232  1.00 48.42           C  
HETATM   16  C1' 0Z1 A 256      35.334  15.738  42.312  1.00 49.81           C  
HETATM   17  C1  0Z1 A 256      41.026  23.457  37.552  1.00 43.88           C  
HETATM   18  N1  0Z1 A 256      38.836  20.590  36.235  1.00 47.59           N  
HETATM   19  O1  0Z1 A 256      38.700  21.374  38.277  1.00 41.19           O  
HETATM   20  C2  0Z1 A 256      41.357  24.777  38.354  1.00 43.90           C  
HETATM   21  O2  0Z1 A 256      36.944  17.956  36.222  1.00 50.45           O  
HETATM   22  C3  0Z1 A 256      36.925  19.066  36.788  1.00 50.56           C  
HETATM   23  C4  0Z1 A 256      35.630  16.670  41.126  1.00 51.24           C  
HETATM   24  C5  0Z1 A 256      35.181  17.995  41.162  1.00 51.02           C  
HETATM   25  C6  0Z1 A 256      35.470  18.869  40.108  1.00 52.48           C  
HETATM   26  C11 0Z1 A 256      36.223  18.444  39.004  1.00 52.43           C  
HETATM   27  N11 0Z1 A 256      36.585  19.363  38.067  1.00 51.63           N  
HETATM   28  C21 0Z1 A 256      36.670  17.106  38.964  1.00 52.82           C  
HETATM   29  C31 0Z1 A 256      36.375  16.227  40.016  1.00 53.04           C  
HETATM   30  F1  0Z1 A 256      40.321  25.610  38.369  1.00 43.24           F  
HETATM   31  F2  0Z1 A 256      41.655  24.614  39.651  1.00 44.22           F  
HETATM   32  F3  0Z1 A 256      42.364  25.482  37.848  1.00 44.11           F  
HETATM   33  N   0Z4 A 256      43.008  20.528  37.090  1.00 45.49           N  
HETATM   34  CA  0Z4 A 256      42.058  19.511  37.507  1.00 44.68           C  
HETATM   35  CA1 0Z4 A 256      39.707  22.430  38.019  1.00 41.13           C  
HETATM   36  C   0Z4 A 256      41.054  20.369  38.265  1.00 43.13           C  
HETATM   37  O   0Z4 A 256      42.903  19.958  34.921  1.00 47.43           O  
HETATM   38  CB  0Z4 A 256      42.637  18.475  38.459  1.00 45.55           C  
HETATM   39  CB1 0Z4 A 256      39.976  23.835  37.375  1.00 36.72           C  
HETATM   40  CG  0Z4 A 256      42.494  17.056  37.954  1.00 47.44           C  
HETATM   41  CG1 0Z4 A 256      41.033  24.808  37.977  1.00 28.87           C  
HETATM   42  CD  0Z4 A 256      41.071  16.556  38.125  1.00 50.09           C  
HETATM   43  CD1 0Z4 A 256      40.427  26.094  38.417  1.00 24.81           C  
HETATM   44  CD2 0Z4 A 256      41.453  24.394  39.334  1.00 31.32           C  
HETATM   45  CE  0Z4 A 256      40.980  15.050  37.901  1.00 49.77           C  
HETATM   46  NZ  0Z4 A 256      39.603  14.606  38.069  1.00 50.70           N  
HETATM   47  C3' 0Z4 A 256      35.084  15.270  38.232  1.00 51.75           C  
HETATM   48  C2' 0Z4 A 256      36.695  15.089  36.204  1.00 53.26           C  
HETATM   49  C1' 0Z4 A 256      36.467  15.514  37.656  1.00 52.26           C  
HETATM   50  C1  0Z4 A 256      43.230  20.801  35.783  1.00 42.50           C  
HETATM   51  N1  0Z4 A 256      40.760  21.526  37.630  1.00 41.23           N  
HETATM   52  O1  0Z4 A 256      40.622  20.046  39.374  1.00 43.61           O  
HETATM   53  C2  0Z4 A 256      44.004  22.141  35.453  1.00 36.59           C  
HETATM   54  O2  0Z4 A 256      38.185  21.725  36.244  1.00 44.92           O  
HETATM   55  C3  0Z4 A 256      38.584  21.601  37.400  1.00 42.47           C  
HETATM   56  C4  0Z4 A 256      36.775  17.004  37.831  1.00 51.19           C  
HETATM   57  C5  0Z4 A 256      37.500  17.376  38.928  1.00 49.75           C  
HETATM   58  C6  0Z4 A 256      37.855  18.687  39.103  1.00 48.30           C  
HETATM   59  C11 0Z4 A 256      37.502  19.656  38.192  1.00 46.92           C  
HETATM   60  N11 0Z4 A 256      38.070  20.859  38.398  1.00 45.40           N  
HETATM   61  C21 0Z4 A 256      36.745  19.300  37.080  1.00 47.81           C  
HETATM   62  C31 0Z4 A 256      36.390  17.968  36.901  1.00 49.47           C  
HETATM   63  F1  0Z4 A 256      45.153  22.313  36.049  1.00 35.61           F  
HETATM   64  F2  0Z4 A 256      44.259  22.387  34.178  1.00 34.69           F  
HETATM   65  F3  0Z4 A 256      43.279  23.158  35.861  1.00 32.55           F  
HETATM   66  N   0Z3 A 256      42.923  20.561  37.273  1.00 47.89           N  
HETATM   67  CA  0Z3 A 256      42.078  19.401  37.700  1.00 45.23           C  
HETATM   68  CA1 0Z3 A 256      39.252  21.765  37.437  1.00 40.48           C  
HETATM   69  C   0Z3 A 256      40.868  20.107  38.316  1.00 43.99           C  
HETATM   70  O   0Z3 A 256      44.159  19.501  35.752  1.00 47.55           O  
HETATM   71  CB  0Z3 A 256      42.619  18.487  38.800  1.00 43.53           C  
HETATM   72  CB1 0Z3 A 256      40.021  22.825  36.682  1.00 39.35           C  
HETATM   73  CG  0Z3 A 256      42.650  17.045  38.275  1.00 43.16           C  
HETATM   74  CG1 0Z3 A 256      40.463  23.928  37.556  1.00 37.08           C  
HETATM   75  CD  0Z3 A 256      42.963  16.046  39.378  1.00 41.44           C  
HETATM   76  CD1 0Z3 A 256      41.362  23.697  38.582  1.00 37.78           C  
HETATM   77  CD2 0Z3 A 256      39.934  25.174  37.337  1.00 37.16           C  
HETATM   78  CE  0Z3 A 256      43.325  14.659  38.826  1.00 41.44           C  
HETATM   79  CE1 0Z3 A 256      41.740  24.743  39.404  1.00 37.57           C  
HETATM   80  CE2 0Z3 A 256      40.309  26.218  38.162  1.00 37.81           C  
HETATM   81  CZ  0Z3 A 256      41.204  26.005  39.181  1.00 38.60           C  
HETATM   82  NZ  0Z3 A 256      44.672  14.624  38.278  1.00 42.48           N  
HETATM   83  C3' 0Z3 A 256      33.304  23.347  31.175  1.00 39.73           C  
HETATM   84  C2' 0Z3 A 256      34.700  21.314  30.510  1.00 39.67           C  
HETATM   85  C1' 0Z3 A 256      33.865  22.008  31.600  1.00 41.70           C  
HETATM   86  C1  0Z3 A 256      43.746  20.601  36.176  1.00 48.31           C  
HETATM   87  N1  0Z3 A 256      40.220  20.711  37.325  1.00 42.85           N  
HETATM   88  O1  0Z3 A 256      40.479  19.999  39.470  1.00 43.69           O  
HETATM   89  C2  0Z3 A 256      44.284  22.009  35.561  1.00 49.24           C  
HETATM   90  O2  0Z3 A 256      37.123  20.606  37.532  1.00 40.42           O  
HETATM   91  C3  0Z3 A 256      37.831  21.448  36.939  1.00 41.37           C  
HETATM   92  C4  0Z3 A 256      34.766  22.138  32.853  1.00 41.05           C  
HETATM   93  C5  0Z3 A 256      35.068  23.382  33.434  1.00 39.82           C  
HETATM   94  C6  0Z3 A 256      35.927  23.435  34.531  1.00 38.69           C  
HETATM   95  C11 0Z3 A 256      36.496  22.257  35.057  1.00 39.88           C  
HETATM   96  N11 0Z3 A 256      37.496  22.353  35.950  1.00 40.48           N  
HETATM   97  C21 0Z3 A 256      36.176  21.023  34.485  1.00 39.90           C  
HETATM   98  C31 0Z3 A 256      35.326  20.968  33.394  1.00 40.93           C  
HETATM   99  F1  0Z3 A 256      45.526  22.423  35.870  1.00 50.04           F  
HETATM  100  F2  0Z3 A 256      44.293  21.976  34.194  1.00 50.35           F  
HETATM  101  F3  0Z3 A 256      43.498  23.080  35.867  1.00 48.28           F  
HETATM  102  N1  ACM Q   6      40.443  20.044  38.856  1.00  0.00           N  
HETATM  103  C2  ACM Q   6      39.337  19.959  38.052  1.00  0.00           C  
HETATM  104  O3  ACM Q   6      38.622  20.923  37.826  1.00  0.00           O  
HETATM  105  C6  ACM Q   6      39.078  18.574  37.473  1.00  0.00           C  
HETATM  106  H4  ACM Q   6      41.042  19.257  39.050  1.00  0.00           H  
HETATM  107  H5  ACM Q   6      40.667  20.937  39.270  1.00  0.00           H  
HETATM  108  H7  ACM Q   6      38.181  18.618  36.852  1.00  0.00           H  
HETATM  109  H8  ACM Q   6      38.927  17.836  38.271  1.00  0.00           H  
HETATM  110  H9  ACM Q   6      39.924  18.238  36.862  1.00  0.00           H  
HETATM  111  C1  FUR Q  10      38.653  20.613  37.056  1.00  0.00           C  
HETATM  112  C2  FUR Q  10      39.736  20.005  37.614  1.00  0.00           C  
HETATM  113  C3  FUR Q  10      40.680  21.051  37.892  1.00  0.00           C  
HETATM  114  C4  FUR Q  10      40.093  22.208  37.480  1.00  0.00           C  
HETATM  115  O5  FUR Q  10      38.854  21.958  36.966  1.00  0.00           O  
HETATM  116  H6  FUR Q  10      37.705  20.257  36.684  1.00  0.00           H  
HETATM  117  H7  FUR Q  10      39.852  18.947  37.805  1.00  0.00           H  
HETATM  118  H8  FUR Q  10      41.659  20.950  38.338  1.00  0.00           H  
HETATM  119  H9  FUR Q  10      40.399  23.242  37.479  1.00  0.00           H  
HETATM  120  C1  MNO Q  17      41.340  19.348  39.230  1.00  0.00           C  
HETATM  121  O2  MNO Q  17      41.643  20.690  38.881  1.00  0.00           O  
HETATM  122  H3  MNO Q  17      41.905  21.151  39.693  1.00  0.00           H  
HETATM  123  H4  MNO Q  17      41.046  18.842  38.307  1.00  0.00           H  
HETATM  124  H5  MNO Q  17      42.204  18.813  39.653  1.00  0.00           H  
HETATM  125  H6  MNO Q  17      40.503  19.273  39.941  1.00  0.00           H  
HETATM  126  C1  IMD Q  20      40.397  23.610  37.064  1.00  0.00           C  
HETATM  127  N2  IMD Q  20      39.824  22.390  36.773  1.00  0.00           N  
HETATM  128  C3  IMD Q  20      41.346  23.481  38.048  1.00  0.00           C  
HETATM  129  C4  IMD Q  20      40.419  21.531  37.572  1.00  0.00           C  
HETATM  130  N5  IMD Q  20      41.351  22.138  38.366  1.00  0.00           N  
HETATM  131  H6  IMD Q  20      40.091  24.510  36.548  1.00  0.00           H  
HETATM  132  H7  IMD Q  20      41.996  24.189  38.537  1.00  0.00           H  
HETATM  133  H8  IMD Q  20      41.934  21.690  39.057  1.00  0.00           H  
HETATM  134  H9  IMD Q  20      40.221  20.469  37.620  1.00  0.00           H  
HETATM  135  C1  IDL Q  25      41.084  19.878  38.172  1.00  0.00           C  
HETATM  136  C2  IDL Q  25      39.919  19.124  37.853  1.00  0.00           C  
HETATM  137  C3  IDL Q  25      38.795  19.800  37.347  1.00  0.00           C  
HETATM  138  C4  IDL Q  25      38.853  21.177  37.177  1.00  0.00           C  
HETATM  139  C5  IDL Q  25      40.019  21.903  37.501  1.00  0.00           C  
HETATM  140  C6  IDL Q  25      41.147  21.265  38.002  1.00  0.00           C  
HETATM  141  N7  IDL Q  25      42.029  18.988  38.643  1.00  0.00           N  
HETATM  142  C8  IDL Q  25      40.217  17.750  38.153  1.00  0.00           C  
HETATM  143  C9  IDL Q  25      41.501  17.710  38.628  1.00  0.00           C  
HETATM  144  H10 IDL Q  25      37.892  19.249  37.094  1.00  0.00           H  
HETATM  145  H11 IDL Q  25      37.989  21.708  36.788  1.00  0.00           H  
HETATM  146  H12 IDL Q  25      40.034  22.979  37.357  1.00  0.00           H  
HETATM  147  H13 IDL Q  25      42.045  21.826  38.252  1.00  0.00           H  
HETATM  148  H14 IDL Q  25      39.558  16.901  38.030  1.00  0.00           H  
HETATM  149  H15 IDL Q  25      42.095  16.870  38.962  1.00  0.00           H  
HETATM  150  H16 IDL Q  25      42.957  19.230  38.948  1.00  0.00           H  
HETATM  151  C1  PPN Q  29      39.680  19.590  35.403  1.00  0.00           C  
HETATM  152  C2  PPN Q  29      39.086  20.344  36.597  1.00  0.00           C  
HETATM  153  C3  PPN Q  29      37.553  20.349  36.595  1.00  0.00           C  
HETATM  154  H4  PPN Q  29      40.777  19.599  35.426  1.00  0.00           H  
HETATM  155  H5  PPN Q  29      39.357  18.542  35.397  1.00  0.00           H  
HETATM  156  H6  PPN Q  29      39.364  20.039  34.453  1.00  0.00           H  
HETATM  157  H7  PPN Q  29      39.448  19.892  37.531  1.00  0.00           H  
HETATM  158  H8  PPN Q  29      39.454  21.378  36.595  1.00  0.00           H  
HETATM  159  H9  PPN Q  29      37.151  20.893  37.457  1.00  0.00           H  
HETATM  160  H10 PPN Q  29      37.161  20.825  35.688  1.00  0.00           H  
HETATM  161  H11 PPN Q  29      37.155  19.328  36.630  1.00  0.00           H  
HETATM  162  C1  PYD Q  32      40.298  21.157  37.770  1.00  0.00           C  
HETATM  163  N2  PYD Q  32      39.136  21.529  37.216  1.00  0.00           N  
HETATM  164  C3  PYD Q  32      38.125  20.655  37.276  1.00  0.00           C  
HETATM  165  C4  PYD Q  32      38.220  19.398  37.877  1.00  0.00           C  
HETATM  166  C5  PYD Q  32      39.436  19.026  38.449  1.00  0.00           C  
HETATM  167  C6  PYD Q  32      40.501  19.926  38.395  1.00  0.00           C  
HETATM  168  H7  PYD Q  32      41.109  21.883  37.710  1.00  0.00           H  
HETATM  169  H8  PYD Q  32      37.190  20.975  36.820  1.00  0.00           H  
HETATM  170  H9  PYD Q  32      37.362  18.731  37.894  1.00  0.00           H  
HETATM  171  H10 PYD Q  32      39.553  18.057  38.928  1.00  0.00           H  
HETATM  172  H11 PYD Q  32      41.467  19.682  38.826  1.00  0.00           H  
HETATM  173  N1  PMD Q  38      40.145  21.847  36.588  1.00  0.00           N  
HETATM  174  C2  PMD Q  38      39.120  21.357  37.295  1.00  0.00           C  
HETATM  175  N3  PMD Q  38      39.173  20.464  38.289  1.00  0.00           N  
HETATM  176  C4  PMD Q  38      40.394  20.016  38.604  1.00  0.00           C  
HETATM  177  C5  PMD Q  38      41.543  20.450  37.940  1.00  0.00           C  
HETATM  178  C6  PMD Q  38      41.355  21.383  36.922  1.00  0.00           C  
HETATM  179  H7  PMD Q  38      38.131  21.729  37.032  1.00  0.00           H  
HETATM  180  H8  PMD Q  38      40.452  19.288  39.411  1.00  0.00           H  
HETATM  181  H9  PMD Q  38      42.528  20.080  38.203  1.00  0.00           H  
HETATM  182  H10 PMD Q  38      42.198  21.774  36.354  1.00  0.00           H  
HETATM  183  C1  THL Q  45      42.208  18.014  37.511  1.00  0.00           C  
HETATM  184  S2  THL Q  45      42.528  19.498  36.481  1.00  0.00           S  
HETATM  185  H3  THL Q  45      42.906  20.317  37.486  1.00  0.00           H  
HETATM  186  H4  THL Q  45      41.880  17.231  36.823  1.00  0.00           H  
HETATM  187  H5  THL Q  45      43.113  17.677  38.020  1.00  0.00           H  
HETATM  188  H6  THL Q  45      41.412  18.196  38.238  1.00  0.00           H  
HETATM  189  C1  MNO Q  18      38.953  21.085  37.398  1.00  0.00           C  
HETATM  190  O2  MNO Q  18      39.706  22.139  36.820  1.00  0.00           O  
HETATM  191  H3  MNO Q  18      40.637  21.987  37.036  1.00  0.00           H  
HETATM  192  H4  MNO Q  18      37.906  21.271  37.145  1.00  0.00           H  
HETATM  193  H5  MNO Q  18      39.229  20.097  36.998  1.00  0.00           H  
HETATM  194  H6  MNO Q  18      39.038  21.052  38.495  1.00  0.00           H  
HETATM  195  C1  TOE Q  40      38.047  20.571  37.382  1.00  0.00           C  
HETATM  196  S2  TOE Q  40      39.456  21.727  37.496  1.00  0.00           S  
HETATM  197  C3  TOE Q  40      40.761  20.563  38.023  1.00  0.00           C  
HETATM  198  H4  TOE Q  40      37.179  21.154  37.067  1.00  0.00           H  
HETATM  199  H5  TOE Q  40      37.830  20.112  38.352  1.00  0.00           H  
HETATM  200  H6  TOE Q  40      38.234  19.789  36.640  1.00  0.00           H  
HETATM  201  H7  TOE Q  40      41.682  21.143  38.131  1.00  0.00           H  
HETATM  202  H8  TOE Q  40      40.924  19.782  37.275  1.00  0.00           H  
HETATM  203  H9  TOE Q  40      40.520  20.105  38.987  1.00  0.00           H  
ATOM    204  N   VAL A  16      41.759  32.804  35.166  1.00  0.00           N  
ATOM    205  CA  VAL A  16      40.851  33.545  36.016  1.00  0.00           C  
ATOM    206  C   VAL A  16      39.735  34.112  35.141  1.00  0.00           C  
ATOM    207  O   VAL A  16      40.018  34.870  34.186  1.00  0.00           O  
ATOM    208  CB  VAL A  16      41.639  34.696  36.725  1.00  0.00           C  
ATOM    209  CG1 VAL A  16      40.679  35.476  37.620  1.00  0.00           C  
ATOM    210  CG2 VAL A  16      42.774  34.167  37.584  1.00  0.00           C  
ATOM    211  HA  VAL A  16      40.414  32.895  36.789  1.00  0.00           H  
ATOM    212  HB  VAL A  16      42.070  35.338  35.942  1.00  0.00           H  
ATOM    213 1HG1 VAL A  16      41.225  36.288  38.124  1.00  0.00           H  
ATOM    214 2HG1 VAL A  16      39.870  35.902  37.008  1.00  0.00           H  
ATOM    215 3HG1 VAL A  16      40.249  34.800  38.376  1.00  0.00           H  
ATOM    216 1HG2 VAL A  16      43.297  35.009  38.060  1.00  0.00           H  
ATOM    217 2HG2 VAL A  16      42.368  33.502  38.360  1.00  0.00           H  
ATOM    218 3HG2 VAL A  16      43.481  33.606  36.954  1.00  0.00           H  
ATOM    219  N   VAL A  17      38.476  33.756  35.439  1.00  0.00           N  
ATOM    220  CA  VAL A  17      37.337  34.302  34.745  1.00  0.00           C  
ATOM    221  C   VAL A  17      36.917  35.590  35.488  1.00  0.00           C  
ATOM    222  O   VAL A  17      36.994  35.683  36.712  1.00  0.00           O  
ATOM    223  CB  VAL A  17      36.167  33.297  34.730  1.00  0.00           C  
ATOM    224  CG1 VAL A  17      35.014  33.817  33.846  1.00  0.00           C  
ATOM    225  CG2 VAL A  17      36.628  31.972  34.118  1.00  0.00           C  
ATOM    226  H   VAL A  17      38.241  33.096  36.153  1.00  0.00           H  
ATOM    227  HA  VAL A  17      37.601  34.518  33.699  1.00  0.00           H  
ATOM    228  HB  VAL A  17      35.830  33.165  35.769  1.00  0.00           H  
ATOM    229 1HG1 VAL A  17      34.191  33.087  33.849  1.00  0.00           H  
ATOM    230 2HG1 VAL A  17      34.653  34.778  34.242  1.00  0.00           H  
ATOM    231 3HG1 VAL A  17      35.375  33.958  32.817  1.00  0.00           H  
ATOM    232 1HG2 VAL A  17      35.790  31.260  34.111  1.00  0.00           H  
ATOM    233 2HG2 VAL A  17      36.973  32.144  33.089  1.00  0.00           H  
ATOM    234 3HG2 VAL A  17      37.453  31.559  34.718  1.00  0.00           H  
ATOM    235  N   GLY A  18      36.498  36.624  34.760  1.00  0.00           N  
ATOM    236  CA  GLY A  18      36.073  37.879  35.370  1.00  0.00           C  
ATOM    237  C   GLY A  18      37.179  38.575  36.141  1.00  0.00           C  
ATOM    238  O   GLY A  18      36.908  39.210  37.149  1.00  0.00           O  
ATOM    239  H   GLY A  18      36.445  36.615  33.761  1.00  0.00           H  
ATOM    240  HA2 GLY A  18      35.703  38.554  34.584  1.00  0.00           H  
ATOM    241  HA3 GLY A  18      35.230  37.682  36.049  1.00  0.00           H  
ATOM    242  N   GLY A  19      38.433  38.449  35.759  1.00  0.00           N  
ATOM    243  CA  GLY A  19      39.511  39.103  36.452  1.00  0.00           C  
ATOM    244  C   GLY A  19      39.841  40.450  35.836  1.00  0.00           C  
ATOM    245  O   GLY A  19      39.098  40.994  35.020  1.00  0.00           O  
ATOM    246  H   GLY A  19      38.723  37.901  34.973  1.00  0.00           H  
ATOM    247  HA2 GLY A  19      39.238  39.240  37.509  1.00  0.00           H  
ATOM    248  HA3 GLY A  19      40.404  38.460  36.431  1.00  0.00           H  
ATOM    249  N   THR A  20      40.938  41.036  36.288  1.00  0.00           N  
ATOM    250  CA  THR A  20      41.480  42.269  35.770  1.00  0.00           C  
ATOM    251  C   THR A  20      42.968  42.022  35.768  1.00  0.00           C  
ATOM    252  O   THR A  20      43.459  41.140  36.463  1.00  0.00           O  
ATOM    253  CB  THR A  20      41.104  43.499  36.673  1.00  0.00           C  
ATOM    254  CG2 THR A  20      39.601  43.771  36.638  1.00  0.00           C  
ATOM    255  OG1 THR A  20      41.498  43.230  38.017  1.00  0.00           O  
ATOM    256  H   THR A  20      41.480  40.657  37.038  1.00  0.00           H  
ATOM    257  HA  THR A  20      41.084  42.520  34.775  1.00  0.00           H  
ATOM    258  HB  THR A  20      41.628  44.386  36.288  1.00  0.00           H  
ATOM    259  HG1 THR A  20      41.263  44.010  38.597  1.00  0.00           H  
ATOM    260 1HG2 THR A  20      39.368  44.635  37.278  1.00  0.00           H  
ATOM    261 2HG2 THR A  20      39.291  43.986  35.605  1.00  0.00           H  
ATOM    262 3HG2 THR A  20      39.059  42.887  37.006  1.00  0.00           H  
ATOM    263  N   GLU A  21      43.732  42.735  34.941  1.00  0.00           N  
ATOM    264  CA  GLU A  21      45.160  42.546  34.864  1.00  0.00           C  
ATOM    265  C   GLU A  21      45.797  43.076  36.143  1.00  0.00           C  
ATOM    266  O   GLU A  21      45.391  44.138  36.630  1.00  0.00           O  
ATOM    267  CB  GLU A  21      45.711  43.284  33.646  1.00  0.00           C  
ATOM    268  CG  GLU A  21      47.235  43.195  33.559  1.00  0.00           C  
ATOM    269  CD  GLU A  21      47.916  43.982  32.447  1.00  0.00           C  
ATOM    270  OE1 GLU A  21      47.221  44.387  31.523  1.00  0.00           O  
ATOM    271  OE2 GLU A  21      49.138  44.179  32.506  1.00  0.00           O1-
ATOM    272  H   GLU A  21      43.378  43.439  34.326  1.00  0.00           H  
ATOM    273  HA  GLU A  21      45.395  41.477  34.757  1.00  0.00           H  
ATOM    274  HB2 GLU A  21      45.268  42.862  32.732  1.00  0.00           H  
ATOM    275  HB3 GLU A  21      45.410  44.341  33.692  1.00  0.00           H  
ATOM    276  HG2 GLU A  21      47.652  43.532  34.520  1.00  0.00           H  
ATOM    277  HG3 GLU A  21      47.509  42.136  33.444  1.00  0.00           H  
ATOM    278  N   ALA A  22      46.742  42.301  36.706  1.00  0.00           N  
ATOM    279  CA  ALA A  22      47.493  42.685  37.897  1.00  0.00           C  
ATOM    280  C   ALA A  22      48.700  43.574  37.550  1.00  0.00           C  
ATOM    281  O   ALA A  22      49.235  43.520  36.431  1.00  0.00           O  
ATOM    282  CB  ALA A  22      48.023  41.436  38.626  1.00  0.00           C  
ATOM    283  H   ALA A  22      46.995  41.403  36.346  1.00  0.00           H  
ATOM    284  HA  ALA A  22      46.799  43.247  38.540  1.00  0.00           H  
ATOM    285  HB1 ALA A  22      48.586  41.744  39.519  1.00  0.00           H  
ATOM    286  HB2 ALA A  22      47.177  40.800  38.927  1.00  0.00           H  
ATOM    287  HB3 ALA A  22      48.684  40.870  37.953  1.00  0.00           H  
ATOM    288  N   GLN A  23      49.136  44.454  38.472  1.00  0.00           N  
ATOM    289  CA  GLN A  23      50.356  45.218  38.283  1.00  0.00           C  
ATOM    290  C   GLN A  23      51.555  44.287  38.411  1.00  0.00           C  
ATOM    291  O   GLN A  23      51.444  43.277  39.099  1.00  0.00           O  
ATOM    292  CB  GLN A  23      50.471  46.275  39.322  1.00  0.00           C  
ATOM    293  CG  GLN A  23      49.359  47.276  39.197  1.00  0.00           C  
ATOM    294  CD  GLN A  23      49.169  48.019  40.516  1.00  0.00           C  
ATOM    295  NE2 GLN A  23      50.223  48.715  40.982  1.00  0.00           N  
ATOM    296  OE1 GLN A  23      48.103  47.950  41.153  1.00  0.00           O  
ATOM    297  H   GLN A  23      48.662  44.640  39.333  1.00  0.00           H  
ATOM    298  HA  GLN A  23      50.330  45.683  37.287  1.00  0.00           H  
ATOM    299  HB2 GLN A  23      50.446  45.816  40.322  1.00  0.00           H  
ATOM    300  HB3 GLN A  23      51.441  46.785  39.226  1.00  0.00           H  
ATOM    301  HG2 GLN A  23      49.588  47.992  38.394  1.00  0.00           H  
ATOM    302  HG3 GLN A  23      48.426  46.766  38.917  1.00  0.00           H  
ATOM    303 1HE2 GLN A  23      50.159  49.191  41.859  1.00  0.00           H  
ATOM    304 2HE2 GLN A  23      51.070  48.756  40.452  1.00  0.00           H  
ATOM    305  N   ARG A  24      52.732  44.591  37.848  1.00  0.00           N  
ATOM    306  CA  ARG A  24      53.856  43.657  37.808  1.00  0.00           C  
ATOM    307  C   ARG A  24      54.406  43.253  39.149  1.00  0.00           C  
ATOM    308  O   ARG A  24      55.052  42.229  39.338  1.00  0.00           O  
ATOM    309  CB  ARG A  24      55.077  44.184  37.107  1.00  0.00           C  
ATOM    310  CG  ARG A  24      54.859  45.144  36.004  1.00  0.00           C  
ATOM    311  CD  ARG A  24      56.203  45.461  35.398  1.00  0.00           C  
ATOM    312  NE  ARG A  24      55.813  45.656  34.030  1.00  0.00           N  
ATOM    313  CZ  ARG A  24      55.847  44.678  33.122  1.00  0.00           C  
ATOM    314  NH1 ARG A  24      56.485  43.523  33.309  1.00  0.00           N1+
ATOM    315  NH2 ARG A  24      55.295  44.934  31.949  1.00  0.00           N  
ATOM    316  H   ARG A  24      52.924  45.473  37.417  1.00  0.00           H  
ATOM    317  HA  ARG A  24      53.379  42.817  37.283  1.00  0.00           H  
ATOM    318  HB2 ARG A  24      55.720  44.666  37.857  1.00  0.00           H  
ATOM    319  HB3 ARG A  24      55.638  43.326  36.707  1.00  0.00           H  
ATOM    320  HG2 ARG A  24      54.187  44.713  35.247  1.00  0.00           H  
ATOM    321  HG3 ARG A  24      54.378  46.060  36.379  1.00  0.00           H  
ATOM    322  HD2 ARG A  24      56.662  46.359  35.838  1.00  0.00           H  
ATOM    323  HD3 ARG A  24      56.925  44.639  35.518  1.00  0.00           H  
ATOM    324  HE  ARG A  24      55.503  46.563  33.745  1.00  0.00           H  
ATOM    325 1HH1 ARG A  24      56.972  43.354  34.166  1.00  0.00           H  
ATOM    326 2HH1 ARG A  24      56.477  42.825  32.593  1.00  0.00           H  
ATOM    327 1HH2 ARG A  24      54.879  45.827  31.777  1.00  0.00           H  
ATOM    328 2HH2 ARG A  24      55.295  44.235  31.234  1.00  0.00           H  
ATOM    329  N   ASN A  25      54.195  44.114  40.107  1.00  0.00           N  
ATOM    330  CA  ASN A  25      54.815  43.905  41.391  1.00  0.00           C  
ATOM    331  C   ASN A  25      53.845  43.598  42.514  1.00  0.00           C  
ATOM    332  O   ASN A  25      54.249  43.523  43.681  1.00  0.00           O  
ATOM    333  CB  ASN A  25      55.638  45.167  41.680  1.00  0.00           C  
ATOM    334  CG  ASN A  25      54.869  46.493  41.582  1.00  0.00           C  
ATOM    335  ND2 ASN A  25      55.614  47.530  41.936  1.00  0.00           N  
ATOM    336  OD1 ASN A  25      53.689  46.625  41.212  1.00  0.00           O  
ATOM    337  H   ASN A  25      53.625  44.932  40.031  1.00  0.00           H  
ATOM    338  HA  ASN A  25      55.444  43.004  41.346  1.00  0.00           H  
ATOM    339  HB2 ASN A  25      56.063  45.082  42.691  1.00  0.00           H  
ATOM    340  HB3 ASN A  25      56.484  45.201  40.978  1.00  0.00           H  
ATOM    341 1HD2 ASN A  25      55.231  48.453  41.911  1.00  0.00           H  
ATOM    342 2HD2 ASN A  25      56.560  47.389  42.229  1.00  0.00           H  
ATOM    343  N   SER A  26      52.567  43.432  42.163  1.00  0.00           N  
ATOM    344  CA  SER A  26      51.579  43.201  43.188  1.00  0.00           C  
ATOM    345  C   SER A  26      51.690  41.839  43.863  1.00  0.00           C  
ATOM    346  O   SER A  26      51.517  41.746  45.087  1.00  0.00           O  
ATOM    347  CB  SER A  26      50.171  43.345  42.609  1.00  0.00           C  
ATOM    348  OG  SER A  26      49.814  44.700  42.396  1.00  0.00           O  
ATOM    349  H   SER A  26      52.219  43.453  41.226  1.00  0.00           H  
ATOM    350  HA  SER A  26      51.773  43.962  43.958  1.00  0.00           H  
ATOM    351  HB2 SER A  26      49.446  42.880  43.293  1.00  0.00           H  
ATOM    352  HB3 SER A  26      50.111  42.798  41.657  1.00  0.00           H  
ATOM    353  HG  SER A  26      48.933  44.743  41.922  1.00  0.00           H  
ATOM    354  N   TRP A  27      52.031  40.767  43.122  1.00  0.00           N  
ATOM    355  CA  TRP A  27      51.974  39.431  43.701  1.00  0.00           C  
ATOM    356  C   TRP A  27      53.276  38.707  43.405  1.00  0.00           C  
ATOM    357  O   TRP A  27      53.302  37.764  42.590  1.00  0.00           O  
ATOM    358  CB  TRP A  27      50.764  38.720  43.085  1.00  0.00           C  
ATOM    359  CG  TRP A  27      49.451  39.492  43.211  1.00  0.00           C  
ATOM    360  CD1 TRP A  27      48.839  39.986  42.086  1.00  0.00           C  
ATOM    361  CD2 TRP A  27      48.716  39.722  44.352  1.00  0.00           C  
ATOM    362  CE2 TRP A  27      47.599  40.374  43.844  1.00  0.00           C  
ATOM    363  CE3 TRP A  27      48.808  39.487  45.734  1.00  0.00           C  
ATOM    364  NE1 TRP A  27      47.709  40.503  42.511  1.00  0.00           N  
ATOM    365  CZ2 TRP A  27      46.571  40.781  44.693  1.00  0.00           C  
ATOM    366  CZ3 TRP A  27      47.780  39.902  46.579  1.00  0.00           C  
ATOM    367  CH2 TRP A  27      46.668  40.544  46.065  1.00  0.00           C  
ATOM    368  H   TRP A  27      52.333  40.804  42.169  1.00  0.00           H  
ATOM    369  HA  TRP A  27      51.856  39.456  44.794  1.00  0.00           H  
ATOM    370  HB2 TRP A  27      50.966  38.534  42.020  1.00  0.00           H  
ATOM    371  HB3 TRP A  27      50.645  37.738  43.566  1.00  0.00           H  
ATOM    372  HD1 TRP A  27      49.214  39.955  41.052  1.00  0.00           H  
ATOM    373  HE1 TRP A  27      47.024  40.934  41.923  1.00  0.00           H  
ATOM    374  HE3 TRP A  27      49.690  38.976  46.149  1.00  0.00           H  
ATOM    375  HZ2 TRP A  27      45.685  41.288  44.282  1.00  0.00           H  
ATOM    376  HZ3 TRP A  27      47.854  39.718  47.661  1.00  0.00           H  
ATOM    377  HH2 TRP A  27      45.860  40.868  46.738  1.00  0.00           H  
ATOM    378  N   PRO A  28      54.392  39.148  44.026  1.00  0.00           N  
ATOM    379  CA  PRO A  28      55.734  38.710  43.663  1.00  0.00           C  
ATOM    380  C   PRO A  28      56.125  37.270  44.000  1.00  0.00           C  
ATOM    381  O   PRO A  28      57.205  36.824  43.609  1.00  0.00           O  
ATOM    382  CB  PRO A  28      56.606  39.783  44.316  1.00  0.00           C  
ATOM    383  CG  PRO A  28      55.857  40.183  45.553  1.00  0.00           C  
ATOM    384  CD  PRO A  28      54.436  40.218  45.045  1.00  0.00           C  
ATOM    385  HA  PRO A  28      55.850  38.636  42.572  1.00  0.00           H  
ATOM    386  HB2 PRO A  28      57.603  39.392  44.562  1.00  0.00           H  
ATOM    387  HB3 PRO A  28      56.753  40.641  43.644  1.00  0.00           H  
ATOM    388  HG2 PRO A  28      55.987  39.456  46.369  1.00  0.00           H  
ATOM    389  HG3 PRO A  28      56.184  41.161  45.937  1.00  0.00           H  
ATOM    390  HD2 PRO A  28      53.716  40.033  45.855  1.00  0.00           H  
ATOM    391  HD3 PRO A  28      54.189  41.198  44.610  1.00  0.00           H  
ATOM    392  N   SER A  29      55.252  36.530  44.724  1.00  0.00           N  
ATOM    393  CA  SER A  29      55.494  35.120  45.034  1.00  0.00           C  
ATOM    394  C   SER A  29      54.832  34.210  43.993  1.00  0.00           C  
ATOM    395  O   SER A  29      55.051  32.996  44.011  1.00  0.00           O  
ATOM    396  CB  SER A  29      54.955  34.789  46.449  1.00  0.00           C  
ATOM    397  OG  SER A  29      53.530  34.759  46.595  1.00  0.00           O  
ATOM    398  H   SER A  29      54.394  36.887  45.092  1.00  0.00           H  
ATOM    399  HA  SER A  29      56.579  34.941  45.009  1.00  0.00           H  
ATOM    400  HB2 SER A  29      55.359  35.530  47.154  1.00  0.00           H  
ATOM    401  HB3 SER A  29      55.353  33.809  46.750  1.00  0.00           H  
ATOM    402  HG  SER A  29      53.146  34.071  45.979  1.00  0.00           H  
ATOM    403  N   GLN A  30      53.973  34.751  43.106  1.00  0.00           N  
ATOM    404  CA  GLN A  30      53.381  33.969  42.026  1.00  0.00           C  
ATOM    405  C   GLN A  30      54.415  33.401  41.052  1.00  0.00           C  
ATOM    406  O   GLN A  30      55.316  34.103  40.609  1.00  0.00           O  
ATOM    407  CB  GLN A  30      52.396  34.841  41.259  1.00  0.00           C  
ATOM    408  CG  GLN A  30      51.798  34.230  40.002  1.00  0.00           C  
ATOM    409  CD  GLN A  30      50.719  33.232  40.288  1.00  0.00           C  
ATOM    410  NE2 GLN A  30      50.924  31.952  39.995  1.00  0.00           N  
ATOM    411  OE1 GLN A  30      49.654  33.595  40.778  1.00  0.00           O  
ATOM    412  H   GLN A  30      53.686  35.709  43.124  1.00  0.00           H  
ATOM    413  HA  GLN A  30      52.874  33.111  42.492  1.00  0.00           H  
ATOM    414  HB2 GLN A  30      51.573  35.112  41.937  1.00  0.00           H  
ATOM    415  HB3 GLN A  30      52.905  35.776  40.981  1.00  0.00           H  
ATOM    416  HG2 GLN A  30      51.388  35.033  39.371  1.00  0.00           H  
ATOM    417  HG3 GLN A  30      52.596  33.742  39.423  1.00  0.00           H  
ATOM    418 1HE2 GLN A  30      50.207  31.276  40.174  1.00  0.00           H  
ATOM    419 2HE2 GLN A  30      51.794  31.662  39.596  1.00  0.00           H  
ATOM    420  N   ILE A  31      54.371  32.095  40.730  1.00  0.00           N  
ATOM    421  CA  ILE A  31      55.239  31.553  39.697  1.00  0.00           C  
ATOM    422  C   ILE A  31      54.376  30.884  38.619  1.00  0.00           C  
ATOM    423  O   ILE A  31      53.193  30.608  38.791  1.00  0.00           O  
ATOM    424  CB  ILE A  31      56.310  30.528  40.286  1.00  0.00           C  
ATOM    425  CG1 ILE A  31      55.679  29.284  40.855  1.00  0.00           C  
ATOM    426  CG2 ILE A  31      57.096  31.188  41.418  1.00  0.00           C  
ATOM    427  CD1 ILE A  31      55.525  28.138  39.851  1.00  0.00           C  
ATOM    428  H   ILE A  31      53.763  31.428  41.161  1.00  0.00           H  
ATOM    429  HA  ILE A  31      55.812  32.381  39.254  1.00  0.00           H  
ATOM    430  HB  ILE A  31      56.958  30.248  39.443  1.00  0.00           H  
ATOM    431 2HG1 ILE A  31      56.285  28.934  41.703  1.00  0.00           H  
ATOM    432 3HG1 ILE A  31      54.687  29.541  41.254  1.00  0.00           H  
ATOM    433 1HG2 ILE A  31      57.832  30.475  41.818  1.00  0.00           H  
ATOM    434 2HG2 ILE A  31      57.619  32.076  41.033  1.00  0.00           H  
ATOM    435 3HG2 ILE A  31      56.404  31.489  42.219  1.00  0.00           H  
ATOM    436 1HD1 ILE A  31      55.058  27.276  40.348  1.00  0.00           H  
ATOM    437 2HD1 ILE A  31      54.892  28.466  39.014  1.00  0.00           H  
ATOM    438 3HD1 ILE A  31      56.516  27.850  39.470  1.00  0.00           H  
ATOM    439  N   SER A  32      54.990  30.693  37.454  1.00  0.00           N  
ATOM    440  CA  SER A  32      54.430  29.918  36.361  1.00  0.00           C  
ATOM    441  C   SER A  32      55.222  28.597  36.308  1.00  0.00           C  
ATOM    442  O   SER A  32      56.454  28.551  36.231  1.00  0.00           O  
ATOM    443  CB  SER A  32      54.601  30.659  35.041  1.00  0.00           C  
ATOM    444  OG  SER A  32      54.289  29.875  33.894  1.00  0.00           O  
ATOM    445  H   SER A  32      55.891  31.074  37.248  1.00  0.00           H  
ATOM    446  HA  SER A  32      53.354  29.745  36.518  1.00  0.00           H  
ATOM    447  HB2 SER A  32      55.642  31.008  34.962  1.00  0.00           H  
ATOM    448  HB3 SER A  32      53.962  31.553  35.047  1.00  0.00           H  
ATOM    449  HG  SER A  32      53.297  29.765  33.825  1.00  0.00           H  
ATOM    450  N   LEU A  33      54.461  27.506  36.373  1.00  0.00           N  
ATOM    451  CA  LEU A  33      54.983  26.138  36.234  1.00  0.00           C  
ATOM    452  C   LEU A  33      54.759  25.739  34.772  1.00  0.00           C  
ATOM    453  O   LEU A  33      53.628  25.685  34.331  1.00  0.00           O  
ATOM    454  CB  LEU A  33      54.225  25.140  37.126  1.00  0.00           C  
ATOM    455  CG  LEU A  33      54.766  23.686  37.127  1.00  0.00           C  
ATOM    456  CD1 LEU A  33      56.208  23.654  37.637  1.00  0.00           C  
ATOM    457  CD2 LEU A  33      53.844  22.826  37.953  1.00  0.00           C  
ATOM    458  H   LEU A  33      53.474  27.541  36.522  1.00  0.00           H  
ATOM    459  HA  LEU A  33      56.042  26.116  36.532  1.00  0.00           H  
ATOM    460  HB2 LEU A  33      54.240  25.517  38.159  1.00  0.00           H  
ATOM    461  HB3 LEU A  33      53.173  25.120  36.807  1.00  0.00           H  
ATOM    462  HG  LEU A  33      54.787  23.284  36.103  1.00  0.00           H  
ATOM    463 1HD1 LEU A  33      56.576  22.618  37.632  1.00  0.00           H  
ATOM    464 2HD1 LEU A  33      56.842  24.272  36.984  1.00  0.00           H  
ATOM    465 3HD1 LEU A  33      56.244  24.050  38.663  1.00  0.00           H  
ATOM    466 1HD2 LEU A  33      54.217  21.791  37.962  1.00  0.00           H  
ATOM    467 2HD2 LEU A  33      53.808  23.211  38.983  1.00  0.00           H  
ATOM    468 3HD2 LEU A  33      52.834  22.848  37.518  1.00  0.00           H  
ATOM    469  N   GLN A  34      55.822  25.451  34.029  1.00  0.00           N  
ATOM    470  CA  GLN A  34      55.766  25.164  32.602  1.00  0.00           C  
ATOM    471  C   GLN A  34      56.381  23.820  32.273  1.00  0.00           C  
ATOM    472  O   GLN A  34      57.300  23.396  32.968  1.00  0.00           O  
ATOM    473  CB  GLN A  34      56.531  26.226  31.842  1.00  0.00           C  
ATOM    474  CG  GLN A  34      56.177  27.623  32.307  1.00  0.00           C  
ATOM    475  CD  GLN A  34      56.804  28.729  31.499  1.00  0.00           C  
ATOM    476  NE2 GLN A  34      56.236  29.914  31.653  1.00  0.00           N  
ATOM    477  OE1 GLN A  34      57.794  28.571  30.788  1.00  0.00           O  
ATOM    478  H   GLN A  34      56.749  25.411  34.404  1.00  0.00           H  
ATOM    479  HA  GLN A  34      54.705  25.152  32.312  1.00  0.00           H  
ATOM    480  HB2 GLN A  34      57.611  26.061  31.971  1.00  0.00           H  
ATOM    481  HB3 GLN A  34      56.316  26.133  30.767  1.00  0.00           H  
ATOM    482  HG2 GLN A  34      55.084  27.739  32.277  1.00  0.00           H  
ATOM    483  HG3 GLN A  34      56.484  27.735  33.357  1.00  0.00           H  
ATOM    484 1HE2 GLN A  34      56.612  30.713  31.184  1.00  0.00           H  
ATOM    485 2HE2 GLN A  34      55.431  30.010  32.238  1.00  0.00           H  
ATOM    486  N   TYR A  35      55.918  23.138  31.236  1.00  0.00           N  
ATOM    487  CA  TYR A  35      56.563  21.903  30.835  1.00  0.00           C  
ATOM    488  C   TYR A  35      57.079  22.040  29.414  1.00  0.00           C  
ATOM    489  O   TYR A  35      56.595  22.862  28.633  1.00  0.00           O  
ATOM    490  CB  TYR A  35      55.594  20.710  30.924  1.00  0.00           C  
ATOM    491  CG  TYR A  35      54.401  20.781  29.994  1.00  0.00           C  
ATOM    492  CD1 TYR A  35      53.281  21.518  30.364  1.00  0.00           C  
ATOM    493  CD2 TYR A  35      54.435  20.139  28.747  1.00  0.00           C  
ATOM    494  CE1 TYR A  35      52.202  21.622  29.498  1.00  0.00           C  
ATOM    495  CE2 TYR A  35      53.349  20.239  27.886  1.00  0.00           C  
ATOM    496  CZ  TYR A  35      52.242  20.974  28.262  1.00  0.00           C  
ATOM    497  OH  TYR A  35      51.150  21.053  27.438  1.00  0.00           O  
ATOM    498  H   TYR A  35      55.132  23.408  30.680  1.00  0.00           H  
ATOM    499  HA  TYR A  35      57.400  21.711  31.522  1.00  0.00           H  
ATOM    500  HB2 TYR A  35      56.154  19.787  30.708  1.00  0.00           H  
ATOM    501  HB3 TYR A  35      55.230  20.630  31.959  1.00  0.00           H  
ATOM    502  HD1 TYR A  35      53.252  22.018  31.343  1.00  0.00           H  
ATOM    503  HD2 TYR A  35      55.320  19.557  28.451  1.00  0.00           H  
ATOM    504  HE1 TYR A  35      51.319  22.213  29.784  1.00  0.00           H  
ATOM    505  HE2 TYR A  35      53.371  19.735  26.908  1.00  0.00           H  
ATOM    506  HH  TYR A  35      51.330  20.543  26.597  1.00  0.00           H  
ATOM    507  N   ARG A  36      58.076  21.236  29.067  1.00  0.00           N  
ATOM    508  CA  ARG A  36      58.671  21.308  27.760  1.00  0.00           C  
ATOM    509  C   ARG A  36      57.775  20.670  26.735  1.00  0.00           C  
ATOM    510  O   ARG A  36      57.324  19.554  26.900  1.00  0.00           O  
ATOM    511  CB  ARG A  36      59.997  20.640  27.810  1.00  0.00           C  
ATOM    512  CG  ARG A  36      60.758  21.063  26.597  1.00  0.00           C  
ATOM    513  CD  ARG A  36      62.154  20.756  26.950  1.00  0.00           C  
ATOM    514  NE  ARG A  36      62.984  21.024  25.801  1.00  0.00           N  
ATOM    515  CZ  ARG A  36      64.319  21.074  25.920  1.00  0.00           C  
ATOM    516  NH1 ARG A  36      64.943  20.956  27.119  1.00  0.00           N1+
ATOM    517  NH2 ARG A  36      65.041  21.270  24.804  1.00  0.00           N  
ATOM    518  H   ARG A  36      58.473  20.543  29.668  1.00  0.00           H  
ATOM    519  HA  ARG A  36      58.804  22.360  27.463  1.00  0.00           H  
ATOM    520  HB2 ARG A  36      60.539  20.924  28.725  1.00  0.00           H  
ATOM    521  HB3 ARG A  36      59.879  19.547  27.831  1.00  0.00           H  
ATOM    522  HG2 ARG A  36      60.435  20.511  25.702  1.00  0.00           H  
ATOM    523  HG3 ARG A  36      60.618  22.133  26.383  1.00  0.00           H  
ATOM    524  HD2 ARG A  36      62.477  21.368  27.806  1.00  0.00           H  
ATOM    525  HD3 ARG A  36      62.249  19.703  27.254  1.00  0.00           H  
ATOM    526  HE  ARG A  36      62.560  21.174  24.908  1.00  0.00           H  
ATOM    527 1HH1 ARG A  36      64.405  20.827  27.952  1.00  0.00           H  
ATOM    528 2HH1 ARG A  36      65.941  20.998  27.170  1.00  0.00           H  
ATOM    529 1HH2 ARG A  36      64.581  21.373  23.922  1.00  0.00           H  
ATOM    530 2HH2 ARG A  36      66.039  21.313  24.855  1.00  0.00           H  
ATOM    531  N   SER A  37      57.445  21.418  25.702  1.00  0.00           N  
ATOM    532  CA  SER A  37      56.533  20.992  24.661  1.00  0.00           C  
ATOM    533  C   SER A  37      57.279  21.251  23.351  1.00  0.00           C  
ATOM    534  O   SER A  37      57.371  22.409  22.897  1.00  0.00           O  
ATOM    535  CB  SER A  37      55.275  21.837  24.750  1.00  0.00           C  
ATOM    536  OG  SER A  37      54.304  21.391  23.816  1.00  0.00           O  
ATOM    537  H   SER A  37      57.804  22.341  25.563  1.00  0.00           H  
ATOM    538  HA  SER A  37      56.234  19.937  24.742  1.00  0.00           H  
ATOM    539  HB2 SER A  37      55.521  22.892  24.556  1.00  0.00           H  
ATOM    540  HB3 SER A  37      54.863  21.786  25.769  1.00  0.00           H  
ATOM    541  HG  SER A  37      53.484  21.959  23.891  1.00  0.00           H  
ATOM    542  N   GLY A  38      57.848  20.163  22.790  1.00  0.00           N  
ATOM    543  CA  GLY A  38      58.679  20.216  21.593  1.00  0.00           C  
ATOM    544  C   GLY A  38      59.999  20.934  21.877  1.00  0.00           C  
ATOM    545  O   GLY A  38      60.850  20.469  22.652  1.00  0.00           O  
ATOM    546  H   GLY A  38      57.738  19.240  23.158  1.00  0.00           H  
ATOM    547  HA2 GLY A  38      58.881  19.195  21.236  1.00  0.00           H  
ATOM    548  HA3 GLY A  38      58.139  20.737  20.789  1.00  0.00           H  
ATOM    549  N   SER A  39      60.129  22.093  21.208  1.00  0.00           N  
ATOM    550  CA  SER A  39      61.261  23.003  21.420  1.00  0.00           C  
ATOM    551  C   SER A  39      60.879  24.193  22.321  1.00  0.00           C  
ATOM    552  O   SER A  39      61.715  25.004  22.730  1.00  0.00           O  
ATOM    553  CB  SER A  39      61.761  23.521  20.059  1.00  0.00           C  
ATOM    554  OG  SER A  39      63.080  24.079  20.121  1.00  0.00           O  
ATOM    555  H   SER A  39      59.470  22.415  20.527  1.00  0.00           H  
ATOM    556  HA  SER A  39      62.058  22.442  21.929  1.00  0.00           H  
ATOM    557  HB2 SER A  39      61.063  24.285  19.685  1.00  0.00           H  
ATOM    558  HB3 SER A  39      61.753  22.695  19.333  1.00  0.00           H  
ATOM    559  HG  SER A  39      63.173  24.625  20.953  1.00  0.00           H  
ATOM    560  N   SER A  40      59.592  24.306  22.639  1.00  0.00           N  
ATOM    561  CA  SER A  40      59.117  25.380  23.473  1.00  0.00           C  
ATOM    562  C   SER A  40      58.762  24.904  24.869  1.00  0.00           C  
ATOM    563  O   SER A  40      59.048  23.768  25.219  1.00  0.00           O  
ATOM    564  CB  SER A  40      57.920  25.998  22.786  1.00  0.00           C  
ATOM    565  OG  SER A  40      58.368  26.614  21.577  1.00  0.00           O  
ATOM    566  H   SER A  40      58.881  23.673  22.330  1.00  0.00           H  
ATOM    567  HA  SER A  40      59.915  26.126  23.601  1.00  0.00           H  
ATOM    568  HB2 SER A  40      57.443  26.741  23.442  1.00  0.00           H  
ATOM    569  HB3 SER A  40      57.164  25.230  22.568  1.00  0.00           H  
ATOM    570  HG  SER A  40      57.590  27.029  21.105  1.00  0.00           H  
ATOM    571  N   TRP A  41      58.190  25.830  25.654  1.00  0.00           N  
ATOM    572  CA  TRP A  41      57.748  25.623  27.026  1.00  0.00           C  
ATOM    573  C   TRP A  41      56.330  26.094  27.096  1.00  0.00           C  
ATOM    574  O   TRP A  41      56.031  27.155  26.570  1.00  0.00           O  
ATOM    575  CB  TRP A  41      58.578  26.444  27.980  1.00  0.00           C  
ATOM    576  CG  TRP A  41      59.976  25.872  28.079  1.00  0.00           C  
ATOM    577  CD1 TRP A  41      61.012  26.311  27.293  1.00  0.00           C  
ATOM    578  CD2 TRP A  41      60.324  24.869  28.947  1.00  0.00           C  
ATOM    579  CE2 TRP A  41      61.687  24.701  28.648  1.00  0.00           C  
ATOM    580  CE3 TRP A  41      59.689  24.100  29.934  1.00  0.00           C  
ATOM    581  NE1 TRP A  41      62.036  25.576  27.671  1.00  0.00           N  
ATOM    582  CZ2 TRP A  41      62.424  23.738  29.362  1.00  0.00           C  
ATOM    583  CZ3 TRP A  41      60.433  23.144  30.639  1.00  0.00           C  
ATOM    584  CH2 TRP A  41      61.793  22.966  30.355  1.00  0.00           C  
ATOM    585  H   TRP A  41      58.023  26.762  25.334  1.00  0.00           H  
ATOM    586  HA  TRP A  41      57.847  24.563  27.302  1.00  0.00           H  
ATOM    587  HB2 TRP A  41      58.624  27.487  27.636  1.00  0.00           H  
ATOM    588  HB3 TRP A  41      58.106  26.452  28.974  1.00  0.00           H  
ATOM    589  HD1 TRP A  41      60.991  27.097  26.523  1.00  0.00           H  
ATOM    590  HE1 TRP A  41      62.955  25.653  27.287  1.00  0.00           H  
ATOM    591  HE3 TRP A  41      58.622  24.246  30.152  1.00  0.00           H  
ATOM    592  HZ2 TRP A  41      63.493  23.589  29.144  1.00  0.00           H  
ATOM    593  HZ3 TRP A  41      59.948  22.533  31.415  1.00  0.00           H  
ATOM    594  HH2 TRP A  41      62.373  22.216  30.913  1.00  0.00           H  
ATOM    595  N   ALA A  42      55.440  25.333  27.684  1.00  0.00           N  
ATOM    596  CA  ALA A  42      54.062  25.733  27.795  1.00  0.00           C  
ATOM    597  C   ALA A  42      53.644  25.894  29.265  1.00  0.00           C  
ATOM    598  O   ALA A  42      53.968  25.031  30.089  1.00  0.00           O  
ATOM    599  CB  ALA A  42      53.160  24.684  27.170  1.00  0.00           C  
ATOM    600  H   ALA A  42      55.646  24.441  28.088  1.00  0.00           H  
ATOM    601  HA  ALA A  42      53.960  26.695  27.274  1.00  0.00           H  
ATOM    602  HB1 ALA A  42      52.111  25.001  27.261  1.00  0.00           H  
ATOM    603  HB2 ALA A  42      53.417  24.566  26.107  1.00  0.00           H  
ATOM    604  HB3 ALA A  42      53.300  23.724  27.689  1.00  0.00           H  
ATOM    605  N   HIS A  43      52.914  26.966  29.604  1.00  0.00           N  
ATOM    606  CA  HIS A  43      52.357  27.165  30.946  1.00  0.00           C  
ATOM    607  C   HIS A  43      51.297  26.106  31.234  1.00  0.00           C  
ATOM    608  O   HIS A  43      50.357  25.918  30.453  1.00  0.00           O  
ATOM    609  CB  HIS A  43      51.685  28.566  31.102  1.00  0.00           C  
ATOM    610  CG  HIS A  43      50.975  28.811  32.442  1.00  0.00           C  
ATOM    611  CD2 HIS A  43      49.665  28.518  32.727  1.00  0.00           C  
ATOM    612  ND1 HIS A  43      51.494  29.312  33.557  1.00  0.00           N  
ATOM    613  CE1 HIS A  43      50.584  29.334  34.492  1.00  0.00           C  
ATOM    614  NE2 HIS A  43      49.484  28.854  33.985  1.00  0.00           N  
ATOM    615  H   HIS A  43      52.697  27.705  28.966  1.00  0.00           H  
ATOM    616  HA  HIS A  43      53.197  27.089  31.652  1.00  0.00           H  
ATOM    617  HB2 HIS A  43      52.455  29.340  30.968  1.00  0.00           H  
ATOM    618  HB3 HIS A  43      50.954  28.695  30.289  1.00  0.00           H  
ATOM    619  HD2 HIS A  43      48.918  28.089  32.042  1.00  0.00           H  
ATOM    620  HE1 HIS A  43      50.719  29.693  35.523  1.00  0.00           H  
ATOM    621  HE2 HIS A  43      48.623  28.755  34.483  1.00  0.00           H  
ATOM    622  N   THR A  44      51.418  25.407  32.365  1.00  0.00           N  
ATOM    623  CA  THR A  44      50.334  24.511  32.768  1.00  0.00           C  
ATOM    624  C   THR A  44      49.647  24.873  34.108  1.00  0.00           C  
ATOM    625  O   THR A  44      48.426  24.710  34.276  1.00  0.00           O  
ATOM    626  CB  THR A  44      50.944  23.051  32.755  1.00  0.00           C  
ATOM    627  CG2 THR A  44      51.977  22.789  33.823  1.00  0.00           C  
ATOM    628  OG1 THR A  44      49.839  22.169  32.928  1.00  0.00           O  
ATOM    629  H   THR A  44      52.204  25.439  32.982  1.00  0.00           H  
ATOM    630  HA  THR A  44      49.500  24.604  32.057  1.00  0.00           H  
ATOM    631  HB  THR A  44      51.483  22.902  31.808  1.00  0.00           H  
ATOM    632  HG1 THR A  44      49.199  22.284  32.169  1.00  0.00           H  
ATOM    633 1HG2 THR A  44      52.342  21.755  33.736  1.00  0.00           H  
ATOM    634 2HG2 THR A  44      52.819  23.486  33.697  1.00  0.00           H  
ATOM    635 3HG2 THR A  44      51.525  22.936  34.815  1.00  0.00           H  
ATOM    636  N   CYS A  45      50.417  25.436  35.048  1.00  0.00           N  
ATOM    637  CA  CYS A  45      49.917  25.672  36.394  1.00  0.00           C  
ATOM    638  C   CYS A  45      50.577  26.869  37.067  1.00  0.00           C  
ATOM    639  O   CYS A  45      51.651  27.309  36.636  1.00  0.00           O  
ATOM    640  CB  CYS A  45      50.160  24.396  37.280  1.00  0.00           C  
ATOM    641  SG  CYS A  45      48.862  23.161  37.025  1.00  0.00           S  
ATOM    642  H   CYS A  45      51.362  25.727  34.899  1.00  0.00           H  
ATOM    643  HA  CYS A  45      48.843  25.889  36.301  1.00  0.00           H  
ATOM    644  HB2 CYS A  45      51.139  23.958  37.036  1.00  0.00           H  
ATOM    645  HB3 CYS A  45      50.192  24.684  38.341  1.00  0.00           H  
ATOM    646  N   GLY A  46      49.884  27.387  38.096  1.00  0.00           N  
ATOM    647  CA  GLY A  46      50.475  28.401  38.938  1.00  0.00           C  
ATOM    648  C   GLY A  46      51.271  27.729  40.087  1.00  0.00           C  
ATOM    649  O   GLY A  46      51.345  26.495  40.208  1.00  0.00           O  
ATOM    650  H   GLY A  46      48.952  27.121  38.344  1.00  0.00           H  
ATOM    651  HA2 GLY A  46      51.142  29.043  38.343  1.00  0.00           H  
ATOM    652  HA3 GLY A  46      49.690  29.050  39.352  1.00  0.00           H  
ATOM    653  N   GLY A  47      51.860  28.533  40.967  1.00  0.00           N  
ATOM    654  CA  GLY A  47      52.535  28.046  42.166  1.00  0.00           C  
ATOM    655  C   GLY A  47      52.908  29.239  43.041  1.00  0.00           C  
ATOM    656  O   GLY A  47      52.733  30.377  42.607  1.00  0.00           O  
ATOM    657  H   GLY A  47      51.882  29.528  40.870  1.00  0.00           H  
ATOM    658  HA2 GLY A  47      51.879  27.358  42.718  1.00  0.00           H  
ATOM    659  HA3 GLY A  47      53.437  27.479  41.890  1.00  0.00           H  
ATOM    660  N   THR A  48      53.438  29.011  44.228  1.00  0.00           N  
ATOM    661  CA  THR A  48      53.858  30.081  45.142  1.00  0.00           C  
ATOM    662  C   THR A  48      55.304  29.816  45.558  1.00  0.00           C  
ATOM    663  O   THR A  48      55.584  28.719  46.057  1.00  0.00           O  
ATOM    664  CB  THR A  48      52.996  30.102  46.419  1.00  0.00           C  
ATOM    665  CG2 THR A  48      53.438  31.206  47.382  1.00  0.00           C  
ATOM    666  OG1 THR A  48      51.654  30.325  46.055  1.00  0.00           O  
ATOM    667  H   THR A  48      53.592  28.092  44.590  1.00  0.00           H  
ATOM    668  HA  THR A  48      53.748  31.044  44.622  1.00  0.00           H  
ATOM    669  HB  THR A  48      53.113  29.135  46.932  1.00  0.00           H  
ATOM    670  HG1 THR A  48      51.205  29.448  45.880  1.00  0.00           H  
ATOM    671 1HG2 THR A  48      52.801  31.187  48.278  1.00  0.00           H  
ATOM    672 2HG2 THR A  48      54.486  31.040  47.674  1.00  0.00           H  
ATOM    673 3HG2 THR A  48      53.346  32.183  46.887  1.00  0.00           H  
ATOM    674  N   LEU A  49      56.258  30.746  45.391  1.00  0.00           N  
ATOM    675  CA  LEU A  49      57.626  30.590  45.849  1.00  0.00           C  
ATOM    676  C   LEU A  49      57.591  30.670  47.383  1.00  0.00           C  
ATOM    677  O   LEU A  49      57.072  31.656  47.906  1.00  0.00           O  
ATOM    678  CB  LEU A  49      58.484  31.709  45.271  1.00  0.00           C  
ATOM    679  CG  LEU A  49      59.967  31.690  45.537  1.00  0.00           C  
ATOM    680  CD1 LEU A  49      60.629  30.667  44.650  1.00  0.00           C  
ATOM    681  CD2 LEU A  49      60.563  33.053  45.229  1.00  0.00           C  
ATOM    682  H   LEU A  49      56.090  31.620  44.935  1.00  0.00           H  
ATOM    683  HA  LEU A  49      58.057  29.633  45.524  1.00  0.00           H  
ATOM    684  HB2 LEU A  49      58.340  31.711  44.180  1.00  0.00           H  
ATOM    685  HB3 LEU A  49      58.089  32.663  45.650  1.00  0.00           H  
ATOM    686  HG  LEU A  49      60.134  31.438  46.596  1.00  0.00           H  
ATOM    687 1HD1 LEU A  49      61.711  30.655  44.847  1.00  0.00           H  
ATOM    688 2HD1 LEU A  49      60.208  29.672  44.859  1.00  0.00           H  
ATOM    689 3HD1 LEU A  49      60.451  30.925  43.596  1.00  0.00           H  
ATOM    690 1HD2 LEU A  49      61.646  33.033  45.425  1.00  0.00           H  
ATOM    691 2HD2 LEU A  49      60.387  33.300  44.172  1.00  0.00           H  
ATOM    692 3HD2 LEU A  49      60.090  33.814  45.867  1.00  0.00           H  
ATOM    693  N   ILE A  50      58.042  29.656  48.134  1.00  0.00           N  
ATOM    694  CA  ILE A  50      57.967  29.705  49.595  1.00  0.00           C  
ATOM    695  C   ILE A  50      59.339  29.712  50.219  1.00  0.00           C  
ATOM    696  O   ILE A  50      59.490  30.045  51.398  1.00  0.00           O  
ATOM    697  CB  ILE A  50      57.149  28.510  50.219  1.00  0.00           C  
ATOM    698  CG1 ILE A  50      57.672  27.147  49.804  1.00  0.00           C  
ATOM    699  CG2 ILE A  50      55.685  28.748  49.867  1.00  0.00           C  
ATOM    700  CD1 ILE A  50      56.887  26.116  50.639  1.00  0.00           C  
ATOM    701  H   ILE A  50      58.449  28.820  47.765  1.00  0.00           H  
ATOM    702  HA  ILE A  50      57.439  30.643  49.820  1.00  0.00           H  
ATOM    703  HB  ILE A  50      57.267  28.492  51.312  1.00  0.00           H  
ATOM    704 2HG1 ILE A  50      57.521  26.979  48.728  1.00  0.00           H  
ATOM    705 3HG1 ILE A  50      58.753  27.066  49.993  1.00  0.00           H  
ATOM    706 1HG2 ILE A  50      55.071  27.936  50.283  1.00  0.00           H  
ATOM    707 2HG2 ILE A  50      55.357  29.709  50.291  1.00  0.00           H  
ATOM    708 3HG2 ILE A  50      55.569  28.771  48.773  1.00  0.00           H  
ATOM    709 1HD1 ILE A  50      57.224  25.101  50.381  1.00  0.00           H  
ATOM    710 2HD1 ILE A  50      57.063  26.299  51.709  1.00  0.00           H  
ATOM    711 3HD1 ILE A  50      55.812  26.211  50.423  1.00  0.00           H  
ATOM    712  N   ARG A  51      60.363  29.319  49.477  1.00  0.00           N  
ATOM    713  CA  ARG A  51      61.746  29.485  49.896  1.00  0.00           C  
ATOM    714  C   ARG A  51      62.489  29.864  48.633  1.00  0.00           C  
ATOM    715  O   ARG A  51      61.934  29.705  47.553  1.00  0.00           O  
ATOM    716  CB  ARG A  51      62.396  28.200  50.435  1.00  0.00           C  
ATOM    717  CG  ARG A  51      61.859  27.647  51.729  1.00  0.00           C  
ATOM    718  CD  ARG A  51      61.996  28.578  52.922  1.00  0.00           C  
ATOM    719  NE  ARG A  51      61.576  27.857  54.122  1.00  0.00           N  
ATOM    720  CZ  ARG A  51      60.361  27.959  54.679  1.00  0.00           C  
ATOM    721  NH1 ARG A  51      59.457  28.869  54.294  1.00  0.00           N1+
ATOM    722  NH2 ARG A  51      60.081  27.146  55.699  1.00  0.00           N  
ATOM    723  H   ARG A  51      60.260  28.883  48.583  1.00  0.00           H  
ATOM    724  HA  ARG A  51      61.785  30.223  50.711  1.00  0.00           H  
ATOM    725  HB2 ARG A  51      62.299  27.420  49.665  1.00  0.00           H  
ATOM    726  HB3 ARG A  51      63.471  28.391  50.566  1.00  0.00           H  
ATOM    727  HG2 ARG A  51      60.795  27.401  51.593  1.00  0.00           H  
ATOM    728  HG3 ARG A  51      62.381  26.705  51.954  1.00  0.00           H  
ATOM    729  HD2 ARG A  51      63.037  28.917  53.025  1.00  0.00           H  
ATOM    730  HD3 ARG A  51      61.378  29.476  52.779  1.00  0.00           H  
ATOM    731  HE  ARG A  51      62.239  27.247  54.556  1.00  0.00           H  
ATOM    732 1HH1 ARG A  51      59.675  29.511  53.560  1.00  0.00           H  
ATOM    733 2HH1 ARG A  51      58.563  28.906  54.741  1.00  0.00           H  
ATOM    734 1HH2 ARG A  51      60.766  26.492  56.020  1.00  0.00           H  
ATOM    735 2HH2 ARG A  51      59.186  27.192  56.143  1.00  0.00           H  
ATOM    736  N   GLN A  52      63.740  30.309  48.659  1.00  0.00           N  
ATOM    737  CA  GLN A  52      64.447  30.616  47.426  1.00  0.00           C  
ATOM    738  C   GLN A  52      64.629  29.447  46.470  1.00  0.00           C  
ATOM    739  O   GLN A  52      64.824  29.636  45.269  1.00  0.00           O  
ATOM    740  CB  GLN A  52      65.799  31.167  47.762  1.00  0.00           C  
ATOM    741  CG  GLN A  52      65.622  32.642  48.052  1.00  0.00           C  
ATOM    742  CD  GLN A  52      66.874  33.270  48.635  1.00  0.00           C  
ATOM    743  NE2 GLN A  52      67.807  33.718  47.795  1.00  0.00           N  
ATOM    744  OE1 GLN A  52      67.015  33.374  49.852  1.00  0.00           O  
ATOM    745  H   GLN A  52      64.268  30.460  49.494  1.00  0.00           H  
ATOM    746  HA  GLN A  52      63.811  31.343  46.899  1.00  0.00           H  
ATOM    747  HB2 GLN A  52      66.224  30.648  48.634  1.00  0.00           H  
ATOM    748  HB3 GLN A  52      66.498  31.017  46.926  1.00  0.00           H  
ATOM    749  HG2 GLN A  52      65.351  33.166  47.124  1.00  0.00           H  
ATOM    750  HG3 GLN A  52      64.786  32.777  48.754  1.00  0.00           H  
ATOM    751 1HE2 GLN A  52      68.637  34.146  48.152  1.00  0.00           H  
ATOM    752 2HE2 GLN A  52      67.677  33.626  46.808  1.00  0.00           H  
ATOM    753  N   ASN A  53      64.534  28.219  47.005  1.00  0.00           N  
ATOM    754  CA  ASN A  53      64.695  27.011  46.219  1.00  0.00           C  
ATOM    755  C   ASN A  53      63.537  26.037  46.393  1.00  0.00           C  
ATOM    756  O   ASN A  53      63.730  24.853  46.123  1.00  0.00           O  
ATOM    757  CB  ASN A  53      65.986  26.336  46.612  1.00  0.00           C  
ATOM    758  CG  ASN A  53      66.088  25.909  48.080  1.00  0.00           C  
ATOM    759  ND2 ASN A  53      66.871  25.012  48.401  1.00  0.00           N  
ATOM    760  OD1 ASN A  53      65.389  26.475  49.061  1.00  0.00           O  
ATOM    761  H   ASN A  53      64.348  28.053  47.973  1.00  0.00           H  
ATOM    762  HA  ASN A  53      64.713  27.304  45.159  1.00  0.00           H  
ATOM    763  HB2 ASN A  53      66.121  25.446  45.980  1.00  0.00           H  
ATOM    764  HB3 ASN A  53      66.819  27.019  46.389  1.00  0.00           H  
ATOM    765 1HD2 ASN A  53      66.958  24.743  49.360  1.00  0.00           H  
ATOM    766 2HD2 ASN A  53      67.421  24.554  47.702  1.00  0.00           H  
ATOM    767  N   TRP A  54      62.367  26.506  46.867  1.00  0.00           N  
ATOM    768  CA  TRP A  54      61.166  25.677  47.016  1.00  0.00           C  
ATOM    769  C   TRP A  54      59.926  26.439  46.566  1.00  0.00           C  
ATOM    770  O   TRP A  54      59.741  27.623  46.880  1.00  0.00           O  
ATOM    771  CB  TRP A  54      60.900  25.197  48.491  1.00  0.00           C  
ATOM    772  CG  TRP A  54      61.846  24.091  48.990  1.00  0.00           C  
ATOM    773  CD1 TRP A  54      63.017  24.362  49.656  1.00  0.00           C  
ATOM    774  CD2 TRP A  54      61.654  22.728  48.824  1.00  0.00           C  
ATOM    775  CE2 TRP A  54      62.807  22.195  49.437  1.00  0.00           C  
ATOM    776  CE3 TRP A  54      60.688  21.887  48.256  1.00  0.00           C  
ATOM    777  NE1 TRP A  54      63.578  23.189  49.914  1.00  0.00           N  
ATOM    778  CZ2 TRP A  54      62.997  20.814  49.479  1.00  0.00           C  
ATOM    779  CZ3 TRP A  54      60.886  20.504  48.303  1.00  0.00           C  
ATOM    780  CH2 TRP A  54      62.036  19.975  48.912  1.00  0.00           C  
ATOM    781  H   TRP A  54      62.235  27.456  47.151  1.00  0.00           H  
ATOM    782  HA  TRP A  54      61.357  24.794  46.389  1.00  0.00           H  
ATOM    783  HB2 TRP A  54      60.984  26.063  49.164  1.00  0.00           H  
ATOM    784  HB3 TRP A  54      59.864  24.833  48.562  1.00  0.00           H  
ATOM    785  HD1 TRP A  54      63.410  25.354  49.922  1.00  0.00           H  
ATOM    786  HE1 TRP A  54      64.447  23.064  50.393  1.00  0.00           H  
ATOM    787  HE3 TRP A  54      59.791  22.308  47.781  1.00  0.00           H  
ATOM    788  HZ2 TRP A  54      63.894  20.390  49.953  1.00  0.00           H  
ATOM    789  HZ3 TRP A  54      60.139  19.828  47.862  1.00  0.00           H  
ATOM    790  HH2 TRP A  54      62.180  18.885  48.943  1.00  0.00           H  
ATOM    791  N   VAL A  55      59.112  25.723  45.783  1.00  0.00           N  
ATOM    792  CA  VAL A  55      57.805  26.163  45.285  1.00  0.00           C  
ATOM    793  C   VAL A  55      56.694  25.254  45.810  1.00  0.00           C  
ATOM    794  O   VAL A  55      56.846  24.031  45.856  1.00  0.00           O  
ATOM    795  CB  VAL A  55      57.828  26.153  43.703  1.00  0.00           C  
ATOM    796  CG1 VAL A  55      56.430  26.089  43.057  1.00  0.00           C  
ATOM    797  CG2 VAL A  55      58.489  27.439  43.252  1.00  0.00           C  
ATOM    798  H   VAL A  55      59.351  24.804  45.473  1.00  0.00           H  
ATOM    799  HA  VAL A  55      57.602  27.183  45.643  1.00  0.00           H  
ATOM    800  HB  VAL A  55      58.368  25.248  43.388  1.00  0.00           H  
ATOM    801 1HG1 VAL A  55      56.530  26.086  41.962  1.00  0.00           H  
ATOM    802 2HG1 VAL A  55      55.917  25.171  43.380  1.00  0.00           H  
ATOM    803 3HG1 VAL A  55      55.841  26.965  43.368  1.00  0.00           H  
ATOM    804 1HG2 VAL A  55      58.523  27.468  42.153  1.00  0.00           H  
ATOM    805 2HG2 VAL A  55      57.912  28.298  43.623  1.00  0.00           H  
ATOM    806 3HG2 VAL A  55      59.513  27.485  43.652  1.00  0.00           H  
ATOM    807  N   MET A  56      55.558  25.814  46.195  1.00  0.00           N  
ATOM    808  CA  MET A  56      54.374  25.074  46.552  1.00  0.00           C  
ATOM    809  C   MET A  56      53.377  25.107  45.385  1.00  0.00           C  
ATOM    810  O   MET A  56      53.108  26.179  44.835  1.00  0.00           O  
ATOM    811  CB  MET A  56      53.807  25.716  47.786  1.00  0.00           C  
ATOM    812  CG  MET A  56      52.486  25.125  48.247  1.00  0.00           C  
ATOM    813  SD  MET A  56      51.838  25.873  49.761  1.00  0.00           S  
ATOM    814  CE  MET A  56      51.444  27.536  49.264  1.00  0.00           C  
ATOM    815  H   MET A  56      55.441  26.805  46.266  1.00  0.00           H  
ATOM    816  HA  MET A  56      54.600  24.018  46.757  1.00  0.00           H  
ATOM    817  HB2 MET A  56      54.539  25.626  48.601  1.00  0.00           H  
ATOM    818  HB3 MET A  56      53.668  26.790  47.596  1.00  0.00           H  
ATOM    819  HG2 MET A  56      51.743  25.243  47.445  1.00  0.00           H  
ATOM    820  HG3 MET A  56      52.616  24.045  48.409  1.00  0.00           H  
ATOM    821  HE1 MET A  56      50.890  28.040  50.070  1.00  0.00           H  
ATOM    822  HE2 MET A  56      52.373  28.089  49.059  1.00  0.00           H  
ATOM    823  HE3 MET A  56      50.825  27.512  48.355  1.00  0.00           H  
ATOM    824  N   THR A  57      52.789  23.978  44.970  1.00  0.00           N  
ATOM    825  CA  THR A  57      51.804  23.948  43.894  1.00  0.00           C  
ATOM    826  C   THR A  57      50.790  22.830  44.182  1.00  0.00           C  
ATOM    827  O   THR A  57      50.773  22.284  45.290  1.00  0.00           O  
ATOM    828  CB  THR A  57      52.594  23.759  42.525  1.00  0.00           C  
ATOM    829  CG2 THR A  57      53.305  22.414  42.412  1.00  0.00           C  
ATOM    830  OG1 THR A  57      51.652  23.834  41.455  1.00  0.00           O  
ATOM    831  H   THR A  57      52.983  23.080  45.364  1.00  0.00           H  
ATOM    832  HA  THR A  57      51.226  24.881  43.821  1.00  0.00           H  
ATOM    833  HB  THR A  57      53.360  24.547  42.484  1.00  0.00           H  
ATOM    834  HG1 THR A  57      51.620  24.770  41.104  1.00  0.00           H  
ATOM    835 1HG2 THR A  57      53.827  22.356  41.444  1.00  0.00           H  
ATOM    836 2HG2 THR A  57      54.035  22.314  43.228  1.00  0.00           H  
ATOM    837 3HG2 THR A  57      52.567  21.601  42.478  1.00  0.00           H  
ATOM    838  N   ALA A  58      49.899  22.460  43.252  1.00  0.00           N  
ATOM    839  CA  ALA A  58      48.923  21.405  43.440  1.00  0.00           C  
ATOM    840  C   ALA A  58      49.586  20.113  42.977  1.00  0.00           C  
ATOM    841  O   ALA A  58      50.373  20.097  42.007  1.00  0.00           O  
ATOM    842  CB  ALA A  58      47.680  21.622  42.579  1.00  0.00           C  
ATOM    843  H   ALA A  58      49.845  22.893  42.353  1.00  0.00           H  
ATOM    844  HA  ALA A  58      48.613  21.382  44.495  1.00  0.00           H  
ATOM    845  HB1 ALA A  58      46.967  20.802  42.750  1.00  0.00           H  
ATOM    846  HB2 ALA A  58      47.209  22.579  42.849  1.00  0.00           H  
ATOM    847  HB3 ALA A  58      47.967  21.642  41.517  1.00  0.00           H  
ATOM    848  N   ALA A  59      49.276  19.013  43.682  1.00  0.00           N  
ATOM    849  CA  ALA A  59      49.811  17.721  43.265  1.00  0.00           C  
ATOM    850  C   ALA A  59      49.237  17.297  41.925  1.00  0.00           C  
ATOM    851  O   ALA A  59      49.986  16.731  41.135  1.00  0.00           O  
ATOM    852  CB  ALA A  59      49.478  16.625  44.270  1.00  0.00           C  
ATOM    853  H   ALA A  59      48.693  18.996  44.494  1.00  0.00           H  
ATOM    854  HA  ALA A  59      50.901  17.849  43.194  1.00  0.00           H  
ATOM    855  HB1 ALA A  59      49.896  15.670  43.923  1.00  0.00           H  
ATOM    856  HB2 ALA A  59      49.911  16.881  45.248  1.00  0.00           H  
ATOM    857  HB3 ALA A  59      48.386  16.535  44.365  1.00  0.00           H  
ATOM    858  N   HIS A  60      48.001  17.633  41.541  1.00  0.00           N  
ATOM    859  CA  HIS A  60      47.490  17.216  40.231  1.00  0.00           C  
ATOM    860  C   HIS A  60      48.215  17.835  39.020  1.00  0.00           C  
ATOM    861  O   HIS A  60      48.070  17.316  37.909  1.00  0.00           O  
ATOM    862  CB  HIS A  60      45.968  17.501  40.118  1.00  0.00           C  
ATOM    863  CG  HIS A  60      45.453  18.906  39.846  1.00  0.00           C  
ATOM    864  CD2 HIS A  60      45.498  19.579  38.648  1.00  0.00           C  
ATOM    865  ND1 HIS A  60      44.861  19.713  40.717  1.00  0.00           N  
ATOM    866  CE1 HIS A  60      44.565  20.818  40.112  1.00  0.00           C  
ATOM    867  NE2 HIS A  60      44.946  20.736  38.868  1.00  0.00           N  
ATOM    868  H   HIS A  60      47.362  18.169  42.092  1.00  0.00           H  
ATOM    869  HA  HIS A  60      47.691  16.135  40.191  1.00  0.00           H  
ATOM    870  HB2 HIS A  60      45.579  16.855  39.316  1.00  0.00           H  
ATOM    871  HB3 HIS A  60      45.505  17.163  41.056  1.00  0.00           H  
ATOM    872  HD1 HIS A  60      44.675  19.503  41.676  1.00  0.00           H  
ATOM    873  HD2 HIS A  60      45.915  19.214  37.698  1.00  0.00           H  
ATOM    874  HE1 HIS A  60      44.072  21.685  40.573  1.00  0.00           H  
ATOM    875  N   CYS A  61      48.980  18.924  39.233  1.00  0.00           N  
ATOM    876  CA  CYS A  61      49.759  19.605  38.204  1.00  0.00           C  
ATOM    877  C   CYS A  61      50.997  18.808  37.788  1.00  0.00           C  
ATOM    878  O   CYS A  61      51.476  18.981  36.660  1.00  0.00           O  
ATOM    879  CB  CYS A  61      50.219  20.993  38.684  1.00  0.00           C  
ATOM    880  SG  CYS A  61      48.883  22.214  38.823  1.00  0.00           S  
ATOM    881  H   CYS A  61      49.067  19.349  40.134  1.00  0.00           H  
ATOM    882  HA  CYS A  61      49.090  19.704  37.336  1.00  0.00           H  
ATOM    883  HB2 CYS A  61      50.706  20.886  39.664  1.00  0.00           H  
ATOM    884  HB3 CYS A  61      50.979  21.376  37.987  1.00  0.00           H  
ATOM    885  N   VAL A  62      51.539  17.967  38.698  1.00  0.00           N  
ATOM    886  CA  VAL A  62      52.699  17.152  38.423  1.00  0.00           C  
ATOM    887  C   VAL A  62      52.375  15.656  38.359  1.00  0.00           C  
ATOM    888  O   VAL A  62      53.259  14.809  38.507  1.00  0.00           O  
ATOM    889  CB  VAL A  62      53.787  17.424  39.475  1.00  0.00           C  
ATOM    890  CG1 VAL A  62      54.288  18.850  39.259  1.00  0.00           C  
ATOM    891  CG2 VAL A  62      53.266  17.207  40.903  1.00  0.00           C  
ATOM    892  H   VAL A  62      51.175  17.851  39.623  1.00  0.00           H  
ATOM    893  HA  VAL A  62      53.066  17.434  37.425  1.00  0.00           H  
ATOM    894  HB  VAL A  62      54.617  16.711  39.353  1.00  0.00           H  
ATOM    895 1HG1 VAL A  62      55.070  19.080  39.998  1.00  0.00           H  
ATOM    896 2HG1 VAL A  62      54.703  18.944  38.246  1.00  0.00           H  
ATOM    897 3HG1 VAL A  62      53.452  19.555  39.381  1.00  0.00           H  
ATOM    898 1HG2 VAL A  62      54.074  17.412  41.622  1.00  0.00           H  
ATOM    899 2HG2 VAL A  62      52.424  17.888  41.094  1.00  0.00           H  
ATOM    900 3HG2 VAL A  62      52.930  16.166  41.017  1.00  0.00           H  
ATOM    901  N   ASP A  63      51.115  15.303  38.114  1.00  0.00           N  
ATOM    902  CA  ASP A  63      50.772  13.908  37.898  1.00  0.00           C  
ATOM    903  C   ASP A  63      51.421  13.337  36.636  1.00  0.00           C  
ATOM    904  O   ASP A  63      51.907  12.203  36.645  1.00  0.00           O  
ATOM    905  CB  ASP A  63      49.280  13.713  37.774  1.00  0.00           C  
ATOM    906  CG  ASP A  63      48.608  13.551  39.120  1.00  0.00           C  
ATOM    907  OD1 ASP A  63      49.184  13.040  40.072  1.00  0.00           O  
ATOM    908  OD2 ASP A  63      47.464  13.924  39.210  1.00  0.00           O1-
ATOM    909  H   ASP A  63      50.346  15.940  38.063  1.00  0.00           H  
ATOM    910  HA  ASP A  63      51.154  13.375  38.781  1.00  0.00           H  
ATOM    911  HB2 ASP A  63      48.842  14.575  37.250  1.00  0.00           H  
ATOM    912  HB3 ASP A  63      49.079  12.825  37.157  1.00  0.00           H  
ATOM    913  N   ARG A  64      51.482  14.096  35.540  1.00  0.00           N  
ATOM    914  CA  ARG A  64      52.209  13.650  34.353  1.00  0.00           C  
ATOM    915  C   ARG A  64      53.711  13.782  34.551  1.00  0.00           C  
ATOM    916  O   ARG A  64      54.210  14.755  35.121  1.00  0.00           O  
ATOM    917  CB  ARG A  64      51.768  14.473  33.165  1.00  0.00           C  
ATOM    918  CG  ARG A  64      50.517  13.882  32.581  1.00  0.00           C  
ATOM    919  CD  ARG A  64      49.551  14.954  32.083  1.00  0.00           C  
ATOM    920  NE  ARG A  64      50.043  15.905  31.080  1.00  0.00           N  
ATOM    921  CZ  ARG A  64      49.841  17.240  31.211  1.00  0.00           C  
ATOM    922  NH1 ARG A  64      49.293  17.793  32.308  1.00  0.00           N1+
ATOM    923  NH2 ARG A  64      50.237  18.065  30.240  1.00  0.00           N  
ATOM    924  H   ARG A  64      51.050  14.993  35.452  1.00  0.00           H  
ATOM    925  HA  ARG A  64      51.984  12.588  34.176  1.00  0.00           H  
ATOM    926  HB2 ARG A  64      51.585  15.513  33.473  1.00  0.00           H  
ATOM    927  HB3 ARG A  64      52.564  14.497  32.406  1.00  0.00           H  
ATOM    928  HG2 ARG A  64      50.783  13.216  31.746  1.00  0.00           H  
ATOM    929  HG3 ARG A  64      50.016  13.263  33.339  1.00  0.00           H  
ATOM    930  HD2 ARG A  64      48.670  14.447  31.664  1.00  0.00           H  
ATOM    931  HD3 ARG A  64      49.207  15.530  32.955  1.00  0.00           H  
ATOM    932  HE  ARG A  64      50.540  15.562  30.283  1.00  0.00           H  
ATOM    933 1HH1 ARG A  64      49.016  17.213  33.075  1.00  0.00           H  
ATOM    934 2HH1 ARG A  64      49.164  18.783  32.359  1.00  0.00           H  
ATOM    935 1HH2 ARG A  64      50.680  17.701  29.422  1.00  0.00           H  
ATOM    936 2HH2 ARG A  64      50.090  19.051  30.331  1.00  0.00           H  
ATOM    937  N   GLU A  65      54.459  12.792  34.048  1.00  0.00           N  
ATOM    938  CA  GLU A  65      55.881  12.788  34.217  1.00  0.00           C  
ATOM    939  C   GLU A  65      56.524  13.524  33.061  1.00  0.00           C  
ATOM    940  O   GLU A  65      57.074  12.929  32.132  1.00  0.00           O  
ATOM    941  CB  GLU A  65      56.401  11.354  34.302  1.00  0.00           C  
ATOM    942  CG  GLU A  65      55.869  10.746  35.605  1.00  0.00           C  
ATOM    943  CD  GLU A  65      56.569   9.477  35.994  1.00  0.00           C  
ATOM    944  OE1 GLU A  65      57.750   9.564  36.262  1.00  0.00           O  
ATOM    945  OE2 GLU A  65      55.931   8.431  36.029  1.00  0.00           O1-
ATOM    946  H   GLU A  65      54.094  12.013  33.537  1.00  0.00           H  
ATOM    947  HA  GLU A  65      56.140  13.299  35.157  1.00  0.00           H  
ATOM    948  HB2 GLU A  65      56.062  10.767  33.435  1.00  0.00           H  
ATOM    949  HB3 GLU A  65      57.501  11.339  34.288  1.00  0.00           H  
ATOM    950  HG2 GLU A  65      55.980  11.481  36.417  1.00  0.00           H  
ATOM    951  HG3 GLU A  65      54.794  10.546  35.497  1.00  0.00           H  
ATOM    952  N   LEU A  66      56.445  14.855  33.178  1.00  0.00           N  
ATOM    953  CA  LEU A  66      56.957  15.764  32.170  1.00  0.00           C  
ATOM    954  C   LEU A  66      58.195  16.464  32.685  1.00  0.00           C  
ATOM    955  O   LEU A  66      58.575  16.310  33.852  1.00  0.00           O  
ATOM    956  CB  LEU A  66      55.832  16.771  31.811  1.00  0.00           C  
ATOM    957  CG  LEU A  66      54.540  16.192  31.237  1.00  0.00           C  
ATOM    958  CD1 LEU A  66      53.461  17.260  31.218  1.00  0.00           C  
ATOM    959  CD2 LEU A  66      54.798  15.633  29.847  1.00  0.00           C  
ATOM    960  H   LEU A  66      56.030  15.314  33.963  1.00  0.00           H  
ATOM    961  HA  LEU A  66      57.250  15.216  31.262  1.00  0.00           H  
ATOM    962  HB2 LEU A  66      55.579  17.338  32.719  1.00  0.00           H  
ATOM    963  HB3 LEU A  66      56.237  17.491  31.084  1.00  0.00           H  
ATOM    964  HG  LEU A  66      54.188  15.367  31.873  1.00  0.00           H  
ATOM    965 1HD1 LEU A  66      52.534  16.838  30.804  1.00  0.00           H  
ATOM    966 2HD1 LEU A  66      53.276  17.614  32.243  1.00  0.00           H  
ATOM    967 3HD1 LEU A  66      53.790  18.103  30.593  1.00  0.00           H  
ATOM    968 1HD2 LEU A  66      53.866  15.218  29.439  1.00  0.00           H  
ATOM    969 2HD2 LEU A  66      55.159  16.437  29.189  1.00  0.00           H  
ATOM    970 3HD2 LEU A  66      55.557  14.839  29.906  1.00  0.00           H  
ATOM    971  N   THR A  67      58.884  17.161  31.767  1.00  0.00           N  
ATOM    972  CA  THR A  67      60.013  17.995  32.141  1.00  0.00           C  
ATOM    973  C   THR A  67      59.435  19.357  32.554  1.00  0.00           C  
ATOM    974  O   THR A  67      58.805  20.057  31.754  1.00  0.00           O  
ATOM    975  CB  THR A  67      60.978  18.237  30.990  1.00  0.00           C  
ATOM    976  CG2 THR A  67      62.121  19.197  31.356  1.00  0.00           C  
ATOM    977  OG1 THR A  67      61.494  16.967  30.634  1.00  0.00           O  
ATOM    978  H   THR A  67      58.677  17.157  30.789  1.00  0.00           H  
ATOM    979  HA  THR A  67      60.571  17.488  32.943  1.00  0.00           H  
ATOM    980  HB  THR A  67      60.447  18.720  30.157  1.00  0.00           H  
ATOM    981  HG1 THR A  67      62.137  17.069  29.875  1.00  0.00           H  
ATOM    982 1HG2 THR A  67      62.781  19.330  30.486  1.00  0.00           H  
ATOM    983 2HG2 THR A  67      61.703  20.171  31.651  1.00  0.00           H  
ATOM    984 3HG2 THR A  67      62.699  18.778  32.193  1.00  0.00           H  
ATOM    985  N   PHE A  68      59.684  19.763  33.797  1.00  0.00           N  
ATOM    986  CA  PHE A  68      59.102  20.994  34.303  1.00  0.00           C  
ATOM    987  C   PHE A  68      60.161  22.028  34.593  1.00  0.00           C  
ATOM    988  O   PHE A  68      61.307  21.713  34.934  1.00  0.00           O  
ATOM    989  CB  PHE A  68      58.308  20.724  35.594  1.00  0.00           C  
ATOM    990  CG  PHE A  68      57.057  19.876  35.454  1.00  0.00           C  
ATOM    991  CD1 PHE A  68      55.893  20.404  34.880  1.00  0.00           C  
ATOM    992  CD2 PHE A  68      57.064  18.550  35.932  1.00  0.00           C  
ATOM    993  CE1 PHE A  68      54.732  19.615  34.785  1.00  0.00           C  
ATOM    994  CE2 PHE A  68      55.908  17.760  35.831  1.00  0.00           C  
ATOM    995  CZ  PHE A  68      54.746  18.292  35.258  1.00  0.00           C  
ATOM    996  H   PHE A  68      60.263  19.272  34.449  1.00  0.00           H  
ATOM    997  HA  PHE A  68      58.431  21.380  33.522  1.00  0.00           H  
ATOM    998  HB2 PHE A  68      58.979  20.233  36.313  1.00  0.00           H  
ATOM    999  HB3 PHE A  68      58.021  21.692  36.029  1.00  0.00           H  
ATOM   1000  HD1 PHE A  68      55.885  21.437  34.503  1.00  0.00           H  
ATOM   1001  HD2 PHE A  68      57.976  18.134  36.384  1.00  0.00           H  
ATOM   1002  HE1 PHE A  68      53.816  20.033  34.342  1.00  0.00           H  
ATOM   1003  HE2 PHE A  68      55.914  16.726  36.203  1.00  0.00           H  
ATOM   1004  HZ  PHE A  68      53.842  17.671  35.176  1.00  0.00           H  
ATOM   1005  N   ARG A  69      59.756  23.290  34.413  1.00  0.00           N  
ATOM   1006  CA  ARG A  69      60.572  24.403  34.867  1.00  0.00           C  
ATOM   1007  C   ARG A  69      59.659  25.409  35.562  1.00  0.00           C  
ATOM   1008  O   ARG A  69      58.441  25.431  35.419  1.00  0.00           O  
ATOM   1009  CB  ARG A  69      61.313  25.115  33.712  1.00  0.00           C  
ATOM   1010  CG  ARG A  69      60.469  26.003  32.802  1.00  0.00           C  
ATOM   1011  CD  ARG A  69      61.369  26.819  31.906  1.00  0.00           C  
ATOM   1012  NE  ARG A  69      60.520  27.702  31.128  1.00  0.00           N  
ATOM   1013  CZ  ARG A  69      61.016  28.463  30.145  1.00  0.00           C  
ATOM   1014  NH1 ARG A  69      62.304  28.435  29.816  1.00  0.00           N1+
ATOM   1015  NH2 ARG A  69      60.208  29.249  29.447  1.00  0.00           N  
ATOM   1016  H   ARG A  69      58.898  23.551  33.971  1.00  0.00           H  
ATOM   1017  HA  ARG A  69      61.339  24.005  35.548  1.00  0.00           H  
ATOM   1018  HB2 ARG A  69      62.115  25.730  34.146  1.00  0.00           H  
ATOM   1019  HB3 ARG A  69      61.797  24.348  33.090  1.00  0.00           H  
ATOM   1020  HG2 ARG A  69      59.793  25.385  32.194  1.00  0.00           H  
ATOM   1021  HG3 ARG A  69      59.838  26.671  33.408  1.00  0.00           H  
ATOM   1022  HD2 ARG A  69      62.088  27.399  32.503  1.00  0.00           H  
ATOM   1023  HD3 ARG A  69      61.955  26.163  31.245  1.00  0.00           H  
ATOM   1024  HE  ARG A  69      59.542  27.743  31.331  1.00  0.00           H  
ATOM   1025 1HH1 ARG A  69      62.933  27.833  30.308  1.00  0.00           H  
ATOM   1026 2HH1 ARG A  69      62.644  29.016  29.076  1.00  0.00           H  
ATOM   1027 1HH2 ARG A  69      59.230  29.272  29.655  1.00  0.00           H  
ATOM   1028 2HH2 ARG A  69      60.576  29.818  28.712  1.00  0.00           H  
ATOM   1029  N   VAL A  70      60.281  26.273  36.341  1.00  0.00           N  
ATOM   1030  CA  VAL A  70      59.601  27.319  37.064  1.00  0.00           C  
ATOM   1031  C   VAL A  70      60.104  28.650  36.516  1.00  0.00           C  
ATOM   1032  O   VAL A  70      61.298  28.807  36.288  1.00  0.00           O  
ATOM   1033  CB  VAL A  70      59.933  27.088  38.580  1.00  0.00           C  
ATOM   1034  CG1 VAL A  70      59.746  28.339  39.398  1.00  0.00           C  
ATOM   1035  CG2 VAL A  70      58.983  26.025  39.105  1.00  0.00           C  
ATOM   1036  H   VAL A  70      61.270  26.263  36.488  1.00  0.00           H  
ATOM   1037  HA  VAL A  70      58.507  27.319  36.950  1.00  0.00           H  
ATOM   1038  HB  VAL A  70      60.987  26.783  38.665  1.00  0.00           H  
ATOM   1039 1HG1 VAL A  70      59.989  28.131  40.450  1.00  0.00           H  
ATOM   1040 2HG1 VAL A  70      60.411  29.129  39.018  1.00  0.00           H  
ATOM   1041 3HG1 VAL A  70      58.701  28.673  39.323  1.00  0.00           H  
ATOM   1042 1HG2 VAL A  70      59.191  25.841  40.169  1.00  0.00           H  
ATOM   1043 2HG2 VAL A  70      57.945  26.371  38.990  1.00  0.00           H  
ATOM   1044 3HG2 VAL A  70      59.124  25.094  38.537  1.00  0.00           H  
ATOM   1045  N   VAL A  71      59.194  29.595  36.302  1.00  0.00           N  
ATOM   1046  CA  VAL A  71      59.555  30.972  35.967  1.00  0.00           C  
ATOM   1047  C   VAL A  71      59.111  31.895  37.103  1.00  0.00           C  
ATOM   1048  O   VAL A  71      57.932  31.945  37.474  1.00  0.00           O  
ATOM   1049  CB  VAL A  71      58.874  31.463  34.687  1.00  0.00           C  
ATOM   1050  CG1 VAL A  71      59.461  32.812  34.288  1.00  0.00           C  
ATOM   1051  CG2 VAL A  71      59.119  30.481  33.570  1.00  0.00           C  
ATOM   1052  H   VAL A  71      58.208  29.434  36.354  1.00  0.00           H  
ATOM   1053  HA  VAL A  71      60.645  30.991  35.817  1.00  0.00           H  
ATOM   1054  HB  VAL A  71      57.793  31.558  34.868  1.00  0.00           H  
ATOM   1055 1HG1 VAL A  71      58.973  33.167  33.368  1.00  0.00           H  
ATOM   1056 2HG1 VAL A  71      59.293  33.539  35.096  1.00  0.00           H  
ATOM   1057 3HG1 VAL A  71      60.541  32.705  34.111  1.00  0.00           H  
ATOM   1058 1HG2 VAL A  71      58.628  30.838  32.653  1.00  0.00           H  
ATOM   1059 2HG2 VAL A  71      60.201  30.388  33.394  1.00  0.00           H  
ATOM   1060 3HG2 VAL A  71      58.707  29.499  33.847  1.00  0.00           H  
ATOM   1061  N   VAL A  72      60.075  32.586  37.706  1.00  0.00           N  
ATOM   1062  CA  VAL A  72      59.742  33.611  38.697  1.00  0.00           C  
ATOM   1063  C   VAL A  72      59.911  35.002  38.049  1.00  0.00           C  
ATOM   1064  O   VAL A  72      60.612  35.161  37.037  1.00  0.00           O  
ATOM   1065  CB  VAL A  72      60.654  33.485  39.972  1.00  0.00           C  
ATOM   1066  CG1 VAL A  72      60.431  32.100  40.557  1.00  0.00           C  
ATOM   1067  CG2 VAL A  72      62.129  33.689  39.680  1.00  0.00           C  
ATOM   1068  H   VAL A  72      61.053  32.463  37.536  1.00  0.00           H  
ATOM   1069  HA  VAL A  72      58.700  33.474  39.022  1.00  0.00           H  
ATOM   1070  HB  VAL A  72      60.374  34.281  40.678  1.00  0.00           H  
ATOM   1071 1HG1 VAL A  72      61.055  31.975  41.454  1.00  0.00           H  
ATOM   1072 2HG1 VAL A  72      59.372  31.982  40.829  1.00  0.00           H  
ATOM   1073 3HG1 VAL A  72      60.704  31.338  39.812  1.00  0.00           H  
ATOM   1074 1HG2 VAL A  72      62.705  33.588  40.612  1.00  0.00           H  
ATOM   1075 2HG2 VAL A  72      62.468  32.934  38.956  1.00  0.00           H  
ATOM   1076 3HG2 VAL A  72      62.285  34.694  39.261  1.00  0.00           H  
ATOM   1077  N   GLY A  73      59.214  36.003  38.591  1.00  0.00           N  
ATOM   1078  CA  GLY A  73      59.294  37.368  38.090  1.00  0.00           C  
ATOM   1079  C   GLY A  73      58.588  37.506  36.764  1.00  0.00           C  
ATOM   1080  O   GLY A  73      58.918  38.344  35.930  1.00  0.00           O  
ATOM   1081  H   GLY A  73      58.596  35.889  39.369  1.00  0.00           H  
ATOM   1082  HA2 GLY A  73      58.845  38.057  38.821  1.00  0.00           H  
ATOM   1083  HA3 GLY A  73      60.349  37.660  37.979  1.00  0.00           H  
ATOM   1084  N   GLU A  74      57.601  36.642  36.556  1.00  0.00           N  
ATOM   1085  CA  GLU A  74      56.882  36.629  35.326  1.00  0.00           C  
ATOM   1086  C   GLU A  74      55.630  37.474  35.391  1.00  0.00           C  
ATOM   1087  O   GLU A  74      54.935  37.515  36.408  1.00  0.00           O  
ATOM   1088  CB  GLU A  74      56.552  35.161  34.954  1.00  0.00           C  
ATOM   1089  CG  GLU A  74      55.833  34.880  33.626  1.00  0.00           C  
ATOM   1090  CD  GLU A  74      56.617  35.340  32.412  1.00  0.00           C  
ATOM   1091  OE1 GLU A  74      56.877  36.516  32.311  1.00  0.00           O  
ATOM   1092  OE2 GLU A  74      56.989  34.551  31.576  1.00  0.00           O1-
ATOM   1093  H   GLU A  74      57.300  35.961  37.223  1.00  0.00           H  
ATOM   1094  HA  GLU A  74      57.513  37.074  34.543  1.00  0.00           H  
ATOM   1095  HB2 GLU A  74      57.497  34.599  34.947  1.00  0.00           H  
ATOM   1096  HB3 GLU A  74      55.934  34.743  35.763  1.00  0.00           H  
ATOM   1097  HG2 GLU A  74      55.641  33.800  33.542  1.00  0.00           H  
ATOM   1098  HG3 GLU A  74      54.854  35.382  33.634  1.00  0.00           H  
ATOM   1099  N   HIS A  75      55.351  38.159  34.264  1.00  0.00           N  
ATOM   1100  CA  HIS A  75      54.139  38.942  34.128  1.00  0.00           C  
ATOM   1101  C   HIS A  75      53.405  38.630  32.798  1.00  0.00           C  
ATOM   1102  O   HIS A  75      52.212  38.335  32.799  1.00  0.00           O  
ATOM   1103  CB  HIS A  75      54.509  40.429  34.234  1.00  0.00           C  
ATOM   1104  CG  HIS A  75      53.228  41.249  34.285  1.00  0.00           C  
ATOM   1105  CD2 HIS A  75      52.813  42.137  33.320  1.00  0.00           C  
ATOM   1106  ND1 HIS A  75      52.266  41.152  35.198  1.00  0.00           N  
ATOM   1107  CE1 HIS A  75      51.279  41.918  34.832  1.00  0.00           C  
ATOM   1108  NE2 HIS A  75      51.616  42.508  33.702  1.00  0.00           N  
ATOM   1109  H   HIS A  75      55.945  38.173  33.460  1.00  0.00           H  
ATOM   1110  HA  HIS A  75      53.439  38.679  34.934  1.00  0.00           H  
ATOM   1111  HB2 HIS A  75      55.112  40.608  35.136  1.00  0.00           H  
ATOM   1112  HB3 HIS A  75      55.120  40.732  33.372  1.00  0.00           H  
ATOM   1113  HD1 HIS A  75      52.296  40.588  36.023  1.00  0.00           H  
ATOM   1114  HD2 HIS A  75      53.364  42.463  32.427  1.00  0.00           H  
ATOM   1115  HE1 HIS A  75      50.329  42.050  35.371  1.00  0.00           H  
ATOM   1116  N   ASN A  76      54.060  38.697  31.628  1.00  0.00           N  
ATOM   1117  CA  ASN A  76      53.411  38.427  30.354  1.00  0.00           C  
ATOM   1118  C   ASN A  76      54.029  37.142  29.846  1.00  0.00           C  
ATOM   1119  O   ASN A  76      55.241  37.099  29.626  1.00  0.00           O  
ATOM   1120  CB  ASN A  76      53.680  39.580  29.383  1.00  0.00           C  
ATOM   1121  CG  ASN A  76      52.953  39.377  28.059  1.00  0.00           C  
ATOM   1122  ND2 ASN A  76      52.255  40.389  27.556  1.00  0.00           N  
ATOM   1123  OD1 ASN A  76      53.006  38.317  27.433  1.00  0.00           O  
ATOM   1124  H   ASN A  76      55.028  38.934  31.550  1.00  0.00           H  
ATOM   1125  HA  ASN A  76      52.320  38.332  30.454  1.00  0.00           H  
ATOM   1126  HB2 ASN A  76      53.355  40.527  29.839  1.00  0.00           H  
ATOM   1127  HB3 ASN A  76      54.761  39.664  29.201  1.00  0.00           H  
ATOM   1128 1HD2 ASN A  76      51.782  40.285  26.682  1.00  0.00           H  
ATOM   1129 2HD2 ASN A  76      52.203  41.255  28.054  1.00  0.00           H  
ATOM   1130  N   LEU A  77      53.253  36.083  29.660  1.00  0.00           N  
ATOM   1131  CA  LEU A  77      53.821  34.822  29.215  1.00  0.00           C  
ATOM   1132  C   LEU A  77      54.523  34.860  27.862  1.00  0.00           C  
ATOM   1133  O   LEU A  77      55.565  34.237  27.643  1.00  0.00           O  
ATOM   1134  CB  LEU A  77      52.720  33.753  29.168  1.00  0.00           C  
ATOM   1135  CG  LEU A  77      52.123  33.276  30.502  1.00  0.00           C  
ATOM   1136  CD1 LEU A  77      50.977  32.315  30.261  1.00  0.00           C  
ATOM   1137  CD2 LEU A  77      53.186  32.567  31.315  1.00  0.00           C  
ATOM   1138  H   LEU A  77      52.265  36.071  29.805  1.00  0.00           H  
ATOM   1139  HA  LEU A  77      54.602  34.585  29.953  1.00  0.00           H  
ATOM   1140  HB2 LEU A  77      51.897  34.143  28.551  1.00  0.00           H  
ATOM   1141  HB3 LEU A  77      53.125  32.874  28.646  1.00  0.00           H  
ATOM   1142  HG  LEU A  77      51.752  34.155  31.047  1.00  0.00           H  
ATOM   1143 1HD1 LEU A  77      50.565  31.987  31.226  1.00  0.00           H  
ATOM   1144 2HD1 LEU A  77      50.191  32.820  29.680  1.00  0.00           H  
ATOM   1145 3HD1 LEU A  77      51.342  31.441  29.701  1.00  0.00           H  
ATOM   1146 1HD2 LEU A  77      52.754  32.227  32.267  1.00  0.00           H  
ATOM   1147 2HD2 LEU A  77      53.561  31.699  30.753  1.00  0.00           H  
ATOM   1148 3HD2 LEU A  77      54.017  33.260  31.516  1.00  0.00           H  
ATOM   1149  N   ASN A  78      53.996  35.705  26.984  1.00  0.00           N  
ATOM   1150  CA  ASN A  78      54.423  35.725  25.604  1.00  0.00           C  
ATOM   1151  C   ASN A  78      55.373  36.832  25.208  1.00  0.00           C  
ATOM   1152  O   ASN A  78      55.619  36.995  24.007  1.00  0.00           O  
ATOM   1153  CB  ASN A  78      53.146  35.750  24.746  1.00  0.00           C  
ATOM   1154  CG  ASN A  78      52.219  34.567  25.072  1.00  0.00           C  
ATOM   1155  ND2 ASN A  78      52.606  33.385  25.064  1.00  0.00           N  
ATOM   1156  OD1 ASN A  78      50.977  34.887  25.436  1.00  0.00           O  
ATOM   1157  H   ASN A  78      53.284  36.371  27.207  1.00  0.00           H  
ATOM   1158  HA  ASN A  78      55.032  34.824  25.437  1.00  0.00           H  
ATOM   1159  HB2 ASN A  78      52.610  36.695  24.914  1.00  0.00           H  
ATOM   1160  HB3 ASN A  78      53.419  35.720  23.681  1.00  0.00           H  
ATOM   1161 1HD2 ASN A  78      51.981  32.652  25.334  1.00  0.00           H  
ATOM   1162 2HD2 ASN A  78      53.542  33.167  24.787  1.00  0.00           H  
ATOM   1163  N   GLN A  79      55.903  37.628  26.151  1.00  0.00           N  
ATOM   1164  CA  GLN A  79      56.885  38.646  25.771  1.00  0.00           C  
ATOM   1165  C   GLN A  79      57.884  38.907  26.875  1.00  0.00           C  
ATOM   1166  O   GLN A  79      57.553  38.711  28.041  1.00  0.00           O  
ATOM   1167  CB  GLN A  79      56.189  39.970  25.385  1.00  0.00           C  
ATOM   1168  CG  GLN A  79      55.613  40.858  26.468  1.00  0.00           C  
ATOM   1169  CD  GLN A  79      54.800  42.056  25.964  1.00  0.00           C  
ATOM   1170  NE2 GLN A  79      53.972  41.926  24.915  1.00  0.00           N  
ATOM   1171  OE1 GLN A  79      54.873  43.141  26.553  1.00  0.00           O  
ATOM   1172  H   GLN A  79      55.682  37.589  27.127  1.00  0.00           H  
ATOM   1173  HA  GLN A  79      57.427  38.252  24.899  1.00  0.00           H  
ATOM   1174  HB2 GLN A  79      56.916  40.571  24.820  1.00  0.00           H  
ATOM   1175  HB3 GLN A  79      55.370  39.722  24.694  1.00  0.00           H  
ATOM   1176  HG2 GLN A  79      54.970  40.245  27.118  1.00  0.00           H  
ATOM   1177  HG3 GLN A  79      56.439  41.232  27.091  1.00  0.00           H  
ATOM   1178 1HE2 GLN A  79      53.420  42.704  24.615  1.00  0.00           H  
ATOM   1179 2HE2 GLN A  79      53.908  41.051  24.434  1.00  0.00           H  
ATOM   1180  N   ASN A  80      59.116  39.296  26.559  1.00  0.00           N  
ATOM   1181  CA  ASN A  80      60.109  39.560  27.576  1.00  0.00           C  
ATOM   1182  C   ASN A  80      59.767  40.768  28.471  1.00  0.00           C  
ATOM   1183  O   ASN A  80      59.546  41.893  28.031  1.00  0.00           O  
ATOM   1184  CB  ASN A  80      61.460  39.758  26.881  1.00  0.00           C  
ATOM   1185  CG  ASN A  80      62.632  40.083  27.818  1.00  0.00           C  
ATOM   1186  ND2 ASN A  80      63.521  40.962  27.351  1.00  0.00           N  
ATOM   1187  OD1 ASN A  80      62.761  39.592  28.953  1.00  0.00           O  
ATOM   1188  H   ASN A  80      59.437  39.431  25.622  1.00  0.00           H  
ATOM   1189  HA  ASN A  80      60.141  38.697  28.257  1.00  0.00           H  
ATOM   1190  HB2 ASN A  80      61.703  38.843  26.318  1.00  0.00           H  
ATOM   1191  HB3 ASN A  80      61.361  40.571  26.147  1.00  0.00           H  
ATOM   1192 1HD2 ASN A  80      64.301  41.233  27.916  1.00  0.00           H  
ATOM   1193 2HD2 ASN A  80      63.407  41.350  26.436  1.00  0.00           H  
ATOM   1194  N   ASN A  81      59.742  40.508  29.785  1.00  0.00           N  
ATOM   1195  CA  ASN A  81      59.442  41.532  30.766  1.00  0.00           C  
ATOM   1196  C   ASN A  81      60.737  42.127  31.309  1.00  0.00           C  
ATOM   1197  O   ASN A  81      60.747  43.215  31.869  1.00  0.00           O  
ATOM   1198  CB  ASN A  81      58.624  40.902  31.874  1.00  0.00           C  
ATOM   1199  CG  ASN A  81      57.212  40.598  31.445  1.00  0.00           C  
ATOM   1200  ND2 ASN A  81      56.350  41.551  31.110  1.00  0.00           N  
ATOM   1201  OD1 ASN A  81      56.848  39.429  31.403  1.00  0.00           O  
ATOM   1202  H   ASN A  81      59.924  39.607  30.176  1.00  0.00           H  
ATOM   1203  HA  ASN A  81      58.868  42.350  30.307  1.00  0.00           H  
ATOM   1204  HB2 ASN A  81      59.113  39.973  32.203  1.00  0.00           H  
ATOM   1205  HB3 ASN A  81      58.604  41.579  32.741  1.00  0.00           H  
ATOM   1206 1HD2 ASN A  81      55.421  41.309  30.831  1.00  0.00           H  
ATOM   1207 2HD2 ASN A  81      56.630  42.511  31.139  1.00  0.00           H  
ATOM   1208  N   GLY A  82      61.876  41.464  31.136  1.00  0.00           N  
ATOM   1209  CA  GLY A  82      63.136  41.929  31.677  1.00  0.00           C  
ATOM   1210  C   GLY A  82      63.280  41.605  33.157  1.00  0.00           C  
ATOM   1211  O   GLY A  82      64.235  42.075  33.765  1.00  0.00           O  
ATOM   1212  H   GLY A  82      61.944  40.607  30.626  1.00  0.00           H  
ATOM   1213  HA2 GLY A  82      63.965  41.467  31.119  1.00  0.00           H  
ATOM   1214  HA3 GLY A  82      63.217  43.016  31.530  1.00  0.00           H  
ATOM   1215  N   THR A  83      62.393  40.802  33.770  1.00  0.00           N  
ATOM   1216  CA  THR A  83      62.416  40.480  35.199  1.00  0.00           C  
ATOM   1217  C   THR A  83      62.406  38.961  35.512  1.00  0.00           C  
ATOM   1218  O   THR A  83      62.486  38.540  36.672  1.00  0.00           O  
ATOM   1219  CB  THR A  83      61.199  41.177  35.848  1.00  0.00           C  
ATOM   1220  CG2 THR A  83      61.171  42.714  35.712  1.00  0.00           C  
ATOM   1221  OG1 THR A  83      60.078  40.648  35.174  1.00  0.00           O  
ATOM   1222  H   THR A  83      61.641  40.360  33.281  1.00  0.00           H  
ATOM   1223  HA  THR A  83      63.368  40.843  35.615  1.00  0.00           H  
ATOM   1224  HB  THR A  83      61.227  40.990  36.932  1.00  0.00           H  
ATOM   1225  HG1 THR A  83      59.813  39.782  35.597  1.00  0.00           H  
ATOM   1226 1HG2 THR A  83      60.270  43.109  36.204  1.00  0.00           H  
ATOM   1227 2HG2 THR A  83      62.066  43.140  36.188  1.00  0.00           H  
ATOM   1228 3HG2 THR A  83      61.157  42.986  34.647  1.00  0.00           H  
ATOM   1229  N   GLU A  84      62.371  38.095  34.479  1.00  0.00           N  
ATOM   1230  CA  GLU A  84      62.191  36.662  34.658  1.00  0.00           C  
ATOM   1231  C   GLU A  84      63.458  35.974  35.064  1.00  0.00           C  
ATOM   1232  O   GLU A  84      64.560  36.394  34.706  1.00  0.00           O  
ATOM   1233  CB  GLU A  84      61.704  35.998  33.378  1.00  0.00           C  
ATOM   1234  CG  GLU A  84      60.444  36.579  32.774  1.00  0.00           C  
ATOM   1235  CD  GLU A  84      60.696  37.692  31.751  1.00  0.00           C  
ATOM   1236  OE1 GLU A  84      61.668  38.441  31.812  1.00  0.00           O  
ATOM   1237  OE2 GLU A  84      59.900  37.827  30.848  1.00  0.00           O1-
ATOM   1238  H   GLU A  84      62.465  38.375  33.524  1.00  0.00           H  
ATOM   1239  HA  GLU A  84      61.444  36.559  35.458  1.00  0.00           H  
ATOM   1240  HB2 GLU A  84      62.507  36.055  32.630  1.00  0.00           H  
ATOM   1241  HB3 GLU A  84      61.530  34.931  33.584  1.00  0.00           H  
ATOM   1242  HG2 GLU A  84      59.877  35.771  32.288  1.00  0.00           H  
ATOM   1243  HG3 GLU A  84      59.812  36.975  33.582  1.00  0.00           H  
ATOM   1244  N   GLN A  85      63.312  34.921  35.882  1.00  0.00           N  
ATOM   1245  CA  GLN A  85      64.425  34.018  36.174  1.00  0.00           C  
ATOM   1246  C   GLN A  85      63.820  32.647  35.919  1.00  0.00           C  
ATOM   1247  O   GLN A  85      62.697  32.362  36.334  1.00  0.00           O  
ATOM   1248  CB  GLN A  85      64.881  34.095  37.622  1.00  0.00           C  
ATOM   1249  CG  GLN A  85      65.454  35.435  38.044  1.00  0.00           C  
ATOM   1250  CD  GLN A  85      65.695  35.480  39.536  1.00  0.00           C  
ATOM   1251  NE2 GLN A  85      65.064  36.447  40.194  1.00  0.00           N  
ATOM   1252  OE1 GLN A  85      66.440  34.673  40.094  1.00  0.00           O  
ATOM   1253  H   GLN A  85      62.455  34.683  36.339  1.00  0.00           H  
ATOM   1254  HA  GLN A  85      65.310  34.259  35.569  1.00  0.00           H  
ATOM   1255  HB2 GLN A  85      64.027  33.857  38.273  1.00  0.00           H  
ATOM   1256  HB3 GLN A  85      65.641  33.318  37.791  1.00  0.00           H  
ATOM   1257  HG2 GLN A  85      66.399  35.618  37.511  1.00  0.00           H  
ATOM   1258  HG3 GLN A  85      64.762  36.240  37.757  1.00  0.00           H  
ATOM   1259 1HE2 GLN A  85      65.183  36.542  41.182  1.00  0.00           H  
ATOM   1260 2HE2 GLN A  85      64.467  37.081  39.701  1.00  0.00           H  
ATOM   1261  N   TYR A  86      64.593  31.785  35.248  1.00  0.00           N  
ATOM   1262  CA  TYR A  86      64.118  30.472  34.784  1.00  0.00           C  
ATOM   1263  C   TYR A  86      64.982  29.408  35.436  1.00  0.00           C  
ATOM   1264  O   TYR A  86      66.212  29.402  35.269  1.00  0.00           O  
ATOM   1265  CB  TYR A  86      64.258  30.325  33.260  1.00  0.00           C  
ATOM   1266  CG  TYR A  86      63.602  31.410  32.421  1.00  0.00           C  
ATOM   1267  CD1 TYR A  86      62.267  31.298  32.051  1.00  0.00           C  
ATOM   1268  CD2 TYR A  86      64.343  32.528  32.027  1.00  0.00           C  
ATOM   1269  CE1 TYR A  86      61.662  32.291  31.287  1.00  0.00           C  
ATOM   1270  CE2 TYR A  86      63.734  33.533  31.261  1.00  0.00           C  
ATOM   1271  CZ  TYR A  86      62.403  33.412  30.893  1.00  0.00           C  
ATOM   1272  OH  TYR A  86      61.821  34.401  30.126  1.00  0.00           O  
ATOM   1273  H   TYR A  86      65.547  31.972  35.015  1.00  0.00           H  
ATOM   1274  HA  TYR A  86      63.056  30.370  35.050  1.00  0.00           H  
ATOM   1275  HB2 TYR A  86      65.329  30.296  33.012  1.00  0.00           H  
ATOM   1276  HB3 TYR A  86      63.833  29.354  32.965  1.00  0.00           H  
ATOM   1277  HD1 TYR A  86      61.685  30.418  32.363  1.00  0.00           H  
ATOM   1278  HD2 TYR A  86      65.399  32.619  32.316  1.00  0.00           H  
ATOM   1279  HE1 TYR A  86      60.606  32.198  30.994  1.00  0.00           H  
ATOM   1280  HE2 TYR A  86      64.313  34.416  30.953  1.00  0.00           H  
ATOM   1281  HH  TYR A  86      62.492  35.119  29.941  1.00  0.00           H  
ATOM   1282  N   VAL A  87      64.324  28.506  36.180  1.00  0.00           N  
ATOM   1283  CA  VAL A  87      65.060  27.485  36.911  1.00  0.00           C  
ATOM   1284  C   VAL A  87      64.368  26.129  36.807  1.00  0.00           C  
ATOM   1285  O   VAL A  87      63.146  26.013  36.771  1.00  0.00           O  
ATOM   1286  CB  VAL A  87      65.225  28.053  38.392  1.00  0.00           C  
ATOM   1287  CG1 VAL A  87      63.902  28.164  39.101  1.00  0.00           C  
ATOM   1288  CG2 VAL A  87      66.128  27.137  39.200  1.00  0.00           C  
ATOM   1289  H   VAL A  87      63.330  28.469  36.283  1.00  0.00           H  
ATOM   1290  HA  VAL A  87      66.058  27.288  36.493  1.00  0.00           H  
ATOM   1291  HB  VAL A  87      65.665  29.058  38.308  1.00  0.00           H  
ATOM   1292 1HG1 VAL A  87      64.060  28.558  40.115  1.00  0.00           H  
ATOM   1293 2HG1 VAL A  87      63.242  28.846  38.543  1.00  0.00           H  
ATOM   1294 3HG1 VAL A  87      63.434  27.170  39.164  1.00  0.00           H  
ATOM   1295 1HG2 VAL A  87      66.237  27.534  40.220  1.00  0.00           H  
ATOM   1296 2HG2 VAL A  87      65.685  26.131  39.244  1.00  0.00           H  
ATOM   1297 3HG2 VAL A  87      67.117  27.081  38.721  1.00  0.00           H  
ATOM   1298  N   GLY A  88      65.177  25.078  36.689  1.00  0.00           N  
ATOM   1299  CA  GLY A  88      64.685  23.714  36.580  1.00  0.00           C  
ATOM   1300  C   GLY A  88      64.168  23.140  37.900  1.00  0.00           C  
ATOM   1301  O   GLY A  88      64.520  23.586  38.996  1.00  0.00           O  
ATOM   1302  H   GLY A  88      66.176  25.151  36.667  1.00  0.00           H  
ATOM   1303  HA2 GLY A  88      63.876  23.684  35.836  1.00  0.00           H  
ATOM   1304  HA3 GLY A  88      65.493  23.071  36.202  1.00  0.00           H  
ATOM   1305  N   VAL A  89      63.231  22.187  37.790  1.00  0.00           N  
ATOM   1306  CA  VAL A  89      62.735  21.478  38.954  1.00  0.00           C  
ATOM   1307  C   VAL A  89      63.656  20.280  39.134  1.00  0.00           C  
ATOM   1308  O   VAL A  89      63.895  19.496  38.209  1.00  0.00           O  
ATOM   1309  CB  VAL A  89      61.314  21.044  38.702  1.00  0.00           C  
ATOM   1310  CG1 VAL A  89      60.816  20.114  39.807  1.00  0.00           C  
ATOM   1311  CG2 VAL A  89      60.445  22.281  38.687  1.00  0.00           C  
ATOM   1312  H   VAL A  89      62.818  21.904  36.924  1.00  0.00           H  
ATOM   1313  HA  VAL A  89      62.729  22.102  39.860  1.00  0.00           H  
ATOM   1314  HB  VAL A  89      61.268  20.503  37.745  1.00  0.00           H  
ATOM   1315 1HG1 VAL A  89      59.779  19.815  39.595  1.00  0.00           H  
ATOM   1316 2HG1 VAL A  89      61.454  19.219  39.849  1.00  0.00           H  
ATOM   1317 3HG1 VAL A  89      60.856  20.638  40.774  1.00  0.00           H  
ATOM   1318 1HG2 VAL A  89      59.399  21.993  38.503  1.00  0.00           H  
ATOM   1319 2HG2 VAL A  89      60.519  22.794  39.657  1.00  0.00           H  
ATOM   1320 3HG2 VAL A  89      60.783  22.959  37.888  1.00  0.00           H  
ATOM   1321  N   GLN A  90      64.275  20.205  40.298  1.00  0.00           N  
ATOM   1322  CA  GLN A  90      65.150  19.106  40.613  1.00  0.00           C  
ATOM   1323  C   GLN A  90      64.491  17.957  41.390  1.00  0.00           C  
ATOM   1324  O   GLN A  90      64.895  16.808  41.225  1.00  0.00           O  
ATOM   1325  CB  GLN A  90      66.317  19.687  41.371  1.00  0.00           C  
ATOM   1326  CG  GLN A  90      67.305  18.697  42.000  1.00  0.00           C  
ATOM   1327  CD  GLN A  90      68.275  19.442  42.904  1.00  0.00           C  
ATOM   1328  NE2 GLN A  90      69.382  19.886  42.315  1.00  0.00           N  
ATOM   1329  OE1 GLN A  90      68.046  19.667  44.095  1.00  0.00           O  
ATOM   1330  H   GLN A  90      64.185  20.885  41.025  1.00  0.00           H  
ATOM   1331  HA  GLN A  90      65.463  18.629  39.673  1.00  0.00           H  
ATOM   1332  HB2 GLN A  90      66.878  20.340  40.686  1.00  0.00           H  
ATOM   1333  HB3 GLN A  90      65.919  20.327  42.172  1.00  0.00           H  
ATOM   1334  HG2 GLN A  90      66.759  17.937  42.579  1.00  0.00           H  
ATOM   1335  HG3 GLN A  90      67.858  18.165  41.211  1.00  0.00           H  
ATOM   1336 1HE2 GLN A  90      70.049  20.414  42.841  1.00  0.00           H  
ATOM   1337 2HE2 GLN A  90      69.547  19.692  41.349  1.00  0.00           H  
ATOM   1338  N   LYS A  91      63.494  18.179  42.243  1.00  0.00           N  
ATOM   1339  CA  LYS A  91      62.912  17.102  43.015  1.00  0.00           C  
ATOM   1340  C   LYS A  91      61.466  17.438  43.246  1.00  0.00           C  
ATOM   1341  O   LYS A  91      61.187  18.574  43.599  1.00  0.00           O  
ATOM   1342  CB  LYS A  91      63.666  16.988  44.328  1.00  0.00           C  
ATOM   1343  CG  LYS A  91      63.115  15.874  45.165  1.00  0.00           C  
ATOM   1344  CD  LYS A  91      63.936  15.772  46.409  1.00  0.00           C  
ATOM   1345  CE  LYS A  91      63.645  14.372  46.891  1.00  0.00           C  
ATOM   1346  NZ  LYS A  91      64.573  13.992  47.933  1.00  0.00           N1+
ATOM   1347  H   LYS A  91      63.086  19.077  42.406  1.00  0.00           H  
ATOM   1348  HA  LYS A  91      62.981  16.137  42.491  1.00  0.00           H  
ATOM   1349  HB2 LYS A  91      64.733  16.810  44.129  1.00  0.00           H  
ATOM   1350  HB3 LYS A  91      63.596  17.937  44.879  1.00  0.00           H  
ATOM   1351  HG2 LYS A  91      62.062  16.068  45.416  1.00  0.00           H  
ATOM   1352  HG3 LYS A  91      63.144  14.926  44.608  1.00  0.00           H  
ATOM   1353  HD2 LYS A  91      65.007  15.918  46.204  1.00  0.00           H  
ATOM   1354  HD3 LYS A  91      63.645  16.528  47.153  1.00  0.00           H  
ATOM   1355  HE2 LYS A  91      62.614  14.315  47.271  1.00  0.00           H  
ATOM   1356  HE3 LYS A  91      63.718  13.666  46.051  1.00  0.00           H  
ATOM   1357  HZ1 LYS A  91      64.533  13.001  48.070  1.00  0.00           H  
ATOM   1358  HZ2 LYS A  91      65.500  14.253  47.666  1.00  0.00           H  
ATOM   1359  HZ3 LYS A  91      64.328  14.455  48.784  1.00  0.00           H  
ATOM   1360  N   ILE A  92      60.528  16.511  43.050  1.00  0.00           N  
ATOM   1361  CA  ILE A  92      59.117  16.747  43.337  1.00  0.00           C  
ATOM   1362  C   ILE A  92      58.659  15.903  44.544  1.00  0.00           C  
ATOM   1363  O   ILE A  92      58.889  14.688  44.567  1.00  0.00           O  
ATOM   1364  CB  ILE A  92      58.295  16.396  42.086  1.00  0.00           C  
ATOM   1365  CG1 ILE A  92      58.707  17.330  40.946  1.00  0.00           C  
ATOM   1366  CG2 ILE A  92      56.797  16.505  42.379  1.00  0.00           C  
ATOM   1367  CD1 ILE A  92      58.180  16.941  39.528  1.00  0.00           C  
ATOM   1368  H   ILE A  92      60.723  15.596  42.698  1.00  0.00           H  
ATOM   1369  HA  ILE A  92      58.964  17.806  43.594  1.00  0.00           H  
ATOM   1370  HB  ILE A  92      58.495  15.356  41.789  1.00  0.00           H  
ATOM   1371 2HG1 ILE A  92      58.354  18.346  41.183  1.00  0.00           H  
ATOM   1372 3HG1 ILE A  92      59.805  17.371  40.910  1.00  0.00           H  
ATOM   1373 1HG2 ILE A  92      56.226  16.251  41.474  1.00  0.00           H  
ATOM   1374 2HG2 ILE A  92      56.530  15.809  43.188  1.00  0.00           H  
ATOM   1375 3HG2 ILE A  92      56.557  17.534  42.686  1.00  0.00           H  
ATOM   1376 1HD1 ILE A  92      58.534  17.677  38.791  1.00  0.00           H  
ATOM   1377 2HD1 ILE A  92      58.554  15.943  39.258  1.00  0.00           H  
ATOM   1378 3HD1 ILE A  92      57.080  16.932  39.535  1.00  0.00           H  
ATOM   1379  N   VAL A  93      57.997  16.486  45.561  1.00  0.00           N  
ATOM   1380  CA  VAL A  93      57.552  15.755  46.747  1.00  0.00           C  
ATOM   1381  C   VAL A  93      56.061  15.990  46.789  1.00  0.00           C  
ATOM   1382  O   VAL A  93      55.643  17.117  47.075  1.00  0.00           O  
ATOM   1383  CB  VAL A  93      58.247  16.315  48.038  1.00  0.00           C  
ATOM   1384  CG1 VAL A  93      57.833  15.461  49.216  1.00  0.00           C  
ATOM   1385  CG2 VAL A  93      59.761  16.281  47.952  1.00  0.00           C  
ATOM   1386  H   VAL A  93      57.761  17.458  45.576  1.00  0.00           H  
ATOM   1387  HA  VAL A  93      57.807  14.686  46.706  1.00  0.00           H  
ATOM   1388  HB  VAL A  93      57.934  17.364  48.149  1.00  0.00           H  
ATOM   1389 1HG1 VAL A  93      58.312  15.842  50.132  1.00  0.00           H  
ATOM   1390 2HG1 VAL A  93      56.740  15.499  49.333  1.00  0.00           H  
ATOM   1391 3HG1 VAL A  93      58.146  14.421  49.045  1.00  0.00           H  
ATOM   1392 1HG2 VAL A  93      60.191  16.684  48.881  1.00  0.00           H  
ATOM   1393 2HG2 VAL A  93      60.098  15.243  47.813  1.00  0.00           H  
ATOM   1394 3HG2 VAL A  93      60.094  16.891  47.100  1.00  0.00           H  
ATOM   1395  N   VAL A  94      55.212  15.015  46.418  1.00  0.00           N  
ATOM   1396  CA  VAL A  94      53.781  15.284  46.521  1.00  0.00           C  
ATOM   1397  C   VAL A  94      53.354  14.636  47.815  1.00  0.00           C  
ATOM   1398  O   VAL A  94      54.104  13.852  48.412  1.00  0.00           O  
ATOM   1399  CB  VAL A  94      52.874  14.782  45.242  1.00  0.00           C  
ATOM   1400  CG1 VAL A  94      53.805  14.519  44.082  1.00  0.00           C  
ATOM   1401  CG2 VAL A  94      51.964  13.640  45.529  1.00  0.00           C  
ATOM   1402  H   VAL A  94      55.469  14.112  46.074  1.00  0.00           H  
ATOM   1403  HA  VAL A  94      53.608  16.370  46.509  1.00  0.00           H  
ATOM   1404  HB  VAL A  94      52.171  15.588  44.987  1.00  0.00           H  
ATOM   1405 1HG1 VAL A  94      53.222  14.181  43.211  1.00  0.00           H  
ATOM   1406 2HG1 VAL A  94      54.343  15.444  43.826  1.00  0.00           H  
ATOM   1407 3HG1 VAL A  94      54.529  13.740  44.362  1.00  0.00           H  
ATOM   1408 1HG2 VAL A  94      51.405  13.379  44.619  1.00  0.00           H  
ATOM   1409 2HG2 VAL A  94      52.558  12.773  45.856  1.00  0.00           H  
ATOM   1410 3HG2 VAL A  94      51.260  13.923  46.324  1.00  0.00           H  
ATOM   1411  N   HIS A  95      52.224  15.105  48.335  1.00  0.00           N  
ATOM   1412  CA  HIS A  95      51.726  14.619  49.592  1.00  0.00           C  
ATOM   1413  C   HIS A  95      51.493  13.100  49.500  1.00  0.00           C  
ATOM   1414  O   HIS A  95      50.823  12.648  48.563  1.00  0.00           O  
ATOM   1415  CB  HIS A  95      50.451  15.368  49.891  1.00  0.00           C  
ATOM   1416  CG  HIS A  95      50.069  15.153  51.330  1.00  0.00           C  
ATOM   1417  CD2 HIS A  95      50.334  15.950  52.362  1.00  0.00           C  
ATOM   1418  ND1 HIS A  95      49.426  14.047  51.808  1.00  0.00           N  
ATOM   1419  CE1 HIS A  95      49.343  14.212  53.092  1.00  0.00           C  
ATOM   1420  NE2 HIS A  95      49.884  15.355  53.442  1.00  0.00           N  
ATOM   1421  H   HIS A  95      51.657  15.807  47.905  1.00  0.00           H  
ATOM   1422  HA  HIS A  95      52.445  14.787  50.407  1.00  0.00           H  
ATOM   1423  HB2 HIS A  95      50.588  16.441  49.693  1.00  0.00           H  
ATOM   1424  HB3 HIS A  95      49.644  15.018  49.230  1.00  0.00           H  
ATOM   1425  HD2 HIS A  95      50.837  16.927  52.318  1.00  0.00           H  
ATOM   1426  HE1 HIS A  95      48.884  13.495  53.788  1.00  0.00           H  
ATOM   1427  HE2 HIS A  95      49.944  15.712  54.375  1.00  0.00           H  
ATOM   1428  N   PRO A  96      51.977  12.299  50.480  1.00  0.00           N  
ATOM   1429  CA  PRO A  96      51.811  10.838  50.557  1.00  0.00           C  
ATOM   1430  C   PRO A  96      50.396  10.299  50.375  1.00  0.00           C  
ATOM   1431  O   PRO A  96      50.199   9.181  49.912  1.00  0.00           O  
ATOM   1432  CB  PRO A  96      52.401  10.471  51.920  1.00  0.00           C  
ATOM   1433  CG  PRO A  96      53.396  11.540  52.269  1.00  0.00           C  
ATOM   1434  CD  PRO A  96      52.764  12.783  51.640  1.00  0.00           C  
ATOM   1435  HA  PRO A  96      52.320  10.365  49.703  1.00  0.00           H  
ATOM   1436  HB2 PRO A  96      51.611  10.411  52.683  1.00  0.00           H  
ATOM   1437  HB3 PRO A  96      52.887   9.485  51.881  1.00  0.00           H  
ATOM   1438  HG2 PRO A  96      53.520  11.647  53.357  1.00  0.00           H  
ATOM   1439  HG3 PRO A  96      54.391  11.327  51.851  1.00  0.00           H  
ATOM   1440  HD2 PRO A  96      52.120  13.306  52.362  1.00  0.00           H  
ATOM   1441  HD3 PRO A  96      53.536  13.499  51.321  1.00  0.00           H  
ATOM   1442  N   TYR A  97      49.391  11.070  50.778  1.00  0.00           N  
ATOM   1443  CA  TYR A  97      48.007  10.695  50.646  1.00  0.00           C  
ATOM   1444  C   TYR A  97      47.281  11.165  49.401  1.00  0.00           C  
ATOM   1445  O   TYR A  97      46.073  10.921  49.306  1.00  0.00           O  
ATOM   1446  CB  TYR A  97      47.257  11.191  51.846  1.00  0.00           C  
ATOM   1447  CG  TYR A  97      47.571  10.483  53.157  1.00  0.00           C  
ATOM   1448  CD1 TYR A  97      48.319   9.300  53.168  1.00  0.00           C  
ATOM   1449  CD2 TYR A  97      47.018  10.965  54.340  1.00  0.00           C  
ATOM   1450  CE1 TYR A  97      48.499   8.583  54.345  1.00  0.00           C  
ATOM   1451  CE2 TYR A  97      47.200  10.248  55.533  1.00  0.00           C  
ATOM   1452  CZ  TYR A  97      47.935   9.055  55.529  1.00  0.00           C  
ATOM   1453  OH  TYR A  97      48.095   8.301  56.670  1.00  0.00           O  
ATOM   1454  H   TYR A  97      49.524  11.966  51.202  1.00  0.00           H  
ATOM   1455  HA  TYR A  97      48.028   9.600  50.560  1.00  0.00           H  
ATOM   1456  HB2 TYR A  97      47.469  12.263  51.970  1.00  0.00           H  
ATOM   1457  HB3 TYR A  97      46.180  11.096  51.648  1.00  0.00           H  
ATOM   1458  HD1 TYR A  97      48.770   8.933  52.234  1.00  0.00           H  
ATOM   1459  HD2 TYR A  97      46.442  11.903  54.340  1.00  0.00           H  
ATOM   1460  HE1 TYR A  97      49.082   7.650  54.342  1.00  0.00           H  
ATOM   1461  HE2 TYR A  97      46.765  10.623  56.471  1.00  0.00           H  
ATOM   1462  HH  TYR A  97      47.644   8.757  57.437  1.00  0.00           H  
ATOM   1463  N   TRP A  98      47.954  11.872  48.459  1.00  0.00           N  
ATOM   1464  CA  TRP A  98      47.314  12.354  47.228  1.00  0.00           C  
ATOM   1465  C   TRP A  98      46.870  11.166  46.391  1.00  0.00           C  
ATOM   1466  O   TRP A  98      47.635  10.227  46.189  1.00  0.00           O  
ATOM   1467  CB  TRP A  98      48.299  13.239  46.349  1.00  0.00           C  
ATOM   1468  CG  TRP A  98      47.804  13.563  44.925  1.00  0.00           C  
ATOM   1469  CD1 TRP A  98      48.510  13.154  43.811  1.00  0.00           C  
ATOM   1470  CD2 TRP A  98      46.640  14.224  44.585  1.00  0.00           C  
ATOM   1471  CE2 TRP A  98      46.683  14.181  43.174  1.00  0.00           C  
ATOM   1472  CE3 TRP A  98      45.559  14.846  45.219  1.00  0.00           C  
ATOM   1473  NE1 TRP A  98      47.795  13.551  42.770  1.00  0.00           N  
ATOM   1474  CZ2 TRP A  98      45.656  14.751  42.418  1.00  0.00           C  
ATOM   1475  CZ3 TRP A  98      44.536  15.415  44.461  1.00  0.00           C  
ATOM   1476  CH2 TRP A  98      44.582  15.367  43.053  1.00  0.00           C  
ATOM   1477  H   TRP A  98      48.921  12.112  48.535  1.00  0.00           H  
ATOM   1478  HA  TRP A  98      46.457  12.975  47.526  1.00  0.00           H  
ATOM   1479  HB2 TRP A  98      48.485  14.186  46.878  1.00  0.00           H  
ATOM   1480  HB3 TRP A  98      49.264  12.716  46.273  1.00  0.00           H  
ATOM   1481  HD1 TRP A  98      49.466  12.611  43.792  1.00  0.00           H  
ATOM   1482  HE1 TRP A  98      48.049  13.402  41.814  1.00  0.00           H  
ATOM   1483  HE3 TRP A  98      45.516  14.886  46.318  1.00  0.00           H  
ATOM   1484  HZ2 TRP A  98      45.696  14.714  41.319  1.00  0.00           H  
ATOM   1485  HZ3 TRP A  98      43.689  15.904  44.964  1.00  0.00           H  
ATOM   1486  HH2 TRP A  98      43.772  15.815  42.459  1.00  0.00           H  
ATOM   1487  N   ASN A  99      45.642  11.205  45.895  1.00  0.00           N  
ATOM   1488  CA  ASN A  99      45.152  10.168  45.008  1.00  0.00           C  
ATOM   1489  C   ASN A  99      44.573  10.879  43.787  1.00  0.00           C  
ATOM   1490  O   ASN A  99      43.541  11.542  43.873  1.00  0.00           O  
ATOM   1491  CB  ASN A  99      44.081   9.329  45.748  1.00  0.00           C  
ATOM   1492  CG  ASN A  99      43.304   8.327  44.894  1.00  0.00           C  
ATOM   1493  ND2 ASN A  99      42.267   7.825  45.326  1.00  0.00           N  
ATOM   1494  OD1 ASN A  99      43.692   7.992  43.667  1.00  0.00           O  
ATOM   1495  H   ASN A  99      44.982  11.931  46.090  1.00  0.00           H  
ATOM   1496  HA  ASN A  99      45.945   9.475  44.693  1.00  0.00           H  
ATOM   1497  HB2 ASN A  99      44.574   8.780  46.565  1.00  0.00           H  
ATOM   1498  HB3 ASN A  99      43.362  10.019  46.215  1.00  0.00           H  
ATOM   1499 1HD2 ASN A  99      41.746   7.188  44.758  1.00  0.00           H  
ATOM   1500 2HD2 ASN A  99      41.945   8.054  46.246  1.00  0.00           H  
ATOM   1501  N   THR A 100      45.207  10.713  42.620  1.00  0.00           N  
ATOM   1502  CA  THR A 100      44.748  11.302  41.353  1.00  0.00           C  
ATOM   1503  C   THR A 100      43.294  11.063  40.950  1.00  0.00           C  
ATOM   1504  O   THR A 100      42.645  11.907  40.308  1.00  0.00           O  
ATOM   1505  CB  THR A 100      45.584  10.799  40.187  1.00  0.00           C  
ATOM   1506  CG2 THR A 100      45.375  11.659  38.987  1.00  0.00           C  
ATOM   1507  OG1 THR A 100      46.947  10.875  40.530  1.00  0.00           O  
ATOM   1508  H   THR A 100      46.043  10.173  42.528  1.00  0.00           H  
ATOM   1509  HA  THR A 100      44.857  12.377  41.558  1.00  0.00           H  
ATOM   1510  HB  THR A 100      45.284   9.764  39.966  1.00  0.00           H  
ATOM   1511  HG1 THR A 100      47.494  10.434  39.819  1.00  0.00           H  
ATOM   1512 1HG2 THR A 100      45.987  11.280  38.154  1.00  0.00           H  
ATOM   1513 2HG2 THR A 100      44.314  11.639  38.700  1.00  0.00           H  
ATOM   1514 3HG2 THR A 100      45.673  12.692  39.220  1.00  0.00           H  
ATOM   1515  N   ASP A 101      42.822   9.847  41.322  1.00  0.00           N  
ATOM   1516  CA  ASP A 101      41.458   9.398  41.042  1.00  0.00           C  
ATOM   1517  C   ASP A 101      40.422   9.987  41.988  1.00  0.00           C  
ATOM   1518  O   ASP A 101      39.220   9.731  41.848  1.00  0.00           O  
ATOM   1519  CB  ASP A 101      41.337   7.863  41.122  1.00  0.00           C  
ATOM   1520  CG  ASP A 101      42.235   7.042  40.202  1.00  0.00           C  
ATOM   1521  OD1 ASP A 101      42.760   7.536  39.199  1.00  0.00           O  
ATOM   1522  OD2 ASP A 101      42.415   5.871  40.526  1.00  0.00           O1-
ATOM   1523  H   ASP A 101      43.374   9.173  41.813  1.00  0.00           H  
ATOM   1524  HA  ASP A 101      41.253   9.754  40.021  1.00  0.00           H  
ATOM   1525  HB2 ASP A 101      41.543   7.559  42.159  1.00  0.00           H  
ATOM   1526  HB3 ASP A 101      40.292   7.592  40.910  1.00  0.00           H  
ATOM   1527  N   ASP A 102      40.871  10.760  42.987  1.00  0.00           N  
ATOM   1528  CA  ASP A 102      39.950  11.428  43.862  1.00  0.00           C  
ATOM   1529  C   ASP A 102      40.524  12.778  44.349  1.00  0.00           C  
ATOM   1530  O   ASP A 102      41.045  12.881  45.469  1.00  0.00           O  
ATOM   1531  CB  ASP A 102      39.647  10.499  45.040  1.00  0.00           C  
ATOM   1532  CG  ASP A 102      38.489  10.933  45.922  1.00  0.00           C  
ATOM   1533  OD1 ASP A 102      37.807  11.908  45.625  1.00  0.00           O  
ATOM   1534  OD2 ASP A 102      38.251  10.259  46.918  1.00  0.00           O1-
ATOM   1535  H   ASP A 102      41.837  10.922  43.188  1.00  0.00           H  
ATOM   1536  HA  ASP A 102      39.020  11.655  43.320  1.00  0.00           H  
ATOM   1537  HB2 ASP A 102      39.431   9.494  44.648  1.00  0.00           H  
ATOM   1538  HB3 ASP A 102      40.550  10.415  45.662  1.00  0.00           H  
ATOM   1539  N   VAL A 103      40.415  13.850  43.530  1.00  0.00           N  
ATOM   1540  CA  VAL A 103      40.813  15.175  43.988  1.00  0.00           C  
ATOM   1541  C   VAL A 103      39.887  15.618  45.140  1.00  0.00           C  
ATOM   1542  O   VAL A 103      40.297  16.432  45.975  1.00  0.00           O  
ATOM   1543  CB  VAL A 103      40.756  16.174  42.759  1.00  0.00           C  
ATOM   1544  CG1 VAL A 103      39.322  16.550  42.395  1.00  0.00           C  
ATOM   1545  CG2 VAL A 103      41.538  17.436  43.106  1.00  0.00           C  
ATOM   1546  H   VAL A 103      40.070  13.814  42.592  1.00  0.00           H  
ATOM   1547  HA  VAL A 103      41.842  15.165  44.376  1.00  0.00           H  
ATOM   1548  HB  VAL A 103      41.201  15.669  41.890  1.00  0.00           H  
ATOM   1549 1HG1 VAL A 103      39.330  17.243  41.540  1.00  0.00           H  
ATOM   1550 2HG1 VAL A 103      38.762  15.643  42.126  1.00  0.00           H  
ATOM   1551 3HG1 VAL A 103      38.839  17.036  43.256  1.00  0.00           H  
ATOM   1552 1HG2 VAL A 103      41.502  18.134  42.257  1.00  0.00           H  
ATOM   1553 2HG2 VAL A 103      41.093  17.913  43.991  1.00  0.00           H  
ATOM   1554 3HG2 VAL A 103      42.584  17.173  43.320  1.00  0.00           H  
ATOM   1555  N   ALA A 104      38.643  15.101  45.244  1.00  0.00           N  
ATOM   1556  CA  ALA A 104      37.701  15.488  46.291  1.00  0.00           C  
ATOM   1557  C   ALA A 104      38.062  14.954  47.679  1.00  0.00           C  
ATOM   1558  O   ALA A 104      37.547  15.428  48.695  1.00  0.00           O  
ATOM   1559  CB  ALA A 104      36.303  15.002  45.937  1.00  0.00           C  
ATOM   1560  H   ALA A 104      38.281  14.418  44.609  1.00  0.00           H  
ATOM   1561  HA  ALA A 104      37.746  16.586  46.341  1.00  0.00           H  
ATOM   1562  HB1 ALA A 104      35.599  15.297  46.730  1.00  0.00           H  
ATOM   1563  HB2 ALA A 104      35.988  15.451  44.983  1.00  0.00           H  
ATOM   1564  HB3 ALA A 104      36.306  13.906  45.841  1.00  0.00           H  
ATOM   1565  N   ALA A 105      38.947  13.953  47.726  1.00  0.00           N  
ATOM   1566  CA  ALA A 105      39.513  13.516  49.000  1.00  0.00           C  
ATOM   1567  C   ALA A 105      40.500  14.549  49.595  1.00  0.00           C  
ATOM   1568  O   ALA A 105      40.772  14.499  50.791  1.00  0.00           O  
ATOM   1569  CB  ALA A 105      40.261  12.194  48.813  1.00  0.00           C  
ATOM   1570  H   ALA A 105      39.276  13.450  46.925  1.00  0.00           H  
ATOM   1571  HA  ALA A 105      38.669  13.399  49.696  1.00  0.00           H  
ATOM   1572  HB1 ALA A 105      40.683  11.873  49.776  1.00  0.00           H  
ATOM   1573  HB2 ALA A 105      39.565  11.429  48.443  1.00  0.00           H  
ATOM   1574  HB3 ALA A 105      41.074  12.333  48.086  1.00  0.00           H  
ATOM   1575  N   GLY A 106      41.046  15.513  48.842  1.00  0.00           N  
ATOM   1576  CA  GLY A 106      41.990  16.473  49.367  1.00  0.00           C  
ATOM   1577  C   GLY A 106      43.393  16.077  49.053  1.00  0.00           C  
ATOM   1578  O   GLY A 106      43.635  15.328  48.114  1.00  0.00           O  
ATOM   1579  H   GLY A 106      40.840  15.638  47.871  1.00  0.00           H  
ATOM   1580  HA2 GLY A 106      41.783  17.466  48.942  1.00  0.00           H  
ATOM   1581  HA3 GLY A 106      41.865  16.556  50.457  1.00  0.00           H  
ATOM   1582  N   TYR A 107      44.314  16.630  49.857  1.00  0.00           N  
ATOM   1583  CA  TYR A 107      45.755  16.455  49.784  1.00  0.00           C  
ATOM   1584  C   TYR A 107      46.318  16.893  48.436  1.00  0.00           C  
ATOM   1585  O   TYR A 107      47.394  16.463  48.018  1.00  0.00           O  
ATOM   1586  CB  TYR A 107      46.181  14.993  50.027  1.00  0.00           C  
ATOM   1587  CG  TYR A 107      45.536  14.427  51.284  1.00  0.00           C  
ATOM   1588  CD1 TYR A 107      46.038  14.747  52.541  1.00  0.00           C  
ATOM   1589  CD2 TYR A 107      44.403  13.609  51.177  1.00  0.00           C  
ATOM   1590  CE1 TYR A 107      45.405  14.260  53.685  1.00  0.00           C  
ATOM   1591  CE2 TYR A 107      43.772  13.117  52.310  1.00  0.00           C  
ATOM   1592  CZ  TYR A 107      44.277  13.445  53.558  1.00  0.00           C  
ATOM   1593  OH  TYR A 107      43.674  12.927  54.690  1.00  0.00           O  
ATOM   1594  H   TYR A 107      44.050  17.237  50.606  1.00  0.00           H  
ATOM   1595  HA  TYR A 107      46.163  17.093  50.582  1.00  0.00           H  
ATOM   1596  HB2 TYR A 107      45.898  14.378  49.159  1.00  0.00           H  
ATOM   1597  HB3 TYR A 107      47.276  14.938  50.118  1.00  0.00           H  
ATOM   1598  HD1 TYR A 107      46.931  15.382  52.634  1.00  0.00           H  
ATOM   1599  HD2 TYR A 107      44.009  13.354  50.182  1.00  0.00           H  
ATOM   1600  HE1 TYR A 107      45.792  14.516  54.682  1.00  0.00           H  
ATOM   1601  HE2 TYR A 107      42.883  12.476  52.219  1.00  0.00           H  
ATOM   1602  HH  TYR A 107      42.887  12.371  54.424  1.00  0.00           H  
ATOM   1603  N   ASP A 108      45.648  17.824  47.766  1.00  0.00           N  
ATOM   1604  CA  ASP A 108      46.166  18.311  46.497  1.00  0.00           C  
ATOM   1605  C   ASP A 108      47.223  19.394  46.701  1.00  0.00           C  
ATOM   1606  O   ASP A 108      46.954  20.602  46.599  1.00  0.00           O  
ATOM   1607  CB  ASP A 108      45.003  18.833  45.667  1.00  0.00           C  
ATOM   1608  CG  ASP A 108      45.321  19.000  44.183  1.00  0.00           C  
ATOM   1609  OD1 ASP A 108      46.409  18.618  43.768  1.00  0.00           O  
ATOM   1610  OD2 ASP A 108      44.465  19.502  43.449  1.00  0.00           O1-
ATOM   1611  H   ASP A 108      44.787  18.235  48.064  1.00  0.00           H  
ATOM   1612  HA  ASP A 108      46.660  17.484  45.966  1.00  0.00           H  
ATOM   1613  HB2 ASP A 108      44.152  18.144  45.773  1.00  0.00           H  
ATOM   1614  HB3 ASP A 108      44.684  19.804  46.074  1.00  0.00           H  
ATOM   1615  N   ILE A 109      48.441  18.915  46.988  1.00  0.00           N  
ATOM   1616  CA  ILE A 109      49.587  19.773  47.254  1.00  0.00           C  
ATOM   1617  C   ILE A 109      50.904  19.030  47.032  1.00  0.00           C  
ATOM   1618  O   ILE A 109      51.036  17.826  47.279  1.00  0.00           O  
ATOM   1619  CB  ILE A 109      49.464  20.364  48.722  1.00  0.00           C  
ATOM   1620  CG1 ILE A 109      50.605  21.360  49.012  1.00  0.00           C  
ATOM   1621  CG2 ILE A 109      49.472  19.222  49.736  1.00  0.00           C  
ATOM   1622  CD1 ILE A 109      50.352  22.108  50.358  1.00  0.00           C  
ATOM   1623  H   ILE A 109      48.649  17.937  47.039  1.00  0.00           H  
ATOM   1624  HA  ILE A 109      49.590  20.612  46.542  1.00  0.00           H  
ATOM   1625  HB  ILE A 109      48.514  20.912  48.805  1.00  0.00           H  
ATOM   1626 2HG1 ILE A 109      51.564  20.824  49.060  1.00  0.00           H  
ATOM   1627 3HG1 ILE A 109      50.682  22.088  48.192  1.00  0.00           H  
ATOM   1628 1HG2 ILE A 109      49.387  19.634  50.753  1.00  0.00           H  
ATOM   1629 2HG2 ILE A 109      48.623  18.551  49.539  1.00  0.00           H  
ATOM   1630 3HG2 ILE A 109      50.412  18.658  49.647  1.00  0.00           H  
ATOM   1631 1HD1 ILE A 109      51.174  22.811  50.547  1.00  0.00           H  
ATOM   1632 2HD1 ILE A 109      49.403  22.660  50.298  1.00  0.00           H  
ATOM   1633 3HD1 ILE A 109      50.298  21.377  51.179  1.00  0.00           H  
ATOM   1634  N   ALA A 110      51.883  19.763  46.486  1.00  0.00           N  
ATOM   1635  CA  ALA A 110      53.178  19.211  46.171  1.00  0.00           C  
ATOM   1636  C   ALA A 110      54.183  20.327  46.347  1.00  0.00           C  
ATOM   1637  O   ALA A 110      53.833  21.516  46.260  1.00  0.00           O  
ATOM   1638  CB  ALA A 110      53.217  18.723  44.718  1.00  0.00           C  
ATOM   1639  H   ALA A 110      51.788  20.734  46.261  1.00  0.00           H  
ATOM   1640  HA  ALA A 110      53.399  18.354  46.825  1.00  0.00           H  
ATOM   1641  HB1 ALA A 110      54.211  18.306  44.497  1.00  0.00           H  
ATOM   1642  HB2 ALA A 110      52.452  17.945  44.571  1.00  0.00           H  
ATOM   1643  HB3 ALA A 110      53.016  19.568  44.042  1.00  0.00           H  
ATOM   1644  N   LEU A 111      55.421  19.946  46.652  1.00  0.00           N  
ATOM   1645  CA  LEU A 111      56.518  20.882  46.850  1.00  0.00           C  
ATOM   1646  C   LEU A 111      57.600  20.551  45.844  1.00  0.00           C  
ATOM   1647  O   LEU A 111      57.953  19.381  45.673  1.00  0.00           O  
ATOM   1648  CB  LEU A 111      57.138  20.786  48.263  1.00  0.00           C  
ATOM   1649  CG  LEU A 111      56.204  21.054  49.424  1.00  0.00           C  
ATOM   1650  CD1 LEU A 111      56.940  20.856  50.739  1.00  0.00           C  
ATOM   1651  CD2 LEU A 111      55.694  22.488  49.343  1.00  0.00           C  
ATOM   1652  H   LEU A 111      55.685  18.988  46.767  1.00  0.00           H  
ATOM   1653  HA  LEU A 111      56.118  21.900  46.725  1.00  0.00           H  
ATOM   1654  HB2 LEU A 111      57.562  19.779  48.386  1.00  0.00           H  
ATOM   1655  HB3 LEU A 111      57.975  21.497  48.322  1.00  0.00           H  
ATOM   1656  HG  LEU A 111      55.357  20.354  49.374  1.00  0.00           H  
ATOM   1657 1HD1 LEU A 111      56.255  21.053  51.577  1.00  0.00           H  
ATOM   1658 2HD1 LEU A 111      57.308  19.821  50.802  1.00  0.00           H  
ATOM   1659 3HD1 LEU A 111      57.791  21.551  50.792  1.00  0.00           H  
ATOM   1660 1HD2 LEU A 111      55.015  22.684  50.186  1.00  0.00           H  
ATOM   1661 2HD2 LEU A 111      56.545  23.183  49.388  1.00  0.00           H  
ATOM   1662 3HD2 LEU A 111      55.153  22.632  48.396  1.00  0.00           H  
ATOM   1663  N   LEU A 112      58.155  21.571  45.174  1.00  0.00           N  
ATOM   1664  CA  LEU A 112      59.181  21.372  44.156  1.00  0.00           C  
ATOM   1665  C   LEU A 112      60.447  22.036  44.620  1.00  0.00           C  
ATOM   1666  O   LEU A 112      60.455  23.227  44.966  1.00  0.00           O  
ATOM   1667  CB  LEU A 112      58.814  22.002  42.799  1.00  0.00           C  
ATOM   1668  CG  LEU A 112      57.367  21.972  42.346  1.00  0.00           C  
ATOM   1669  CD1 LEU A 112      57.242  22.552  40.961  1.00  0.00           C  
ATOM   1670  CD2 LEU A 112      56.864  20.564  42.280  1.00  0.00           C  
ATOM   1671  H   LEU A 112      57.909  22.529  45.322  1.00  0.00           H  
ATOM   1672  HA  LEU A 112      59.290  20.286  44.018  1.00  0.00           H  
ATOM   1673  HB2 LEU A 112      59.133  23.054  42.823  1.00  0.00           H  
ATOM   1674  HB3 LEU A 112      59.415  21.501  42.026  1.00  0.00           H  
ATOM   1675  HG  LEU A 112      56.783  22.557  43.072  1.00  0.00           H  
ATOM   1676 1HD1 LEU A 112      56.188  22.524  40.645  1.00  0.00           H  
ATOM   1677 2HD1 LEU A 112      57.596  23.594  40.966  1.00  0.00           H  
ATOM   1678 3HD1 LEU A 112      57.850  21.962  40.260  1.00  0.00           H  
ATOM   1679 1HD2 LEU A 112      55.815  20.564  41.950  1.00  0.00           H  
ATOM   1680 2HD2 LEU A 112      57.472  19.990  41.566  1.00  0.00           H  
ATOM   1681 3HD2 LEU A 112      56.935  20.102  43.277  1.00  0.00           H  
ATOM   1682  N   ARG A 113      61.495  21.211  44.678  1.00  0.00           N  
ATOM   1683  CA  ARG A 113      62.817  21.713  44.953  1.00  0.00           C  
ATOM   1684  C   ARG A 113      63.423  22.158  43.627  1.00  0.00           C  
ATOM   1685  O   ARG A 113      63.449  21.404  42.650  1.00  0.00           O  
ATOM   1686  CB  ARG A 113      63.684  20.632  45.582  1.00  0.00           C  
ATOM   1687  CG  ARG A 113      64.919  21.349  46.051  1.00  0.00           C  
ATOM   1688  CD  ARG A 113      65.680  20.608  47.093  1.00  0.00           C  
ATOM   1689  NE  ARG A 113      66.636  19.690  46.515  1.00  0.00           N  
ATOM   1690  CZ  ARG A 113      66.759  18.401  46.900  1.00  0.00           C  
ATOM   1691  NH1 ARG A 113      65.974  17.831  47.823  1.00  0.00           N1+
ATOM   1692  NH2 ARG A 113      67.702  17.654  46.325  1.00  0.00           N  
ATOM   1693  H   ARG A 113      61.443  20.222  44.540  1.00  0.00           H  
ATOM   1694  HA  ARG A 113      62.762  22.551  45.662  1.00  0.00           H  
ATOM   1695  HB2 ARG A 113      63.165  20.144  46.419  1.00  0.00           H  
ATOM   1696  HB3 ARG A 113      63.932  19.847  44.854  1.00  0.00           H  
ATOM   1697  HG2 ARG A 113      65.577  21.530  45.187  1.00  0.00           H  
ATOM   1698  HG3 ARG A 113      64.632  22.333  46.449  1.00  0.00           H  
ATOM   1699  HD2 ARG A 113      66.207  21.325  47.740  1.00  0.00           H  
ATOM   1700  HD3 ARG A 113      64.979  20.051  47.732  1.00  0.00           H  
ATOM   1701  HE  ARG A 113      67.236  20.028  45.791  1.00  0.00           H  
ATOM   1702 1HH1 ARG A 113      65.251  18.362  48.264  1.00  0.00           H  
ATOM   1703 2HH1 ARG A 113      66.109  16.871  48.070  1.00  0.00           H  
ATOM   1704 1HH2 ARG A 113      68.297  18.050  45.626  1.00  0.00           H  
ATOM   1705 2HH2 ARG A 113      67.814  16.697  46.593  1.00  0.00           H  
ATOM   1706  N   LEU A 114      63.912  23.406  43.612  1.00  0.00           N  
ATOM   1707  CA  LEU A 114      64.473  24.023  42.443  1.00  0.00           C  
ATOM   1708  C   LEU A 114      65.934  23.700  42.311  1.00  0.00           C  
ATOM   1709  O   LEU A 114      66.619  23.449  43.307  1.00  0.00           O  
ATOM   1710  CB  LEU A 114      64.228  25.526  42.536  1.00  0.00           C  
ATOM   1711  CG  LEU A 114      62.776  26.009  42.705  1.00  0.00           C  
ATOM   1712  CD1 LEU A 114      62.760  27.529  42.675  1.00  0.00           C  
ATOM   1713  CD2 LEU A 114      61.890  25.495  41.589  1.00  0.00           C  
ATOM   1714  H   LEU A 114      63.920  23.998  44.418  1.00  0.00           H  
ATOM   1715  HA  LEU A 114      63.991  23.631  41.536  1.00  0.00           H  
ATOM   1716  HB2 LEU A 114      64.813  25.912  43.384  1.00  0.00           H  
ATOM   1717  HB3 LEU A 114      64.636  25.992  41.626  1.00  0.00           H  
ATOM   1718  HG  LEU A 114      62.390  25.626  43.662  1.00  0.00           H  
ATOM   1719 1HD1 LEU A 114      61.727  27.887  42.795  1.00  0.00           H  
ATOM   1720 2HD1 LEU A 114      63.381  27.918  43.495  1.00  0.00           H  
ATOM   1721 3HD1 LEU A 114      63.161  27.880  41.713  1.00  0.00           H  
ATOM   1722 1HD2 LEU A 114      60.862  25.857  41.740  1.00  0.00           H  
ATOM   1723 2HD2 LEU A 114      62.269  25.859  40.624  1.00  0.00           H  
ATOM   1724 3HD2 LEU A 114      61.895  24.395  41.593  1.00  0.00           H  
ATOM   1725  N   ALA A 115      66.412  23.666  41.057  1.00  0.00           N  
ATOM   1726  CA  ALA A 115      67.792  23.321  40.761  1.00  0.00           C  
ATOM   1727  C   ALA A 115      68.743  24.358  41.324  1.00  0.00           C  
ATOM   1728  O   ALA A 115      69.850  24.036  41.762  1.00  0.00           O  
ATOM   1729  CB  ALA A 115      68.030  23.235  39.269  1.00  0.00           C  
ATOM   1730  H   ALA A 115      65.861  23.873  40.249  1.00  0.00           H  
ATOM   1731  HA  ALA A 115      67.979  22.342  41.226  1.00  0.00           H  
ATOM   1732  HB1 ALA A 115      69.081  22.973  39.079  1.00  0.00           H  
ATOM   1733  HB2 ALA A 115      67.376  22.464  38.837  1.00  0.00           H  
ATOM   1734  HB3 ALA A 115      67.805  24.207  38.805  1.00  0.00           H  
ATOM   1735  N   GLN A 116      68.314  25.617  41.353  1.00  0.00           N  
ATOM   1736  CA  GLN A 116      69.106  26.684  41.960  1.00  0.00           C  
ATOM   1737  C   GLN A 116      68.203  27.530  42.819  1.00  0.00           C  
ATOM   1738  O   GLN A 116      66.987  27.512  42.653  1.00  0.00           O  
ATOM   1739  CB  GLN A 116      69.711  27.698  40.992  1.00  0.00           C  
ATOM   1740  CG  GLN A 116      70.710  27.261  39.956  1.00  0.00           C  
ATOM   1741  CD  GLN A 116      70.043  27.084  38.596  1.00  0.00           C  
ATOM   1742  NE2 GLN A 116      70.233  26.064  37.917  1.00  0.00           N  
ATOM   1743  OE1 GLN A 116      69.258  28.089  38.160  1.00  0.00           O  
ATOM   1744  H   GLN A 116      67.440  25.918  40.971  1.00  0.00           H  
ATOM   1745  HA  GLN A 116      69.913  26.145  42.479  1.00  0.00           H  
ATOM   1746  HB2 GLN A 116      68.876  28.175  40.458  1.00  0.00           H  
ATOM   1747  HB3 GLN A 116      70.193  28.479  41.599  1.00  0.00           H  
ATOM   1748  HG2 GLN A 116      71.515  28.006  39.880  1.00  0.00           H  
ATOM   1749  HG3 GLN A 116      71.175  26.314  40.266  1.00  0.00           H  
ATOM   1750 1HE2 GLN A 116      69.798  25.972  37.021  1.00  0.00           H  
ATOM   1751 2HE2 GLN A 116      70.821  25.335  38.265  1.00  0.00           H  
ATOM   1752  N   SER A 117      68.858  28.303  43.691  1.00  0.00           N  
ATOM   1753  CA  SER A 117      68.212  29.354  44.457  1.00  0.00           C  
ATOM   1754  C   SER A 117      67.955  30.565  43.579  1.00  0.00           C  
ATOM   1755  O   SER A 117      68.876  31.018  42.907  1.00  0.00           O  
ATOM   1756  CB  SER A 117      69.090  29.797  45.617  1.00  0.00           C  
ATOM   1757  OG  SER A 117      68.893  28.913  46.713  1.00  0.00           O  
ATOM   1758  H   SER A 117      69.836  28.212  43.877  1.00  0.00           H  
ATOM   1759  HA  SER A 117      67.264  28.948  44.839  1.00  0.00           H  
ATOM   1760  HB2 SER A 117      68.840  30.827  45.910  1.00  0.00           H  
ATOM   1761  HB3 SER A 117      70.148  29.797  45.314  1.00  0.00           H  
ATOM   1762  HG  SER A 117      69.469  29.199  47.479  1.00  0.00           H  
ATOM   1763  N   VAL A 118      66.719  31.059  43.517  1.00  0.00           N  
ATOM   1764  CA  VAL A 118      66.433  32.282  42.778  1.00  0.00           C  
ATOM   1765  C   VAL A 118      66.843  33.515  43.598  1.00  0.00           C  
ATOM   1766  O   VAL A 118      66.971  33.426  44.823  1.00  0.00           O  
ATOM   1767  CB  VAL A 118      64.922  32.386  42.425  1.00  0.00           C  
ATOM   1768  CG1 VAL A 118      64.535  31.131  41.604  1.00  0.00           C  
ATOM   1769  CG2 VAL A 118      64.069  32.567  43.677  1.00  0.00           C  
ATOM   1770  H   VAL A 118      65.924  30.642  43.957  1.00  0.00           H  
ATOM   1771  HA  VAL A 118      67.017  32.247  41.846  1.00  0.00           H  
ATOM   1772  HB  VAL A 118      64.730  33.281  41.815  1.00  0.00           H  
ATOM   1773 1HG1 VAL A 118      63.468  31.179  41.340  1.00  0.00           H  
ATOM   1774 2HG1 VAL A 118      65.138  31.092  40.685  1.00  0.00           H  
ATOM   1775 3HG1 VAL A 118      64.724  30.228  42.204  1.00  0.00           H  
ATOM   1776 1HG2 VAL A 118      63.009  32.637  43.392  1.00  0.00           H  
ATOM   1777 2HG2 VAL A 118      64.212  31.706  44.347  1.00  0.00           H  
ATOM   1778 3HG2 VAL A 118      64.370  33.489  44.196  1.00  0.00           H  
ATOM   1779  N   THR A 119      67.103  34.656  42.940  1.00  0.00           N  
ATOM   1780  CA  THR A 119      67.426  35.922  43.598  1.00  0.00           C  
ATOM   1781  C   THR A 119      66.171  36.714  43.880  1.00  0.00           C  
ATOM   1782  O   THR A 119      65.317  36.898  43.007  1.00  0.00           O  
ATOM   1783  CB  THR A 119      68.332  36.785  42.726  1.00  0.00           C  
ATOM   1784  CG2 THR A 119      68.915  38.027  43.423  1.00  0.00           C  
ATOM   1785  OG1 THR A 119      69.390  35.914  42.353  1.00  0.00           O  
ATOM   1786  H   THR A 119      67.094  34.720  41.942  1.00  0.00           H  
ATOM   1787  HA  THR A 119      67.941  35.669  44.537  1.00  0.00           H  
ATOM   1788  HB  THR A 119      67.750  37.197  41.888  1.00  0.00           H  
ATOM   1789  HG1 THR A 119      70.037  36.405  41.771  1.00  0.00           H  
ATOM   1790 1HG2 THR A 119      69.550  38.581  42.716  1.00  0.00           H  
ATOM   1791 2HG2 THR A 119      68.095  38.676  43.764  1.00  0.00           H  
ATOM   1792 3HG2 THR A 119      69.517  37.713  44.288  1.00  0.00           H  
ATOM   1793  N   LEU A 120      66.052  37.196  45.113  1.00  0.00           N  
ATOM   1794  CA  LEU A 120      64.906  37.972  45.452  1.00  0.00           C  
ATOM   1795  C   LEU A 120      65.159  39.442  45.110  1.00  0.00           C  
ATOM   1796  O   LEU A 120      66.276  39.944  45.149  1.00  0.00           O  
ATOM   1797  CB  LEU A 120      64.604  37.775  46.937  1.00  0.00           C  
ATOM   1798  CG  LEU A 120      64.368  36.343  47.468  1.00  0.00           C  
ATOM   1799  CD1 LEU A 120      64.032  36.410  48.957  1.00  0.00           C  
ATOM   1800  CD2 LEU A 120      63.236  35.673  46.723  1.00  0.00           C  
ATOM   1801  H   LEU A 120      66.714  37.061  45.849  1.00  0.00           H  
ATOM   1802  HA  LEU A 120      64.030  37.646  44.870  1.00  0.00           H  
ATOM   1803  HB2 LEU A 120      65.440  38.207  47.506  1.00  0.00           H  
ATOM   1804  HB3 LEU A 120      63.710  38.370  47.176  1.00  0.00           H  
ATOM   1805  HG  LEU A 120      65.283  35.752  47.313  1.00  0.00           H  
ATOM   1806 1HD1 LEU A 120      63.863  35.393  49.341  1.00  0.00           H  
ATOM   1807 2HD1 LEU A 120      64.868  36.872  49.502  1.00  0.00           H  
ATOM   1808 3HD1 LEU A 120      63.123  37.012  49.102  1.00  0.00           H  
ATOM   1809 1HD2 LEU A 120      63.088  34.656  47.118  1.00  0.00           H  
ATOM   1810 2HD2 LEU A 120      62.313  36.255  46.856  1.00  0.00           H  
ATOM   1811 3HD2 LEU A 120      63.483  35.616  45.653  1.00  0.00           H  
ATOM   1812  N   ASN A 121      64.096  40.105  44.670  1.00  0.00           N  
ATOM   1813  CA  ASN A 121      64.103  41.530  44.344  1.00  0.00           C  
ATOM   1814  C   ASN A 121      62.656  42.024  44.366  1.00  0.00           C  
ATOM   1815  O   ASN A 121      61.827  41.309  44.935  1.00  0.00           O  
ATOM   1816  CB  ASN A 121      64.761  41.786  42.943  1.00  0.00           C  
ATOM   1817  CG  ASN A 121      64.221  40.961  41.775  1.00  0.00           C  
ATOM   1818  ND2 ASN A 121      65.073  40.411  40.909  1.00  0.00           N  
ATOM   1819  OD1 ASN A 121      63.012  40.797  41.633  1.00  0.00           O  
ATOM   1820  H   ASN A 121      63.206  39.670  44.529  1.00  0.00           H  
ATOM   1821  HA  ASN A 121      64.703  42.081  45.083  1.00  0.00           H  
ATOM   1822  HB2 ASN A 121      64.641  42.851  42.696  1.00  0.00           H  
ATOM   1823  HB3 ASN A 121      65.841  41.595  43.030  1.00  0.00           H  
ATOM   1824 1HD2 ASN A 121      64.728  39.866  40.146  1.00  0.00           H  
ATOM   1825 2HD2 ASN A 121      66.057  40.544  41.023  1.00  0.00           H  
ATOM   1826  N   SER A 122      62.209  43.167  43.801  1.00  0.00           N  
ATOM   1827  CA  SER A 122      60.807  43.567  43.947  1.00  0.00           C  
ATOM   1828  C   SER A 122      59.811  42.780  43.097  1.00  0.00           C  
ATOM   1829  O   SER A 122      58.597  42.860  43.269  1.00  0.00           O  
ATOM   1830  CB  SER A 122      60.680  45.087  43.666  1.00  0.00           C  
ATOM   1831  OG  SER A 122      60.933  45.528  42.339  1.00  0.00           O  
ATOM   1832  H   SER A 122      62.775  43.795  43.267  1.00  0.00           H  
ATOM   1833  HA  SER A 122      60.531  43.330  44.985  1.00  0.00           H  
ATOM   1834  HB2 SER A 122      61.371  45.616  44.338  1.00  0.00           H  
ATOM   1835  HB3 SER A 122      59.662  45.400  43.940  1.00  0.00           H  
ATOM   1836  HG  SER A 122      61.920  45.572  42.184  1.00  0.00           H  
ATOM   1837  N   TYR A 123      60.314  41.930  42.215  1.00  0.00           N  
ATOM   1838  CA  TYR A 123      59.482  41.058  41.397  1.00  0.00           C  
ATOM   1839  C   TYR A 123      59.448  39.618  41.891  1.00  0.00           C  
ATOM   1840  O   TYR A 123      58.632  38.845  41.407  1.00  0.00           O  
ATOM   1841  CB  TYR A 123      60.006  41.028  39.968  1.00  0.00           C  
ATOM   1842  CG  TYR A 123      60.148  42.441  39.455  1.00  0.00           C  
ATOM   1843  CD1 TYR A 123      58.993  43.191  39.144  1.00  0.00           C  
ATOM   1844  CD2 TYR A 123      61.424  42.994  39.348  1.00  0.00           C  
ATOM   1845  CE1 TYR A 123      59.135  44.517  38.725  1.00  0.00           C  
ATOM   1846  CE2 TYR A 123      61.561  44.315  38.923  1.00  0.00           C  
ATOM   1847  CZ  TYR A 123      60.421  45.059  38.619  1.00  0.00           C  
ATOM   1848  OH  TYR A 123      60.567  46.351  38.191  1.00  0.00           O  
ATOM   1849  H   TYR A 123      61.295  41.827  42.048  1.00  0.00           H  
ATOM   1850  HA  TYR A 123      58.466  41.475  41.457  1.00  0.00           H  
ATOM   1851  HB2 TYR A 123      60.978  40.514  39.933  1.00  0.00           H  
ATOM   1852  HB3 TYR A 123      59.318  40.460  39.325  1.00  0.00           H  
ATOM   1853  HD1 TYR A 123      57.995  42.737  39.230  1.00  0.00           H  
ATOM   1854  HD2 TYR A 123      62.312  42.394  39.594  1.00  0.00           H  
ATOM   1855  HE1 TYR A 123      58.249  45.124  38.483  1.00  0.00           H  
ATOM   1856  HE2 TYR A 123      62.560  44.768  38.829  1.00  0.00           H  
ATOM   1857  HH  TYR A 123      61.538  46.588  38.170  1.00  0.00           H  
ATOM   1858  N   VAL A 124      60.347  39.234  42.799  1.00  0.00           N  
ATOM   1859  CA  VAL A 124      60.526  37.864  43.247  1.00  0.00           C  
ATOM   1860  C   VAL A 124      60.627  37.881  44.774  1.00  0.00           C  
ATOM   1861  O   VAL A 124      61.649  38.241  45.340  1.00  0.00           O  
ATOM   1862  CB  VAL A 124      61.825  37.285  42.626  1.00  0.00           C  
ATOM   1863  CG1 VAL A 124      61.978  35.841  43.054  1.00  0.00           C  
ATOM   1864  CG2 VAL A 124      61.776  37.297  41.091  1.00  0.00           C  
ATOM   1865  H   VAL A 124      60.972  39.877  43.242  1.00  0.00           H  
ATOM   1866  HA  VAL A 124      59.681  37.234  42.934  1.00  0.00           H  
ATOM   1867  HB  VAL A 124      62.662  37.910  42.971  1.00  0.00           H  
ATOM   1868 1HG1 VAL A 124      62.897  35.424  42.617  1.00  0.00           H  
ATOM   1869 2HG1 VAL A 124      62.037  35.787  44.151  1.00  0.00           H  
ATOM   1870 3HG1 VAL A 124      61.111  35.261  42.705  1.00  0.00           H  
ATOM   1871 1HG2 VAL A 124      62.712  36.880  40.690  1.00  0.00           H  
ATOM   1872 2HG2 VAL A 124      60.927  36.689  40.747  1.00  0.00           H  
ATOM   1873 3HG2 VAL A 124      61.654  38.332  40.736  1.00  0.00           H  
ATOM   1874  N   GLN A 125      59.577  37.488  45.461  1.00  0.00           N  
ATOM   1875  CA  GLN A 125      59.575  37.477  46.932  1.00  0.00           C  
ATOM   1876  C   GLN A 125      58.910  36.207  47.410  1.00  0.00           C  
ATOM   1877  O   GLN A 125      58.103  35.607  46.704  1.00  0.00           O  
ATOM   1878  CB  GLN A 125      58.774  38.651  47.516  1.00  0.00           C  
ATOM   1879  CG  GLN A 125      59.398  40.038  47.265  1.00  0.00           C  
ATOM   1880  CD  GLN A 125      60.601  40.258  48.164  1.00  0.00           C  
ATOM   1881  NE2 GLN A 125      61.812  40.527  47.671  1.00  0.00           N  
ATOM   1882  OE1 GLN A 125      60.466  40.143  49.385  1.00  0.00           O  
ATOM   1883  H   GLN A 125      58.722  37.176  45.045  1.00  0.00           H  
ATOM   1884  HA  GLN A 125      60.622  37.552  47.262  1.00  0.00           H  
ATOM   1885  HB2 GLN A 125      57.761  38.636  47.088  1.00  0.00           H  
ATOM   1886  HB3 GLN A 125      58.667  38.502  48.601  1.00  0.00           H  
ATOM   1887  HG2 GLN A 125      59.701  40.124  46.211  1.00  0.00           H  
ATOM   1888  HG3 GLN A 125      58.648  40.822  47.449  1.00  0.00           H  
ATOM   1889 1HE2 GLN A 125      62.591  40.631  48.290  1.00  0.00           H  
ATOM   1890 2HE2 GLN A 125      61.941  40.625  46.685  1.00  0.00           H  
ATOM   1891  N   LEU A 126      59.194  35.818  48.642  1.00  0.00           N  
ATOM   1892  CA  LEU A 126      58.542  34.641  49.174  1.00  0.00           C  
ATOM   1893  C   LEU A 126      57.125  34.943  49.622  1.00  0.00           C  
ATOM   1894  O   LEU A 126      56.795  36.025  50.102  1.00  0.00           O  
ATOM   1895  CB  LEU A 126      59.321  34.089  50.360  1.00  0.00           C  
ATOM   1896  CG  LEU A 126      60.819  33.886  50.188  1.00  0.00           C  
ATOM   1897  CD1 LEU A 126      61.371  33.194  51.447  1.00  0.00           C  
ATOM   1898  CD2 LEU A 126      61.095  33.100  48.917  1.00  0.00           C  
ATOM   1899  H   LEU A 126      59.837  36.273  49.257  1.00  0.00           H  
ATOM   1900  HA  LEU A 126      58.508  33.896  48.365  1.00  0.00           H  
ATOM   1901  HB2 LEU A 126      59.167  34.768  51.212  1.00  0.00           H  
ATOM   1902  HB3 LEU A 126      58.878  33.121  50.636  1.00  0.00           H  
ATOM   1903  HG  LEU A 126      61.334  34.852  50.078  1.00  0.00           H  
ATOM   1904 1HD1 LEU A 126      62.455  33.041  51.336  1.00  0.00           H  
ATOM   1905 2HD1 LEU A 126      61.178  33.825  52.327  1.00  0.00           H  
ATOM   1906 3HD1 LEU A 126      60.875  32.221  51.578  1.00  0.00           H  
ATOM   1907 1HD2 LEU A 126      62.181  32.958  48.801  1.00  0.00           H  
ATOM   1908 2HD2 LEU A 126      60.602  32.119  48.978  1.00  0.00           H  
ATOM   1909 3HD2 LEU A 126      60.703  33.653  48.052  1.00  0.00           H  
ATOM   1910  N   GLY A 127      56.274  33.944  49.434  1.00  0.00           N  
ATOM   1911  CA  GLY A 127      54.918  33.968  49.903  1.00  0.00           C  
ATOM   1912  C   GLY A 127      54.894  33.769  51.421  1.00  0.00           C  
ATOM   1913  O   GLY A 127      55.698  33.018  51.969  1.00  0.00           O  
ATOM   1914  H   GLY A 127      56.517  33.102  48.954  1.00  0.00           H  
ATOM   1915  HA2 GLY A 127      54.445  34.926  49.641  1.00  0.00           H  
ATOM   1916  HA3 GLY A 127      54.334  33.176  49.410  1.00  0.00           H  
ATOM   1917  N   VAL A 128      53.975  34.457  52.096  1.00  0.00           N  
ATOM   1918  CA  VAL A 128      53.826  34.408  53.546  1.00  0.00           C  
ATOM   1919  C   VAL A 128      52.795  33.308  53.784  1.00  0.00           C  
ATOM   1920  O   VAL A 128      51.693  33.408  53.264  1.00  0.00           O  
ATOM   1921  CB  VAL A 128      53.303  35.784  54.081  1.00  0.00           C  
ATOM   1922  CG1 VAL A 128      52.968  35.697  55.582  1.00  0.00           C  
ATOM   1923  CG2 VAL A 128      54.359  36.850  53.832  1.00  0.00           C  
ATOM   1924  H   VAL A 128      53.316  35.062  51.649  1.00  0.00           H  
ATOM   1925  HA  VAL A 128      54.775  34.208  54.065  1.00  0.00           H  
ATOM   1926  HB  VAL A 128      52.378  36.050  53.547  1.00  0.00           H  
ATOM   1927 1HG1 VAL A 128      52.603  36.673  55.934  1.00  0.00           H  
ATOM   1928 2HG1 VAL A 128      52.190  34.936  55.742  1.00  0.00           H  
ATOM   1929 3HG1 VAL A 128      53.872  35.420  56.144  1.00  0.00           H  
ATOM   1930 1HG2 VAL A 128      53.996  37.819  54.205  1.00  0.00           H  
ATOM   1931 2HG2 VAL A 128      55.286  36.578  54.357  1.00  0.00           H  
ATOM   1932 3HG2 VAL A 128      54.557  36.925  52.753  1.00  0.00           H  
ATOM   1933  N   LEU A 129      53.091  32.262  54.562  1.00  0.00           N  
ATOM   1934  CA  LEU A 129      52.139  31.195  54.851  1.00  0.00           C  
ATOM   1935  C   LEU A 129      51.362  31.460  56.139  1.00  0.00           C  
ATOM   1936  O   LEU A 129      51.963  32.025  57.070  1.00  0.00           O  
ATOM   1937  CB  LEU A 129      52.905  29.884  54.966  1.00  0.00           C  
ATOM   1938  CG  LEU A 129      53.701  29.519  53.727  1.00  0.00           C  
ATOM   1939  CD1 LEU A 129      54.329  28.189  53.948  1.00  0.00           C  
ATOM   1940  CD2 LEU A 129      52.815  29.475  52.513  1.00  0.00           C  
ATOM   1941  H   LEU A 129      53.981  32.138  54.999  1.00  0.00           H  
ATOM   1942  HA  LEU A 129      51.404  31.145  54.033  1.00  0.00           H  
ATOM   1943  HB2 LEU A 129      53.591  29.947  55.824  1.00  0.00           H  
ATOM   1944  HB3 LEU A 129      52.193  29.074  55.183  1.00  0.00           H  
ATOM   1945  HG  LEU A 129      54.474  30.282  53.552  1.00  0.00           H  
ATOM   1946 1HD1 LEU A 129      54.912  27.906  53.059  1.00  0.00           H  
ATOM   1947 2HD1 LEU A 129      54.995  28.238  54.823  1.00  0.00           H  
ATOM   1948 3HD1 LEU A 129      53.545  27.438  54.126  1.00  0.00           H  
ATOM   1949 1HD2 LEU A 129      53.415  29.209  51.630  1.00  0.00           H  
ATOM   1950 2HD2 LEU A 129      52.027  28.722  52.661  1.00  0.00           H  
ATOM   1951 3HD2 LEU A 129      52.355  30.462  52.359  1.00  0.00           H  
ATOM   1952  N   PRO A 130      50.090  31.071  56.272  1.00  0.00           N  
ATOM   1953  CA  PRO A 130      49.321  31.212  57.505  1.00  0.00           C  
ATOM   1954  C   PRO A 130      49.850  30.354  58.645  1.00  0.00           C  
ATOM   1955  O   PRO A 130      50.643  29.420  58.445  1.00  0.00           O  
ATOM   1956  CB  PRO A 130      47.905  30.855  57.098  1.00  0.00           C  
ATOM   1957  CG  PRO A 130      48.100  29.848  55.986  1.00  0.00           C  
ATOM   1958  CD  PRO A 130      49.322  30.359  55.257  1.00  0.00           C  
ATOM   1959  HA  PRO A 130      49.389  32.229  57.919  1.00  0.00           H  
ATOM   1960  HB2 PRO A 130      47.338  30.426  57.938  1.00  0.00           H  
ATOM   1961  HB3 PRO A 130      47.348  31.738  56.752  1.00  0.00           H  
ATOM   1962  HG2 PRO A 130      48.258  28.835  56.381  1.00  0.00           H  
ATOM   1963  HG3 PRO A 130      47.223  29.802  55.323  1.00  0.00           H  
ATOM   1964  HD2 PRO A 130      49.905  29.532  54.824  1.00  0.00           H  
ATOM   1965  HD3 PRO A 130      49.044  31.025  54.427  1.00  0.00           H  
ATOM   1966  N   ARG A 131      49.456  30.696  59.880  1.00  0.00           N  
ATOM   1967  CA  ARG A 131      49.769  29.838  61.030  1.00  0.00           C  
ATOM   1968  C   ARG A 131      48.912  28.587  60.901  1.00  0.00           C  
ATOM   1969  O   ARG A 131      47.792  28.644  60.371  1.00  0.00           O  
ATOM   1970  CB  ARG A 131      49.438  30.534  62.367  1.00  0.00           C  
ATOM   1971  CG  ARG A 131      50.085  31.925  62.471  1.00  0.00           C  
ATOM   1972  CD  ARG A 131      51.624  31.930  62.345  1.00  0.00           C  
ATOM   1973  NE  ARG A 131      52.220  33.155  61.766  1.00  0.00           N  
ATOM   1974  CZ  ARG A 131      52.495  34.279  62.472  1.00  0.00           C  
ATOM   1975  NH1 ARG A 131      52.154  34.401  63.770  1.00  0.00           N1+
ATOM   1976  NH2 ARG A 131      53.102  35.320  61.872  1.00  0.00           N  
ATOM   1977  H   ARG A 131      48.940  31.523  60.101  1.00  0.00           H  
ATOM   1978  HA  ARG A 131      50.846  29.607  61.031  1.00  0.00           H  
ATOM   1979  HB2 ARG A 131      48.347  30.630  62.468  1.00  0.00           H  
ATOM   1980  HB3 ARG A 131      49.784  29.907  63.202  1.00  0.00           H  
ATOM   1981  HG2 ARG A 131      49.663  32.570  61.686  1.00  0.00           H  
ATOM   1982  HG3 ARG A 131      49.808  32.372  63.437  1.00  0.00           H  
ATOM   1983  HD2 ARG A 131      52.055  31.775  63.345  1.00  0.00           H  
ATOM   1984  HD3 ARG A 131      51.925  31.072  61.727  1.00  0.00           H  
ATOM   1985  HE  ARG A 131      52.434  33.153  60.789  1.00  0.00           H  
ATOM   1986 1HH1 ARG A 131      51.686  33.651  64.237  1.00  0.00           H  
ATOM   1987 2HH1 ARG A 131      52.369  35.242  64.267  1.00  0.00           H  
ATOM   1988 1HH2 ARG A 131      53.350  35.264  60.905  1.00  0.00           H  
ATOM   1989 2HH2 ARG A 131      53.305  36.149  62.393  1.00  0.00           H  
ATOM   1990  N   ALA A 132      49.481  27.441  61.329  1.00  0.00           N  
ATOM   1991  CA  ALA A 132      48.781  26.151  61.353  1.00  0.00           C  
ATOM   1992  C   ALA A 132      47.409  26.244  61.987  1.00  0.00           C  
ATOM   1993  O   ALA A 132      47.269  26.880  63.035  1.00  0.00           O  
ATOM   1994  CB  ALA A 132      49.579  25.118  62.150  1.00  0.00           C  
ATOM   1995  H   ALA A 132      50.423  27.391  61.662  1.00  0.00           H  
ATOM   1996  HA  ALA A 132      48.675  25.849  60.300  1.00  0.00           H  
ATOM   1997  HB1 ALA A 132      49.038  24.159  62.155  1.00  0.00           H  
ATOM   1998  HB2 ALA A 132      50.566  24.978  61.685  1.00  0.00           H  
ATOM   1999  HB3 ALA A 132      49.708  25.472  63.183  1.00  0.00           H  
ATOM   2000  N   GLY A 133      46.387  25.657  61.377  1.00  0.00           N  
ATOM   2001  CA  GLY A 133      45.060  25.598  61.937  1.00  0.00           C  
ATOM   2002  C   GLY A 133      44.165  26.784  61.667  1.00  0.00           C  
ATOM   2003  O   GLY A 133      42.974  26.730  61.986  1.00  0.00           O  
ATOM   2004  H   GLY A 133      46.466  25.212  60.485  1.00  0.00           H  
ATOM   2005  HA2 GLY A 133      44.562  24.696  61.552  1.00  0.00           H  
ATOM   2006  HA3 GLY A 133      45.151  25.475  63.026  1.00  0.00           H  
ATOM   2007  N   THR A 134      44.704  27.873  61.094  1.00  0.00           N  
ATOM   2008  CA  THR A 134      43.923  29.083  60.859  1.00  0.00           C  
ATOM   2009  C   THR A 134      42.774  28.863  59.899  1.00  0.00           C  
ATOM   2010  O   THR A 134      42.980  28.360  58.786  1.00  0.00           O  
ATOM   2011  CB  THR A 134      44.849  30.185  60.311  1.00  0.00           C  
ATOM   2012  CG2 THR A 134      44.160  31.521  60.102  1.00  0.00           C  
ATOM   2013  OG1 THR A 134      45.849  30.388  61.281  1.00  0.00           O  
ATOM   2014  H   THR A 134      45.656  27.932  60.792  1.00  0.00           H  
ATOM   2015  HA  THR A 134      43.485  29.383  61.822  1.00  0.00           H  
ATOM   2016  HB  THR A 134      45.222  29.851  59.331  1.00  0.00           H  
ATOM   2017  HG1 THR A 134      46.629  29.793  61.085  1.00  0.00           H  
ATOM   2018 1HG2 THR A 134      44.885  32.251  59.711  1.00  0.00           H  
ATOM   2019 2HG2 THR A 134      43.337  31.402  59.382  1.00  0.00           H  
ATOM   2020 3HG2 THR A 134      43.759  31.881  61.061  1.00  0.00           H  
ATOM   2021  N   ILE A 135      41.573  29.237  60.337  1.00  0.00           N  
ATOM   2022  CA  ILE A 135      40.370  29.186  59.534  1.00  0.00           C  
ATOM   2023  C   ILE A 135      39.862  30.630  59.395  1.00  0.00           C  
ATOM   2024  O   ILE A 135      39.761  31.391  60.373  1.00  0.00           O  
ATOM   2025  CB  ILE A 135      39.260  28.319  60.221  1.00  0.00           C  
ATOM   2026  CG1 ILE A 135      39.788  26.930  60.541  1.00  0.00           C  
ATOM   2027  CG2 ILE A 135      38.018  28.303  59.351  1.00  0.00           C  
ATOM   2028  CD1 ILE A 135      40.273  26.071  59.381  1.00  0.00           C  
ATOM   2029  H   ILE A 135      41.418  29.583  61.262  1.00  0.00           H  
ATOM   2030  HA  ILE A 135      40.592  28.731  58.558  1.00  0.00           H  
ATOM   2031  HB  ILE A 135      38.976  28.763  61.186  1.00  0.00           H  
ATOM   2032 2HG1 ILE A 135      40.621  27.040  61.251  1.00  0.00           H  
ATOM   2033 3HG1 ILE A 135      38.992  26.377  61.061  1.00  0.00           H  
ATOM   2034 1HG2 ILE A 135      37.239  27.694  59.833  1.00  0.00           H  
ATOM   2035 2HG2 ILE A 135      37.649  29.331  59.219  1.00  0.00           H  
ATOM   2036 3HG2 ILE A 135      38.263  27.873  58.368  1.00  0.00           H  
ATOM   2037 1HD1 ILE A 135      40.623  25.101  59.764  1.00  0.00           H  
ATOM   2038 2HD1 ILE A 135      39.446  25.909  58.674  1.00  0.00           H  
ATOM   2039 3HD1 ILE A 135      41.100  26.582  58.866  1.00  0.00           H  
ATOM   2040  N   LEU A 136      39.524  31.008  58.153  1.00  0.00           N  
ATOM   2041  CA  LEU A 136      39.025  32.326  57.847  1.00  0.00           C  
ATOM   2042  C   LEU A 136      37.534  32.369  58.071  1.00  0.00           C  
ATOM   2043  O   LEU A 136      36.785  31.436  57.811  1.00  0.00           O  
ATOM   2044  CB  LEU A 136      39.333  32.674  56.390  1.00  0.00           C  
ATOM   2045  CG  LEU A 136      40.802  32.878  56.064  1.00  0.00           C  
ATOM   2046  CD1 LEU A 136      41.000  32.734  54.573  1.00  0.00           C  
ATOM   2047  CD2 LEU A 136      41.256  34.243  56.540  1.00  0.00           C  
ATOM   2048  H   LEU A 136      39.594  30.407  57.357  1.00  0.00           H  
ATOM   2049  HA  LEU A 136      39.516  33.058  58.506  1.00  0.00           H  
ATOM   2050  HB2 LEU A 136      38.941  31.871  55.749  1.00  0.00           H  
ATOM   2051  HB3 LEU A 136      38.786  33.591  56.127  1.00  0.00           H  
ATOM   2052  HG  LEU A 136      41.408  32.120  56.583  1.00  0.00           H  
ATOM   2053 1HD1 LEU A 136      42.062  32.881  54.328  1.00  0.00           H  
ATOM   2054 2HD1 LEU A 136      40.686  31.730  54.256  1.00  0.00           H  
ATOM   2055 3HD1 LEU A 136      40.396  33.490  54.048  1.00  0.00           H  
ATOM   2056 1HD2 LEU A 136      42.321  34.380  56.300  1.00  0.00           H  
ATOM   2057 2HD2 LEU A 136      40.664  35.022  56.038  1.00  0.00           H  
ATOM   2058 3HD2 LEU A 136      41.113  34.319  57.628  1.00  0.00           H  
ATOM   2059  N   ALA A 137      37.090  33.523  58.541  1.00  0.00           N  
ATOM   2060  CA  ALA A 137      35.676  33.717  58.754  1.00  0.00           C  
ATOM   2061  C   ALA A 137      35.024  33.824  57.382  1.00  0.00           C  
ATOM   2062  O   ALA A 137      35.712  34.125  56.413  1.00  0.00           O  
ATOM   2063  CB  ALA A 137      35.425  35.002  59.528  1.00  0.00           C  
ATOM   2064  H   ALA A 137      37.668  34.306  58.771  1.00  0.00           H  
ATOM   2065  HA  ALA A 137      35.261  32.880  59.335  1.00  0.00           H  
ATOM   2066  HB1 ALA A 137      34.344  35.133  59.681  1.00  0.00           H  
ATOM   2067  HB2 ALA A 137      35.929  34.948  60.504  1.00  0.00           H  
ATOM   2068  HB3 ALA A 137      35.820  35.856  58.959  1.00  0.00           H  
ATOM   2069  N   ASN A 138      33.722  33.533  57.289  1.00  0.00           N  
ATOM   2070  CA  ASN A 138      32.999  33.622  56.044  1.00  0.00           C  
ATOM   2071  C   ASN A 138      33.144  35.028  55.503  1.00  0.00           C  
ATOM   2072  O   ASN A 138      33.274  36.019  56.238  1.00  0.00           O  
ATOM   2073  CB  ASN A 138      31.527  33.335  56.258  1.00  0.00           C  
ATOM   2074  CG  ASN A 138      30.718  33.220  54.977  1.00  0.00           C  
ATOM   2075  ND2 ASN A 138      29.712  34.061  54.804  1.00  0.00           N  
ATOM   2076  OD1 ASN A 138      30.971  32.374  54.126  1.00  0.00           O  
ATOM   2077  H   ASN A 138      33.164  33.239  58.065  1.00  0.00           H  
ATOM   2078  HA  ASN A 138      33.407  32.884  55.339  1.00  0.00           H  
ATOM   2079  HB2 ASN A 138      31.427  32.399  56.826  1.00  0.00           H  
ATOM   2080  HB3 ASN A 138      31.096  34.135  56.879  1.00  0.00           H  
ATOM   2081 1HD2 ASN A 138      29.153  34.009  53.976  1.00  0.00           H  
ATOM   2082 2HD2 ASN A 138      29.510  34.749  55.501  1.00  0.00           H  
ATOM   2083  N   ASN A 139      33.167  35.017  54.167  1.00  0.00           N  
ATOM   2084  CA  ASN A 139      33.306  36.209  53.370  1.00  0.00           C  
ATOM   2085  C   ASN A 139      34.569  37.012  53.638  1.00  0.00           C  
ATOM   2086  O   ASN A 139      34.558  38.232  53.568  1.00  0.00           O  
ATOM   2087  CB  ASN A 139      32.060  37.049  53.586  1.00  0.00           C  
ATOM   2088  CG  ASN A 139      31.775  37.855  52.342  1.00  0.00           C  
ATOM   2089  ND2 ASN A 139      32.143  39.132  52.296  1.00  0.00           N  
ATOM   2090  OD1 ASN A 139      31.246  37.325  51.370  1.00  0.00           O  
ATOM   2091  H   ASN A 139      33.089  34.181  53.626  1.00  0.00           H  
ATOM   2092  HA  ASN A 139      33.411  35.903  52.319  1.00  0.00           H  
ATOM   2093  HB2 ASN A 139      31.203  36.400  53.820  1.00  0.00           H  
ATOM   2094  HB3 ASN A 139      32.201  37.719  54.447  1.00  0.00           H  
ATOM   2095 1HD2 ASN A 139      31.989  39.666  51.465  1.00  0.00           H  
ATOM   2096 2HD2 ASN A 139      32.574  39.558  53.092  1.00  0.00           H  
ATOM   2097  N   SER A 140      35.701  36.394  53.969  1.00  0.00           N  
ATOM   2098  CA  SER A 140      36.958  37.100  54.113  1.00  0.00           C  
ATOM   2099  C   SER A 140      37.492  37.520  52.752  1.00  0.00           C  
ATOM   2100  O   SER A 140      37.337  36.791  51.792  1.00  0.00           O  
ATOM   2101  CB  SER A 140      37.974  36.210  54.819  1.00  0.00           C  
ATOM   2102  OG  SER A 140      37.559  36.066  56.163  1.00  0.00           O  
ATOM   2103  H   SER A 140      35.764  35.411  54.140  1.00  0.00           H  
ATOM   2104  HA  SER A 140      36.788  38.004  54.716  1.00  0.00           H  
ATOM   2105  HB2 SER A 140      38.978  36.657  54.771  1.00  0.00           H  
ATOM   2106  HB3 SER A 140      38.035  35.229  54.326  1.00  0.00           H  
ATOM   2107  HG  SER A 140      37.113  35.178  56.281  1.00  0.00           H  
ATOM   2108  N   PRO A 141      38.078  38.715  52.617  1.00  0.00           N  
ATOM   2109  CA  PRO A 141      38.620  39.266  51.387  1.00  0.00           C  
ATOM   2110  C   PRO A 141      39.874  38.564  50.940  1.00  0.00           C  
ATOM   2111  O   PRO A 141      40.900  38.580  51.622  1.00  0.00           O  
ATOM   2112  CB  PRO A 141      38.830  40.724  51.722  1.00  0.00           C  
ATOM   2113  CG  PRO A 141      39.266  40.685  53.170  1.00  0.00           C  
ATOM   2114  CD  PRO A 141      38.239  39.688  53.705  1.00  0.00           C  
ATOM   2115  HA  PRO A 141      37.951  39.133  50.523  1.00  0.00           H  
ATOM   2116  HB2 PRO A 141      39.597  41.182  51.079  1.00  0.00           H  
ATOM   2117  HB3 PRO A 141      37.907  41.307  51.591  1.00  0.00           H  
ATOM   2118  HG2 PRO A 141      40.302  40.335  53.293  1.00  0.00           H  
ATOM   2119  HG3 PRO A 141      39.200  41.668  53.660  1.00  0.00           H  
ATOM   2120  HD2 PRO A 141      38.592  39.203  54.627  1.00  0.00           H  
ATOM   2121  HD3 PRO A 141      37.287  40.183  53.946  1.00  0.00           H  
ATOM   2122  N   CYS A 142      39.779  37.929  49.767  1.00  0.00           N  
ATOM   2123  CA  CYS A 142      40.914  37.239  49.177  1.00  0.00           C  
ATOM   2124  C   CYS A 142      40.915  37.512  47.677  1.00  0.00           C  
ATOM   2125  O   CYS A 142      39.876  37.872  47.098  1.00  0.00           O  
ATOM   2126  CB  CYS A 142      40.807  35.733  49.388  1.00  0.00           C  
ATOM   2127  SG  CYS A 142      40.686  35.094  51.091  1.00  0.00           S  
ATOM   2128  H   CYS A 142      38.941  37.884  49.223  1.00  0.00           H  
ATOM   2129  HA  CYS A 142      41.837  37.602  49.652  1.00  0.00           H  
ATOM   2130  HB2 CYS A 142      39.923  35.381  48.837  1.00  0.00           H  
ATOM   2131  HB3 CYS A 142      41.686  35.268  48.919  1.00  0.00           H  
ATOM   2132  N   TYR A 143      42.104  37.365  47.085  1.00  0.00           N  
ATOM   2133  CA  TYR A 143      42.317  37.517  45.655  1.00  0.00           C  
ATOM   2134  C   TYR A 143      42.870  36.233  45.076  1.00  0.00           C  
ATOM   2135  O   TYR A 143      43.785  35.657  45.658  1.00  0.00           O  
ATOM   2136  CB  TYR A 143      43.331  38.606  45.346  1.00  0.00           C  
ATOM   2137  CG  TYR A 143      42.708  39.964  45.584  1.00  0.00           C  
ATOM   2138  CD1 TYR A 143      42.674  40.527  46.874  1.00  0.00           C  
ATOM   2139  CD2 TYR A 143      42.059  40.594  44.522  1.00  0.00           C  
ATOM   2140  CE1 TYR A 143      41.964  41.709  47.095  1.00  0.00           C  
ATOM   2141  CE2 TYR A 143      41.354  41.780  44.746  1.00  0.00           C  
ATOM   2142  CZ  TYR A 143      41.301  42.333  46.034  1.00  0.00           C  
ATOM   2143  OH  TYR A 143      40.539  43.483  46.246  1.00  0.00           O  
ATOM   2144  H   TYR A 143      42.937  37.137  47.588  1.00  0.00           H  
ATOM   2145  HA  TYR A 143      41.342  37.777  45.217  1.00  0.00           H  
ATOM   2146  HB2 TYR A 143      44.221  38.484  45.981  1.00  0.00           H  
ATOM   2147  HB3 TYR A 143      43.667  38.523  44.302  1.00  0.00           H  
ATOM   2148  HD1 TYR A 143      43.205  40.038  47.703  1.00  0.00           H  
ATOM   2149  HD2 TYR A 143      42.102  40.159  43.512  1.00  0.00           H  
ATOM   2150  HE1 TYR A 143      41.927  42.148  48.104  1.00  0.00           H  
ATOM   2151  HE2 TYR A 143      40.841  42.280  43.911  1.00  0.00           H  
ATOM   2152  HH  TYR A 143      39.612  43.224  46.517  1.00  0.00           H  
ATOM   2153  N   ILE A 144      42.367  35.795  43.916  1.00  0.00           N  
ATOM   2154  CA  ILE A 144      42.979  34.667  43.195  1.00  0.00           C  
ATOM   2155  C   ILE A 144      43.801  35.284  42.087  1.00  0.00           C  
ATOM   2156  O   ILE A 144      43.366  36.273  41.471  1.00  0.00           O  
ATOM   2157  CB  ILE A 144      41.889  33.671  42.590  1.00  0.00           C  
ATOM   2158  CG1 ILE A 144      42.625  32.457  41.980  1.00  0.00           C  
ATOM   2159  CG2 ILE A 144      40.972  34.373  41.584  1.00  0.00           C  
ATOM   2160  CD1 ILE A 144      41.755  31.258  41.548  1.00  0.00           C  
ATOM   2161  H   ILE A 144      41.563  36.189  43.468  1.00  0.00           H  
ATOM   2162  HA  ILE A 144      43.590  34.061  43.880  1.00  0.00           H  
ATOM   2163  HB  ILE A 144      41.222  33.319  43.390  1.00  0.00           H  
ATOM   2164 2HG1 ILE A 144      43.189  32.805  41.102  1.00  0.00           H  
ATOM   2165 3HG1 ILE A 144      43.360  32.099  42.714  1.00  0.00           H  
ATOM   2166 1HG2 ILE A 144      40.238  33.654  41.192  1.00  0.00           H  
ATOM   2167 2HG2 ILE A 144      40.445  35.200  42.083  1.00  0.00           H  
ATOM   2168 3HG2 ILE A 144      41.574  34.771  40.755  1.00  0.00           H  
ATOM   2169 1HD1 ILE A 144      42.400  30.468  41.134  1.00  0.00           H  
ATOM   2170 2HD1 ILE A 144      41.211  30.866  42.420  1.00  0.00           H  
ATOM   2171 3HD1 ILE A 144      41.035  31.583  40.782  1.00  0.00           H  
ATOM   2172  N   THR A 145      44.998  34.746  41.867  1.00  0.00           N  
ATOM   2173  CA  THR A 145      45.821  35.211  40.753  1.00  0.00           C  
ATOM   2174  C   THR A 145      46.243  34.076  39.823  1.00  0.00           C  
ATOM   2175  O   THR A 145      46.397  32.951  40.294  1.00  0.00           O  
ATOM   2176  CB  THR A 145      47.141  35.950  41.209  1.00  0.00           C  
ATOM   2177  CG2 THR A 145      46.773  37.311  41.780  1.00  0.00           C  
ATOM   2178  OG1 THR A 145      47.882  35.167  42.153  1.00  0.00           O  
ATOM   2179  H   THR A 145      45.405  34.019  42.419  1.00  0.00           H  
ATOM   2180  HA  THR A 145      45.166  35.920  40.224  1.00  0.00           H  
ATOM   2181  HB  THR A 145      47.797  36.090  40.337  1.00  0.00           H  
ATOM   2182  HG1 THR A 145      48.534  34.585  41.666  1.00  0.00           H  
ATOM   2183 1HG2 THR A 145      47.686  37.834  42.101  1.00  0.00           H  
ATOM   2184 2HG2 THR A 145      46.262  37.906  41.009  1.00  0.00           H  
ATOM   2185 3HG2 THR A 145      46.105  37.178  42.643  1.00  0.00           H  
ATOM   2186  N   GLY A 146      46.414  34.324  38.502  1.00  0.00           N  
ATOM   2187  CA  GLY A 146      46.917  33.304  37.600  1.00  0.00           C  
ATOM   2188  C   GLY A 146      46.785  33.685  36.121  1.00  0.00           C  
ATOM   2189  O   GLY A 146      46.121  34.668  35.748  1.00  0.00           O  
ATOM   2190  H   GLY A 146      46.212  35.201  38.065  1.00  0.00           H  
ATOM   2191  HA2 GLY A 146      47.976  33.112  37.829  1.00  0.00           H  
ATOM   2192  HA3 GLY A 146      46.373  32.365  37.780  1.00  0.00           H  
ATOM   2193  N   TRP A 147      47.398  32.822  35.301  1.00  0.00           N  
ATOM   2194  CA  TRP A 147      47.380  32.944  33.842  1.00  0.00           C  
ATOM   2195  C   TRP A 147      46.444  31.957  33.145  1.00  0.00           C  
ATOM   2196  O   TRP A 147      46.489  31.770  31.932  1.00  0.00           O  
ATOM   2197  CB  TRP A 147      48.783  32.747  33.296  1.00  0.00           C  
ATOM   2198  CG  TRP A 147      49.828  33.808  33.662  1.00  0.00           C  
ATOM   2199  CD1 TRP A 147      49.980  34.938  32.890  1.00  0.00           C  
ATOM   2200  CD2 TRP A 147      50.752  33.722  34.681  1.00  0.00           C  
ATOM   2201  CE2 TRP A 147      51.502  34.882  34.468  1.00  0.00           C  
ATOM   2202  CE3 TRP A 147      51.081  32.856  35.737  1.00  0.00           C  
ATOM   2203  NE1 TRP A 147      51.009  35.563  33.406  1.00  0.00           N  
ATOM   2204  CZ2 TRP A 147      52.590  35.174  35.313  1.00  0.00           C  
ATOM   2205  CZ3 TRP A 147      52.164  33.153  36.559  1.00  0.00           C  
ATOM   2206  CH2 TRP A 147      52.923  34.303  36.359  1.00  0.00           C  
ATOM   2207  H   TRP A 147      47.913  32.030  35.629  1.00  0.00           H  
ATOM   2208  HA  TRP A 147      46.999  33.954  33.629  1.00  0.00           H  
ATOM   2209  HB2 TRP A 147      49.151  31.770  33.644  1.00  0.00           H  
ATOM   2210  HB3 TRP A 147      48.719  32.695  32.199  1.00  0.00           H  
ATOM   2211  HD1 TRP A 147      49.371  35.248  32.028  1.00  0.00           H  
ATOM   2212  HE1 TRP A 147      51.380  36.426  33.063  1.00  0.00           H  
ATOM   2213  HE3 TRP A 147      50.486  31.948  35.913  1.00  0.00           H  
ATOM   2214  HZ2 TRP A 147      53.180  36.088  35.152  1.00  0.00           H  
ATOM   2215  HZ3 TRP A 147      52.424  32.469  37.381  1.00  0.00           H  
ATOM   2216  HH2 TRP A 147      53.777  34.525  37.016  1.00  0.00           H  
ATOM   2217  N   GLY A 148      45.566  31.317  33.927  1.00  0.00           N  
ATOM   2218  CA  GLY A 148      44.614  30.363  33.403  1.00  0.00           C  
ATOM   2219  C   GLY A 148      43.554  30.963  32.493  1.00  0.00           C  
ATOM   2220  O   GLY A 148      43.500  32.172  32.278  1.00  0.00           O  
ATOM   2221  H   GLY A 148      45.506  31.451  34.916  1.00  0.00           H  
ATOM   2222  HA2 GLY A 148      45.159  29.588  32.846  1.00  0.00           H  
ATOM   2223  HA3 GLY A 148      44.115  29.862  34.246  1.00  0.00           H  
ATOM   2224  N   LEU A 149      42.679  30.092  31.980  1.00  0.00           N  
ATOM   2225  CA  LEU A 149      41.567  30.441  31.114  1.00  0.00           C  
ATOM   2226  C   LEU A 149      40.714  31.573  31.639  1.00  0.00           C  
ATOM   2227  O   LEU A 149      40.271  31.585  32.802  1.00  0.00           O  
ATOM   2228  CB  LEU A 149      40.641  29.244  30.896  1.00  0.00           C  
ATOM   2229  CG  LEU A 149      40.827  28.260  29.776  1.00  0.00           C  
ATOM   2230  CD1 LEU A 149      42.263  27.830  29.639  1.00  0.00           C  
ATOM   2231  CD2 LEU A 149      39.900  27.090  30.048  1.00  0.00           C  
ATOM   2232  H   LEU A 149      42.733  29.111  32.165  1.00  0.00           H  
ATOM   2233  HA  LEU A 149      42.040  30.762  30.174  1.00  0.00           H  
ATOM   2234  HB2 LEU A 149      40.658  28.662  31.829  1.00  0.00           H  
ATOM   2235  HB3 LEU A 149      39.624  29.651  30.789  1.00  0.00           H  
ATOM   2236  HG  LEU A 149      40.573  28.725  28.812  1.00  0.00           H  
ATOM   2237 1HD1 LEU A 149      42.353  27.112  28.809  1.00  0.00           H  
ATOM   2238 2HD1 LEU A 149      42.891  28.709  29.431  1.00  0.00           H  
ATOM   2239 3HD1 LEU A 149      42.595  27.354  30.572  1.00  0.00           H  
ATOM   2240 1HD2 LEU A 149      40.006  26.344  29.247  1.00  0.00           H  
ATOM   2241 2HD2 LEU A 149      40.161  26.631  31.013  1.00  0.00           H  
ATOM   2242 3HD2 LEU A 149      38.860  27.446  30.081  1.00  0.00           H  
ATOM   2243  N   THR A 150      40.486  32.525  30.723  1.00  0.00           N  
ATOM   2244  CA  THR A 150      39.700  33.699  31.058  1.00  0.00           C  
ATOM   2245  C   THR A 150      38.229  33.516  30.789  1.00  0.00           C  
ATOM   2246  O   THR A 150      37.414  34.365  31.146  1.00  0.00           O  
ATOM   2247  CB  THR A 150      40.247  34.927  30.304  1.00  0.00           C  
ATOM   2248  CG2 THR A 150      41.691  35.180  30.739  1.00  0.00           C  
ATOM   2249  OG1 THR A 150      40.125  34.726  28.906  1.00  0.00           O  
ATOM   2250  H   THR A 150      40.823  32.499  29.782  1.00  0.00           H  
ATOM   2251  HA  THR A 150      39.797  33.861  32.143  1.00  0.00           H  
ATOM   2252  HB  THR A 150      39.664  35.826  30.550  1.00  0.00           H  
ATOM   2253  HG1 THR A 150      41.000  34.921  28.462  1.00  0.00           H  
ATOM   2254 1HG2 THR A 150      42.088  36.056  30.204  1.00  0.00           H  
ATOM   2255 2HG2 THR A 150      41.720  35.369  31.822  1.00  0.00           H  
ATOM   2256 3HG2 THR A 150      42.305  34.298  30.504  1.00  0.00           H  
ATOM   2257  N   ARG A 151      37.880  32.350  30.236  1.00  0.00           N  
ATOM   2258  CA  ARG A 151      36.504  31.912  30.042  1.00  0.00           C  
ATOM   2259  C   ARG A 151      36.503  30.402  30.138  1.00  0.00           C  
ATOM   2260  O   ARG A 151      37.525  29.773  29.875  1.00  0.00           O  
ATOM   2261  CB  ARG A 151      35.927  32.247  28.647  1.00  0.00           C  
ATOM   2262  CG  ARG A 151      35.565  33.691  28.480  1.00  0.00           C  
ATOM   2263  CD  ARG A 151      34.555  33.839  27.369  1.00  0.00           C  
ATOM   2264  NE  ARG A 151      33.264  33.309  27.772  1.00  0.00           N  
ATOM   2265  CZ  ARG A 151      32.100  33.860  27.382  1.00  0.00           C  
ATOM   2266  NH1 ARG A 151      32.029  34.934  26.581  1.00  0.00           N1+
ATOM   2267  NH2 ARG A 151      30.964  33.295  27.798  1.00  0.00           N  
ATOM   2268  H   ARG A 151      38.553  31.686  29.911  1.00  0.00           H  
ATOM   2269  HA  ARG A 151      35.893  32.427  30.798  1.00  0.00           H  
ATOM   2270  HB2 ARG A 151      36.665  31.971  27.878  1.00  0.00           H  
ATOM   2271  HB3 ARG A 151      35.033  31.632  28.471  1.00  0.00           H  
ATOM   2272  HG2 ARG A 151      35.152  34.085  29.420  1.00  0.00           H  
ATOM   2273  HG3 ARG A 151      36.465  34.281  28.251  1.00  0.00           H  
ATOM   2274  HD2 ARG A 151      34.453  34.900  27.099  1.00  0.00           H  
ATOM   2275  HD3 ARG A 151      34.910  33.311  26.473  1.00  0.00           H  
ATOM   2276  HE  ARG A 151      33.239  32.503  28.363  1.00  0.00           H  
ATOM   2277 1HH1 ARG A 151      32.867  35.363  26.246  1.00  0.00           H  
ATOM   2278 2HH1 ARG A 151      31.138  35.306  26.320  1.00  0.00           H  
ATOM   2279 1HH2 ARG A 151      30.995  32.484  28.384  1.00  0.00           H  
ATOM   2280 2HH2 ARG A 151      30.083  33.680  27.525  1.00  0.00           H  
ATOM   2281  N   THR A 152      35.356  29.822  30.450  1.00  0.00           N  
ATOM   2282  CA  THR A 152      35.170  28.379  30.406  1.00  0.00           C  
ATOM   2283  C   THR A 152      35.395  27.966  28.938  1.00  0.00           C  
ATOM   2284  O   THR A 152      34.790  28.545  28.015  1.00  0.00           O  
ATOM   2285  CB  THR A 152      33.748  27.992  30.818  1.00  0.00           C  
ATOM   2286  CG2 THR A 152      33.525  26.489  30.780  1.00  0.00           C  
ATOM   2287  OG1 THR A 152      33.557  28.465  32.150  1.00  0.00           O  
ATOM   2288  H   THR A 152      34.542  30.328  30.736  1.00  0.00           H  
ATOM   2289  HA  THR A 152      35.865  27.882  31.098  1.00  0.00           H  
ATOM   2290  HB  THR A 152      33.032  28.438  30.112  1.00  0.00           H  
ATOM   2291  HG1 THR A 152      32.579  28.509  32.352  1.00  0.00           H  
ATOM   2292 1HG2 THR A 152      32.492  26.263  31.083  1.00  0.00           H  
ATOM   2293 2HG2 THR A 152      33.696  26.118  29.759  1.00  0.00           H  
ATOM   2294 3HG2 THR A 152      34.225  25.996  31.471  1.00  0.00           H  
ATOM   2295  N   ASN A 153      36.313  27.005  28.745  1.00  0.00           N  
ATOM   2296  CA  ASN A 153      36.694  26.508  27.418  1.00  0.00           C  
ATOM   2297  C   ASN A 153      37.261  27.623  26.529  1.00  0.00           C  
ATOM   2298  O   ASN A 153      37.132  27.545  25.311  1.00  0.00           O  
ATOM   2299  CB  ASN A 153      35.472  25.861  26.752  1.00  0.00           C  
ATOM   2300  CG  ASN A 153      35.055  24.552  27.427  1.00  0.00           C  
ATOM   2301  ND2 ASN A 153      33.758  24.381  27.650  1.00  0.00           N  
ATOM   2302  OD1 ASN A 153      35.869  23.687  27.750  1.00  0.00           O  
ATOM   2303  H   ASN A 153      36.803  26.560  29.495  1.00  0.00           H  
ATOM   2304  HA  ASN A 153      37.491  25.760  27.542  1.00  0.00           H  
ATOM   2305  HB2 ASN A 153      34.629  26.567  26.777  1.00  0.00           H  
ATOM   2306  HB3 ASN A 153      35.696  25.667  25.692  1.00  0.00           H  
ATOM   2307 1HD2 ASN A 153      33.432  23.541  28.085  1.00  0.00           H  
ATOM   2308 2HD2 ASN A 153      33.106  25.091  27.383  1.00  0.00           H  
ATOM   2309  N   GLY A 154      37.874  28.652  27.148  1.00  0.00           N  
ATOM   2310  CA  GLY A 154      38.503  29.776  26.471  1.00  0.00           C  
ATOM   2311  C   GLY A 154      39.982  29.502  26.217  1.00  0.00           C  
ATOM   2312  O   GLY A 154      40.444  28.391  25.924  1.00  0.00           O  
ATOM   2313  H   GLY A 154      37.939  28.713  28.144  1.00  0.00           H  
ATOM   2314  HA2 GLY A 154      37.992  29.966  25.515  1.00  0.00           H  
ATOM   2315  HA3 GLY A 154      38.393  30.685  27.081  1.00  0.00           H  
ATOM   2316  N   GLN A 155      40.758  30.554  26.371  1.00  0.00           N  
ATOM   2317  CA  GLN A 155      42.193  30.481  26.267  1.00  0.00           C  
ATOM   2318  C   GLN A 155      42.902  31.119  27.480  1.00  0.00           C  
ATOM   2319  O   GLN A 155      42.306  31.894  28.222  1.00  0.00           O  
ATOM   2320  CB  GLN A 155      42.623  31.164  24.941  1.00  0.00           C  
ATOM   2321  CG  GLN A 155      42.282  32.628  24.817  1.00  0.00           C  
ATOM   2322  CD  GLN A 155      42.325  33.079  23.361  1.00  0.00           C  
ATOM   2323  NE2 GLN A 155      41.187  33.537  22.857  1.00  0.00           N  
ATOM   2324  OE1 GLN A 155      43.332  32.987  22.661  1.00  0.00           O  
ATOM   2325  H   GLN A 155      40.413  31.471  26.569  1.00  0.00           H  
ATOM   2326  HA  GLN A 155      42.496  29.424  26.261  1.00  0.00           H  
ATOM   2327  HB2 GLN A 155      43.711  31.050  24.829  1.00  0.00           H  
ATOM   2328  HB3 GLN A 155      42.154  30.625  24.105  1.00  0.00           H  
ATOM   2329  HG2 GLN A 155      41.280  32.811  25.232  1.00  0.00           H  
ATOM   2330  HG3 GLN A 155      42.990  33.225  25.411  1.00  0.00           H  
ATOM   2331 1HE2 GLN A 155      41.140  33.813  21.897  1.00  0.00           H  
ATOM   2332 2HE2 GLN A 155      40.376  33.607  23.437  1.00  0.00           H  
ATOM   2333  N   LEU A 156      44.173  30.771  27.702  1.00  0.00           N  
ATOM   2334  CA  LEU A 156      45.010  31.330  28.747  1.00  0.00           C  
ATOM   2335  C   LEU A 156      45.140  32.840  28.641  1.00  0.00           C  
ATOM   2336  O   LEU A 156      45.058  33.434  27.550  1.00  0.00           O  
ATOM   2337  CB  LEU A 156      46.413  30.767  28.674  1.00  0.00           C  
ATOM   2338  CG  LEU A 156      46.613  29.258  28.960  1.00  0.00           C  
ATOM   2339  CD1 LEU A 156      48.081  28.891  28.714  1.00  0.00           C  
ATOM   2340  CD2 LEU A 156      46.238  28.926  30.417  1.00  0.00           C  
ATOM   2341  H   LEU A 156      44.644  30.084  27.150  1.00  0.00           H  
ATOM   2342  HA  LEU A 156      44.518  31.062  29.694  1.00  0.00           H  
ATOM   2343  HB2 LEU A 156      46.806  30.973  27.669  1.00  0.00           H  
ATOM   2344  HB3 LEU A 156      47.037  31.329  29.386  1.00  0.00           H  
ATOM   2345  HG  LEU A 156      45.960  28.681  28.290  1.00  0.00           H  
ATOM   2346 1HD1 LEU A 156      48.231  27.820  28.915  1.00  0.00           H  
ATOM   2347 2HD1 LEU A 156      48.343  29.107  27.668  1.00  0.00           H  
ATOM   2348 3HD1 LEU A 156      48.725  29.482  29.382  1.00  0.00           H  
ATOM   2349 1HD2 LEU A 156      46.388  27.851  30.598  1.00  0.00           H  
ATOM   2350 2HD2 LEU A 156      46.877  29.505  31.101  1.00  0.00           H  
ATOM   2351 3HD2 LEU A 156      45.184  29.183  30.594  1.00  0.00           H  
ATOM   2352  N   ALA A 157      45.362  33.492  29.779  1.00  0.00           N  
ATOM   2353  CA  ALA A 157      45.681  34.910  29.773  1.00  0.00           C  
ATOM   2354  C   ALA A 157      47.129  35.090  29.356  1.00  0.00           C  
ATOM   2355  O   ALA A 157      47.993  34.243  29.613  1.00  0.00           O  
ATOM   2356  CB  ALA A 157      45.534  35.501  31.164  1.00  0.00           C  
ATOM   2357  H   ALA A 157      45.328  33.073  30.686  1.00  0.00           H  
ATOM   2358  HA  ALA A 157      44.994  35.414  29.078  1.00  0.00           H  
ATOM   2359  HB1 ALA A 157      45.779  36.573  31.135  1.00  0.00           H  
ATOM   2360  HB2 ALA A 157      44.498  35.371  31.510  1.00  0.00           H  
ATOM   2361  HB3 ALA A 157      46.219  34.987  31.856  1.00  0.00           H  
ATOM   2362  N   GLN A 158      47.438  36.205  28.697  1.00  0.00           N  
ATOM   2363  CA  GLN A 158      48.829  36.517  28.404  1.00  0.00           C  
ATOM   2364  C   GLN A 158      49.494  37.179  29.583  1.00  0.00           C  
ATOM   2365  O   GLN A 158      50.674  36.994  29.876  1.00  0.00           O  
ATOM   2366  CB  GLN A 158      48.953  37.471  27.248  1.00  0.00           C  
ATOM   2367  CG  GLN A 158      48.422  36.814  25.971  1.00  0.00           C  
ATOM   2368  CD  GLN A 158      48.539  37.680  24.725  1.00  0.00           C  
ATOM   2369  NE2 GLN A 158      47.783  37.302  23.684  1.00  0.00           N  
ATOM   2370  OE1 GLN A 158      49.285  38.670  24.685  1.00  0.00           O  
ATOM   2371  H   GLN A 158      46.774  36.877  28.371  1.00  0.00           H  
ATOM   2372  HA  GLN A 158      49.311  35.557  28.164  1.00  0.00           H  
ATOM   2373  HB2 GLN A 158      48.390  38.392  27.459  1.00  0.00           H  
ATOM   2374  HB3 GLN A 158      50.005  37.761  27.112  1.00  0.00           H  
ATOM   2375  HG2 GLN A 158      48.968  35.874  25.802  1.00  0.00           H  
ATOM   2376  HG3 GLN A 158      47.366  36.550  26.121  1.00  0.00           H  
ATOM   2377 1HE2 GLN A 158      47.808  37.825  22.832  1.00  0.00           H  
ATOM   2378 2HE2 GLN A 158      47.195  36.497  23.760  1.00  0.00           H  
ATOM   2379  N   THR A 159      48.693  37.995  30.247  1.00  0.00           N  
ATOM   2380  CA  THR A 159      49.169  38.732  31.403  1.00  0.00           C  
ATOM   2381  C   THR A 159      48.515  38.210  32.675  1.00  0.00           C  
ATOM   2382  O   THR A 159      47.359  37.777  32.623  1.00  0.00           O  
ATOM   2383  CB  THR A 159      48.866  40.245  31.199  1.00  0.00           C  
ATOM   2384  CG2 THR A 159      49.635  40.758  29.994  1.00  0.00           C  
ATOM   2385  OG1 THR A 159      47.462  40.442  31.007  1.00  0.00           O  
ATOM   2386  H   THR A 159      47.736  38.162  30.010  1.00  0.00           H  
ATOM   2387  HA  THR A 159      50.255  38.593  31.509  1.00  0.00           H  
ATOM   2388  HB  THR A 159      49.179  40.802  32.094  1.00  0.00           H  
ATOM   2389  HG1 THR A 159      47.232  40.292  30.046  1.00  0.00           H  
ATOM   2390 1HG2 THR A 159      49.421  41.827  29.849  1.00  0.00           H  
ATOM   2391 2HG2 THR A 159      50.713  40.620  30.161  1.00  0.00           H  
ATOM   2392 3HG2 THR A 159      49.330  40.199  29.098  1.00  0.00           H  
ATOM   2393  N   LEU A 160      49.242  38.255  33.810  1.00  0.00           N  
ATOM   2394  CA  LEU A 160      48.691  37.829  35.120  1.00  0.00           C  
ATOM   2395  C   LEU A 160      47.400  38.571  35.473  1.00  0.00           C  
ATOM   2396  O   LEU A 160      47.343  39.808  35.384  1.00  0.00           O  
ATOM   2397  CB  LEU A 160      49.733  38.061  36.247  1.00  0.00           C  
ATOM   2398  CG  LEU A 160      49.350  37.583  37.650  1.00  0.00           C  
ATOM   2399  CD1 LEU A 160      49.280  36.078  37.567  1.00  0.00           C  
ATOM   2400  CD2 LEU A 160      50.371  37.934  38.716  1.00  0.00           C  
ATOM   2401  H   LEU A 160      50.190  38.573  33.849  1.00  0.00           H  
ATOM   2402  HA  LEU A 160      48.459  36.757  35.037  1.00  0.00           H  
ATOM   2403  HB2 LEU A 160      50.668  37.560  35.957  1.00  0.00           H  
ATOM   2404  HB3 LEU A 160      49.948  39.139  36.299  1.00  0.00           H  
ATOM   2405  HG  LEU A 160      48.407  38.071  37.939  1.00  0.00           H  
ATOM   2406 1HD1 LEU A 160      49.007  35.668  38.551  1.00  0.00           H  
ATOM   2407 2HD1 LEU A 160      48.522  35.787  36.825  1.00  0.00           H  
ATOM   2408 3HD1 LEU A 160      50.260  35.681  37.264  1.00  0.00           H  
ATOM   2409 1HD2 LEU A 160      50.027  37.559  39.691  1.00  0.00           H  
ATOM   2410 2HD2 LEU A 160      51.337  37.471  38.466  1.00  0.00           H  
ATOM   2411 3HD2 LEU A 160      50.490  39.026  38.765  1.00  0.00           H  
ATOM   2412  N   GLN A 161      46.368  37.777  35.802  1.00  0.00           N  
ATOM   2413  CA  GLN A 161      45.038  38.235  36.124  1.00  0.00           C  
ATOM   2414  C   GLN A 161      44.782  38.076  37.599  1.00  0.00           C  
ATOM   2415  O   GLN A 161      45.347  37.188  38.231  1.00  0.00           O  
ATOM   2416  CB  GLN A 161      43.946  37.437  35.444  1.00  0.00           C  
ATOM   2417  CG  GLN A 161      44.033  37.423  33.911  1.00  0.00           C  
ATOM   2418  CD  GLN A 161      43.877  38.805  33.284  1.00  0.00           C  
ATOM   2419  NE2 GLN A 161      44.910  39.432  32.742  1.00  0.00           N  
ATOM   2420  OE1 GLN A 161      42.779  39.342  33.317  1.00  0.00           O  
ATOM   2421  H   GLN A 161      46.455  36.782  35.847  1.00  0.00           H  
ATOM   2422  HA  GLN A 161      45.004  39.281  35.785  1.00  0.00           H  
ATOM   2423  HB2 GLN A 161      43.983  36.401  35.811  1.00  0.00           H  
ATOM   2424  HB3 GLN A 161      42.970  37.848  35.740  1.00  0.00           H  
ATOM   2425  HG2 GLN A 161      45.003  36.999  33.610  1.00  0.00           H  
ATOM   2426  HG3 GLN A 161      43.253  36.757  33.513  1.00  0.00           H  
ATOM   2427 1HE2 GLN A 161      44.794  40.349  32.359  1.00  0.00           H  
ATOM   2428 2HE2 GLN A 161      45.806  38.991  32.718  1.00  0.00           H  
ATOM   2429  N   GLN A 162      43.882  38.888  38.138  1.00  0.00           N  
ATOM   2430  CA  GLN A 162      43.491  38.782  39.535  1.00  0.00           C  
ATOM   2431  C   GLN A 162      42.009  38.998  39.629  1.00  0.00           C  
ATOM   2432  O   GLN A 162      41.426  39.726  38.829  1.00  0.00           O  
ATOM   2433  CB  GLN A 162      44.230  39.833  40.394  1.00  0.00           C  
ATOM   2434  CG  GLN A 162      43.890  41.291  40.105  1.00  0.00           C  
ATOM   2435  CD  GLN A 162      44.609  42.230  41.052  1.00  0.00           C  
ATOM   2436  NE2 GLN A 162      43.867  43.053  41.795  1.00  0.00           N  
ATOM   2437  OE1 GLN A 162      45.830  42.213  41.156  1.00  0.00           O  
ATOM   2438  H   GLN A 162      43.417  39.616  37.634  1.00  0.00           H  
ATOM   2439  HA  GLN A 162      43.756  37.785  39.915  1.00  0.00           H  
ATOM   2440  HB2 GLN A 162      44.013  39.630  41.452  1.00  0.00           H  
ATOM   2441  HB3 GLN A 162      45.312  39.695  40.255  1.00  0.00           H  
ATOM   2442  HG2 GLN A 162      44.165  41.534  39.067  1.00  0.00           H  
ATOM   2443  HG3 GLN A 162      42.804  41.440  40.192  1.00  0.00           H  
ATOM   2444 1HE2 GLN A 162      44.306  43.669  42.449  1.00  0.00           H  
ATOM   2445 2HE2 GLN A 162      42.872  43.054  41.699  1.00  0.00           H  
ATOM   2446  N   ALA A 163      41.342  38.354  40.575  1.00  0.00           N  
ATOM   2447  CA  ALA A 163      39.917  38.562  40.785  1.00  0.00           C  
ATOM   2448  C   ALA A 163      39.626  38.513  42.292  1.00  0.00           C  
ATOM   2449  O   ALA A 163      40.261  37.756  43.033  1.00  0.00           O  
ATOM   2450  CB  ALA A 163      39.078  37.477  40.087  1.00  0.00           C  
ATOM   2451  H   ALA A 163      41.759  37.693  41.200  1.00  0.00           H  
ATOM   2452  HA  ALA A 163      39.643  39.539  40.359  1.00  0.00           H  
ATOM   2453  HB1 ALA A 163      38.009  37.666  40.267  1.00  0.00           H  
ATOM   2454  HB2 ALA A 163      39.278  37.499  39.005  1.00  0.00           H  
ATOM   2455  HB3 ALA A 163      39.348  36.489  40.489  1.00  0.00           H  
ATOM   2456  N   TYR A 164      38.696  39.361  42.761  1.00  0.00           N  
ATOM   2457  CA  TYR A 164      38.297  39.411  44.159  1.00  0.00           C  
ATOM   2458  C   TYR A 164      37.352  38.248  44.371  1.00  0.00           C  
ATOM   2459  O   TYR A 164      36.292  38.136  43.765  1.00  0.00           O  
ATOM   2460  CB  TYR A 164      37.616  40.747  44.437  1.00  0.00           C  
ATOM   2461  CG  TYR A 164      37.166  40.932  45.877  1.00  0.00           C  
ATOM   2462  CD1 TYR A 164      38.103  41.052  46.911  1.00  0.00           C  
ATOM   2463  CD2 TYR A 164      35.802  40.974  46.161  1.00  0.00           C  
ATOM   2464  CE1 TYR A 164      37.669  41.216  48.220  1.00  0.00           C  
ATOM   2465  CE2 TYR A 164      35.370  41.141  47.472  1.00  0.00           C  
ATOM   2466  CZ  TYR A 164      36.301  41.262  48.502  1.00  0.00           C  
ATOM   2467  OH  TYR A 164      35.844  41.401  49.810  1.00  0.00           O  
ATOM   2468  H   TYR A 164      38.213  40.017  42.182  1.00  0.00           H  
ATOM   2469  HA  TYR A 164      39.153  39.332  44.845  1.00  0.00           H  
ATOM   2470  HB2 TYR A 164      38.310  41.560  44.173  1.00  0.00           H  
ATOM   2471  HB3 TYR A 164      36.742  40.844  43.776  1.00  0.00           H  
ATOM   2472  HD1 TYR A 164      39.179  41.016  46.687  1.00  0.00           H  
ATOM   2473  HD2 TYR A 164      35.067  40.875  45.348  1.00  0.00           H  
ATOM   2474  HE1 TYR A 164      38.402  41.312  49.035  1.00  0.00           H  
ATOM   2475  HE2 TYR A 164      34.294  41.177  47.698  1.00  0.00           H  
ATOM   2476  HH  TYR A 164      34.844  41.414  49.815  1.00  0.00           H  
ATOM   2477  N   LEU A 165      37.783  37.358  45.263  1.00  0.00           N  
ATOM   2478  CA  LEU A 165      37.126  36.106  45.535  1.00  0.00           C  
ATOM   2479  C   LEU A 165      37.023  35.911  47.052  1.00  0.00           C  
ATOM   2480  O   LEU A 165      37.918  35.312  47.652  1.00  0.00           O  
ATOM   2481  CB  LEU A 165      37.965  34.992  44.889  1.00  0.00           C  
ATOM   2482  CG  LEU A 165      37.264  33.922  44.057  1.00  0.00           C  
ATOM   2483  CD1 LEU A 165      36.607  34.598  42.865  1.00  0.00           C  
ATOM   2484  CD2 LEU A 165      38.261  32.840  43.636  1.00  0.00           C  
ATOM   2485  H   LEU A 165      38.606  37.499  45.812  1.00  0.00           H  
ATOM   2486  HA  LEU A 165      36.107  36.087  45.121  1.00  0.00           H  
ATOM   2487  HB2 LEU A 165      38.715  35.475  44.245  1.00  0.00           H  
ATOM   2488  HB3 LEU A 165      38.513  34.481  45.694  1.00  0.00           H  
ATOM   2489  HG  LEU A 165      36.485  33.418  44.648  1.00  0.00           H  
ATOM   2490 1HD1 LEU A 165      36.095  33.843  42.251  1.00  0.00           H  
ATOM   2491 2HD1 LEU A 165      35.875  35.338  43.220  1.00  0.00           H  
ATOM   2492 3HD1 LEU A 165      37.375  35.103  42.260  1.00  0.00           H  
ATOM   2493 1HD2 LEU A 165      37.743  32.076  43.038  1.00  0.00           H  
ATOM   2494 2HD2 LEU A 165      39.063  33.293  43.035  1.00  0.00           H  
ATOM   2495 3HD2 LEU A 165      38.695  32.372  44.531  1.00  0.00           H  
ATOM   2496  N   PRO A 166      35.968  36.424  47.687  1.00  0.00           N  
ATOM   2497  CA  PRO A 166      35.705  36.263  49.117  1.00  0.00           C  
ATOM   2498  C   PRO A 166      35.414  34.845  49.538  1.00  0.00           C  
ATOM   2499  O   PRO A 166      34.728  34.122  48.813  1.00  0.00           O  
ATOM   2500  CB  PRO A 166      34.555  37.202  49.396  1.00  0.00           C  
ATOM   2501  CG  PRO A 166      33.840  37.331  48.061  1.00  0.00           C  
ATOM   2502  CD  PRO A 166      34.968  37.290  47.065  1.00  0.00           C  
ATOM   2503  HA  PRO A 166      36.599  36.504  49.710  1.00  0.00           H  
ATOM   2504  HB2 PRO A 166      33.887  36.799  50.172  1.00  0.00           H  
ATOM   2505  HB3 PRO A 166      34.912  38.178  49.755  1.00  0.00           H  
ATOM   2506  HG2 PRO A 166      33.127  36.508  47.901  1.00  0.00           H  
ATOM   2507  HG3 PRO A 166      33.270  38.268  47.993  1.00  0.00           H  
ATOM   2508  HD2 PRO A 166      34.634  36.887  46.097  1.00  0.00           H  
ATOM   2509  HD3 PRO A 166      35.369  38.296  46.873  1.00  0.00           H  
ATOM   2510  N   THR A 167      35.876  34.428  50.726  1.00  0.00           N  
ATOM   2511  CA  THR A 167      35.718  33.035  51.110  1.00  0.00           C  
ATOM   2512  C   THR A 167      34.271  32.669  51.385  1.00  0.00           C  
ATOM   2513  O   THR A 167      33.418  33.526  51.615  1.00  0.00           O  
ATOM   2514  CB  THR A 167      36.590  32.732  52.346  1.00  0.00           C  
ATOM   2515  CG2 THR A 167      38.049  32.968  52.098  1.00  0.00           C  
ATOM   2516  OG1 THR A 167      36.110  33.553  53.397  1.00  0.00           O  
ATOM   2517  H   THR A 167      36.337  35.009  51.397  1.00  0.00           H  
ATOM   2518  HA  THR A 167      36.049  32.419  50.262  1.00  0.00           H  
ATOM   2519  HB  THR A 167      36.511  31.665  52.603  1.00  0.00           H  
ATOM   2520  HG1 THR A 167      35.878  32.984  54.186  1.00  0.00           H  
ATOM   2521 1HG2 THR A 167      38.619  32.736  53.010  1.00  0.00           H  
ATOM   2522 2HG2 THR A 167      38.392  32.320  51.278  1.00  0.00           H  
ATOM   2523 3HG2 THR A 167      38.209  34.021  51.824  1.00  0.00           H  
ATOM   2524  N   VAL A 168      33.952  31.392  51.277  1.00  0.00           N  
ATOM   2525  CA  VAL A 168      32.631  30.883  51.585  1.00  0.00           C  
ATOM   2526  C   VAL A 168      33.046  29.853  52.630  1.00  0.00           C  
ATOM   2527  O   VAL A 168      33.804  28.926  52.307  1.00  0.00           O  
ATOM   2528  CB  VAL A 168      32.007  30.207  50.351  1.00  0.00           C  
ATOM   2529  CG1 VAL A 168      30.664  29.591  50.702  1.00  0.00           C  
ATOM   2530  CG2 VAL A 168      31.838  31.228  49.256  1.00  0.00           C  
ATOM   2531  H   VAL A 168      34.596  30.688  50.976  1.00  0.00           H  
ATOM   2532  HA  VAL A 168      31.879  31.620  51.903  1.00  0.00           H  
ATOM   2533  HB  VAL A 168      32.674  29.404  50.005  1.00  0.00           H  
ATOM   2534 1HG1 VAL A 168      30.234  29.114  49.809  1.00  0.00           H  
ATOM   2535 2HG1 VAL A 168      30.802  28.836  51.491  1.00  0.00           H  
ATOM   2536 3HG1 VAL A 168      29.982  30.376  51.061  1.00  0.00           H  
ATOM   2537 1HG2 VAL A 168      31.392  30.747  48.372  1.00  0.00           H  
ATOM   2538 2HG2 VAL A 168      31.179  32.036  49.606  1.00  0.00           H  
ATOM   2539 3HG2 VAL A 168      32.820  31.646  48.989  1.00  0.00           H  
ATOM   2540  N   ASP A 169      32.584  29.957  53.888  1.00  0.00           N  
ATOM   2541  CA  ASP A 169      33.061  29.032  54.918  1.00  0.00           C  
ATOM   2542  C   ASP A 169      32.582  27.584  54.725  1.00  0.00           C  
ATOM   2543  O   ASP A 169      31.660  27.338  53.925  1.00  0.00           O  
ATOM   2544  CB  ASP A 169      32.643  29.591  56.290  1.00  0.00           C  
ATOM   2545  CG  ASP A 169      31.163  29.599  56.649  1.00  0.00           C  
ATOM   2546  OD1 ASP A 169      30.325  28.976  56.001  1.00  0.00           O  
ATOM   2547  OD2 ASP A 169      30.833  30.250  57.629  1.00  0.00           O1-
ATOM   2548  H   ASP A 169      31.918  30.635  54.198  1.00  0.00           H  
ATOM   2549  HA  ASP A 169      34.157  28.969  54.843  1.00  0.00           H  
ATOM   2550  HB2 ASP A 169      33.172  29.013  57.062  1.00  0.00           H  
ATOM   2551  HB3 ASP A 169      33.009  30.626  56.354  1.00  0.00           H  
ATOM   2552  N   TYR A 170      33.173  26.648  55.478  1.00  0.00           N  
ATOM   2553  CA  TYR A 170      32.886  25.246  55.291  1.00  0.00           C  
ATOM   2554  C   TYR A 170      31.421  24.871  55.413  1.00  0.00           C  
ATOM   2555  O   TYR A 170      30.912  24.113  54.585  1.00  0.00           O  
ATOM   2556  CB  TYR A 170      33.747  24.454  56.274  1.00  0.00           C  
ATOM   2557  CG  TYR A 170      33.429  22.976  56.220  1.00  0.00           C  
ATOM   2558  CD1 TYR A 170      33.833  22.196  55.131  1.00  0.00           C  
ATOM   2559  CD2 TYR A 170      32.684  22.404  57.249  1.00  0.00           C  
ATOM   2560  CE1 TYR A 170      33.486  20.848  55.071  1.00  0.00           C  
ATOM   2561  CE2 TYR A 170      32.339  21.056  57.185  1.00  0.00           C  
ATOM   2562  CZ  TYR A 170      32.742  20.283  56.096  1.00  0.00           C  
ATOM   2563  OH  TYR A 170      32.426  18.944  56.072  1.00  0.00           O  
ATOM   2564  H   TYR A 170      33.834  26.846  56.201  1.00  0.00           H  
ATOM   2565  HA  TYR A 170      33.132  24.995  54.249  1.00  0.00           H  
ATOM   2566  HB2 TYR A 170      34.810  24.611  56.039  1.00  0.00           H  
ATOM   2567  HB3 TYR A 170      33.583  24.830  57.294  1.00  0.00           H  
ATOM   2568  HD1 TYR A 170      34.425  22.647  54.320  1.00  0.00           H  
ATOM   2569  HD2 TYR A 170      32.370  23.014  58.108  1.00  0.00           H  
ATOM   2570  HE1 TYR A 170      33.801  20.235  54.214  1.00  0.00           H  
ATOM   2571  HE2 TYR A 170      31.748  20.601  57.994  1.00  0.00           H  
ATOM   2572  HH  TYR A 170      31.891  18.713  56.884  1.00  0.00           H  
ATOM   2573  N   ALA A 171      30.730  25.430  56.395  1.00  0.00           N  
ATOM   2574  CA  ALA A 171      29.324  25.150  56.593  1.00  0.00           C  
ATOM   2575  C   ALA A 171      28.434  25.468  55.400  1.00  0.00           C  
ATOM   2576  O   ALA A 171      27.504  24.702  55.109  1.00  0.00           O  
ATOM   2577  CB  ALA A 171      28.771  25.949  57.770  1.00  0.00           C  
ATOM   2578  H   ALA A 171      31.119  26.073  57.056  1.00  0.00           H  
ATOM   2579  HA  ALA A 171      29.296  24.064  56.769  1.00  0.00           H  
ATOM   2580  HB1 ALA A 171      27.702  25.719  57.901  1.00  0.00           H  
ATOM   2581  HB2 ALA A 171      29.316  25.680  58.686  1.00  0.00           H  
ATOM   2582  HB3 ALA A 171      28.892  27.024  57.574  1.00  0.00           H  
ATOM   2583  N   ILE A 172      28.693  26.591  54.714  1.00  0.00           N  
ATOM   2584  CA  ILE A 172      27.890  26.924  53.546  1.00  0.00           C  
ATOM   2585  C   ILE A 172      28.376  26.119  52.343  1.00  0.00           C  
ATOM   2586  O   ILE A 172      27.574  25.601  51.564  1.00  0.00           O  
ATOM   2587  CB  ILE A 172      27.992  28.432  53.261  1.00  0.00           C  
ATOM   2588  CG1 ILE A 172      27.254  29.192  54.365  1.00  0.00           C  
ATOM   2589  CG2 ILE A 172      27.323  28.793  51.958  1.00  0.00           C  
ATOM   2590  CD1 ILE A 172      27.635  30.679  54.478  1.00  0.00           C  
ATOM   2591  H   ILE A 172      29.414  27.247  54.939  1.00  0.00           H  
ATOM   2592  HA  ILE A 172      26.837  26.671  53.738  1.00  0.00           H  
ATOM   2593  HB  ILE A 172      29.060  28.695  53.215  1.00  0.00           H  
ATOM   2594 2HG1 ILE A 172      26.173  29.116  54.185  1.00  0.00           H  
ATOM   2595 3HG1 ILE A 172      27.455  28.701  55.328  1.00  0.00           H  
ATOM   2596 1HG2 ILE A 172      27.414  29.876  51.786  1.00  0.00           H  
ATOM   2597 2HG2 ILE A 172      27.807  28.249  51.134  1.00  0.00           H  
ATOM   2598 3HG2 ILE A 172      26.259  28.518  52.003  1.00  0.00           H  
ATOM   2599 1HD1 ILE A 172      27.060  31.145  55.292  1.00  0.00           H  
ATOM   2600 2HD1 ILE A 172      28.710  30.767  54.692  1.00  0.00           H  
ATOM   2601 3HD1 ILE A 172      27.407  31.189  53.531  1.00  0.00           H  
ATOM   2602  N   CYS A 173      29.689  25.969  52.210  1.00  0.00           N  
ATOM   2603  CA  CYS A 173      30.251  25.339  51.018  1.00  0.00           C  
ATOM   2604  C   CYS A 173      29.961  23.837  50.949  1.00  0.00           C  
ATOM   2605  O   CYS A 173      29.817  23.286  49.848  1.00  0.00           O  
ATOM   2606  CB  CYS A 173      31.757  25.602  50.983  1.00  0.00           C  
ATOM   2607  SG  CYS A 173      32.433  25.258  49.334  1.00  0.00           S  
ATOM   2608  H   CYS A 173      30.363  26.264  52.887  1.00  0.00           H  
ATOM   2609  HA  CYS A 173      29.767  25.784  50.136  1.00  0.00           H  
ATOM   2610  HB2 CYS A 173      31.958  26.648  51.257  1.00  0.00           H  
ATOM   2611  HB3 CYS A 173      32.262  24.972  51.730  1.00  0.00           H  
ATOM   2612  N   SER A 174      29.823  23.181  52.113  1.00  0.00           N  
ATOM   2613  CA  SER A 174      29.465  21.777  52.128  1.00  0.00           C  
ATOM   2614  C   SER A 174      27.964  21.582  52.207  1.00  0.00           C  
ATOM   2615  O   SER A 174      27.509  20.450  52.323  1.00  0.00           O  
ATOM   2616  CB  SER A 174      30.189  21.088  53.292  1.00  0.00           C  
ATOM   2617  OG  SER A 174      29.739  21.517  54.560  1.00  0.00           O  
ATOM   2618  H   SER A 174      29.950  23.594  53.015  1.00  0.00           H  
ATOM   2619  HA  SER A 174      29.787  21.316  51.183  1.00  0.00           H  
ATOM   2620  HB2 SER A 174      31.269  21.280  53.208  1.00  0.00           H  
ATOM   2621  HB3 SER A 174      30.049  20.000  53.208  1.00  0.00           H  
ATOM   2622  HG  SER A 174      30.086  22.436  54.745  1.00  0.00           H  
ATOM   2623  N   SER A 175      27.142  22.625  52.095  1.00  0.00           N  
ATOM   2624  CA  SER A 175      25.706  22.433  52.049  1.00  0.00           C  
ATOM   2625  C   SER A 175      25.315  21.912  50.666  1.00  0.00           C  
ATOM   2626  O   SER A 175      26.064  22.023  49.684  1.00  0.00           O  
ATOM   2627  CB  SER A 175      24.970  23.749  52.334  1.00  0.00           C  
ATOM   2628  OG  SER A 175      24.994  24.695  51.267  1.00  0.00           O  
ATOM   2629  H   SER A 175      27.441  23.577  52.037  1.00  0.00           H  
ATOM   2630  HA  SER A 175      25.419  21.704  52.821  1.00  0.00           H  
ATOM   2631  HB2 SER A 175      25.414  24.214  53.227  1.00  0.00           H  
ATOM   2632  HB3 SER A 175      23.922  23.520  52.578  1.00  0.00           H  
ATOM   2633  HG  SER A 175      25.855  25.203  51.292  1.00  0.00           H  
ATOM   2634  N   SER A 176      24.108  21.345  50.588  1.00  0.00           N  
ATOM   2635  CA  SER A 176      23.558  20.739  49.377  1.00  0.00           C  
ATOM   2636  C   SER A 176      23.542  21.577  48.117  1.00  0.00           C  
ATOM   2637  O   SER A 176      23.801  21.061  47.036  1.00  0.00           O  
ATOM   2638  CB  SER A 176      22.135  20.312  49.596  1.00  0.00           C  
ATOM   2639  OG  SER A 176      22.077  19.481  50.731  1.00  0.00           O  
ATOM   2640  H   SER A 176      23.486  21.292  51.369  1.00  0.00           H  
ATOM   2641  HA  SER A 176      24.263  19.913  49.205  1.00  0.00           H  
ATOM   2642  HB2 SER A 176      21.759  19.776  48.712  1.00  0.00           H  
ATOM   2643  HB3 SER A 176      21.491  21.192  49.738  1.00  0.00           H  
ATOM   2644  HG  SER A 176      21.132  19.191  50.885  1.00  0.00           H  
ATOM   2645  N   SER A 177      23.219  22.857  48.294  1.00  0.00           N  
ATOM   2646  CA  SER A 177      23.118  23.850  47.223  1.00  0.00           C  
ATOM   2647  C   SER A 177      24.442  24.224  46.567  1.00  0.00           C  
ATOM   2648  O   SER A 177      24.453  24.751  45.452  1.00  0.00           O  
ATOM   2649  CB  SER A 177      22.504  25.142  47.762  1.00  0.00           C  
ATOM   2650  OG  SER A 177      21.460  24.899  48.710  1.00  0.00           O  
ATOM   2651  H   SER A 177      23.018  23.238  49.197  1.00  0.00           H  
ATOM   2652  HA  SER A 177      22.491  23.367  46.460  1.00  0.00           H  
ATOM   2653  HB2 SER A 177      22.102  25.730  46.925  1.00  0.00           H  
ATOM   2654  HB3 SER A 177      23.289  25.750  48.234  1.00  0.00           H  
ATOM   2655  HG  SER A 177      21.093  25.771  49.033  1.00  0.00           H  
ATOM   2656  N   TYR A 178      25.535  23.983  47.307  1.00  0.00           N  
ATOM   2657  CA  TYR A 178      26.890  24.281  46.881  1.00  0.00           C  
ATOM   2658  C   TYR A 178      27.619  23.011  46.514  1.00  0.00           C  
ATOM   2659  O   TYR A 178      27.164  22.337  45.599  1.00  0.00           O  
ATOM   2660  CB  TYR A 178      27.652  25.008  48.006  1.00  0.00           C  
ATOM   2661  CG  TYR A 178      27.183  26.419  48.191  1.00  0.00           C  
ATOM   2662  CD1 TYR A 178      25.897  26.636  48.682  1.00  0.00           C  
ATOM   2663  CD2 TYR A 178      28.019  27.482  47.836  1.00  0.00           C  
ATOM   2664  CE1 TYR A 178      25.419  27.914  48.815  1.00  0.00           C  
ATOM   2665  CE2 TYR A 178      27.542  28.777  47.967  1.00  0.00           C  
ATOM   2666  CZ  TYR A 178      26.236  28.978  48.455  1.00  0.00           C  
ATOM   2667  OH  TYR A 178      25.702  30.245  48.558  1.00  0.00           O  
ATOM   2668  H   TYR A 178      25.488  23.575  48.219  1.00  0.00           H  
ATOM   2669  HA  TYR A 178      26.841  24.933  45.996  1.00  0.00           H  
ATOM   2670  HB2 TYR A 178      27.525  24.455  48.948  1.00  0.00           H  
ATOM   2671  HB3 TYR A 178      28.728  25.009  47.777  1.00  0.00           H  
ATOM   2672  HD1 TYR A 178      25.265  25.781  48.964  1.00  0.00           H  
ATOM   2673  HD2 TYR A 178      29.036  27.294  47.460  1.00  0.00           H  
ATOM   2674  HE1 TYR A 178      24.404  28.094  49.198  1.00  0.00           H  
ATOM   2675  HE2 TYR A 178      28.174  29.635  47.694  1.00  0.00           H  
ATOM   2676  HH  TYR A 178      26.384  30.919  48.274  1.00  0.00           H  
ATOM   2677  N   TRP A 179      28.703  22.614  47.188  1.00  0.00           N  
ATOM   2678  CA  TRP A 179      29.459  21.473  46.786  1.00  0.00           C  
ATOM   2679  C   TRP A 179      29.047  20.239  47.519  1.00  0.00           C  
ATOM   2680  O   TRP A 179      29.473  19.132  47.172  1.00  0.00           O  
ATOM   2681  CB  TRP A 179      30.907  21.759  47.026  1.00  0.00           C  
ATOM   2682  CG  TRP A 179      31.535  22.526  45.861  1.00  0.00           C  
ATOM   2683  CD1 TRP A 179      31.853  23.867  45.917  1.00  0.00           C  
ATOM   2684  CD2 TRP A 179      31.905  21.954  44.670  1.00  0.00           C  
ATOM   2685  CE2 TRP A 179      32.492  23.036  43.991  1.00  0.00           C  
ATOM   2686  CE3 TRP A 179      31.832  20.691  44.080  1.00  0.00           C  
ATOM   2687  NE1 TRP A 179      32.436  24.133  44.765  1.00  0.00           N  
ATOM   2688  CZ2 TRP A 179      33.022  22.858  42.704  1.00  0.00           C  
ATOM   2689  CZ3 TRP A 179      32.368  20.529  42.790  1.00  0.00           C  
ATOM   2690  CH2 TRP A 179      32.960  21.598  42.102  1.00  0.00           C  
ATOM   2691  H   TRP A 179      29.054  23.076  48.002  1.00  0.00           H  
ATOM   2692  HA  TRP A 179      29.273  21.285  45.717  1.00  0.00           H  
ATOM   2693  HB2 TRP A 179      31.017  22.344  47.951  1.00  0.00           H  
ATOM   2694  HB3 TRP A 179      31.448  20.813  47.177  1.00  0.00           H  
ATOM   2695  HD1 TRP A 179      31.661  24.565  46.745  1.00  0.00           H  
ATOM   2696  HE1 TRP A 179      32.789  25.031  44.503  1.00  0.00           H  
ATOM   2697  HE3 TRP A 179      31.369  19.847  44.610  1.00  0.00           H  
ATOM   2698  HZ2 TRP A 179      33.483  23.704  42.173  1.00  0.00           H  
ATOM   2699  HZ3 TRP A 179      32.322  19.541  42.309  1.00  0.00           H  
ATOM   2700  HH2 TRP A 179      33.373  21.446  41.095  1.00  0.00           H  
ATOM   2701  N   GLY A 180      28.210  20.412  48.538  1.00  0.00           N  
ATOM   2702  CA  GLY A 180      27.825  19.266  49.344  1.00  0.00           C  
ATOM   2703  C   GLY A 180      29.045  18.559  49.908  1.00  0.00           C  
ATOM   2704  O   GLY A 180      30.085  19.151  50.229  1.00  0.00           O  
ATOM   2705  H   GLY A 180      27.807  21.286  48.811  1.00  0.00           H  
ATOM   2706  HA2 GLY A 180      27.174  19.595  50.169  1.00  0.00           H  
ATOM   2707  HA3 GLY A 180      27.240  18.563  48.733  1.00  0.00           H  
ATOM   2708  N   SER A 181      28.925  17.238  49.853  1.00  0.00           N  
ATOM   2709  CA  SER A 181      29.941  16.340  50.365  1.00  0.00           C  
ATOM   2710  C   SER A 181      31.309  16.334  49.682  1.00  0.00           C  
ATOM   2711  O   SER A 181      32.283  15.799  50.198  1.00  0.00           O  
ATOM   2712  CB  SER A 181      29.387  14.939  50.321  1.00  0.00           C  
ATOM   2713  OG  SER A 181      30.124  14.284  51.323  1.00  0.00           O  
ATOM   2714  H   SER A 181      28.133  16.772  49.458  1.00  0.00           H  
ATOM   2715  HA  SER A 181      30.153  16.722  51.374  1.00  0.00           H  
ATOM   2716  HB2 SER A 181      29.533  14.474  49.335  1.00  0.00           H  
ATOM   2717  HB3 SER A 181      28.307  14.920  50.529  1.00  0.00           H  
ATOM   2718  HG  SER A 181      31.086  14.546  51.255  1.00  0.00           H  
ATOM   2719  N   THR A 182      31.407  16.889  48.481  1.00  0.00           N  
ATOM   2720  CA  THR A 182      32.661  16.931  47.749  1.00  0.00           C  
ATOM   2721  C   THR A 182      33.692  17.801  48.448  1.00  0.00           C  
ATOM   2722  O   THR A 182      34.880  17.492  48.375  1.00  0.00           O  
ATOM   2723  CB  THR A 182      32.274  17.405  46.348  1.00  0.00           C  
ATOM   2724  CG2 THR A 182      33.382  17.642  45.343  1.00  0.00           C  
ATOM   2725  OG1 THR A 182      31.458  16.337  45.928  1.00  0.00           O  
ATOM   2726  H   THR A 182      30.638  17.311  48.001  1.00  0.00           H  
ATOM   2727  HA  THR A 182      33.163  15.955  47.695  1.00  0.00           H  
ATOM   2728  HB  THR A 182      31.828  18.408  46.398  1.00  0.00           H  
ATOM   2729  HG1 THR A 182      30.520  16.663  45.807  1.00  0.00           H  
ATOM   2730 1HG2 THR A 182      32.946  17.977  44.390  1.00  0.00           H  
ATOM   2731 2HG2 THR A 182      34.064  18.415  45.725  1.00  0.00           H  
ATOM   2732 3HG2 THR A 182      33.939  16.708  45.183  1.00  0.00           H  
ATOM   2733  N   VAL A 183      33.290  18.860  49.160  1.00  0.00           N  
ATOM   2734  CA  VAL A 183      34.289  19.674  49.850  1.00  0.00           C  
ATOM   2735  C   VAL A 183      34.500  19.178  51.293  1.00  0.00           C  
ATOM   2736  O   VAL A 183      33.589  18.754  51.989  1.00  0.00           O  
ATOM   2737  CB  VAL A 183      33.850  21.176  49.783  1.00  0.00           C  
ATOM   2738  CG1 VAL A 183      32.502  21.384  50.404  1.00  0.00           C  
ATOM   2739  CG2 VAL A 183      34.765  22.037  50.637  1.00  0.00           C  
ATOM   2740  H   VAL A 183      32.341  19.156  49.267  1.00  0.00           H  
ATOM   2741  HA  VAL A 183      35.265  19.579  49.352  1.00  0.00           H  
ATOM   2742  HB  VAL A 183      33.867  21.441  48.716  1.00  0.00           H  
ATOM   2743 1HG1 VAL A 183      32.228  22.447  50.339  1.00  0.00           H  
ATOM   2744 2HG1 VAL A 183      31.754  20.779  49.870  1.00  0.00           H  
ATOM   2745 3HG1 VAL A 183      32.533  21.078  51.460  1.00  0.00           H  
ATOM   2746 1HG2 VAL A 183      34.442  23.087  50.577  1.00  0.00           H  
ATOM   2747 2HG2 VAL A 183      34.719  21.698  51.682  1.00  0.00           H  
ATOM   2748 3HG2 VAL A 183      35.798  21.951  50.269  1.00  0.00           H  
ATOM   2749  N   LYS A 184      35.757  19.181  51.693  1.00  0.00           N  
ATOM   2750  CA  LYS A 184      36.157  18.724  52.999  1.00  0.00           C  
ATOM   2751  C   LYS A 184      36.649  19.960  53.749  1.00  0.00           C  
ATOM   2752  O   LYS A 184      36.811  21.044  53.177  1.00  0.00           O  
ATOM   2753  CB  LYS A 184      37.310  17.701  52.914  1.00  0.00           C  
ATOM   2754  CG  LYS A 184      37.101  16.504  51.967  1.00  0.00           C  
ATOM   2755  CD  LYS A 184      35.773  15.775  52.209  1.00  0.00           C  
ATOM   2756  CE  LYS A 184      35.540  14.574  51.275  1.00  0.00           C  
ATOM   2757  NZ  LYS A 184      35.159  14.977  49.934  1.00  0.00           N1+
ATOM   2758  H   LYS A 184      36.516  19.497  51.124  1.00  0.00           H  
ATOM   2759  HA  LYS A 184      35.313  18.229  53.502  1.00  0.00           H  
ATOM   2760  HB2 LYS A 184      38.220  18.232  52.600  1.00  0.00           H  
ATOM   2761  HB3 LYS A 184      37.498  17.309  53.925  1.00  0.00           H  
ATOM   2762  HG2 LYS A 184      37.135  16.857  50.926  1.00  0.00           H  
ATOM   2763  HG3 LYS A 184      37.931  15.794  52.093  1.00  0.00           H  
ATOM   2764  HD2 LYS A 184      35.741  15.427  53.252  1.00  0.00           H  
ATOM   2765  HD3 LYS A 184      34.945  16.490  52.084  1.00  0.00           H  
ATOM   2766  HE2 LYS A 184      36.457  13.969  51.227  1.00  0.00           H  
ATOM   2767  HE3 LYS A 184      34.753  13.932  51.698  1.00  0.00           H  
ATOM   2768  HZ1 LYS A 184      34.894  14.170  49.406  1.00  0.00           H  
ATOM   2769  HZ2 LYS A 184      34.388  15.612  49.983  1.00  0.00           H  
ATOM   2770  HZ3 LYS A 184      35.933  15.426  49.488  1.00  0.00           H  
ATOM   2771  N   ASN A 185      36.902  19.776  55.052  1.00  0.00           N  
ATOM   2772  CA  ASN A 185      37.415  20.827  55.926  1.00  0.00           C  
ATOM   2773  C   ASN A 185      38.883  21.166  55.709  1.00  0.00           C  
ATOM   2774  O   ASN A 185      39.338  22.228  56.118  1.00  0.00           O  
ATOM   2775  CB  ASN A 185      37.171  20.414  57.386  1.00  0.00           C  
ATOM   2776  CG  ASN A 185      37.226  21.631  58.297  1.00  0.00           C  
ATOM   2777  ND2 ASN A 185      36.275  22.566  58.178  1.00  0.00           N  
ATOM   2778  OD1 ASN A 185      38.165  21.754  59.082  1.00  0.00           O  
ATOM   2779  H   ASN A 185      36.757  18.903  55.518  1.00  0.00           H  
ATOM   2780  HA  ASN A 185      36.869  21.748  55.675  1.00  0.00           H  
ATOM   2781  HB2 ASN A 185      36.191  19.924  57.477  1.00  0.00           H  
ATOM   2782  HB3 ASN A 185      37.928  19.679  57.698  1.00  0.00           H  
ATOM   2783 1HD2 ASN A 185      36.315  23.394  58.737  1.00  0.00           H  
ATOM   2784 2HD2 ASN A 185      35.525  22.436  57.530  1.00  0.00           H  
ATOM   2785  N   SER A 186      39.614  20.304  54.984  1.00  0.00           N  
ATOM   2786  CA  SER A 186      40.971  20.557  54.532  1.00  0.00           C  
ATOM   2787  C   SER A 186      41.020  21.449  53.281  1.00  0.00           C  
ATOM   2788  O   SER A 186      42.085  21.584  52.680  1.00  0.00           O  
ATOM   2789  CB  SER A 186      41.699  19.256  54.171  1.00  0.00           C  
ATOM   2790  OG  SER A 186      40.996  18.579  53.132  1.00  0.00           O  
ATOM   2791  H   SER A 186      39.266  19.410  54.700  1.00  0.00           H  
ATOM   2792  HA  SER A 186      41.461  21.063  55.378  1.00  0.00           H  
ATOM   2793  HB2 SER A 186      41.774  18.609  55.057  1.00  0.00           H  
ATOM   2794  HB3 SER A 186      42.726  19.478  53.848  1.00  0.00           H  
ATOM   2795  HG  SER A 186      41.344  17.645  53.046  1.00  0.00           H  
ATOM   2796  N   MET A 187      39.897  22.068  52.923  1.00  0.00           N  
ATOM   2797  CA  MET A 187      39.792  22.921  51.761  1.00  0.00           C  
ATOM   2798  C   MET A 187      39.156  24.265  52.100  1.00  0.00           C  
ATOM   2799  O   MET A 187      38.369  24.366  53.041  1.00  0.00           O  
ATOM   2800  CB  MET A 187      38.934  22.243  50.705  1.00  0.00           C  
ATOM   2801  CG  MET A 187      39.440  20.936  50.067  1.00  0.00           C  
ATOM   2802  SD  MET A 187      38.061  20.074  49.285  1.00  0.00           S  
ATOM   2803  CE  MET A 187      38.817  18.498  48.976  1.00  0.00           C  
ATOM   2804  H   MET A 187      39.043  21.986  53.436  1.00  0.00           H  
ATOM   2805  HA  MET A 187      40.812  23.095  51.389  1.00  0.00           H  
ATOM   2806  HB2 MET A 187      37.952  22.035  51.156  1.00  0.00           H  
ATOM   2807  HB3 MET A 187      38.769  22.968  49.894  1.00  0.00           H  
ATOM   2808  HG2 MET A 187      40.220  21.156  49.322  1.00  0.00           H  
ATOM   2809  HG3 MET A 187      39.901  20.295  50.833  1.00  0.00           H  
ATOM   2810  HE1 MET A 187      38.167  17.902  48.318  1.00  0.00           H  
ATOM   2811  HE2 MET A 187      39.792  18.648  48.490  1.00  0.00           H  
ATOM   2812  HE3 MET A 187      38.961  17.967  49.928  1.00  0.00           H  
ATOM   2813  N   VAL A 188      39.516  25.292  51.301  1.00  0.00           N  
ATOM   2814  CA  VAL A 188      38.937  26.643  51.342  1.00  0.00           C  
ATOM   2815  C   VAL A 188      38.102  26.830  50.086  1.00  0.00           C  
ATOM   2816  O   VAL A 188      38.539  26.497  48.992  1.00  0.00           O  
ATOM   2817  CB  VAL A 188      40.029  27.783  51.357  1.00  0.00           C  
ATOM   2818  CG1 VAL A 188      39.406  29.170  51.486  1.00  0.00           C  
ATOM   2819  CG2 VAL A 188      40.940  27.588  52.543  1.00  0.00           C  
ATOM   2820  H   VAL A 188      40.226  25.198  50.604  1.00  0.00           H  
ATOM   2821  HA  VAL A 188      38.350  26.724  52.268  1.00  0.00           H  
ATOM   2822  HB  VAL A 188      40.578  27.719  50.405  1.00  0.00           H  
ATOM   2823 1HG1 VAL A 188      40.201  29.930  51.492  1.00  0.00           H  
ATOM   2824 2HG1 VAL A 188      38.733  29.351  50.636  1.00  0.00           H  
ATOM   2825 3HG1 VAL A 188      38.834  29.230  52.424  1.00  0.00           H  
ATOM   2826 1HG2 VAL A 188      41.702  28.381  52.555  1.00  0.00           H  
ATOM   2827 2HG2 VAL A 188      40.350  27.633  53.470  1.00  0.00           H  
ATOM   2828 3HG2 VAL A 188      41.434  26.608  52.470  1.00  0.00           H  
ATOM   2829  N   CYS A 189      36.888  27.323  50.209  1.00  0.00           N  
ATOM   2830  CA  CYS A 189      36.075  27.684  49.067  1.00  0.00           C  
ATOM   2831  C   CYS A 189      36.092  29.202  48.949  1.00  0.00           C  
ATOM   2832  O   CYS A 189      36.050  29.888  49.975  1.00  0.00           O  
ATOM   2833  CB  CYS A 189      34.645  27.271  49.261  1.00  0.00           C  
ATOM   2834  SG  CYS A 189      34.393  25.488  49.490  1.00  0.00           S  
ATOM   2835  H   CYS A 189      36.444  27.482  51.091  1.00  0.00           H  
ATOM   2836  HA  CYS A 189      36.479  27.183  48.175  1.00  0.00           H  
ATOM   2837  HB2 CYS A 189      34.241  27.800  50.137  1.00  0.00           H  
ATOM   2838  HB3 CYS A 189      34.061  27.600  48.389  1.00  0.00           H  
ATOM   2839  N   ALA A 190      36.133  29.780  47.732  1.00  0.00           N  
ATOM   2840  CA  ALA A 190      36.066  31.222  47.560  1.00  0.00           C  
ATOM   2841  C   ALA A 190      35.318  31.529  46.256  1.00  0.00           C  
ATOM   2842  O   ALA A 190      35.463  30.821  45.254  1.00  0.00           O  
ATOM   2843  CB  ALA A 190      37.465  31.802  47.495  1.00  0.00           C  
ATOM   2844  H   ALA A 190      36.212  29.268  46.876  1.00  0.00           H  
ATOM   2845  HA  ALA A 190      35.536  31.672  48.412  1.00  0.00           H  
ATOM   2846  HB1 ALA A 190      37.405  32.893  47.365  1.00  0.00           H  
ATOM   2847  HB2 ALA A 190      38.001  31.574  48.428  1.00  0.00           H  
ATOM   2848  HB3 ALA A 190      38.006  31.361  46.645  1.00  0.00           H  
ATOM   2849  N   GLY A 191      34.434  32.531  46.270  1.00  0.00           N  
ATOM   2850  CA  GLY A 191      33.719  32.962  45.078  1.00  0.00           C  
ATOM   2851  C   GLY A 191      32.360  32.345  44.962  1.00  0.00           C  
ATOM   2852  O   GLY A 191      31.597  32.326  45.918  1.00  0.00           O  
ATOM   2853  H   GLY A 191      34.203  33.051  47.092  1.00  0.00           H  
ATOM   2854  HA2 GLY A 191      33.619  34.057  45.092  1.00  0.00           H  
ATOM   2855  HA3 GLY A 191      34.311  32.705  44.187  1.00  0.00           H  
ATOM   2856  N   GLY A 192      32.040  31.837  43.783  1.00  0.00           N  
ATOM   2857  CA  GLY A 192      30.740  31.228  43.556  1.00  0.00           C  
ATOM   2858  C   GLY A 192      29.668  32.201  43.082  1.00  0.00           C  
ATOM   2859  O   GLY A 192      28.500  31.817  43.095  1.00  0.00           O  
ATOM   2860  H   GLY A 192      32.647  31.836  42.988  1.00  0.00           H  
ATOM   2861  HA2 GLY A 192      30.848  30.427  42.809  1.00  0.00           H  
ATOM   2862  HA3 GLY A 192      30.402  30.754  44.489  1.00  0.00           H  
ATOM   2863  N   ASP A 193      29.982  33.439  42.663  1.00  0.00           N  
ATOM   2864  CA  ASP A 193      28.951  34.384  42.219  1.00  0.00           C  
ATOM   2865  C   ASP A 193      28.463  34.212  40.769  1.00  0.00           C  
ATOM   2866  O   ASP A 193      27.549  34.913  40.326  1.00  0.00           O  
ATOM   2867  CB  ASP A 193      29.444  35.857  42.398  1.00  0.00           C  
ATOM   2868  CG  ASP A 193      30.648  36.371  41.598  1.00  0.00           C  
ATOM   2869  OD1 ASP A 193      31.183  35.652  40.763  1.00  0.00           O  
ATOM   2870  OD2 ASP A 193      31.086  37.502  41.822  1.00  0.00           O1-
ATOM   2871  H   ASP A 193      30.916  33.796  42.624  1.00  0.00           H  
ATOM   2872  HA  ASP A 193      28.089  34.155  42.863  1.00  0.00           H  
ATOM   2873  HB2 ASP A 193      28.594  36.516  42.169  1.00  0.00           H  
ATOM   2874  HB3 ASP A 193      29.678  35.995  43.465  1.00  0.00           H  
ATOM   2875  N   GLY A 194      29.058  33.302  39.993  1.00  0.00           N  
ATOM   2876  CA  GLY A 194      28.666  33.072  38.608  1.00  0.00           C  
ATOM   2877  C   GLY A 194      29.410  33.978  37.657  1.00  0.00           C  
ATOM   2878  O   GLY A 194      29.212  33.881  36.455  1.00  0.00           O  
ATOM   2879  H   GLY A 194      29.808  32.719  40.304  1.00  0.00           H  
ATOM   2880  HA2 GLY A 194      28.859  32.022  38.342  1.00  0.00           H  
ATOM   2881  HA3 GLY A 194      27.584  33.237  38.501  1.00  0.00           H  
ATOM   2882  N   VAL A 195      30.317  34.824  38.136  1.00  0.00           N  
ATOM   2883  CA  VAL A 195      30.999  35.827  37.315  1.00  0.00           C  
ATOM   2884  C   VAL A 195      32.520  35.682  37.357  1.00  0.00           C  
ATOM   2885  O   VAL A 195      33.185  35.703  36.322  1.00  0.00           O  
ATOM   2886  CB  VAL A 195      30.633  37.305  37.780  1.00  0.00           C  
ATOM   2887  CG1 VAL A 195      31.309  38.295  36.811  1.00  0.00           C  
ATOM   2888  CG2 VAL A 195      29.127  37.539  37.800  1.00  0.00           C  
ATOM   2889  H   VAL A 195      30.599  34.834  39.094  1.00  0.00           H  
ATOM   2890  HA  VAL A 195      30.649  35.654  36.288  1.00  0.00           H  
ATOM   2891  HB  VAL A 195      30.995  37.455  38.808  1.00  0.00           H  
ATOM   2892 1HG1 VAL A 195      31.070  39.325  37.113  1.00  0.00           H  
ATOM   2893 2HG1 VAL A 195      32.399  38.149  36.838  1.00  0.00           H  
ATOM   2894 3HG1 VAL A 195      30.942  38.117  35.789  1.00  0.00           H  
ATOM   2895 1HG2 VAL A 195      28.920  38.570  38.125  1.00  0.00           H  
ATOM   2896 2HG2 VAL A 195      28.718  37.384  36.791  1.00  0.00           H  
ATOM   2897 3HG2 VAL A 195      28.655  36.833  38.499  1.00  0.00           H  
ATOM   2898  N   ARG A 196      33.065  35.546  38.562  1.00  0.00           N  
ATOM   2899  CA  ARG A 196      34.491  35.488  38.801  1.00  0.00           C  
ATOM   2900  C   ARG A 196      34.839  34.107  39.316  1.00  0.00           C  
ATOM   2901  O   ARG A 196      34.085  33.568  40.119  1.00  0.00           O  
ATOM   2902  CB  ARG A 196      34.886  36.515  39.854  1.00  0.00           C  
ATOM   2903  CG  ARG A 196      34.714  37.862  39.223  1.00  0.00           C  
ATOM   2904  CD  ARG A 196      34.930  38.951  40.195  1.00  0.00           C  
ATOM   2905  NE  ARG A 196      33.793  39.058  41.100  1.00  0.00           N  
ATOM   2906  CZ  ARG A 196      33.767  40.063  41.972  1.00  0.00           C  
ATOM   2907  NH1 ARG A 196      34.737  40.976  41.958  1.00  0.00           N1+
ATOM   2908  NH2 ARG A 196      32.779  40.175  42.847  1.00  0.00           N  
ATOM   2909  H   ARG A 196      32.520  35.475  39.398  1.00  0.00           H  
ATOM   2910  HA  ARG A 196      35.028  35.702  37.865  1.00  0.00           H  
ATOM   2911  HB2 ARG A 196      34.255  36.419  40.750  1.00  0.00           H  
ATOM   2912  HB3 ARG A 196      35.927  36.364  40.176  1.00  0.00           H  
ATOM   2913  HG2 ARG A 196      35.422  37.968  38.388  1.00  0.00           H  
ATOM   2914  HG3 ARG A 196      33.702  37.942  38.800  1.00  0.00           H  
ATOM   2915  HD2 ARG A 196      35.848  38.762  40.770  1.00  0.00           H  
ATOM   2916  HD3 ARG A 196      35.073  39.903  39.663  1.00  0.00           H  
ATOM   2917  HE  ARG A 196      33.049  38.391  41.067  1.00  0.00           H  
ATOM   2918 1HH1 ARG A 196      35.481  40.905  41.294  1.00  0.00           H  
ATOM   2919 2HH1 ARG A 196      34.721  41.734  42.613  1.00  0.00           H  
ATOM   2920 1HH2 ARG A 196      32.041  39.500  42.857  1.00  0.00           H  
ATOM   2921 2HH2 ARG A 196      32.771  40.935  43.497  1.00  0.00           H  
ATOM   2922  N   SER A 197      35.979  33.564  38.913  1.00  0.00           N  
ATOM   2923  CA  SER A 197      36.435  32.266  39.407  1.00  0.00           C  
ATOM   2924  C   SER A 197      37.827  31.934  38.923  1.00  0.00           C  
ATOM   2925  O   SER A 197      38.381  32.613  38.056  1.00  0.00           O  
ATOM   2926  CB  SER A 197      35.516  31.125  38.938  1.00  0.00           C  
ATOM   2927  OG  SER A 197      35.579  30.921  37.537  1.00  0.00           O  
ATOM   2928  H   SER A 197      36.598  33.994  38.255  1.00  0.00           H  
ATOM   2929  HA  SER A 197      36.422  32.350  40.504  1.00  0.00           H  
ATOM   2930  HB2 SER A 197      34.479  31.351  39.226  1.00  0.00           H  
ATOM   2931  HB3 SER A 197      35.798  30.196  39.454  1.00  0.00           H  
ATOM   2932  HG  SER A 197      36.410  30.413  37.311  1.00  0.00           H  
ATOM   2933  N   GLY A 198      38.416  30.874  39.496  1.00  0.00           N  
ATOM   2934  CA  GLY A 198      39.617  30.293  38.932  1.00  0.00           C  
ATOM   2935  C   GLY A 198      39.170  29.471  37.732  1.00  0.00           C  
ATOM   2936  O   GLY A 198      37.980  29.231  37.537  1.00  0.00           O  
ATOM   2937  H   GLY A 198      38.082  30.423  40.322  1.00  0.00           H  
ATOM   2938  HA2 GLY A 198      40.327  31.076  38.629  1.00  0.00           H  
ATOM   2939  HA3 GLY A 198      40.130  29.661  39.671  1.00  0.00           H  
ATOM   2940  N   CYS A 199      40.081  29.026  36.892  1.00  0.00           N  
ATOM   2941  CA  CYS A 199      39.727  28.225  35.720  1.00  0.00           C  
ATOM   2942  C   CYS A 199      40.957  27.422  35.386  1.00  0.00           C  
ATOM   2943  O   CYS A 199      42.008  27.627  35.993  1.00  0.00           O  
ATOM   2944  CB  CYS A 199      39.328  29.131  34.530  1.00  0.00           C  
ATOM   2945  SG  CYS A 199      38.225  28.329  33.331  1.00  0.00           S  
ATOM   2946  H   CYS A 199      41.061  29.199  36.993  1.00  0.00           H  
ATOM   2947  HA  CYS A 199      38.861  27.579  35.925  1.00  0.00           H  
ATOM   2948  HB2 CYS A 199      38.835  30.035  34.919  1.00  0.00           H  
ATOM   2949  HB3 CYS A 199      40.240  29.460  34.011  1.00  0.00           H  
ATOM   2950  N   GLN A 200      40.899  26.473  34.446  1.00  0.00           N  
ATOM   2951  CA  GLN A 200      42.059  25.637  34.132  1.00  0.00           C  
ATOM   2952  C   GLN A 200      43.299  26.434  33.808  1.00  0.00           C  
ATOM   2953  O   GLN A 200      43.212  27.460  33.129  1.00  0.00           O  
ATOM   2954  CB  GLN A 200      41.739  24.724  32.964  1.00  0.00           C  
ATOM   2955  CG  GLN A 200      40.756  23.595  33.294  1.00  0.00           C  
ATOM   2956  CD  GLN A 200      39.296  24.008  33.436  1.00  0.00           C  
ATOM   2957  NE2 GLN A 200      38.527  23.558  34.413  1.00  0.00           N  
ATOM   2958  OE1 GLN A 200      38.806  24.796  32.652  1.00  0.00           O  
ATOM   2959  H   GLN A 200      40.083  26.271  33.903  1.00  0.00           H  
ATOM   2960  HA  GLN A 200      42.271  25.052  35.039  1.00  0.00           H  
ATOM   2961  HB2 GLN A 200      41.323  25.329  32.145  1.00  0.00           H  
ATOM   2962  HB3 GLN A 200      42.676  24.281  32.594  1.00  0.00           H  
ATOM   2963  HG2 GLN A 200      40.826  22.831  32.506  1.00  0.00           H  
ATOM   2964  HG3 GLN A 200      41.076  23.119  34.233  1.00  0.00           H  
ATOM   2965 1HE2 GLN A 200      37.579  23.869  34.486  1.00  0.00           H  
ATOM   2966 2HE2 GLN A 200      38.893  22.908  35.078  1.00  0.00           H  
ATOM   2967  N   GLY A 201      44.430  26.081  34.421  1.00  0.00           N  
ATOM   2968  CA  GLY A 201      45.717  26.753  34.232  1.00  0.00           C  
ATOM   2969  C   GLY A 201      46.036  27.628  35.434  1.00  0.00           C  
ATOM   2970  O   GLY A 201      47.154  28.128  35.525  1.00  0.00           O  
ATOM   2971  H   GLY A 201      44.477  25.317  35.065  1.00  0.00           H  
ATOM   2972  HA2 GLY A 201      46.512  26.005  34.093  1.00  0.00           H  
ATOM   2973  HA3 GLY A 201      45.688  27.366  33.320  1.00  0.00           H  
ATOM   2974  N   ASP A 202      45.020  27.897  36.280  1.00  0.00           N  
ATOM   2975  CA  ASP A 202      45.189  28.613  37.565  1.00  0.00           C  
ATOM   2976  C   ASP A 202      45.573  27.651  38.708  1.00  0.00           C  
ATOM   2977  O   ASP A 202      46.133  28.082  39.708  1.00  0.00           O  
ATOM   2978  CB  ASP A 202      43.900  29.314  37.962  1.00  0.00           C  
ATOM   2979  CG  ASP A 202      43.529  30.488  37.067  1.00  0.00           C  
ATOM   2980  OD1 ASP A 202      44.420  31.171  36.586  1.00  0.00           O  
ATOM   2981  OD2 ASP A 202      42.351  30.716  36.869  1.00  0.00           O1-
ATOM   2982  H   ASP A 202      44.074  27.629  36.095  1.00  0.00           H  
ATOM   2983  HA  ASP A 202      45.996  29.344  37.413  1.00  0.00           H  
ATOM   2984  HB2 ASP A 202      43.078  28.583  37.948  1.00  0.00           H  
ATOM   2985  HB3 ASP A 202      43.994  29.672  38.998  1.00  0.00           H  
ATOM   2986  N   SER A 203      45.274  26.349  38.553  1.00  0.00           N  
ATOM   2987  CA  SER A 203      45.615  25.291  39.514  1.00  0.00           C  
ATOM   2988  C   SER A 203      47.002  25.396  40.050  1.00  0.00           C  
ATOM   2989  O   SER A 203      47.926  25.697  39.298  1.00  0.00           O  
ATOM   2990  CB  SER A 203      45.565  23.910  38.915  1.00  0.00           C  
ATOM   2991  OG  SER A 203      44.251  23.480  38.620  1.00  0.00           O  
ATOM   2992  H   SER A 203      44.785  26.004  37.751  1.00  0.00           H  
ATOM   2993  HA  SER A 203      44.859  25.435  40.300  1.00  0.00           H  
ATOM   2994  HB2 SER A 203      46.029  23.197  39.613  1.00  0.00           H  
ATOM   2995  HB3 SER A 203      46.164  23.895  37.993  1.00  0.00           H  
ATOM   2996  HG  SER A 203      44.275  22.536  38.291  1.00  0.00           H  
ATOM   2997  N   GLY A 204      47.148  25.161  41.349  1.00  0.00           N  
ATOM   2998  CA  GLY A 204      48.449  25.201  41.990  1.00  0.00           C  
ATOM   2999  C   GLY A 204      48.847  26.581  42.513  1.00  0.00           C  
ATOM   3000  O   GLY A 204      49.753  26.692  43.350  1.00  0.00           O  
ATOM   3001  H   GLY A 204      46.391  24.945  41.965  1.00  0.00           H  
ATOM   3002  HA2 GLY A 204      48.455  24.488  42.828  1.00  0.00           H  
ATOM   3003  HA3 GLY A 204      49.210  24.861  41.272  1.00  0.00           H  
ATOM   3004  N   GLY A 205      48.169  27.620  41.986  1.00  0.00           N  
ATOM   3005  CA  GLY A 205      48.518  28.982  42.337  1.00  0.00           C  
ATOM   3006  C   GLY A 205      47.891  29.412  43.654  1.00  0.00           C  
ATOM   3007  O   GLY A 205      47.089  28.687  44.229  1.00  0.00           O  
ATOM   3008  H   GLY A 205      47.408  27.532  41.342  1.00  0.00           H  
ATOM   3009  HA2 GLY A 205      49.611  29.073  42.405  1.00  0.00           H  
ATOM   3010  HA3 GLY A 205      48.187  29.661  41.537  1.00  0.00           H  
ATOM   3011  N   PRO A 206      48.219  30.615  44.114  1.00  0.00           N  
ATOM   3012  CA  PRO A 206      47.743  31.188  45.363  1.00  0.00           C  
ATOM   3013  C   PRO A 206      46.320  31.750  45.452  1.00  0.00           C  
ATOM   3014  O   PRO A 206      45.710  32.203  44.474  1.00  0.00           O  
ATOM   3015  CB  PRO A 206      48.813  32.230  45.646  1.00  0.00           C  
ATOM   3016  CG  PRO A 206      49.011  32.780  44.254  1.00  0.00           C  
ATOM   3017  CD  PRO A 206      49.166  31.512  43.441  1.00  0.00           C  
ATOM   3018  HA  PRO A 206      47.619  30.390  46.111  1.00  0.00           H  
ATOM   3019  HB2 PRO A 206      48.476  32.997  46.358  1.00  0.00           H  
ATOM   3020  HB3 PRO A 206      49.732  31.789  46.059  1.00  0.00           H  
ATOM   3021  HG2 PRO A 206      48.152  33.381  43.922  1.00  0.00           H  
ATOM   3022  HG3 PRO A 206      49.900  33.425  44.187  1.00  0.00           H  
ATOM   3023  HD2 PRO A 206      48.910  31.665  42.382  1.00  0.00           H  
ATOM   3024  HD3 PRO A 206      50.195  31.125  43.470  1.00  0.00           H  
ATOM   3025  N   LEU A 207      45.740  31.683  46.660  1.00  0.00           N  
ATOM   3026  CA  LEU A 207      44.564  32.465  47.055  1.00  0.00           C  
ATOM   3027  C   LEU A 207      45.221  33.314  48.155  1.00  0.00           C  
ATOM   3028  O   LEU A 207      45.777  32.811  49.141  1.00  0.00           O  
ATOM   3029  CB  LEU A 207      43.441  31.631  47.679  1.00  0.00           C  
ATOM   3030  CG  LEU A 207      42.235  32.419  48.179  1.00  0.00           C  
ATOM   3031  CD1 LEU A 207      41.493  33.026  47.000  1.00  0.00           C  
ATOM   3032  CD2 LEU A 207      41.315  31.515  48.961  1.00  0.00           C  
ATOM   3033  H   LEU A 207      46.077  31.085  47.388  1.00  0.00           H  
ATOM   3034  HA  LEU A 207      44.077  32.981  46.215  1.00  0.00           H  
ATOM   3035  HB2 LEU A 207      43.094  30.900  46.934  1.00  0.00           H  
ATOM   3036  HB3 LEU A 207      43.857  31.059  48.522  1.00  0.00           H  
ATOM   3037  HG  LEU A 207      42.582  33.228  48.839  1.00  0.00           H  
ATOM   3038 1HD1 LEU A 207      40.624  33.594  47.366  1.00  0.00           H  
ATOM   3039 2HD1 LEU A 207      42.166  33.700  46.449  1.00  0.00           H  
ATOM   3040 3HD1 LEU A 207      41.151  32.224  46.329  1.00  0.00           H  
ATOM   3041 1HD2 LEU A 207      40.449  32.092  49.318  1.00  0.00           H  
ATOM   3042 2HD2 LEU A 207      40.968  30.696  48.314  1.00  0.00           H  
ATOM   3043 3HD2 LEU A 207      41.856  31.097  49.823  1.00  0.00           H  
ATOM   3044  N   HIS A 208      45.298  34.621  47.896  1.00  0.00           N  
ATOM   3045  CA  HIS A 208      45.961  35.595  48.786  1.00  0.00           C  
ATOM   3046  C   HIS A 208      44.892  36.256  49.645  1.00  0.00           C  
ATOM   3047  O   HIS A 208      43.989  36.876  49.084  1.00  0.00           O  
ATOM   3048  CB  HIS A 208      46.670  36.705  47.981  1.00  0.00           C  
ATOM   3049  CG  HIS A 208      47.590  36.275  46.841  1.00  0.00           C  
ATOM   3050  CD2 HIS A 208      47.249  36.262  45.500  1.00  0.00           C  
ATOM   3051  ND1 HIS A 208      48.879  35.976  46.933  1.00  0.00           N  
ATOM   3052  CE1 HIS A 208      49.368  35.802  45.722  1.00  0.00           C  
ATOM   3053  NE2 HIS A 208      48.369  35.979  44.875  1.00  0.00           N  
ATOM   3054  H   HIS A 208      44.909  35.035  47.073  1.00  0.00           H  
ATOM   3055  HA  HIS A 208      46.709  35.061  49.392  1.00  0.00           H  
ATOM   3056  HB2 HIS A 208      45.897  37.365  47.561  1.00  0.00           H  
ATOM   3057  HB3 HIS A 208      47.261  37.309  48.685  1.00  0.00           H  
ATOM   3058  HD2 HIS A 208      46.260  36.447  45.056  1.00  0.00           H  
ATOM   3059  HE1 HIS A 208      50.409  35.557  45.465  1.00  0.00           H  
ATOM   3060  HE2 HIS A 208      48.455  35.907  43.881  1.00  0.00           H  
ATOM   3061  N   CYS A 209      44.996  36.191  50.980  1.00  0.00           N  
ATOM   3062  CA  CYS A 209      43.989  36.737  51.875  1.00  0.00           C  
ATOM   3063  C   CYS A 209      44.624  37.692  52.880  1.00  0.00           C  
ATOM   3064  O   CYS A 209      45.693  37.424  53.415  1.00  0.00           O  
ATOM   3065  CB  CYS A 209      43.292  35.613  52.641  1.00  0.00           C  
ATOM   3066  SG  CYS A 209      42.499  34.400  51.539  1.00  0.00           S  
ATOM   3067  H   CYS A 209      45.768  35.765  51.451  1.00  0.00           H  
ATOM   3068  HA  CYS A 209      43.255  37.282  51.263  1.00  0.00           H  
ATOM   3069  HB2 CYS A 209      44.026  35.098  53.278  1.00  0.00           H  
ATOM   3070  HB3 CYS A 209      42.533  36.046  53.310  1.00  0.00           H  
ATOM   3071  N   LEU A 210      43.956  38.825  53.143  1.00  0.00           N  
ATOM   3072  CA  LEU A 210      44.516  39.837  54.037  1.00  0.00           C  
ATOM   3073  C   LEU A 210      44.147  39.483  55.474  1.00  0.00           C  
ATOM   3074  O   LEU A 210      42.980  39.372  55.845  1.00  0.00           O  
ATOM   3075  CB  LEU A 210      43.970  41.211  53.632  1.00  0.00           C  
ATOM   3076  CG  LEU A 210      44.645  42.460  54.223  1.00  0.00           C  
ATOM   3077  CD1 LEU A 210      46.094  42.552  53.779  1.00  0.00           C  
ATOM   3078  CD2 LEU A 210      43.898  43.695  53.743  1.00  0.00           C  
ATOM   3079  H   LEU A 210      43.060  39.053  52.762  1.00  0.00           H  
ATOM   3080  HA  LEU A 210      45.613  39.869  53.963  1.00  0.00           H  
ATOM   3081  HB2 LEU A 210      44.024  41.285  52.536  1.00  0.00           H  
ATOM   3082  HB3 LEU A 210      42.904  41.243  53.905  1.00  0.00           H  
ATOM   3083  HG  LEU A 210      44.619  42.393  55.321  1.00  0.00           H  
ATOM   3084 1HD1 LEU A 210      46.555  43.452  54.214  1.00  0.00           H  
ATOM   3085 2HD1 LEU A 210      46.640  41.661  54.120  1.00  0.00           H  
ATOM   3086 3HD1 LEU A 210      46.139  42.612  52.681  1.00  0.00           H  
ATOM   3087 1HD2 LEU A 210      44.372  44.596  54.159  1.00  0.00           H  
ATOM   3088 2HD2 LEU A 210      43.928  43.739  52.644  1.00  0.00           H  
ATOM   3089 3HD2 LEU A 210      42.851  43.644  54.078  1.00  0.00           H  
ATOM   3090  N   VAL A 211      45.178  39.221  56.265  1.00  0.00           N  
ATOM   3091  CA  VAL A 211      45.064  38.843  57.659  1.00  0.00           C  
ATOM   3092  C   VAL A 211      46.085  39.704  58.396  1.00  0.00           C  
ATOM   3093  O   VAL A 211      47.282  39.662  58.111  1.00  0.00           O  
ATOM   3094  CB  VAL A 211      45.391  37.358  57.797  1.00  0.00           C  
ATOM   3095  CG1 VAL A 211      45.420  36.981  59.259  1.00  0.00           C  
ATOM   3096  CG2 VAL A 211      44.346  36.531  57.061  1.00  0.00           C  
ATOM   3097  H   VAL A 211      46.125  39.264  55.947  1.00  0.00           H  
ATOM   3098  HA  VAL A 211      44.054  39.000  58.067  1.00  0.00           H  
ATOM   3099  HB  VAL A 211      46.378  37.157  57.355  1.00  0.00           H  
ATOM   3100 1HG1 VAL A 211      45.656  35.910  59.357  1.00  0.00           H  
ATOM   3101 2HG1 VAL A 211      46.190  37.573  59.776  1.00  0.00           H  
ATOM   3102 3HG1 VAL A 211      44.437  37.181  59.711  1.00  0.00           H  
ATOM   3103 1HG2 VAL A 211      44.585  35.462  57.163  1.00  0.00           H  
ATOM   3104 2HG2 VAL A 211      43.353  36.727  57.492  1.00  0.00           H  
ATOM   3105 3HG2 VAL A 211      44.344  36.806  55.996  1.00  0.00           H  
ATOM   3106  N   ASN A 212      45.609  40.514  59.350  1.00  0.00           N  
ATOM   3107  CA  ASN A 212      46.451  41.420  60.147  1.00  0.00           C  
ATOM   3108  C   ASN A 212      47.369  42.328  59.331  1.00  0.00           C  
ATOM   3109  O   ASN A 212      48.572  42.393  59.569  1.00  0.00           O  
ATOM   3110  CB  ASN A 212      47.313  40.620  61.150  1.00  0.00           C  
ATOM   3111  CG  ASN A 212      46.464  39.897  62.193  1.00  0.00           C  
ATOM   3112  ND2 ASN A 212      45.453  40.547  62.789  1.00  0.00           N  
ATOM   3113  OD1 ASN A 212      46.688  38.712  62.459  1.00  0.00           O  
ATOM   3114  H   ASN A 212      44.638  40.560  59.589  1.00  0.00           H  
ATOM   3115  HA  ASN A 212      45.737  42.076  60.667  1.00  0.00           H  
ATOM   3116  HB2 ASN A 212      47.922  39.885  60.603  1.00  0.00           H  
ATOM   3117  HB3 ASN A 212      48.011  41.303  61.657  1.00  0.00           H  
ATOM   3118 1HD2 ASN A 212      44.877  40.071  63.453  1.00  0.00           H  
ATOM   3119 2HD2 ASN A 212      45.278  41.507  62.570  1.00  0.00           H  
ATOM   3120  N   GLY A 213      46.774  42.963  58.315  1.00  0.00           N  
ATOM   3121  CA  GLY A 213      47.458  43.886  57.449  1.00  0.00           C  
ATOM   3122  C   GLY A 213      48.465  43.252  56.530  1.00  0.00           C  
ATOM   3123  O   GLY A 213      49.245  43.968  55.922  1.00  0.00           O  
ATOM   3124  H   GLY A 213      45.808  42.840  58.087  1.00  0.00           H  
ATOM   3125  HA2 GLY A 213      46.712  44.420  56.842  1.00  0.00           H  
ATOM   3126  HA3 GLY A 213      47.968  44.639  58.067  1.00  0.00           H  
ATOM   3127  N   GLN A 214      48.463  41.926  56.375  1.00  0.00           N  
ATOM   3128  CA  GLN A 214      49.442  41.244  55.556  1.00  0.00           C  
ATOM   3129  C   GLN A 214      48.732  40.244  54.637  1.00  0.00           C  
ATOM   3130  O   GLN A 214      47.801  39.564  55.068  1.00  0.00           O  
ATOM   3131  CB  GLN A 214      50.392  40.592  56.546  1.00  0.00           C  
ATOM   3132  CG  GLN A 214      51.581  39.829  56.020  1.00  0.00           C  
ATOM   3133  CD  GLN A 214      52.429  39.213  57.122  1.00  0.00           C  
ATOM   3134  NE2 GLN A 214      51.869  38.255  57.861  1.00  0.00           N  
ATOM   3135  OE1 GLN A 214      53.592  39.588  57.304  1.00  0.00           O  
ATOM   3136  H   GLN A 214      47.799  41.318  56.807  1.00  0.00           H  
ATOM   3137  HA  GLN A 214      50.002  41.909  54.882  1.00  0.00           H  
ATOM   3138  HB2 GLN A 214      50.771  41.381  57.212  1.00  0.00           H  
ATOM   3139  HB3 GLN A 214      49.803  39.902  57.168  1.00  0.00           H  
ATOM   3140  HG2 GLN A 214      51.230  39.033  55.347  1.00  0.00           H  
ATOM   3141  HG3 GLN A 214      52.206  40.505  55.419  1.00  0.00           H  
ATOM   3142 1HE2 GLN A 214      52.393  37.813  58.590  1.00  0.00           H  
ATOM   3143 2HE2 GLN A 214      50.925  37.975  57.686  1.00  0.00           H  
ATOM   3144  N   TYR A 215      49.056  40.179  53.344  1.00  0.00           N  
ATOM   3145  CA  TYR A 215      48.485  39.156  52.474  1.00  0.00           C  
ATOM   3146  C   TYR A 215      49.258  37.855  52.714  1.00  0.00           C  
ATOM   3147  O   TYR A 215      50.489  37.803  52.728  1.00  0.00           O  
ATOM   3148  CB  TYR A 215      48.614  39.536  51.006  1.00  0.00           C  
ATOM   3149  CG  TYR A 215      47.472  40.408  50.538  1.00  0.00           C  
ATOM   3150  CD1 TYR A 215      46.224  39.868  50.299  1.00  0.00           C  
ATOM   3151  CD2 TYR A 215      47.664  41.778  50.384  1.00  0.00           C  
ATOM   3152  CE1 TYR A 215      45.163  40.675  49.909  1.00  0.00           C  
ATOM   3153  CE2 TYR A 215      46.602  42.606  49.993  1.00  0.00           C  
ATOM   3154  CZ  TYR A 215      45.356  42.047  49.759  1.00  0.00           C  
ATOM   3155  OH  TYR A 215      44.296  42.858  49.416  1.00  0.00           O  
ATOM   3156  H   TYR A 215      49.692  40.804  52.891  1.00  0.00           H  
ATOM   3157  HA  TYR A 215      47.415  39.045  52.705  1.00  0.00           H  
ATOM   3158  HB2 TYR A 215      49.565  40.065  50.849  1.00  0.00           H  
ATOM   3159  HB3 TYR A 215      48.649  38.622  50.395  1.00  0.00           H  
ATOM   3160  HD1 TYR A 215      46.068  38.786  50.419  1.00  0.00           H  
ATOM   3161  HD2 TYR A 215      48.656  42.214  50.570  1.00  0.00           H  
ATOM   3162  HE1 TYR A 215      44.174  40.233  49.719  1.00  0.00           H  
ATOM   3163  HE2 TYR A 215      46.757  43.688  49.873  1.00  0.00           H  
ATOM   3164  HH  TYR A 215      43.776  42.433  48.676  1.00  0.00           H  
ATOM   3165  N   ALA A 216      48.531  36.791  53.005  1.00  0.00           N  
ATOM   3166  CA  ALA A 216      49.149  35.492  53.163  1.00  0.00           C  
ATOM   3167  C   ALA A 216      48.434  34.542  52.209  1.00  0.00           C  
ATOM   3168  O   ALA A 216      47.269  34.722  51.860  1.00  0.00           O  
ATOM   3169  CB  ALA A 216      48.972  34.989  54.593  1.00  0.00           C  
ATOM   3170  H   ALA A 216      47.539  36.803  53.133  1.00  0.00           H  
ATOM   3171  HA  ALA A 216      50.227  35.551  52.948  1.00  0.00           H  
ATOM   3172  HB1 ALA A 216      49.447  34.002  54.697  1.00  0.00           H  
ATOM   3173  HB2 ALA A 216      49.440  35.697  55.292  1.00  0.00           H  
ATOM   3174  HB3 ALA A 216      47.899  34.905  54.822  1.00  0.00           H  
ATOM   3175  N   VAL A 217      49.160  33.509  51.808  1.00  0.00           N  
ATOM   3176  CA  VAL A 217      48.663  32.472  50.900  1.00  0.00           C  
ATOM   3177  C   VAL A 217      47.964  31.364  51.709  1.00  0.00           C  
ATOM   3178  O   VAL A 217      48.593  30.519  52.324  1.00  0.00           O  
ATOM   3179  CB  VAL A 217      49.861  31.894  50.067  1.00  0.00           C  
ATOM   3180  CG1 VAL A 217      49.275  30.953  49.005  1.00  0.00           C  
ATOM   3181  CG2 VAL A 217      50.678  32.990  49.377  1.00  0.00           C  
ATOM   3182  H   VAL A 217      50.107  33.363  52.099  1.00  0.00           H  
ATOM   3183  HA  VAL A 217      47.928  32.903  50.204  1.00  0.00           H  
ATOM   3184  HB  VAL A 217      50.544  31.368  50.750  1.00  0.00           H  
ATOM   3185 1HG1 VAL A 217      50.089  30.528  48.401  1.00  0.00           H  
ATOM   3186 2HG1 VAL A 217      48.722  30.140  49.499  1.00  0.00           H  
ATOM   3187 3HG1 VAL A 217      48.590  31.516  48.353  1.00  0.00           H  
ATOM   3188 1HG2 VAL A 217      51.502  32.532  48.809  1.00  0.00           H  
ATOM   3189 2HG2 VAL A 217      50.030  33.554  48.691  1.00  0.00           H  
ATOM   3190 3HG2 VAL A 217      51.091  33.672  50.135  1.00  0.00           H  
ATOM   3191  N   HIS A 218      46.642  31.422  51.724  1.00  0.00           N  
ATOM   3192  CA  HIS A 218      45.738  30.523  52.421  1.00  0.00           C  
ATOM   3193  C   HIS A 218      45.221  29.380  51.563  1.00  0.00           C  
ATOM   3194  O   HIS A 218      44.671  28.418  52.105  1.00  0.00           O  
ATOM   3195  CB  HIS A 218      44.511  31.278  52.953  1.00  0.00           C  
ATOM   3196  CG  HIS A 218      44.801  32.018  54.278  1.00  0.00           C  
ATOM   3197  CD2 HIS A 218      45.632  33.120  54.437  1.00  0.00           C  
ATOM   3198  ND1 HIS A 218      44.383  31.682  55.485  1.00  0.00           N  
ATOM   3199  CE1 HIS A 218      44.930  32.506  56.359  1.00  0.00           C  
ATOM   3200  NE2 HIS A 218      45.686  33.375  55.722  1.00  0.00           N  
ATOM   3201  H   HIS A 218      46.150  32.134  51.224  1.00  0.00           H  
ATOM   3202  HA  HIS A 218      46.343  30.104  53.238  1.00  0.00           H  
ATOM   3203  HB2 HIS A 218      44.175  32.003  52.198  1.00  0.00           H  
ATOM   3204  HB3 HIS A 218      43.684  30.568  53.107  1.00  0.00           H  
ATOM   3205  HD1 HIS A 218      43.760  30.931  55.700  1.00  0.00           H  
ATOM   3206  HD2 HIS A 218      46.147  33.673  53.637  1.00  0.00           H  
ATOM   3207  HE1 HIS A 218      44.778  32.472  57.448  1.00  0.00           H  
ATOM   3208  N   GLY A 219      45.342  29.471  50.228  1.00  0.00           N  
ATOM   3209  CA  GLY A 219      44.833  28.398  49.360  1.00  0.00           C  
ATOM   3210  C   GLY A 219      45.807  28.015  48.243  1.00  0.00           C  
ATOM   3211  O   GLY A 219      46.670  28.800  47.862  1.00  0.00           O  
ATOM   3212  H   GLY A 219      45.767  30.238  49.747  1.00  0.00           H  
ATOM   3213  HA2 GLY A 219      44.620  27.509  49.973  1.00  0.00           H  
ATOM   3214  HA3 GLY A 219      43.880  28.717  48.914  1.00  0.00           H  
ATOM   3215  N   VAL A 220      45.772  26.768  47.765  1.00  0.00           N  
ATOM   3216  CA  VAL A 220      46.492  26.328  46.557  1.00  0.00           C  
ATOM   3217  C   VAL A 220      45.304  25.994  45.632  1.00  0.00           C  
ATOM   3218  O   VAL A 220      44.425  25.183  45.999  1.00  0.00           O  
ATOM   3219  CB  VAL A 220      47.358  25.052  46.850  1.00  0.00           C  
ATOM   3220  CG1 VAL A 220      47.904  24.498  45.554  1.00  0.00           C  
ATOM   3221  CG2 VAL A 220      48.574  25.379  47.707  1.00  0.00           C  
ATOM   3222  H   VAL A 220      45.247  26.037  48.201  1.00  0.00           H  
ATOM   3223  HA  VAL A 220      47.202  27.063  46.149  1.00  0.00           H  
ATOM   3224  HB  VAL A 220      46.702  24.338  47.370  1.00  0.00           H  
ATOM   3225 1HG1 VAL A 220      48.509  23.604  45.763  1.00  0.00           H  
ATOM   3226 2HG1 VAL A 220      47.068  24.228  44.890  1.00  0.00           H  
ATOM   3227 3HG1 VAL A 220      48.529  25.258  45.064  1.00  0.00           H  
ATOM   3228 1HG2 VAL A 220      49.152  24.461  47.889  1.00  0.00           H  
ATOM   3229 2HG2 VAL A 220      49.206  26.112  47.184  1.00  0.00           H  
ATOM   3230 3HG2 VAL A 220      48.243  25.800  48.669  1.00  0.00           H  
ATOM   3231  N   THR A 221      45.156  26.558  44.422  1.00  0.00           N  
ATOM   3232  CA  THR A 221      43.934  26.295  43.626  1.00  0.00           C  
ATOM   3233  C   THR A 221      43.892  24.844  43.197  1.00  0.00           C  
ATOM   3234  O   THR A 221      44.895  24.295  42.742  1.00  0.00           O  
ATOM   3235  CB  THR A 221      43.876  27.228  42.371  1.00  0.00           C  
ATOM   3236  CG2 THR A 221      42.545  27.168  41.612  1.00  0.00           C  
ATOM   3237  OG1 THR A 221      44.114  28.552  42.861  1.00  0.00           O  
ATOM   3238  H   THR A 221      45.823  27.165  43.989  1.00  0.00           H  
ATOM   3239  HA  THR A 221      43.059  26.508  44.256  1.00  0.00           H  
ATOM   3240  HB  THR A 221      44.627  26.901  41.637  1.00  0.00           H  
ATOM   3241  HG1 THR A 221      43.551  28.714  43.671  1.00  0.00           H  
ATOM   3242 1HG2 THR A 221      42.584  27.848  40.749  1.00  0.00           H  
ATOM   3243 2HG2 THR A 221      42.368  26.141  41.261  1.00  0.00           H  
ATOM   3244 3HG2 THR A 221      41.727  27.472  42.281  1.00  0.00           H  
ATOM   3245  N   SER A 222      42.739  24.220  43.445  1.00  0.00           N  
ATOM   3246  CA  SER A 222      42.572  22.784  43.221  1.00  0.00           C  
ATOM   3247  C   SER A 222      41.517  22.422  42.196  1.00  0.00           C  
ATOM   3248  O   SER A 222      41.860  21.744  41.228  1.00  0.00           O  
ATOM   3249  CB  SER A 222      42.230  22.088  44.542  1.00  0.00           C  
ATOM   3250  OG  SER A 222      42.156  20.674  44.398  1.00  0.00           O  
ATOM   3251  H   SER A 222      41.922  24.679  43.795  1.00  0.00           H  
ATOM   3252  HA  SER A 222      43.535  22.439  42.816  1.00  0.00           H  
ATOM   3253  HB2 SER A 222      41.268  22.468  44.917  1.00  0.00           H  
ATOM   3254  HB3 SER A 222      42.991  22.339  45.295  1.00  0.00           H  
ATOM   3255  HG  SER A 222      43.033  20.326  44.066  1.00  0.00           H  
ATOM   3256  N   PHE A 223      40.255  22.816  42.328  1.00  0.00           N  
ATOM   3257  CA  PHE A 223      39.280  22.478  41.320  1.00  0.00           C  
ATOM   3258  C   PHE A 223      38.103  23.410  41.229  1.00  0.00           C  
ATOM   3259  O   PHE A 223      37.856  24.241  42.107  1.00  0.00           O  
ATOM   3260  CB  PHE A 223      38.771  21.033  41.538  1.00  0.00           C  
ATOM   3261  CG  PHE A 223      38.050  20.707  42.848  1.00  0.00           C  
ATOM   3262  CD1 PHE A 223      36.669  20.829  42.928  1.00  0.00           C  
ATOM   3263  CD2 PHE A 223      38.761  20.224  43.945  1.00  0.00           C  
ATOM   3264  CE1 PHE A 223      35.987  20.471  44.075  1.00  0.00           C  
ATOM   3265  CE2 PHE A 223      38.071  19.864  45.096  1.00  0.00           C  
ATOM   3266  CZ  PHE A 223      36.689  19.987  45.156  1.00  0.00           C  
ATOM   3267  H   PHE A 223      39.903  23.349  43.097  1.00  0.00           H  
ATOM   3268  HA  PHE A 223      39.815  22.576  40.364  1.00  0.00           H  
ATOM   3269  HB2 PHE A 223      38.088  20.789  40.711  1.00  0.00           H  
ATOM   3270  HB3 PHE A 223      39.634  20.357  41.452  1.00  0.00           H  
ATOM   3271  HD1 PHE A 223      36.109  21.217  42.064  1.00  0.00           H  
ATOM   3272  HD2 PHE A 223      39.856  20.129  43.901  1.00  0.00           H  
ATOM   3273  HE1 PHE A 223      34.893  20.572  44.124  1.00  0.00           H  
ATOM   3274  HE2 PHE A 223      38.625  19.479  45.966  1.00  0.00           H  
ATOM   3275  HZ  PHE A 223      36.153  19.697  46.073  1.00  0.00           H  
ATOM   3276  N   VAL A 224      37.429  23.254  40.091  1.00  0.00           N  
ATOM   3277  CA  VAL A 224      36.189  23.902  39.753  1.00  0.00           C  
ATOM   3278  C   VAL A 224      35.204  22.838  39.271  1.00  0.00           C  
ATOM   3279  O   VAL A 224      35.500  21.659  39.101  1.00  0.00           O  
ATOM   3280  CB  VAL A 224      36.337  25.007  38.598  1.00  0.00           C  
ATOM   3281  CG1 VAL A 224      37.147  26.203  39.144  1.00  0.00           C  
ATOM   3282  CG2 VAL A 224      37.020  24.449  37.342  1.00  0.00           C  
ATOM   3283  H   VAL A 224      37.755  22.649  39.364  1.00  0.00           H  
ATOM   3284  HA  VAL A 224      35.839  24.420  40.658  1.00  0.00           H  
ATOM   3285  HB  VAL A 224      35.326  25.327  38.304  1.00  0.00           H  
ATOM   3286 1HG1 VAL A 224      37.252  26.965  38.357  1.00  0.00           H  
ATOM   3287 2HG1 VAL A 224      36.622  26.638  40.007  1.00  0.00           H  
ATOM   3288 3HG1 VAL A 224      38.145  25.859  39.457  1.00  0.00           H  
ATOM   3289 1HG2 VAL A 224      37.098  25.240  36.583  1.00  0.00           H  
ATOM   3290 2HG2 VAL A 224      38.027  24.089  37.601  1.00  0.00           H  
ATOM   3291 3HG2 VAL A 224      36.425  23.614  36.941  1.00  0.00           H  
ATOM   3292  N   SER A 225      33.975  23.262  39.085  1.00  0.00           N  
ATOM   3293  CA  SER A 225      32.898  22.420  38.578  1.00  0.00           C  
ATOM   3294  C   SER A 225      33.255  21.896  37.209  1.00  0.00           C  
ATOM   3295  O   SER A 225      33.913  22.568  36.412  1.00  0.00           O  
ATOM   3296  CB  SER A 225      31.630  23.233  38.477  1.00  0.00           C  
ATOM   3297  OG  SER A 225      30.614  22.466  37.880  1.00  0.00           O  
ATOM   3298  H   SER A 225      33.689  24.200  39.279  1.00  0.00           H  
ATOM   3299  HA  SER A 225      32.749  21.575  39.267  1.00  0.00           H  
ATOM   3300  HB2 SER A 225      31.813  24.141  37.884  1.00  0.00           H  
ATOM   3301  HB3 SER A 225      31.314  23.561  39.478  1.00  0.00           H  
ATOM   3302  HG  SER A 225      29.740  22.945  37.965  1.00  0.00           H  
ATOM   3303  N   ARG A 226      32.831  20.677  36.941  1.00  0.00           N  
ATOM   3304  CA  ARG A 226      33.070  20.156  35.615  1.00  0.00           C  
ATOM   3305  C   ARG A 226      32.085  20.778  34.653  1.00  0.00           C  
ATOM   3306  O   ARG A 226      32.307  20.694  33.461  1.00  0.00           O  
ATOM   3307  CB  ARG A 226      32.945  18.644  35.597  1.00  0.00           C  
ATOM   3308  CG  ARG A 226      31.607  18.042  35.843  1.00  0.00           C  
ATOM   3309  CD  ARG A 226      31.811  16.640  35.304  1.00  0.00           C  
ATOM   3310  NE  ARG A 226      31.289  15.744  36.275  1.00  0.00           N  
ATOM   3311  CZ  ARG A 226      30.013  15.407  36.312  1.00  0.00           C  
ATOM   3312  NH1 ARG A 226      29.148  15.748  35.312  1.00  0.00           N1+
ATOM   3313  NH2 ARG A 226      29.687  14.675  37.404  1.00  0.00           N  
ATOM   3314  H   ARG A 226      32.353  20.069  37.575  1.00  0.00           H  
ATOM   3315  HA  ARG A 226      34.095  20.414  35.308  1.00  0.00           H  
ATOM   3316  HB2 ARG A 226      33.296  18.290  34.616  1.00  0.00           H  
ATOM   3317  HB3 ARG A 226      33.637  18.242  36.351  1.00  0.00           H  
ATOM   3318  HG2 ARG A 226      31.341  18.042  36.910  1.00  0.00           H  
ATOM   3319  HG3 ARG A 226      30.806  18.578  35.312  1.00  0.00           H  
ATOM   3320  HD2 ARG A 226      31.297  16.514  34.340  1.00  0.00           H  
ATOM   3321  HD3 ARG A 226      32.880  16.443  35.127  1.00  0.00           H  
ATOM   3322  HE  ARG A 226      31.910  15.354  36.955  1.00  0.00           H  
ATOM   3323 1HH1 ARG A 226      29.475  16.268  34.524  1.00  0.00           H  
ATOM   3324 2HH1 ARG A 226      28.187  15.478  35.370  1.00  0.00           H  
ATOM   3325 1HH2 ARG A 226      30.388  14.445  38.080  1.00  0.00           H  
ATOM   3326 2HH2 ARG A 226      28.745  14.365  37.535  1.00  0.00           H  
ATOM   3327  N   LEU A 227      31.016  21.428  35.133  1.00  0.00           N  
ATOM   3328  CA  LEU A 227      30.072  22.151  34.298  1.00  0.00           C  
ATOM   3329  C   LEU A 227      30.622  23.496  33.810  1.00  0.00           C  
ATOM   3330  O   LEU A 227      30.063  24.089  32.878  1.00  0.00           O  
ATOM   3331  CB  LEU A 227      28.801  22.415  35.069  1.00  0.00           C  
ATOM   3332  CG  LEU A 227      28.141  21.221  35.724  1.00  0.00           C  
ATOM   3333  CD1 LEU A 227      27.028  21.728  36.607  1.00  0.00           C  
ATOM   3334  CD2 LEU A 227      27.630  20.245  34.685  1.00  0.00           C  
ATOM   3335  H   LEU A 227      30.792  21.461  36.107  1.00  0.00           H  
ATOM   3336  HA  LEU A 227      29.881  21.515  33.422  1.00  0.00           H  
ATOM   3337  HB2 LEU A 227      29.021  23.157  35.849  1.00  0.00           H  
ATOM   3338  HB3 LEU A 227      28.075  22.875  34.382  1.00  0.00           H  
ATOM   3339  HG  LEU A 227      28.871  20.671  36.335  1.00  0.00           H  
ATOM   3340 1HD1 LEU A 227      26.531  20.877  37.097  1.00  0.00           H  
ATOM   3341 2HD1 LEU A 227      27.445  22.399  37.374  1.00  0.00           H  
ATOM   3342 3HD1 LEU A 227      26.296  22.277  35.998  1.00  0.00           H  
ATOM   3343 1HD2 LEU A 227      27.156  19.389  35.187  1.00  0.00           H  
ATOM   3344 2HD2 LEU A 227      26.892  20.746  34.041  1.00  0.00           H  
ATOM   3345 3HD2 LEU A 227      28.471  19.889  34.071  1.00  0.00           H  
ATOM   3346  N   GLY A 228      31.733  23.996  34.362  1.00  0.00           N  
ATOM   3347  CA  GLY A 228      32.289  25.284  33.972  1.00  0.00           C  
ATOM   3348  C   GLY A 228      33.033  25.945  35.114  1.00  0.00           C  
ATOM   3349  O   GLY A 228      32.890  25.596  36.286  1.00  0.00           O  
ATOM   3350  H   GLY A 228      32.254  23.526  35.074  1.00  0.00           H  
ATOM   3351  HA2 GLY A 228      32.972  25.146  33.121  1.00  0.00           H  
ATOM   3352  HA3 GLY A 228      31.479  25.945  33.631  1.00  0.00           H  
ATOM   3353  N   CYS A 229      33.840  26.932  34.773  1.00  0.00           N  
ATOM   3354  CA  CYS A 229      34.614  27.615  35.777  1.00  0.00           C  
ATOM   3355  C   CYS A 229      33.795  28.560  36.654  1.00  0.00           C  
ATOM   3356  O   CYS A 229      33.857  28.439  37.858  1.00  0.00           O  
ATOM   3357  CB  CYS A 229      35.709  28.342  35.058  1.00  0.00           C  
ATOM   3358  SG  CYS A 229      36.885  27.193  34.305  1.00  0.00           S  
ATOM   3359  H   CYS A 229      33.969  27.265  33.839  1.00  0.00           H  
ATOM   3360  HA  CYS A 229      35.016  26.874  36.485  1.00  0.00           H  
ATOM   3361  HB2 CYS A 229      35.274  28.985  34.280  1.00  0.00           H  
ATOM   3362  HB3 CYS A 229      36.238  28.999  35.763  1.00  0.00           H  
ATOM   3363  N   ASN A 230      33.037  29.528  36.132  1.00  0.00           N  
ATOM   3364  CA  ASN A 230      32.220  30.454  36.903  1.00  0.00           C  
ATOM   3365  C   ASN A 230      30.805  29.946  36.907  1.00  0.00           C  
ATOM   3366  O   ASN A 230      29.990  30.103  35.996  1.00  0.00           O  
ATOM   3367  CB  ASN A 230      32.267  31.850  36.301  1.00  0.00           C  
ATOM   3368  CG  ASN A 230      31.912  31.908  34.808  1.00  0.00           C  
ATOM   3369  ND2 ASN A 230      30.970  32.757  34.382  1.00  0.00           N  
ATOM   3370  OD1 ASN A 230      32.477  31.156  34.000  1.00  0.00           O  
ATOM   3371  H   ASN A 230      32.978  29.686  35.146  1.00  0.00           H  
ATOM   3372  HA  ASN A 230      32.609  30.516  37.930  1.00  0.00           H  
ATOM   3373  HB2 ASN A 230      31.573  32.499  36.856  1.00  0.00           H  
ATOM   3374  HB3 ASN A 230      33.277  32.263  36.442  1.00  0.00           H  
ATOM   3375 1HD2 ASN A 230      30.722  32.785  33.414  1.00  0.00           H  
ATOM   3376 2HD2 ASN A 230      30.513  33.364  35.033  1.00  0.00           H  
ATOM   3377  N   VAL A 231      30.521  29.191  37.944  1.00  0.00           N  
ATOM   3378  CA  VAL A 231      29.200  28.610  38.100  1.00  0.00           C  
ATOM   3379  C   VAL A 231      28.684  29.076  39.460  1.00  0.00           C  
ATOM   3380  O   VAL A 231      29.375  29.029  40.486  1.00  0.00           O  
ATOM   3381  CB  VAL A 231      29.333  27.063  37.993  1.00  0.00           C  
ATOM   3382  CG1 VAL A 231      27.989  26.374  38.239  1.00  0.00           C  
ATOM   3383  CG2 VAL A 231      29.767  26.708  36.587  1.00  0.00           C  
ATOM   3384  H   VAL A 231      31.167  28.968  38.675  1.00  0.00           H  
ATOM   3385  HA  VAL A 231      28.486  28.923  37.324  1.00  0.00           H  
ATOM   3386  HB  VAL A 231      30.062  26.730  38.746  1.00  0.00           H  
ATOM   3387 1HG1 VAL A 231      28.115  25.284  38.157  1.00  0.00           H  
ATOM   3388 2HG1 VAL A 231      27.626  26.625  39.246  1.00  0.00           H  
ATOM   3389 3HG1 VAL A 231      27.259  26.716  37.491  1.00  0.00           H  
ATOM   3390 1HG2 VAL A 231      29.865  25.616  36.498  1.00  0.00           H  
ATOM   3391 2HG2 VAL A 231      29.016  27.068  35.869  1.00  0.00           H  
ATOM   3392 3HG2 VAL A 231      30.736  27.181  36.371  1.00  0.00           H  
ATOM   3393  N   THR A 232      27.473  29.630  39.417  1.00  0.00           N  
ATOM   3394  CA  THR A 232      26.793  30.101  40.610  1.00  0.00           C  
ATOM   3395  C   THR A 232      26.633  28.931  41.587  1.00  0.00           C  
ATOM   3396  O   THR A 232      26.124  27.855  41.242  1.00  0.00           O  
ATOM   3397  CB  THR A 232      25.422  30.665  40.194  1.00  0.00           C  
ATOM   3398  CG2 THR A 232      24.564  31.086  41.370  1.00  0.00           C  
ATOM   3399  OG1 THR A 232      25.678  31.783  39.340  1.00  0.00           O  
ATOM   3400  H   THR A 232      26.955  29.761  38.572  1.00  0.00           H  
ATOM   3401  HA  THR A 232      27.370  30.893  41.109  1.00  0.00           H  
ATOM   3402  HB  THR A 232      24.850  29.877  39.683  1.00  0.00           H  
ATOM   3403  HG1 THR A 232      25.878  31.458  38.416  1.00  0.00           H  
ATOM   3404 1HG2 THR A 232      23.604  31.477  41.003  1.00  0.00           H  
ATOM   3405 2HG2 THR A 232      24.381  30.218  42.020  1.00  0.00           H  
ATOM   3406 3HG2 THR A 232      25.084  31.869  41.942  1.00  0.00           H  
ATOM   3407  N   ARG A 233      27.118  29.195  42.808  1.00  0.00           N  
ATOM   3408  CA  ARG A 233      27.094  28.260  43.943  1.00  0.00           C  
ATOM   3409  C   ARG A 233      28.011  27.061  43.804  1.00  0.00           C  
ATOM   3410  O   ARG A 233      27.884  26.057  44.490  1.00  0.00           O  
ATOM   3411  CB  ARG A 233      25.659  27.755  44.231  1.00  0.00           C  
ATOM   3412  CG  ARG A 233      24.850  28.901  44.786  1.00  0.00           C  
ATOM   3413  CD  ARG A 233      23.422  28.523  45.083  1.00  0.00           C  
ATOM   3414  NE  ARG A 233      22.850  29.706  45.708  1.00  0.00           N  
ATOM   3415  CZ  ARG A 233      21.944  29.689  46.704  1.00  0.00           C  
ATOM   3416  NH1 ARG A 233      21.396  28.567  47.196  1.00  0.00           N1+
ATOM   3417  NH2 ARG A 233      21.564  30.869  47.209  1.00  0.00           N  
ATOM   3418  H   ARG A 233      27.541  30.072  43.036  1.00  0.00           H  
ATOM   3419  HA  ARG A 233      27.474  28.858  44.785  1.00  0.00           H  
ATOM   3420  HB2 ARG A 233      25.197  27.372  43.309  1.00  0.00           H  
ATOM   3421  HB3 ARG A 233      25.684  26.922  44.949  1.00  0.00           H  
ATOM   3422  HG2 ARG A 233      25.326  29.266  45.708  1.00  0.00           H  
ATOM   3423  HG3 ARG A 233      24.862  29.733  44.067  1.00  0.00           H  
ATOM   3424  HD2 ARG A 233      22.879  28.255  44.164  1.00  0.00           H  
ATOM   3425  HD3 ARG A 233      23.368  27.652  45.753  1.00  0.00           H  
ATOM   3426  HE  ARG A 233      23.155  30.598  45.374  1.00  0.00           H  
ATOM   3427 1HH1 ARG A 233      21.657  27.677  46.821  1.00  0.00           H  
ATOM   3428 2HH1 ARG A 233      20.727  28.621  47.937  1.00  0.00           H  
ATOM   3429 1HH2 ARG A 233      21.951  31.716  46.847  1.00  0.00           H  
ATOM   3430 2HH2 ARG A 233      20.893  30.903  47.949  1.00  0.00           H  
ATOM   3431  N   LYS A 234      29.003  27.205  42.930  1.00  0.00           N  
ATOM   3432  CA  LYS A 234      30.097  26.257  42.874  1.00  0.00           C  
ATOM   3433  C   LYS A 234      31.334  27.132  42.933  1.00  0.00           C  
ATOM   3434  O   LYS A 234      31.986  27.408  41.931  1.00  0.00           O  
ATOM   3435  CB  LYS A 234      30.108  25.449  41.580  1.00  0.00           C  
ATOM   3436  CG  LYS A 234      28.950  24.499  41.473  1.00  0.00           C  
ATOM   3437  CD  LYS A 234      29.144  23.304  42.369  1.00  0.00           C  
ATOM   3438  CE  LYS A 234      27.906  22.414  42.294  1.00  0.00           C  
ATOM   3439  NZ  LYS A 234      26.749  23.138  42.835  1.00  0.00           N1+
ATOM   3440  H   LYS A 234      29.066  27.953  42.270  1.00  0.00           H  
ATOM   3441  HA  LYS A 234      30.023  25.518  43.685  1.00  0.00           H  
ATOM   3442  HB2 LYS A 234      30.090  26.139  40.723  1.00  0.00           H  
ATOM   3443  HB3 LYS A 234      31.048  24.883  41.517  1.00  0.00           H  
ATOM   3444  HG2 LYS A 234      28.019  25.018  41.744  1.00  0.00           H  
ATOM   3445  HG3 LYS A 234      28.840  24.165  40.431  1.00  0.00           H  
ATOM   3446  HD2 LYS A 234      30.036  22.739  42.062  1.00  0.00           H  
ATOM   3447  HD3 LYS A 234      29.313  23.631  43.407  1.00  0.00           H  
ATOM   3448  HE2 LYS A 234      27.715  22.121  41.251  1.00  0.00           H  
ATOM   3449  HE3 LYS A 234      28.071  21.487  42.863  1.00  0.00           H  
ATOM   3450  HZ1 LYS A 234      26.326  22.597  43.563  1.00  0.00           H  
ATOM   3451  HZ2 LYS A 234      27.049  24.018  43.205  1.00  0.00           H  
ATOM   3452  HZ3 LYS A 234      26.082  23.293  42.106  1.00  0.00           H  
ATOM   3453  N   PRO A 235      31.710  27.630  44.106  1.00  0.00           N  
ATOM   3454  CA  PRO A 235      32.953  28.327  44.303  1.00  0.00           C  
ATOM   3455  C   PRO A 235      34.168  27.543  43.906  1.00  0.00           C  
ATOM   3456  O   PRO A 235      34.147  26.306  43.879  1.00  0.00           O  
ATOM   3457  CB  PRO A 235      32.949  28.694  45.774  1.00  0.00           C  
ATOM   3458  CG  PRO A 235      31.871  27.906  46.437  1.00  0.00           C  
ATOM   3459  CD  PRO A 235      30.891  27.666  45.317  1.00  0.00           C  
ATOM   3460  HA  PRO A 235      33.018  29.208  43.649  1.00  0.00           H  
ATOM   3461  HB2 PRO A 235      33.925  28.471  46.230  1.00  0.00           H  
ATOM   3462  HB3 PRO A 235      32.773  29.772  45.901  1.00  0.00           H  
ATOM   3463  HG2 PRO A 235      32.253  26.962  46.853  1.00  0.00           H  
ATOM   3464  HG3 PRO A 235      31.412  28.462  47.268  1.00  0.00           H  
ATOM   3465  HD2 PRO A 235      30.346  26.721  45.461  1.00  0.00           H  
ATOM   3466  HD3 PRO A 235      30.138  28.467  45.268  1.00  0.00           H  
ATOM   3467  N   THR A 236      35.247  28.289  43.628  1.00  0.00           N  
ATOM   3468  CA  THR A 236      36.523  27.669  43.339  1.00  0.00           C  
ATOM   3469  C   THR A 236      36.999  27.077  44.676  1.00  0.00           C  
ATOM   3470  O   THR A 236      36.767  27.652  45.752  1.00  0.00           O  
ATOM   3471  CB  THR A 236      37.538  28.707  42.833  1.00  0.00           C  
ATOM   3472  CG2 THR A 236      38.860  28.067  42.422  1.00  0.00           C  
ATOM   3473  OG1 THR A 236      36.911  29.407  41.733  1.00  0.00           O  
ATOM   3474  H   THR A 236      35.251  29.290  43.601  1.00  0.00           H  
ATOM   3475  HA  THR A 236      36.429  26.906  42.553  1.00  0.00           H  
ATOM   3476  HB  THR A 236      37.799  29.409  43.637  1.00  0.00           H  
ATOM   3477  HG1 THR A 236      36.299  30.112  42.091  1.00  0.00           H  
ATOM   3478 1HG2 THR A 236      39.551  28.846  42.067  1.00  0.00           H  
ATOM   3479 2HG2 THR A 236      39.302  27.550  43.287  1.00  0.00           H  
ATOM   3480 3HG2 THR A 236      38.682  27.342  41.613  1.00  0.00           H  
ATOM   3481  N   VAL A 237      37.621  25.894  44.592  1.00  0.00           N  
ATOM   3482  CA  VAL A 237      38.028  25.155  45.777  1.00  0.00           C  
ATOM   3483  C   VAL A 237      39.523  25.094  45.774  1.00  0.00           C  
ATOM   3484  O   VAL A 237      40.175  24.820  44.757  1.00  0.00           O  
ATOM   3485  CB  VAL A 237      37.447  23.711  45.757  1.00  0.00           C  
ATOM   3486  CG1 VAL A 237      37.769  23.025  47.081  1.00  0.00           C  
ATOM   3487  CG2 VAL A 237      35.950  23.706  45.618  1.00  0.00           C  
ATOM   3488  H   VAL A 237      37.846  25.443  43.728  1.00  0.00           H  
ATOM   3489  HA  VAL A 237      37.651  25.656  46.681  1.00  0.00           H  
ATOM   3490  HB  VAL A 237      37.896  23.193  44.895  1.00  0.00           H  
ATOM   3491 1HG1 VAL A 237      37.361  22.002  47.074  1.00  0.00           H  
ATOM   3492 2HG1 VAL A 237      38.860  22.982  47.217  1.00  0.00           H  
ATOM   3493 3HG1 VAL A 237      37.318  23.592  47.908  1.00  0.00           H  
ATOM   3494 1HG2 VAL A 237      35.586  22.669  45.607  1.00  0.00           H  
ATOM   3495 2HG2 VAL A 237      35.501  24.244  46.465  1.00  0.00           H  
ATOM   3496 3HG2 VAL A 237      35.667  24.203  44.677  1.00  0.00           H  
ATOM   3497  N   PHE A 238      40.050  25.300  46.990  1.00  0.00           N  
ATOM   3498  CA  PHE A 238      41.463  25.396  47.226  1.00  0.00           C  
ATOM   3499  C   PHE A 238      41.870  24.437  48.330  1.00  0.00           C  
ATOM   3500  O   PHE A 238      41.102  24.173  49.257  1.00  0.00           O  
ATOM   3501  CB  PHE A 238      41.880  26.810  47.694  1.00  0.00           C  
ATOM   3502  CG  PHE A 238      41.465  27.928  46.752  1.00  0.00           C  
ATOM   3503  CD1 PHE A 238      40.141  28.381  46.706  1.00  0.00           C  
ATOM   3504  CD2 PHE A 238      42.414  28.490  45.902  1.00  0.00           C  
ATOM   3505  CE1 PHE A 238      39.771  29.390  45.803  1.00  0.00           C  
ATOM   3506  CE2 PHE A 238      42.032  29.505  44.999  1.00  0.00           C  
ATOM   3507  CZ  PHE A 238      40.718  29.950  44.949  1.00  0.00           C  
ATOM   3508  H   PHE A 238      39.495  25.401  47.816  1.00  0.00           H  
ATOM   3509  HA  PHE A 238      41.955  25.158  46.271  1.00  0.00           H  
ATOM   3510  HB2 PHE A 238      41.442  27.000  48.685  1.00  0.00           H  
ATOM   3511  HB3 PHE A 238      42.974  26.836  47.816  1.00  0.00           H  
ATOM   3512  HD1 PHE A 238      39.389  27.945  47.379  1.00  0.00           H  
ATOM   3513  HD2 PHE A 238      43.458  28.145  45.936  1.00  0.00           H  
ATOM   3514  HE1 PHE A 238      38.728  29.739  45.770  1.00  0.00           H  
ATOM   3515  HE2 PHE A 238      42.783  29.947  44.328  1.00  0.00           H  
ATOM   3516  HZ  PHE A 238      40.427  30.741  44.241  1.00  0.00           H  
ATOM   3517  N   THR A 239      43.087  23.928  48.239  1.00  0.00           N  
ATOM   3518  CA  THR A 239      43.670  23.161  49.326  1.00  0.00           C  
ATOM   3519  C   THR A 239      43.915  24.188  50.449  1.00  0.00           C  
ATOM   3520  O   THR A 239      44.530  25.235  50.169  1.00  0.00           O  
ATOM   3521  CB  THR A 239      45.031  22.531  48.894  1.00  0.00           C  
ATOM   3522  CG2 THR A 239      45.679  21.745  50.009  1.00  0.00           C  
ATOM   3523  OG1 THR A 239      44.785  21.685  47.773  1.00  0.00           O  
ATOM   3524  H   THR A 239      43.677  24.030  47.439  1.00  0.00           H  
ATOM   3525  HA  THR A 239      43.014  22.336  49.635  1.00  0.00           H  
ATOM   3526  HB  THR A 239      45.731  23.339  48.636  1.00  0.00           H  
ATOM   3527  HG1 THR A 239      45.654  21.341  47.416  1.00  0.00           H  
ATOM   3528 1HG2 THR A 239      46.631  21.323  49.655  1.00  0.00           H  
ATOM   3529 2HG2 THR A 239      45.869  22.409  50.865  1.00  0.00           H  
ATOM   3530 3HG2 THR A 239      45.010  20.929  50.319  1.00  0.00           H  
ATOM   3531  N   ARG A 240      43.491  23.895  51.701  1.00  0.00           N  
ATOM   3532  CA  ARG A 240      43.757  24.805  52.821  1.00  0.00           C  
ATOM   3533  C   ARG A 240      45.173  24.634  53.318  1.00  0.00           C  
ATOM   3534  O   ARG A 240      45.543  23.636  53.933  1.00  0.00           O  
ATOM   3535  CB  ARG A 240      42.747  24.547  53.938  1.00  0.00           C  
ATOM   3536  CG  ARG A 240      42.994  25.501  55.139  1.00  0.00           C  
ATOM   3537  CD  ARG A 240      41.782  25.664  56.039  1.00  0.00           C  
ATOM   3538  NE  ARG A 240      41.407  24.409  56.655  1.00  0.00           N  
ATOM   3539  CZ  ARG A 240      42.099  23.801  57.642  1.00  0.00           C  
ATOM   3540  NH1 ARG A 240      43.244  24.244  58.194  1.00  0.00           N1+
ATOM   3541  NH2 ARG A 240      41.584  22.667  58.112  1.00  0.00           N  
ATOM   3542  H   ARG A 240      42.985  23.068  51.945  1.00  0.00           H  
ATOM   3543  HA  ARG A 240      43.648  25.845  52.479  1.00  0.00           H  
ATOM   3544  HB2 ARG A 240      41.725  24.691  53.555  1.00  0.00           H  
ATOM   3545  HB3 ARG A 240      42.821  23.502  54.272  1.00  0.00           H  
ATOM   3546  HG2 ARG A 240      43.835  25.117  55.735  1.00  0.00           H  
ATOM   3547  HG3 ARG A 240      43.294  26.488  54.758  1.00  0.00           H  
ATOM   3548  HD2 ARG A 240      42.001  26.407  56.820  1.00  0.00           H  
ATOM   3549  HD3 ARG A 240      40.937  26.054  55.452  1.00  0.00           H  
ATOM   3550  HE  ARG A 240      40.575  23.961  56.327  1.00  0.00           H  
ATOM   3551 1HH1 ARG A 240      43.655  25.098  57.875  1.00  0.00           H  
ATOM   3552 2HH1 ARG A 240      43.683  23.719  58.923  1.00  0.00           H  
ATOM   3553 1HH2 ARG A 240      40.731  22.311  57.734  1.00  0.00           H  
ATOM   3554 2HH2 ARG A 240      42.053  22.171  58.843  1.00  0.00           H  
ATOM   3555  N   VAL A 241      46.027  25.627  53.010  1.00  0.00           N  
ATOM   3556  CA  VAL A 241      47.452  25.604  53.300  1.00  0.00           C  
ATOM   3557  C   VAL A 241      47.722  25.445  54.813  1.00  0.00           C  
ATOM   3558  O   VAL A 241      48.665  24.769  55.227  1.00  0.00           O  
ATOM   3559  CB  VAL A 241      48.113  26.940  52.750  1.00  0.00           C  
ATOM   3560  CG1 VAL A 241      49.581  26.973  53.154  1.00  0.00           C  
ATOM   3561  CG2 VAL A 241      48.055  27.020  51.205  1.00  0.00           C  
ATOM   3562  H   VAL A 241      45.733  26.466  52.551  1.00  0.00           H  
ATOM   3563  HA  VAL A 241      47.901  24.734  52.799  1.00  0.00           H  
ATOM   3564  HB  VAL A 241      47.551  27.786  53.175  1.00  0.00           H  
ATOM   3565 1HG1 VAL A 241      50.045  27.896  52.776  1.00  0.00           H  
ATOM   3566 2HG1 VAL A 241      49.660  26.946  54.252  1.00  0.00           H  
ATOM   3567 3HG1 VAL A 241      50.099  26.101  52.729  1.00  0.00           H  
ATOM   3568 1HG2 VAL A 241      48.522  27.957  50.868  1.00  0.00           H  
ATOM   3569 2HG2 VAL A 241      48.596  26.165  50.773  1.00  0.00           H  
ATOM   3570 3HG2 VAL A 241      47.006  26.995  50.875  1.00  0.00           H  
ATOM   3571  N   SER A 242      46.894  26.078  55.638  1.00  0.00           N  
ATOM   3572  CA  SER A 242      47.076  26.021  57.078  1.00  0.00           C  
ATOM   3573  C   SER A 242      46.840  24.614  57.644  1.00  0.00           C  
ATOM   3574  O   SER A 242      47.169  24.376  58.800  1.00  0.00           O  
ATOM   3575  CB  SER A 242      46.125  27.031  57.772  1.00  0.00           C  
ATOM   3576  OG  SER A 242      44.771  26.637  57.750  1.00  0.00           O  
ATOM   3577  H   SER A 242      46.110  26.622  55.339  1.00  0.00           H  
ATOM   3578  HA  SER A 242      48.124  26.287  57.281  1.00  0.00           H  
ATOM   3579  HB2 SER A 242      46.222  28.011  57.283  1.00  0.00           H  
ATOM   3580  HB3 SER A 242      46.443  27.161  58.818  1.00  0.00           H  
ATOM   3581  HG  SER A 242      44.229  27.272  58.301  1.00  0.00           H  
ATOM   3582  N   ALA A 243      46.237  23.695  56.877  1.00  0.00           N  
ATOM   3583  CA  ALA A 243      46.126  22.314  57.282  1.00  0.00           C  
ATOM   3584  C   ALA A 243      47.408  21.541  56.994  1.00  0.00           C  
ATOM   3585  O   ALA A 243      47.528  20.401  57.448  1.00  0.00           O  
ATOM   3586  CB  ALA A 243      44.956  21.658  56.556  1.00  0.00           C  
ATOM   3587  H   ALA A 243      45.828  23.896  55.987  1.00  0.00           H  
ATOM   3588  HA  ALA A 243      45.952  22.292  58.367  1.00  0.00           H  
ATOM   3589  HB1 ALA A 243      44.875  20.604  56.867  1.00  0.00           H  
ATOM   3590  HB2 ALA A 243      44.025  22.186  56.807  1.00  0.00           H  
ATOM   3591  HB3 ALA A 243      45.123  21.706  55.470  1.00  0.00           H  
ATOM   3592  N   TYR A 244      48.428  22.112  56.324  1.00  0.00           N  
ATOM   3593  CA  TYR A 244      49.640  21.392  55.909  1.00  0.00           C  
ATOM   3594  C   TYR A 244      50.951  21.998  56.343  1.00  0.00           C  
ATOM   3595  O   TYR A 244      52.022  21.588  55.903  1.00  0.00           O  
ATOM   3596  CB  TYR A 244      49.706  21.235  54.362  1.00  0.00           C  
ATOM   3597  CG  TYR A 244      48.520  20.429  53.820  1.00  0.00           C  
ATOM   3598  CD1 TYR A 244      48.586  19.030  53.778  1.00  0.00           C  
ATOM   3599  CD2 TYR A 244      47.328  21.075  53.467  1.00  0.00           C  
ATOM   3600  CE1 TYR A 244      47.468  18.283  53.409  1.00  0.00           C  
ATOM   3601  CE2 TYR A 244      46.209  20.334  53.107  1.00  0.00           C  
ATOM   3602  CZ  TYR A 244      46.289  18.933  53.082  1.00  0.00           C  
ATOM   3603  OH  TYR A 244      45.189  18.191  52.744  1.00  0.00           O  
ATOM   3604  H   TYR A 244      48.430  23.077  56.060  1.00  0.00           H  
ATOM   3605  HA  TYR A 244      49.535  20.428  56.427  1.00  0.00           H  
ATOM   3606  HB2 TYR A 244      49.717  22.230  53.892  1.00  0.00           H  
ATOM   3607  HB3 TYR A 244      50.645  20.737  54.084  1.00  0.00           H  
ATOM   3608  HD1 TYR A 244      49.524  18.518  54.040  1.00  0.00           H  
ATOM   3609  HD2 TYR A 244      47.277  22.174  53.475  1.00  0.00           H  
ATOM   3610  HE1 TYR A 244      47.522  17.185  53.377  1.00  0.00           H  
ATOM   3611  HE2 TYR A 244      45.269  20.841  52.844  1.00  0.00           H  
ATOM   3612  HH  TYR A 244      45.442  17.225  52.690  1.00  0.00           H  
ATOM   3613  N   ILE A 245      50.915  22.939  57.290  1.00  0.00           N  
ATOM   3614  CA  ILE A 245      52.110  23.639  57.737  1.00  0.00           C  
ATOM   3615  C   ILE A 245      53.170  22.713  58.288  1.00  0.00           C  
ATOM   3616  O   ILE A 245      54.335  22.864  57.937  1.00  0.00           O  
ATOM   3617  CB  ILE A 245      51.666  24.701  58.767  1.00  0.00           C  
ATOM   3618  CG1 ILE A 245      50.695  25.693  58.114  1.00  0.00           C  
ATOM   3619  CG2 ILE A 245      52.893  25.373  59.328  1.00  0.00           C  
ATOM   3620  CD1 ILE A 245      51.208  26.430  56.857  1.00  0.00           C  
ATOM   3621  H   ILE A 245      50.077  23.226  57.753  1.00  0.00           H  
ATOM   3622  HA  ILE A 245      52.594  24.122  56.876  1.00  0.00           H  
ATOM   3623  HB  ILE A 245      51.125  24.232  59.601  1.00  0.00           H  
ATOM   3624 2HG1 ILE A 245      49.777  25.150  57.845  1.00  0.00           H  
ATOM   3625 3HG1 ILE A 245      50.415  26.446  58.865  1.00  0.00           H  
ATOM   3626 1HG2 ILE A 245      52.591  26.134  60.064  1.00  0.00           H  
ATOM   3627 2HG2 ILE A 245      53.532  24.624  59.817  1.00  0.00           H  
ATOM   3628 3HG2 ILE A 245      53.453  25.856  58.513  1.00  0.00           H  
ATOM   3629 1HD1 ILE A 245      50.426  27.108  56.484  1.00  0.00           H  
ATOM   3630 2HD1 ILE A 245      52.107  27.012  57.113  1.00  0.00           H  
ATOM   3631 3HD1 ILE A 245      51.458  25.697  56.077  1.00  0.00           H  
ATOM   3632  N   SER A 246      52.788  21.704  59.088  1.00  0.00           N  
ATOM   3633  CA  SER A 246      53.770  20.767  59.635  1.00  0.00           C  
ATOM   3634  C   SER A 246      54.417  19.942  58.539  1.00  0.00           C  
ATOM   3635  O   SER A 246      55.631  19.767  58.549  1.00  0.00           O  
ATOM   3636  CB  SER A 246      53.129  19.795  60.617  1.00  0.00           C  
ATOM   3637  OG  SER A 246      52.595  20.535  61.703  1.00  0.00           O  
ATOM   3638  H   SER A 246      51.842  21.525  59.358  1.00  0.00           H  
ATOM   3639  HA  SER A 246      54.525  21.382  60.146  1.00  0.00           H  
ATOM   3640  HB2 SER A 246      53.874  19.071  60.978  1.00  0.00           H  
ATOM   3641  HB3 SER A 246      52.334  19.219  60.120  1.00  0.00           H  
ATOM   3642  HG  SER A 246      51.750  20.986  61.415  1.00  0.00           H  
ATOM   3643  N   TRP A 247      53.615  19.456  57.585  1.00  0.00           N  
ATOM   3644  CA  TRP A 247      54.141  18.660  56.490  1.00  0.00           C  
ATOM   3645  C   TRP A 247      55.123  19.489  55.672  1.00  0.00           C  
ATOM   3646  O   TRP A 247      56.235  19.043  55.402  1.00  0.00           O  
ATOM   3647  CB  TRP A 247      52.947  18.164  55.657  1.00  0.00           C  
ATOM   3648  CG  TRP A 247      53.367  17.332  54.457  1.00  0.00           C  
ATOM   3649  CD1 TRP A 247      53.781  16.029  54.596  1.00  0.00           C  
ATOM   3650  CD2 TRP A 247      53.451  17.780  53.159  1.00  0.00           C  
ATOM   3651  CE2 TRP A 247      53.976  16.657  52.503  1.00  0.00           C  
ATOM   3652  CE3 TRP A 247      53.174  18.939  52.442  1.00  0.00           C  
ATOM   3653  NE1 TRP A 247      54.152  15.660  53.390  1.00  0.00           N  
ATOM   3654  CZ2 TRP A 247      54.232  16.701  51.130  1.00  0.00           C  
ATOM   3655  CZ3 TRP A 247      53.431  18.976  51.070  1.00  0.00           C  
ATOM   3656  CH2 TRP A 247      53.958  17.865  50.415  1.00  0.00           C  
ATOM   3657  H   TRP A 247      52.626  19.600  57.556  1.00  0.00           H  
ATOM   3658  HA  TRP A 247      54.701  17.786  56.858  1.00  0.00           H  
ATOM   3659  HB2 TRP A 247      52.283  17.565  56.298  1.00  0.00           H  
ATOM   3660  HB3 TRP A 247      52.364  19.030  55.311  1.00  0.00           H  
ATOM   3661  HD1 TRP A 247      53.798  15.425  55.516  1.00  0.00           H  
ATOM   3662  HE1 TRP A 247      54.517  14.758  53.161  1.00  0.00           H  
ATOM   3663  HE3 TRP A 247      52.756  19.821  52.952  1.00  0.00           H  
ATOM   3664  HZ2 TRP A 247      54.648  15.821  50.616  1.00  0.00           H  
ATOM   3665  HZ3 TRP A 247      53.216  19.892  50.500  1.00  0.00           H  
ATOM   3666  HH2 TRP A 247      54.158  17.907  49.334  1.00  0.00           H  
ATOM   3667  N   ILE A 248      54.769  20.752  55.338  1.00  0.00           N  
ATOM   3668  CA  ILE A 248      55.621  21.626  54.515  1.00  0.00           C  
ATOM   3669  C   ILE A 248      56.945  21.806  55.209  1.00  0.00           C  
ATOM   3670  O   ILE A 248      57.987  21.548  54.630  1.00  0.00           O  
ATOM   3671  CB  ILE A 248      54.953  23.017  54.286  1.00  0.00           C  
ATOM   3672  CG1 ILE A 248      53.718  22.821  53.421  1.00  0.00           C  
ATOM   3673  CG2 ILE A 248      55.928  23.998  53.619  1.00  0.00           C  
ATOM   3674  CD1 ILE A 248      52.801  24.040  53.415  1.00  0.00           C  
ATOM   3675  H   ILE A 248      53.910  21.177  55.625  1.00  0.00           H  
ATOM   3676  HA  ILE A 248      55.765  21.155  53.531  1.00  0.00           H  
ATOM   3677  HB  ILE A 248      54.667  23.450  55.255  1.00  0.00           H  
ATOM   3678 2HG1 ILE A 248      54.031  22.598  52.390  1.00  0.00           H  
ATOM   3679 3HG1 ILE A 248      53.158  21.947  53.784  1.00  0.00           H  
ATOM   3680 1HG2 ILE A 248      55.429  24.967  53.470  1.00  0.00           H  
ATOM   3681 2HG2 ILE A 248      56.809  24.135  54.263  1.00  0.00           H  
ATOM   3682 3HG2 ILE A 248      56.246  23.596  52.645  1.00  0.00           H  
ATOM   3683 1HD1 ILE A 248      51.929  23.840  52.775  1.00  0.00           H  
ATOM   3684 2HD1 ILE A 248      52.463  24.251  54.440  1.00  0.00           H  
ATOM   3685 3HD1 ILE A 248      53.350  24.910  53.025  1.00  0.00           H  
ATOM   3686  N   ASN A 249      56.906  22.173  56.482  1.00  0.00           N  
ATOM   3687  CA  ASN A 249      58.140  22.357  57.205  1.00  0.00           C  
ATOM   3688  C   ASN A 249      59.006  21.126  57.369  1.00  0.00           C  
ATOM   3689  O   ASN A 249      60.228  21.244  57.302  1.00  0.00           O  
ATOM   3690  CB  ASN A 249      57.784  22.971  58.552  1.00  0.00           C  
ATOM   3691  CG  ASN A 249      57.404  24.427  58.330  1.00  0.00           C  
ATOM   3692  ND2 ASN A 249      56.225  24.801  58.777  1.00  0.00           N  
ATOM   3693  OD1 ASN A 249      58.129  25.223  57.728  1.00  0.00           O  
ATOM   3694  H   ASN A 249      56.070  22.341  57.007  1.00  0.00           H  
ATOM   3695  HA  ASN A 249      58.778  23.018  56.600  1.00  0.00           H  
ATOM   3696  HB2 ASN A 249      56.949  22.424  59.014  1.00  0.00           H  
ATOM   3697  HB3 ASN A 249      58.637  22.898  59.243  1.00  0.00           H  
ATOM   3698 1HD2 ASN A 249      55.909  25.738  58.630  1.00  0.00           H  
ATOM   3699 2HD2 ASN A 249      55.645  24.148  59.264  1.00  0.00           H  
ATOM   3700  N   ASN A 250      58.399  19.949  57.512  1.00  0.00           N  
ATOM   3701  CA  ASN A 250      59.115  18.667  57.628  1.00  0.00           C  
ATOM   3702  C   ASN A 250      59.781  18.256  56.319  1.00  0.00           C  
ATOM   3703  O   ASN A 250      60.835  17.620  56.286  1.00  0.00           O  
ATOM   3704  CB  ASN A 250      58.164  17.549  58.022  1.00  0.00           C  
ATOM   3705  CG  ASN A 250      57.726  17.559  59.455  1.00  0.00           C  
ATOM   3706  ND2 ASN A 250      56.561  17.026  59.744  1.00  0.00           N  
ATOM   3707  OD1 ASN A 250      58.441  18.024  60.322  1.00  0.00           O  
ATOM   3708  H   ASN A 250      57.404  19.853  57.551  1.00  0.00           H  
ATOM   3709  HA  ASN A 250      59.884  18.821  58.400  1.00  0.00           H  
ATOM   3710  HB2 ASN A 250      57.271  17.607  57.382  1.00  0.00           H  
ATOM   3711  HB3 ASN A 250      58.650  16.585  57.811  1.00  0.00           H  
ATOM   3712 1HD2 ASN A 250      56.246  16.997  60.693  1.00  0.00           H  
ATOM   3713 2HD2 ASN A 250      55.989  16.649  59.015  1.00  0.00           H  
ATOM   3714  N   VAL A 251      59.167  18.597  55.195  1.00  0.00           N  
ATOM   3715  CA  VAL A 251      59.781  18.321  53.899  1.00  0.00           C  
ATOM   3716  C   VAL A 251      60.938  19.291  53.674  1.00  0.00           C  
ATOM   3717  O   VAL A 251      61.996  18.836  53.233  1.00  0.00           O  
ATOM   3718  CB  VAL A 251      58.724  18.457  52.757  1.00  0.00           C  
ATOM   3719  CG1 VAL A 251      59.362  18.134  51.418  1.00  0.00           C  
ATOM   3720  CG2 VAL A 251      57.564  17.512  52.972  1.00  0.00           C  
ATOM   3721  H   VAL A 251      58.276  19.049  55.151  1.00  0.00           H  
ATOM   3722  HA  VAL A 251      60.165  17.290  53.889  1.00  0.00           H  
ATOM   3723  HB  VAL A 251      58.355  19.493  52.766  1.00  0.00           H  
ATOM   3724 1HG1 VAL A 251      58.611  18.232  50.620  1.00  0.00           H  
ATOM   3725 2HG1 VAL A 251      60.191  18.832  51.228  1.00  0.00           H  
ATOM   3726 3HG1 VAL A 251      59.747  17.103  51.434  1.00  0.00           H  
ATOM   3727 1HG2 VAL A 251      56.838  17.630  52.154  1.00  0.00           H  
ATOM   3728 2HG2 VAL A 251      57.933  16.476  52.989  1.00  0.00           H  
ATOM   3729 3HG2 VAL A 251      57.076  17.742  53.931  1.00  0.00           H  
ATOM   3730  N   ILE A 252      60.808  20.599  53.970  1.00  0.00           N  
ATOM   3731  CA  ILE A 252      61.875  21.580  53.719  1.00  0.00           C  
ATOM   3732  C   ILE A 252      63.143  21.262  54.538  1.00  0.00           C  
ATOM   3733  O   ILE A 252      64.278  21.255  54.037  1.00  0.00           O  
ATOM   3734  CB  ILE A 252      61.440  23.029  54.095  1.00  0.00           C  
ATOM   3735  CG1 ILE A 252      60.111  23.457  53.529  1.00  0.00           C  
ATOM   3736  CG2 ILE A 252      62.545  23.940  53.593  1.00  0.00           C  
ATOM   3737  CD1 ILE A 252      59.899  23.177  52.043  1.00  0.00           C  
ATOM   3738  H   ILE A 252      59.984  20.991  54.378  1.00  0.00           H  
ATOM   3739  HA  ILE A 252      62.083  21.516  52.641  1.00  0.00           H  
ATOM   3740  HB  ILE A 252      61.296  23.082  55.184  1.00  0.00           H  
ATOM   3741 2HG1 ILE A 252      59.314  22.951  54.094  1.00  0.00           H  
ATOM   3742 3HG1 ILE A 252      59.991  24.536  53.700  1.00  0.00           H  
ATOM   3743 1HG2 ILE A 252      62.295  24.985  53.830  1.00  0.00           H  
ATOM   3744 2HG2 ILE A 252      63.493  23.670  54.081  1.00  0.00           H  
ATOM   3745 3HG2 ILE A 252      62.648  23.826  52.504  1.00  0.00           H  
ATOM   3746 1HD1 ILE A 252      58.901  23.528  51.742  1.00  0.00           H  
ATOM   3747 2HD1 ILE A 252      60.665  23.706  51.457  1.00  0.00           H  
ATOM   3748 3HD1 ILE A 252      59.978  22.096  51.858  1.00  0.00           H  
ATOM   3749  N   ALA A 253      62.912  20.993  55.834  1.00  0.00           N  
ATOM   3750  CA  ALA A 253      63.948  20.626  56.784  1.00  0.00           C  
ATOM   3751  C   ALA A 253      64.643  19.291  56.509  1.00  0.00           C  
ATOM   3752  O   ALA A 253      65.689  19.022  57.099  1.00  0.00           O  
ATOM   3753  CB  ALA A 253      63.352  20.555  58.170  1.00  0.00           C  
ATOM   3754  H   ALA A 253      61.998  21.027  56.239  1.00  0.00           H  
ATOM   3755  HA  ALA A 253      64.715  21.408  56.683  1.00  0.00           H  
ATOM   3756  HB1 ALA A 253      64.134  20.277  58.892  1.00  0.00           H  
ATOM   3757  HB2 ALA A 253      62.935  21.536  58.441  1.00  0.00           H  
ATOM   3758  HB3 ALA A 253      62.552  19.800  58.188  1.00  0.00           H  
ATOM   3759  N   SER A 254      64.107  18.402  55.670  1.00  0.00           N  
ATOM   3760  CA  SER A 254      64.826  17.180  55.360  1.00  0.00           C  
ATOM   3761  C   SER A 254      65.351  17.033  53.918  1.00  0.00           C  
ATOM   3762  O   SER A 254      66.133  16.105  53.678  1.00  0.00           O  
ATOM   3763  CB  SER A 254      63.921  15.980  55.739  1.00  0.00           C  
ATOM   3764  OG  SER A 254      62.652  15.935  55.101  1.00  0.00           O  
ATOM   3765  H   SER A 254      63.221  18.503  55.217  1.00  0.00           H  
ATOM   3766  HA  SER A 254      65.749  17.214  55.957  1.00  0.00           H  
ATOM   3767  HB2 SER A 254      63.764  15.994  56.827  1.00  0.00           H  
ATOM   3768  HB3 SER A 254      64.460  15.050  55.506  1.00  0.00           H  
ATOM   3769  HG  SER A 254      62.059  16.640  55.490  1.00  0.00           H  
ATOM   3770  N   ASN A 255      65.005  17.903  52.944  1.00  0.00           N  
ATOM   3771  CA  ASN A 255      65.446  17.737  51.554  1.00  0.00           C  
ATOM   3772  C   ASN A 255      66.476  18.773  51.078  1.00  0.00           C  
ATOM   3773  O   ASN A 255      67.638  18.570  51.423  1.00  0.00           O  
ATOM   3774  CB  ASN A 255      64.223  17.757  50.636  1.00  0.00           C  
ATOM   3775  CG  ASN A 255      63.316  16.549  50.712  1.00  0.00           C  
ATOM   3776  ND2 ASN A 255      62.558  16.392  51.783  1.00  0.00           N  
ATOM   3777  OD1 ASN A 255      63.253  15.732  49.799  1.00  0.00           O  
ATOM   3778  OXT ASN A 255      66.164  19.757  50.392  1.00  0.00           O1-
ATOM   3779  H   ASN A 255      64.433  18.709  53.098  1.00  0.00           H  
ATOM   3780  HA  ASN A 255      65.967  16.769  51.509  1.00  0.00           H  
ATOM   3781  HB2 ASN A 255      63.628  18.652  50.871  1.00  0.00           H  
ATOM   3782  HB3 ASN A 255      64.571  17.865  49.598  1.00  0.00           H  
ATOM   3783 1HD2 ASN A 255      61.937  15.610  51.846  1.00  0.00           H  
ATOM   3784 2HD2 ASN A 255      62.605  17.055  52.530  1.00  0.00           H  
TER    3785      ASN A 255 
HETATM 3786  N   0Z1 A 256      41.355  22.273  38.107  1.00  0.00           N  
HETATM 3787  CA  0Z1 A 256      40.950  20.967  37.624  1.00  0.00           C  
HETATM 3788  CA1 0Z1 A 256      37.382  20.377  36.113  1.00  0.00           C  
HETATM 3789  C   0Z1 A 256      39.424  20.959  37.385  1.00  0.00           C  
HETATM 3790  O   0Z1 A 256      40.508  23.491  36.429  1.00  0.00           O  
HETATM 3791  CB  0Z1 A 256      41.424  19.985  38.716  1.00  0.00           C  
HETATM 3792  CB1 0Z1 A 256      37.146  20.460  34.608  1.00  0.00           C  
HETATM 3793  CG  0Z1 A 256      40.682  18.670  38.881  1.00  0.00           C  
HETATM 3794  CG1 0Z1 A 256      38.448  19.987  33.986  1.00  0.00           C  
HETATM 3795  CD  0Z1 A 256      41.588  17.443  38.737  1.00  0.00           C  
HETATM 3796  CD1 0Z1 A 256      39.543  20.435  34.962  1.00  0.00           C  
HETATM 3797  CE  0Z1 A 256      40.676  16.238  38.470  1.00  0.00           C  
HETATM 3798  NZ  0Z1 A 256      41.407  14.990  38.486  1.00  0.00           N  
HETATM 3799  C3* 0Z1 A 256      33.864  15.485  42.285  1.00  0.00           C  
HETATM 3800  C2* 0Z1 A 256      36.111  14.405  42.232  1.00  0.00           C  
HETATM 3801  C1* 0Z1 A 256      35.334  15.738  42.312  1.00  0.00           C  
HETATM 3802  C1  0Z1 A 256      41.026  23.457  37.552  1.00  0.00           C  
HETATM 3803  N1  0Z1 A 256      38.836  20.590  36.235  1.00  0.00           N  
HETATM 3804  O1  0Z1 A 256      38.700  21.374  38.277  1.00  0.00           O  
HETATM 3805  C2  0Z1 A 256      41.357  24.777  38.354  1.00  0.00           C  
HETATM 3806  O2  0Z1 A 256      36.944  17.956  36.222  1.00  0.00           O  
HETATM 3807  C3  0Z1 A 256      36.925  19.066  36.788  1.00  0.00           C  
HETATM 3808  C4  0Z1 A 256      35.630  16.670  41.126  1.00  0.00           C  
HETATM 3809  C5  0Z1 A 256      35.181  17.995  41.162  1.00  0.00           C  
HETATM 3810  C6  0Z1 A 256      35.470  18.869  40.108  1.00  0.00           C  
HETATM 3811  C11 0Z1 A 256      36.223  18.444  39.004  1.00  0.00           C  
HETATM 3812  N11 0Z1 A 256      36.585  19.363  38.067  1.00  0.00           N  
HETATM 3813  C21 0Z1 A 256      36.670  17.106  38.964  1.00  0.00           C  
HETATM 3814  C31 0Z1 A 256      36.375  16.226  40.016  1.00  0.00           C  
HETATM 3815  F1  0Z1 A 256      40.321  25.610  38.369  1.00  0.00           F  
HETATM 3816  F2  0Z1 A 256      41.656  24.614  39.651  1.00  0.00           F  
HETATM 3817  F3  0Z1 A 256      42.364  25.482  37.848  1.00  0.00           F  
CONECT    1    2   17
CONECT    2    1    4    6
CONECT    3    7   18   22
CONECT    4    2   18
CONECT    4   19
CONECT    4   19
CONECT    5   17
CONECT    5   17
CONECT    6    2    8
CONECT    7    3    9
CONECT    8    6   10
CONECT    9    7   11
CONECT   10    8   12
CONECT   11    9   18
CONECT   12   10   13
CONECT   13   12
CONECT   14   16
CONECT   15   16
CONECT   16   14   15   23
CONECT   17    1
CONECT   17    5
CONECT   17    5
CONECT   17   20
CONECT   18    3    4   11
CONECT   19    4
CONECT   19    4
CONECT   20   17   30   31   32
CONECT   21   22
CONECT   21   22
CONECT   22    3
CONECT   22   21
CONECT   22   21
CONECT   22   27
CONECT   23   16
CONECT   23   24
CONECT   23   24
CONECT   23   24
CONECT   23   24
CONECT   23   29
CONECT   23   29
CONECT   23   29
CONECT   23   29
CONECT   24   23
CONECT   24   23
CONECT   24   23
CONECT   24   23
CONECT   24   25
CONECT   24   25
CONECT   24   25
CONECT   24   25
CONECT   25   24
CONECT   25   24
CONECT   25   24
CONECT   25   24
CONECT   25   26
CONECT   25   26
CONECT   25   26
CONECT   25   26
CONECT   26   25
CONECT   26   25
CONECT   26   25
CONECT   26   25
CONECT   26   27
CONECT   26   28
CONECT   26   28
CONECT   26   28
CONECT   26   28
CONECT   27   22   26
CONECT   28   26
CONECT   28   26
CONECT   28   26
CONECT   28   26
CONECT   28   29
CONECT   28   29
CONECT   28   29
CONECT   28   29
CONECT   29   23
CONECT   29   23
CONECT   29   23
CONECT   29   23
CONECT   29   28
CONECT   29   28
CONECT   29   28
CONECT   29   28
CONECT   30   20
CONECT   31   20
CONECT   32   20
CONECT   33   34   50
CONECT   34   33   36   38
CONECT   35   39   51   55
CONECT   36   34   51
CONECT   36   52
CONECT   36   52
CONECT   37   50
CONECT   37   50
CONECT   38   34   40
CONECT   39   35   41
CONECT   40   38   42
CONECT   41   39   43   44
CONECT   42   40   45
CONECT   43   41
CONECT   44   41
CONECT   45   42   46
CONECT   46   45
CONECT   47   49
CONECT   48   49
CONECT   49   47   48   56
CONECT   50   33
CONECT   50   37
CONECT   50   37
CONECT   50   53
CONECT   51   35   36
CONECT   52   36
CONECT   52   36
CONECT   53   50   63   64   65
CONECT   54   55
CONECT   54   55
CONECT   55   35
CONECT   55   54
CONECT   55   54
CONECT   55   60
CONECT   56   49
CONECT   56   57
CONECT   56   57
CONECT   56   57
CONECT   56   57
CONECT   56   62
CONECT   56   62
CONECT   56   62
CONECT   56   62
CONECT   57   56
CONECT   57   56
CONECT   57   56
CONECT   57   56
CONECT   57   58
CONECT   57   58
CONECT   57   58
CONECT   57   58
CONECT   58   57
CONECT   58   57
CONECT   58   57
CONECT   58   57
CONECT   58   59
CONECT   58   59
CONECT   58   59
CONECT   58   59
CONECT   59   58
CONECT   59   58
CONECT   59   58
CONECT   59   58
CONECT   59   60
CONECT   59   61
CONECT   59   61
CONECT   59   61
CONECT   59   61
CONECT   60   55   59
CONECT   61   59
CONECT   61   59
CONECT   61   59
CONECT   61   59
CONECT   61   62
CONECT   61   62
CONECT   61   62
CONECT   61   62
CONECT   62   56
CONECT   62   56
CONECT   62   56
CONECT   62   56
CONECT   62   61
CONECT   62   61
CONECT   62   61
CONECT   62   61
CONECT   63   53
CONECT   64   53
CONECT   65   53
CONECT   66   67   86
CONECT   67   66   69   71
CONECT   68   72   87   91
CONECT   69   67   87
CONECT   69   88
CONECT   69   88
CONECT   70   86
CONECT   70   86
CONECT   71   67   73
CONECT   72   68   74
CONECT   73   71   75
CONECT   74   72
CONECT   74   76
CONECT   74   76
CONECT   74   76
CONECT   74   76
CONECT   74   77
CONECT   74   77
CONECT   74   77
CONECT   74   77
CONECT   75   73   78
CONECT   76   74
CONECT   76   74
CONECT   76   74
CONECT   76   74
CONECT   76   79
CONECT   76   79
CONECT   76   79
CONECT   76   79
CONECT   77   74
CONECT   77   74
CONECT   77   74
CONECT   77   74
CONECT   77   80
CONECT   77   80
CONECT   77   80
CONECT   77   80
CONECT   78   75   82
CONECT   79   76
CONECT   79   76
CONECT   79   76
CONECT   79   76
CONECT   79   81
CONECT   79   81
CONECT   79   81
CONECT   79   81
CONECT   80   77
CONECT   80   77
CONECT   80   77
CONECT   80   77
CONECT   80   81
CONECT   80   81
CONECT   80   81
CONECT   80   81
CONECT   81   79
CONECT   81   79
CONECT   81   79
CONECT   81   79
CONECT   81   80
CONECT   81   80
CONECT   81   80
CONECT   81   80
CONECT   82   78
CONECT   83   85
CONECT   84   85
CONECT   85   83   84   92
CONECT   86   66
CONECT   86   70
CONECT   86   70
CONECT   86   89
CONECT   87   68   69
CONECT   88   69
CONECT   88   69
CONECT   89   86   99  100  101
CONECT   90   91
CONECT   90   91
CONECT   91   68
CONECT   91   90
CONECT   91   90
CONECT   91   96
CONECT   92   85
CONECT   92   93
CONECT   92   93
CONECT   92   93
CONECT   92   93
CONECT   92   98
CONECT   92   98
CONECT   92   98
CONECT   92   98
CONECT   93   92
CONECT   93   92
CONECT   93   92
CONECT   93   92
CONECT   93   94
CONECT   93   94
CONECT   93   94
CONECT   93   94
CONECT   94   93
CONECT   94   93
CONECT   94   93
CONECT   94   93
CONECT   94   95
CONECT   94   95
CONECT   94   95
CONECT   94   95
CONECT   95   94
CONECT   95   94
CONECT   95   94
CONECT   95   94
CONECT   95   96
CONECT   95   97
CONECT   95   97
CONECT   95   97
CONECT   95   97
CONECT   96   91   95
CONECT   97   95
CONECT   97   95
CONECT   97   95
CONECT   97   95
CONECT   97   98
CONECT   97   98
CONECT   97   98
CONECT   97   98
CONECT   98   92
CONECT   98   92
CONECT   98   92
CONECT   98   92
CONECT   98   97
CONECT   98   97
CONECT   98   97
CONECT   98   97
CONECT   99   89
CONECT  100   89
CONECT  101   89
CONECT  102  103  106  107
CONECT  103  102
CONECT  103  104
CONECT  103  104
CONECT  103  105
CONECT  104  103
CONECT  104  103
CONECT  105  103  108  109  110
CONECT  106  102
CONECT  107  102
CONECT  108  105
CONECT  109  105
CONECT  110  105
CONECT  111  112
CONECT  111  112
CONECT  111  112
CONECT  111  112
CONECT  111  115
CONECT  111  115
CONECT  111  115
CONECT  111  115
CONECT  111  116
CONECT  112  111
CONECT  112  111
CONECT  112  111
CONECT  112  111
CONECT  112  113
CONECT  112  113
CONECT  112  113
CONECT  112  113
CONECT  112  117
CONECT  113  112
CONECT  113  112
CONECT  113  112
CONECT  113  112
CONECT  113  114
CONECT  113  114
CONECT  113  114
CONECT  113  114
CONECT  113  118
CONECT  114  113
CONECT  114  113
CONECT  114  113
CONECT  114  113
CONECT  114  115
CONECT  114  115
CONECT  114  115
CONECT  114  115
CONECT  114  119
CONECT  115  111
CONECT  115  111
CONECT  115  111
CONECT  115  111
CONECT  115  114
CONECT  115  114
CONECT  115  114
CONECT  115  114
CONECT  116  111
CONECT  117  112
CONECT  118  113
CONECT  119  114
CONECT  120  121  123  124  125
CONECT  121  120  122
CONECT  122  121
CONECT  123  120
CONECT  124  120
CONECT  125  120
CONECT  126  127
CONECT  126  127
CONECT  126  127
CONECT  126  127
CONECT  126  128
CONECT  126  128
CONECT  126  128
CONECT  126  128
CONECT  126  131
CONECT  127  126
CONECT  127  126
CONECT  127  126
CONECT  127  126
CONECT  127  129
CONECT  127  129
CONECT  127  129
CONECT  127  129
CONECT  128  126
CONECT  128  126
CONECT  128  126
CONECT  128  126
CONECT  128  130
CONECT  128  130
CONECT  128  130
CONECT  128  130
CONECT  128  132
CONECT  129  127
CONECT  129  127
CONECT  129  127
CONECT  129  127
CONECT  129  130
CONECT  129  130
CONECT  129  130
CONECT  129  130
CONECT  129  134
CONECT  130  128
CONECT  130  128
CONECT  130  128
CONECT  130  128
CONECT  130  129
CONECT  130  129
CONECT  130  129
CONECT  130  129
CONECT  130  133
CONECT  131  126
CONECT  132  128
CONECT  133  130
CONECT  134  129
CONECT  135  136
CONECT  135  136
CONECT  135  136
CONECT  135  136
CONECT  135  140
CONECT  135  140
CONECT  135  140
CONECT  135  140
CONECT  135  141
CONECT  135  141
CONECT  135  141
CONECT  135  141
CONECT  136  135
CONECT  136  135
CONECT  136  135
CONECT  136  135
CONECT  136  137
CONECT  136  137
CONECT  136  137
CONECT  136  137
CONECT  136  142
CONECT  136  142
CONECT  136  142
CONECT  136  142
CONECT  137  136
CONECT  137  136
CONECT  137  136
CONECT  137  136
CONECT  137  138
CONECT  137  138
CONECT  137  138
CONECT  137  138
CONECT  137  144
CONECT  138  137
CONECT  138  137
CONECT  138  137
CONECT  138  137
CONECT  138  139
CONECT  138  139
CONECT  138  139
CONECT  138  139
CONECT  138  145
CONECT  139  138
CONECT  139  138
CONECT  139  138
CONECT  139  138
CONECT  139  140
CONECT  139  140
CONECT  139  140
CONECT  139  140
CONECT  139  146
CONECT  140  135
CONECT  140  135
CONECT  140  135
CONECT  140  135
CONECT  140  139
CONECT  140  139
CONECT  140  139
CONECT  140  139
CONECT  140  147
CONECT  141  135
CONECT  141  135
CONECT  141  135
CONECT  141  135
CONECT  141  143
CONECT  141  143
CONECT  141  143
CONECT  141  143
CONECT  141  150
CONECT  142  136
CONECT  142  136
CONECT  142  136
CONECT  142  136
CONECT  142  143
CONECT  142  143
CONECT  142  143
CONECT  142  143
CONECT  142  148
CONECT  143  141
CONECT  143  141
CONECT  143  141
CONECT  143  141
CONECT  143  142
CONECT  143  142
CONECT  143  142
CONECT  143  142
CONECT  143  149
CONECT  144  137
CONECT  145  138
CONECT  146  139
CONECT  147  140
CONECT  148  142
CONECT  149  143
CONECT  150  141
CONECT  151  152  154  155  156
CONECT  152  151  153  157  158
CONECT  153  152  159  160  161
CONECT  154  151
CONECT  155  151
CONECT  156  151
CONECT  157  152
CONECT  158  152
CONECT  159  153
CONECT  160  153
CONECT  161  153
CONECT  162  163
CONECT  162  163
CONECT  162  163
CONECT  162  163
CONECT  162  167
CONECT  162  167
CONECT  162  167
CONECT  162  167
CONECT  162  168
CONECT  163  162
CONECT  163  162
CONECT  163  162
CONECT  163  162
CONECT  163  164
CONECT  163  164
CONECT  163  164
CONECT  163  164
CONECT  164  163
CONECT  164  163
CONECT  164  163
CONECT  164  163
CONECT  164  165
CONECT  164  165
CONECT  164  165
CONECT  164  165
CONECT  164  169
CONECT  165  164
CONECT  165  164
CONECT  165  164
CONECT  165  164
CONECT  165  166
CONECT  165  166
CONECT  165  166
CONECT  165  166
CONECT  165  170
CONECT  166  165
CONECT  166  165
CONECT  166  165
CONECT  166  165
CONECT  166  167
CONECT  166  167
CONECT  166  167
CONECT  166  167
CONECT  166  171
CONECT  167  162
CONECT  167  162
CONECT  167  162
CONECT  167  162
CONECT  167  166
CONECT  167  166
CONECT  167  166
CONECT  167  166
CONECT  167  172
CONECT  168  162
CONECT  169  164
CONECT  170  165
CONECT  171  166
CONECT  172  167
CONECT  173  174
CONECT  173  174
CONECT  173  174
CONECT  173  174
CONECT  173  178
CONECT  173  178
CONECT  173  178
CONECT  173  178
CONECT  174  173
CONECT  174  173
CONECT  174  173
CONECT  174  173
CONECT  174  175
CONECT  174  175
CONECT  174  175
CONECT  174  175
CONECT  174  179
CONECT  175  174
CONECT  175  174
CONECT  175  174
CONECT  175  174
CONECT  175  176
CONECT  175  176
CONECT  175  176
CONECT  175  176
CONECT  176  175
CONECT  176  175
CONECT  176  175
CONECT  176  175
CONECT  176  177
CONECT  176  177
CONECT  176  177
CONECT  176  177
CONECT  176  180
CONECT  177  176
CONECT  177  176
CONECT  177  176
CONECT  177  176
CONECT  177  178
CONECT  177  178
CONECT  177  178
CONECT  177  178
CONECT  177  181
CONECT  178  173
CONECT  178  173
CONECT  178  173
CONECT  178  173
CONECT  178  177
CONECT  178  177
CONECT  178  177
CONECT  178  177
CONECT  178  182
CONECT  179  174
CONECT  180  176
CONECT  181  177
CONECT  182  178
CONECT  183  184  186  187  188
CONECT  184  183  185
CONECT  185  184
CONECT  186  183
CONECT  187  183
CONECT  188  183
CONECT  189  190  192  193  194
CONECT  190  189  191
CONECT  191  190
CONECT  192  189
CONECT  193  189
CONECT  194  189
CONECT  195  196  198  199  200
CONECT  196  195  197
CONECT  197  196  201  202  203
CONECT  198  195
CONECT  199  195
CONECT  200  195
CONECT  201  197
CONECT  202  197
CONECT  203  197
CONECT 3786 3787 3802
CONECT 3787 3786 3789 3791
CONECT 3788 3792 3803 3807
CONECT 3789 3787 3803
CONECT 3789 3804
CONECT 3789 3804
CONECT 3790 3802
CONECT 3790 3802
CONECT 3791 3787 3793
CONECT 3792 3788 3794
CONECT 3793 3791 3795
CONECT 3794 3792 3796
CONECT 3795 3793 3797
CONECT 3796 3794 3803
CONECT 3797 3795 3798
CONECT 3798 3797
CONECT 3799 3801
CONECT 3800 3801
CONECT 3801 3799 3800 3808
CONECT 3802 3786
CONECT 3802 3790
CONECT 3802 3790
CONECT 3802 3805
CONECT 3803 3788 3789 3796
CONECT 3804 3789
CONECT 3804 3789
CONECT 3805 3802 3815 3816 3817
CONECT 3806 3807
CONECT 3806 3807
CONECT 3807 3788
CONECT 3807 3806
CONECT 3807 3806
CONECT 3807 3812
CONECT 3808 3801
CONECT 3808 3809
CONECT 3808 3809
CONECT 3808 3809
CONECT 3808 3809
CONECT 3808 3814
CONECT 3808 3814
CONECT 3808 3814
CONECT 3808 3814
CONECT 3809 3808
CONECT 3809 3808
CONECT 3809 3808
CONECT 3809 3808
CONECT 3809 3810
CONECT 3809 3810
CONECT 3809 3810
CONECT 3809 3810
CONECT 3810 3809
CONECT 3810 3809
CONECT 3810 3809
CONECT 3810 3809
CONECT 3810 3811
CONECT 3810 3811
CONECT 3810 3811
CONECT 3810 3811
CONECT 3811 3810
CONECT 3811 3810
CONECT 3811 3810
CONECT 3811 3810
CONECT 3811 3812
CONECT 3811 3813
CONECT 3811 3813
CONECT 3811 3813
CONECT 3811 3813
CONECT 3812 3807 3811
CONECT 3813 3811
CONECT 3813 3811
CONECT 3813 3811
CONECT 3813 3811
CONECT 3813 3814
CONECT 3813 3814
CONECT 3813 3814
CONECT 3813 3814
CONECT 3814 3808
CONECT 3814 3808
CONECT 3814 3808
CONECT 3814 3808
CONECT 3814 3813
CONECT 3814 3813
CONECT 3814 3813
CONECT 3814 3813
CONECT 3815 3805
CONECT 3816 3805
CONECT 3817 3805
END
