# Supplementary material for: Hot-spot identification on a broad class of proteins and RNA suggest unifying principles of molecular recognition
Source: PLoS One. 2017 Aug 24;12(8):e0183327. doi: 10.1371/journal.pone.0183327 (PMC5570288; doi:10.1371/journal.pone.0183327)
Supplement: S2 File — PDB data files containing computed fragments. (ZIP) [file pone.0183327.s002.zip › Supporting information - PDB data files/Elastase_figure10d.pdb]

ATOM      1  N   VAL A  16      41.759  32.804  35.166  1.00  0.00           N  
ATOM      2  CA  VAL A  16      40.851  33.545  36.016  1.00  0.00           C  
ATOM      3  C   VAL A  16      39.735  34.112  35.141  1.00  0.00           C  
ATOM      4  O   VAL A  16      40.018  34.870  34.186  1.00  0.00           O  
ATOM      5  CB  VAL A  16      41.639  34.696  36.725  1.00  0.00           C  
ATOM      6  CG1 VAL A  16      40.679  35.476  37.620  1.00  0.00           C  
ATOM      7  CG2 VAL A  16      42.774  34.167  37.584  1.00  0.00           C  
ATOM      8  HA  VAL A  16      40.414  32.895  36.789  1.00  0.00           H  
ATOM      9  HB  VAL A  16      42.070  35.338  35.942  1.00  0.00           H  
ATOM     10 1HG1 VAL A  16      41.225  36.288  38.124  1.00  0.00           H  
ATOM     11 2HG1 VAL A  16      39.870  35.902  37.008  1.00  0.00           H  
ATOM     12 3HG1 VAL A  16      40.249  34.800  38.376  1.00  0.00           H  
ATOM     13 1HG2 VAL A  16      43.297  35.009  38.060  1.00  0.00           H  
ATOM     14 2HG2 VAL A  16      42.368  33.502  38.360  1.00  0.00           H  
ATOM     15 3HG2 VAL A  16      43.481  33.606  36.954  1.00  0.00           H  
ATOM     16  N   VAL A  17      38.476  33.756  35.439  1.00  0.00           N  
ATOM     17  CA  VAL A  17      37.337  34.302  34.745  1.00  0.00           C  
ATOM     18  C   VAL A  17      36.917  35.590  35.488  1.00  0.00           C  
ATOM     19  O   VAL A  17      36.994  35.683  36.712  1.00  0.00           O  
ATOM     20  CB  VAL A  17      36.167  33.297  34.730  1.00  0.00           C  
ATOM     21  CG1 VAL A  17      35.014  33.817  33.846  1.00  0.00           C  
ATOM     22  CG2 VAL A  17      36.628  31.972  34.118  1.00  0.00           C  
ATOM     23  H   VAL A  17      38.241  33.096  36.153  1.00  0.00           H  
ATOM     24  HA  VAL A  17      37.601  34.518  33.699  1.00  0.00           H  
ATOM     25  HB  VAL A  17      35.830  33.165  35.769  1.00  0.00           H  
ATOM     26 1HG1 VAL A  17      34.191  33.087  33.849  1.00  0.00           H  
ATOM     27 2HG1 VAL A  17      34.653  34.778  34.242  1.00  0.00           H  
ATOM     28 3HG1 VAL A  17      35.375  33.958  32.817  1.00  0.00           H  
ATOM     29 1HG2 VAL A  17      35.790  31.260  34.111  1.00  0.00           H  
ATOM     30 2HG2 VAL A  17      36.973  32.144  33.089  1.00  0.00           H  
ATOM     31 3HG2 VAL A  17      37.453  31.559  34.718  1.00  0.00           H  
ATOM     32  N   GLY A  18      36.498  36.624  34.760  1.00  0.00           N  
ATOM     33  CA  GLY A  18      36.073  37.879  35.370  1.00  0.00           C  
ATOM     34  C   GLY A  18      37.179  38.575  36.141  1.00  0.00           C  
ATOM     35  O   GLY A  18      36.908  39.210  37.149  1.00  0.00           O  
ATOM     36  H   GLY A  18      36.445  36.615  33.761  1.00  0.00           H  
ATOM     37  HA2 GLY A  18      35.703  38.554  34.584  1.00  0.00           H  
ATOM     38  HA3 GLY A  18      35.230  37.682  36.049  1.00  0.00           H  
ATOM     39  N   GLY A  19      38.433  38.449  35.759  1.00  0.00           N  
ATOM     40  CA  GLY A  19      39.511  39.103  36.452  1.00  0.00           C  
ATOM     41  C   GLY A  19      39.841  40.450  35.836  1.00  0.00           C  
ATOM     42  O   GLY A  19      39.098  40.994  35.020  1.00  0.00           O  
ATOM     43  H   GLY A  19      38.723  37.901  34.973  1.00  0.00           H  
ATOM     44  HA2 GLY A  19      39.238  39.240  37.509  1.00  0.00           H  
ATOM     45  HA3 GLY A  19      40.404  38.460  36.431  1.00  0.00           H  
ATOM     46  N   THR A  20      40.938  41.036  36.288  1.00  0.00           N  
ATOM     47  CA  THR A  20      41.480  42.269  35.770  1.00  0.00           C  
ATOM     48  C   THR A  20      42.968  42.022  35.768  1.00  0.00           C  
ATOM     49  O   THR A  20      43.459  41.140  36.463  1.00  0.00           O  
ATOM     50  CB  THR A  20      41.104  43.499  36.673  1.00  0.00           C  
ATOM     51  CG2 THR A  20      39.601  43.771  36.638  1.00  0.00           C  
ATOM     52  OG1 THR A  20      41.498  43.230  38.017  1.00  0.00           O  
ATOM     53  H   THR A  20      41.480  40.657  37.038  1.00  0.00           H  
ATOM     54  HA  THR A  20      41.084  42.520  34.775  1.00  0.00           H  
ATOM     55  HB  THR A  20      41.628  44.386  36.288  1.00  0.00           H  
ATOM     56  HG1 THR A  20      41.263  44.010  38.597  1.00  0.00           H  
ATOM     57 1HG2 THR A  20      39.368  44.635  37.278  1.00  0.00           H  
ATOM     58 2HG2 THR A  20      39.291  43.986  35.605  1.00  0.00           H  
ATOM     59 3HG2 THR A  20      39.059  42.887  37.006  1.00  0.00           H  
ATOM     60  N   GLU A  21      43.732  42.735  34.941  1.00  0.00           N  
ATOM     61  CA  GLU A  21      45.160  42.546  34.864  1.00  0.00           C  
ATOM     62  C   GLU A  21      45.797  43.076  36.143  1.00  0.00           C  
ATOM     63  O   GLU A  21      45.391  44.138  36.630  1.00  0.00           O  
ATOM     64  CB  GLU A  21      45.711  43.284  33.646  1.00  0.00           C  
ATOM     65  CG  GLU A  21      47.235  43.195  33.559  1.00  0.00           C  
ATOM     66  CD  GLU A  21      47.916  43.982  32.447  1.00  0.00           C  
ATOM     67  OE1 GLU A  21      47.221  44.387  31.523  1.00  0.00           O  
ATOM     68  OE2 GLU A  21      49.138  44.179  32.506  1.00  0.00           O1-
ATOM     69  H   GLU A  21      43.378  43.439  34.326  1.00  0.00           H  
ATOM     70  HA  GLU A  21      45.395  41.477  34.757  1.00  0.00           H  
ATOM     71  HB2 GLU A  21      45.268  42.862  32.732  1.00  0.00           H  
ATOM     72  HB3 GLU A  21      45.410  44.341  33.692  1.00  0.00           H  
ATOM     73  HG2 GLU A  21      47.652  43.532  34.520  1.00  0.00           H  
ATOM     74  HG3 GLU A  21      47.509  42.136  33.444  1.00  0.00           H  
ATOM     75  N   ALA A  22      46.742  42.301  36.706  1.00  0.00           N  
ATOM     76  CA  ALA A  22      47.493  42.685  37.897  1.00  0.00           C  
ATOM     77  C   ALA A  22      48.700  43.574  37.550  1.00  0.00           C  
ATOM     78  O   ALA A  22      49.235  43.520  36.431  1.00  0.00           O  
ATOM     79  CB  ALA A  22      48.023  41.436  38.626  1.00  0.00           C  
ATOM     80  H   ALA A  22      46.995  41.403  36.346  1.00  0.00           H  
ATOM     81  HA  ALA A  22      46.799  43.247  38.540  1.00  0.00           H  
ATOM     82  HB1 ALA A  22      48.586  41.744  39.519  1.00  0.00           H  
ATOM     83  HB2 ALA A  22      47.177  40.800  38.927  1.00  0.00           H  
ATOM     84  HB3 ALA A  22      48.684  40.870  37.953  1.00  0.00           H  
ATOM     85  N   GLN A  23      49.136  44.454  38.472  1.00  0.00           N  
ATOM     86  CA  GLN A  23      50.356  45.218  38.283  1.00  0.00           C  
ATOM     87  C   GLN A  23      51.555  44.287  38.411  1.00  0.00           C  
ATOM     88  O   GLN A  23      51.444  43.277  39.099  1.00  0.00           O  
ATOM     89  CB  GLN A  23      50.471  46.275  39.322  1.00  0.00           C  
ATOM     90  CG  GLN A  23      49.359  47.276  39.197  1.00  0.00           C  
ATOM     91  CD  GLN A  23      49.169  48.019  40.516  1.00  0.00           C  
ATOM     92  NE2 GLN A  23      50.223  48.715  40.982  1.00  0.00           N  
ATOM     93  OE1 GLN A  23      48.103  47.950  41.153  1.00  0.00           O  
ATOM     94  H   GLN A  23      48.662  44.640  39.333  1.00  0.00           H  
ATOM     95  HA  GLN A  23      50.330  45.683  37.287  1.00  0.00           H  
ATOM     96  HB2 GLN A  23      50.446  45.816  40.322  1.00  0.00           H  
ATOM     97  HB3 GLN A  23      51.441  46.785  39.226  1.00  0.00           H  
ATOM     98  HG2 GLN A  23      49.588  47.992  38.394  1.00  0.00           H  
ATOM     99  HG3 GLN A  23      48.426  46.766  38.917  1.00  0.00           H  
ATOM    100 1HE2 GLN A  23      50.159  49.191  41.859  1.00  0.00           H  
ATOM    101 2HE2 GLN A  23      51.070  48.756  40.452  1.00  0.00           H  
ATOM    102  N   ARG A  24      52.732  44.591  37.848  1.00  0.00           N  
ATOM    103  CA  ARG A  24      53.856  43.657  37.808  1.00  0.00           C  
ATOM    104  C   ARG A  24      54.406  43.253  39.149  1.00  0.00           C  
ATOM    105  O   ARG A  24      55.052  42.229  39.338  1.00  0.00           O  
ATOM    106  CB  ARG A  24      55.077  44.184  37.107  1.00  0.00           C  
ATOM    107  CG  ARG A  24      54.859  45.144  36.004  1.00  0.00           C  
ATOM    108  CD  ARG A  24      56.203  45.461  35.398  1.00  0.00           C  
ATOM    109  NE  ARG A  24      55.813  45.656  34.030  1.00  0.00           N  
ATOM    110  CZ  ARG A  24      55.847  44.678  33.122  1.00  0.00           C  
ATOM    111  NH1 ARG A  24      56.485  43.523  33.309  1.00  0.00           N1+
ATOM    112  NH2 ARG A  24      55.295  44.934  31.949  1.00  0.00           N  
ATOM    113  H   ARG A  24      52.924  45.473  37.417  1.00  0.00           H  
ATOM    114  HA  ARG A  24      53.379  42.817  37.283  1.00  0.00           H  
ATOM    115  HB2 ARG A  24      55.720  44.666  37.857  1.00  0.00           H  
ATOM    116  HB3 ARG A  24      55.638  43.326  36.707  1.00  0.00           H  
ATOM    117  HG2 ARG A  24      54.187  44.713  35.247  1.00  0.00           H  
ATOM    118  HG3 ARG A  24      54.378  46.060  36.379  1.00  0.00           H  
ATOM    119  HD2 ARG A  24      56.662  46.359  35.838  1.00  0.00           H  
ATOM    120  HD3 ARG A  24      56.925  44.639  35.518  1.00  0.00           H  
ATOM    121  HE  ARG A  24      55.503  46.563  33.745  1.00  0.00           H  
ATOM    122 1HH1 ARG A  24      56.972  43.354  34.166  1.00  0.00           H  
ATOM    123 2HH1 ARG A  24      56.477  42.825  32.593  1.00  0.00           H  
ATOM    124 1HH2 ARG A  24      54.879  45.827  31.777  1.00  0.00           H  
ATOM    125 2HH2 ARG A  24      55.295  44.235  31.234  1.00  0.00           H  
ATOM    126  N   ASN A  25      54.195  44.114  40.107  1.00  0.00           N  
ATOM    127  CA  ASN A  25      54.815  43.905  41.391  1.00  0.00           C  
ATOM    128  C   ASN A  25      53.845  43.598  42.514  1.00  0.00           C  
ATOM    129  O   ASN A  25      54.249  43.523  43.681  1.00  0.00           O  
ATOM    130  CB  ASN A  25      55.638  45.167  41.680  1.00  0.00           C  
ATOM    131  CG  ASN A  25      54.869  46.493  41.582  1.00  0.00           C  
ATOM    132  ND2 ASN A  25      55.614  47.530  41.936  1.00  0.00           N  
ATOM    133  OD1 ASN A  25      53.689  46.625  41.212  1.00  0.00           O  
ATOM    134  H   ASN A  25      53.625  44.932  40.031  1.00  0.00           H  
ATOM    135  HA  ASN A  25      55.444  43.004  41.346  1.00  0.00           H  
ATOM    136  HB2 ASN A  25      56.063  45.082  42.691  1.00  0.00           H  
ATOM    137  HB3 ASN A  25      56.484  45.201  40.978  1.00  0.00           H  
ATOM    138 1HD2 ASN A  25      55.231  48.453  41.911  1.00  0.00           H  
ATOM    139 2HD2 ASN A  25      56.560  47.389  42.229  1.00  0.00           H  
ATOM    140  N   SER A  26      52.567  43.432  42.163  1.00  0.00           N  
ATOM    141  CA  SER A  26      51.579  43.201  43.188  1.00  0.00           C  
ATOM    142  C   SER A  26      51.690  41.839  43.863  1.00  0.00           C  
ATOM    143  O   SER A  26      51.517  41.746  45.087  1.00  0.00           O  
ATOM    144  CB  SER A  26      50.171  43.345  42.609  1.00  0.00           C  
ATOM    145  OG  SER A  26      49.814  44.700  42.396  1.00  0.00           O  
ATOM    146  H   SER A  26      52.219  43.453  41.226  1.00  0.00           H  
ATOM    147  HA  SER A  26      51.773  43.962  43.958  1.00  0.00           H  
ATOM    148  HB2 SER A  26      49.446  42.880  43.293  1.00  0.00           H  
ATOM    149  HB3 SER A  26      50.111  42.798  41.657  1.00  0.00           H  
ATOM    150  HG  SER A  26      48.933  44.743  41.922  1.00  0.00           H  
ATOM    151  N   TRP A  27      52.031  40.767  43.122  1.00  0.00           N  
ATOM    152  CA  TRP A  27      51.974  39.431  43.701  1.00  0.00           C  
ATOM    153  C   TRP A  27      53.276  38.707  43.405  1.00  0.00           C  
ATOM    154  O   TRP A  27      53.302  37.764  42.590  1.00  0.00           O  
ATOM    155  CB  TRP A  27      50.764  38.720  43.085  1.00  0.00           C  
ATOM    156  CG  TRP A  27      49.451  39.492  43.211  1.00  0.00           C  
ATOM    157  CD1 TRP A  27      48.839  39.986  42.086  1.00  0.00           C  
ATOM    158  CD2 TRP A  27      48.716  39.722  44.352  1.00  0.00           C  
ATOM    159  CE2 TRP A  27      47.599  40.374  43.844  1.00  0.00           C  
ATOM    160  CE3 TRP A  27      48.808  39.487  45.734  1.00  0.00           C  
ATOM    161  NE1 TRP A  27      47.709  40.503  42.511  1.00  0.00           N  
ATOM    162  CZ2 TRP A  27      46.571  40.781  44.693  1.00  0.00           C  
ATOM    163  CZ3 TRP A  27      47.780  39.902  46.579  1.00  0.00           C  
ATOM    164  CH2 TRP A  27      46.668  40.544  46.065  1.00  0.00           C  
ATOM    165  H   TRP A  27      52.333  40.804  42.169  1.00  0.00           H  
ATOM    166  HA  TRP A  27      51.856  39.456  44.794  1.00  0.00           H  
ATOM    167  HB2 TRP A  27      50.966  38.534  42.020  1.00  0.00           H  
ATOM    168  HB3 TRP A  27      50.645  37.738  43.566  1.00  0.00           H  
ATOM    169  HD1 TRP A  27      49.214  39.955  41.052  1.00  0.00           H  
ATOM    170  HE1 TRP A  27      47.024  40.934  41.923  1.00  0.00           H  
ATOM    171  HE3 TRP A  27      49.690  38.976  46.149  1.00  0.00           H  
ATOM    172  HZ2 TRP A  27      45.685  41.288  44.282  1.00  0.00           H  
ATOM    173  HZ3 TRP A  27      47.854  39.718  47.661  1.00  0.00           H  
ATOM    174  HH2 TRP A  27      45.860  40.868  46.738  1.00  0.00           H  
ATOM    175  N   PRO A  28      54.392  39.148  44.026  1.00  0.00           N  
ATOM    176  CA  PRO A  28      55.734  38.710  43.663  1.00  0.00           C  
ATOM    177  C   PRO A  28      56.125  37.270  44.000  1.00  0.00           C  
ATOM    178  O   PRO A  28      57.205  36.824  43.609  1.00  0.00           O  
ATOM    179  CB  PRO A  28      56.606  39.783  44.316  1.00  0.00           C  
ATOM    180  CG  PRO A  28      55.857  40.183  45.553  1.00  0.00           C  
ATOM    181  CD  PRO A  28      54.436  40.218  45.045  1.00  0.00           C  
ATOM    182  HA  PRO A  28      55.850  38.636  42.572  1.00  0.00           H  
ATOM    183  HB2 PRO A  28      57.603  39.392  44.562  1.00  0.00           H  
ATOM    184  HB3 PRO A  28      56.753  40.641  43.644  1.00  0.00           H  
ATOM    185  HG2 PRO A  28      55.987  39.456  46.369  1.00  0.00           H  
ATOM    186  HG3 PRO A  28      56.184  41.161  45.937  1.00  0.00           H  
ATOM    187  HD2 PRO A  28      53.716  40.033  45.855  1.00  0.00           H  
ATOM    188  HD3 PRO A  28      54.189  41.198  44.610  1.00  0.00           H  
ATOM    189  N   SER A  29      55.252  36.530  44.724  1.00  0.00           N  
ATOM    190  CA  SER A  29      55.494  35.120  45.034  1.00  0.00           C  
ATOM    191  C   SER A  29      54.832  34.210  43.993  1.00  0.00           C  
ATOM    192  O   SER A  29      55.051  32.996  44.011  1.00  0.00           O  
ATOM    193  CB  SER A  29      54.955  34.789  46.449  1.00  0.00           C  
ATOM    194  OG  SER A  29      53.530  34.759  46.595  1.00  0.00           O  
ATOM    195  H   SER A  29      54.394  36.887  45.092  1.00  0.00           H  
ATOM    196  HA  SER A  29      56.579  34.941  45.009  1.00  0.00           H  
ATOM    197  HB2 SER A  29      55.359  35.530  47.154  1.00  0.00           H  
ATOM    198  HB3 SER A  29      55.353  33.809  46.750  1.00  0.00           H  
ATOM    199  HG  SER A  29      53.146  34.071  45.979  1.00  0.00           H  
ATOM    200  N   GLN A  30      53.973  34.751  43.106  1.00  0.00           N  
ATOM    201  CA  GLN A  30      53.381  33.969  42.026  1.00  0.00           C  
ATOM    202  C   GLN A  30      54.415  33.401  41.052  1.00  0.00           C  
ATOM    203  O   GLN A  30      55.316  34.103  40.609  1.00  0.00           O  
ATOM    204  CB  GLN A  30      52.396  34.841  41.259  1.00  0.00           C  
ATOM    205  CG  GLN A  30      51.798  34.230  40.002  1.00  0.00           C  
ATOM    206  CD  GLN A  30      50.719  33.232  40.288  1.00  0.00           C  
ATOM    207  NE2 GLN A  30      50.924  31.952  39.995  1.00  0.00           N  
ATOM    208  OE1 GLN A  30      49.654  33.595  40.778  1.00  0.00           O  
ATOM    209  H   GLN A  30      53.686  35.709  43.124  1.00  0.00           H  
ATOM    210  HA  GLN A  30      52.874  33.111  42.492  1.00  0.00           H  
ATOM    211  HB2 GLN A  30      51.573  35.112  41.937  1.00  0.00           H  
ATOM    212  HB3 GLN A  30      52.905  35.776  40.981  1.00  0.00           H  
ATOM    213  HG2 GLN A  30      51.388  35.033  39.371  1.00  0.00           H  
ATOM    214  HG3 GLN A  30      52.596  33.742  39.423  1.00  0.00           H  
ATOM    215 1HE2 GLN A  30      50.207  31.276  40.174  1.00  0.00           H  
ATOM    216 2HE2 GLN A  30      51.794  31.662  39.596  1.00  0.00           H  
ATOM    217  N   ILE A  31      54.371  32.095  40.730  1.00  0.00           N  
ATOM    218  CA  ILE A  31      55.239  31.553  39.697  1.00  0.00           C  
ATOM    219  C   ILE A  31      54.376  30.884  38.619  1.00  0.00           C  
ATOM    220  O   ILE A  31      53.193  30.608  38.791  1.00  0.00           O  
ATOM    221  CB  ILE A  31      56.310  30.528  40.286  1.00  0.00           C  
ATOM    222  CG1 ILE A  31      55.679  29.284  40.855  1.00  0.00           C  
ATOM    223  CG2 ILE A  31      57.096  31.188  41.418  1.00  0.00           C  
ATOM    224  CD1 ILE A  31      55.525  28.138  39.851  1.00  0.00           C  
ATOM    225  H   ILE A  31      53.763  31.428  41.161  1.00  0.00           H  
ATOM    226  HA  ILE A  31      55.812  32.381  39.254  1.00  0.00           H  
ATOM    227  HB  ILE A  31      56.958  30.248  39.443  1.00  0.00           H  
ATOM    228 2HG1 ILE A  31      56.285  28.934  41.703  1.00  0.00           H  
ATOM    229 3HG1 ILE A  31      54.687  29.541  41.254  1.00  0.00           H  
ATOM    230 1HG2 ILE A  31      57.832  30.475  41.818  1.00  0.00           H  
ATOM    231 2HG2 ILE A  31      57.619  32.076  41.033  1.00  0.00           H  
ATOM    232 3HG2 ILE A  31      56.404  31.489  42.219  1.00  0.00           H  
ATOM    233 1HD1 ILE A  31      55.058  27.276  40.348  1.00  0.00           H  
ATOM    234 2HD1 ILE A  31      54.892  28.466  39.014  1.00  0.00           H  
ATOM    235 3HD1 ILE A  31      56.516  27.850  39.470  1.00  0.00           H  
ATOM    236  N   SER A  32      54.990  30.693  37.454  1.00  0.00           N  
ATOM    237  CA  SER A  32      54.430  29.918  36.361  1.00  0.00           C  
ATOM    238  C   SER A  32      55.222  28.597  36.308  1.00  0.00           C  
ATOM    239  O   SER A  32      56.454  28.551  36.231  1.00  0.00           O  
ATOM    240  CB  SER A  32      54.601  30.659  35.041  1.00  0.00           C  
ATOM    241  OG  SER A  32      54.289  29.875  33.894  1.00  0.00           O  
ATOM    242  H   SER A  32      55.891  31.074  37.248  1.00  0.00           H  
ATOM    243  HA  SER A  32      53.354  29.745  36.518  1.00  0.00           H  
ATOM    244  HB2 SER A  32      55.642  31.008  34.962  1.00  0.00           H  
ATOM    245  HB3 SER A  32      53.962  31.553  35.047  1.00  0.00           H  
ATOM    246  HG  SER A  32      53.297  29.765  33.825  1.00  0.00           H  
ATOM    247  N   LEU A  33      54.461  27.506  36.373  1.00  0.00           N  
ATOM    248  CA  LEU A  33      54.983  26.138  36.234  1.00  0.00           C  
ATOM    249  C   LEU A  33      54.759  25.739  34.772  1.00  0.00           C  
ATOM    250  O   LEU A  33      53.628  25.685  34.331  1.00  0.00           O  
ATOM    251  CB  LEU A  33      54.225  25.140  37.126  1.00  0.00           C  
ATOM    252  CG  LEU A  33      54.766  23.686  37.127  1.00  0.00           C  
ATOM    253  CD1 LEU A  33      56.208  23.654  37.637  1.00  0.00           C  
ATOM    254  CD2 LEU A  33      53.844  22.826  37.953  1.00  0.00           C  
ATOM    255  H   LEU A  33      53.474  27.541  36.522  1.00  0.00           H  
ATOM    256  HA  LEU A  33      56.042  26.116  36.532  1.00  0.00           H  
ATOM    257  HB2 LEU A  33      54.240  25.517  38.159  1.00  0.00           H  
ATOM    258  HB3 LEU A  33      53.173  25.120  36.807  1.00  0.00           H  
ATOM    259  HG  LEU A  33      54.787  23.284  36.103  1.00  0.00           H  
ATOM    260 1HD1 LEU A  33      56.576  22.618  37.632  1.00  0.00           H  
ATOM    261 2HD1 LEU A  33      56.842  24.272  36.984  1.00  0.00           H  
ATOM    262 3HD1 LEU A  33      56.244  24.050  38.663  1.00  0.00           H  
ATOM    263 1HD2 LEU A  33      54.217  21.791  37.962  1.00  0.00           H  
ATOM    264 2HD2 LEU A  33      53.808  23.211  38.983  1.00  0.00           H  
ATOM    265 3HD2 LEU A  33      52.834  22.848  37.518  1.00  0.00           H  
ATOM    266  N   GLN A  34      55.822  25.451  34.029  1.00  0.00           N  
ATOM    267  CA  GLN A  34      55.766  25.164  32.602  1.00  0.00           C  
ATOM    268  C   GLN A  34      56.381  23.820  32.273  1.00  0.00           C  
ATOM    269  O   GLN A  34      57.300  23.396  32.968  1.00  0.00           O  
ATOM    270  CB  GLN A  34      56.531  26.226  31.842  1.00  0.00           C  
ATOM    271  CG  GLN A  34      56.177  27.623  32.307  1.00  0.00           C  
ATOM    272  CD  GLN A  34      56.804  28.729  31.499  1.00  0.00           C  
ATOM    273  NE2 GLN A  34      56.236  29.914  31.653  1.00  0.00           N  
ATOM    274  OE1 GLN A  34      57.794  28.571  30.788  1.00  0.00           O  
ATOM    275  H   GLN A  34      56.749  25.411  34.404  1.00  0.00           H  
ATOM    276  HA  GLN A  34      54.705  25.152  32.312  1.00  0.00           H  
ATOM    277  HB2 GLN A  34      57.611  26.061  31.971  1.00  0.00           H  
ATOM    278  HB3 GLN A  34      56.316  26.133  30.767  1.00  0.00           H  
ATOM    279  HG2 GLN A  34      55.084  27.739  32.277  1.00  0.00           H  
ATOM    280  HG3 GLN A  34      56.484  27.735  33.357  1.00  0.00           H  
ATOM    281 1HE2 GLN A  34      56.612  30.713  31.184  1.00  0.00           H  
ATOM    282 2HE2 GLN A  34      55.431  30.010  32.238  1.00  0.00           H  
ATOM    283  N   TYR A  35      55.918  23.138  31.236  1.00  0.00           N  
ATOM    284  CA  TYR A  35      56.563  21.903  30.835  1.00  0.00           C  
ATOM    285  C   TYR A  35      57.079  22.040  29.414  1.00  0.00           C  
ATOM    286  O   TYR A  35      56.595  22.862  28.633  1.00  0.00           O  
ATOM    287  CB  TYR A  35      55.594  20.710  30.924  1.00  0.00           C  
ATOM    288  CG  TYR A  35      54.401  20.781  29.994  1.00  0.00           C  
ATOM    289  CD1 TYR A  35      53.281  21.518  30.364  1.00  0.00           C  
ATOM    290  CD2 TYR A  35      54.435  20.139  28.747  1.00  0.00           C  
ATOM    291  CE1 TYR A  35      52.202  21.622  29.498  1.00  0.00           C  
ATOM    292  CE2 TYR A  35      53.349  20.239  27.886  1.00  0.00           C  
ATOM    293  CZ  TYR A  35      52.242  20.974  28.262  1.00  0.00           C  
ATOM    294  OH  TYR A  35      51.150  21.053  27.438  1.00  0.00           O  
ATOM    295  H   TYR A  35      55.132  23.408  30.680  1.00  0.00           H  
ATOM    296  HA  TYR A  35      57.400  21.711  31.522  1.00  0.00           H  
ATOM    297  HB2 TYR A  35      56.154  19.787  30.708  1.00  0.00           H  
ATOM    298  HB3 TYR A  35      55.230  20.630  31.959  1.00  0.00           H  
ATOM    299  HD1 TYR A  35      53.252  22.018  31.343  1.00  0.00           H  
ATOM    300  HD2 TYR A  35      55.320  19.557  28.451  1.00  0.00           H  
ATOM    301  HE1 TYR A  35      51.319  22.213  29.784  1.00  0.00           H  
ATOM    302  HE2 TYR A  35      53.371  19.735  26.908  1.00  0.00           H  
ATOM    303  HH  TYR A  35      51.330  20.543  26.597  1.00  0.00           H  
ATOM    304  N   ARG A  36      58.076  21.236  29.067  1.00  0.00           N  
ATOM    305  CA  ARG A  36      58.671  21.308  27.760  1.00  0.00           C  
ATOM    306  C   ARG A  36      57.775  20.670  26.735  1.00  0.00           C  
ATOM    307  O   ARG A  36      57.324  19.554  26.900  1.00  0.00           O  
ATOM    308  CB  ARG A  36      59.997  20.640  27.810  1.00  0.00           C  
ATOM    309  CG  ARG A  36      60.758  21.063  26.597  1.00  0.00           C  
ATOM    310  CD  ARG A  36      62.154  20.756  26.950  1.00  0.00           C  
ATOM    311  NE  ARG A  36      62.984  21.024  25.801  1.00  0.00           N  
ATOM    312  CZ  ARG A  36      64.319  21.074  25.920  1.00  0.00           C  
ATOM    313  NH1 ARG A  36      64.943  20.956  27.119  1.00  0.00           N1+
ATOM    314  NH2 ARG A  36      65.041  21.270  24.804  1.00  0.00           N  
ATOM    315  H   ARG A  36      58.473  20.543  29.668  1.00  0.00           H  
ATOM    316  HA  ARG A  36      58.804  22.360  27.463  1.00  0.00           H  
ATOM    317  HB2 ARG A  36      60.539  20.924  28.725  1.00  0.00           H  
ATOM    318  HB3 ARG A  36      59.879  19.547  27.831  1.00  0.00           H  
ATOM    319  HG2 ARG A  36      60.435  20.511  25.702  1.00  0.00           H  
ATOM    320  HG3 ARG A  36      60.618  22.133  26.383  1.00  0.00           H  
ATOM    321  HD2 ARG A  36      62.477  21.368  27.806  1.00  0.00           H  
ATOM    322  HD3 ARG A  36      62.249  19.703  27.254  1.00  0.00           H  
ATOM    323  HE  ARG A  36      62.560  21.174  24.908  1.00  0.00           H  
ATOM    324 1HH1 ARG A  36      64.405  20.827  27.952  1.00  0.00           H  
ATOM    325 2HH1 ARG A  36      65.941  20.998  27.170  1.00  0.00           H  
ATOM    326 1HH2 ARG A  36      64.581  21.373  23.922  1.00  0.00           H  
ATOM    327 2HH2 ARG A  36      66.039  21.313  24.855  1.00  0.00           H  
ATOM    328  N   SER A  37      57.445  21.418  25.702  1.00  0.00           N  
ATOM    329  CA  SER A  37      56.533  20.992  24.661  1.00  0.00           C  
ATOM    330  C   SER A  37      57.279  21.251  23.351  1.00  0.00           C  
ATOM    331  O   SER A  37      57.371  22.409  22.897  1.00  0.00           O  
ATOM    332  CB  SER A  37      55.275  21.837  24.750  1.00  0.00           C  
ATOM    333  OG  SER A  37      54.304  21.391  23.816  1.00  0.00           O  
ATOM    334  H   SER A  37      57.804  22.341  25.563  1.00  0.00           H  
ATOM    335  HA  SER A  37      56.234  19.937  24.742  1.00  0.00           H  
ATOM    336  HB2 SER A  37      55.521  22.892  24.556  1.00  0.00           H  
ATOM    337  HB3 SER A  37      54.863  21.786  25.769  1.00  0.00           H  
ATOM    338  HG  SER A  37      53.484  21.959  23.891  1.00  0.00           H  
ATOM    339  N   GLY A  38      57.848  20.163  22.790  1.00  0.00           N  
ATOM    340  CA  GLY A  38      58.679  20.216  21.593  1.00  0.00           C  
ATOM    341  C   GLY A  38      59.999  20.934  21.877  1.00  0.00           C  
ATOM    342  O   GLY A  38      60.850  20.469  22.652  1.00  0.00           O  
ATOM    343  H   GLY A  38      57.738  19.240  23.158  1.00  0.00           H  
ATOM    344  HA2 GLY A  38      58.881  19.195  21.236  1.00  0.00           H  
ATOM    345  HA3 GLY A  38      58.139  20.737  20.789  1.00  0.00           H  
ATOM    346  N   SER A  39      60.129  22.093  21.208  1.00  0.00           N  
ATOM    347  CA  SER A  39      61.261  23.003  21.420  1.00  0.00           C  
ATOM    348  C   SER A  39      60.879  24.193  22.321  1.00  0.00           C  
ATOM    349  O   SER A  39      61.715  25.004  22.730  1.00  0.00           O  
ATOM    350  CB  SER A  39      61.761  23.521  20.059  1.00  0.00           C  
ATOM    351  OG  SER A  39      63.080  24.079  20.121  1.00  0.00           O  
ATOM    352  H   SER A  39      59.470  22.415  20.527  1.00  0.00           H  
ATOM    353  HA  SER A  39      62.058  22.442  21.929  1.00  0.00           H  
ATOM    354  HB2 SER A  39      61.063  24.285  19.685  1.00  0.00           H  
ATOM    355  HB3 SER A  39      61.753  22.695  19.333  1.00  0.00           H  
ATOM    356  HG  SER A  39      63.173  24.625  20.953  1.00  0.00           H  
ATOM    357  N   SER A  40      59.592  24.306  22.639  1.00  0.00           N  
ATOM    358  CA  SER A  40      59.117  25.380  23.473  1.00  0.00           C  
ATOM    359  C   SER A  40      58.762  24.904  24.869  1.00  0.00           C  
ATOM    360  O   SER A  40      59.048  23.768  25.219  1.00  0.00           O  
ATOM    361  CB  SER A  40      57.920  25.998  22.786  1.00  0.00           C  
ATOM    362  OG  SER A  40      58.368  26.614  21.577  1.00  0.00           O  
ATOM    363  H   SER A  40      58.881  23.673  22.330  1.00  0.00           H  
ATOM    364  HA  SER A  40      59.915  26.126  23.601  1.00  0.00           H  
ATOM    365  HB2 SER A  40      57.443  26.741  23.442  1.00  0.00           H  
ATOM    366  HB3 SER A  40      57.164  25.230  22.568  1.00  0.00           H  
ATOM    367  HG  SER A  40      57.590  27.029  21.105  1.00  0.00           H  
ATOM    368  N   TRP A  41      58.190  25.830  25.654  1.00  0.00           N  
ATOM    369  CA  TRP A  41      57.748  25.623  27.026  1.00  0.00           C  
ATOM    370  C   TRP A  41      56.330  26.094  27.096  1.00  0.00           C  
ATOM    371  O   TRP A  41      56.031  27.155  26.570  1.00  0.00           O  
ATOM    372  CB  TRP A  41      58.578  26.444  27.980  1.00  0.00           C  
ATOM    373  CG  TRP A  41      59.976  25.872  28.079  1.00  0.00           C  
ATOM    374  CD1 TRP A  41      61.012  26.311  27.293  1.00  0.00           C  
ATOM    375  CD2 TRP A  41      60.324  24.869  28.947  1.00  0.00           C  
ATOM    376  CE2 TRP A  41      61.687  24.701  28.648  1.00  0.00           C  
ATOM    377  CE3 TRP A  41      59.689  24.100  29.934  1.00  0.00           C  
ATOM    378  NE1 TRP A  41      62.036  25.576  27.671  1.00  0.00           N  
ATOM    379  CZ2 TRP A  41      62.424  23.738  29.362  1.00  0.00           C  
ATOM    380  CZ3 TRP A  41      60.433  23.144  30.639  1.00  0.00           C  
ATOM    381  CH2 TRP A  41      61.793  22.966  30.355  1.00  0.00           C  
ATOM    382  H   TRP A  41      58.023  26.762  25.334  1.00  0.00           H  
ATOM    383  HA  TRP A  41      57.847  24.563  27.302  1.00  0.00           H  
ATOM    384  HB2 TRP A  41      58.624  27.487  27.636  1.00  0.00           H  
ATOM    385  HB3 TRP A  41      58.106  26.452  28.974  1.00  0.00           H  
ATOM    386  HD1 TRP A  41      60.991  27.097  26.523  1.00  0.00           H  
ATOM    387  HE1 TRP A  41      62.955  25.653  27.287  1.00  0.00           H  
ATOM    388  HE3 TRP A  41      58.622  24.246  30.152  1.00  0.00           H  
ATOM    389  HZ2 TRP A  41      63.493  23.589  29.144  1.00  0.00           H  
ATOM    390  HZ3 TRP A  41      59.948  22.533  31.415  1.00  0.00           H  
ATOM    391  HH2 TRP A  41      62.373  22.216  30.913  1.00  0.00           H  
ATOM    392  N   ALA A  42      55.440  25.333  27.684  1.00  0.00           N  
ATOM    393  CA  ALA A  42      54.062  25.733  27.795  1.00  0.00           C  
ATOM    394  C   ALA A  42      53.644  25.894  29.265  1.00  0.00           C  
ATOM    395  O   ALA A  42      53.968  25.031  30.089  1.00  0.00           O  
ATOM    396  CB  ALA A  42      53.160  24.684  27.170  1.00  0.00           C  
ATOM    397  H   ALA A  42      55.646  24.441  28.088  1.00  0.00           H  
ATOM    398  HA  ALA A  42      53.960  26.695  27.274  1.00  0.00           H  
ATOM    399  HB1 ALA A  42      52.111  25.001  27.261  1.00  0.00           H  
ATOM    400  HB2 ALA A  42      53.417  24.566  26.107  1.00  0.00           H  
ATOM    401  HB3 ALA A  42      53.300  23.724  27.689  1.00  0.00           H  
ATOM    402  N   HIS A  43      52.914  26.966  29.604  1.00  0.00           N  
ATOM    403  CA  HIS A  43      52.357  27.165  30.946  1.00  0.00           C  
ATOM    404  C   HIS A  43      51.297  26.106  31.234  1.00  0.00           C  
ATOM    405  O   HIS A  43      50.357  25.918  30.453  1.00  0.00           O  
ATOM    406  CB  HIS A  43      51.685  28.566  31.102  1.00  0.00           C  
ATOM    407  CG  HIS A  43      50.975  28.811  32.442  1.00  0.00           C  
ATOM    408  CD2 HIS A  43      49.665  28.518  32.727  1.00  0.00           C  
ATOM    409  ND1 HIS A  43      51.494  29.312  33.557  1.00  0.00           N  
ATOM    410  CE1 HIS A  43      50.584  29.334  34.492  1.00  0.00           C  
ATOM    411  NE2 HIS A  43      49.484  28.854  33.985  1.00  0.00           N  
ATOM    412  H   HIS A  43      52.697  27.705  28.966  1.00  0.00           H  
ATOM    413  HA  HIS A  43      53.197  27.089  31.652  1.00  0.00           H  
ATOM    414  HB2 HIS A  43      52.455  29.340  30.968  1.00  0.00           H  
ATOM    415  HB3 HIS A  43      50.954  28.695  30.289  1.00  0.00           H  
ATOM    416  HD2 HIS A  43      48.918  28.089  32.042  1.00  0.00           H  
ATOM    417  HE1 HIS A  43      50.719  29.693  35.523  1.00  0.00           H  
ATOM    418  HE2 HIS A  43      48.623  28.755  34.483  1.00  0.00           H  
ATOM    419  N   THR A  44      51.418  25.407  32.365  1.00  0.00           N  
ATOM    420  CA  THR A  44      50.334  24.511  32.768  1.00  0.00           C  
ATOM    421  C   THR A  44      49.647  24.873  34.108  1.00  0.00           C  
ATOM    422  O   THR A  44      48.426  24.710  34.276  1.00  0.00           O  
ATOM    423  CB  THR A  44      50.944  23.051  32.755  1.00  0.00           C  
ATOM    424  CG2 THR A  44      51.977  22.789  33.823  1.00  0.00           C  
ATOM    425  OG1 THR A  44      49.839  22.169  32.928  1.00  0.00           O  
ATOM    426  H   THR A  44      52.204  25.439  32.982  1.00  0.00           H  
ATOM    427  HA  THR A  44      49.500  24.604  32.057  1.00  0.00           H  
ATOM    428  HB  THR A  44      51.483  22.902  31.808  1.00  0.00           H  
ATOM    429  HG1 THR A  44      49.199  22.284  32.169  1.00  0.00           H  
ATOM    430 1HG2 THR A  44      52.342  21.755  33.736  1.00  0.00           H  
ATOM    431 2HG2 THR A  44      52.819  23.486  33.697  1.00  0.00           H  
ATOM    432 3HG2 THR A  44      51.525  22.936  34.815  1.00  0.00           H  
ATOM    433  N   CYS A  45      50.417  25.436  35.048  1.00  0.00           N  
ATOM    434  CA  CYS A  45      49.917  25.672  36.394  1.00  0.00           C  
ATOM    435  C   CYS A  45      50.577  26.869  37.067  1.00  0.00           C  
ATOM    436  O   CYS A  45      51.651  27.309  36.636  1.00  0.00           O  
ATOM    437  CB  CYS A  45      50.160  24.396  37.280  1.00  0.00           C  
ATOM    438  SG  CYS A  45      48.862  23.161  37.025  1.00  0.00           S  
ATOM    439  H   CYS A  45      51.362  25.727  34.899  1.00  0.00           H  
ATOM    440  HA  CYS A  45      48.843  25.889  36.301  1.00  0.00           H  
ATOM    441  HB2 CYS A  45      51.139  23.958  37.036  1.00  0.00           H  
ATOM    442  HB3 CYS A  45      50.192  24.684  38.341  1.00  0.00           H  
ATOM    443  N   GLY A  46      49.884  27.387  38.096  1.00  0.00           N  
ATOM    444  CA  GLY A  46      50.475  28.401  38.938  1.00  0.00           C  
ATOM    445  C   GLY A  46      51.271  27.729  40.087  1.00  0.00           C  
ATOM    446  O   GLY A  46      51.345  26.495  40.208  1.00  0.00           O  
ATOM    447  H   GLY A  46      48.952  27.121  38.344  1.00  0.00           H  
ATOM    448  HA2 GLY A  46      51.142  29.043  38.343  1.00  0.00           H  
ATOM    449  HA3 GLY A  46      49.690  29.050  39.352  1.00  0.00           H  
ATOM    450  N   GLY A  47      51.860  28.533  40.967  1.00  0.00           N  
ATOM    451  CA  GLY A  47      52.535  28.046  42.166  1.00  0.00           C  
ATOM    452  C   GLY A  47      52.908  29.239  43.041  1.00  0.00           C  
ATOM    453  O   GLY A  47      52.733  30.377  42.607  1.00  0.00           O  
ATOM    454  H   GLY A  47      51.882  29.528  40.870  1.00  0.00           H  
ATOM    455  HA2 GLY A  47      51.879  27.358  42.718  1.00  0.00           H  
ATOM    456  HA3 GLY A  47      53.437  27.479  41.890  1.00  0.00           H  
ATOM    457  N   THR A  48      53.438  29.011  44.228  1.00  0.00           N  
ATOM    458  CA  THR A  48      53.858  30.081  45.142  1.00  0.00           C  
ATOM    459  C   THR A  48      55.304  29.816  45.558  1.00  0.00           C  
ATOM    460  O   THR A  48      55.584  28.719  46.057  1.00  0.00           O  
ATOM    461  CB  THR A  48      52.996  30.102  46.419  1.00  0.00           C  
ATOM    462  CG2 THR A  48      53.438  31.206  47.382  1.00  0.00           C  
ATOM    463  OG1 THR A  48      51.654  30.325  46.055  1.00  0.00           O  
ATOM    464  H   THR A  48      53.592  28.092  44.590  1.00  0.00           H  
ATOM    465  HA  THR A  48      53.748  31.044  44.622  1.00  0.00           H  
ATOM    466  HB  THR A  48      53.113  29.135  46.932  1.00  0.00           H  
ATOM    467  HG1 THR A  48      51.205  29.448  45.880  1.00  0.00           H  
ATOM    468 1HG2 THR A  48      52.801  31.187  48.278  1.00  0.00           H  
ATOM    469 2HG2 THR A  48      54.486  31.040  47.674  1.00  0.00           H  
ATOM    470 3HG2 THR A  48      53.346  32.183  46.887  1.00  0.00           H  
ATOM    471  N   LEU A  49      56.258  30.746  45.391  1.00  0.00           N  
ATOM    472  CA  LEU A  49      57.626  30.590  45.849  1.00  0.00           C  
ATOM    473  C   LEU A  49      57.591  30.670  47.383  1.00  0.00           C  
ATOM    474  O   LEU A  49      57.072  31.656  47.906  1.00  0.00           O  
ATOM    475  CB  LEU A  49      58.484  31.709  45.271  1.00  0.00           C  
ATOM    476  CG  LEU A  49      59.967  31.690  45.537  1.00  0.00           C  
ATOM    477  CD1 LEU A  49      60.629  30.667  44.650  1.00  0.00           C  
ATOM    478  CD2 LEU A  49      60.563  33.053  45.229  1.00  0.00           C  
ATOM    479  H   LEU A  49      56.090  31.620  44.935  1.00  0.00           H  
ATOM    480  HA  LEU A  49      58.057  29.633  45.524  1.00  0.00           H  
ATOM    481  HB2 LEU A  49      58.340  31.711  44.180  1.00  0.00           H  
ATOM    482  HB3 LEU A  49      58.089  32.663  45.650  1.00  0.00           H  
ATOM    483  HG  LEU A  49      60.134  31.438  46.596  1.00  0.00           H  
ATOM    484 1HD1 LEU A  49      61.711  30.655  44.847  1.00  0.00           H  
ATOM    485 2HD1 LEU A  49      60.208  29.672  44.859  1.00  0.00           H  
ATOM    486 3HD1 LEU A  49      60.451  30.925  43.596  1.00  0.00           H  
ATOM    487 1HD2 LEU A  49      61.646  33.033  45.425  1.00  0.00           H  
ATOM    488 2HD2 LEU A  49      60.387  33.300  44.172  1.00  0.00           H  
ATOM    489 3HD2 LEU A  49      60.090  33.814  45.867  1.00  0.00           H  
ATOM    490  N   ILE A  50      58.042  29.656  48.134  1.00  0.00           N  
ATOM    491  CA  ILE A  50      57.967  29.705  49.595  1.00  0.00           C  
ATOM    492  C   ILE A  50      59.339  29.712  50.219  1.00  0.00           C  
ATOM    493  O   ILE A  50      59.490  30.045  51.398  1.00  0.00           O  
ATOM    494  CB  ILE A  50      57.149  28.510  50.219  1.00  0.00           C  
ATOM    495  CG1 ILE A  50      57.672  27.147  49.804  1.00  0.00           C  
ATOM    496  CG2 ILE A  50      55.685  28.748  49.867  1.00  0.00           C  
ATOM    497  CD1 ILE A  50      56.887  26.116  50.639  1.00  0.00           C  
ATOM    498  H   ILE A  50      58.449  28.820  47.765  1.00  0.00           H  
ATOM    499  HA  ILE A  50      57.439  30.643  49.820  1.00  0.00           H  
ATOM    500  HB  ILE A  50      57.267  28.492  51.312  1.00  0.00           H  
ATOM    501 2HG1 ILE A  50      57.521  26.979  48.728  1.00  0.00           H  
ATOM    502 3HG1 ILE A  50      58.753  27.066  49.993  1.00  0.00           H  
ATOM    503 1HG2 ILE A  50      55.071  27.936  50.283  1.00  0.00           H  
ATOM    504 2HG2 ILE A  50      55.357  29.709  50.291  1.00  0.00           H  
ATOM    505 3HG2 ILE A  50      55.569  28.771  48.773  1.00  0.00           H  
ATOM    506 1HD1 ILE A  50      57.224  25.101  50.381  1.00  0.00           H  
ATOM    507 2HD1 ILE A  50      57.063  26.299  51.709  1.00  0.00           H  
ATOM    508 3HD1 ILE A  50      55.812  26.211  50.423  1.00  0.00           H  
ATOM    509  N   ARG A  51      60.363  29.319  49.477  1.00  0.00           N  
ATOM    510  CA  ARG A  51      61.746  29.485  49.896  1.00  0.00           C  
ATOM    511  C   ARG A  51      62.489  29.864  48.633  1.00  0.00           C  
ATOM    512  O   ARG A  51      61.934  29.705  47.553  1.00  0.00           O  
ATOM    513  CB  ARG A  51      62.396  28.200  50.435  1.00  0.00           C  
ATOM    514  CG  ARG A  51      61.859  27.647  51.729  1.00  0.00           C  
ATOM    515  CD  ARG A  51      61.996  28.578  52.922  1.00  0.00           C  
ATOM    516  NE  ARG A  51      61.576  27.857  54.122  1.00  0.00           N  
ATOM    517  CZ  ARG A  51      60.361  27.959  54.679  1.00  0.00           C  
ATOM    518  NH1 ARG A  51      59.457  28.869  54.294  1.00  0.00           N1+
ATOM    519  NH2 ARG A  51      60.081  27.146  55.699  1.00  0.00           N  
ATOM    520  H   ARG A  51      60.260  28.883  48.583  1.00  0.00           H  
ATOM    521  HA  ARG A  51      61.785  30.223  50.711  1.00  0.00           H  
ATOM    522  HB2 ARG A  51      62.299  27.420  49.665  1.00  0.00           H  
ATOM    523  HB3 ARG A  51      63.471  28.391  50.566  1.00  0.00           H  
ATOM    524  HG2 ARG A  51      60.795  27.401  51.593  1.00  0.00           H  
ATOM    525  HG3 ARG A  51      62.381  26.705  51.954  1.00  0.00           H  
ATOM    526  HD2 ARG A  51      63.037  28.917  53.025  1.00  0.00           H  
ATOM    527  HD3 ARG A  51      61.378  29.476  52.779  1.00  0.00           H  
ATOM    528  HE  ARG A  51      62.239  27.247  54.556  1.00  0.00           H  
ATOM    529 1HH1 ARG A  51      59.675  29.511  53.560  1.00  0.00           H  
ATOM    530 2HH1 ARG A  51      58.563  28.906  54.741  1.00  0.00           H  
ATOM    531 1HH2 ARG A  51      60.766  26.492  56.020  1.00  0.00           H  
ATOM    532 2HH2 ARG A  51      59.186  27.192  56.143  1.00  0.00           H  
ATOM    533  N   GLN A  52      63.740  30.309  48.659  1.00  0.00           N  
ATOM    534  CA  GLN A  52      64.447  30.616  47.426  1.00  0.00           C  
ATOM    535  C   GLN A  52      64.629  29.447  46.470  1.00  0.00           C  
ATOM    536  O   GLN A  52      64.824  29.636  45.269  1.00  0.00           O  
ATOM    537  CB  GLN A  52      65.799  31.167  47.762  1.00  0.00           C  
ATOM    538  CG  GLN A  52      65.622  32.642  48.052  1.00  0.00           C  
ATOM    539  CD  GLN A  52      66.874  33.270  48.635  1.00  0.00           C  
ATOM    540  NE2 GLN A  52      67.807  33.718  47.795  1.00  0.00           N  
ATOM    541  OE1 GLN A  52      67.015  33.374  49.852  1.00  0.00           O  
ATOM    542  H   GLN A  52      64.268  30.460  49.494  1.00  0.00           H  
ATOM    543  HA  GLN A  52      63.811  31.343  46.899  1.00  0.00           H  
ATOM    544  HB2 GLN A  52      66.224  30.648  48.634  1.00  0.00           H  
ATOM    545  HB3 GLN A  52      66.498  31.017  46.926  1.00  0.00           H  
ATOM    546  HG2 GLN A  52      65.351  33.166  47.124  1.00  0.00           H  
ATOM    547  HG3 GLN A  52      64.786  32.777  48.754  1.00  0.00           H  
ATOM    548 1HE2 GLN A  52      68.637  34.146  48.152  1.00  0.00           H  
ATOM    549 2HE2 GLN A  52      67.677  33.626  46.808  1.00  0.00           H  
ATOM    550  N   ASN A  53      64.534  28.219  47.005  1.00  0.00           N  
ATOM    551  CA  ASN A  53      64.695  27.011  46.219  1.00  0.00           C  
ATOM    552  C   ASN A  53      63.537  26.037  46.393  1.00  0.00           C  
ATOM    553  O   ASN A  53      63.730  24.853  46.123  1.00  0.00           O  
ATOM    554  CB  ASN A  53      65.986  26.336  46.612  1.00  0.00           C  
ATOM    555  CG  ASN A  53      66.088  25.909  48.080  1.00  0.00           C  
ATOM    556  ND2 ASN A  53      66.871  25.012  48.401  1.00  0.00           N  
ATOM    557  OD1 ASN A  53      65.389  26.475  49.061  1.00  0.00           O  
ATOM    558  H   ASN A  53      64.348  28.053  47.973  1.00  0.00           H  
ATOM    559  HA  ASN A  53      64.713  27.304  45.159  1.00  0.00           H  
ATOM    560  HB2 ASN A  53      66.121  25.446  45.980  1.00  0.00           H  
ATOM    561  HB3 ASN A  53      66.819  27.019  46.389  1.00  0.00           H  
ATOM    562 1HD2 ASN A  53      66.958  24.743  49.360  1.00  0.00           H  
ATOM    563 2HD2 ASN A  53      67.421  24.554  47.702  1.00  0.00           H  
ATOM    564  N   TRP A  54      62.367  26.506  46.867  1.00  0.00           N  
ATOM    565  CA  TRP A  54      61.166  25.677  47.016  1.00  0.00           C  
ATOM    566  C   TRP A  54      59.926  26.439  46.566  1.00  0.00           C  
ATOM    567  O   TRP A  54      59.741  27.623  46.880  1.00  0.00           O  
ATOM    568  CB  TRP A  54      60.900  25.197  48.491  1.00  0.00           C  
ATOM    569  CG  TRP A  54      61.846  24.091  48.990  1.00  0.00           C  
ATOM    570  CD1 TRP A  54      63.017  24.362  49.656  1.00  0.00           C  
ATOM    571  CD2 TRP A  54      61.654  22.728  48.824  1.00  0.00           C  
ATOM    572  CE2 TRP A  54      62.807  22.195  49.437  1.00  0.00           C  
ATOM    573  CE3 TRP A  54      60.688  21.887  48.256  1.00  0.00           C  
ATOM    574  NE1 TRP A  54      63.578  23.189  49.914  1.00  0.00           N  
ATOM    575  CZ2 TRP A  54      62.997  20.814  49.479  1.00  0.00           C  
ATOM    576  CZ3 TRP A  54      60.886  20.504  48.303  1.00  0.00           C  
ATOM    577  CH2 TRP A  54      62.036  19.975  48.912  1.00  0.00           C  
ATOM    578  H   TRP A  54      62.235  27.456  47.151  1.00  0.00           H  
ATOM    579  HA  TRP A  54      61.357  24.794  46.389  1.00  0.00           H  
ATOM    580  HB2 TRP A  54      60.984  26.063  49.164  1.00  0.00           H  
ATOM    581  HB3 TRP A  54      59.864  24.833  48.562  1.00  0.00           H  
ATOM    582  HD1 TRP A  54      63.410  25.354  49.922  1.00  0.00           H  
ATOM    583  HE1 TRP A  54      64.447  23.064  50.393  1.00  0.00           H  
ATOM    584  HE3 TRP A  54      59.791  22.308  47.781  1.00  0.00           H  
ATOM    585  HZ2 TRP A  54      63.894  20.390  49.953  1.00  0.00           H  
ATOM    586  HZ3 TRP A  54      60.139  19.828  47.862  1.00  0.00           H  
ATOM    587  HH2 TRP A  54      62.180  18.885  48.943  1.00  0.00           H  
ATOM    588  N   VAL A  55      59.112  25.723  45.783  1.00  0.00           N  
ATOM    589  CA  VAL A  55      57.805  26.163  45.285  1.00  0.00           C  
ATOM    590  C   VAL A  55      56.694  25.254  45.810  1.00  0.00           C  
ATOM    591  O   VAL A  55      56.846  24.031  45.856  1.00  0.00           O  
ATOM    592  CB  VAL A  55      57.828  26.153  43.703  1.00  0.00           C  
ATOM    593  CG1 VAL A  55      56.430  26.089  43.057  1.00  0.00           C  
ATOM    594  CG2 VAL A  55      58.489  27.439  43.252  1.00  0.00           C  
ATOM    595  H   VAL A  55      59.351  24.804  45.473  1.00  0.00           H  
ATOM    596  HA  VAL A  55      57.602  27.183  45.643  1.00  0.00           H  
ATOM    597  HB  VAL A  55      58.368  25.248  43.388  1.00  0.00           H  
ATOM    598 1HG1 VAL A  55      56.530  26.086  41.962  1.00  0.00           H  
ATOM    599 2HG1 VAL A  55      55.917  25.171  43.380  1.00  0.00           H  
ATOM    600 3HG1 VAL A  55      55.841  26.965  43.368  1.00  0.00           H  
ATOM    601 1HG2 VAL A  55      58.523  27.468  42.153  1.00  0.00           H  
ATOM    602 2HG2 VAL A  55      57.912  28.298  43.623  1.00  0.00           H  
ATOM    603 3HG2 VAL A  55      59.513  27.485  43.652  1.00  0.00           H  
ATOM    604  N   MET A  56      55.558  25.814  46.195  1.00  0.00           N  
ATOM    605  CA  MET A  56      54.374  25.074  46.552  1.00  0.00           C  
ATOM    606  C   MET A  56      53.377  25.107  45.385  1.00  0.00           C  
ATOM    607  O   MET A  56      53.108  26.179  44.835  1.00  0.00           O  
ATOM    608  CB  MET A  56      53.807  25.716  47.786  1.00  0.00           C  
ATOM    609  CG  MET A  56      52.486  25.125  48.247  1.00  0.00           C  
ATOM    610  SD  MET A  56      51.838  25.873  49.761  1.00  0.00           S  
ATOM    611  CE  MET A  56      51.444  27.536  49.264  1.00  0.00           C  
ATOM    612  H   MET A  56      55.441  26.805  46.266  1.00  0.00           H  
ATOM    613  HA  MET A  56      54.600  24.018  46.757  1.00  0.00           H  
ATOM    614  HB2 MET A  56      54.539  25.626  48.601  1.00  0.00           H  
ATOM    615  HB3 MET A  56      53.668  26.790  47.596  1.00  0.00           H  
ATOM    616  HG2 MET A  56      51.743  25.243  47.445  1.00  0.00           H  
ATOM    617  HG3 MET A  56      52.616  24.045  48.409  1.00  0.00           H  
ATOM    618  HE1 MET A  56      50.890  28.040  50.070  1.00  0.00           H  
ATOM    619  HE2 MET A  56      52.373  28.089  49.059  1.00  0.00           H  
ATOM    620  HE3 MET A  56      50.825  27.512  48.355  1.00  0.00           H  
ATOM    621  N   THR A  57      52.789  23.978  44.970  1.00  0.00           N  
ATOM    622  CA  THR A  57      51.804  23.948  43.894  1.00  0.00           C  
ATOM    623  C   THR A  57      50.790  22.830  44.182  1.00  0.00           C  
ATOM    624  O   THR A  57      50.773  22.284  45.290  1.00  0.00           O  
ATOM    625  CB  THR A  57      52.594  23.759  42.525  1.00  0.00           C  
ATOM    626  CG2 THR A  57      53.305  22.414  42.412  1.00  0.00           C  
ATOM    627  OG1 THR A  57      51.652  23.834  41.455  1.00  0.00           O  
ATOM    628  H   THR A  57      52.983  23.080  45.364  1.00  0.00           H  
ATOM    629  HA  THR A  57      51.226  24.881  43.821  1.00  0.00           H  
ATOM    630  HB  THR A  57      53.360  24.547  42.484  1.00  0.00           H  
ATOM    631  HG1 THR A  57      51.620  24.770  41.104  1.00  0.00           H  
ATOM    632 1HG2 THR A  57      53.827  22.356  41.444  1.00  0.00           H  
ATOM    633 2HG2 THR A  57      54.035  22.314  43.228  1.00  0.00           H  
ATOM    634 3HG2 THR A  57      52.567  21.601  42.478  1.00  0.00           H  
ATOM    635  N   ALA A  58      49.899  22.460  43.252  1.00  0.00           N  
ATOM    636  CA  ALA A  58      48.923  21.405  43.440  1.00  0.00           C  
ATOM    637  C   ALA A  58      49.586  20.113  42.977  1.00  0.00           C  
ATOM    638  O   ALA A  58      50.373  20.097  42.007  1.00  0.00           O  
ATOM    639  CB  ALA A  58      47.680  21.622  42.579  1.00  0.00           C  
ATOM    640  H   ALA A  58      49.845  22.893  42.353  1.00  0.00           H  
ATOM    641  HA  ALA A  58      48.613  21.382  44.495  1.00  0.00           H  
ATOM    642  HB1 ALA A  58      46.967  20.802  42.750  1.00  0.00           H  
ATOM    643  HB2 ALA A  58      47.209  22.579  42.849  1.00  0.00           H  
ATOM    644  HB3 ALA A  58      47.967  21.642  41.517  1.00  0.00           H  
ATOM    645  N   ALA A  59      49.276  19.013  43.682  1.00  0.00           N  
ATOM    646  CA  ALA A  59      49.811  17.721  43.265  1.00  0.00           C  
ATOM    647  C   ALA A  59      49.237  17.297  41.925  1.00  0.00           C  
ATOM    648  O   ALA A  59      49.986  16.731  41.135  1.00  0.00           O  
ATOM    649  CB  ALA A  59      49.478  16.625  44.270  1.00  0.00           C  
ATOM    650  H   ALA A  59      48.693  18.996  44.494  1.00  0.00           H  
ATOM    651  HA  ALA A  59      50.901  17.849  43.194  1.00  0.00           H  
ATOM    652  HB1 ALA A  59      49.896  15.670  43.923  1.00  0.00           H  
ATOM    653  HB2 ALA A  59      49.911  16.881  45.248  1.00  0.00           H  
ATOM    654  HB3 ALA A  59      48.386  16.535  44.365  1.00  0.00           H  
ATOM    655  N   HIS A  60      48.001  17.633  41.541  1.00  0.00           N  
ATOM    656  CA  HIS A  60      47.490  17.216  40.231  1.00  0.00           C  
ATOM    657  C   HIS A  60      48.215  17.835  39.020  1.00  0.00           C  
ATOM    658  O   HIS A  60      48.070  17.316  37.909  1.00  0.00           O  
ATOM    659  CB  HIS A  60      45.968  17.501  40.118  1.00  0.00           C  
ATOM    660  CG  HIS A  60      45.453  18.906  39.846  1.00  0.00           C  
ATOM    661  CD2 HIS A  60      45.498  19.579  38.648  1.00  0.00           C  
ATOM    662  ND1 HIS A  60      44.861  19.713  40.717  1.00  0.00           N  
ATOM    663  CE1 HIS A  60      44.565  20.818  40.112  1.00  0.00           C  
ATOM    664  NE2 HIS A  60      44.946  20.736  38.868  1.00  0.00           N  
ATOM    665  H   HIS A  60      47.362  18.169  42.092  1.00  0.00           H  
ATOM    666  HA  HIS A  60      47.691  16.135  40.191  1.00  0.00           H  
ATOM    667  HB2 HIS A  60      45.579  16.855  39.316  1.00  0.00           H  
ATOM    668  HB3 HIS A  60      45.505  17.163  41.056  1.00  0.00           H  
ATOM    669  HD1 HIS A  60      44.675  19.503  41.676  1.00  0.00           H  
ATOM    670  HD2 HIS A  60      45.915  19.214  37.698  1.00  0.00           H  
ATOM    671  HE1 HIS A  60      44.072  21.685  40.573  1.00  0.00           H  
ATOM    672  N   CYS A  61      48.980  18.924  39.233  1.00  0.00           N  
ATOM    673  CA  CYS A  61      49.759  19.605  38.204  1.00  0.00           C  
ATOM    674  C   CYS A  61      50.997  18.808  37.788  1.00  0.00           C  
ATOM    675  O   CYS A  61      51.476  18.981  36.660  1.00  0.00           O  
ATOM    676  CB  CYS A  61      50.219  20.993  38.684  1.00  0.00           C  
ATOM    677  SG  CYS A  61      48.883  22.214  38.823  1.00  0.00           S  
ATOM    678  H   CYS A  61      49.067  19.349  40.134  1.00  0.00           H  
ATOM    679  HA  CYS A  61      49.090  19.704  37.336  1.00  0.00           H  
ATOM    680  HB2 CYS A  61      50.706  20.886  39.664  1.00  0.00           H  
ATOM    681  HB3 CYS A  61      50.979  21.376  37.987  1.00  0.00           H  
ATOM    682  N   VAL A  62      51.539  17.967  38.698  1.00  0.00           N  
ATOM    683  CA  VAL A  62      52.699  17.152  38.423  1.00  0.00           C  
ATOM    684  C   VAL A  62      52.375  15.656  38.359  1.00  0.00           C  
ATOM    685  O   VAL A  62      53.259  14.809  38.507  1.00  0.00           O  
ATOM    686  CB  VAL A  62      53.787  17.424  39.475  1.00  0.00           C  
ATOM    687  CG1 VAL A  62      54.288  18.850  39.259  1.00  0.00           C  
ATOM    688  CG2 VAL A  62      53.266  17.207  40.903  1.00  0.00           C  
ATOM    689  H   VAL A  62      51.175  17.851  39.623  1.00  0.00           H  
ATOM    690  HA  VAL A  62      53.066  17.434  37.425  1.00  0.00           H  
ATOM    691  HB  VAL A  62      54.617  16.711  39.353  1.00  0.00           H  
ATOM    692 1HG1 VAL A  62      55.070  19.080  39.998  1.00  0.00           H  
ATOM    693 2HG1 VAL A  62      54.703  18.944  38.246  1.00  0.00           H  
ATOM    694 3HG1 VAL A  62      53.452  19.555  39.381  1.00  0.00           H  
ATOM    695 1HG2 VAL A  62      54.074  17.412  41.622  1.00  0.00           H  
ATOM    696 2HG2 VAL A  62      52.424  17.888  41.094  1.00  0.00           H  
ATOM    697 3HG2 VAL A  62      52.930  16.166  41.017  1.00  0.00           H  
ATOM    698  N   ASP A  63      51.115  15.303  38.114  1.00  0.00           N  
ATOM    699  CA  ASP A  63      50.772  13.908  37.898  1.00  0.00           C  
ATOM    700  C   ASP A  63      51.421  13.337  36.636  1.00  0.00           C  
ATOM    701  O   ASP A  63      51.907  12.203  36.645  1.00  0.00           O  
ATOM    702  CB  ASP A  63      49.280  13.713  37.774  1.00  0.00           C  
ATOM    703  CG  ASP A  63      48.608  13.551  39.120  1.00  0.00           C  
ATOM    704  OD1 ASP A  63      49.184  13.040  40.072  1.00  0.00           O  
ATOM    705  OD2 ASP A  63      47.464  13.924  39.210  1.00  0.00           O1-
ATOM    706  H   ASP A  63      50.346  15.940  38.063  1.00  0.00           H  
ATOM    707  HA  ASP A  63      51.154  13.375  38.781  1.00  0.00           H  
ATOM    708  HB2 ASP A  63      48.842  14.575  37.250  1.00  0.00           H  
ATOM    709  HB3 ASP A  63      49.079  12.825  37.157  1.00  0.00           H  
ATOM    710  N   ARG A  64      51.482  14.096  35.540  1.00  0.00           N  
ATOM    711  CA  ARG A  64      52.209  13.650  34.353  1.00  0.00           C  
ATOM    712  C   ARG A  64      53.711  13.782  34.551  1.00  0.00           C  
ATOM    713  O   ARG A  64      54.210  14.755  35.121  1.00  0.00           O  
ATOM    714  CB  ARG A  64      51.768  14.473  33.165  1.00  0.00           C  
ATOM    715  CG  ARG A  64      50.517  13.882  32.581  1.00  0.00           C  
ATOM    716  CD  ARG A  64      49.551  14.954  32.083  1.00  0.00           C  
ATOM    717  NE  ARG A  64      50.043  15.905  31.080  1.00  0.00           N  
ATOM    718  CZ  ARG A  64      49.841  17.240  31.211  1.00  0.00           C  
ATOM    719  NH1 ARG A  64      49.293  17.793  32.308  1.00  0.00           N1+
ATOM    720  NH2 ARG A  64      50.237  18.065  30.240  1.00  0.00           N  
ATOM    721  H   ARG A  64      51.050  14.993  35.452  1.00  0.00           H  
ATOM    722  HA  ARG A  64      51.984  12.588  34.176  1.00  0.00           H  
ATOM    723  HB2 ARG A  64      51.585  15.513  33.473  1.00  0.00           H  
ATOM    724  HB3 ARG A  64      52.564  14.497  32.406  1.00  0.00           H  
ATOM    725  HG2 ARG A  64      50.783  13.216  31.746  1.00  0.00           H  
ATOM    726  HG3 ARG A  64      50.016  13.263  33.339  1.00  0.00           H  
ATOM    727  HD2 ARG A  64      48.670  14.447  31.664  1.00  0.00           H  
ATOM    728  HD3 ARG A  64      49.207  15.530  32.955  1.00  0.00           H  
ATOM    729  HE  ARG A  64      50.540  15.562  30.283  1.00  0.00           H  
ATOM    730 1HH1 ARG A  64      49.016  17.213  33.075  1.00  0.00           H  
ATOM    731 2HH1 ARG A  64      49.164  18.783  32.359  1.00  0.00           H  
ATOM    732 1HH2 ARG A  64      50.680  17.701  29.422  1.00  0.00           H  
ATOM    733 2HH2 ARG A  64      50.090  19.051  30.331  1.00  0.00           H  
ATOM    734  N   GLU A  65      54.459  12.792  34.048  1.00  0.00           N  
ATOM    735  CA  GLU A  65      55.881  12.788  34.217  1.00  0.00           C  
ATOM    736  C   GLU A  65      56.524  13.524  33.061  1.00  0.00           C  
ATOM    737  O   GLU A  65      57.074  12.929  32.132  1.00  0.00           O  
ATOM    738  CB  GLU A  65      56.401  11.354  34.302  1.00  0.00           C  
ATOM    739  CG  GLU A  65      55.869  10.746  35.605  1.00  0.00           C  
ATOM    740  CD  GLU A  65      56.569   9.477  35.994  1.00  0.00           C  
ATOM    741  OE1 GLU A  65      57.750   9.564  36.262  1.00  0.00           O  
ATOM    742  OE2 GLU A  65      55.931   8.431  36.029  1.00  0.00           O1-
ATOM    743  H   GLU A  65      54.094  12.013  33.537  1.00  0.00           H  
ATOM    744  HA  GLU A  65      56.140  13.299  35.157  1.00  0.00           H  
ATOM    745  HB2 GLU A  65      56.062  10.767  33.435  1.00  0.00           H  
ATOM    746  HB3 GLU A  65      57.501  11.339  34.288  1.00  0.00           H  
ATOM    747  HG2 GLU A  65      55.980  11.481  36.417  1.00  0.00           H  
ATOM    748  HG3 GLU A  65      54.794  10.546  35.497  1.00  0.00           H  
ATOM    749  N   LEU A  66      56.445  14.855  33.178  1.00  0.00           N  
ATOM    750  CA  LEU A  66      56.957  15.764  32.170  1.00  0.00           C  
ATOM    751  C   LEU A  66      58.195  16.464  32.685  1.00  0.00           C  
ATOM    752  O   LEU A  66      58.575  16.310  33.852  1.00  0.00           O  
ATOM    753  CB  LEU A  66      55.832  16.771  31.811  1.00  0.00           C  
ATOM    754  CG  LEU A  66      54.540  16.192  31.237  1.00  0.00           C  
ATOM    755  CD1 LEU A  66      53.461  17.260  31.218  1.00  0.00           C  
ATOM    756  CD2 LEU A  66      54.798  15.633  29.847  1.00  0.00           C  
ATOM    757  H   LEU A  66      56.030  15.314  33.963  1.00  0.00           H  
ATOM    758  HA  LEU A  66      57.250  15.216  31.262  1.00  0.00           H  
ATOM    759  HB2 LEU A  66      55.579  17.338  32.719  1.00  0.00           H  
ATOM    760  HB3 LEU A  66      56.237  17.491  31.084  1.00  0.00           H  
ATOM    761  HG  LEU A  66      54.188  15.367  31.873  1.00  0.00           H  
ATOM    762 1HD1 LEU A  66      52.534  16.838  30.804  1.00  0.00           H  
ATOM    763 2HD1 LEU A  66      53.276  17.614  32.243  1.00  0.00           H  
ATOM    764 3HD1 LEU A  66      53.790  18.103  30.593  1.00  0.00           H  
ATOM    765 1HD2 LEU A  66      53.866  15.218  29.439  1.00  0.00           H  
ATOM    766 2HD2 LEU A  66      55.159  16.437  29.189  1.00  0.00           H  
ATOM    767 3HD2 LEU A  66      55.557  14.839  29.906  1.00  0.00           H  
ATOM    768  N   THR A  67      58.884  17.161  31.767  1.00  0.00           N  
ATOM    769  CA  THR A  67      60.013  17.995  32.141  1.00  0.00           C  
ATOM    770  C   THR A  67      59.435  19.357  32.554  1.00  0.00           C  
ATOM    771  O   THR A  67      58.805  20.057  31.754  1.00  0.00           O  
ATOM    772  CB  THR A  67      60.978  18.237  30.990  1.00  0.00           C  
ATOM    773  CG2 THR A  67      62.121  19.197  31.356  1.00  0.00           C  
ATOM    774  OG1 THR A  67      61.494  16.967  30.634  1.00  0.00           O  
ATOM    775  H   THR A  67      58.677  17.157  30.789  1.00  0.00           H  
ATOM    776  HA  THR A  67      60.571  17.488  32.943  1.00  0.00           H  
ATOM    777  HB  THR A  67      60.447  18.720  30.157  1.00  0.00           H  
ATOM    778  HG1 THR A  67      62.137  17.069  29.875  1.00  0.00           H  
ATOM    779 1HG2 THR A  67      62.781  19.330  30.486  1.00  0.00           H  
ATOM    780 2HG2 THR A  67      61.703  20.171  31.651  1.00  0.00           H  
ATOM    781 3HG2 THR A  67      62.699  18.778  32.193  1.00  0.00           H  
ATOM    782  N   PHE A  68      59.684  19.763  33.797  1.00  0.00           N  
ATOM    783  CA  PHE A  68      59.102  20.994  34.303  1.00  0.00           C  
ATOM    784  C   PHE A  68      60.161  22.028  34.593  1.00  0.00           C  
ATOM    785  O   PHE A  68      61.307  21.713  34.934  1.00  0.00           O  
ATOM    786  CB  PHE A  68      58.308  20.724  35.594  1.00  0.00           C  
ATOM    787  CG  PHE A  68      57.057  19.876  35.454  1.00  0.00           C  
ATOM    788  CD1 PHE A  68      55.893  20.404  34.880  1.00  0.00           C  
ATOM    789  CD2 PHE A  68      57.064  18.550  35.932  1.00  0.00           C  
ATOM    790  CE1 PHE A  68      54.732  19.615  34.785  1.00  0.00           C  
ATOM    791  CE2 PHE A  68      55.908  17.760  35.831  1.00  0.00           C  
ATOM    792  CZ  PHE A  68      54.746  18.292  35.258  1.00  0.00           C  
ATOM    793  H   PHE A  68      60.263  19.272  34.449  1.00  0.00           H  
ATOM    794  HA  PHE A  68      58.431  21.380  33.522  1.00  0.00           H  
ATOM    795  HB2 PHE A  68      58.979  20.233  36.313  1.00  0.00           H  
ATOM    796  HB3 PHE A  68      58.021  21.692  36.029  1.00  0.00           H  
ATOM    797  HD1 PHE A  68      55.885  21.437  34.503  1.00  0.00           H  
ATOM    798  HD2 PHE A  68      57.976  18.134  36.384  1.00  0.00           H  
ATOM    799  HE1 PHE A  68      53.816  20.033  34.342  1.00  0.00           H  
ATOM    800  HE2 PHE A  68      55.914  16.726  36.203  1.00  0.00           H  
ATOM    801  HZ  PHE A  68      53.842  17.671  35.176  1.00  0.00           H  
ATOM    802  N   ARG A  69      59.756  23.290  34.413  1.00  0.00           N  
ATOM    803  CA  ARG A  69      60.572  24.403  34.867  1.00  0.00           C  
ATOM    804  C   ARG A  69      59.659  25.409  35.562  1.00  0.00           C  
ATOM    805  O   ARG A  69      58.441  25.431  35.419  1.00  0.00           O  
ATOM    806  CB  ARG A  69      61.313  25.115  33.712  1.00  0.00           C  
ATOM    807  CG  ARG A  69      60.469  26.003  32.802  1.00  0.00           C  
ATOM    808  CD  ARG A  69      61.369  26.819  31.906  1.00  0.00           C  
ATOM    809  NE  ARG A  69      60.520  27.702  31.128  1.00  0.00           N  
ATOM    810  CZ  ARG A  69      61.016  28.463  30.145  1.00  0.00           C  
ATOM    811  NH1 ARG A  69      62.304  28.435  29.816  1.00  0.00           N1+
ATOM    812  NH2 ARG A  69      60.208  29.249  29.447  1.00  0.00           N  
ATOM    813  H   ARG A  69      58.898  23.551  33.971  1.00  0.00           H  
ATOM    814  HA  ARG A  69      61.339  24.005  35.548  1.00  0.00           H  
ATOM    815  HB2 ARG A  69      62.115  25.730  34.146  1.00  0.00           H  
ATOM    816  HB3 ARG A  69      61.797  24.348  33.090  1.00  0.00           H  
ATOM    817  HG2 ARG A  69      59.793  25.385  32.194  1.00  0.00           H  
ATOM    818  HG3 ARG A  69      59.838  26.671  33.408  1.00  0.00           H  
ATOM    819  HD2 ARG A  69      62.088  27.399  32.503  1.00  0.00           H  
ATOM    820  HD3 ARG A  69      61.955  26.163  31.245  1.00  0.00           H  
ATOM    821  HE  ARG A  69      59.542  27.743  31.331  1.00  0.00           H  
ATOM    822 1HH1 ARG A  69      62.933  27.833  30.308  1.00  0.00           H  
ATOM    823 2HH1 ARG A  69      62.644  29.016  29.076  1.00  0.00           H  
ATOM    824 1HH2 ARG A  69      59.230  29.272  29.655  1.00  0.00           H  
ATOM    825 2HH2 ARG A  69      60.576  29.818  28.712  1.00  0.00           H  
ATOM    826  N   VAL A  70      60.281  26.273  36.341  1.00  0.00           N  
ATOM    827  CA  VAL A  70      59.601  27.319  37.064  1.00  0.00           C  
ATOM    828  C   VAL A  70      60.104  28.650  36.516  1.00  0.00           C  
ATOM    829  O   VAL A  70      61.298  28.807  36.288  1.00  0.00           O  
ATOM    830  CB  VAL A  70      59.933  27.088  38.580  1.00  0.00           C  
ATOM    831  CG1 VAL A  70      59.746  28.339  39.398  1.00  0.00           C  
ATOM    832  CG2 VAL A  70      58.983  26.025  39.105  1.00  0.00           C  
ATOM    833  H   VAL A  70      61.270  26.263  36.488  1.00  0.00           H  
ATOM    834  HA  VAL A  70      58.507  27.319  36.950  1.00  0.00           H  
ATOM    835  HB  VAL A  70      60.987  26.783  38.665  1.00  0.00           H  
ATOM    836 1HG1 VAL A  70      59.989  28.131  40.450  1.00  0.00           H  
ATOM    837 2HG1 VAL A  70      60.411  29.129  39.018  1.00  0.00           H  
ATOM    838 3HG1 VAL A  70      58.701  28.673  39.323  1.00  0.00           H  
ATOM    839 1HG2 VAL A  70      59.191  25.841  40.169  1.00  0.00           H  
ATOM    840 2HG2 VAL A  70      57.945  26.371  38.990  1.00  0.00           H  
ATOM    841 3HG2 VAL A  70      59.124  25.094  38.537  1.00  0.00           H  
ATOM    842  N   VAL A  71      59.194  29.595  36.302  1.00  0.00           N  
ATOM    843  CA  VAL A  71      59.555  30.972  35.967  1.00  0.00           C  
ATOM    844  C   VAL A  71      59.111  31.895  37.103  1.00  0.00           C  
ATOM    845  O   VAL A  71      57.932  31.945  37.474  1.00  0.00           O  
ATOM    846  CB  VAL A  71      58.874  31.463  34.687  1.00  0.00           C  
ATOM    847  CG1 VAL A  71      59.461  32.812  34.288  1.00  0.00           C  
ATOM    848  CG2 VAL A  71      59.119  30.481  33.570  1.00  0.00           C  
ATOM    849  H   VAL A  71      58.208  29.434  36.354  1.00  0.00           H  
ATOM    850  HA  VAL A  71      60.645  30.991  35.817  1.00  0.00           H  
ATOM    851  HB  VAL A  71      57.793  31.558  34.868  1.00  0.00           H  
ATOM    852 1HG1 VAL A  71      58.973  33.167  33.368  1.00  0.00           H  
ATOM    853 2HG1 VAL A  71      59.293  33.539  35.096  1.00  0.00           H  
ATOM    854 3HG1 VAL A  71      60.541  32.705  34.111  1.00  0.00           H  
ATOM    855 1HG2 VAL A  71      58.628  30.838  32.653  1.00  0.00           H  
ATOM    856 2HG2 VAL A  71      60.201  30.388  33.394  1.00  0.00           H  
ATOM    857 3HG2 VAL A  71      58.707  29.499  33.847  1.00  0.00           H  
ATOM    858  N   VAL A  72      60.075  32.586  37.706  1.00  0.00           N  
ATOM    859  CA  VAL A  72      59.742  33.611  38.697  1.00  0.00           C  
ATOM    860  C   VAL A  72      59.911  35.002  38.049  1.00  0.00           C  
ATOM    861  O   VAL A  72      60.612  35.161  37.037  1.00  0.00           O  
ATOM    862  CB  VAL A  72      60.654  33.485  39.972  1.00  0.00           C  
ATOM    863  CG1 VAL A  72      60.431  32.100  40.557  1.00  0.00           C  
ATOM    864  CG2 VAL A  72      62.129  33.689  39.680  1.00  0.00           C  
ATOM    865  H   VAL A  72      61.053  32.463  37.536  1.00  0.00           H  
ATOM    866  HA  VAL A  72      58.700  33.474  39.022  1.00  0.00           H  
ATOM    867  HB  VAL A  72      60.374  34.281  40.678  1.00  0.00           H  
ATOM    868 1HG1 VAL A  72      61.055  31.975  41.454  1.00  0.00           H  
ATOM    869 2HG1 VAL A  72      59.372  31.982  40.829  1.00  0.00           H  
ATOM    870 3HG1 VAL A  72      60.704  31.338  39.812  1.00  0.00           H  
ATOM    871 1HG2 VAL A  72      62.705  33.588  40.612  1.00  0.00           H  
ATOM    872 2HG2 VAL A  72      62.468  32.934  38.956  1.00  0.00           H  
ATOM    873 3HG2 VAL A  72      62.285  34.694  39.261  1.00  0.00           H  
ATOM    874  N   GLY A  73      59.214  36.003  38.591  1.00  0.00           N  
ATOM    875  CA  GLY A  73      59.294  37.368  38.090  1.00  0.00           C  
ATOM    876  C   GLY A  73      58.588  37.506  36.764  1.00  0.00           C  
ATOM    877  O   GLY A  73      58.918  38.344  35.930  1.00  0.00           O  
ATOM    878  H   GLY A  73      58.596  35.889  39.369  1.00  0.00           H  
ATOM    879  HA2 GLY A  73      58.845  38.057  38.821  1.00  0.00           H  
ATOM    880  HA3 GLY A  73      60.349  37.660  37.979  1.00  0.00           H  
ATOM    881  N   GLU A  74      57.601  36.642  36.556  1.00  0.00           N  
ATOM    882  CA  GLU A  74      56.882  36.629  35.326  1.00  0.00           C  
ATOM    883  C   GLU A  74      55.630  37.474  35.391  1.00  0.00           C  
ATOM    884  O   GLU A  74      54.935  37.515  36.408  1.00  0.00           O  
ATOM    885  CB  GLU A  74      56.552  35.161  34.954  1.00  0.00           C  
ATOM    886  CG  GLU A  74      55.833  34.880  33.626  1.00  0.00           C  
ATOM    887  CD  GLU A  74      56.617  35.340  32.412  1.00  0.00           C  
ATOM    888  OE1 GLU A  74      56.877  36.516  32.311  1.00  0.00           O  
ATOM    889  OE2 GLU A  74      56.989  34.551  31.576  1.00  0.00           O1-
ATOM    890  H   GLU A  74      57.300  35.961  37.223  1.00  0.00           H  
ATOM    891  HA  GLU A  74      57.513  37.074  34.543  1.00  0.00           H  
ATOM    892  HB2 GLU A  74      57.497  34.599  34.947  1.00  0.00           H  
ATOM    893  HB3 GLU A  74      55.934  34.743  35.763  1.00  0.00           H  
ATOM    894  HG2 GLU A  74      55.641  33.800  33.542  1.00  0.00           H  
ATOM    895  HG3 GLU A  74      54.854  35.382  33.634  1.00  0.00           H  
ATOM    896  N   HIS A  75      55.351  38.159  34.264  1.00  0.00           N  
ATOM    897  CA  HIS A  75      54.139  38.942  34.128  1.00  0.00           C  
ATOM    898  C   HIS A  75      53.405  38.630  32.798  1.00  0.00           C  
ATOM    899  O   HIS A  75      52.212  38.335  32.799  1.00  0.00           O  
ATOM    900  CB  HIS A  75      54.509  40.429  34.234  1.00  0.00           C  
ATOM    901  CG  HIS A  75      53.228  41.249  34.285  1.00  0.00           C  
ATOM    902  CD2 HIS A  75      52.813  42.137  33.320  1.00  0.00           C  
ATOM    903  ND1 HIS A  75      52.266  41.152  35.198  1.00  0.00           N  
ATOM    904  CE1 HIS A  75      51.279  41.918  34.832  1.00  0.00           C  
ATOM    905  NE2 HIS A  75      51.616  42.508  33.702  1.00  0.00           N  
ATOM    906  H   HIS A  75      55.945  38.173  33.460  1.00  0.00           H  
ATOM    907  HA  HIS A  75      53.439  38.679  34.934  1.00  0.00           H  
ATOM    908  HB2 HIS A  75      55.112  40.608  35.136  1.00  0.00           H  
ATOM    909  HB3 HIS A  75      55.120  40.732  33.372  1.00  0.00           H  
ATOM    910  HD1 HIS A  75      52.296  40.588  36.023  1.00  0.00           H  
ATOM    911  HD2 HIS A  75      53.364  42.463  32.427  1.00  0.00           H  
ATOM    912  HE1 HIS A  75      50.329  42.050  35.371  1.00  0.00           H  
ATOM    913  N   ASN A  76      54.060  38.697  31.628  1.00  0.00           N  
ATOM    914  CA  ASN A  76      53.411  38.427  30.354  1.00  0.00           C  
ATOM    915  C   ASN A  76      54.029  37.142  29.846  1.00  0.00           C  
ATOM    916  O   ASN A  76      55.241  37.099  29.626  1.00  0.00           O  
ATOM    917  CB  ASN A  76      53.680  39.580  29.383  1.00  0.00           C  
ATOM    918  CG  ASN A  76      52.953  39.377  28.059  1.00  0.00           C  
ATOM    919  ND2 ASN A  76      52.255  40.389  27.556  1.00  0.00           N  
ATOM    920  OD1 ASN A  76      53.006  38.317  27.433  1.00  0.00           O  
ATOM    921  H   ASN A  76      55.028  38.934  31.550  1.00  0.00           H  
ATOM    922  HA  ASN A  76      52.320  38.332  30.454  1.00  0.00           H  
ATOM    923  HB2 ASN A  76      53.355  40.527  29.839  1.00  0.00           H  
ATOM    924  HB3 ASN A  76      54.761  39.664  29.201  1.00  0.00           H  
ATOM    925 1HD2 ASN A  76      51.782  40.285  26.682  1.00  0.00           H  
ATOM    926 2HD2 ASN A  76      52.203  41.255  28.054  1.00  0.00           H  
ATOM    927  N   LEU A  77      53.253  36.083  29.660  1.00  0.00           N  
ATOM    928  CA  LEU A  77      53.821  34.822  29.215  1.00  0.00           C  
ATOM    929  C   LEU A  77      54.523  34.860  27.862  1.00  0.00           C  
ATOM    930  O   LEU A  77      55.565  34.237  27.643  1.00  0.00           O  
ATOM    931  CB  LEU A  77      52.720  33.753  29.168  1.00  0.00           C  
ATOM    932  CG  LEU A  77      52.123  33.276  30.502  1.00  0.00           C  
ATOM    933  CD1 LEU A  77      50.977  32.315  30.261  1.00  0.00           C  
ATOM    934  CD2 LEU A  77      53.186  32.567  31.315  1.00  0.00           C  
ATOM    935  H   LEU A  77      52.265  36.071  29.805  1.00  0.00           H  
ATOM    936  HA  LEU A  77      54.602  34.585  29.953  1.00  0.00           H  
ATOM    937  HB2 LEU A  77      51.897  34.143  28.551  1.00  0.00           H  
ATOM    938  HB3 LEU A  77      53.125  32.874  28.646  1.00  0.00           H  
ATOM    939  HG  LEU A  77      51.752  34.155  31.047  1.00  0.00           H  
ATOM    940 1HD1 LEU A  77      50.565  31.987  31.226  1.00  0.00           H  
ATOM    941 2HD1 LEU A  77      50.191  32.820  29.680  1.00  0.00           H  
ATOM    942 3HD1 LEU A  77      51.342  31.441  29.701  1.00  0.00           H  
ATOM    943 1HD2 LEU A  77      52.754  32.227  32.267  1.00  0.00           H  
ATOM    944 2HD2 LEU A  77      53.561  31.699  30.753  1.00  0.00           H  
ATOM    945 3HD2 LEU A  77      54.017  33.260  31.516  1.00  0.00           H  
ATOM    946  N   ASN A  78      53.996  35.705  26.984  1.00  0.00           N  
ATOM    947  CA  ASN A  78      54.423  35.725  25.604  1.00  0.00           C  
ATOM    948  C   ASN A  78      55.373  36.832  25.208  1.00  0.00           C  
ATOM    949  O   ASN A  78      55.619  36.995  24.007  1.00  0.00           O  
ATOM    950  CB  ASN A  78      53.146  35.750  24.746  1.00  0.00           C  
ATOM    951  CG  ASN A  78      52.219  34.567  25.072  1.00  0.00           C  
ATOM    952  ND2 ASN A  78      52.606  33.385  25.064  1.00  0.00           N  
ATOM    953  OD1 ASN A  78      50.977  34.887  25.436  1.00  0.00           O  
ATOM    954  H   ASN A  78      53.284  36.371  27.207  1.00  0.00           H  
ATOM    955  HA  ASN A  78      55.032  34.824  25.437  1.00  0.00           H  
ATOM    956  HB2 ASN A  78      52.610  36.695  24.914  1.00  0.00           H  
ATOM    957  HB3 ASN A  78      53.419  35.720  23.681  1.00  0.00           H  
ATOM    958 1HD2 ASN A  78      51.981  32.652  25.334  1.00  0.00           H  
ATOM    959 2HD2 ASN A  78      53.542  33.167  24.787  1.00  0.00           H  
ATOM    960  N   GLN A  79      55.903  37.628  26.151  1.00  0.00           N  
ATOM    961  CA  GLN A  79      56.885  38.646  25.771  1.00  0.00           C  
ATOM    962  C   GLN A  79      57.884  38.907  26.875  1.00  0.00           C  
ATOM    963  O   GLN A  79      57.553  38.711  28.041  1.00  0.00           O  
ATOM    964  CB  GLN A  79      56.189  39.970  25.385  1.00  0.00           C  
ATOM    965  CG  GLN A  79      55.613  40.858  26.468  1.00  0.00           C  
ATOM    966  CD  GLN A  79      54.800  42.056  25.964  1.00  0.00           C  
ATOM    967  NE2 GLN A  79      53.972  41.926  24.915  1.00  0.00           N  
ATOM    968  OE1 GLN A  79      54.873  43.141  26.553  1.00  0.00           O  
ATOM    969  H   GLN A  79      55.682  37.589  27.127  1.00  0.00           H  
ATOM    970  HA  GLN A  79      57.427  38.252  24.899  1.00  0.00           H  
ATOM    971  HB2 GLN A  79      56.916  40.571  24.820  1.00  0.00           H  
ATOM    972  HB3 GLN A  79      55.370  39.722  24.694  1.00  0.00           H  
ATOM    973  HG2 GLN A  79      54.970  40.245  27.118  1.00  0.00           H  
ATOM    974  HG3 GLN A  79      56.439  41.232  27.091  1.00  0.00           H  
ATOM    975 1HE2 GLN A  79      53.420  42.704  24.615  1.00  0.00           H  
ATOM    976 2HE2 GLN A  79      53.908  41.051  24.434  1.00  0.00           H  
ATOM    977  N   ASN A  80      59.116  39.296  26.559  1.00  0.00           N  
ATOM    978  CA  ASN A  80      60.109  39.560  27.576  1.00  0.00           C  
ATOM    979  C   ASN A  80      59.767  40.768  28.471  1.00  0.00           C  
ATOM    980  O   ASN A  80      59.546  41.893  28.031  1.00  0.00           O  
ATOM    981  CB  ASN A  80      61.460  39.758  26.881  1.00  0.00           C  
ATOM    982  CG  ASN A  80      62.632  40.083  27.818  1.00  0.00           C  
ATOM    983  ND2 ASN A  80      63.521  40.962  27.351  1.00  0.00           N  
ATOM    984  OD1 ASN A  80      62.761  39.592  28.953  1.00  0.00           O  
ATOM    985  H   ASN A  80      59.437  39.431  25.622  1.00  0.00           H  
ATOM    986  HA  ASN A  80      60.141  38.697  28.257  1.00  0.00           H  
ATOM    987  HB2 ASN A  80      61.703  38.843  26.318  1.00  0.00           H  
ATOM    988  HB3 ASN A  80      61.361  40.571  26.147  1.00  0.00           H  
ATOM    989 1HD2 ASN A  80      64.301  41.233  27.916  1.00  0.00           H  
ATOM    990 2HD2 ASN A  80      63.407  41.350  26.436  1.00  0.00           H  
ATOM    991  N   ASN A  81      59.742  40.508  29.785  1.00  0.00           N  
ATOM    992  CA  ASN A  81      59.442  41.532  30.766  1.00  0.00           C  
ATOM    993  C   ASN A  81      60.737  42.127  31.309  1.00  0.00           C  
ATOM    994  O   ASN A  81      60.747  43.215  31.869  1.00  0.00           O  
ATOM    995  CB  ASN A  81      58.624  40.902  31.874  1.00  0.00           C  
ATOM    996  CG  ASN A  81      57.212  40.598  31.445  1.00  0.00           C  
ATOM    997  ND2 ASN A  81      56.350  41.551  31.110  1.00  0.00           N  
ATOM    998  OD1 ASN A  81      56.848  39.429  31.403  1.00  0.00           O  
ATOM    999  H   ASN A  81      59.924  39.607  30.176  1.00  0.00           H  
ATOM   1000  HA  ASN A  81      58.868  42.350  30.307  1.00  0.00           H  
ATOM   1001  HB2 ASN A  81      59.113  39.973  32.203  1.00  0.00           H  
ATOM   1002  HB3 ASN A  81      58.604  41.579  32.741  1.00  0.00           H  
ATOM   1003 1HD2 ASN A  81      55.421  41.309  30.831  1.00  0.00           H  
ATOM   1004 2HD2 ASN A  81      56.630  42.511  31.139  1.00  0.00           H  
ATOM   1005  N   GLY A  82      61.876  41.464  31.136  1.00  0.00           N  
ATOM   1006  CA  GLY A  82      63.136  41.929  31.677  1.00  0.00           C  
ATOM   1007  C   GLY A  82      63.280  41.605  33.157  1.00  0.00           C  
ATOM   1008  O   GLY A  82      64.235  42.075  33.765  1.00  0.00           O  
ATOM   1009  H   GLY A  82      61.944  40.607  30.626  1.00  0.00           H  
ATOM   1010  HA2 GLY A  82      63.965  41.467  31.119  1.00  0.00           H  
ATOM   1011  HA3 GLY A  82      63.217  43.016  31.530  1.00  0.00           H  
ATOM   1012  N   THR A  83      62.393  40.802  33.770  1.00  0.00           N  
ATOM   1013  CA  THR A  83      62.416  40.480  35.199  1.00  0.00           C  
ATOM   1014  C   THR A  83      62.406  38.961  35.512  1.00  0.00           C  
ATOM   1015  O   THR A  83      62.486  38.540  36.672  1.00  0.00           O  
ATOM   1016  CB  THR A  83      61.199  41.177  35.848  1.00  0.00           C  
ATOM   1017  CG2 THR A  83      61.171  42.714  35.712  1.00  0.00           C  
ATOM   1018  OG1 THR A  83      60.078  40.648  35.174  1.00  0.00           O  
ATOM   1019  H   THR A  83      61.641  40.360  33.281  1.00  0.00           H  
ATOM   1020  HA  THR A  83      63.368  40.843  35.615  1.00  0.00           H  
ATOM   1021  HB  THR A  83      61.227  40.990  36.932  1.00  0.00           H  
ATOM   1022  HG1 THR A  83      59.813  39.782  35.597  1.00  0.00           H  
ATOM   1023 1HG2 THR A  83      60.270  43.109  36.204  1.00  0.00           H  
ATOM   1024 2HG2 THR A  83      62.066  43.140  36.188  1.00  0.00           H  
ATOM   1025 3HG2 THR A  83      61.157  42.986  34.647  1.00  0.00           H  
ATOM   1026  N   GLU A  84      62.371  38.095  34.479  1.00  0.00           N  
ATOM   1027  CA  GLU A  84      62.191  36.662  34.658  1.00  0.00           C  
ATOM   1028  C   GLU A  84      63.458  35.974  35.064  1.00  0.00           C  
ATOM   1029  O   GLU A  84      64.560  36.394  34.706  1.00  0.00           O  
ATOM   1030  CB  GLU A  84      61.704  35.998  33.378  1.00  0.00           C  
ATOM   1031  CG  GLU A  84      60.444  36.579  32.774  1.00  0.00           C  
ATOM   1032  CD  GLU A  84      60.696  37.692  31.751  1.00  0.00           C  
ATOM   1033  OE1 GLU A  84      61.668  38.441  31.812  1.00  0.00           O  
ATOM   1034  OE2 GLU A  84      59.900  37.827  30.848  1.00  0.00           O1-
ATOM   1035  H   GLU A  84      62.465  38.375  33.524  1.00  0.00           H  
ATOM   1036  HA  GLU A  84      61.444  36.559  35.458  1.00  0.00           H  
ATOM   1037  HB2 GLU A  84      62.507  36.055  32.630  1.00  0.00           H  
ATOM   1038  HB3 GLU A  84      61.530  34.931  33.584  1.00  0.00           H  
ATOM   1039  HG2 GLU A  84      59.877  35.771  32.288  1.00  0.00           H  
ATOM   1040  HG3 GLU A  84      59.812  36.975  33.582  1.00  0.00           H  
ATOM   1041  N   GLN A  85      63.312  34.921  35.882  1.00  0.00           N  
ATOM   1042  CA  GLN A  85      64.425  34.018  36.174  1.00  0.00           C  
ATOM   1043  C   GLN A  85      63.820  32.647  35.919  1.00  0.00           C  
ATOM   1044  O   GLN A  85      62.697  32.362  36.334  1.00  0.00           O  
ATOM   1045  CB  GLN A  85      64.881  34.095  37.622  1.00  0.00           C  
ATOM   1046  CG  GLN A  85      65.454  35.435  38.044  1.00  0.00           C  
ATOM   1047  CD  GLN A  85      65.695  35.480  39.536  1.00  0.00           C  
ATOM   1048  NE2 GLN A  85      65.064  36.447  40.194  1.00  0.00           N  
ATOM   1049  OE1 GLN A  85      66.440  34.673  40.094  1.00  0.00           O  
ATOM   1050  H   GLN A  85      62.455  34.683  36.339  1.00  0.00           H  
ATOM   1051  HA  GLN A  85      65.310  34.259  35.569  1.00  0.00           H  
ATOM   1052  HB2 GLN A  85      64.027  33.857  38.273  1.00  0.00           H  
ATOM   1053  HB3 GLN A  85      65.641  33.318  37.791  1.00  0.00           H  
ATOM   1054  HG2 GLN A  85      66.399  35.618  37.511  1.00  0.00           H  
ATOM   1055  HG3 GLN A  85      64.762  36.240  37.757  1.00  0.00           H  
ATOM   1056 1HE2 GLN A  85      65.183  36.542  41.182  1.00  0.00           H  
ATOM   1057 2HE2 GLN A  85      64.467  37.081  39.701  1.00  0.00           H  
ATOM   1058  N   TYR A  86      64.593  31.785  35.248  1.00  0.00           N  
ATOM   1059  CA  TYR A  86      64.118  30.472  34.784  1.00  0.00           C  
ATOM   1060  C   TYR A  86      64.982  29.408  35.436  1.00  0.00           C  
ATOM   1061  O   TYR A  86      66.212  29.402  35.269  1.00  0.00           O  
ATOM   1062  CB  TYR A  86      64.258  30.325  33.260  1.00  0.00           C  
ATOM   1063  CG  TYR A  86      63.602  31.410  32.421  1.00  0.00           C  
ATOM   1064  CD1 TYR A  86      62.267  31.298  32.051  1.00  0.00           C  
ATOM   1065  CD2 TYR A  86      64.343  32.528  32.027  1.00  0.00           C  
ATOM   1066  CE1 TYR A  86      61.662  32.291  31.287  1.00  0.00           C  
ATOM   1067  CE2 TYR A  86      63.734  33.533  31.261  1.00  0.00           C  
ATOM   1068  CZ  TYR A  86      62.403  33.412  30.893  1.00  0.00           C  
ATOM   1069  OH  TYR A  86      61.821  34.401  30.126  1.00  0.00           O  
ATOM   1070  H   TYR A  86      65.547  31.972  35.015  1.00  0.00           H  
ATOM   1071  HA  TYR A  86      63.056  30.370  35.050  1.00  0.00           H  
ATOM   1072  HB2 TYR A  86      65.329  30.296  33.012  1.00  0.00           H  
ATOM   1073  HB3 TYR A  86      63.833  29.354  32.965  1.00  0.00           H  
ATOM   1074  HD1 TYR A  86      61.685  30.418  32.363  1.00  0.00           H  
ATOM   1075  HD2 TYR A  86      65.399  32.619  32.316  1.00  0.00           H  
ATOM   1076  HE1 TYR A  86      60.606  32.198  30.994  1.00  0.00           H  
ATOM   1077  HE2 TYR A  86      64.313  34.416  30.953  1.00  0.00           H  
ATOM   1078  HH  TYR A  86      62.492  35.119  29.941  1.00  0.00           H  
ATOM   1079  N   VAL A  87      64.324  28.506  36.180  1.00  0.00           N  
ATOM   1080  CA  VAL A  87      65.060  27.485  36.911  1.00  0.00           C  
ATOM   1081  C   VAL A  87      64.368  26.129  36.807  1.00  0.00           C  
ATOM   1082  O   VAL A  87      63.146  26.013  36.771  1.00  0.00           O  
ATOM   1083  CB  VAL A  87      65.225  28.053  38.392  1.00  0.00           C  
ATOM   1084  CG1 VAL A  87      63.902  28.164  39.101  1.00  0.00           C  
ATOM   1085  CG2 VAL A  87      66.128  27.137  39.200  1.00  0.00           C  
ATOM   1086  H   VAL A  87      63.330  28.469  36.283  1.00  0.00           H  
ATOM   1087  HA  VAL A  87      66.058  27.288  36.493  1.00  0.00           H  
ATOM   1088  HB  VAL A  87      65.665  29.058  38.308  1.00  0.00           H  
ATOM   1089 1HG1 VAL A  87      64.060  28.558  40.115  1.00  0.00           H  
ATOM   1090 2HG1 VAL A  87      63.242  28.846  38.543  1.00  0.00           H  
ATOM   1091 3HG1 VAL A  87      63.434  27.170  39.164  1.00  0.00           H  
ATOM   1092 1HG2 VAL A  87      66.237  27.534  40.220  1.00  0.00           H  
ATOM   1093 2HG2 VAL A  87      65.685  26.131  39.244  1.00  0.00           H  
ATOM   1094 3HG2 VAL A  87      67.117  27.081  38.721  1.00  0.00           H  
ATOM   1095  N   GLY A  88      65.177  25.078  36.689  1.00  0.00           N  
ATOM   1096  CA  GLY A  88      64.685  23.714  36.580  1.00  0.00           C  
ATOM   1097  C   GLY A  88      64.168  23.140  37.900  1.00  0.00           C  
ATOM   1098  O   GLY A  88      64.520  23.586  38.996  1.00  0.00           O  
ATOM   1099  H   GLY A  88      66.176  25.151  36.667  1.00  0.00           H  
ATOM   1100  HA2 GLY A  88      63.876  23.684  35.836  1.00  0.00           H  
ATOM   1101  HA3 GLY A  88      65.493  23.071  36.202  1.00  0.00           H  
ATOM   1102  N   VAL A  89      63.231  22.187  37.790  1.00  0.00           N  
ATOM   1103  CA  VAL A  89      62.735  21.478  38.954  1.00  0.00           C  
ATOM   1104  C   VAL A  89      63.656  20.280  39.134  1.00  0.00           C  
ATOM   1105  O   VAL A  89      63.895  19.496  38.209  1.00  0.00           O  
ATOM   1106  CB  VAL A  89      61.314  21.044  38.702  1.00  0.00           C  
ATOM   1107  CG1 VAL A  89      60.816  20.114  39.807  1.00  0.00           C  
ATOM   1108  CG2 VAL A  89      60.445  22.281  38.687  1.00  0.00           C  
ATOM   1109  H   VAL A  89      62.818  21.904  36.924  1.00  0.00           H  
ATOM   1110  HA  VAL A  89      62.729  22.102  39.860  1.00  0.00           H  
ATOM   1111  HB  VAL A  89      61.268  20.503  37.745  1.00  0.00           H  
ATOM   1112 1HG1 VAL A  89      59.779  19.815  39.595  1.00  0.00           H  
ATOM   1113 2HG1 VAL A  89      61.454  19.219  39.849  1.00  0.00           H  
ATOM   1114 3HG1 VAL A  89      60.856  20.638  40.774  1.00  0.00           H  
ATOM   1115 1HG2 VAL A  89      59.399  21.993  38.503  1.00  0.00           H  
ATOM   1116 2HG2 VAL A  89      60.519  22.794  39.657  1.00  0.00           H  
ATOM   1117 3HG2 VAL A  89      60.783  22.959  37.888  1.00  0.00           H  
ATOM   1118  N   GLN A  90      64.275  20.205  40.298  1.00  0.00           N  
ATOM   1119  CA  GLN A  90      65.150  19.106  40.613  1.00  0.00           C  
ATOM   1120  C   GLN A  90      64.491  17.957  41.390  1.00  0.00           C  
ATOM   1121  O   GLN A  90      64.895  16.808  41.225  1.00  0.00           O  
ATOM   1122  CB  GLN A  90      66.317  19.687  41.371  1.00  0.00           C  
ATOM   1123  CG  GLN A  90      67.305  18.697  42.000  1.00  0.00           C  
ATOM   1124  CD  GLN A  90      68.275  19.442  42.904  1.00  0.00           C  
ATOM   1125  NE2 GLN A  90      69.382  19.886  42.315  1.00  0.00           N  
ATOM   1126  OE1 GLN A  90      68.046  19.667  44.095  1.00  0.00           O  
ATOM   1127  H   GLN A  90      64.185  20.885  41.025  1.00  0.00           H  
ATOM   1128  HA  GLN A  90      65.463  18.629  39.673  1.00  0.00           H  
ATOM   1129  HB2 GLN A  90      66.878  20.340  40.686  1.00  0.00           H  
ATOM   1130  HB3 GLN A  90      65.919  20.327  42.172  1.00  0.00           H  
ATOM   1131  HG2 GLN A  90      66.759  17.937  42.579  1.00  0.00           H  
ATOM   1132  HG3 GLN A  90      67.858  18.165  41.211  1.00  0.00           H  
ATOM   1133 1HE2 GLN A  90      70.049  20.414  42.841  1.00  0.00           H  
ATOM   1134 2HE2 GLN A  90      69.547  19.692  41.349  1.00  0.00           H  
ATOM   1135  N   LYS A  91      63.494  18.179  42.243  1.00  0.00           N  
ATOM   1136  CA  LYS A  91      62.912  17.102  43.015  1.00  0.00           C  
ATOM   1137  C   LYS A  91      61.466  17.438  43.246  1.00  0.00           C  
ATOM   1138  O   LYS A  91      61.187  18.574  43.599  1.00  0.00           O  
ATOM   1139  CB  LYS A  91      63.666  16.988  44.328  1.00  0.00           C  
ATOM   1140  CG  LYS A  91      63.115  15.874  45.165  1.00  0.00           C  
ATOM   1141  CD  LYS A  91      63.936  15.772  46.409  1.00  0.00           C  
ATOM   1142  CE  LYS A  91      63.645  14.372  46.891  1.00  0.00           C  
ATOM   1143  NZ  LYS A  91      64.573  13.992  47.933  1.00  0.00           N1+
ATOM   1144  H   LYS A  91      63.086  19.077  42.406  1.00  0.00           H  
ATOM   1145  HA  LYS A  91      62.981  16.137  42.491  1.00  0.00           H  
ATOM   1146  HB2 LYS A  91      64.733  16.810  44.129  1.00  0.00           H  
ATOM   1147  HB3 LYS A  91      63.596  17.937  44.879  1.00  0.00           H  
ATOM   1148  HG2 LYS A  91      62.062  16.068  45.416  1.00  0.00           H  
ATOM   1149  HG3 LYS A  91      63.144  14.926  44.608  1.00  0.00           H  
ATOM   1150  HD2 LYS A  91      65.007  15.918  46.204  1.00  0.00           H  
ATOM   1151  HD3 LYS A  91      63.645  16.528  47.153  1.00  0.00           H  
ATOM   1152  HE2 LYS A  91      62.614  14.315  47.271  1.00  0.00           H  
ATOM   1153  HE3 LYS A  91      63.718  13.666  46.051  1.00  0.00           H  
ATOM   1154  HZ1 LYS A  91      64.533  13.001  48.070  1.00  0.00           H  
ATOM   1155  HZ2 LYS A  91      65.500  14.253  47.666  1.00  0.00           H  
ATOM   1156  HZ3 LYS A  91      64.328  14.455  48.784  1.00  0.00           H  
ATOM   1157  N   ILE A  92      60.528  16.511  43.050  1.00  0.00           N  
ATOM   1158  CA  ILE A  92      59.117  16.747  43.337  1.00  0.00           C  
ATOM   1159  C   ILE A  92      58.659  15.903  44.544  1.00  0.00           C  
ATOM   1160  O   ILE A  92      58.889  14.688  44.567  1.00  0.00           O  
ATOM   1161  CB  ILE A  92      58.295  16.396  42.086  1.00  0.00           C  
ATOM   1162  CG1 ILE A  92      58.707  17.330  40.946  1.00  0.00           C  
ATOM   1163  CG2 ILE A  92      56.797  16.505  42.379  1.00  0.00           C  
ATOM   1164  CD1 ILE A  92      58.180  16.941  39.528  1.00  0.00           C  
ATOM   1165  H   ILE A  92      60.723  15.596  42.698  1.00  0.00           H  
ATOM   1166  HA  ILE A  92      58.964  17.806  43.594  1.00  0.00           H  
ATOM   1167  HB  ILE A  92      58.495  15.356  41.789  1.00  0.00           H  
ATOM   1168 2HG1 ILE A  92      58.354  18.346  41.183  1.00  0.00           H  
ATOM   1169 3HG1 ILE A  92      59.805  17.371  40.910  1.00  0.00           H  
ATOM   1170 1HG2 ILE A  92      56.226  16.251  41.474  1.00  0.00           H  
ATOM   1171 2HG2 ILE A  92      56.530  15.809  43.188  1.00  0.00           H  
ATOM   1172 3HG2 ILE A  92      56.557  17.534  42.686  1.00  0.00           H  
ATOM   1173 1HD1 ILE A  92      58.534  17.677  38.791  1.00  0.00           H  
ATOM   1174 2HD1 ILE A  92      58.554  15.943  39.258  1.00  0.00           H  
ATOM   1175 3HD1 ILE A  92      57.080  16.932  39.535  1.00  0.00           H  
ATOM   1176  N   VAL A  93      57.997  16.486  45.561  1.00  0.00           N  
ATOM   1177  CA  VAL A  93      57.552  15.755  46.747  1.00  0.00           C  
ATOM   1178  C   VAL A  93      56.061  15.990  46.789  1.00  0.00           C  
ATOM   1179  O   VAL A  93      55.643  17.117  47.075  1.00  0.00           O  
ATOM   1180  CB  VAL A  93      58.247  16.315  48.038  1.00  0.00           C  
ATOM   1181  CG1 VAL A  93      57.833  15.461  49.216  1.00  0.00           C  
ATOM   1182  CG2 VAL A  93      59.761  16.281  47.952  1.00  0.00           C  
ATOM   1183  H   VAL A  93      57.761  17.458  45.576  1.00  0.00           H  
ATOM   1184  HA  VAL A  93      57.807  14.686  46.706  1.00  0.00           H  
ATOM   1185  HB  VAL A  93      57.934  17.364  48.149  1.00  0.00           H  
ATOM   1186 1HG1 VAL A  93      58.312  15.842  50.132  1.00  0.00           H  
ATOM   1187 2HG1 VAL A  93      56.740  15.499  49.333  1.00  0.00           H  
ATOM   1188 3HG1 VAL A  93      58.146  14.421  49.045  1.00  0.00           H  
ATOM   1189 1HG2 VAL A  93      60.191  16.684  48.881  1.00  0.00           H  
ATOM   1190 2HG2 VAL A  93      60.098  15.243  47.813  1.00  0.00           H  
ATOM   1191 3HG2 VAL A  93      60.094  16.891  47.100  1.00  0.00           H  
ATOM   1192  N   VAL A  94      55.212  15.015  46.418  1.00  0.00           N  
ATOM   1193  CA  VAL A  94      53.781  15.284  46.521  1.00  0.00           C  
ATOM   1194  C   VAL A  94      53.354  14.636  47.815  1.00  0.00           C  
ATOM   1195  O   VAL A  94      54.104  13.852  48.412  1.00  0.00           O  
ATOM   1196  CB  VAL A  94      52.874  14.782  45.242  1.00  0.00           C  
ATOM   1197  CG1 VAL A  94      53.805  14.519  44.082  1.00  0.00           C  
ATOM   1198  CG2 VAL A  94      51.964  13.640  45.529  1.00  0.00           C  
ATOM   1199  H   VAL A  94      55.469  14.112  46.074  1.00  0.00           H  
ATOM   1200  HA  VAL A  94      53.608  16.370  46.509  1.00  0.00           H  
ATOM   1201  HB  VAL A  94      52.171  15.588  44.987  1.00  0.00           H  
ATOM   1202 1HG1 VAL A  94      53.222  14.181  43.211  1.00  0.00           H  
ATOM   1203 2HG1 VAL A  94      54.343  15.444  43.826  1.00  0.00           H  
ATOM   1204 3HG1 VAL A  94      54.529  13.740  44.362  1.00  0.00           H  
ATOM   1205 1HG2 VAL A  94      51.405  13.379  44.619  1.00  0.00           H  
ATOM   1206 2HG2 VAL A  94      52.558  12.773  45.856  1.00  0.00           H  
ATOM   1207 3HG2 VAL A  94      51.260  13.923  46.324  1.00  0.00           H  
ATOM   1208  N   HIS A  95      52.224  15.105  48.335  1.00  0.00           N  
ATOM   1209  CA  HIS A  95      51.726  14.619  49.592  1.00  0.00           C  
ATOM   1210  C   HIS A  95      51.493  13.100  49.500  1.00  0.00           C  
ATOM   1211  O   HIS A  95      50.823  12.648  48.563  1.00  0.00           O  
ATOM   1212  CB  HIS A  95      50.451  15.368  49.891  1.00  0.00           C  
ATOM   1213  CG  HIS A  95      50.069  15.153  51.330  1.00  0.00           C  
ATOM   1214  CD2 HIS A  95      50.334  15.950  52.362  1.00  0.00           C  
ATOM   1215  ND1 HIS A  95      49.426  14.047  51.808  1.00  0.00           N  
ATOM   1216  CE1 HIS A  95      49.343  14.212  53.092  1.00  0.00           C  
ATOM   1217  NE2 HIS A  95      49.884  15.355  53.442  1.00  0.00           N  
ATOM   1218  H   HIS A  95      51.657  15.807  47.905  1.00  0.00           H  
ATOM   1219  HA  HIS A  95      52.445  14.787  50.407  1.00  0.00           H  
ATOM   1220  HB2 HIS A  95      50.588  16.441  49.693  1.00  0.00           H  
ATOM   1221  HB3 HIS A  95      49.644  15.018  49.230  1.00  0.00           H  
ATOM   1222  HD2 HIS A  95      50.837  16.927  52.318  1.00  0.00           H  
ATOM   1223  HE1 HIS A  95      48.884  13.495  53.788  1.00  0.00           H  
ATOM   1224  HE2 HIS A  95      49.944  15.712  54.375  1.00  0.00           H  
ATOM   1225  N   PRO A  96      51.977  12.299  50.480  1.00  0.00           N  
ATOM   1226  CA  PRO A  96      51.811  10.838  50.557  1.00  0.00           C  
ATOM   1227  C   PRO A  96      50.396  10.299  50.375  1.00  0.00           C  
ATOM   1228  O   PRO A  96      50.199   9.181  49.912  1.00  0.00           O  
ATOM   1229  CB  PRO A  96      52.401  10.471  51.920  1.00  0.00           C  
ATOM   1230  CG  PRO A  96      53.396  11.540  52.269  1.00  0.00           C  
ATOM   1231  CD  PRO A  96      52.764  12.783  51.640  1.00  0.00           C  
ATOM   1232  HA  PRO A  96      52.320  10.365  49.703  1.00  0.00           H  
ATOM   1233  HB2 PRO A  96      51.611  10.411  52.683  1.00  0.00           H  
ATOM   1234  HB3 PRO A  96      52.887   9.485  51.881  1.00  0.00           H  
ATOM   1235  HG2 PRO A  96      53.520  11.647  53.357  1.00  0.00           H  
ATOM   1236  HG3 PRO A  96      54.391  11.327  51.851  1.00  0.00           H  
ATOM   1237  HD2 PRO A  96      52.120  13.306  52.362  1.00  0.00           H  
ATOM   1238  HD3 PRO A  96      53.536  13.499  51.321  1.00  0.00           H  
ATOM   1239  N   TYR A  97      49.391  11.070  50.778  1.00  0.00           N  
ATOM   1240  CA  TYR A  97      48.007  10.695  50.646  1.00  0.00           C  
ATOM   1241  C   TYR A  97      47.281  11.165  49.401  1.00  0.00           C  
ATOM   1242  O   TYR A  97      46.073  10.921  49.306  1.00  0.00           O  
ATOM   1243  CB  TYR A  97      47.257  11.191  51.846  1.00  0.00           C  
ATOM   1244  CG  TYR A  97      47.571  10.483  53.157  1.00  0.00           C  
ATOM   1245  CD1 TYR A  97      48.319   9.300  53.168  1.00  0.00           C  
ATOM   1246  CD2 TYR A  97      47.018  10.965  54.340  1.00  0.00           C  
ATOM   1247  CE1 TYR A  97      48.499   8.583  54.345  1.00  0.00           C  
ATOM   1248  CE2 TYR A  97      47.200  10.248  55.533  1.00  0.00           C  
ATOM   1249  CZ  TYR A  97      47.935   9.055  55.529  1.00  0.00           C  
ATOM   1250  OH  TYR A  97      48.095   8.301  56.670  1.00  0.00           O  
ATOM   1251  H   TYR A  97      49.524  11.966  51.202  1.00  0.00           H  
ATOM   1252  HA  TYR A  97      48.028   9.600  50.560  1.00  0.00           H  
ATOM   1253  HB2 TYR A  97      47.469  12.263  51.970  1.00  0.00           H  
ATOM   1254  HB3 TYR A  97      46.180  11.096  51.648  1.00  0.00           H  
ATOM   1255  HD1 TYR A  97      48.770   8.933  52.234  1.00  0.00           H  
ATOM   1256  HD2 TYR A  97      46.442  11.903  54.340  1.00  0.00           H  
ATOM   1257  HE1 TYR A  97      49.082   7.650  54.342  1.00  0.00           H  
ATOM   1258  HE2 TYR A  97      46.765  10.623  56.471  1.00  0.00           H  
ATOM   1259  HH  TYR A  97      47.644   8.757  57.437  1.00  0.00           H  
ATOM   1260  N   TRP A  98      47.954  11.872  48.459  1.00  0.00           N  
ATOM   1261  CA  TRP A  98      47.314  12.354  47.228  1.00  0.00           C  
ATOM   1262  C   TRP A  98      46.870  11.166  46.391  1.00  0.00           C  
ATOM   1263  O   TRP A  98      47.635  10.227  46.189  1.00  0.00           O  
ATOM   1264  CB  TRP A  98      48.299  13.239  46.349  1.00  0.00           C  
ATOM   1265  CG  TRP A  98      47.804  13.563  44.925  1.00  0.00           C  
ATOM   1266  CD1 TRP A  98      48.510  13.154  43.811  1.00  0.00           C  
ATOM   1267  CD2 TRP A  98      46.640  14.224  44.585  1.00  0.00           C  
ATOM   1268  CE2 TRP A  98      46.683  14.181  43.174  1.00  0.00           C  
ATOM   1269  CE3 TRP A  98      45.559  14.846  45.219  1.00  0.00           C  
ATOM   1270  NE1 TRP A  98      47.795  13.551  42.770  1.00  0.00           N  
ATOM   1271  CZ2 TRP A  98      45.656  14.751  42.418  1.00  0.00           C  
ATOM   1272  CZ3 TRP A  98      44.536  15.415  44.461  1.00  0.00           C  
ATOM   1273  CH2 TRP A  98      44.582  15.367  43.053  1.00  0.00           C  
ATOM   1274  H   TRP A  98      48.921  12.112  48.535  1.00  0.00           H  
ATOM   1275  HA  TRP A  98      46.457  12.975  47.526  1.00  0.00           H  
ATOM   1276  HB2 TRP A  98      48.485  14.186  46.878  1.00  0.00           H  
ATOM   1277  HB3 TRP A  98      49.264  12.716  46.273  1.00  0.00           H  
ATOM   1278  HD1 TRP A  98      49.466  12.611  43.792  1.00  0.00           H  
ATOM   1279  HE1 TRP A  98      48.049  13.402  41.814  1.00  0.00           H  
ATOM   1280  HE3 TRP A  98      45.516  14.886  46.318  1.00  0.00           H  
ATOM   1281  HZ2 TRP A  98      45.696  14.714  41.319  1.00  0.00           H  
ATOM   1282  HZ3 TRP A  98      43.689  15.904  44.964  1.00  0.00           H  
ATOM   1283  HH2 TRP A  98      43.772  15.815  42.459  1.00  0.00           H  
ATOM   1284  N   ASN A  99      45.642  11.205  45.895  1.00  0.00           N  
ATOM   1285  CA  ASN A  99      45.152  10.168  45.008  1.00  0.00           C  
ATOM   1286  C   ASN A  99      44.573  10.879  43.787  1.00  0.00           C  
ATOM   1287  O   ASN A  99      43.541  11.542  43.873  1.00  0.00           O  
ATOM   1288  CB  ASN A  99      44.081   9.329  45.748  1.00  0.00           C  
ATOM   1289  CG  ASN A  99      43.304   8.327  44.894  1.00  0.00           C  
ATOM   1290  ND2 ASN A  99      42.267   7.825  45.326  1.00  0.00           N  
ATOM   1291  OD1 ASN A  99      43.692   7.992  43.667  1.00  0.00           O  
ATOM   1292  H   ASN A  99      44.982  11.931  46.090  1.00  0.00           H  
ATOM   1293  HA  ASN A  99      45.945   9.475  44.693  1.00  0.00           H  
ATOM   1294  HB2 ASN A  99      44.574   8.780  46.565  1.00  0.00           H  
ATOM   1295  HB3 ASN A  99      43.362  10.019  46.215  1.00  0.00           H  
ATOM   1296 1HD2 ASN A  99      41.746   7.188  44.758  1.00  0.00           H  
ATOM   1297 2HD2 ASN A  99      41.945   8.054  46.246  1.00  0.00           H  
ATOM   1298  N   THR A 100      45.207  10.713  42.620  1.00  0.00           N  
ATOM   1299  CA  THR A 100      44.748  11.302  41.353  1.00  0.00           C  
ATOM   1300  C   THR A 100      43.294  11.063  40.950  1.00  0.00           C  
ATOM   1301  O   THR A 100      42.645  11.907  40.308  1.00  0.00           O  
ATOM   1302  CB  THR A 100      45.584  10.799  40.187  1.00  0.00           C  
ATOM   1303  CG2 THR A 100      45.375  11.659  38.987  1.00  0.00           C  
ATOM   1304  OG1 THR A 100      46.947  10.875  40.530  1.00  0.00           O  
ATOM   1305  H   THR A 100      46.043  10.173  42.528  1.00  0.00           H  
ATOM   1306  HA  THR A 100      44.857  12.377  41.558  1.00  0.00           H  
ATOM   1307  HB  THR A 100      45.284   9.764  39.966  1.00  0.00           H  
ATOM   1308  HG1 THR A 100      47.494  10.434  39.819  1.00  0.00           H  
ATOM   1309 1HG2 THR A 100      45.987  11.280  38.154  1.00  0.00           H  
ATOM   1310 2HG2 THR A 100      44.314  11.639  38.700  1.00  0.00           H  
ATOM   1311 3HG2 THR A 100      45.673  12.692  39.220  1.00  0.00           H  
ATOM   1312  N   ASP A 101      42.822   9.847  41.322  1.00  0.00           N  
ATOM   1313  CA  ASP A 101      41.458   9.398  41.042  1.00  0.00           C  
ATOM   1314  C   ASP A 101      40.422   9.987  41.988  1.00  0.00           C  
ATOM   1315  O   ASP A 101      39.220   9.731  41.848  1.00  0.00           O  
ATOM   1316  CB  ASP A 101      41.337   7.863  41.122  1.00  0.00           C  
ATOM   1317  CG  ASP A 101      42.235   7.042  40.202  1.00  0.00           C  
ATOM   1318  OD1 ASP A 101      42.760   7.536  39.199  1.00  0.00           O  
ATOM   1319  OD2 ASP A 101      42.415   5.871  40.526  1.00  0.00           O1-
ATOM   1320  H   ASP A 101      43.374   9.173  41.813  1.00  0.00           H  
ATOM   1321  HA  ASP A 101      41.253   9.754  40.021  1.00  0.00           H  
ATOM   1322  HB2 ASP A 101      41.543   7.559  42.159  1.00  0.00           H  
ATOM   1323  HB3 ASP A 101      40.292   7.592  40.910  1.00  0.00           H  
ATOM   1324  N   ASP A 102      40.871  10.760  42.987  1.00  0.00           N  
ATOM   1325  CA  ASP A 102      39.950  11.428  43.862  1.00  0.00           C  
ATOM   1326  C   ASP A 102      40.524  12.778  44.349  1.00  0.00           C  
ATOM   1327  O   ASP A 102      41.045  12.881  45.469  1.00  0.00           O  
ATOM   1328  CB  ASP A 102      39.647  10.499  45.040  1.00  0.00           C  
ATOM   1329  CG  ASP A 102      38.489  10.933  45.922  1.00  0.00           C  
ATOM   1330  OD1 ASP A 102      37.807  11.908  45.625  1.00  0.00           O  
ATOM   1331  OD2 ASP A 102      38.251  10.259  46.918  1.00  0.00           O1-
ATOM   1332  H   ASP A 102      41.837  10.922  43.188  1.00  0.00           H  
ATOM   1333  HA  ASP A 102      39.020  11.655  43.320  1.00  0.00           H  
ATOM   1334  HB2 ASP A 102      39.431   9.494  44.648  1.00  0.00           H  
ATOM   1335  HB3 ASP A 102      40.550  10.415  45.662  1.00  0.00           H  
ATOM   1336  N   VAL A 103      40.415  13.850  43.530  1.00  0.00           N  
ATOM   1337  CA  VAL A 103      40.813  15.175  43.988  1.00  0.00           C  
ATOM   1338  C   VAL A 103      39.887  15.618  45.140  1.00  0.00           C  
ATOM   1339  O   VAL A 103      40.297  16.432  45.975  1.00  0.00           O  
ATOM   1340  CB  VAL A 103      40.756  16.174  42.759  1.00  0.00           C  
ATOM   1341  CG1 VAL A 103      39.322  16.550  42.395  1.00  0.00           C  
ATOM   1342  CG2 VAL A 103      41.538  17.436  43.106  1.00  0.00           C  
ATOM   1343  H   VAL A 103      40.070  13.814  42.592  1.00  0.00           H  
ATOM   1344  HA  VAL A 103      41.842  15.165  44.376  1.00  0.00           H  
ATOM   1345  HB  VAL A 103      41.201  15.669  41.890  1.00  0.00           H  
ATOM   1346 1HG1 VAL A 103      39.330  17.243  41.540  1.00  0.00           H  
ATOM   1347 2HG1 VAL A 103      38.762  15.643  42.126  1.00  0.00           H  
ATOM   1348 3HG1 VAL A 103      38.839  17.036  43.256  1.00  0.00           H  
ATOM   1349 1HG2 VAL A 103      41.502  18.134  42.257  1.00  0.00           H  
ATOM   1350 2HG2 VAL A 103      41.093  17.913  43.991  1.00  0.00           H  
ATOM   1351 3HG2 VAL A 103      42.584  17.173  43.320  1.00  0.00           H  
ATOM   1352  N   ALA A 104      38.643  15.101  45.244  1.00  0.00           N  
ATOM   1353  CA  ALA A 104      37.701  15.488  46.291  1.00  0.00           C  
ATOM   1354  C   ALA A 104      38.062  14.954  47.679  1.00  0.00           C  
ATOM   1355  O   ALA A 104      37.547  15.428  48.695  1.00  0.00           O  
ATOM   1356  CB  ALA A 104      36.303  15.002  45.937  1.00  0.00           C  
ATOM   1357  H   ALA A 104      38.281  14.418  44.609  1.00  0.00           H  
ATOM   1358  HA  ALA A 104      37.746  16.586  46.341  1.00  0.00           H  
ATOM   1359  HB1 ALA A 104      35.599  15.297  46.730  1.00  0.00           H  
ATOM   1360  HB2 ALA A 104      35.988  15.451  44.983  1.00  0.00           H  
ATOM   1361  HB3 ALA A 104      36.306  13.906  45.841  1.00  0.00           H  
ATOM   1362  N   ALA A 105      38.947  13.953  47.726  1.00  0.00           N  
ATOM   1363  CA  ALA A 105      39.513  13.516  49.000  1.00  0.00           C  
ATOM   1364  C   ALA A 105      40.500  14.549  49.595  1.00  0.00           C  
ATOM   1365  O   ALA A 105      40.772  14.499  50.791  1.00  0.00           O  
ATOM   1366  CB  ALA A 105      40.261  12.194  48.813  1.00  0.00           C  
ATOM   1367  H   ALA A 105      39.276  13.450  46.925  1.00  0.00           H  
ATOM   1368  HA  ALA A 105      38.669  13.399  49.696  1.00  0.00           H  
ATOM   1369  HB1 ALA A 105      40.683  11.873  49.776  1.00  0.00           H  
ATOM   1370  HB2 ALA A 105      39.565  11.429  48.443  1.00  0.00           H  
ATOM   1371  HB3 ALA A 105      41.074  12.333  48.086  1.00  0.00           H  
ATOM   1372  N   GLY A 106      41.046  15.513  48.842  1.00  0.00           N  
ATOM   1373  CA  GLY A 106      41.990  16.473  49.367  1.00  0.00           C  
ATOM   1374  C   GLY A 106      43.393  16.077  49.053  1.00  0.00           C  
ATOM   1375  O   GLY A 106      43.635  15.328  48.114  1.00  0.00           O  
ATOM   1376  H   GLY A 106      40.840  15.638  47.871  1.00  0.00           H  
ATOM   1377  HA2 GLY A 106      41.783  17.466  48.942  1.00  0.00           H  
ATOM   1378  HA3 GLY A 106      41.865  16.556  50.457  1.00  0.00           H  
ATOM   1379  N   TYR A 107      44.314  16.630  49.857  1.00  0.00           N  
ATOM   1380  CA  TYR A 107      45.755  16.455  49.784  1.00  0.00           C  
ATOM   1381  C   TYR A 107      46.318  16.893  48.436  1.00  0.00           C  
ATOM   1382  O   TYR A 107      47.394  16.463  48.018  1.00  0.00           O  
ATOM   1383  CB  TYR A 107      46.181  14.993  50.027  1.00  0.00           C  
ATOM   1384  CG  TYR A 107      45.536  14.427  51.284  1.00  0.00           C  
ATOM   1385  CD1 TYR A 107      46.038  14.747  52.541  1.00  0.00           C  
ATOM   1386  CD2 TYR A 107      44.403  13.609  51.177  1.00  0.00           C  
ATOM   1387  CE1 TYR A 107      45.405  14.260  53.685  1.00  0.00           C  
ATOM   1388  CE2 TYR A 107      43.772  13.117  52.310  1.00  0.00           C  
ATOM   1389  CZ  TYR A 107      44.277  13.445  53.558  1.00  0.00           C  
ATOM   1390  OH  TYR A 107      43.674  12.927  54.690  1.00  0.00           O  
ATOM   1391  H   TYR A 107      44.050  17.237  50.606  1.00  0.00           H  
ATOM   1392  HA  TYR A 107      46.163  17.093  50.582  1.00  0.00           H  
ATOM   1393  HB2 TYR A 107      45.898  14.378  49.159  1.00  0.00           H  
ATOM   1394  HB3 TYR A 107      47.276  14.938  50.118  1.00  0.00           H  
ATOM   1395  HD1 TYR A 107      46.931  15.382  52.634  1.00  0.00           H  
ATOM   1396  HD2 TYR A 107      44.009  13.354  50.182  1.00  0.00           H  
ATOM   1397  HE1 TYR A 107      45.792  14.516  54.682  1.00  0.00           H  
ATOM   1398  HE2 TYR A 107      42.883  12.476  52.219  1.00  0.00           H  
ATOM   1399  HH  TYR A 107      42.887  12.371  54.424  1.00  0.00           H  
ATOM   1400  N   ASP A 108      45.648  17.824  47.766  1.00  0.00           N  
ATOM   1401  CA  ASP A 108      46.166  18.311  46.497  1.00  0.00           C  
ATOM   1402  C   ASP A 108      47.223  19.394  46.701  1.00  0.00           C  
ATOM   1403  O   ASP A 108      46.954  20.602  46.599  1.00  0.00           O  
ATOM   1404  CB  ASP A 108      45.003  18.833  45.667  1.00  0.00           C  
ATOM   1405  CG  ASP A 108      45.321  19.000  44.183  1.00  0.00           C  
ATOM   1406  OD1 ASP A 108      46.409  18.618  43.768  1.00  0.00           O  
ATOM   1407  OD2 ASP A 108      44.465  19.502  43.449  1.00  0.00           O1-
ATOM   1408  H   ASP A 108      44.787  18.235  48.064  1.00  0.00           H  
ATOM   1409  HA  ASP A 108      46.660  17.484  45.966  1.00  0.00           H  
ATOM   1410  HB2 ASP A 108      44.152  18.144  45.773  1.00  0.00           H  
ATOM   1411  HB3 ASP A 108      44.684  19.804  46.074  1.00  0.00           H  
ATOM   1412  N   ILE A 109      48.441  18.915  46.988  1.00  0.00           N  
ATOM   1413  CA  ILE A 109      49.587  19.773  47.254  1.00  0.00           C  
ATOM   1414  C   ILE A 109      50.904  19.030  47.032  1.00  0.00           C  
ATOM   1415  O   ILE A 109      51.036  17.826  47.279  1.00  0.00           O  
ATOM   1416  CB  ILE A 109      49.464  20.364  48.722  1.00  0.00           C  
ATOM   1417  CG1 ILE A 109      50.605  21.360  49.012  1.00  0.00           C  
ATOM   1418  CG2 ILE A 109      49.472  19.222  49.736  1.00  0.00           C  
ATOM   1419  CD1 ILE A 109      50.352  22.108  50.358  1.00  0.00           C  
ATOM   1420  H   ILE A 109      48.649  17.937  47.039  1.00  0.00           H  
ATOM   1421  HA  ILE A 109      49.590  20.612  46.542  1.00  0.00           H  
ATOM   1422  HB  ILE A 109      48.514  20.912  48.805  1.00  0.00           H  
ATOM   1423 2HG1 ILE A 109      51.564  20.824  49.060  1.00  0.00           H  
ATOM   1424 3HG1 ILE A 109      50.682  22.088  48.192  1.00  0.00           H  
ATOM   1425 1HG2 ILE A 109      49.387  19.634  50.753  1.00  0.00           H  
ATOM   1426 2HG2 ILE A 109      48.623  18.551  49.539  1.00  0.00           H  
ATOM   1427 3HG2 ILE A 109      50.412  18.658  49.647  1.00  0.00           H  
ATOM   1428 1HD1 ILE A 109      51.174  22.811  50.547  1.00  0.00           H  
ATOM   1429 2HD1 ILE A 109      49.403  22.660  50.298  1.00  0.00           H  
ATOM   1430 3HD1 ILE A 109      50.298  21.377  51.179  1.00  0.00           H  
ATOM   1431  N   ALA A 110      51.883  19.763  46.486  1.00  0.00           N  
ATOM   1432  CA  ALA A 110      53.178  19.211  46.171  1.00  0.00           C  
ATOM   1433  C   ALA A 110      54.183  20.327  46.347  1.00  0.00           C  
ATOM   1434  O   ALA A 110      53.833  21.516  46.260  1.00  0.00           O  
ATOM   1435  CB  ALA A 110      53.217  18.723  44.718  1.00  0.00           C  
ATOM   1436  H   ALA A 110      51.788  20.734  46.261  1.00  0.00           H  
ATOM   1437  HA  ALA A 110      53.399  18.354  46.825  1.00  0.00           H  
ATOM   1438  HB1 ALA A 110      54.211  18.306  44.497  1.00  0.00           H  
ATOM   1439  HB2 ALA A 110      52.452  17.945  44.571  1.00  0.00           H  
ATOM   1440  HB3 ALA A 110      53.016  19.568  44.042  1.00  0.00           H  
ATOM   1441  N   LEU A 111      55.421  19.946  46.652  1.00  0.00           N  
ATOM   1442  CA  LEU A 111      56.518  20.882  46.850  1.00  0.00           C  
ATOM   1443  C   LEU A 111      57.600  20.551  45.844  1.00  0.00           C  
ATOM   1444  O   LEU A 111      57.953  19.381  45.673  1.00  0.00           O  
ATOM   1445  CB  LEU A 111      57.138  20.786  48.263  1.00  0.00           C  
ATOM   1446  CG  LEU A 111      56.204  21.054  49.424  1.00  0.00           C  
ATOM   1447  CD1 LEU A 111      56.940  20.856  50.739  1.00  0.00           C  
ATOM   1448  CD2 LEU A 111      55.694  22.488  49.343  1.00  0.00           C  
ATOM   1449  H   LEU A 111      55.685  18.988  46.767  1.00  0.00           H  
ATOM   1450  HA  LEU A 111      56.118  21.900  46.725  1.00  0.00           H  
ATOM   1451  HB2 LEU A 111      57.562  19.779  48.386  1.00  0.00           H  
ATOM   1452  HB3 LEU A 111      57.975  21.497  48.322  1.00  0.00           H  
ATOM   1453  HG  LEU A 111      55.357  20.354  49.374  1.00  0.00           H  
ATOM   1454 1HD1 LEU A 111      56.255  21.053  51.577  1.00  0.00           H  
ATOM   1455 2HD1 LEU A 111      57.308  19.821  50.802  1.00  0.00           H  
ATOM   1456 3HD1 LEU A 111      57.791  21.551  50.792  1.00  0.00           H  
ATOM   1457 1HD2 LEU A 111      55.015  22.684  50.186  1.00  0.00           H  
ATOM   1458 2HD2 LEU A 111      56.545  23.183  49.388  1.00  0.00           H  
ATOM   1459 3HD2 LEU A 111      55.153  22.632  48.396  1.00  0.00           H  
ATOM   1460  N   LEU A 112      58.155  21.571  45.174  1.00  0.00           N  
ATOM   1461  CA  LEU A 112      59.181  21.372  44.156  1.00  0.00           C  
ATOM   1462  C   LEU A 112      60.447  22.036  44.620  1.00  0.00           C  
ATOM   1463  O   LEU A 112      60.455  23.227  44.966  1.00  0.00           O  
ATOM   1464  CB  LEU A 112      58.814  22.002  42.799  1.00  0.00           C  
ATOM   1465  CG  LEU A 112      57.367  21.972  42.346  1.00  0.00           C  
ATOM   1466  CD1 LEU A 112      57.242  22.552  40.961  1.00  0.00           C  
ATOM   1467  CD2 LEU A 112      56.864  20.564  42.280  1.00  0.00           C  
ATOM   1468  H   LEU A 112      57.909  22.529  45.322  1.00  0.00           H  
ATOM   1469  HA  LEU A 112      59.290  20.286  44.018  1.00  0.00           H  
ATOM   1470  HB2 LEU A 112      59.133  23.054  42.823  1.00  0.00           H  
ATOM   1471  HB3 LEU A 112      59.415  21.501  42.026  1.00  0.00           H  
ATOM   1472  HG  LEU A 112      56.783  22.557  43.072  1.00  0.00           H  
ATOM   1473 1HD1 LEU A 112      56.188  22.524  40.645  1.00  0.00           H  
ATOM   1474 2HD1 LEU A 112      57.596  23.594  40.966  1.00  0.00           H  
ATOM   1475 3HD1 LEU A 112      57.850  21.962  40.260  1.00  0.00           H  
ATOM   1476 1HD2 LEU A 112      55.815  20.564  41.950  1.00  0.00           H  
ATOM   1477 2HD2 LEU A 112      57.472  19.990  41.566  1.00  0.00           H  
ATOM   1478 3HD2 LEU A 112      56.935  20.102  43.277  1.00  0.00           H  
ATOM   1479  N   ARG A 113      61.495  21.211  44.678  1.00  0.00           N  
ATOM   1480  CA  ARG A 113      62.817  21.713  44.953  1.00  0.00           C  
ATOM   1481  C   ARG A 113      63.423  22.158  43.627  1.00  0.00           C  
ATOM   1482  O   ARG A 113      63.449  21.404  42.650  1.00  0.00           O  
ATOM   1483  CB  ARG A 113      63.684  20.632  45.582  1.00  0.00           C  
ATOM   1484  CG  ARG A 113      64.919  21.349  46.051  1.00  0.00           C  
ATOM   1485  CD  ARG A 113      65.680  20.608  47.093  1.00  0.00           C  
ATOM   1486  NE  ARG A 113      66.636  19.690  46.515  1.00  0.00           N  
ATOM   1487  CZ  ARG A 113      66.759  18.401  46.900  1.00  0.00           C  
ATOM   1488  NH1 ARG A 113      65.974  17.831  47.823  1.00  0.00           N1+
ATOM   1489  NH2 ARG A 113      67.702  17.654  46.325  1.00  0.00           N  
ATOM   1490  H   ARG A 113      61.443  20.222  44.540  1.00  0.00           H  
ATOM   1491  HA  ARG A 113      62.762  22.551  45.662  1.00  0.00           H  
ATOM   1492  HB2 ARG A 113      63.165  20.144  46.419  1.00  0.00           H  
ATOM   1493  HB3 ARG A 113      63.932  19.847  44.854  1.00  0.00           H  
ATOM   1494  HG2 ARG A 113      65.577  21.530  45.187  1.00  0.00           H  
ATOM   1495  HG3 ARG A 113      64.632  22.333  46.449  1.00  0.00           H  
ATOM   1496  HD2 ARG A 113      66.207  21.325  47.740  1.00  0.00           H  
ATOM   1497  HD3 ARG A 113      64.979  20.051  47.732  1.00  0.00           H  
ATOM   1498  HE  ARG A 113      67.236  20.028  45.791  1.00  0.00           H  
ATOM   1499 1HH1 ARG A 113      65.251  18.362  48.264  1.00  0.00           H  
ATOM   1500 2HH1 ARG A 113      66.109  16.871  48.070  1.00  0.00           H  
ATOM   1501 1HH2 ARG A 113      68.297  18.050  45.626  1.00  0.00           H  
ATOM   1502 2HH2 ARG A 113      67.814  16.697  46.593  1.00  0.00           H  
ATOM   1503  N   LEU A 114      63.912  23.406  43.612  1.00  0.00           N  
ATOM   1504  CA  LEU A 114      64.473  24.023  42.443  1.00  0.00           C  
ATOM   1505  C   LEU A 114      65.934  23.700  42.311  1.00  0.00           C  
ATOM   1506  O   LEU A 114      66.619  23.449  43.307  1.00  0.00           O  
ATOM   1507  CB  LEU A 114      64.228  25.526  42.536  1.00  0.00           C  
ATOM   1508  CG  LEU A 114      62.776  26.009  42.705  1.00  0.00           C  
ATOM   1509  CD1 LEU A 114      62.760  27.529  42.675  1.00  0.00           C  
ATOM   1510  CD2 LEU A 114      61.890  25.495  41.589  1.00  0.00           C  
ATOM   1511  H   LEU A 114      63.920  23.998  44.418  1.00  0.00           H  
ATOM   1512  HA  LEU A 114      63.991  23.631  41.536  1.00  0.00           H  
ATOM   1513  HB2 LEU A 114      64.813  25.912  43.384  1.00  0.00           H  
ATOM   1514  HB3 LEU A 114      64.636  25.992  41.626  1.00  0.00           H  
ATOM   1515  HG  LEU A 114      62.390  25.626  43.662  1.00  0.00           H  
ATOM   1516 1HD1 LEU A 114      61.727  27.887  42.795  1.00  0.00           H  
ATOM   1517 2HD1 LEU A 114      63.381  27.918  43.495  1.00  0.00           H  
ATOM   1518 3HD1 LEU A 114      63.161  27.880  41.713  1.00  0.00           H  
ATOM   1519 1HD2 LEU A 114      60.862  25.857  41.740  1.00  0.00           H  
ATOM   1520 2HD2 LEU A 114      62.269  25.859  40.624  1.00  0.00           H  
ATOM   1521 3HD2 LEU A 114      61.895  24.395  41.593  1.00  0.00           H  
ATOM   1522  N   ALA A 115      66.412  23.666  41.057  1.00  0.00           N  
ATOM   1523  CA  ALA A 115      67.792  23.321  40.761  1.00  0.00           C  
ATOM   1524  C   ALA A 115      68.743  24.358  41.324  1.00  0.00           C  
ATOM   1525  O   ALA A 115      69.850  24.036  41.762  1.00  0.00           O  
ATOM   1526  CB  ALA A 115      68.030  23.235  39.269  1.00  0.00           C  
ATOM   1527  H   ALA A 115      65.861  23.873  40.249  1.00  0.00           H  
ATOM   1528  HA  ALA A 115      67.979  22.342  41.226  1.00  0.00           H  
ATOM   1529  HB1 ALA A 115      69.081  22.973  39.079  1.00  0.00           H  
ATOM   1530  HB2 ALA A 115      67.376  22.464  38.837  1.00  0.00           H  
ATOM   1531  HB3 ALA A 115      67.805  24.207  38.805  1.00  0.00           H  
ATOM   1532  N   GLN A 116      68.314  25.617  41.353  1.00  0.00           N  
ATOM   1533  CA  GLN A 116      69.106  26.684  41.960  1.00  0.00           C  
ATOM   1534  C   GLN A 116      68.203  27.530  42.819  1.00  0.00           C  
ATOM   1535  O   GLN A 116      66.987  27.512  42.653  1.00  0.00           O  
ATOM   1536  CB  GLN A 116      69.711  27.698  40.992  1.00  0.00           C  
ATOM   1537  CG  GLN A 116      70.710  27.261  39.956  1.00  0.00           C  
ATOM   1538  CD  GLN A 116      70.043  27.084  38.596  1.00  0.00           C  
ATOM   1539  NE2 GLN A 116      70.233  26.064  37.917  1.00  0.00           N  
ATOM   1540  OE1 GLN A 116      69.258  28.089  38.160  1.00  0.00           O  
ATOM   1541  H   GLN A 116      67.440  25.918  40.971  1.00  0.00           H  
ATOM   1542  HA  GLN A 116      69.913  26.145  42.479  1.00  0.00           H  
ATOM   1543  HB2 GLN A 116      68.876  28.175  40.458  1.00  0.00           H  
ATOM   1544  HB3 GLN A 116      70.193  28.479  41.599  1.00  0.00           H  
ATOM   1545  HG2 GLN A 116      71.515  28.006  39.880  1.00  0.00           H  
ATOM   1546  HG3 GLN A 116      71.175  26.314  40.266  1.00  0.00           H  
ATOM   1547 1HE2 GLN A 116      69.798  25.972  37.021  1.00  0.00           H  
ATOM   1548 2HE2 GLN A 116      70.821  25.335  38.265  1.00  0.00           H  
ATOM   1549  N   SER A 117      68.858  28.303  43.691  1.00  0.00           N  
ATOM   1550  CA  SER A 117      68.212  29.354  44.457  1.00  0.00           C  
ATOM   1551  C   SER A 117      67.955  30.565  43.579  1.00  0.00           C  
ATOM   1552  O   SER A 117      68.876  31.018  42.907  1.00  0.00           O  
ATOM   1553  CB  SER A 117      69.090  29.797  45.617  1.00  0.00           C  
ATOM   1554  OG  SER A 117      68.893  28.913  46.713  1.00  0.00           O  
ATOM   1555  H   SER A 117      69.836  28.212  43.877  1.00  0.00           H  
ATOM   1556  HA  SER A 117      67.264  28.948  44.839  1.00  0.00           H  
ATOM   1557  HB2 SER A 117      68.840  30.827  45.910  1.00  0.00           H  
ATOM   1558  HB3 SER A 117      70.148  29.797  45.314  1.00  0.00           H  
ATOM   1559  HG  SER A 117      69.469  29.199  47.479  1.00  0.00           H  
ATOM   1560  N   VAL A 118      66.719  31.059  43.517  1.00  0.00           N  
ATOM   1561  CA  VAL A 118      66.433  32.282  42.778  1.00  0.00           C  
ATOM   1562  C   VAL A 118      66.843  33.515  43.598  1.00  0.00           C  
ATOM   1563  O   VAL A 118      66.971  33.426  44.823  1.00  0.00           O  
ATOM   1564  CB  VAL A 118      64.922  32.386  42.425  1.00  0.00           C  
ATOM   1565  CG1 VAL A 118      64.535  31.131  41.604  1.00  0.00           C  
ATOM   1566  CG2 VAL A 118      64.069  32.567  43.677  1.00  0.00           C  
ATOM   1567  H   VAL A 118      65.924  30.642  43.957  1.00  0.00           H  
ATOM   1568  HA  VAL A 118      67.017  32.247  41.846  1.00  0.00           H  
ATOM   1569  HB  VAL A 118      64.730  33.281  41.815  1.00  0.00           H  
ATOM   1570 1HG1 VAL A 118      63.468  31.179  41.340  1.00  0.00           H  
ATOM   1571 2HG1 VAL A 118      65.138  31.092  40.685  1.00  0.00           H  
ATOM   1572 3HG1 VAL A 118      64.724  30.228  42.204  1.00  0.00           H  
ATOM   1573 1HG2 VAL A 118      63.009  32.637  43.392  1.00  0.00           H  
ATOM   1574 2HG2 VAL A 118      64.212  31.706  44.347  1.00  0.00           H  
ATOM   1575 3HG2 VAL A 118      64.370  33.489  44.196  1.00  0.00           H  
ATOM   1576  N   THR A 119      67.103  34.656  42.940  1.00  0.00           N  
ATOM   1577  CA  THR A 119      67.426  35.922  43.598  1.00  0.00           C  
ATOM   1578  C   THR A 119      66.171  36.714  43.880  1.00  0.00           C  
ATOM   1579  O   THR A 119      65.317  36.898  43.007  1.00  0.00           O  
ATOM   1580  CB  THR A 119      68.332  36.785  42.726  1.00  0.00           C  
ATOM   1581  CG2 THR A 119      68.915  38.027  43.423  1.00  0.00           C  
ATOM   1582  OG1 THR A 119      69.390  35.914  42.353  1.00  0.00           O  
ATOM   1583  H   THR A 119      67.094  34.720  41.942  1.00  0.00           H  
ATOM   1584  HA  THR A 119      67.941  35.669  44.537  1.00  0.00           H  
ATOM   1585  HB  THR A 119      67.750  37.197  41.888  1.00  0.00           H  
ATOM   1586  HG1 THR A 119      70.037  36.405  41.771  1.00  0.00           H  
ATOM   1587 1HG2 THR A 119      69.550  38.581  42.716  1.00  0.00           H  
ATOM   1588 2HG2 THR A 119      68.095  38.676  43.764  1.00  0.00           H  
ATOM   1589 3HG2 THR A 119      69.517  37.713  44.288  1.00  0.00           H  
ATOM   1590  N   LEU A 120      66.052  37.196  45.113  1.00  0.00           N  
ATOM   1591  CA  LEU A 120      64.906  37.972  45.452  1.00  0.00           C  
ATOM   1592  C   LEU A 120      65.159  39.442  45.110  1.00  0.00           C  
ATOM   1593  O   LEU A 120      66.276  39.944  45.149  1.00  0.00           O  
ATOM   1594  CB  LEU A 120      64.604  37.775  46.937  1.00  0.00           C  
ATOM   1595  CG  LEU A 120      64.368  36.343  47.468  1.00  0.00           C  
ATOM   1596  CD1 LEU A 120      64.032  36.410  48.957  1.00  0.00           C  
ATOM   1597  CD2 LEU A 120      63.236  35.673  46.723  1.00  0.00           C  
ATOM   1598  H   LEU A 120      66.714  37.061  45.849  1.00  0.00           H  
ATOM   1599  HA  LEU A 120      64.030  37.646  44.870  1.00  0.00           H  
ATOM   1600  HB2 LEU A 120      65.440  38.207  47.506  1.00  0.00           H  
ATOM   1601  HB3 LEU A 120      63.710  38.370  47.176  1.00  0.00           H  
ATOM   1602  HG  LEU A 120      65.283  35.752  47.313  1.00  0.00           H  
ATOM   1603 1HD1 LEU A 120      63.863  35.393  49.341  1.00  0.00           H  
ATOM   1604 2HD1 LEU A 120      64.868  36.872  49.502  1.00  0.00           H  
ATOM   1605 3HD1 LEU A 120      63.123  37.012  49.102  1.00  0.00           H  
ATOM   1606 1HD2 LEU A 120      63.088  34.656  47.118  1.00  0.00           H  
ATOM   1607 2HD2 LEU A 120      62.313  36.255  46.856  1.00  0.00           H  
ATOM   1608 3HD2 LEU A 120      63.483  35.616  45.653  1.00  0.00           H  
ATOM   1609  N   ASN A 121      64.096  40.105  44.670  1.00  0.00           N  
ATOM   1610  CA  ASN A 121      64.103  41.530  44.344  1.00  0.00           C  
ATOM   1611  C   ASN A 121      62.656  42.024  44.366  1.00  0.00           C  
ATOM   1612  O   ASN A 121      61.827  41.309  44.935  1.00  0.00           O  
ATOM   1613  CB  ASN A 121      64.761  41.786  42.943  1.00  0.00           C  
ATOM   1614  CG  ASN A 121      64.221  40.961  41.775  1.00  0.00           C  
ATOM   1615  ND2 ASN A 121      65.073  40.411  40.909  1.00  0.00           N  
ATOM   1616  OD1 ASN A 121      63.012  40.797  41.633  1.00  0.00           O  
ATOM   1617  H   ASN A 121      63.206  39.670  44.529  1.00  0.00           H  
ATOM   1618  HA  ASN A 121      64.703  42.081  45.083  1.00  0.00           H  
ATOM   1619  HB2 ASN A 121      64.641  42.851  42.696  1.00  0.00           H  
ATOM   1620  HB3 ASN A 121      65.841  41.595  43.030  1.00  0.00           H  
ATOM   1621 1HD2 ASN A 121      64.728  39.866  40.146  1.00  0.00           H  
ATOM   1622 2HD2 ASN A 121      66.057  40.544  41.023  1.00  0.00           H  
ATOM   1623  N   SER A 122      62.209  43.167  43.801  1.00  0.00           N  
ATOM   1624  CA  SER A 122      60.807  43.567  43.947  1.00  0.00           C  
ATOM   1625  C   SER A 122      59.811  42.780  43.097  1.00  0.00           C  
ATOM   1626  O   SER A 122      58.597  42.860  43.269  1.00  0.00           O  
ATOM   1627  CB  SER A 122      60.680  45.087  43.666  1.00  0.00           C  
ATOM   1628  OG  SER A 122      60.933  45.528  42.339  1.00  0.00           O  
ATOM   1629  H   SER A 122      62.775  43.795  43.267  1.00  0.00           H  
ATOM   1630  HA  SER A 122      60.531  43.330  44.985  1.00  0.00           H  
ATOM   1631  HB2 SER A 122      61.371  45.616  44.338  1.00  0.00           H  
ATOM   1632  HB3 SER A 122      59.662  45.400  43.940  1.00  0.00           H  
ATOM   1633  HG  SER A 122      61.920  45.572  42.184  1.00  0.00           H  
ATOM   1634  N   TYR A 123      60.314  41.930  42.215  1.00  0.00           N  
ATOM   1635  CA  TYR A 123      59.482  41.058  41.397  1.00  0.00           C  
ATOM   1636  C   TYR A 123      59.448  39.618  41.891  1.00  0.00           C  
ATOM   1637  O   TYR A 123      58.632  38.845  41.407  1.00  0.00           O  
ATOM   1638  CB  TYR A 123      60.006  41.028  39.968  1.00  0.00           C  
ATOM   1639  CG  TYR A 123      60.148  42.441  39.455  1.00  0.00           C  
ATOM   1640  CD1 TYR A 123      58.993  43.191  39.144  1.00  0.00           C  
ATOM   1641  CD2 TYR A 123      61.424  42.994  39.348  1.00  0.00           C  
ATOM   1642  CE1 TYR A 123      59.135  44.517  38.725  1.00  0.00           C  
ATOM   1643  CE2 TYR A 123      61.561  44.315  38.923  1.00  0.00           C  
ATOM   1644  CZ  TYR A 123      60.421  45.059  38.619  1.00  0.00           C  
ATOM   1645  OH  TYR A 123      60.567  46.351  38.191  1.00  0.00           O  
ATOM   1646  H   TYR A 123      61.295  41.827  42.048  1.00  0.00           H  
ATOM   1647  HA  TYR A 123      58.466  41.475  41.457  1.00  0.00           H  
ATOM   1648  HB2 TYR A 123      60.978  40.514  39.933  1.00  0.00           H  
ATOM   1649  HB3 TYR A 123      59.318  40.460  39.325  1.00  0.00           H  
ATOM   1650  HD1 TYR A 123      57.995  42.737  39.230  1.00  0.00           H  
ATOM   1651  HD2 TYR A 123      62.312  42.394  39.594  1.00  0.00           H  
ATOM   1652  HE1 TYR A 123      58.249  45.124  38.483  1.00  0.00           H  
ATOM   1653  HE2 TYR A 123      62.560  44.768  38.829  1.00  0.00           H  
ATOM   1654  HH  TYR A 123      61.538  46.588  38.170  1.00  0.00           H  
ATOM   1655  N   VAL A 124      60.347  39.234  42.799  1.00  0.00           N  
ATOM   1656  CA  VAL A 124      60.526  37.864  43.247  1.00  0.00           C  
ATOM   1657  C   VAL A 124      60.627  37.881  44.774  1.00  0.00           C  
ATOM   1658  O   VAL A 124      61.649  38.241  45.340  1.00  0.00           O  
ATOM   1659  CB  VAL A 124      61.825  37.285  42.626  1.00  0.00           C  
ATOM   1660  CG1 VAL A 124      61.978  35.841  43.054  1.00  0.00           C  
ATOM   1661  CG2 VAL A 124      61.776  37.297  41.091  1.00  0.00           C  
ATOM   1662  H   VAL A 124      60.972  39.877  43.242  1.00  0.00           H  
ATOM   1663  HA  VAL A 124      59.681  37.234  42.934  1.00  0.00           H  
ATOM   1664  HB  VAL A 124      62.662  37.910  42.971  1.00  0.00           H  
ATOM   1665 1HG1 VAL A 124      62.897  35.424  42.617  1.00  0.00           H  
ATOM   1666 2HG1 VAL A 124      62.037  35.787  44.151  1.00  0.00           H  
ATOM   1667 3HG1 VAL A 124      61.111  35.261  42.705  1.00  0.00           H  
ATOM   1668 1HG2 VAL A 124      62.712  36.880  40.690  1.00  0.00           H  
ATOM   1669 2HG2 VAL A 124      60.927  36.689  40.747  1.00  0.00           H  
ATOM   1670 3HG2 VAL A 124      61.654  38.332  40.736  1.00  0.00           H  
ATOM   1671  N   GLN A 125      59.577  37.488  45.461  1.00  0.00           N  
ATOM   1672  CA  GLN A 125      59.575  37.477  46.932  1.00  0.00           C  
ATOM   1673  C   GLN A 125      58.910  36.207  47.410  1.00  0.00           C  
ATOM   1674  O   GLN A 125      58.103  35.607  46.704  1.00  0.00           O  
ATOM   1675  CB  GLN A 125      58.774  38.651  47.516  1.00  0.00           C  
ATOM   1676  CG  GLN A 125      59.398  40.038  47.265  1.00  0.00           C  
ATOM   1677  CD  GLN A 125      60.601  40.258  48.164  1.00  0.00           C  
ATOM   1678  NE2 GLN A 125      61.812  40.527  47.671  1.00  0.00           N  
ATOM   1679  OE1 GLN A 125      60.466  40.143  49.385  1.00  0.00           O  
ATOM   1680  H   GLN A 125      58.722  37.176  45.045  1.00  0.00           H  
ATOM   1681  HA  GLN A 125      60.622  37.552  47.262  1.00  0.00           H  
ATOM   1682  HB2 GLN A 125      57.761  38.636  47.088  1.00  0.00           H  
ATOM   1683  HB3 GLN A 125      58.667  38.502  48.601  1.00  0.00           H  
ATOM   1684  HG2 GLN A 125      59.701  40.124  46.211  1.00  0.00           H  
ATOM   1685  HG3 GLN A 125      58.648  40.822  47.449  1.00  0.00           H  
ATOM   1686 1HE2 GLN A 125      62.591  40.631  48.290  1.00  0.00           H  
ATOM   1687 2HE2 GLN A 125      61.941  40.625  46.685  1.00  0.00           H  
ATOM   1688  N   LEU A 126      59.194  35.818  48.642  1.00  0.00           N  
ATOM   1689  CA  LEU A 126      58.542  34.641  49.174  1.00  0.00           C  
ATOM   1690  C   LEU A 126      57.125  34.943  49.622  1.00  0.00           C  
ATOM   1691  O   LEU A 126      56.795  36.025  50.102  1.00  0.00           O  
ATOM   1692  CB  LEU A 126      59.321  34.089  50.360  1.00  0.00           C  
ATOM   1693  CG  LEU A 126      60.819  33.886  50.188  1.00  0.00           C  
ATOM   1694  CD1 LEU A 126      61.371  33.194  51.447  1.00  0.00           C  
ATOM   1695  CD2 LEU A 126      61.095  33.100  48.917  1.00  0.00           C  
ATOM   1696  H   LEU A 126      59.837  36.273  49.257  1.00  0.00           H  
ATOM   1697  HA  LEU A 126      58.508  33.896  48.365  1.00  0.00           H  
ATOM   1698  HB2 LEU A 126      59.167  34.768  51.212  1.00  0.00           H  
ATOM   1699  HB3 LEU A 126      58.878  33.121  50.636  1.00  0.00           H  
ATOM   1700  HG  LEU A 126      61.334  34.852  50.078  1.00  0.00           H  
ATOM   1701 1HD1 LEU A 126      62.455  33.041  51.336  1.00  0.00           H  
ATOM   1702 2HD1 LEU A 126      61.178  33.825  52.327  1.00  0.00           H  
ATOM   1703 3HD1 LEU A 126      60.875  32.221  51.578  1.00  0.00           H  
ATOM   1704 1HD2 LEU A 126      62.181  32.958  48.801  1.00  0.00           H  
ATOM   1705 2HD2 LEU A 126      60.602  32.119  48.978  1.00  0.00           H  
ATOM   1706 3HD2 LEU A 126      60.703  33.653  48.052  1.00  0.00           H  
ATOM   1707  N   GLY A 127      56.274  33.944  49.434  1.00  0.00           N  
ATOM   1708  CA  GLY A 127      54.918  33.968  49.903  1.00  0.00           C  
ATOM   1709  C   GLY A 127      54.894  33.769  51.421  1.00  0.00           C  
ATOM   1710  O   GLY A 127      55.698  33.018  51.969  1.00  0.00           O  
ATOM   1711  H   GLY A 127      56.517  33.102  48.954  1.00  0.00           H  
ATOM   1712  HA2 GLY A 127      54.445  34.926  49.641  1.00  0.00           H  
ATOM   1713  HA3 GLY A 127      54.334  33.176  49.410  1.00  0.00           H  
ATOM   1714  N   VAL A 128      53.975  34.457  52.096  1.00  0.00           N  
ATOM   1715  CA  VAL A 128      53.826  34.408  53.546  1.00  0.00           C  
ATOM   1716  C   VAL A 128      52.795  33.308  53.784  1.00  0.00           C  
ATOM   1717  O   VAL A 128      51.693  33.408  53.264  1.00  0.00           O  
ATOM   1718  CB  VAL A 128      53.303  35.784  54.081  1.00  0.00           C  
ATOM   1719  CG1 VAL A 128      52.968  35.697  55.582  1.00  0.00           C  
ATOM   1720  CG2 VAL A 128      54.359  36.850  53.832  1.00  0.00           C  
ATOM   1721  H   VAL A 128      53.316  35.062  51.649  1.00  0.00           H  
ATOM   1722  HA  VAL A 128      54.775  34.208  54.065  1.00  0.00           H  
ATOM   1723  HB  VAL A 128      52.378  36.050  53.547  1.00  0.00           H  
ATOM   1724 1HG1 VAL A 128      52.603  36.673  55.934  1.00  0.00           H  
ATOM   1725 2HG1 VAL A 128      52.190  34.936  55.742  1.00  0.00           H  
ATOM   1726 3HG1 VAL A 128      53.872  35.420  56.144  1.00  0.00           H  
ATOM   1727 1HG2 VAL A 128      53.996  37.819  54.205  1.00  0.00           H  
ATOM   1728 2HG2 VAL A 128      55.286  36.578  54.357  1.00  0.00           H  
ATOM   1729 3HG2 VAL A 128      54.557  36.925  52.753  1.00  0.00           H  
ATOM   1730  N   LEU A 129      53.091  32.262  54.562  1.00  0.00           N  
ATOM   1731  CA  LEU A 129      52.139  31.195  54.851  1.00  0.00           C  
ATOM   1732  C   LEU A 129      51.362  31.460  56.139  1.00  0.00           C  
ATOM   1733  O   LEU A 129      51.963  32.025  57.070  1.00  0.00           O  
ATOM   1734  CB  LEU A 129      52.905  29.884  54.966  1.00  0.00           C  
ATOM   1735  CG  LEU A 129      53.701  29.519  53.727  1.00  0.00           C  
ATOM   1736  CD1 LEU A 129      54.329  28.189  53.948  1.00  0.00           C  
ATOM   1737  CD2 LEU A 129      52.815  29.475  52.513  1.00  0.00           C  
ATOM   1738  H   LEU A 129      53.981  32.138  54.999  1.00  0.00           H  
ATOM   1739  HA  LEU A 129      51.404  31.145  54.033  1.00  0.00           H  
ATOM   1740  HB2 LEU A 129      53.591  29.947  55.824  1.00  0.00           H  
ATOM   1741  HB3 LEU A 129      52.193  29.074  55.183  1.00  0.00           H  
ATOM   1742  HG  LEU A 129      54.474  30.282  53.552  1.00  0.00           H  
ATOM   1743 1HD1 LEU A 129      54.912  27.906  53.059  1.00  0.00           H  
ATOM   1744 2HD1 LEU A 129      54.995  28.238  54.823  1.00  0.00           H  
ATOM   1745 3HD1 LEU A 129      53.545  27.438  54.126  1.00  0.00           H  
ATOM   1746 1HD2 LEU A 129      53.415  29.209  51.630  1.00  0.00           H  
ATOM   1747 2HD2 LEU A 129      52.027  28.722  52.661  1.00  0.00           H  
ATOM   1748 3HD2 LEU A 129      52.355  30.462  52.359  1.00  0.00           H  
ATOM   1749  N   PRO A 130      50.090  31.071  56.272  1.00  0.00           N  
ATOM   1750  CA  PRO A 130      49.321  31.212  57.505  1.00  0.00           C  
ATOM   1751  C   PRO A 130      49.850  30.354  58.645  1.00  0.00           C  
ATOM   1752  O   PRO A 130      50.643  29.420  58.445  1.00  0.00           O  
ATOM   1753  CB  PRO A 130      47.905  30.855  57.098  1.00  0.00           C  
ATOM   1754  CG  PRO A 130      48.100  29.848  55.986  1.00  0.00           C  
ATOM   1755  CD  PRO A 130      49.322  30.359  55.257  1.00  0.00           C  
ATOM   1756  HA  PRO A 130      49.389  32.229  57.919  1.00  0.00           H  
ATOM   1757  HB2 PRO A 130      47.338  30.426  57.938  1.00  0.00           H  
ATOM   1758  HB3 PRO A 130      47.348  31.738  56.752  1.00  0.00           H  
ATOM   1759  HG2 PRO A 130      48.258  28.835  56.381  1.00  0.00           H  
ATOM   1760  HG3 PRO A 130      47.223  29.802  55.323  1.00  0.00           H  
ATOM   1761  HD2 PRO A 130      49.905  29.532  54.824  1.00  0.00           H  
ATOM   1762  HD3 PRO A 130      49.044  31.025  54.427  1.00  0.00           H  
ATOM   1763  N   ARG A 131      49.456  30.696  59.880  1.00  0.00           N  
ATOM   1764  CA  ARG A 131      49.769  29.838  61.030  1.00  0.00           C  
ATOM   1765  C   ARG A 131      48.912  28.587  60.901  1.00  0.00           C  
ATOM   1766  O   ARG A 131      47.792  28.644  60.371  1.00  0.00           O  
ATOM   1767  CB  ARG A 131      49.438  30.534  62.367  1.00  0.00           C  
ATOM   1768  CG  ARG A 131      50.085  31.925  62.471  1.00  0.00           C  
ATOM   1769  CD  ARG A 131      51.624  31.930  62.345  1.00  0.00           C  
ATOM   1770  NE  ARG A 131      52.220  33.155  61.766  1.00  0.00           N  
ATOM   1771  CZ  ARG A 131      52.495  34.279  62.472  1.00  0.00           C  
ATOM   1772  NH1 ARG A 131      52.154  34.401  63.770  1.00  0.00           N1+
ATOM   1773  NH2 ARG A 131      53.102  35.320  61.872  1.00  0.00           N  
ATOM   1774  H   ARG A 131      48.940  31.523  60.101  1.00  0.00           H  
ATOM   1775  HA  ARG A 131      50.846  29.607  61.031  1.00  0.00           H  
ATOM   1776  HB2 ARG A 131      48.347  30.630  62.468  1.00  0.00           H  
ATOM   1777  HB3 ARG A 131      49.784  29.907  63.202  1.00  0.00           H  
ATOM   1778  HG2 ARG A 131      49.663  32.570  61.686  1.00  0.00           H  
ATOM   1779  HG3 ARG A 131      49.808  32.372  63.437  1.00  0.00           H  
ATOM   1780  HD2 ARG A 131      52.055  31.775  63.345  1.00  0.00           H  
ATOM   1781  HD3 ARG A 131      51.925  31.072  61.727  1.00  0.00           H  
ATOM   1782  HE  ARG A 131      52.434  33.153  60.789  1.00  0.00           H  
ATOM   1783 1HH1 ARG A 131      51.686  33.651  64.237  1.00  0.00           H  
ATOM   1784 2HH1 ARG A 131      52.369  35.242  64.267  1.00  0.00           H  
ATOM   1785 1HH2 ARG A 131      53.350  35.264  60.905  1.00  0.00           H  
ATOM   1786 2HH2 ARG A 131      53.305  36.149  62.393  1.00  0.00           H  
ATOM   1787  N   ALA A 132      49.481  27.441  61.329  1.00  0.00           N  
ATOM   1788  CA  ALA A 132      48.781  26.151  61.353  1.00  0.00           C  
ATOM   1789  C   ALA A 132      47.409  26.244  61.987  1.00  0.00           C  
ATOM   1790  O   ALA A 132      47.269  26.880  63.035  1.00  0.00           O  
ATOM   1791  CB  ALA A 132      49.579  25.118  62.150  1.00  0.00           C  
ATOM   1792  H   ALA A 132      50.423  27.391  61.662  1.00  0.00           H  
ATOM   1793  HA  ALA A 132      48.675  25.849  60.300  1.00  0.00           H  
ATOM   1794  HB1 ALA A 132      49.038  24.159  62.155  1.00  0.00           H  
ATOM   1795  HB2 ALA A 132      50.566  24.978  61.685  1.00  0.00           H  
ATOM   1796  HB3 ALA A 132      49.708  25.472  63.183  1.00  0.00           H  
ATOM   1797  N   GLY A 133      46.387  25.657  61.377  1.00  0.00           N  
ATOM   1798  CA  GLY A 133      45.060  25.598  61.937  1.00  0.00           C  
ATOM   1799  C   GLY A 133      44.165  26.784  61.667  1.00  0.00           C  
ATOM   1800  O   GLY A 133      42.974  26.730  61.986  1.00  0.00           O  
ATOM   1801  H   GLY A 133      46.466  25.212  60.485  1.00  0.00           H  
ATOM   1802  HA2 GLY A 133      44.562  24.696  61.552  1.00  0.00           H  
ATOM   1803  HA3 GLY A 133      45.151  25.475  63.026  1.00  0.00           H  
ATOM   1804  N   THR A 134      44.704  27.873  61.094  1.00  0.00           N  
ATOM   1805  CA  THR A 134      43.923  29.083  60.859  1.00  0.00           C  
ATOM   1806  C   THR A 134      42.774  28.863  59.899  1.00  0.00           C  
ATOM   1807  O   THR A 134      42.980  28.360  58.786  1.00  0.00           O  
ATOM   1808  CB  THR A 134      44.849  30.185  60.311  1.00  0.00           C  
ATOM   1809  CG2 THR A 134      44.160  31.521  60.102  1.00  0.00           C  
ATOM   1810  OG1 THR A 134      45.849  30.388  61.281  1.00  0.00           O  
ATOM   1811  H   THR A 134      45.656  27.932  60.792  1.00  0.00           H  
ATOM   1812  HA  THR A 134      43.485  29.383  61.822  1.00  0.00           H  
ATOM   1813  HB  THR A 134      45.222  29.851  59.331  1.00  0.00           H  
ATOM   1814  HG1 THR A 134      46.629  29.793  61.085  1.00  0.00           H  
ATOM   1815 1HG2 THR A 134      44.885  32.251  59.711  1.00  0.00           H  
ATOM   1816 2HG2 THR A 134      43.337  31.402  59.382  1.00  0.00           H  
ATOM   1817 3HG2 THR A 134      43.759  31.881  61.061  1.00  0.00           H  
ATOM   1818  N   ILE A 135      41.573  29.237  60.337  1.00  0.00           N  
ATOM   1819  CA  ILE A 135      40.370  29.186  59.534  1.00  0.00           C  
ATOM   1820  C   ILE A 135      39.862  30.630  59.395  1.00  0.00           C  
ATOM   1821  O   ILE A 135      39.761  31.391  60.373  1.00  0.00           O  
ATOM   1822  CB  ILE A 135      39.260  28.319  60.221  1.00  0.00           C  
ATOM   1823  CG1 ILE A 135      39.788  26.930  60.541  1.00  0.00           C  
ATOM   1824  CG2 ILE A 135      38.018  28.303  59.351  1.00  0.00           C  
ATOM   1825  CD1 ILE A 135      40.273  26.071  59.381  1.00  0.00           C  
ATOM   1826  H   ILE A 135      41.418  29.583  61.262  1.00  0.00           H  
ATOM   1827  HA  ILE A 135      40.592  28.731  58.558  1.00  0.00           H  
ATOM   1828  HB  ILE A 135      38.976  28.763  61.186  1.00  0.00           H  
ATOM   1829 2HG1 ILE A 135      40.621  27.040  61.251  1.00  0.00           H  
ATOM   1830 3HG1 ILE A 135      38.992  26.377  61.061  1.00  0.00           H  
ATOM   1831 1HG2 ILE A 135      37.239  27.694  59.833  1.00  0.00           H  
ATOM   1832 2HG2 ILE A 135      37.649  29.331  59.219  1.00  0.00           H  
ATOM   1833 3HG2 ILE A 135      38.263  27.873  58.368  1.00  0.00           H  
ATOM   1834 1HD1 ILE A 135      40.623  25.101  59.764  1.00  0.00           H  
ATOM   1835 2HD1 ILE A 135      39.446  25.909  58.674  1.00  0.00           H  
ATOM   1836 3HD1 ILE A 135      41.100  26.582  58.866  1.00  0.00           H  
ATOM   1837  N   LEU A 136      39.524  31.008  58.153  1.00  0.00           N  
ATOM   1838  CA  LEU A 136      39.025  32.326  57.847  1.00  0.00           C  
ATOM   1839  C   LEU A 136      37.534  32.369  58.071  1.00  0.00           C  
ATOM   1840  O   LEU A 136      36.785  31.436  57.811  1.00  0.00           O  
ATOM   1841  CB  LEU A 136      39.333  32.674  56.390  1.00  0.00           C  
ATOM   1842  CG  LEU A 136      40.802  32.878  56.064  1.00  0.00           C  
ATOM   1843  CD1 LEU A 136      41.000  32.734  54.573  1.00  0.00           C  
ATOM   1844  CD2 LEU A 136      41.256  34.243  56.540  1.00  0.00           C  
ATOM   1845  H   LEU A 136      39.594  30.407  57.357  1.00  0.00           H  
ATOM   1846  HA  LEU A 136      39.516  33.058  58.506  1.00  0.00           H  
ATOM   1847  HB2 LEU A 136      38.941  31.871  55.749  1.00  0.00           H  
ATOM   1848  HB3 LEU A 136      38.786  33.591  56.127  1.00  0.00           H  
ATOM   1849  HG  LEU A 136      41.408  32.120  56.583  1.00  0.00           H  
ATOM   1850 1HD1 LEU A 136      42.062  32.881  54.328  1.00  0.00           H  
ATOM   1851 2HD1 LEU A 136      40.686  31.730  54.256  1.00  0.00           H  
ATOM   1852 3HD1 LEU A 136      40.396  33.490  54.048  1.00  0.00           H  
ATOM   1853 1HD2 LEU A 136      42.321  34.380  56.300  1.00  0.00           H  
ATOM   1854 2HD2 LEU A 136      40.664  35.022  56.038  1.00  0.00           H  
ATOM   1855 3HD2 LEU A 136      41.113  34.319  57.628  1.00  0.00           H  
ATOM   1856  N   ALA A 137      37.090  33.523  58.541  1.00  0.00           N  
ATOM   1857  CA  ALA A 137      35.676  33.717  58.754  1.00  0.00           C  
ATOM   1858  C   ALA A 137      35.024  33.824  57.382  1.00  0.00           C  
ATOM   1859  O   ALA A 137      35.712  34.125  56.413  1.00  0.00           O  
ATOM   1860  CB  ALA A 137      35.425  35.002  59.528  1.00  0.00           C  
ATOM   1861  H   ALA A 137      37.668  34.306  58.771  1.00  0.00           H  
ATOM   1862  HA  ALA A 137      35.261  32.880  59.335  1.00  0.00           H  
ATOM   1863  HB1 ALA A 137      34.344  35.133  59.681  1.00  0.00           H  
ATOM   1864  HB2 ALA A 137      35.929  34.948  60.504  1.00  0.00           H  
ATOM   1865  HB3 ALA A 137      35.820  35.856  58.959  1.00  0.00           H  
ATOM   1866  N   ASN A 138      33.722  33.533  57.289  1.00  0.00           N  
ATOM   1867  CA  ASN A 138      32.999  33.622  56.044  1.00  0.00           C  
ATOM   1868  C   ASN A 138      33.144  35.028  55.503  1.00  0.00           C  
ATOM   1869  O   ASN A 138      33.274  36.019  56.238  1.00  0.00           O  
ATOM   1870  CB  ASN A 138      31.527  33.335  56.258  1.00  0.00           C  
ATOM   1871  CG  ASN A 138      30.718  33.220  54.977  1.00  0.00           C  
ATOM   1872  ND2 ASN A 138      29.712  34.061  54.804  1.00  0.00           N  
ATOM   1873  OD1 ASN A 138      30.971  32.374  54.126  1.00  0.00           O  
ATOM   1874  H   ASN A 138      33.164  33.239  58.065  1.00  0.00           H  
ATOM   1875  HA  ASN A 138      33.407  32.884  55.339  1.00  0.00           H  
ATOM   1876  HB2 ASN A 138      31.427  32.399  56.826  1.00  0.00           H  
ATOM   1877  HB3 ASN A 138      31.096  34.135  56.879  1.00  0.00           H  
ATOM   1878 1HD2 ASN A 138      29.153  34.009  53.976  1.00  0.00           H  
ATOM   1879 2HD2 ASN A 138      29.510  34.749  55.501  1.00  0.00           H  
ATOM   1880  N   ASN A 139      33.167  35.017  54.167  1.00  0.00           N  
ATOM   1881  CA  ASN A 139      33.306  36.209  53.370  1.00  0.00           C  
ATOM   1882  C   ASN A 139      34.569  37.012  53.638  1.00  0.00           C  
ATOM   1883  O   ASN A 139      34.558  38.232  53.568  1.00  0.00           O  
ATOM   1884  CB  ASN A 139      32.060  37.049  53.586  1.00  0.00           C  
ATOM   1885  CG  ASN A 139      31.775  37.855  52.342  1.00  0.00           C  
ATOM   1886  ND2 ASN A 139      32.143  39.132  52.296  1.00  0.00           N  
ATOM   1887  OD1 ASN A 139      31.246  37.325  51.370  1.00  0.00           O  
ATOM   1888  H   ASN A 139      33.089  34.181  53.626  1.00  0.00           H  
ATOM   1889  HA  ASN A 139      33.411  35.903  52.319  1.00  0.00           H  
ATOM   1890  HB2 ASN A 139      31.203  36.400  53.820  1.00  0.00           H  
ATOM   1891  HB3 ASN A 139      32.201  37.719  54.447  1.00  0.00           H  
ATOM   1892 1HD2 ASN A 139      31.989  39.666  51.465  1.00  0.00           H  
ATOM   1893 2HD2 ASN A 139      32.574  39.558  53.092  1.00  0.00           H  
ATOM   1894  N   SER A 140      35.701  36.394  53.969  1.00  0.00           N  
ATOM   1895  CA  SER A 140      36.958  37.100  54.113  1.00  0.00           C  
ATOM   1896  C   SER A 140      37.492  37.520  52.752  1.00  0.00           C  
ATOM   1897  O   SER A 140      37.337  36.791  51.792  1.00  0.00           O  
ATOM   1898  CB  SER A 140      37.974  36.210  54.819  1.00  0.00           C  
ATOM   1899  OG  SER A 140      37.559  36.066  56.163  1.00  0.00           O  
ATOM   1900  H   SER A 140      35.764  35.411  54.140  1.00  0.00           H  
ATOM   1901  HA  SER A 140      36.788  38.004  54.716  1.00  0.00           H  
ATOM   1902  HB2 SER A 140      38.978  36.657  54.771  1.00  0.00           H  
ATOM   1903  HB3 SER A 140      38.035  35.229  54.326  1.00  0.00           H  
ATOM   1904  HG  SER A 140      37.113  35.178  56.281  1.00  0.00           H  
ATOM   1905  N   PRO A 141      38.078  38.715  52.617  1.00  0.00           N  
ATOM   1906  CA  PRO A 141      38.620  39.266  51.387  1.00  0.00           C  
ATOM   1907  C   PRO A 141      39.874  38.564  50.940  1.00  0.00           C  
ATOM   1908  O   PRO A 141      40.900  38.580  51.622  1.00  0.00           O  
ATOM   1909  CB  PRO A 141      38.830  40.724  51.722  1.00  0.00           C  
ATOM   1910  CG  PRO A 141      39.266  40.685  53.170  1.00  0.00           C  
ATOM   1911  CD  PRO A 141      38.239  39.688  53.705  1.00  0.00           C  
ATOM   1912  HA  PRO A 141      37.951  39.133  50.523  1.00  0.00           H  
ATOM   1913  HB2 PRO A 141      39.597  41.182  51.079  1.00  0.00           H  
ATOM   1914  HB3 PRO A 141      37.907  41.307  51.591  1.00  0.00           H  
ATOM   1915  HG2 PRO A 141      40.302  40.335  53.293  1.00  0.00           H  
ATOM   1916  HG3 PRO A 141      39.200  41.668  53.660  1.00  0.00           H  
ATOM   1917  HD2 PRO A 141      38.592  39.203  54.627  1.00  0.00           H  
ATOM   1918  HD3 PRO A 141      37.287  40.183  53.946  1.00  0.00           H  
ATOM   1919  N   CYS A 142      39.779  37.929  49.767  1.00  0.00           N  
ATOM   1920  CA  CYS A 142      40.914  37.239  49.177  1.00  0.00           C  
ATOM   1921  C   CYS A 142      40.915  37.512  47.677  1.00  0.00           C  
ATOM   1922  O   CYS A 142      39.876  37.872  47.098  1.00  0.00           O  
ATOM   1923  CB  CYS A 142      40.807  35.733  49.388  1.00  0.00           C  
ATOM   1924  SG  CYS A 142      40.686  35.094  51.091  1.00  0.00           S  
ATOM   1925  H   CYS A 142      38.941  37.884  49.223  1.00  0.00           H  
ATOM   1926  HA  CYS A 142      41.837  37.602  49.652  1.00  0.00           H  
ATOM   1927  HB2 CYS A 142      39.923  35.381  48.837  1.00  0.00           H  
ATOM   1928  HB3 CYS A 142      41.686  35.268  48.919  1.00  0.00           H  
ATOM   1929  N   TYR A 143      42.104  37.365  47.085  1.00  0.00           N  
ATOM   1930  CA  TYR A 143      42.317  37.517  45.655  1.00  0.00           C  
ATOM   1931  C   TYR A 143      42.870  36.233  45.076  1.00  0.00           C  
ATOM   1932  O   TYR A 143      43.785  35.657  45.658  1.00  0.00           O  
ATOM   1933  CB  TYR A 143      43.331  38.606  45.346  1.00  0.00           C  
ATOM   1934  CG  TYR A 143      42.708  39.964  45.584  1.00  0.00           C  
ATOM   1935  CD1 TYR A 143      42.674  40.527  46.874  1.00  0.00           C  
ATOM   1936  CD2 TYR A 143      42.059  40.594  44.522  1.00  0.00           C  
ATOM   1937  CE1 TYR A 143      41.964  41.709  47.095  1.00  0.00           C  
ATOM   1938  CE2 TYR A 143      41.354  41.780  44.746  1.00  0.00           C  
ATOM   1939  CZ  TYR A 143      41.301  42.333  46.034  1.00  0.00           C  
ATOM   1940  OH  TYR A 143      40.539  43.483  46.246  1.00  0.00           O  
ATOM   1941  H   TYR A 143      42.937  37.137  47.588  1.00  0.00           H  
ATOM   1942  HA  TYR A 143      41.342  37.777  45.217  1.00  0.00           H  
ATOM   1943  HB2 TYR A 143      44.221  38.484  45.981  1.00  0.00           H  
ATOM   1944  HB3 TYR A 143      43.667  38.523  44.302  1.00  0.00           H  
ATOM   1945  HD1 TYR A 143      43.205  40.038  47.703  1.00  0.00           H  
ATOM   1946  HD2 TYR A 143      42.102  40.159  43.512  1.00  0.00           H  
ATOM   1947  HE1 TYR A 143      41.927  42.148  48.104  1.00  0.00           H  
ATOM   1948  HE2 TYR A 143      40.841  42.280  43.911  1.00  0.00           H  
ATOM   1949  HH  TYR A 143      39.612  43.224  46.517  1.00  0.00           H  
ATOM   1950  N   ILE A 144      42.367  35.795  43.916  1.00  0.00           N  
ATOM   1951  CA  ILE A 144      42.979  34.667  43.195  1.00  0.00           C  
ATOM   1952  C   ILE A 144      43.801  35.284  42.087  1.00  0.00           C  
ATOM   1953  O   ILE A 144      43.366  36.273  41.471  1.00  0.00           O  
ATOM   1954  CB  ILE A 144      41.889  33.671  42.590  1.00  0.00           C  
ATOM   1955  CG1 ILE A 144      42.625  32.457  41.980  1.00  0.00           C  
ATOM   1956  CG2 ILE A 144      40.972  34.373  41.584  1.00  0.00           C  
ATOM   1957  CD1 ILE A 144      41.755  31.258  41.548  1.00  0.00           C  
ATOM   1958  H   ILE A 144      41.563  36.189  43.468  1.00  0.00           H  
ATOM   1959  HA  ILE A 144      43.590  34.061  43.880  1.00  0.00           H  
ATOM   1960  HB  ILE A 144      41.222  33.319  43.390  1.00  0.00           H  
ATOM   1961 2HG1 ILE A 144      43.189  32.805  41.102  1.00  0.00           H  
ATOM   1962 3HG1 ILE A 144      43.360  32.099  42.714  1.00  0.00           H  
ATOM   1963 1HG2 ILE A 144      40.238  33.654  41.192  1.00  0.00           H  
ATOM   1964 2HG2 ILE A 144      40.445  35.200  42.083  1.00  0.00           H  
ATOM   1965 3HG2 ILE A 144      41.574  34.771  40.755  1.00  0.00           H  
ATOM   1966 1HD1 ILE A 144      42.400  30.468  41.134  1.00  0.00           H  
ATOM   1967 2HD1 ILE A 144      41.211  30.866  42.420  1.00  0.00           H  
ATOM   1968 3HD1 ILE A 144      41.035  31.583  40.782  1.00  0.00           H  
ATOM   1969  N   THR A 145      44.998  34.746  41.867  1.00  0.00           N  
ATOM   1970  CA  THR A 145      45.821  35.211  40.753  1.00  0.00           C  
ATOM   1971  C   THR A 145      46.243  34.076  39.823  1.00  0.00           C  
ATOM   1972  O   THR A 145      46.397  32.951  40.294  1.00  0.00           O  
ATOM   1973  CB  THR A 145      47.141  35.950  41.209  1.00  0.00           C  
ATOM   1974  CG2 THR A 145      46.773  37.311  41.780  1.00  0.00           C  
ATOM   1975  OG1 THR A 145      47.882  35.167  42.153  1.00  0.00           O  
ATOM   1976  H   THR A 145      45.405  34.019  42.419  1.00  0.00           H  
ATOM   1977  HA  THR A 145      45.166  35.920  40.224  1.00  0.00           H  
ATOM   1978  HB  THR A 145      47.797  36.090  40.337  1.00  0.00           H  
ATOM   1979  HG1 THR A 145      48.534  34.585  41.666  1.00  0.00           H  
ATOM   1980 1HG2 THR A 145      47.686  37.834  42.101  1.00  0.00           H  
ATOM   1981 2HG2 THR A 145      46.262  37.906  41.009  1.00  0.00           H  
ATOM   1982 3HG2 THR A 145      46.105  37.178  42.643  1.00  0.00           H  
ATOM   1983  N   GLY A 146      46.414  34.324  38.502  1.00  0.00           N  
ATOM   1984  CA  GLY A 146      46.917  33.304  37.600  1.00  0.00           C  
ATOM   1985  C   GLY A 146      46.785  33.685  36.121  1.00  0.00           C  
ATOM   1986  O   GLY A 146      46.121  34.668  35.748  1.00  0.00           O  
ATOM   1987  H   GLY A 146      46.212  35.201  38.065  1.00  0.00           H  
ATOM   1988  HA2 GLY A 146      47.976  33.112  37.829  1.00  0.00           H  
ATOM   1989  HA3 GLY A 146      46.373  32.365  37.780  1.00  0.00           H  
ATOM   1990  N   TRP A 147      47.398  32.822  35.301  1.00  0.00           N  
ATOM   1991  CA  TRP A 147      47.380  32.944  33.842  1.00  0.00           C  
ATOM   1992  C   TRP A 147      46.444  31.957  33.145  1.00  0.00           C  
ATOM   1993  O   TRP A 147      46.489  31.770  31.932  1.00  0.00           O  
ATOM   1994  CB  TRP A 147      48.783  32.747  33.296  1.00  0.00           C  
ATOM   1995  CG  TRP A 147      49.828  33.808  33.662  1.00  0.00           C  
ATOM   1996  CD1 TRP A 147      49.980  34.938  32.890  1.00  0.00           C  
ATOM   1997  CD2 TRP A 147      50.752  33.722  34.681  1.00  0.00           C  
ATOM   1998  CE2 TRP A 147      51.502  34.882  34.468  1.00  0.00           C  
ATOM   1999  CE3 TRP A 147      51.081  32.856  35.737  1.00  0.00           C  
ATOM   2000  NE1 TRP A 147      51.009  35.563  33.406  1.00  0.00           N  
ATOM   2001  CZ2 TRP A 147      52.590  35.174  35.313  1.00  0.00           C  
ATOM   2002  CZ3 TRP A 147      52.164  33.153  36.559  1.00  0.00           C  
ATOM   2003  CH2 TRP A 147      52.923  34.303  36.359  1.00  0.00           C  
ATOM   2004  H   TRP A 147      47.913  32.030  35.629  1.00  0.00           H  
ATOM   2005  HA  TRP A 147      46.999  33.954  33.629  1.00  0.00           H  
ATOM   2006  HB2 TRP A 147      49.151  31.770  33.644  1.00  0.00           H  
ATOM   2007  HB3 TRP A 147      48.719  32.695  32.199  1.00  0.00           H  
ATOM   2008  HD1 TRP A 147      49.371  35.248  32.028  1.00  0.00           H  
ATOM   2009  HE1 TRP A 147      51.380  36.426  33.063  1.00  0.00           H  
ATOM   2010  HE3 TRP A 147      50.486  31.948  35.913  1.00  0.00           H  
ATOM   2011  HZ2 TRP A 147      53.180  36.088  35.152  1.00  0.00           H  
ATOM   2012  HZ3 TRP A 147      52.424  32.469  37.381  1.00  0.00           H  
ATOM   2013  HH2 TRP A 147      53.777  34.525  37.016  1.00  0.00           H  
ATOM   2014  N   GLY A 148      45.566  31.317  33.927  1.00  0.00           N  
ATOM   2015  CA  GLY A 148      44.614  30.363  33.403  1.00  0.00           C  
ATOM   2016  C   GLY A 148      43.554  30.963  32.493  1.00  0.00           C  
ATOM   2017  O   GLY A 148      43.500  32.172  32.278  1.00  0.00           O  
ATOM   2018  H   GLY A 148      45.506  31.451  34.916  1.00  0.00           H  
ATOM   2019  HA2 GLY A 148      45.159  29.588  32.846  1.00  0.00           H  
ATOM   2020  HA3 GLY A 148      44.115  29.862  34.246  1.00  0.00           H  
ATOM   2021  N   LEU A 149      42.679  30.092  31.980  1.00  0.00           N  
ATOM   2022  CA  LEU A 149      41.567  30.441  31.114  1.00  0.00           C  
ATOM   2023  C   LEU A 149      40.714  31.573  31.639  1.00  0.00           C  
ATOM   2024  O   LEU A 149      40.271  31.585  32.802  1.00  0.00           O  
ATOM   2025  CB  LEU A 149      40.641  29.244  30.896  1.00  0.00           C  
ATOM   2026  CG  LEU A 149      40.827  28.260  29.776  1.00  0.00           C  
ATOM   2027  CD1 LEU A 149      42.263  27.830  29.639  1.00  0.00           C  
ATOM   2028  CD2 LEU A 149      39.900  27.090  30.048  1.00  0.00           C  
ATOM   2029  H   LEU A 149      42.733  29.111  32.165  1.00  0.00           H  
ATOM   2030  HA  LEU A 149      42.040  30.762  30.174  1.00  0.00           H  
ATOM   2031  HB2 LEU A 149      40.658  28.662  31.829  1.00  0.00           H  
ATOM   2032  HB3 LEU A 149      39.624  29.651  30.789  1.00  0.00           H  
ATOM   2033  HG  LEU A 149      40.573  28.725  28.812  1.00  0.00           H  
ATOM   2034 1HD1 LEU A 149      42.353  27.112  28.809  1.00  0.00           H  
ATOM   2035 2HD1 LEU A 149      42.891  28.709  29.431  1.00  0.00           H  
ATOM   2036 3HD1 LEU A 149      42.595  27.354  30.572  1.00  0.00           H  
ATOM   2037 1HD2 LEU A 149      40.006  26.344  29.247  1.00  0.00           H  
ATOM   2038 2HD2 LEU A 149      40.161  26.631  31.013  1.00  0.00           H  
ATOM   2039 3HD2 LEU A 149      38.860  27.446  30.081  1.00  0.00           H  
ATOM   2040  N   THR A 150      40.486  32.525  30.723  1.00  0.00           N  
ATOM   2041  CA  THR A 150      39.700  33.699  31.058  1.00  0.00           C  
ATOM   2042  C   THR A 150      38.229  33.516  30.789  1.00  0.00           C  
ATOM   2043  O   THR A 150      37.414  34.365  31.146  1.00  0.00           O  
ATOM   2044  CB  THR A 150      40.247  34.927  30.304  1.00  0.00           C  
ATOM   2045  CG2 THR A 150      41.691  35.180  30.739  1.00  0.00           C  
ATOM   2046  OG1 THR A 150      40.125  34.726  28.906  1.00  0.00           O  
ATOM   2047  H   THR A 150      40.823  32.499  29.782  1.00  0.00           H  
ATOM   2048  HA  THR A 150      39.797  33.861  32.143  1.00  0.00           H  
ATOM   2049  HB  THR A 150      39.664  35.826  30.550  1.00  0.00           H  
ATOM   2050  HG1 THR A 150      41.000  34.921  28.462  1.00  0.00           H  
ATOM   2051 1HG2 THR A 150      42.088  36.056  30.204  1.00  0.00           H  
ATOM   2052 2HG2 THR A 150      41.720  35.369  31.822  1.00  0.00           H  
ATOM   2053 3HG2 THR A 150      42.305  34.298  30.504  1.00  0.00           H  
ATOM   2054  N   ARG A 151      37.880  32.350  30.236  1.00  0.00           N  
ATOM   2055  CA  ARG A 151      36.504  31.912  30.042  1.00  0.00           C  
ATOM   2056  C   ARG A 151      36.503  30.402  30.138  1.00  0.00           C  
ATOM   2057  O   ARG A 151      37.525  29.773  29.875  1.00  0.00           O  
ATOM   2058  CB  ARG A 151      35.927  32.247  28.647  1.00  0.00           C  
ATOM   2059  CG  ARG A 151      35.565  33.691  28.480  1.00  0.00           C  
ATOM   2060  CD  ARG A 151      34.555  33.839  27.369  1.00  0.00           C  
ATOM   2061  NE  ARG A 151      33.264  33.309  27.772  1.00  0.00           N  
ATOM   2062  CZ  ARG A 151      32.100  33.860  27.382  1.00  0.00           C  
ATOM   2063  NH1 ARG A 151      32.029  34.934  26.581  1.00  0.00           N1+
ATOM   2064  NH2 ARG A 151      30.964  33.295  27.798  1.00  0.00           N  
ATOM   2065  H   ARG A 151      38.553  31.686  29.911  1.00  0.00           H  
ATOM   2066  HA  ARG A 151      35.893  32.427  30.798  1.00  0.00           H  
ATOM   2067  HB2 ARG A 151      36.665  31.971  27.878  1.00  0.00           H  
ATOM   2068  HB3 ARG A 151      35.033  31.632  28.471  1.00  0.00           H  
ATOM   2069  HG2 ARG A 151      35.152  34.085  29.420  1.00  0.00           H  
ATOM   2070  HG3 ARG A 151      36.465  34.281  28.251  1.00  0.00           H  
ATOM   2071  HD2 ARG A 151      34.453  34.900  27.099  1.00  0.00           H  
ATOM   2072  HD3 ARG A 151      34.910  33.311  26.473  1.00  0.00           H  
ATOM   2073  HE  ARG A 151      33.239  32.503  28.363  1.00  0.00           H  
ATOM   2074 1HH1 ARG A 151      32.867  35.363  26.246  1.00  0.00           H  
ATOM   2075 2HH1 ARG A 151      31.138  35.306  26.320  1.00  0.00           H  
ATOM   2076 1HH2 ARG A 151      30.995  32.484  28.384  1.00  0.00           H  
ATOM   2077 2HH2 ARG A 151      30.083  33.680  27.525  1.00  0.00           H  
ATOM   2078  N   THR A 152      35.356  29.822  30.450  1.00  0.00           N  
ATOM   2079  CA  THR A 152      35.170  28.379  30.406  1.00  0.00           C  
ATOM   2080  C   THR A 152      35.395  27.966  28.938  1.00  0.00           C  
ATOM   2081  O   THR A 152      34.790  28.545  28.015  1.00  0.00           O  
ATOM   2082  CB  THR A 152      33.748  27.992  30.818  1.00  0.00           C  
ATOM   2083  CG2 THR A 152      33.525  26.489  30.780  1.00  0.00           C  
ATOM   2084  OG1 THR A 152      33.557  28.465  32.150  1.00  0.00           O  
ATOM   2085  H   THR A 152      34.542  30.328  30.736  1.00  0.00           H  
ATOM   2086  HA  THR A 152      35.865  27.882  31.098  1.00  0.00           H  
ATOM   2087  HB  THR A 152      33.032  28.438  30.112  1.00  0.00           H  
ATOM   2088  HG1 THR A 152      32.579  28.509  32.352  1.00  0.00           H  
ATOM   2089 1HG2 THR A 152      32.492  26.263  31.083  1.00  0.00           H  
ATOM   2090 2HG2 THR A 152      33.696  26.118  29.759  1.00  0.00           H  
ATOM   2091 3HG2 THR A 152      34.225  25.996  31.471  1.00  0.00           H  
ATOM   2092  N   ASN A 153      36.313  27.005  28.745  1.00  0.00           N  
ATOM   2093  CA  ASN A 153      36.694  26.508  27.418  1.00  0.00           C  
ATOM   2094  C   ASN A 153      37.261  27.623  26.529  1.00  0.00           C  
ATOM   2095  O   ASN A 153      37.132  27.545  25.311  1.00  0.00           O  
ATOM   2096  CB  ASN A 153      35.472  25.861  26.752  1.00  0.00           C  
ATOM   2097  CG  ASN A 153      35.055  24.552  27.427  1.00  0.00           C  
ATOM   2098  ND2 ASN A 153      33.758  24.381  27.650  1.00  0.00           N  
ATOM   2099  OD1 ASN A 153      35.869  23.687  27.750  1.00  0.00           O  
ATOM   2100  H   ASN A 153      36.803  26.560  29.495  1.00  0.00           H  
ATOM   2101  HA  ASN A 153      37.491  25.760  27.542  1.00  0.00           H  
ATOM   2102  HB2 ASN A 153      34.629  26.567  26.777  1.00  0.00           H  
ATOM   2103  HB3 ASN A 153      35.696  25.667  25.692  1.00  0.00           H  
ATOM   2104 1HD2 ASN A 153      33.432  23.541  28.085  1.00  0.00           H  
ATOM   2105 2HD2 ASN A 153      33.106  25.091  27.383  1.00  0.00           H  
ATOM   2106  N   GLY A 154      37.874  28.652  27.148  1.00  0.00           N  
ATOM   2107  CA  GLY A 154      38.503  29.776  26.471  1.00  0.00           C  
ATOM   2108  C   GLY A 154      39.982  29.502  26.217  1.00  0.00           C  
ATOM   2109  O   GLY A 154      40.444  28.391  25.924  1.00  0.00           O  
ATOM   2110  H   GLY A 154      37.939  28.713  28.144  1.00  0.00           H  
ATOM   2111  HA2 GLY A 154      37.992  29.966  25.515  1.00  0.00           H  
ATOM   2112  HA3 GLY A 154      38.393  30.685  27.081  1.00  0.00           H  
ATOM   2113  N   GLN A 155      40.758  30.554  26.371  1.00  0.00           N  
ATOM   2114  CA  GLN A 155      42.193  30.481  26.267  1.00  0.00           C  
ATOM   2115  C   GLN A 155      42.902  31.119  27.480  1.00  0.00           C  
ATOM   2116  O   GLN A 155      42.306  31.894  28.222  1.00  0.00           O  
ATOM   2117  CB  GLN A 155      42.623  31.164  24.941  1.00  0.00           C  
ATOM   2118  CG  GLN A 155      42.282  32.628  24.817  1.00  0.00           C  
ATOM   2119  CD  GLN A 155      42.325  33.079  23.361  1.00  0.00           C  
ATOM   2120  NE2 GLN A 155      41.187  33.537  22.857  1.00  0.00           N  
ATOM   2121  OE1 GLN A 155      43.332  32.987  22.661  1.00  0.00           O  
ATOM   2122  H   GLN A 155      40.413  31.471  26.569  1.00  0.00           H  
ATOM   2123  HA  GLN A 155      42.496  29.424  26.261  1.00  0.00           H  
ATOM   2124  HB2 GLN A 155      43.711  31.050  24.829  1.00  0.00           H  
ATOM   2125  HB3 GLN A 155      42.154  30.625  24.105  1.00  0.00           H  
ATOM   2126  HG2 GLN A 155      41.280  32.811  25.232  1.00  0.00           H  
ATOM   2127  HG3 GLN A 155      42.990  33.225  25.411  1.00  0.00           H  
ATOM   2128 1HE2 GLN A 155      41.140  33.813  21.897  1.00  0.00           H  
ATOM   2129 2HE2 GLN A 155      40.376  33.607  23.437  1.00  0.00           H  
ATOM   2130  N   LEU A 156      44.173  30.771  27.702  1.00  0.00           N  
ATOM   2131  CA  LEU A 156      45.010  31.330  28.747  1.00  0.00           C  
ATOM   2132  C   LEU A 156      45.140  32.840  28.641  1.00  0.00           C  
ATOM   2133  O   LEU A 156      45.058  33.434  27.550  1.00  0.00           O  
ATOM   2134  CB  LEU A 156      46.413  30.767  28.674  1.00  0.00           C  
ATOM   2135  CG  LEU A 156      46.613  29.258  28.960  1.00  0.00           C  
ATOM   2136  CD1 LEU A 156      48.081  28.891  28.714  1.00  0.00           C  
ATOM   2137  CD2 LEU A 156      46.238  28.926  30.417  1.00  0.00           C  
ATOM   2138  H   LEU A 156      44.644  30.084  27.150  1.00  0.00           H  
ATOM   2139  HA  LEU A 156      44.518  31.062  29.694  1.00  0.00           H  
ATOM   2140  HB2 LEU A 156      46.806  30.973  27.669  1.00  0.00           H  
ATOM   2141  HB3 LEU A 156      47.037  31.329  29.386  1.00  0.00           H  
ATOM   2142  HG  LEU A 156      45.960  28.681  28.290  1.00  0.00           H  
ATOM   2143 1HD1 LEU A 156      48.231  27.820  28.915  1.00  0.00           H  
ATOM   2144 2HD1 LEU A 156      48.343  29.107  27.668  1.00  0.00           H  
ATOM   2145 3HD1 LEU A 156      48.725  29.482  29.382  1.00  0.00           H  
ATOM   2146 1HD2 LEU A 156      46.388  27.851  30.598  1.00  0.00           H  
ATOM   2147 2HD2 LEU A 156      46.877  29.505  31.101  1.00  0.00           H  
ATOM   2148 3HD2 LEU A 156      45.184  29.183  30.594  1.00  0.00           H  
ATOM   2149  N   ALA A 157      45.362  33.492  29.779  1.00  0.00           N  
ATOM   2150  CA  ALA A 157      45.681  34.910  29.773  1.00  0.00           C  
ATOM   2151  C   ALA A 157      47.129  35.090  29.356  1.00  0.00           C  
ATOM   2152  O   ALA A 157      47.993  34.243  29.613  1.00  0.00           O  
ATOM   2153  CB  ALA A 157      45.534  35.501  31.164  1.00  0.00           C  
ATOM   2154  H   ALA A 157      45.328  33.073  30.686  1.00  0.00           H  
ATOM   2155  HA  ALA A 157      44.994  35.414  29.078  1.00  0.00           H  
ATOM   2156  HB1 ALA A 157      45.779  36.573  31.135  1.00  0.00           H  
ATOM   2157  HB2 ALA A 157      44.498  35.371  31.510  1.00  0.00           H  
ATOM   2158  HB3 ALA A 157      46.219  34.987  31.856  1.00  0.00           H  
ATOM   2159  N   GLN A 158      47.438  36.205  28.697  1.00  0.00           N  
ATOM   2160  CA  GLN A 158      48.829  36.517  28.404  1.00  0.00           C  
ATOM   2161  C   GLN A 158      49.494  37.179  29.583  1.00  0.00           C  
ATOM   2162  O   GLN A 158      50.674  36.994  29.876  1.00  0.00           O  
ATOM   2163  CB  GLN A 158      48.953  37.471  27.248  1.00  0.00           C  
ATOM   2164  CG  GLN A 158      48.422  36.814  25.971  1.00  0.00           C  
ATOM   2165  CD  GLN A 158      48.539  37.680  24.725  1.00  0.00           C  
ATOM   2166  NE2 GLN A 158      47.783  37.302  23.684  1.00  0.00           N  
ATOM   2167  OE1 GLN A 158      49.285  38.670  24.685  1.00  0.00           O  
ATOM   2168  H   GLN A 158      46.774  36.877  28.371  1.00  0.00           H  
ATOM   2169  HA  GLN A 158      49.311  35.557  28.164  1.00  0.00           H  
ATOM   2170  HB2 GLN A 158      48.390  38.392  27.459  1.00  0.00           H  
ATOM   2171  HB3 GLN A 158      50.005  37.761  27.112  1.00  0.00           H  
ATOM   2172  HG2 GLN A 158      48.968  35.874  25.802  1.00  0.00           H  
ATOM   2173  HG3 GLN A 158      47.366  36.550  26.121  1.00  0.00           H  
ATOM   2174 1HE2 GLN A 158      47.808  37.825  22.832  1.00  0.00           H  
ATOM   2175 2HE2 GLN A 158      47.195  36.497  23.760  1.00  0.00           H  
ATOM   2176  N   THR A 159      48.693  37.995  30.247  1.00  0.00           N  
ATOM   2177  CA  THR A 159      49.169  38.732  31.403  1.00  0.00           C  
ATOM   2178  C   THR A 159      48.515  38.210  32.675  1.00  0.00           C  
ATOM   2179  O   THR A 159      47.359  37.777  32.623  1.00  0.00           O  
ATOM   2180  CB  THR A 159      48.866  40.245  31.199  1.00  0.00           C  
ATOM   2181  CG2 THR A 159      49.635  40.758  29.994  1.00  0.00           C  
ATOM   2182  OG1 THR A 159      47.462  40.442  31.007  1.00  0.00           O  
ATOM   2183  H   THR A 159      47.736  38.162  30.010  1.00  0.00           H  
ATOM   2184  HA  THR A 159      50.255  38.593  31.509  1.00  0.00           H  
ATOM   2185  HB  THR A 159      49.179  40.802  32.094  1.00  0.00           H  
ATOM   2186  HG1 THR A 159      47.232  40.292  30.046  1.00  0.00           H  
ATOM   2187 1HG2 THR A 159      49.421  41.827  29.849  1.00  0.00           H  
ATOM   2188 2HG2 THR A 159      50.713  40.620  30.161  1.00  0.00           H  
ATOM   2189 3HG2 THR A 159      49.330  40.199  29.098  1.00  0.00           H  
ATOM   2190  N   LEU A 160      49.242  38.255  33.810  1.00  0.00           N  
ATOM   2191  CA  LEU A 160      48.691  37.829  35.120  1.00  0.00           C  
ATOM   2192  C   LEU A 160      47.400  38.571  35.473  1.00  0.00           C  
ATOM   2193  O   LEU A 160      47.343  39.808  35.384  1.00  0.00           O  
ATOM   2194  CB  LEU A 160      49.733  38.061  36.247  1.00  0.00           C  
ATOM   2195  CG  LEU A 160      49.350  37.583  37.650  1.00  0.00           C  
ATOM   2196  CD1 LEU A 160      49.280  36.078  37.567  1.00  0.00           C  
ATOM   2197  CD2 LEU A 160      50.371  37.934  38.716  1.00  0.00           C  
ATOM   2198  H   LEU A 160      50.190  38.573  33.849  1.00  0.00           H  
ATOM   2199  HA  LEU A 160      48.459  36.757  35.037  1.00  0.00           H  
ATOM   2200  HB2 LEU A 160      50.668  37.560  35.957  1.00  0.00           H  
ATOM   2201  HB3 LEU A 160      49.948  39.139  36.299  1.00  0.00           H  
ATOM   2202  HG  LEU A 160      48.407  38.071  37.939  1.00  0.00           H  
ATOM   2203 1HD1 LEU A 160      49.007  35.668  38.551  1.00  0.00           H  
ATOM   2204 2HD1 LEU A 160      48.522  35.787  36.825  1.00  0.00           H  
ATOM   2205 3HD1 LEU A 160      50.260  35.681  37.264  1.00  0.00           H  
ATOM   2206 1HD2 LEU A 160      50.027  37.559  39.691  1.00  0.00           H  
ATOM   2207 2HD2 LEU A 160      51.337  37.471  38.466  1.00  0.00           H  
ATOM   2208 3HD2 LEU A 160      50.490  39.026  38.765  1.00  0.00           H  
ATOM   2209  N   GLN A 161      46.368  37.777  35.802  1.00  0.00           N  
ATOM   2210  CA  GLN A 161      45.038  38.235  36.124  1.00  0.00           C  
ATOM   2211  C   GLN A 161      44.782  38.076  37.599  1.00  0.00           C  
ATOM   2212  O   GLN A 161      45.347  37.188  38.231  1.00  0.00           O  
ATOM   2213  CB  GLN A 161      43.946  37.437  35.444  1.00  0.00           C  
ATOM   2214  CG  GLN A 161      44.033  37.423  33.911  1.00  0.00           C  
ATOM   2215  CD  GLN A 161      43.877  38.805  33.284  1.00  0.00           C  
ATOM   2216  NE2 GLN A 161      44.910  39.432  32.742  1.00  0.00           N  
ATOM   2217  OE1 GLN A 161      42.779  39.342  33.317  1.00  0.00           O  
ATOM   2218  H   GLN A 161      46.455  36.782  35.847  1.00  0.00           H  
ATOM   2219  HA  GLN A 161      45.004  39.281  35.785  1.00  0.00           H  
ATOM   2220  HB2 GLN A 161      43.983  36.401  35.811  1.00  0.00           H  
ATOM   2221  HB3 GLN A 161      42.970  37.848  35.740  1.00  0.00           H  
ATOM   2222  HG2 GLN A 161      45.003  36.999  33.610  1.00  0.00           H  
ATOM   2223  HG3 GLN A 161      43.253  36.757  33.513  1.00  0.00           H  
ATOM   2224 1HE2 GLN A 161      44.794  40.349  32.359  1.00  0.00           H  
ATOM   2225 2HE2 GLN A 161      45.806  38.991  32.718  1.00  0.00           H  
ATOM   2226  N   GLN A 162      43.882  38.888  38.138  1.00  0.00           N  
ATOM   2227  CA  GLN A 162      43.491  38.782  39.535  1.00  0.00           C  
ATOM   2228  C   GLN A 162      42.009  38.998  39.629  1.00  0.00           C  
ATOM   2229  O   GLN A 162      41.426  39.726  38.829  1.00  0.00           O  
ATOM   2230  CB  GLN A 162      44.230  39.833  40.394  1.00  0.00           C  
ATOM   2231  CG  GLN A 162      43.890  41.291  40.105  1.00  0.00           C  
ATOM   2232  CD  GLN A 162      44.609  42.230  41.052  1.00  0.00           C  
ATOM   2233  NE2 GLN A 162      43.867  43.053  41.795  1.00  0.00           N  
ATOM   2234  OE1 GLN A 162      45.830  42.213  41.156  1.00  0.00           O  
ATOM   2235  H   GLN A 162      43.417  39.616  37.634  1.00  0.00           H  
ATOM   2236  HA  GLN A 162      43.756  37.785  39.915  1.00  0.00           H  
ATOM   2237  HB2 GLN A 162      44.013  39.630  41.452  1.00  0.00           H  
ATOM   2238  HB3 GLN A 162      45.312  39.695  40.255  1.00  0.00           H  
ATOM   2239  HG2 GLN A 162      44.165  41.534  39.067  1.00  0.00           H  
ATOM   2240  HG3 GLN A 162      42.804  41.440  40.192  1.00  0.00           H  
ATOM   2241 1HE2 GLN A 162      44.306  43.669  42.449  1.00  0.00           H  
ATOM   2242 2HE2 GLN A 162      42.872  43.054  41.699  1.00  0.00           H  
ATOM   2243  N   ALA A 163      41.342  38.354  40.575  1.00  0.00           N  
ATOM   2244  CA  ALA A 163      39.917  38.562  40.785  1.00  0.00           C  
ATOM   2245  C   ALA A 163      39.626  38.513  42.292  1.00  0.00           C  
ATOM   2246  O   ALA A 163      40.261  37.756  43.033  1.00  0.00           O  
ATOM   2247  CB  ALA A 163      39.078  37.477  40.087  1.00  0.00           C  
ATOM   2248  H   ALA A 163      41.759  37.693  41.200  1.00  0.00           H  
ATOM   2249  HA  ALA A 163      39.643  39.539  40.359  1.00  0.00           H  
ATOM   2250  HB1 ALA A 163      38.009  37.666  40.267  1.00  0.00           H  
ATOM   2251  HB2 ALA A 163      39.278  37.499  39.005  1.00  0.00           H  
ATOM   2252  HB3 ALA A 163      39.348  36.489  40.489  1.00  0.00           H  
ATOM   2253  N   TYR A 164      38.696  39.361  42.761  1.00  0.00           N  
ATOM   2254  CA  TYR A 164      38.297  39.411  44.159  1.00  0.00           C  
ATOM   2255  C   TYR A 164      37.352  38.248  44.371  1.00  0.00           C  
ATOM   2256  O   TYR A 164      36.292  38.136  43.765  1.00  0.00           O  
ATOM   2257  CB  TYR A 164      37.616  40.747  44.437  1.00  0.00           C  
ATOM   2258  CG  TYR A 164      37.166  40.932  45.877  1.00  0.00           C  
ATOM   2259  CD1 TYR A 164      38.103  41.052  46.911  1.00  0.00           C  
ATOM   2260  CD2 TYR A 164      35.802  40.974  46.161  1.00  0.00           C  
ATOM   2261  CE1 TYR A 164      37.669  41.216  48.220  1.00  0.00           C  
ATOM   2262  CE2 TYR A 164      35.370  41.141  47.472  1.00  0.00           C  
ATOM   2263  CZ  TYR A 164      36.301  41.262  48.502  1.00  0.00           C  
ATOM   2264  OH  TYR A 164      35.844  41.401  49.810  1.00  0.00           O  
ATOM   2265  H   TYR A 164      38.213  40.017  42.182  1.00  0.00           H  
ATOM   2266  HA  TYR A 164      39.153  39.332  44.845  1.00  0.00           H  
ATOM   2267  HB2 TYR A 164      38.310  41.560  44.173  1.00  0.00           H  
ATOM   2268  HB3 TYR A 164      36.742  40.844  43.776  1.00  0.00           H  
ATOM   2269  HD1 TYR A 164      39.179  41.016  46.687  1.00  0.00           H  
ATOM   2270  HD2 TYR A 164      35.067  40.875  45.348  1.00  0.00           H  
ATOM   2271  HE1 TYR A 164      38.402  41.312  49.035  1.00  0.00           H  
ATOM   2272  HE2 TYR A 164      34.294  41.177  47.698  1.00  0.00           H  
ATOM   2273  HH  TYR A 164      34.844  41.414  49.815  1.00  0.00           H  
ATOM   2274  N   LEU A 165      37.783  37.358  45.263  1.00  0.00           N  
ATOM   2275  CA  LEU A 165      37.126  36.106  45.535  1.00  0.00           C  
ATOM   2276  C   LEU A 165      37.023  35.911  47.052  1.00  0.00           C  
ATOM   2277  O   LEU A 165      37.918  35.312  47.652  1.00  0.00           O  
ATOM   2278  CB  LEU A 165      37.965  34.992  44.889  1.00  0.00           C  
ATOM   2279  CG  LEU A 165      37.264  33.922  44.057  1.00  0.00           C  
ATOM   2280  CD1 LEU A 165      36.607  34.598  42.865  1.00  0.00           C  
ATOM   2281  CD2 LEU A 165      38.261  32.840  43.636  1.00  0.00           C  
ATOM   2282  H   LEU A 165      38.606  37.499  45.812  1.00  0.00           H  
ATOM   2283  HA  LEU A 165      36.107  36.087  45.121  1.00  0.00           H  
ATOM   2284  HB2 LEU A 165      38.715  35.475  44.245  1.00  0.00           H  
ATOM   2285  HB3 LEU A 165      38.513  34.481  45.694  1.00  0.00           H  
ATOM   2286  HG  LEU A 165      36.485  33.418  44.648  1.00  0.00           H  
ATOM   2287 1HD1 LEU A 165      36.095  33.843  42.251  1.00  0.00           H  
ATOM   2288 2HD1 LEU A 165      35.875  35.338  43.220  1.00  0.00           H  
ATOM   2289 3HD1 LEU A 165      37.375  35.103  42.260  1.00  0.00           H  
ATOM   2290 1HD2 LEU A 165      37.743  32.076  43.038  1.00  0.00           H  
ATOM   2291 2HD2 LEU A 165      39.063  33.293  43.035  1.00  0.00           H  
ATOM   2292 3HD2 LEU A 165      38.695  32.372  44.531  1.00  0.00           H  
ATOM   2293  N   PRO A 166      35.968  36.424  47.687  1.00  0.00           N  
ATOM   2294  CA  PRO A 166      35.705  36.263  49.117  1.00  0.00           C  
ATOM   2295  C   PRO A 166      35.414  34.845  49.538  1.00  0.00           C  
ATOM   2296  O   PRO A 166      34.728  34.122  48.813  1.00  0.00           O  
ATOM   2297  CB  PRO A 166      34.555  37.202  49.396  1.00  0.00           C  
ATOM   2298  CG  PRO A 166      33.840  37.331  48.061  1.00  0.00           C  
ATOM   2299  CD  PRO A 166      34.968  37.290  47.065  1.00  0.00           C  
ATOM   2300  HA  PRO A 166      36.599  36.504  49.710  1.00  0.00           H  
ATOM   2301  HB2 PRO A 166      33.887  36.799  50.172  1.00  0.00           H  
ATOM   2302  HB3 PRO A 166      34.912  38.178  49.755  1.00  0.00           H  
ATOM   2303  HG2 PRO A 166      33.127  36.508  47.901  1.00  0.00           H  
ATOM   2304  HG3 PRO A 166      33.270  38.268  47.993  1.00  0.00           H  
ATOM   2305  HD2 PRO A 166      34.634  36.887  46.097  1.00  0.00           H  
ATOM   2306  HD3 PRO A 166      35.369  38.296  46.873  1.00  0.00           H  
ATOM   2307  N   THR A 167      35.876  34.428  50.726  1.00  0.00           N  
ATOM   2308  CA  THR A 167      35.718  33.035  51.110  1.00  0.00           C  
ATOM   2309  C   THR A 167      34.271  32.669  51.385  1.00  0.00           C  
ATOM   2310  O   THR A 167      33.418  33.526  51.615  1.00  0.00           O  
ATOM   2311  CB  THR A 167      36.590  32.732  52.346  1.00  0.00           C  
ATOM   2312  CG2 THR A 167      38.049  32.968  52.098  1.00  0.00           C  
ATOM   2313  OG1 THR A 167      36.110  33.553  53.397  1.00  0.00           O  
ATOM   2314  H   THR A 167      36.337  35.009  51.397  1.00  0.00           H  
ATOM   2315  HA  THR A 167      36.049  32.419  50.262  1.00  0.00           H  
ATOM   2316  HB  THR A 167      36.511  31.665  52.603  1.00  0.00           H  
ATOM   2317  HG1 THR A 167      35.878  32.984  54.186  1.00  0.00           H  
ATOM   2318 1HG2 THR A 167      38.619  32.736  53.010  1.00  0.00           H  
ATOM   2319 2HG2 THR A 167      38.392  32.320  51.278  1.00  0.00           H  
ATOM   2320 3HG2 THR A 167      38.209  34.021  51.824  1.00  0.00           H  
ATOM   2321  N   VAL A 168      33.952  31.392  51.277  1.00  0.00           N  
ATOM   2322  CA  VAL A 168      32.631  30.883  51.585  1.00  0.00           C  
ATOM   2323  C   VAL A 168      33.046  29.853  52.630  1.00  0.00           C  
ATOM   2324  O   VAL A 168      33.804  28.926  52.307  1.00  0.00           O  
ATOM   2325  CB  VAL A 168      32.007  30.207  50.351  1.00  0.00           C  
ATOM   2326  CG1 VAL A 168      30.664  29.591  50.702  1.00  0.00           C  
ATOM   2327  CG2 VAL A 168      31.838  31.228  49.256  1.00  0.00           C  
ATOM   2328  H   VAL A 168      34.596  30.688  50.976  1.00  0.00           H  
ATOM   2329  HA  VAL A 168      31.879  31.620  51.903  1.00  0.00           H  
ATOM   2330  HB  VAL A 168      32.674  29.404  50.005  1.00  0.00           H  
ATOM   2331 1HG1 VAL A 168      30.234  29.114  49.809  1.00  0.00           H  
ATOM   2332 2HG1 VAL A 168      30.802  28.836  51.491  1.00  0.00           H  
ATOM   2333 3HG1 VAL A 168      29.982  30.376  51.061  1.00  0.00           H  
ATOM   2334 1HG2 VAL A 168      31.392  30.747  48.372  1.00  0.00           H  
ATOM   2335 2HG2 VAL A 168      31.179  32.036  49.606  1.00  0.00           H  
ATOM   2336 3HG2 VAL A 168      32.820  31.646  48.989  1.00  0.00           H  
ATOM   2337  N   ASP A 169      32.584  29.957  53.888  1.00  0.00           N  
ATOM   2338  CA  ASP A 169      33.061  29.032  54.918  1.00  0.00           C  
ATOM   2339  C   ASP A 169      32.582  27.584  54.725  1.00  0.00           C  
ATOM   2340  O   ASP A 169      31.660  27.338  53.925  1.00  0.00           O  
ATOM   2341  CB  ASP A 169      32.643  29.591  56.290  1.00  0.00           C  
ATOM   2342  CG  ASP A 169      31.163  29.599  56.649  1.00  0.00           C  
ATOM   2343  OD1 ASP A 169      30.325  28.976  56.001  1.00  0.00           O  
ATOM   2344  OD2 ASP A 169      30.833  30.250  57.629  1.00  0.00           O1-
ATOM   2345  H   ASP A 169      31.918  30.635  54.198  1.00  0.00           H  
ATOM   2346  HA  ASP A 169      34.157  28.969  54.843  1.00  0.00           H  
ATOM   2347  HB2 ASP A 169      33.172  29.013  57.062  1.00  0.00           H  
ATOM   2348  HB3 ASP A 169      33.009  30.626  56.354  1.00  0.00           H  
ATOM   2349  N   TYR A 170      33.173  26.648  55.478  1.00  0.00           N  
ATOM   2350  CA  TYR A 170      32.886  25.246  55.291  1.00  0.00           C  
ATOM   2351  C   TYR A 170      31.421  24.871  55.413  1.00  0.00           C  
ATOM   2352  O   TYR A 170      30.912  24.113  54.585  1.00  0.00           O  
ATOM   2353  CB  TYR A 170      33.747  24.454  56.274  1.00  0.00           C  
ATOM   2354  CG  TYR A 170      33.429  22.976  56.220  1.00  0.00           C  
ATOM   2355  CD1 TYR A 170      33.833  22.196  55.131  1.00  0.00           C  
ATOM   2356  CD2 TYR A 170      32.684  22.404  57.249  1.00  0.00           C  
ATOM   2357  CE1 TYR A 170      33.486  20.848  55.071  1.00  0.00           C  
ATOM   2358  CE2 TYR A 170      32.339  21.056  57.185  1.00  0.00           C  
ATOM   2359  CZ  TYR A 170      32.742  20.283  56.096  1.00  0.00           C  
ATOM   2360  OH  TYR A 170      32.426  18.944  56.072  1.00  0.00           O  
ATOM   2361  H   TYR A 170      33.834  26.846  56.201  1.00  0.00           H  
ATOM   2362  HA  TYR A 170      33.132  24.995  54.249  1.00  0.00           H  
ATOM   2363  HB2 TYR A 170      34.810  24.611  56.039  1.00  0.00           H  
ATOM   2364  HB3 TYR A 170      33.583  24.830  57.294  1.00  0.00           H  
ATOM   2365  HD1 TYR A 170      34.425  22.647  54.320  1.00  0.00           H  
ATOM   2366  HD2 TYR A 170      32.370  23.014  58.108  1.00  0.00           H  
ATOM   2367  HE1 TYR A 170      33.801  20.235  54.214  1.00  0.00           H  
ATOM   2368  HE2 TYR A 170      31.748  20.601  57.994  1.00  0.00           H  
ATOM   2369  HH  TYR A 170      31.891  18.713  56.884  1.00  0.00           H  
ATOM   2370  N   ALA A 171      30.730  25.430  56.395  1.00  0.00           N  
ATOM   2371  CA  ALA A 171      29.324  25.150  56.593  1.00  0.00           C  
ATOM   2372  C   ALA A 171      28.434  25.468  55.400  1.00  0.00           C  
ATOM   2373  O   ALA A 171      27.504  24.702  55.109  1.00  0.00           O  
ATOM   2374  CB  ALA A 171      28.771  25.949  57.770  1.00  0.00           C  
ATOM   2375  H   ALA A 171      31.119  26.073  57.056  1.00  0.00           H  
ATOM   2376  HA  ALA A 171      29.296  24.064  56.769  1.00  0.00           H  
ATOM   2377  HB1 ALA A 171      27.702  25.719  57.901  1.00  0.00           H  
ATOM   2378  HB2 ALA A 171      29.316  25.680  58.686  1.00  0.00           H  
ATOM   2379  HB3 ALA A 171      28.892  27.024  57.574  1.00  0.00           H  
ATOM   2380  N   ILE A 172      28.693  26.591  54.714  1.00  0.00           N  
ATOM   2381  CA  ILE A 172      27.890  26.924  53.546  1.00  0.00           C  
ATOM   2382  C   ILE A 172      28.376  26.119  52.343  1.00  0.00           C  
ATOM   2383  O   ILE A 172      27.574  25.601  51.564  1.00  0.00           O  
ATOM   2384  CB  ILE A 172      27.992  28.432  53.261  1.00  0.00           C  
ATOM   2385  CG1 ILE A 172      27.254  29.192  54.365  1.00  0.00           C  
ATOM   2386  CG2 ILE A 172      27.323  28.793  51.958  1.00  0.00           C  
ATOM   2387  CD1 ILE A 172      27.635  30.679  54.478  1.00  0.00           C  
ATOM   2388  H   ILE A 172      29.414  27.247  54.939  1.00  0.00           H  
ATOM   2389  HA  ILE A 172      26.837  26.671  53.738  1.00  0.00           H  
ATOM   2390  HB  ILE A 172      29.060  28.695  53.215  1.00  0.00           H  
ATOM   2391 2HG1 ILE A 172      26.173  29.116  54.185  1.00  0.00           H  
ATOM   2392 3HG1 ILE A 172      27.455  28.701  55.328  1.00  0.00           H  
ATOM   2393 1HG2 ILE A 172      27.414  29.876  51.786  1.00  0.00           H  
ATOM   2394 2HG2 ILE A 172      27.807  28.249  51.134  1.00  0.00           H  
ATOM   2395 3HG2 ILE A 172      26.259  28.518  52.003  1.00  0.00           H  
ATOM   2396 1HD1 ILE A 172      27.060  31.145  55.292  1.00  0.00           H  
ATOM   2397 2HD1 ILE A 172      28.710  30.767  54.692  1.00  0.00           H  
ATOM   2398 3HD1 ILE A 172      27.407  31.189  53.531  1.00  0.00           H  
ATOM   2399  N   CYS A 173      29.689  25.969  52.210  1.00  0.00           N  
ATOM   2400  CA  CYS A 173      30.251  25.339  51.018  1.00  0.00           C  
ATOM   2401  C   CYS A 173      29.961  23.837  50.949  1.00  0.00           C  
ATOM   2402  O   CYS A 173      29.817  23.286  49.848  1.00  0.00           O  
ATOM   2403  CB  CYS A 173      31.757  25.602  50.983  1.00  0.00           C  
ATOM   2404  SG  CYS A 173      32.433  25.258  49.334  1.00  0.00           S  
ATOM   2405  H   CYS A 173      30.363  26.264  52.887  1.00  0.00           H  
ATOM   2406  HA  CYS A 173      29.767  25.784  50.136  1.00  0.00           H  
ATOM   2407  HB2 CYS A 173      31.958  26.648  51.257  1.00  0.00           H  
ATOM   2408  HB3 CYS A 173      32.262  24.972  51.730  1.00  0.00           H  
ATOM   2409  N   SER A 174      29.823  23.181  52.113  1.00  0.00           N  
ATOM   2410  CA  SER A 174      29.465  21.777  52.128  1.00  0.00           C  
ATOM   2411  C   SER A 174      27.964  21.582  52.207  1.00  0.00           C  
ATOM   2412  O   SER A 174      27.509  20.450  52.323  1.00  0.00           O  
ATOM   2413  CB  SER A 174      30.189  21.088  53.292  1.00  0.00           C  
ATOM   2414  OG  SER A 174      29.739  21.517  54.560  1.00  0.00           O  
ATOM   2415  H   SER A 174      29.950  23.594  53.015  1.00  0.00           H  
ATOM   2416  HA  SER A 174      29.787  21.316  51.183  1.00  0.00           H  
ATOM   2417  HB2 SER A 174      31.269  21.280  53.208  1.00  0.00           H  
ATOM   2418  HB3 SER A 174      30.049  20.000  53.208  1.00  0.00           H  
ATOM   2419  HG  SER A 174      30.086  22.436  54.745  1.00  0.00           H  
ATOM   2420  N   SER A 175      27.142  22.625  52.095  1.00  0.00           N  
ATOM   2421  CA  SER A 175      25.706  22.433  52.049  1.00  0.00           C  
ATOM   2422  C   SER A 175      25.315  21.912  50.666  1.00  0.00           C  
ATOM   2423  O   SER A 175      26.064  22.023  49.684  1.00  0.00           O  
ATOM   2424  CB  SER A 175      24.970  23.749  52.334  1.00  0.00           C  
ATOM   2425  OG  SER A 175      24.994  24.695  51.267  1.00  0.00           O  
ATOM   2426  H   SER A 175      27.441  23.577  52.037  1.00  0.00           H  
ATOM   2427  HA  SER A 175      25.419  21.704  52.821  1.00  0.00           H  
ATOM   2428  HB2 SER A 175      25.414  24.214  53.227  1.00  0.00           H  
ATOM   2429  HB3 SER A 175      23.922  23.520  52.578  1.00  0.00           H  
ATOM   2430  HG  SER A 175      25.855  25.203  51.292  1.00  0.00           H  
ATOM   2431  N   SER A 176      24.108  21.345  50.588  1.00  0.00           N  
ATOM   2432  CA  SER A 176      23.558  20.739  49.377  1.00  0.00           C  
ATOM   2433  C   SER A 176      23.542  21.577  48.117  1.00  0.00           C  
ATOM   2434  O   SER A 176      23.801  21.061  47.036  1.00  0.00           O  
ATOM   2435  CB  SER A 176      22.135  20.312  49.596  1.00  0.00           C  
ATOM   2436  OG  SER A 176      22.077  19.481  50.731  1.00  0.00           O  
ATOM   2437  H   SER A 176      23.486  21.292  51.369  1.00  0.00           H  
ATOM   2438  HA  SER A 176      24.263  19.913  49.205  1.00  0.00           H  
ATOM   2439  HB2 SER A 176      21.759  19.776  48.712  1.00  0.00           H  
ATOM   2440  HB3 SER A 176      21.491  21.192  49.738  1.00  0.00           H  
ATOM   2441  HG  SER A 176      21.132  19.191  50.885  1.00  0.00           H  
ATOM   2442  N   SER A 177      23.219  22.857  48.294  1.00  0.00           N  
ATOM   2443  CA  SER A 177      23.118  23.850  47.223  1.00  0.00           C  
ATOM   2444  C   SER A 177      24.442  24.224  46.567  1.00  0.00           C  
ATOM   2445  O   SER A 177      24.453  24.751  45.452  1.00  0.00           O  
ATOM   2446  CB  SER A 177      22.504  25.142  47.762  1.00  0.00           C  
ATOM   2447  OG  SER A 177      21.460  24.899  48.710  1.00  0.00           O  
ATOM   2448  H   SER A 177      23.018  23.238  49.197  1.00  0.00           H  
ATOM   2449  HA  SER A 177      22.491  23.367  46.460  1.00  0.00           H  
ATOM   2450  HB2 SER A 177      22.102  25.730  46.925  1.00  0.00           H  
ATOM   2451  HB3 SER A 177      23.289  25.750  48.234  1.00  0.00           H  
ATOM   2452  HG  SER A 177      21.093  25.771  49.033  1.00  0.00           H  
ATOM   2453  N   TYR A 178      25.535  23.983  47.307  1.00  0.00           N  
ATOM   2454  CA  TYR A 178      26.890  24.281  46.881  1.00  0.00           C  
ATOM   2455  C   TYR A 178      27.619  23.011  46.514  1.00  0.00           C  
ATOM   2456  O   TYR A 178      27.164  22.337  45.599  1.00  0.00           O  
ATOM   2457  CB  TYR A 178      27.652  25.008  48.006  1.00  0.00           C  
ATOM   2458  CG  TYR A 178      27.183  26.419  48.191  1.00  0.00           C  
ATOM   2459  CD1 TYR A 178      25.897  26.636  48.682  1.00  0.00           C  
ATOM   2460  CD2 TYR A 178      28.019  27.482  47.836  1.00  0.00           C  
ATOM   2461  CE1 TYR A 178      25.419  27.914  48.815  1.00  0.00           C  
ATOM   2462  CE2 TYR A 178      27.542  28.777  47.967  1.00  0.00           C  
ATOM   2463  CZ  TYR A 178      26.236  28.978  48.455  1.00  0.00           C  
ATOM   2464  OH  TYR A 178      25.702  30.245  48.558  1.00  0.00           O  
ATOM   2465  H   TYR A 178      25.488  23.575  48.219  1.00  0.00           H  
ATOM   2466  HA  TYR A 178      26.841  24.933  45.996  1.00  0.00           H  
ATOM   2467  HB2 TYR A 178      27.525  24.455  48.948  1.00  0.00           H  
ATOM   2468  HB3 TYR A 178      28.728  25.009  47.777  1.00  0.00           H  
ATOM   2469  HD1 TYR A 178      25.265  25.781  48.964  1.00  0.00           H  
ATOM   2470  HD2 TYR A 178      29.036  27.294  47.460  1.00  0.00           H  
ATOM   2471  HE1 TYR A 178      24.404  28.094  49.198  1.00  0.00           H  
ATOM   2472  HE2 TYR A 178      28.174  29.635  47.694  1.00  0.00           H  
ATOM   2473  HH  TYR A 178      26.384  30.919  48.274  1.00  0.00           H  
ATOM   2474  N   TRP A 179      28.703  22.614  47.188  1.00  0.00           N  
ATOM   2475  CA  TRP A 179      29.459  21.473  46.786  1.00  0.00           C  
ATOM   2476  C   TRP A 179      29.047  20.239  47.519  1.00  0.00           C  
ATOM   2477  O   TRP A 179      29.473  19.132  47.172  1.00  0.00           O  
ATOM   2478  CB  TRP A 179      30.907  21.759  47.026  1.00  0.00           C  
ATOM   2479  CG  TRP A 179      31.535  22.526  45.861  1.00  0.00           C  
ATOM   2480  CD1 TRP A 179      31.853  23.867  45.917  1.00  0.00           C  
ATOM   2481  CD2 TRP A 179      31.905  21.954  44.670  1.00  0.00           C  
ATOM   2482  CE2 TRP A 179      32.492  23.036  43.991  1.00  0.00           C  
ATOM   2483  CE3 TRP A 179      31.832  20.691  44.080  1.00  0.00           C  
ATOM   2484  NE1 TRP A 179      32.436  24.133  44.765  1.00  0.00           N  
ATOM   2485  CZ2 TRP A 179      33.022  22.858  42.704  1.00  0.00           C  
ATOM   2486  CZ3 TRP A 179      32.368  20.529  42.790  1.00  0.00           C  
ATOM   2487  CH2 TRP A 179      32.960  21.598  42.102  1.00  0.00           C  
ATOM   2488  H   TRP A 179      29.054  23.076  48.002  1.00  0.00           H  
ATOM   2489  HA  TRP A 179      29.273  21.285  45.717  1.00  0.00           H  
ATOM   2490  HB2 TRP A 179      31.017  22.344  47.951  1.00  0.00           H  
ATOM   2491  HB3 TRP A 179      31.448  20.813  47.177  1.00  0.00           H  
ATOM   2492  HD1 TRP A 179      31.661  24.565  46.745  1.00  0.00           H  
ATOM   2493  HE1 TRP A 179      32.789  25.031  44.503  1.00  0.00           H  
ATOM   2494  HE3 TRP A 179      31.369  19.847  44.610  1.00  0.00           H  
ATOM   2495  HZ2 TRP A 179      33.483  23.704  42.173  1.00  0.00           H  
ATOM   2496  HZ3 TRP A 179      32.322  19.541  42.309  1.00  0.00           H  
ATOM   2497  HH2 TRP A 179      33.373  21.446  41.095  1.00  0.00           H  
ATOM   2498  N   GLY A 180      28.210  20.412  48.538  1.00  0.00           N  
ATOM   2499  CA  GLY A 180      27.825  19.266  49.344  1.00  0.00           C  
ATOM   2500  C   GLY A 180      29.045  18.559  49.908  1.00  0.00           C  
ATOM   2501  O   GLY A 180      30.085  19.151  50.229  1.00  0.00           O  
ATOM   2502  H   GLY A 180      27.807  21.286  48.811  1.00  0.00           H  
ATOM   2503  HA2 GLY A 180      27.174  19.595  50.169  1.00  0.00           H  
ATOM   2504  HA3 GLY A 180      27.240  18.563  48.733  1.00  0.00           H  
ATOM   2505  N   SER A 181      28.925  17.238  49.853  1.00  0.00           N  
ATOM   2506  CA  SER A 181      29.941  16.340  50.365  1.00  0.00           C  
ATOM   2507  C   SER A 181      31.309  16.334  49.682  1.00  0.00           C  
ATOM   2508  O   SER A 181      32.283  15.799  50.198  1.00  0.00           O  
ATOM   2509  CB  SER A 181      29.387  14.939  50.321  1.00  0.00           C  
ATOM   2510  OG  SER A 181      30.124  14.284  51.323  1.00  0.00           O  
ATOM   2511  H   SER A 181      28.133  16.772  49.458  1.00  0.00           H  
ATOM   2512  HA  SER A 181      30.153  16.722  51.374  1.00  0.00           H  
ATOM   2513  HB2 SER A 181      29.533  14.474  49.335  1.00  0.00           H  
ATOM   2514  HB3 SER A 181      28.307  14.920  50.529  1.00  0.00           H  
ATOM   2515  HG  SER A 181      31.086  14.546  51.255  1.00  0.00           H  
ATOM   2516  N   THR A 182      31.407  16.889  48.481  1.00  0.00           N  
ATOM   2517  CA  THR A 182      32.661  16.931  47.749  1.00  0.00           C  
ATOM   2518  C   THR A 182      33.692  17.801  48.448  1.00  0.00           C  
ATOM   2519  O   THR A 182      34.880  17.492  48.375  1.00  0.00           O  
ATOM   2520  CB  THR A 182      32.274  17.405  46.348  1.00  0.00           C  
ATOM   2521  CG2 THR A 182      33.382  17.642  45.343  1.00  0.00           C  
ATOM   2522  OG1 THR A 182      31.458  16.337  45.928  1.00  0.00           O  
ATOM   2523  H   THR A 182      30.638  17.311  48.001  1.00  0.00           H  
ATOM   2524  HA  THR A 182      33.163  15.955  47.695  1.00  0.00           H  
ATOM   2525  HB  THR A 182      31.828  18.408  46.398  1.00  0.00           H  
ATOM   2526  HG1 THR A 182      30.520  16.663  45.807  1.00  0.00           H  
ATOM   2527 1HG2 THR A 182      32.946  17.977  44.390  1.00  0.00           H  
ATOM   2528 2HG2 THR A 182      34.064  18.415  45.725  1.00  0.00           H  
ATOM   2529 3HG2 THR A 182      33.939  16.708  45.183  1.00  0.00           H  
ATOM   2530  N   VAL A 183      33.290  18.860  49.160  1.00  0.00           N  
ATOM   2531  CA  VAL A 183      34.289  19.674  49.850  1.00  0.00           C  
ATOM   2532  C   VAL A 183      34.500  19.178  51.293  1.00  0.00           C  
ATOM   2533  O   VAL A 183      33.589  18.754  51.989  1.00  0.00           O  
ATOM   2534  CB  VAL A 183      33.850  21.176  49.783  1.00  0.00           C  
ATOM   2535  CG1 VAL A 183      32.502  21.384  50.404  1.00  0.00           C  
ATOM   2536  CG2 VAL A 183      34.765  22.037  50.637  1.00  0.00           C  
ATOM   2537  H   VAL A 183      32.341  19.156  49.267  1.00  0.00           H  
ATOM   2538  HA  VAL A 183      35.265  19.579  49.352  1.00  0.00           H  
ATOM   2539  HB  VAL A 183      33.867  21.441  48.716  1.00  0.00           H  
ATOM   2540 1HG1 VAL A 183      32.228  22.447  50.339  1.00  0.00           H  
ATOM   2541 2HG1 VAL A 183      31.754  20.779  49.870  1.00  0.00           H  
ATOM   2542 3HG1 VAL A 183      32.533  21.078  51.460  1.00  0.00           H  
ATOM   2543 1HG2 VAL A 183      34.442  23.087  50.577  1.00  0.00           H  
ATOM   2544 2HG2 VAL A 183      34.719  21.698  51.682  1.00  0.00           H  
ATOM   2545 3HG2 VAL A 183      35.798  21.951  50.269  1.00  0.00           H  
ATOM   2546  N   LYS A 184      35.757  19.181  51.693  1.00  0.00           N  
ATOM   2547  CA  LYS A 184      36.157  18.724  52.999  1.00  0.00           C  
ATOM   2548  C   LYS A 184      36.649  19.960  53.749  1.00  0.00           C  
ATOM   2549  O   LYS A 184      36.811  21.044  53.177  1.00  0.00           O  
ATOM   2550  CB  LYS A 184      37.310  17.701  52.914  1.00  0.00           C  
ATOM   2551  CG  LYS A 184      37.101  16.504  51.967  1.00  0.00           C  
ATOM   2552  CD  LYS A 184      35.773  15.775  52.209  1.00  0.00           C  
ATOM   2553  CE  LYS A 184      35.540  14.574  51.275  1.00  0.00           C  
ATOM   2554  NZ  LYS A 184      35.159  14.977  49.934  1.00  0.00           N1+
ATOM   2555  H   LYS A 184      36.516  19.497  51.124  1.00  0.00           H  
ATOM   2556  HA  LYS A 184      35.313  18.229  53.502  1.00  0.00           H  
ATOM   2557  HB2 LYS A 184      38.220  18.232  52.600  1.00  0.00           H  
ATOM   2558  HB3 LYS A 184      37.498  17.309  53.925  1.00  0.00           H  
ATOM   2559  HG2 LYS A 184      37.135  16.857  50.926  1.00  0.00           H  
ATOM   2560  HG3 LYS A 184      37.931  15.794  52.093  1.00  0.00           H  
ATOM   2561  HD2 LYS A 184      35.741  15.427  53.252  1.00  0.00           H  
ATOM   2562  HD3 LYS A 184      34.945  16.490  52.084  1.00  0.00           H  
ATOM   2563  HE2 LYS A 184      36.457  13.969  51.227  1.00  0.00           H  
ATOM   2564  HE3 LYS A 184      34.753  13.932  51.698  1.00  0.00           H  
ATOM   2565  HZ1 LYS A 184      34.894  14.170  49.406  1.00  0.00           H  
ATOM   2566  HZ2 LYS A 184      34.388  15.612  49.983  1.00  0.00           H  
ATOM   2567  HZ3 LYS A 184      35.933  15.426  49.488  1.00  0.00           H  
ATOM   2568  N   ASN A 185      36.902  19.776  55.052  1.00  0.00           N  
ATOM   2569  CA  ASN A 185      37.415  20.827  55.926  1.00  0.00           C  
ATOM   2570  C   ASN A 185      38.883  21.166  55.709  1.00  0.00           C  
ATOM   2571  O   ASN A 185      39.338  22.228  56.118  1.00  0.00           O  
ATOM   2572  CB  ASN A 185      37.171  20.414  57.386  1.00  0.00           C  
ATOM   2573  CG  ASN A 185      37.226  21.631  58.297  1.00  0.00           C  
ATOM   2574  ND2 ASN A 185      36.275  22.566  58.178  1.00  0.00           N  
ATOM   2575  OD1 ASN A 185      38.165  21.754  59.082  1.00  0.00           O  
ATOM   2576  H   ASN A 185      36.757  18.903  55.518  1.00  0.00           H  
ATOM   2577  HA  ASN A 185      36.869  21.748  55.675  1.00  0.00           H  
ATOM   2578  HB2 ASN A 185      36.191  19.924  57.477  1.00  0.00           H  
ATOM   2579  HB3 ASN A 185      37.928  19.679  57.698  1.00  0.00           H  
ATOM   2580 1HD2 ASN A 185      36.315  23.394  58.737  1.00  0.00           H  
ATOM   2581 2HD2 ASN A 185      35.525  22.436  57.530  1.00  0.00           H  
ATOM   2582  N   SER A 186      39.614  20.304  54.984  1.00  0.00           N  
ATOM   2583  CA  SER A 186      40.971  20.557  54.532  1.00  0.00           C  
ATOM   2584  C   SER A 186      41.020  21.449  53.281  1.00  0.00           C  
ATOM   2585  O   SER A 186      42.085  21.584  52.680  1.00  0.00           O  
ATOM   2586  CB  SER A 186      41.699  19.256  54.171  1.00  0.00           C  
ATOM   2587  OG  SER A 186      40.996  18.579  53.132  1.00  0.00           O  
ATOM   2588  H   SER A 186      39.266  19.410  54.700  1.00  0.00           H  
ATOM   2589  HA  SER A 186      41.461  21.063  55.378  1.00  0.00           H  
ATOM   2590  HB2 SER A 186      41.774  18.609  55.057  1.00  0.00           H  
ATOM   2591  HB3 SER A 186      42.726  19.478  53.848  1.00  0.00           H  
ATOM   2592  HG  SER A 186      41.344  17.645  53.046  1.00  0.00           H  
ATOM   2593  N   MET A 187      39.897  22.068  52.923  1.00  0.00           N  
ATOM   2594  CA  MET A 187      39.792  22.921  51.761  1.00  0.00           C  
ATOM   2595  C   MET A 187      39.156  24.265  52.100  1.00  0.00           C  
ATOM   2596  O   MET A 187      38.369  24.366  53.041  1.00  0.00           O  
ATOM   2597  CB  MET A 187      38.934  22.243  50.705  1.00  0.00           C  
ATOM   2598  CG  MET A 187      39.440  20.936  50.067  1.00  0.00           C  
ATOM   2599  SD  MET A 187      38.061  20.074  49.285  1.00  0.00           S  
ATOM   2600  CE  MET A 187      38.817  18.498  48.976  1.00  0.00           C  
ATOM   2601  H   MET A 187      39.043  21.986  53.436  1.00  0.00           H  
ATOM   2602  HA  MET A 187      40.812  23.095  51.389  1.00  0.00           H  
ATOM   2603  HB2 MET A 187      37.952  22.035  51.156  1.00  0.00           H  
ATOM   2604  HB3 MET A 187      38.769  22.968  49.894  1.00  0.00           H  
ATOM   2605  HG2 MET A 187      40.220  21.156  49.322  1.00  0.00           H  
ATOM   2606  HG3 MET A 187      39.901  20.295  50.833  1.00  0.00           H  
ATOM   2607  HE1 MET A 187      38.167  17.902  48.318  1.00  0.00           H  
ATOM   2608  HE2 MET A 187      39.792  18.648  48.490  1.00  0.00           H  
ATOM   2609  HE3 MET A 187      38.961  17.967  49.928  1.00  0.00           H  
ATOM   2610  N   VAL A 188      39.516  25.292  51.301  1.00  0.00           N  
ATOM   2611  CA  VAL A 188      38.937  26.643  51.342  1.00  0.00           C  
ATOM   2612  C   VAL A 188      38.102  26.830  50.086  1.00  0.00           C  
ATOM   2613  O   VAL A 188      38.539  26.497  48.992  1.00  0.00           O  
ATOM   2614  CB  VAL A 188      40.029  27.783  51.357  1.00  0.00           C  
ATOM   2615  CG1 VAL A 188      39.406  29.170  51.486  1.00  0.00           C  
ATOM   2616  CG2 VAL A 188      40.940  27.588  52.543  1.00  0.00           C  
ATOM   2617  H   VAL A 188      40.226  25.198  50.604  1.00  0.00           H  
ATOM   2618  HA  VAL A 188      38.350  26.724  52.268  1.00  0.00           H  
ATOM   2619  HB  VAL A 188      40.578  27.719  50.405  1.00  0.00           H  
ATOM   2620 1HG1 VAL A 188      40.201  29.930  51.492  1.00  0.00           H  
ATOM   2621 2HG1 VAL A 188      38.733  29.351  50.636  1.00  0.00           H  
ATOM   2622 3HG1 VAL A 188      38.834  29.230  52.424  1.00  0.00           H  
ATOM   2623 1HG2 VAL A 188      41.702  28.381  52.555  1.00  0.00           H  
ATOM   2624 2HG2 VAL A 188      40.350  27.633  53.470  1.00  0.00           H  
ATOM   2625 3HG2 VAL A 188      41.434  26.608  52.470  1.00  0.00           H  
ATOM   2626  N   CYS A 189      36.888  27.323  50.209  1.00  0.00           N  
ATOM   2627  CA  CYS A 189      36.075  27.684  49.067  1.00  0.00           C  
ATOM   2628  C   CYS A 189      36.092  29.202  48.949  1.00  0.00           C  
ATOM   2629  O   CYS A 189      36.050  29.888  49.975  1.00  0.00           O  
ATOM   2630  CB  CYS A 189      34.645  27.271  49.261  1.00  0.00           C  
ATOM   2631  SG  CYS A 189      34.393  25.488  49.490  1.00  0.00           S  
ATOM   2632  H   CYS A 189      36.444  27.482  51.091  1.00  0.00           H  
ATOM   2633  HA  CYS A 189      36.479  27.183  48.175  1.00  0.00           H  
ATOM   2634  HB2 CYS A 189      34.241  27.800  50.137  1.00  0.00           H  
ATOM   2635  HB3 CYS A 189      34.061  27.600  48.389  1.00  0.00           H  
ATOM   2636  N   ALA A 190      36.133  29.780  47.732  1.00  0.00           N  
ATOM   2637  CA  ALA A 190      36.066  31.222  47.560  1.00  0.00           C  
ATOM   2638  C   ALA A 190      35.318  31.529  46.256  1.00  0.00           C  
ATOM   2639  O   ALA A 190      35.463  30.821  45.254  1.00  0.00           O  
ATOM   2640  CB  ALA A 190      37.465  31.802  47.495  1.00  0.00           C  
ATOM   2641  H   ALA A 190      36.212  29.268  46.876  1.00  0.00           H  
ATOM   2642  HA  ALA A 190      35.536  31.672  48.412  1.00  0.00           H  
ATOM   2643  HB1 ALA A 190      37.405  32.893  47.365  1.00  0.00           H  
ATOM   2644  HB2 ALA A 190      38.001  31.574  48.428  1.00  0.00           H  
ATOM   2645  HB3 ALA A 190      38.006  31.361  46.645  1.00  0.00           H  
ATOM   2646  N   GLY A 191      34.434  32.531  46.270  1.00  0.00           N  
ATOM   2647  CA  GLY A 191      33.719  32.962  45.078  1.00  0.00           C  
ATOM   2648  C   GLY A 191      32.360  32.345  44.962  1.00  0.00           C  
ATOM   2649  O   GLY A 191      31.597  32.326  45.918  1.00  0.00           O  
ATOM   2650  H   GLY A 191      34.203  33.051  47.092  1.00  0.00           H  
ATOM   2651  HA2 GLY A 191      33.619  34.057  45.092  1.00  0.00           H  
ATOM   2652  HA3 GLY A 191      34.311  32.705  44.187  1.00  0.00           H  
ATOM   2653  N   GLY A 192      32.040  31.837  43.783  1.00  0.00           N  
ATOM   2654  CA  GLY A 192      30.740  31.228  43.556  1.00  0.00           C  
ATOM   2655  C   GLY A 192      29.668  32.201  43.082  1.00  0.00           C  
ATOM   2656  O   GLY A 192      28.500  31.817  43.095  1.00  0.00           O  
ATOM   2657  H   GLY A 192      32.647  31.836  42.988  1.00  0.00           H  
ATOM   2658  HA2 GLY A 192      30.848  30.427  42.809  1.00  0.00           H  
ATOM   2659  HA3 GLY A 192      30.402  30.754  44.489  1.00  0.00           H  
ATOM   2660  N   ASP A 193      29.982  33.439  42.663  1.00  0.00           N  
ATOM   2661  CA  ASP A 193      28.951  34.384  42.219  1.00  0.00           C  
ATOM   2662  C   ASP A 193      28.463  34.212  40.769  1.00  0.00           C  
ATOM   2663  O   ASP A 193      27.549  34.913  40.326  1.00  0.00           O  
ATOM   2664  CB  ASP A 193      29.444  35.857  42.398  1.00  0.00           C  
ATOM   2665  CG  ASP A 193      30.648  36.371  41.598  1.00  0.00           C  
ATOM   2666  OD1 ASP A 193      31.183  35.652  40.763  1.00  0.00           O  
ATOM   2667  OD2 ASP A 193      31.086  37.502  41.822  1.00  0.00           O1-
ATOM   2668  H   ASP A 193      30.916  33.796  42.624  1.00  0.00           H  
ATOM   2669  HA  ASP A 193      28.089  34.155  42.863  1.00  0.00           H  
ATOM   2670  HB2 ASP A 193      28.594  36.516  42.169  1.00  0.00           H  
ATOM   2671  HB3 ASP A 193      29.678  35.995  43.465  1.00  0.00           H  
ATOM   2672  N   GLY A 194      29.058  33.302  39.993  1.00  0.00           N  
ATOM   2673  CA  GLY A 194      28.666  33.072  38.608  1.00  0.00           C  
ATOM   2674  C   GLY A 194      29.410  33.978  37.657  1.00  0.00           C  
ATOM   2675  O   GLY A 194      29.212  33.881  36.455  1.00  0.00           O  
ATOM   2676  H   GLY A 194      29.808  32.719  40.304  1.00  0.00           H  
ATOM   2677  HA2 GLY A 194      28.859  32.022  38.342  1.00  0.00           H  
ATOM   2678  HA3 GLY A 194      27.584  33.237  38.501  1.00  0.00           H  
ATOM   2679  N   VAL A 195      30.317  34.824  38.136  1.00  0.00           N  
ATOM   2680  CA  VAL A 195      30.999  35.827  37.315  1.00  0.00           C  
ATOM   2681  C   VAL A 195      32.520  35.682  37.357  1.00  0.00           C  
ATOM   2682  O   VAL A 195      33.185  35.703  36.322  1.00  0.00           O  
ATOM   2683  CB  VAL A 195      30.633  37.305  37.780  1.00  0.00           C  
ATOM   2684  CG1 VAL A 195      31.309  38.295  36.811  1.00  0.00           C  
ATOM   2685  CG2 VAL A 195      29.127  37.539  37.800  1.00  0.00           C  
ATOM   2686  H   VAL A 195      30.599  34.834  39.094  1.00  0.00           H  
ATOM   2687  HA  VAL A 195      30.649  35.654  36.288  1.00  0.00           H  
ATOM   2688  HB  VAL A 195      30.995  37.455  38.808  1.00  0.00           H  
ATOM   2689 1HG1 VAL A 195      31.070  39.325  37.113  1.00  0.00           H  
ATOM   2690 2HG1 VAL A 195      32.399  38.149  36.838  1.00  0.00           H  
ATOM   2691 3HG1 VAL A 195      30.942  38.117  35.789  1.00  0.00           H  
ATOM   2692 1HG2 VAL A 195      28.920  38.570  38.125  1.00  0.00           H  
ATOM   2693 2HG2 VAL A 195      28.718  37.384  36.791  1.00  0.00           H  
ATOM   2694 3HG2 VAL A 195      28.655  36.833  38.499  1.00  0.00           H  
ATOM   2695  N   ARG A 196      33.065  35.546  38.562  1.00  0.00           N  
ATOM   2696  CA  ARG A 196      34.491  35.488  38.801  1.00  0.00           C  
ATOM   2697  C   ARG A 196      34.839  34.107  39.316  1.00  0.00           C  
ATOM   2698  O   ARG A 196      34.085  33.568  40.119  1.00  0.00           O  
ATOM   2699  CB  ARG A 196      34.886  36.515  39.854  1.00  0.00           C  
ATOM   2700  CG  ARG A 196      34.714  37.862  39.223  1.00  0.00           C  
ATOM   2701  CD  ARG A 196      34.930  38.951  40.195  1.00  0.00           C  
ATOM   2702  NE  ARG A 196      33.793  39.058  41.100  1.00  0.00           N  
ATOM   2703  CZ  ARG A 196      33.767  40.063  41.972  1.00  0.00           C  
ATOM   2704  NH1 ARG A 196      34.737  40.976  41.958  1.00  0.00           N1+
ATOM   2705  NH2 ARG A 196      32.779  40.175  42.847  1.00  0.00           N  
ATOM   2706  H   ARG A 196      32.520  35.475  39.398  1.00  0.00           H  
ATOM   2707  HA  ARG A 196      35.028  35.702  37.865  1.00  0.00           H  
ATOM   2708  HB2 ARG A 196      34.255  36.419  40.750  1.00  0.00           H  
ATOM   2709  HB3 ARG A 196      35.927  36.364  40.176  1.00  0.00           H  
ATOM   2710  HG2 ARG A 196      35.422  37.968  38.388  1.00  0.00           H  
ATOM   2711  HG3 ARG A 196      33.702  37.942  38.800  1.00  0.00           H  
ATOM   2712  HD2 ARG A 196      35.848  38.762  40.770  1.00  0.00           H  
ATOM   2713  HD3 ARG A 196      35.073  39.903  39.663  1.00  0.00           H  
ATOM   2714  HE  ARG A 196      33.049  38.391  41.067  1.00  0.00           H  
ATOM   2715 1HH1 ARG A 196      35.481  40.905  41.294  1.00  0.00           H  
ATOM   2716 2HH1 ARG A 196      34.721  41.734  42.613  1.00  0.00           H  
ATOM   2717 1HH2 ARG A 196      32.041  39.500  42.857  1.00  0.00           H  
ATOM   2718 2HH2 ARG A 196      32.771  40.935  43.497  1.00  0.00           H  
ATOM   2719  N   SER A 197      35.979  33.564  38.913  1.00  0.00           N  
ATOM   2720  CA  SER A 197      36.435  32.266  39.407  1.00  0.00           C  
ATOM   2721  C   SER A 197      37.827  31.934  38.923  1.00  0.00           C  
ATOM   2722  O   SER A 197      38.381  32.613  38.056  1.00  0.00           O  
ATOM   2723  CB  SER A 197      35.516  31.125  38.938  1.00  0.00           C  
ATOM   2724  OG  SER A 197      35.579  30.921  37.537  1.00  0.00           O  
ATOM   2725  H   SER A 197      36.598  33.994  38.255  1.00  0.00           H  
ATOM   2726  HA  SER A 197      36.422  32.350  40.504  1.00  0.00           H  
ATOM   2727  HB2 SER A 197      34.479  31.351  39.226  1.00  0.00           H  
ATOM   2728  HB3 SER A 197      35.798  30.196  39.454  1.00  0.00           H  
ATOM   2729  HG  SER A 197      36.410  30.413  37.311  1.00  0.00           H  
ATOM   2730  N   GLY A 198      38.416  30.874  39.496  1.00  0.00           N  
ATOM   2731  CA  GLY A 198      39.617  30.293  38.932  1.00  0.00           C  
ATOM   2732  C   GLY A 198      39.170  29.471  37.732  1.00  0.00           C  
ATOM   2733  O   GLY A 198      37.980  29.231  37.537  1.00  0.00           O  
ATOM   2734  H   GLY A 198      38.082  30.423  40.322  1.00  0.00           H  
ATOM   2735  HA2 GLY A 198      40.327  31.076  38.629  1.00  0.00           H  
ATOM   2736  HA3 GLY A 198      40.130  29.661  39.671  1.00  0.00           H  
ATOM   2737  N   CYS A 199      40.081  29.026  36.892  1.00  0.00           N  
ATOM   2738  CA  CYS A 199      39.727  28.225  35.720  1.00  0.00           C  
ATOM   2739  C   CYS A 199      40.957  27.422  35.386  1.00  0.00           C  
ATOM   2740  O   CYS A 199      42.008  27.627  35.993  1.00  0.00           O  
ATOM   2741  CB  CYS A 199      39.328  29.131  34.530  1.00  0.00           C  
ATOM   2742  SG  CYS A 199      38.225  28.329  33.331  1.00  0.00           S  
ATOM   2743  H   CYS A 199      41.061  29.199  36.993  1.00  0.00           H  
ATOM   2744  HA  CYS A 199      38.861  27.579  35.925  1.00  0.00           H  
ATOM   2745  HB2 CYS A 199      38.835  30.035  34.919  1.00  0.00           H  
ATOM   2746  HB3 CYS A 199      40.240  29.460  34.011  1.00  0.00           H  
ATOM   2747  N   GLN A 200      40.899  26.473  34.446  1.00  0.00           N  
ATOM   2748  CA  GLN A 200      42.059  25.637  34.132  1.00  0.00           C  
ATOM   2749  C   GLN A 200      43.299  26.434  33.808  1.00  0.00           C  
ATOM   2750  O   GLN A 200      43.212  27.460  33.129  1.00  0.00           O  
ATOM   2751  CB  GLN A 200      41.739  24.724  32.964  1.00  0.00           C  
ATOM   2752  CG  GLN A 200      40.756  23.595  33.294  1.00  0.00           C  
ATOM   2753  CD  GLN A 200      39.296  24.008  33.436  1.00  0.00           C  
ATOM   2754  NE2 GLN A 200      38.527  23.558  34.413  1.00  0.00           N  
ATOM   2755  OE1 GLN A 200      38.806  24.796  32.652  1.00  0.00           O  
ATOM   2756  H   GLN A 200      40.083  26.271  33.903  1.00  0.00           H  
ATOM   2757  HA  GLN A 200      42.271  25.052  35.039  1.00  0.00           H  
ATOM   2758  HB2 GLN A 200      41.323  25.329  32.145  1.00  0.00           H  
ATOM   2759  HB3 GLN A 200      42.676  24.281  32.594  1.00  0.00           H  
ATOM   2760  HG2 GLN A 200      40.826  22.831  32.506  1.00  0.00           H  
ATOM   2761  HG3 GLN A 200      41.076  23.119  34.233  1.00  0.00           H  
ATOM   2762 1HE2 GLN A 200      37.579  23.869  34.486  1.00  0.00           H  
ATOM   2763 2HE2 GLN A 200      38.893  22.908  35.078  1.00  0.00           H  
ATOM   2764  N   GLY A 201      44.430  26.081  34.421  1.00  0.00           N  
ATOM   2765  CA  GLY A 201      45.717  26.753  34.232  1.00  0.00           C  
ATOM   2766  C   GLY A 201      46.036  27.628  35.434  1.00  0.00           C  
ATOM   2767  O   GLY A 201      47.154  28.128  35.525  1.00  0.00           O  
ATOM   2768  H   GLY A 201      44.477  25.317  35.065  1.00  0.00           H  
ATOM   2769  HA2 GLY A 201      46.512  26.005  34.093  1.00  0.00           H  
ATOM   2770  HA3 GLY A 201      45.688  27.366  33.320  1.00  0.00           H  
ATOM   2771  N   ASP A 202      45.020  27.897  36.280  1.00  0.00           N  
ATOM   2772  CA  ASP A 202      45.189  28.613  37.565  1.00  0.00           C  
ATOM   2773  C   ASP A 202      45.573  27.651  38.708  1.00  0.00           C  
ATOM   2774  O   ASP A 202      46.133  28.082  39.708  1.00  0.00           O  
ATOM   2775  CB  ASP A 202      43.900  29.314  37.962  1.00  0.00           C  
ATOM   2776  CG  ASP A 202      43.529  30.488  37.067  1.00  0.00           C  
ATOM   2777  OD1 ASP A 202      44.420  31.171  36.586  1.00  0.00           O  
ATOM   2778  OD2 ASP A 202      42.351  30.716  36.869  1.00  0.00           O1-
ATOM   2779  H   ASP A 202      44.074  27.629  36.095  1.00  0.00           H  
ATOM   2780  HA  ASP A 202      45.996  29.344  37.413  1.00  0.00           H  
ATOM   2781  HB2 ASP A 202      43.078  28.583  37.948  1.00  0.00           H  
ATOM   2782  HB3 ASP A 202      43.994  29.672  38.998  1.00  0.00           H  
ATOM   2783  N   SER A 203      45.274  26.349  38.553  1.00  0.00           N  
ATOM   2784  CA  SER A 203      45.615  25.291  39.514  1.00  0.00           C  
ATOM   2785  C   SER A 203      47.002  25.396  40.050  1.00  0.00           C  
ATOM   2786  O   SER A 203      47.926  25.697  39.298  1.00  0.00           O  
ATOM   2787  CB  SER A 203      45.565  23.910  38.915  1.00  0.00           C  
ATOM   2788  OG  SER A 203      44.251  23.480  38.620  1.00  0.00           O  
ATOM   2789  H   SER A 203      44.785  26.004  37.751  1.00  0.00           H  
ATOM   2790  HA  SER A 203      44.859  25.435  40.300  1.00  0.00           H  
ATOM   2791  HB2 SER A 203      46.029  23.197  39.613  1.00  0.00           H  
ATOM   2792  HB3 SER A 203      46.164  23.895  37.993  1.00  0.00           H  
ATOM   2793  HG  SER A 203      44.275  22.536  38.291  1.00  0.00           H  
ATOM   2794  N   GLY A 204      47.148  25.161  41.349  1.00  0.00           N  
ATOM   2795  CA  GLY A 204      48.449  25.201  41.990  1.00  0.00           C  
ATOM   2796  C   GLY A 204      48.847  26.581  42.513  1.00  0.00           C  
ATOM   2797  O   GLY A 204      49.753  26.692  43.350  1.00  0.00           O  
ATOM   2798  H   GLY A 204      46.391  24.945  41.965  1.00  0.00           H  
ATOM   2799  HA2 GLY A 204      48.455  24.488  42.828  1.00  0.00           H  
ATOM   2800  HA3 GLY A 204      49.210  24.861  41.272  1.00  0.00           H  
ATOM   2801  N   GLY A 205      48.169  27.620  41.986  1.00  0.00           N  
ATOM   2802  CA  GLY A 205      48.518  28.982  42.337  1.00  0.00           C  
ATOM   2803  C   GLY A 205      47.891  29.412  43.654  1.00  0.00           C  
ATOM   2804  O   GLY A 205      47.089  28.687  44.229  1.00  0.00           O  
ATOM   2805  H   GLY A 205      47.408  27.532  41.342  1.00  0.00           H  
ATOM   2806  HA2 GLY A 205      49.611  29.073  42.405  1.00  0.00           H  
ATOM   2807  HA3 GLY A 205      48.187  29.661  41.537  1.00  0.00           H  
ATOM   2808  N   PRO A 206      48.219  30.615  44.114  1.00  0.00           N  
ATOM   2809  CA  PRO A 206      47.743  31.188  45.363  1.00  0.00           C  
ATOM   2810  C   PRO A 206      46.320  31.750  45.452  1.00  0.00           C  
ATOM   2811  O   PRO A 206      45.710  32.203  44.474  1.00  0.00           O  
ATOM   2812  CB  PRO A 206      48.813  32.230  45.646  1.00  0.00           C  
ATOM   2813  CG  PRO A 206      49.011  32.780  44.254  1.00  0.00           C  
ATOM   2814  CD  PRO A 206      49.166  31.512  43.441  1.00  0.00           C  
ATOM   2815  HA  PRO A 206      47.619  30.390  46.111  1.00  0.00           H  
ATOM   2816  HB2 PRO A 206      48.476  32.997  46.358  1.00  0.00           H  
ATOM   2817  HB3 PRO A 206      49.732  31.789  46.059  1.00  0.00           H  
ATOM   2818  HG2 PRO A 206      48.152  33.381  43.922  1.00  0.00           H  
ATOM   2819  HG3 PRO A 206      49.900  33.425  44.187  1.00  0.00           H  
ATOM   2820  HD2 PRO A 206      48.910  31.665  42.382  1.00  0.00           H  
ATOM   2821  HD3 PRO A 206      50.195  31.125  43.470  1.00  0.00           H  
ATOM   2822  N   LEU A 207      45.740  31.683  46.660  1.00  0.00           N  
ATOM   2823  CA  LEU A 207      44.564  32.465  47.055  1.00  0.00           C  
ATOM   2824  C   LEU A 207      45.221  33.314  48.155  1.00  0.00           C  
ATOM   2825  O   LEU A 207      45.777  32.811  49.141  1.00  0.00           O  
ATOM   2826  CB  LEU A 207      43.441  31.631  47.679  1.00  0.00           C  
ATOM   2827  CG  LEU A 207      42.235  32.419  48.179  1.00  0.00           C  
ATOM   2828  CD1 LEU A 207      41.493  33.026  47.000  1.00  0.00           C  
ATOM   2829  CD2 LEU A 207      41.315  31.515  48.961  1.00  0.00           C  
ATOM   2830  H   LEU A 207      46.077  31.085  47.388  1.00  0.00           H  
ATOM   2831  HA  LEU A 207      44.077  32.981  46.215  1.00  0.00           H  
ATOM   2832  HB2 LEU A 207      43.094  30.900  46.934  1.00  0.00           H  
ATOM   2833  HB3 LEU A 207      43.857  31.059  48.522  1.00  0.00           H  
ATOM   2834  HG  LEU A 207      42.582  33.228  48.839  1.00  0.00           H  
ATOM   2835 1HD1 LEU A 207      40.624  33.594  47.366  1.00  0.00           H  
ATOM   2836 2HD1 LEU A 207      42.166  33.700  46.449  1.00  0.00           H  
ATOM   2837 3HD1 LEU A 207      41.151  32.224  46.329  1.00  0.00           H  
ATOM   2838 1HD2 LEU A 207      40.449  32.092  49.318  1.00  0.00           H  
ATOM   2839 2HD2 LEU A 207      40.968  30.696  48.314  1.00  0.00           H  
ATOM   2840 3HD2 LEU A 207      41.856  31.097  49.823  1.00  0.00           H  
ATOM   2841  N   HIS A 208      45.298  34.621  47.896  1.00  0.00           N  
ATOM   2842  CA  HIS A 208      45.961  35.595  48.786  1.00  0.00           C  
ATOM   2843  C   HIS A 208      44.892  36.256  49.645  1.00  0.00           C  
ATOM   2844  O   HIS A 208      43.989  36.876  49.084  1.00  0.00           O  
ATOM   2845  CB  HIS A 208      46.670  36.705  47.981  1.00  0.00           C  
ATOM   2846  CG  HIS A 208      47.590  36.275  46.841  1.00  0.00           C  
ATOM   2847  CD2 HIS A 208      47.249  36.262  45.500  1.00  0.00           C  
ATOM   2848  ND1 HIS A 208      48.879  35.976  46.933  1.00  0.00           N  
ATOM   2849  CE1 HIS A 208      49.368  35.802  45.722  1.00  0.00           C  
ATOM   2850  NE2 HIS A 208      48.369  35.979  44.875  1.00  0.00           N  
ATOM   2851  H   HIS A 208      44.909  35.035  47.073  1.00  0.00           H  
ATOM   2852  HA  HIS A 208      46.709  35.061  49.392  1.00  0.00           H  
ATOM   2853  HB2 HIS A 208      45.897  37.365  47.561  1.00  0.00           H  
ATOM   2854  HB3 HIS A 208      47.261  37.309  48.685  1.00  0.00           H  
ATOM   2855  HD2 HIS A 208      46.260  36.447  45.056  1.00  0.00           H  
ATOM   2856  HE1 HIS A 208      50.409  35.557  45.465  1.00  0.00           H  
ATOM   2857  HE2 HIS A 208      48.455  35.907  43.881  1.00  0.00           H  
ATOM   2858  N   CYS A 209      44.996  36.191  50.980  1.00  0.00           N  
ATOM   2859  CA  CYS A 209      43.989  36.737  51.875  1.00  0.00           C  
ATOM   2860  C   CYS A 209      44.624  37.692  52.880  1.00  0.00           C  
ATOM   2861  O   CYS A 209      45.693  37.424  53.415  1.00  0.00           O  
ATOM   2862  CB  CYS A 209      43.292  35.613  52.641  1.00  0.00           C  
ATOM   2863  SG  CYS A 209      42.499  34.400  51.539  1.00  0.00           S  
ATOM   2864  H   CYS A 209      45.768  35.765  51.451  1.00  0.00           H  
ATOM   2865  HA  CYS A 209      43.255  37.282  51.263  1.00  0.00           H  
ATOM   2866  HB2 CYS A 209      44.026  35.098  53.278  1.00  0.00           H  
ATOM   2867  HB3 CYS A 209      42.533  36.046  53.310  1.00  0.00           H  
ATOM   2868  N   LEU A 210      43.956  38.825  53.143  1.00  0.00           N  
ATOM   2869  CA  LEU A 210      44.516  39.837  54.037  1.00  0.00           C  
ATOM   2870  C   LEU A 210      44.147  39.483  55.474  1.00  0.00           C  
ATOM   2871  O   LEU A 210      42.980  39.372  55.845  1.00  0.00           O  
ATOM   2872  CB  LEU A 210      43.970  41.211  53.632  1.00  0.00           C  
ATOM   2873  CG  LEU A 210      44.645  42.460  54.223  1.00  0.00           C  
ATOM   2874  CD1 LEU A 210      46.094  42.552  53.779  1.00  0.00           C  
ATOM   2875  CD2 LEU A 210      43.898  43.695  53.743  1.00  0.00           C  
ATOM   2876  H   LEU A 210      43.060  39.053  52.762  1.00  0.00           H  
ATOM   2877  HA  LEU A 210      45.613  39.869  53.963  1.00  0.00           H  
ATOM   2878  HB2 LEU A 210      44.024  41.285  52.536  1.00  0.00           H  
ATOM   2879  HB3 LEU A 210      42.904  41.243  53.905  1.00  0.00           H  
ATOM   2880  HG  LEU A 210      44.619  42.393  55.321  1.00  0.00           H  
ATOM   2881 1HD1 LEU A 210      46.555  43.452  54.214  1.00  0.00           H  
ATOM   2882 2HD1 LEU A 210      46.640  41.661  54.120  1.00  0.00           H  
ATOM   2883 3HD1 LEU A 210      46.139  42.612  52.681  1.00  0.00           H  
ATOM   2884 1HD2 LEU A 210      44.372  44.596  54.159  1.00  0.00           H  
ATOM   2885 2HD2 LEU A 210      43.928  43.739  52.644  1.00  0.00           H  
ATOM   2886 3HD2 LEU A 210      42.851  43.644  54.078  1.00  0.00           H  
ATOM   2887  N   VAL A 211      45.178  39.221  56.265  1.00  0.00           N  
ATOM   2888  CA  VAL A 211      45.064  38.843  57.659  1.00  0.00           C  
ATOM   2889  C   VAL A 211      46.085  39.704  58.396  1.00  0.00           C  
ATOM   2890  O   VAL A 211      47.282  39.662  58.111  1.00  0.00           O  
ATOM   2891  CB  VAL A 211      45.391  37.358  57.797  1.00  0.00           C  
ATOM   2892  CG1 VAL A 211      45.420  36.981  59.259  1.00  0.00           C  
ATOM   2893  CG2 VAL A 211      44.346  36.531  57.061  1.00  0.00           C  
ATOM   2894  H   VAL A 211      46.125  39.264  55.947  1.00  0.00           H  
ATOM   2895  HA  VAL A 211      44.054  39.000  58.067  1.00  0.00           H  
ATOM   2896  HB  VAL A 211      46.378  37.157  57.355  1.00  0.00           H  
ATOM   2897 1HG1 VAL A 211      45.656  35.910  59.357  1.00  0.00           H  
ATOM   2898 2HG1 VAL A 211      46.190  37.573  59.776  1.00  0.00           H  
ATOM   2899 3HG1 VAL A 211      44.437  37.181  59.711  1.00  0.00           H  
ATOM   2900 1HG2 VAL A 211      44.585  35.462  57.163  1.00  0.00           H  
ATOM   2901 2HG2 VAL A 211      43.353  36.727  57.492  1.00  0.00           H  
ATOM   2902 3HG2 VAL A 211      44.344  36.806  55.996  1.00  0.00           H  
ATOM   2903  N   ASN A 212      45.609  40.514  59.350  1.00  0.00           N  
ATOM   2904  CA  ASN A 212      46.451  41.420  60.147  1.00  0.00           C  
ATOM   2905  C   ASN A 212      47.369  42.328  59.331  1.00  0.00           C  
ATOM   2906  O   ASN A 212      48.572  42.393  59.569  1.00  0.00           O  
ATOM   2907  CB  ASN A 212      47.313  40.620  61.150  1.00  0.00           C  
ATOM   2908  CG  ASN A 212      46.464  39.897  62.193  1.00  0.00           C  
ATOM   2909  ND2 ASN A 212      45.453  40.547  62.789  1.00  0.00           N  
ATOM   2910  OD1 ASN A 212      46.688  38.712  62.459  1.00  0.00           O  
ATOM   2911  H   ASN A 212      44.638  40.560  59.589  1.00  0.00           H  
ATOM   2912  HA  ASN A 212      45.737  42.076  60.667  1.00  0.00           H  
ATOM   2913  HB2 ASN A 212      47.922  39.885  60.603  1.00  0.00           H  
ATOM   2914  HB3 ASN A 212      48.011  41.303  61.657  1.00  0.00           H  
ATOM   2915 1HD2 ASN A 212      44.877  40.071  63.453  1.00  0.00           H  
ATOM   2916 2HD2 ASN A 212      45.278  41.507  62.570  1.00  0.00           H  
ATOM   2917  N   GLY A 213      46.774  42.963  58.315  1.00  0.00           N  
ATOM   2918  CA  GLY A 213      47.458  43.886  57.449  1.00  0.00           C  
ATOM   2919  C   GLY A 213      48.465  43.252  56.530  1.00  0.00           C  
ATOM   2920  O   GLY A 213      49.245  43.968  55.922  1.00  0.00           O  
ATOM   2921  H   GLY A 213      45.808  42.840  58.087  1.00  0.00           H  
ATOM   2922  HA2 GLY A 213      46.712  44.420  56.842  1.00  0.00           H  
ATOM   2923  HA3 GLY A 213      47.968  44.639  58.067  1.00  0.00           H  
ATOM   2924  N   GLN A 214      48.463  41.926  56.375  1.00  0.00           N  
ATOM   2925  CA  GLN A 214      49.442  41.244  55.556  1.00  0.00           C  
ATOM   2926  C   GLN A 214      48.732  40.244  54.637  1.00  0.00           C  
ATOM   2927  O   GLN A 214      47.801  39.564  55.068  1.00  0.00           O  
ATOM   2928  CB  GLN A 214      50.392  40.592  56.546  1.00  0.00           C  
ATOM   2929  CG  GLN A 214      51.581  39.829  56.020  1.00  0.00           C  
ATOM   2930  CD  GLN A 214      52.429  39.213  57.122  1.00  0.00           C  
ATOM   2931  NE2 GLN A 214      51.869  38.255  57.861  1.00  0.00           N  
ATOM   2932  OE1 GLN A 214      53.592  39.588  57.304  1.00  0.00           O  
ATOM   2933  H   GLN A 214      47.799  41.318  56.807  1.00  0.00           H  
ATOM   2934  HA  GLN A 214      50.002  41.909  54.882  1.00  0.00           H  
ATOM   2935  HB2 GLN A 214      50.771  41.381  57.212  1.00  0.00           H  
ATOM   2936  HB3 GLN A 214      49.803  39.902  57.168  1.00  0.00           H  
ATOM   2937  HG2 GLN A 214      51.230  39.033  55.347  1.00  0.00           H  
ATOM   2938  HG3 GLN A 214      52.206  40.505  55.419  1.00  0.00           H  
ATOM   2939 1HE2 GLN A 214      52.393  37.813  58.590  1.00  0.00           H  
ATOM   2940 2HE2 GLN A 214      50.925  37.975  57.686  1.00  0.00           H  
ATOM   2941  N   TYR A 215      49.056  40.179  53.344  1.00  0.00           N  
ATOM   2942  CA  TYR A 215      48.485  39.156  52.474  1.00  0.00           C  
ATOM   2943  C   TYR A 215      49.258  37.855  52.714  1.00  0.00           C  
ATOM   2944  O   TYR A 215      50.489  37.803  52.728  1.00  0.00           O  
ATOM   2945  CB  TYR A 215      48.614  39.536  51.006  1.00  0.00           C  
ATOM   2946  CG  TYR A 215      47.472  40.408  50.538  1.00  0.00           C  
ATOM   2947  CD1 TYR A 215      46.224  39.868  50.299  1.00  0.00           C  
ATOM   2948  CD2 TYR A 215      47.664  41.778  50.384  1.00  0.00           C  
ATOM   2949  CE1 TYR A 215      45.163  40.675  49.909  1.00  0.00           C  
ATOM   2950  CE2 TYR A 215      46.602  42.606  49.993  1.00  0.00           C  
ATOM   2951  CZ  TYR A 215      45.356  42.047  49.759  1.00  0.00           C  
ATOM   2952  OH  TYR A 215      44.296  42.858  49.416  1.00  0.00           O  
ATOM   2953  H   TYR A 215      49.692  40.804  52.891  1.00  0.00           H  
ATOM   2954  HA  TYR A 215      47.415  39.045  52.705  1.00  0.00           H  
ATOM   2955  HB2 TYR A 215      49.565  40.065  50.849  1.00  0.00           H  
ATOM   2956  HB3 TYR A 215      48.649  38.622  50.395  1.00  0.00           H  
ATOM   2957  HD1 TYR A 215      46.068  38.786  50.419  1.00  0.00           H  
ATOM   2958  HD2 TYR A 215      48.656  42.214  50.570  1.00  0.00           H  
ATOM   2959  HE1 TYR A 215      44.174  40.233  49.719  1.00  0.00           H  
ATOM   2960  HE2 TYR A 215      46.757  43.688  49.873  1.00  0.00           H  
ATOM   2961  HH  TYR A 215      43.776  42.433  48.676  1.00  0.00           H  
ATOM   2962  N   ALA A 216      48.531  36.791  53.005  1.00  0.00           N  
ATOM   2963  CA  ALA A 216      49.149  35.492  53.163  1.00  0.00           C  
ATOM   2964  C   ALA A 216      48.434  34.542  52.209  1.00  0.00           C  
ATOM   2965  O   ALA A 216      47.269  34.722  51.860  1.00  0.00           O  
ATOM   2966  CB  ALA A 216      48.972  34.989  54.593  1.00  0.00           C  
ATOM   2967  H   ALA A 216      47.539  36.803  53.133  1.00  0.00           H  
ATOM   2968  HA  ALA A 216      50.227  35.551  52.948  1.00  0.00           H  
ATOM   2969  HB1 ALA A 216      49.447  34.002  54.697  1.00  0.00           H  
ATOM   2970  HB2 ALA A 216      49.440  35.697  55.292  1.00  0.00           H  
ATOM   2971  HB3 ALA A 216      47.899  34.905  54.822  1.00  0.00           H  
ATOM   2972  N   VAL A 217      49.160  33.509  51.808  1.00  0.00           N  
ATOM   2973  CA  VAL A 217      48.663  32.472  50.900  1.00  0.00           C  
ATOM   2974  C   VAL A 217      47.964  31.364  51.709  1.00  0.00           C  
ATOM   2975  O   VAL A 217      48.593  30.519  52.324  1.00  0.00           O  
ATOM   2976  CB  VAL A 217      49.861  31.894  50.067  1.00  0.00           C  
ATOM   2977  CG1 VAL A 217      49.275  30.953  49.005  1.00  0.00           C  
ATOM   2978  CG2 VAL A 217      50.678  32.990  49.377  1.00  0.00           C  
ATOM   2979  H   VAL A 217      50.107  33.363  52.099  1.00  0.00           H  
ATOM   2980  HA  VAL A 217      47.928  32.903  50.204  1.00  0.00           H  
ATOM   2981  HB  VAL A 217      50.544  31.368  50.750  1.00  0.00           H  
ATOM   2982 1HG1 VAL A 217      50.089  30.528  48.401  1.00  0.00           H  
ATOM   2983 2HG1 VAL A 217      48.722  30.140  49.499  1.00  0.00           H  
ATOM   2984 3HG1 VAL A 217      48.590  31.516  48.353  1.00  0.00           H  
ATOM   2985 1HG2 VAL A 217      51.502  32.532  48.809  1.00  0.00           H  
ATOM   2986 2HG2 VAL A 217      50.030  33.554  48.691  1.00  0.00           H  
ATOM   2987 3HG2 VAL A 217      51.091  33.672  50.135  1.00  0.00           H  
ATOM   2988  N   HIS A 218      46.642  31.422  51.724  1.00  0.00           N  
ATOM   2989  CA  HIS A 218      45.738  30.523  52.421  1.00  0.00           C  
ATOM   2990  C   HIS A 218      45.221  29.380  51.563  1.00  0.00           C  
ATOM   2991  O   HIS A 218      44.671  28.418  52.105  1.00  0.00           O  
ATOM   2992  CB  HIS A 218      44.511  31.278  52.953  1.00  0.00           C  
ATOM   2993  CG  HIS A 218      44.801  32.018  54.278  1.00  0.00           C  
ATOM   2994  CD2 HIS A 218      45.632  33.120  54.437  1.00  0.00           C  
ATOM   2995  ND1 HIS A 218      44.383  31.682  55.485  1.00  0.00           N  
ATOM   2996  CE1 HIS A 218      44.930  32.506  56.359  1.00  0.00           C  
ATOM   2997  NE2 HIS A 218      45.686  33.375  55.722  1.00  0.00           N  
ATOM   2998  H   HIS A 218      46.150  32.134  51.224  1.00  0.00           H  
ATOM   2999  HA  HIS A 218      46.343  30.104  53.238  1.00  0.00           H  
ATOM   3000  HB2 HIS A 218      44.175  32.003  52.198  1.00  0.00           H  
ATOM   3001  HB3 HIS A 218      43.684  30.568  53.107  1.00  0.00           H  
ATOM   3002  HD1 HIS A 218      43.760  30.931  55.700  1.00  0.00           H  
ATOM   3003  HD2 HIS A 218      46.147  33.673  53.637  1.00  0.00           H  
ATOM   3004  HE1 HIS A 218      44.778  32.472  57.448  1.00  0.00           H  
ATOM   3005  N   GLY A 219      45.342  29.471  50.228  1.00  0.00           N  
ATOM   3006  CA  GLY A 219      44.833  28.398  49.360  1.00  0.00           C  
ATOM   3007  C   GLY A 219      45.807  28.015  48.243  1.00  0.00           C  
ATOM   3008  O   GLY A 219      46.670  28.800  47.862  1.00  0.00           O  
ATOM   3009  H   GLY A 219      45.767  30.238  49.747  1.00  0.00           H  
ATOM   3010  HA2 GLY A 219      44.620  27.509  49.973  1.00  0.00           H  
ATOM   3011  HA3 GLY A 219      43.880  28.717  48.914  1.00  0.00           H  
ATOM   3012  N   VAL A 220      45.772  26.768  47.765  1.00  0.00           N  
ATOM   3013  CA  VAL A 220      46.492  26.328  46.557  1.00  0.00           C  
ATOM   3014  C   VAL A 220      45.304  25.994  45.632  1.00  0.00           C  
ATOM   3015  O   VAL A 220      44.425  25.183  45.999  1.00  0.00           O  
ATOM   3016  CB  VAL A 220      47.358  25.052  46.850  1.00  0.00           C  
ATOM   3017  CG1 VAL A 220      47.904  24.498  45.554  1.00  0.00           C  
ATOM   3018  CG2 VAL A 220      48.574  25.379  47.707  1.00  0.00           C  
ATOM   3019  H   VAL A 220      45.247  26.037  48.201  1.00  0.00           H  
ATOM   3020  HA  VAL A 220      47.202  27.063  46.149  1.00  0.00           H  
ATOM   3021  HB  VAL A 220      46.702  24.338  47.370  1.00  0.00           H  
ATOM   3022 1HG1 VAL A 220      48.509  23.604  45.763  1.00  0.00           H  
ATOM   3023 2HG1 VAL A 220      47.068  24.228  44.890  1.00  0.00           H  
ATOM   3024 3HG1 VAL A 220      48.529  25.258  45.064  1.00  0.00           H  
ATOM   3025 1HG2 VAL A 220      49.152  24.461  47.889  1.00  0.00           H  
ATOM   3026 2HG2 VAL A 220      49.206  26.112  47.184  1.00  0.00           H  
ATOM   3027 3HG2 VAL A 220      48.243  25.800  48.669  1.00  0.00           H  
ATOM   3028  N   THR A 221      45.156  26.558  44.422  1.00  0.00           N  
ATOM   3029  CA  THR A 221      43.934  26.295  43.626  1.00  0.00           C  
ATOM   3030  C   THR A 221      43.892  24.844  43.197  1.00  0.00           C  
ATOM   3031  O   THR A 221      44.895  24.295  42.742  1.00  0.00           O  
ATOM   3032  CB  THR A 221      43.876  27.228  42.371  1.00  0.00           C  
ATOM   3033  CG2 THR A 221      42.545  27.168  41.612  1.00  0.00           C  
ATOM   3034  OG1 THR A 221      44.114  28.552  42.861  1.00  0.00           O  
ATOM   3035  H   THR A 221      45.823  27.165  43.989  1.00  0.00           H  
ATOM   3036  HA  THR A 221      43.059  26.508  44.256  1.00  0.00           H  
ATOM   3037  HB  THR A 221      44.627  26.901  41.637  1.00  0.00           H  
ATOM   3038  HG1 THR A 221      43.551  28.714  43.671  1.00  0.00           H  
ATOM   3039 1HG2 THR A 221      42.584  27.848  40.749  1.00  0.00           H  
ATOM   3040 2HG2 THR A 221      42.368  26.141  41.261  1.00  0.00           H  
ATOM   3041 3HG2 THR A 221      41.727  27.472  42.281  1.00  0.00           H  
ATOM   3042  N   SER A 222      42.739  24.220  43.445  1.00  0.00           N  
ATOM   3043  CA  SER A 222      42.572  22.784  43.221  1.00  0.00           C  
ATOM   3044  C   SER A 222      41.517  22.422  42.196  1.00  0.00           C  
ATOM   3045  O   SER A 222      41.860  21.744  41.228  1.00  0.00           O  
ATOM   3046  CB  SER A 222      42.230  22.088  44.542  1.00  0.00           C  
ATOM   3047  OG  SER A 222      42.156  20.674  44.398  1.00  0.00           O  
ATOM   3048  H   SER A 222      41.922  24.679  43.795  1.00  0.00           H  
ATOM   3049  HA  SER A 222      43.535  22.439  42.816  1.00  0.00           H  
ATOM   3050  HB2 SER A 222      41.268  22.468  44.917  1.00  0.00           H  
ATOM   3051  HB3 SER A 222      42.991  22.339  45.295  1.00  0.00           H  
ATOM   3052  HG  SER A 222      43.033  20.326  44.066  1.00  0.00           H  
ATOM   3053  N   PHE A 223      40.255  22.816  42.328  1.00  0.00           N  
ATOM   3054  CA  PHE A 223      39.280  22.478  41.320  1.00  0.00           C  
ATOM   3055  C   PHE A 223      38.103  23.410  41.229  1.00  0.00           C  
ATOM   3056  O   PHE A 223      37.856  24.241  42.107  1.00  0.00           O  
ATOM   3057  CB  PHE A 223      38.771  21.033  41.538  1.00  0.00           C  
ATOM   3058  CG  PHE A 223      38.050  20.707  42.848  1.00  0.00           C  
ATOM   3059  CD1 PHE A 223      36.669  20.829  42.928  1.00  0.00           C  
ATOM   3060  CD2 PHE A 223      38.761  20.224  43.945  1.00  0.00           C  
ATOM   3061  CE1 PHE A 223      35.987  20.471  44.075  1.00  0.00           C  
ATOM   3062  CE2 PHE A 223      38.071  19.864  45.096  1.00  0.00           C  
ATOM   3063  CZ  PHE A 223      36.689  19.987  45.156  1.00  0.00           C  
ATOM   3064  H   PHE A 223      39.903  23.349  43.097  1.00  0.00           H  
ATOM   3065  HA  PHE A 223      39.815  22.576  40.364  1.00  0.00           H  
ATOM   3066  HB2 PHE A 223      38.088  20.789  40.711  1.00  0.00           H  
ATOM   3067  HB3 PHE A 223      39.634  20.357  41.452  1.00  0.00           H  
ATOM   3068  HD1 PHE A 223      36.109  21.217  42.064  1.00  0.00           H  
ATOM   3069  HD2 PHE A 223      39.856  20.129  43.901  1.00  0.00           H  
ATOM   3070  HE1 PHE A 223      34.893  20.572  44.124  1.00  0.00           H  
ATOM   3071  HE2 PHE A 223      38.625  19.479  45.966  1.00  0.00           H  
ATOM   3072  HZ  PHE A 223      36.153  19.697  46.073  1.00  0.00           H  
ATOM   3073  N   VAL A 224      37.429  23.254  40.091  1.00  0.00           N  
ATOM   3074  CA  VAL A 224      36.189  23.902  39.753  1.00  0.00           C  
ATOM   3075  C   VAL A 224      35.204  22.838  39.271  1.00  0.00           C  
ATOM   3076  O   VAL A 224      35.500  21.659  39.101  1.00  0.00           O  
ATOM   3077  CB  VAL A 224      36.337  25.007  38.598  1.00  0.00           C  
ATOM   3078  CG1 VAL A 224      37.147  26.203  39.144  1.00  0.00           C  
ATOM   3079  CG2 VAL A 224      37.020  24.449  37.342  1.00  0.00           C  
ATOM   3080  H   VAL A 224      37.755  22.649  39.364  1.00  0.00           H  
ATOM   3081  HA  VAL A 224      35.839  24.420  40.658  1.00  0.00           H  
ATOM   3082  HB  VAL A 224      35.326  25.327  38.304  1.00  0.00           H  
ATOM   3083 1HG1 VAL A 224      37.252  26.965  38.357  1.00  0.00           H  
ATOM   3084 2HG1 VAL A 224      36.622  26.638  40.007  1.00  0.00           H  
ATOM   3085 3HG1 VAL A 224      38.145  25.859  39.457  1.00  0.00           H  
ATOM   3086 1HG2 VAL A 224      37.098  25.240  36.583  1.00  0.00           H  
ATOM   3087 2HG2 VAL A 224      38.027  24.089  37.601  1.00  0.00           H  
ATOM   3088 3HG2 VAL A 224      36.425  23.614  36.941  1.00  0.00           H  
ATOM   3089  N   SER A 225      33.975  23.262  39.085  1.00  0.00           N  
ATOM   3090  CA  SER A 225      32.898  22.420  38.578  1.00  0.00           C  
ATOM   3091  C   SER A 225      33.255  21.896  37.209  1.00  0.00           C  
ATOM   3092  O   SER A 225      33.913  22.568  36.412  1.00  0.00           O  
ATOM   3093  CB  SER A 225      31.630  23.233  38.477  1.00  0.00           C  
ATOM   3094  OG  SER A 225      30.614  22.466  37.880  1.00  0.00           O  
ATOM   3095  H   SER A 225      33.689  24.200  39.279  1.00  0.00           H  
ATOM   3096  HA  SER A 225      32.749  21.575  39.267  1.00  0.00           H  
ATOM   3097  HB2 SER A 225      31.813  24.141  37.884  1.00  0.00           H  
ATOM   3098  HB3 SER A 225      31.314  23.561  39.478  1.00  0.00           H  
ATOM   3099  HG  SER A 225      29.740  22.945  37.965  1.00  0.00           H  
ATOM   3100  N   ARG A 226      32.831  20.677  36.941  1.00  0.00           N  
ATOM   3101  CA  ARG A 226      33.070  20.156  35.615  1.00  0.00           C  
ATOM   3102  C   ARG A 226      32.085  20.778  34.653  1.00  0.00           C  
ATOM   3103  O   ARG A 226      32.307  20.694  33.461  1.00  0.00           O  
ATOM   3104  CB  ARG A 226      32.945  18.644  35.597  1.00  0.00           C  
ATOM   3105  CG  ARG A 226      31.607  18.042  35.843  1.00  0.00           C  
ATOM   3106  CD  ARG A 226      31.811  16.640  35.304  1.00  0.00           C  
ATOM   3107  NE  ARG A 226      31.289  15.744  36.275  1.00  0.00           N  
ATOM   3108  CZ  ARG A 226      30.013  15.407  36.312  1.00  0.00           C  
ATOM   3109  NH1 ARG A 226      29.148  15.748  35.312  1.00  0.00           N1+
ATOM   3110  NH2 ARG A 226      29.687  14.675  37.404  1.00  0.00           N  
ATOM   3111  H   ARG A 226      32.353  20.069  37.575  1.00  0.00           H  
ATOM   3112  HA  ARG A 226      34.095  20.414  35.308  1.00  0.00           H  
ATOM   3113  HB2 ARG A 226      33.296  18.290  34.616  1.00  0.00           H  
ATOM   3114  HB3 ARG A 226      33.637  18.242  36.351  1.00  0.00           H  
ATOM   3115  HG2 ARG A 226      31.341  18.042  36.910  1.00  0.00           H  
ATOM   3116  HG3 ARG A 226      30.806  18.578  35.312  1.00  0.00           H  
ATOM   3117  HD2 ARG A 226      31.297  16.514  34.340  1.00  0.00           H  
ATOM   3118  HD3 ARG A 226      32.880  16.443  35.127  1.00  0.00           H  
ATOM   3119  HE  ARG A 226      31.910  15.354  36.955  1.00  0.00           H  
ATOM   3120 1HH1 ARG A 226      29.475  16.268  34.524  1.00  0.00           H  
ATOM   3121 2HH1 ARG A 226      28.187  15.478  35.370  1.00  0.00           H  
ATOM   3122 1HH2 ARG A 226      30.388  14.445  38.080  1.00  0.00           H  
ATOM   3123 2HH2 ARG A 226      28.745  14.365  37.535  1.00  0.00           H  
ATOM   3124  N   LEU A 227      31.016  21.428  35.133  1.00  0.00           N  
ATOM   3125  CA  LEU A 227      30.072  22.151  34.298  1.00  0.00           C  
ATOM   3126  C   LEU A 227      30.622  23.496  33.810  1.00  0.00           C  
ATOM   3127  O   LEU A 227      30.063  24.089  32.878  1.00  0.00           O  
ATOM   3128  CB  LEU A 227      28.801  22.415  35.069  1.00  0.00           C  
ATOM   3129  CG  LEU A 227      28.141  21.221  35.724  1.00  0.00           C  
ATOM   3130  CD1 LEU A 227      27.028  21.728  36.607  1.00  0.00           C  
ATOM   3131  CD2 LEU A 227      27.630  20.245  34.685  1.00  0.00           C  
ATOM   3132  H   LEU A 227      30.792  21.461  36.107  1.00  0.00           H  
ATOM   3133  HA  LEU A 227      29.881  21.515  33.422  1.00  0.00           H  
ATOM   3134  HB2 LEU A 227      29.021  23.157  35.849  1.00  0.00           H  
ATOM   3135  HB3 LEU A 227      28.075  22.875  34.382  1.00  0.00           H  
ATOM   3136  HG  LEU A 227      28.871  20.671  36.335  1.00  0.00           H  
ATOM   3137 1HD1 LEU A 227      26.531  20.877  37.097  1.00  0.00           H  
ATOM   3138 2HD1 LEU A 227      27.445  22.399  37.374  1.00  0.00           H  
ATOM   3139 3HD1 LEU A 227      26.296  22.277  35.998  1.00  0.00           H  
ATOM   3140 1HD2 LEU A 227      27.156  19.389  35.187  1.00  0.00           H  
ATOM   3141 2HD2 LEU A 227      26.892  20.746  34.041  1.00  0.00           H  
ATOM   3142 3HD2 LEU A 227      28.471  19.889  34.071  1.00  0.00           H  
ATOM   3143  N   GLY A 228      31.733  23.996  34.362  1.00  0.00           N  
ATOM   3144  CA  GLY A 228      32.289  25.284  33.972  1.00  0.00           C  
ATOM   3145  C   GLY A 228      33.033  25.945  35.114  1.00  0.00           C  
ATOM   3146  O   GLY A 228      32.890  25.596  36.286  1.00  0.00           O  
ATOM   3147  H   GLY A 228      32.254  23.526  35.074  1.00  0.00           H  
ATOM   3148  HA2 GLY A 228      32.972  25.146  33.121  1.00  0.00           H  
ATOM   3149  HA3 GLY A 228      31.479  25.945  33.631  1.00  0.00           H  
ATOM   3150  N   CYS A 229      33.840  26.932  34.773  1.00  0.00           N  
ATOM   3151  CA  CYS A 229      34.614  27.615  35.777  1.00  0.00           C  
ATOM   3152  C   CYS A 229      33.795  28.560  36.654  1.00  0.00           C  
ATOM   3153  O   CYS A 229      33.857  28.439  37.858  1.00  0.00           O  
ATOM   3154  CB  CYS A 229      35.709  28.342  35.058  1.00  0.00           C  
ATOM   3155  SG  CYS A 229      36.885  27.193  34.305  1.00  0.00           S  
ATOM   3156  H   CYS A 229      33.969  27.265  33.839  1.00  0.00           H  
ATOM   3157  HA  CYS A 229      35.016  26.874  36.485  1.00  0.00           H  
ATOM   3158  HB2 CYS A 229      35.274  28.985  34.280  1.00  0.00           H  
ATOM   3159  HB3 CYS A 229      36.238  28.999  35.763  1.00  0.00           H  
ATOM   3160  N   ASN A 230      33.037  29.528  36.132  1.00  0.00           N  
ATOM   3161  CA  ASN A 230      32.220  30.454  36.903  1.00  0.00           C  
ATOM   3162  C   ASN A 230      30.805  29.946  36.907  1.00  0.00           C  
ATOM   3163  O   ASN A 230      29.990  30.103  35.996  1.00  0.00           O  
ATOM   3164  CB  ASN A 230      32.267  31.850  36.301  1.00  0.00           C  
ATOM   3165  CG  ASN A 230      31.912  31.908  34.808  1.00  0.00           C  
ATOM   3166  ND2 ASN A 230      30.970  32.757  34.382  1.00  0.00           N  
ATOM   3167  OD1 ASN A 230      32.477  31.156  34.000  1.00  0.00           O  
ATOM   3168  H   ASN A 230      32.978  29.686  35.146  1.00  0.00           H  
ATOM   3169  HA  ASN A 230      32.609  30.516  37.930  1.00  0.00           H  
ATOM   3170  HB2 ASN A 230      31.573  32.499  36.856  1.00  0.00           H  
ATOM   3171  HB3 ASN A 230      33.277  32.263  36.442  1.00  0.00           H  
ATOM   3172 1HD2 ASN A 230      30.722  32.785  33.414  1.00  0.00           H  
ATOM   3173 2HD2 ASN A 230      30.513  33.364  35.033  1.00  0.00           H  
ATOM   3174  N   VAL A 231      30.521  29.191  37.944  1.00  0.00           N  
ATOM   3175  CA  VAL A 231      29.200  28.610  38.100  1.00  0.00           C  
ATOM   3176  C   VAL A 231      28.684  29.076  39.460  1.00  0.00           C  
ATOM   3177  O   VAL A 231      29.375  29.029  40.486  1.00  0.00           O  
ATOM   3178  CB  VAL A 231      29.333  27.063  37.993  1.00  0.00           C  
ATOM   3179  CG1 VAL A 231      27.989  26.374  38.239  1.00  0.00           C  
ATOM   3180  CG2 VAL A 231      29.767  26.708  36.587  1.00  0.00           C  
ATOM   3181  H   VAL A 231      31.167  28.968  38.675  1.00  0.00           H  
ATOM   3182  HA  VAL A 231      28.486  28.923  37.324  1.00  0.00           H  
ATOM   3183  HB  VAL A 231      30.062  26.730  38.746  1.00  0.00           H  
ATOM   3184 1HG1 VAL A 231      28.115  25.284  38.157  1.00  0.00           H  
ATOM   3185 2HG1 VAL A 231      27.626  26.625  39.246  1.00  0.00           H  
ATOM   3186 3HG1 VAL A 231      27.259  26.716  37.491  1.00  0.00           H  
ATOM   3187 1HG2 VAL A 231      29.865  25.616  36.498  1.00  0.00           H  
ATOM   3188 2HG2 VAL A 231      29.016  27.068  35.869  1.00  0.00           H  
ATOM   3189 3HG2 VAL A 231      30.736  27.181  36.371  1.00  0.00           H  
ATOM   3190  N   THR A 232      27.473  29.630  39.417  1.00  0.00           N  
ATOM   3191  CA  THR A 232      26.793  30.101  40.610  1.00  0.00           C  
ATOM   3192  C   THR A 232      26.633  28.931  41.587  1.00  0.00           C  
ATOM   3193  O   THR A 232      26.124  27.855  41.242  1.00  0.00           O  
ATOM   3194  CB  THR A 232      25.422  30.665  40.194  1.00  0.00           C  
ATOM   3195  CG2 THR A 232      24.564  31.086  41.370  1.00  0.00           C  
ATOM   3196  OG1 THR A 232      25.678  31.783  39.340  1.00  0.00           O  
ATOM   3197  H   THR A 232      26.955  29.761  38.572  1.00  0.00           H  
ATOM   3198  HA  THR A 232      27.370  30.893  41.109  1.00  0.00           H  
ATOM   3199  HB  THR A 232      24.850  29.877  39.683  1.00  0.00           H  
ATOM   3200  HG1 THR A 232      25.878  31.458  38.416  1.00  0.00           H  
ATOM   3201 1HG2 THR A 232      23.604  31.477  41.003  1.00  0.00           H  
ATOM   3202 2HG2 THR A 232      24.381  30.218  42.020  1.00  0.00           H  
ATOM   3203 3HG2 THR A 232      25.084  31.869  41.942  1.00  0.00           H  
ATOM   3204  N   ARG A 233      27.118  29.195  42.808  1.00  0.00           N  
ATOM   3205  CA  ARG A 233      27.094  28.260  43.943  1.00  0.00           C  
ATOM   3206  C   ARG A 233      28.011  27.061  43.804  1.00  0.00           C  
ATOM   3207  O   ARG A 233      27.884  26.057  44.490  1.00  0.00           O  
ATOM   3208  CB  ARG A 233      25.659  27.755  44.231  1.00  0.00           C  
ATOM   3209  CG  ARG A 233      24.850  28.901  44.786  1.00  0.00           C  
ATOM   3210  CD  ARG A 233      23.422  28.523  45.083  1.00  0.00           C  
ATOM   3211  NE  ARG A 233      22.850  29.706  45.708  1.00  0.00           N  
ATOM   3212  CZ  ARG A 233      21.944  29.689  46.704  1.00  0.00           C  
ATOM   3213  NH1 ARG A 233      21.396  28.567  47.196  1.00  0.00           N1+
ATOM   3214  NH2 ARG A 233      21.564  30.869  47.209  1.00  0.00           N  
ATOM   3215  H   ARG A 233      27.541  30.072  43.036  1.00  0.00           H  
ATOM   3216  HA  ARG A 233      27.474  28.858  44.785  1.00  0.00           H  
ATOM   3217  HB2 ARG A 233      25.197  27.372  43.309  1.00  0.00           H  
ATOM   3218  HB3 ARG A 233      25.684  26.922  44.949  1.00  0.00           H  
ATOM   3219  HG2 ARG A 233      25.326  29.266  45.708  1.00  0.00           H  
ATOM   3220  HG3 ARG A 233      24.862  29.733  44.067  1.00  0.00           H  
ATOM   3221  HD2 ARG A 233      22.879  28.255  44.164  1.00  0.00           H  
ATOM   3222  HD3 ARG A 233      23.368  27.652  45.753  1.00  0.00           H  
ATOM   3223  HE  ARG A 233      23.155  30.598  45.374  1.00  0.00           H  
ATOM   3224 1HH1 ARG A 233      21.657  27.677  46.821  1.00  0.00           H  
ATOM   3225 2HH1 ARG A 233      20.727  28.621  47.937  1.00  0.00           H  
ATOM   3226 1HH2 ARG A 233      21.951  31.716  46.847  1.00  0.00           H  
ATOM   3227 2HH2 ARG A 233      20.893  30.903  47.949  1.00  0.00           H  
ATOM   3228  N   LYS A 234      29.003  27.205  42.930  1.00  0.00           N  
ATOM   3229  CA  LYS A 234      30.097  26.257  42.874  1.00  0.00           C  
ATOM   3230  C   LYS A 234      31.334  27.132  42.933  1.00  0.00           C  
ATOM   3231  O   LYS A 234      31.986  27.408  41.931  1.00  0.00           O  
ATOM   3232  CB  LYS A 234      30.108  25.449  41.580  1.00  0.00           C  
ATOM   3233  CG  LYS A 234      28.950  24.499  41.473  1.00  0.00           C  
ATOM   3234  CD  LYS A 234      29.144  23.304  42.369  1.00  0.00           C  
ATOM   3235  CE  LYS A 234      27.906  22.414  42.294  1.00  0.00           C  
ATOM   3236  NZ  LYS A 234      26.749  23.138  42.835  1.00  0.00           N1+
ATOM   3237  H   LYS A 234      29.066  27.953  42.270  1.00  0.00           H  
ATOM   3238  HA  LYS A 234      30.023  25.518  43.685  1.00  0.00           H  
ATOM   3239  HB2 LYS A 234      30.090  26.139  40.723  1.00  0.00           H  
ATOM   3240  HB3 LYS A 234      31.048  24.883  41.517  1.00  0.00           H  
ATOM   3241  HG2 LYS A 234      28.019  25.018  41.744  1.00  0.00           H  
ATOM   3242  HG3 LYS A 234      28.840  24.165  40.431  1.00  0.00           H  
ATOM   3243  HD2 LYS A 234      30.036  22.739  42.062  1.00  0.00           H  
ATOM   3244  HD3 LYS A 234      29.313  23.631  43.407  1.00  0.00           H  
ATOM   3245  HE2 LYS A 234      27.715  22.121  41.251  1.00  0.00           H  
ATOM   3246  HE3 LYS A 234      28.071  21.487  42.863  1.00  0.00           H  
ATOM   3247  HZ1 LYS A 234      26.326  22.597  43.563  1.00  0.00           H  
ATOM   3248  HZ2 LYS A 234      27.049  24.018  43.205  1.00  0.00           H  
ATOM   3249  HZ3 LYS A 234      26.082  23.293  42.106  1.00  0.00           H  
ATOM   3250  N   PRO A 235      31.710  27.630  44.106  1.00  0.00           N  
ATOM   3251  CA  PRO A 235      32.953  28.327  44.303  1.00  0.00           C  
ATOM   3252  C   PRO A 235      34.168  27.543  43.906  1.00  0.00           C  
ATOM   3253  O   PRO A 235      34.147  26.306  43.879  1.00  0.00           O  
ATOM   3254  CB  PRO A 235      32.949  28.694  45.774  1.00  0.00           C  
ATOM   3255  CG  PRO A 235      31.871  27.906  46.437  1.00  0.00           C  
ATOM   3256  CD  PRO A 235      30.891  27.666  45.317  1.00  0.00           C  
ATOM   3257  HA  PRO A 235      33.018  29.208  43.649  1.00  0.00           H  
ATOM   3258  HB2 PRO A 235      33.925  28.471  46.230  1.00  0.00           H  
ATOM   3259  HB3 PRO A 235      32.773  29.772  45.901  1.00  0.00           H  
ATOM   3260  HG2 PRO A 235      32.253  26.962  46.853  1.00  0.00           H  
ATOM   3261  HG3 PRO A 235      31.412  28.462  47.268  1.00  0.00           H  
ATOM   3262  HD2 PRO A 235      30.346  26.721  45.461  1.00  0.00           H  
ATOM   3263  HD3 PRO A 235      30.138  28.467  45.268  1.00  0.00           H  
ATOM   3264  N   THR A 236      35.247  28.289  43.628  1.00  0.00           N  
ATOM   3265  CA  THR A 236      36.523  27.669  43.339  1.00  0.00           C  
ATOM   3266  C   THR A 236      36.999  27.077  44.676  1.00  0.00           C  
ATOM   3267  O   THR A 236      36.767  27.652  45.752  1.00  0.00           O  
ATOM   3268  CB  THR A 236      37.538  28.707  42.833  1.00  0.00           C  
ATOM   3269  CG2 THR A 236      38.860  28.067  42.422  1.00  0.00           C  
ATOM   3270  OG1 THR A 236      36.911  29.407  41.733  1.00  0.00           O  
ATOM   3271  H   THR A 236      35.251  29.290  43.601  1.00  0.00           H  
ATOM   3272  HA  THR A 236      36.429  26.906  42.553  1.00  0.00           H  
ATOM   3273  HB  THR A 236      37.799  29.409  43.637  1.00  0.00           H  
ATOM   3274  HG1 THR A 236      36.299  30.112  42.091  1.00  0.00           H  
ATOM   3275 1HG2 THR A 236      39.551  28.846  42.067  1.00  0.00           H  
ATOM   3276 2HG2 THR A 236      39.302  27.550  43.287  1.00  0.00           H  
ATOM   3277 3HG2 THR A 236      38.682  27.342  41.613  1.00  0.00           H  
ATOM   3278  N   VAL A 237      37.621  25.894  44.592  1.00  0.00           N  
ATOM   3279  CA  VAL A 237      38.028  25.155  45.777  1.00  0.00           C  
ATOM   3280  C   VAL A 237      39.523  25.094  45.774  1.00  0.00           C  
ATOM   3281  O   VAL A 237      40.175  24.820  44.757  1.00  0.00           O  
ATOM   3282  CB  VAL A 237      37.447  23.711  45.757  1.00  0.00           C  
ATOM   3283  CG1 VAL A 237      37.769  23.025  47.081  1.00  0.00           C  
ATOM   3284  CG2 VAL A 237      35.950  23.706  45.618  1.00  0.00           C  
ATOM   3285  H   VAL A 237      37.846  25.443  43.728  1.00  0.00           H  
ATOM   3286  HA  VAL A 237      37.651  25.656  46.681  1.00  0.00           H  
ATOM   3287  HB  VAL A 237      37.896  23.193  44.895  1.00  0.00           H  
ATOM   3288 1HG1 VAL A 237      37.361  22.002  47.074  1.00  0.00           H  
ATOM   3289 2HG1 VAL A 237      38.860  22.982  47.217  1.00  0.00           H  
ATOM   3290 3HG1 VAL A 237      37.318  23.592  47.908  1.00  0.00           H  
ATOM   3291 1HG2 VAL A 237      35.586  22.669  45.607  1.00  0.00           H  
ATOM   3292 2HG2 VAL A 237      35.501  24.244  46.465  1.00  0.00           H  
ATOM   3293 3HG2 VAL A 237      35.667  24.203  44.677  1.00  0.00           H  
ATOM   3294  N   PHE A 238      40.050  25.300  46.990  1.00  0.00           N  
ATOM   3295  CA  PHE A 238      41.463  25.396  47.226  1.00  0.00           C  
ATOM   3296  C   PHE A 238      41.870  24.437  48.330  1.00  0.00           C  
ATOM   3297  O   PHE A 238      41.102  24.173  49.257  1.00  0.00           O  
ATOM   3298  CB  PHE A 238      41.880  26.810  47.694  1.00  0.00           C  
ATOM   3299  CG  PHE A 238      41.465  27.928  46.752  1.00  0.00           C  
ATOM   3300  CD1 PHE A 238      40.141  28.381  46.706  1.00  0.00           C  
ATOM   3301  CD2 PHE A 238      42.414  28.490  45.902  1.00  0.00           C  
ATOM   3302  CE1 PHE A 238      39.771  29.390  45.803  1.00  0.00           C  
ATOM   3303  CE2 PHE A 238      42.032  29.505  44.999  1.00  0.00           C  
ATOM   3304  CZ  PHE A 238      40.718  29.950  44.949  1.00  0.00           C  
ATOM   3305  H   PHE A 238      39.495  25.401  47.816  1.00  0.00           H  
ATOM   3306  HA  PHE A 238      41.955  25.158  46.271  1.00  0.00           H  
ATOM   3307  HB2 PHE A 238      41.442  27.000  48.685  1.00  0.00           H  
ATOM   3308  HB3 PHE A 238      42.974  26.836  47.816  1.00  0.00           H  
ATOM   3309  HD1 PHE A 238      39.389  27.945  47.379  1.00  0.00           H  
ATOM   3310  HD2 PHE A 238      43.458  28.145  45.936  1.00  0.00           H  
ATOM   3311  HE1 PHE A 238      38.728  29.739  45.770  1.00  0.00           H  
ATOM   3312  HE2 PHE A 238      42.783  29.947  44.328  1.00  0.00           H  
ATOM   3313  HZ  PHE A 238      40.427  30.741  44.241  1.00  0.00           H  
ATOM   3314  N   THR A 239      43.087  23.928  48.239  1.00  0.00           N  
ATOM   3315  CA  THR A 239      43.670  23.161  49.326  1.00  0.00           C  
ATOM   3316  C   THR A 239      43.915  24.188  50.449  1.00  0.00           C  
ATOM   3317  O   THR A 239      44.530  25.235  50.169  1.00  0.00           O  
ATOM   3318  CB  THR A 239      45.031  22.531  48.894  1.00  0.00           C  
ATOM   3319  CG2 THR A 239      45.679  21.745  50.009  1.00  0.00           C  
ATOM   3320  OG1 THR A 239      44.785  21.685  47.773  1.00  0.00           O  
ATOM   3321  H   THR A 239      43.677  24.030  47.439  1.00  0.00           H  
ATOM   3322  HA  THR A 239      43.014  22.336  49.635  1.00  0.00           H  
ATOM   3323  HB  THR A 239      45.731  23.339  48.636  1.00  0.00           H  
ATOM   3324  HG1 THR A 239      45.654  21.341  47.416  1.00  0.00           H  
ATOM   3325 1HG2 THR A 239      46.631  21.323  49.655  1.00  0.00           H  
ATOM   3326 2HG2 THR A 239      45.869  22.409  50.865  1.00  0.00           H  
ATOM   3327 3HG2 THR A 239      45.010  20.929  50.319  1.00  0.00           H  
ATOM   3328  N   ARG A 240      43.491  23.895  51.701  1.00  0.00           N  
ATOM   3329  CA  ARG A 240      43.757  24.805  52.821  1.00  0.00           C  
ATOM   3330  C   ARG A 240      45.173  24.634  53.318  1.00  0.00           C  
ATOM   3331  O   ARG A 240      45.543  23.636  53.933  1.00  0.00           O  
ATOM   3332  CB  ARG A 240      42.747  24.547  53.938  1.00  0.00           C  
ATOM   3333  CG  ARG A 240      42.994  25.501  55.139  1.00  0.00           C  
ATOM   3334  CD  ARG A 240      41.782  25.664  56.039  1.00  0.00           C  
ATOM   3335  NE  ARG A 240      41.407  24.409  56.655  1.00  0.00           N  
ATOM   3336  CZ  ARG A 240      42.099  23.801  57.642  1.00  0.00           C  
ATOM   3337  NH1 ARG A 240      43.244  24.244  58.194  1.00  0.00           N1+
ATOM   3338  NH2 ARG A 240      41.584  22.667  58.112  1.00  0.00           N  
ATOM   3339  H   ARG A 240      42.985  23.068  51.945  1.00  0.00           H  
ATOM   3340  HA  ARG A 240      43.648  25.845  52.479  1.00  0.00           H  
ATOM   3341  HB2 ARG A 240      41.725  24.691  53.555  1.00  0.00           H  
ATOM   3342  HB3 ARG A 240      42.821  23.502  54.272  1.00  0.00           H  
ATOM   3343  HG2 ARG A 240      43.835  25.117  55.735  1.00  0.00           H  
ATOM   3344  HG3 ARG A 240      43.294  26.488  54.758  1.00  0.00           H  
ATOM   3345  HD2 ARG A 240      42.001  26.407  56.820  1.00  0.00           H  
ATOM   3346  HD3 ARG A 240      40.937  26.054  55.452  1.00  0.00           H  
ATOM   3347  HE  ARG A 240      40.575  23.961  56.327  1.00  0.00           H  
ATOM   3348 1HH1 ARG A 240      43.655  25.098  57.875  1.00  0.00           H  
ATOM   3349 2HH1 ARG A 240      43.683  23.719  58.923  1.00  0.00           H  
ATOM   3350 1HH2 ARG A 240      40.731  22.311  57.734  1.00  0.00           H  
ATOM   3351 2HH2 ARG A 240      42.053  22.171  58.843  1.00  0.00           H  
ATOM   3352  N   VAL A 241      46.027  25.627  53.010  1.00  0.00           N  
ATOM   3353  CA  VAL A 241      47.452  25.604  53.300  1.00  0.00           C  
ATOM   3354  C   VAL A 241      47.722  25.445  54.813  1.00  0.00           C  
ATOM   3355  O   VAL A 241      48.665  24.769  55.227  1.00  0.00           O  
ATOM   3356  CB  VAL A 241      48.113  26.940  52.750  1.00  0.00           C  
ATOM   3357  CG1 VAL A 241      49.581  26.973  53.154  1.00  0.00           C  
ATOM   3358  CG2 VAL A 241      48.055  27.020  51.205  1.00  0.00           C  
ATOM   3359  H   VAL A 241      45.733  26.466  52.551  1.00  0.00           H  
ATOM   3360  HA  VAL A 241      47.901  24.734  52.799  1.00  0.00           H  
ATOM   3361  HB  VAL A 241      47.551  27.786  53.175  1.00  0.00           H  
ATOM   3362 1HG1 VAL A 241      50.045  27.896  52.776  1.00  0.00           H  
ATOM   3363 2HG1 VAL A 241      49.660  26.946  54.252  1.00  0.00           H  
ATOM   3364 3HG1 VAL A 241      50.099  26.101  52.729  1.00  0.00           H  
ATOM   3365 1HG2 VAL A 241      48.522  27.957  50.868  1.00  0.00           H  
ATOM   3366 2HG2 VAL A 241      48.596  26.165  50.773  1.00  0.00           H  
ATOM   3367 3HG2 VAL A 241      47.006  26.995  50.875  1.00  0.00           H  
ATOM   3368  N   SER A 242      46.894  26.078  55.638  1.00  0.00           N  
ATOM   3369  CA  SER A 242      47.076  26.021  57.078  1.00  0.00           C  
ATOM   3370  C   SER A 242      46.840  24.614  57.644  1.00  0.00           C  
ATOM   3371  O   SER A 242      47.169  24.376  58.800  1.00  0.00           O  
ATOM   3372  CB  SER A 242      46.125  27.031  57.772  1.00  0.00           C  
ATOM   3373  OG  SER A 242      44.771  26.637  57.750  1.00  0.00           O  
ATOM   3374  H   SER A 242      46.110  26.622  55.339  1.00  0.00           H  
ATOM   3375  HA  SER A 242      48.124  26.287  57.281  1.00  0.00           H  
ATOM   3376  HB2 SER A 242      46.222  28.011  57.283  1.00  0.00           H  
ATOM   3377  HB3 SER A 242      46.443  27.161  58.818  1.00  0.00           H  
ATOM   3378  HG  SER A 242      44.229  27.272  58.301  1.00  0.00           H  
ATOM   3379  N   ALA A 243      46.237  23.695  56.877  1.00  0.00           N  
ATOM   3380  CA  ALA A 243      46.126  22.314  57.282  1.00  0.00           C  
ATOM   3381  C   ALA A 243      47.408  21.541  56.994  1.00  0.00           C  
ATOM   3382  O   ALA A 243      47.528  20.401  57.448  1.00  0.00           O  
ATOM   3383  CB  ALA A 243      44.956  21.658  56.556  1.00  0.00           C  
ATOM   3384  H   ALA A 243      45.828  23.896  55.987  1.00  0.00           H  
ATOM   3385  HA  ALA A 243      45.952  22.292  58.367  1.00  0.00           H  
ATOM   3386  HB1 ALA A 243      44.875  20.604  56.867  1.00  0.00           H  
ATOM   3387  HB2 ALA A 243      44.025  22.186  56.807  1.00  0.00           H  
ATOM   3388  HB3 ALA A 243      45.123  21.706  55.470  1.00  0.00           H  
ATOM   3389  N   TYR A 244      48.428  22.112  56.324  1.00  0.00           N  
ATOM   3390  CA  TYR A 244      49.640  21.392  55.909  1.00  0.00           C  
ATOM   3391  C   TYR A 244      50.951  21.998  56.343  1.00  0.00           C  
ATOM   3392  O   TYR A 244      52.022  21.588  55.903  1.00  0.00           O  
ATOM   3393  CB  TYR A 244      49.706  21.235  54.362  1.00  0.00           C  
ATOM   3394  CG  TYR A 244      48.520  20.429  53.820  1.00  0.00           C  
ATOM   3395  CD1 TYR A 244      48.586  19.030  53.778  1.00  0.00           C  
ATOM   3396  CD2 TYR A 244      47.328  21.075  53.467  1.00  0.00           C  
ATOM   3397  CE1 TYR A 244      47.468  18.283  53.409  1.00  0.00           C  
ATOM   3398  CE2 TYR A 244      46.209  20.334  53.107  1.00  0.00           C  
ATOM   3399  CZ  TYR A 244      46.289  18.933  53.082  1.00  0.00           C  
ATOM   3400  OH  TYR A 244      45.189  18.191  52.744  1.00  0.00           O  
ATOM   3401  H   TYR A 244      48.430  23.077  56.060  1.00  0.00           H  
ATOM   3402  HA  TYR A 244      49.535  20.428  56.427  1.00  0.00           H  
ATOM   3403  HB2 TYR A 244      49.717  22.230  53.892  1.00  0.00           H  
ATOM   3404  HB3 TYR A 244      50.645  20.737  54.084  1.00  0.00           H  
ATOM   3405  HD1 TYR A 244      49.524  18.518  54.040  1.00  0.00           H  
ATOM   3406  HD2 TYR A 244      47.277  22.174  53.475  1.00  0.00           H  
ATOM   3407  HE1 TYR A 244      47.522  17.185  53.377  1.00  0.00           H  
ATOM   3408  HE2 TYR A 244      45.269  20.841  52.844  1.00  0.00           H  
ATOM   3409  HH  TYR A 244      45.442  17.225  52.690  1.00  0.00           H  
ATOM   3410  N   ILE A 245      50.915  22.939  57.290  1.00  0.00           N  
ATOM   3411  CA  ILE A 245      52.110  23.639  57.737  1.00  0.00           C  
ATOM   3412  C   ILE A 245      53.170  22.713  58.288  1.00  0.00           C  
ATOM   3413  O   ILE A 245      54.335  22.864  57.937  1.00  0.00           O  
ATOM   3414  CB  ILE A 245      51.666  24.701  58.767  1.00  0.00           C  
ATOM   3415  CG1 ILE A 245      50.695  25.693  58.114  1.00  0.00           C  
ATOM   3416  CG2 ILE A 245      52.893  25.373  59.328  1.00  0.00           C  
ATOM   3417  CD1 ILE A 245      51.208  26.430  56.857  1.00  0.00           C  
ATOM   3418  H   ILE A 245      50.077  23.226  57.753  1.00  0.00           H  
ATOM   3419  HA  ILE A 245      52.594  24.122  56.876  1.00  0.00           H  
ATOM   3420  HB  ILE A 245      51.125  24.232  59.601  1.00  0.00           H  
ATOM   3421 2HG1 ILE A 245      49.777  25.150  57.845  1.00  0.00           H  
ATOM   3422 3HG1 ILE A 245      50.415  26.446  58.865  1.00  0.00           H  
ATOM   3423 1HG2 ILE A 245      52.591  26.134  60.064  1.00  0.00           H  
ATOM   3424 2HG2 ILE A 245      53.532  24.624  59.817  1.00  0.00           H  
ATOM   3425 3HG2 ILE A 245      53.453  25.856  58.513  1.00  0.00           H  
ATOM   3426 1HD1 ILE A 245      50.426  27.108  56.484  1.00  0.00           H  
ATOM   3427 2HD1 ILE A 245      52.107  27.012  57.113  1.00  0.00           H  
ATOM   3428 3HD1 ILE A 245      51.458  25.697  56.077  1.00  0.00           H  
ATOM   3429  N   SER A 246      52.788  21.704  59.088  1.00  0.00           N  
ATOM   3430  CA  SER A 246      53.770  20.767  59.635  1.00  0.00           C  
ATOM   3431  C   SER A 246      54.417  19.942  58.539  1.00  0.00           C  
ATOM   3432  O   SER A 246      55.631  19.767  58.549  1.00  0.00           O  
ATOM   3433  CB  SER A 246      53.129  19.795  60.617  1.00  0.00           C  
ATOM   3434  OG  SER A 246      52.595  20.535  61.703  1.00  0.00           O  
ATOM   3435  H   SER A 246      51.842  21.525  59.358  1.00  0.00           H  
ATOM   3436  HA  SER A 246      54.525  21.382  60.146  1.00  0.00           H  
ATOM   3437  HB2 SER A 246      53.874  19.071  60.978  1.00  0.00           H  
ATOM   3438  HB3 SER A 246      52.334  19.219  60.120  1.00  0.00           H  
ATOM   3439  HG  SER A 246      51.750  20.986  61.415  1.00  0.00           H  
ATOM   3440  N   TRP A 247      53.615  19.456  57.585  1.00  0.00           N  
ATOM   3441  CA  TRP A 247      54.141  18.660  56.490  1.00  0.00           C  
ATOM   3442  C   TRP A 247      55.123  19.489  55.672  1.00  0.00           C  
ATOM   3443  O   TRP A 247      56.235  19.043  55.402  1.00  0.00           O  
ATOM   3444  CB  TRP A 247      52.947  18.164  55.657  1.00  0.00           C  
ATOM   3445  CG  TRP A 247      53.367  17.332  54.457  1.00  0.00           C  
ATOM   3446  CD1 TRP A 247      53.781  16.029  54.596  1.00  0.00           C  
ATOM   3447  CD2 TRP A 247      53.451  17.780  53.159  1.00  0.00           C  
ATOM   3448  CE2 TRP A 247      53.976  16.657  52.503  1.00  0.00           C  
ATOM   3449  CE3 TRP A 247      53.174  18.939  52.442  1.00  0.00           C  
ATOM   3450  NE1 TRP A 247      54.152  15.660  53.390  1.00  0.00           N  
ATOM   3451  CZ2 TRP A 247      54.232  16.701  51.130  1.00  0.00           C  
ATOM   3452  CZ3 TRP A 247      53.431  18.976  51.070  1.00  0.00           C  
ATOM   3453  CH2 TRP A 247      53.958  17.865  50.415  1.00  0.00           C  
ATOM   3454  H   TRP A 247      52.626  19.600  57.556  1.00  0.00           H  
ATOM   3455  HA  TRP A 247      54.701  17.786  56.858  1.00  0.00           H  
ATOM   3456  HB2 TRP A 247      52.283  17.565  56.298  1.00  0.00           H  
ATOM   3457  HB3 TRP A 247      52.364  19.030  55.311  1.00  0.00           H  
ATOM   3458  HD1 TRP A 247      53.798  15.425  55.516  1.00  0.00           H  
ATOM   3459  HE1 TRP A 247      54.517  14.758  53.161  1.00  0.00           H  
ATOM   3460  HE3 TRP A 247      52.756  19.821  52.952  1.00  0.00           H  
ATOM   3461  HZ2 TRP A 247      54.648  15.821  50.616  1.00  0.00           H  
ATOM   3462  HZ3 TRP A 247      53.216  19.892  50.500  1.00  0.00           H  
ATOM   3463  HH2 TRP A 247      54.158  17.907  49.334  1.00  0.00           H  
ATOM   3464  N   ILE A 248      54.769  20.752  55.338  1.00  0.00           N  
ATOM   3465  CA  ILE A 248      55.621  21.626  54.515  1.00  0.00           C  
ATOM   3466  C   ILE A 248      56.945  21.806  55.209  1.00  0.00           C  
ATOM   3467  O   ILE A 248      57.987  21.548  54.630  1.00  0.00           O  
ATOM   3468  CB  ILE A 248      54.953  23.017  54.286  1.00  0.00           C  
ATOM   3469  CG1 ILE A 248      53.718  22.821  53.421  1.00  0.00           C  
ATOM   3470  CG2 ILE A 248      55.928  23.998  53.619  1.00  0.00           C  
ATOM   3471  CD1 ILE A 248      52.801  24.040  53.415  1.00  0.00           C  
ATOM   3472  H   ILE A 248      53.910  21.177  55.625  1.00  0.00           H  
ATOM   3473  HA  ILE A 248      55.765  21.155  53.531  1.00  0.00           H  
ATOM   3474  HB  ILE A 248      54.667  23.450  55.255  1.00  0.00           H  
ATOM   3475 2HG1 ILE A 248      54.031  22.598  52.390  1.00  0.00           H  
ATOM   3476 3HG1 ILE A 248      53.158  21.947  53.784  1.00  0.00           H  
ATOM   3477 1HG2 ILE A 248      55.429  24.967  53.470  1.00  0.00           H  
ATOM   3478 2HG2 ILE A 248      56.809  24.135  54.263  1.00  0.00           H  
ATOM   3479 3HG2 ILE A 248      56.246  23.596  52.645  1.00  0.00           H  
ATOM   3480 1HD1 ILE A 248      51.929  23.840  52.775  1.00  0.00           H  
ATOM   3481 2HD1 ILE A 248      52.463  24.251  54.440  1.00  0.00           H  
ATOM   3482 3HD1 ILE A 248      53.350  24.910  53.025  1.00  0.00           H  
ATOM   3483  N   ASN A 249      56.906  22.173  56.482  1.00  0.00           N  
ATOM   3484  CA  ASN A 249      58.140  22.357  57.205  1.00  0.00           C  
ATOM   3485  C   ASN A 249      59.006  21.126  57.369  1.00  0.00           C  
ATOM   3486  O   ASN A 249      60.228  21.244  57.302  1.00  0.00           O  
ATOM   3487  CB  ASN A 249      57.784  22.971  58.552  1.00  0.00           C  
ATOM   3488  CG  ASN A 249      57.404  24.427  58.330  1.00  0.00           C  
ATOM   3489  ND2 ASN A 249      56.225  24.801  58.777  1.00  0.00           N  
ATOM   3490  OD1 ASN A 249      58.129  25.223  57.728  1.00  0.00           O  
ATOM   3491  H   ASN A 249      56.070  22.341  57.007  1.00  0.00           H  
ATOM   3492  HA  ASN A 249      58.778  23.018  56.600  1.00  0.00           H  
ATOM   3493  HB2 ASN A 249      56.949  22.424  59.014  1.00  0.00           H  
ATOM   3494  HB3 ASN A 249      58.637  22.898  59.243  1.00  0.00           H  
ATOM   3495 1HD2 ASN A 249      55.909  25.738  58.630  1.00  0.00           H  
ATOM   3496 2HD2 ASN A 249      55.645  24.148  59.264  1.00  0.00           H  
ATOM   3497  N   ASN A 250      58.399  19.949  57.512  1.00  0.00           N  
ATOM   3498  CA  ASN A 250      59.115  18.667  57.628  1.00  0.00           C  
ATOM   3499  C   ASN A 250      59.781  18.256  56.319  1.00  0.00           C  
ATOM   3500  O   ASN A 250      60.835  17.620  56.286  1.00  0.00           O  
ATOM   3501  CB  ASN A 250      58.164  17.549  58.022  1.00  0.00           C  
ATOM   3502  CG  ASN A 250      57.726  17.559  59.455  1.00  0.00           C  
ATOM   3503  ND2 ASN A 250      56.561  17.026  59.744  1.00  0.00           N  
ATOM   3504  OD1 ASN A 250      58.441  18.024  60.322  1.00  0.00           O  
ATOM   3505  H   ASN A 250      57.404  19.853  57.551  1.00  0.00           H  
ATOM   3506  HA  ASN A 250      59.884  18.821  58.400  1.00  0.00           H  
ATOM   3507  HB2 ASN A 250      57.271  17.607  57.382  1.00  0.00           H  
ATOM   3508  HB3 ASN A 250      58.650  16.585  57.811  1.00  0.00           H  
ATOM   3509 1HD2 ASN A 250      56.246  16.997  60.693  1.00  0.00           H  
ATOM   3510 2HD2 ASN A 250      55.989  16.649  59.015  1.00  0.00           H  
ATOM   3511  N   VAL A 251      59.167  18.597  55.195  1.00  0.00           N  
ATOM   3512  CA  VAL A 251      59.781  18.321  53.899  1.00  0.00           C  
ATOM   3513  C   VAL A 251      60.938  19.291  53.674  1.00  0.00           C  
ATOM   3514  O   VAL A 251      61.996  18.836  53.233  1.00  0.00           O  
ATOM   3515  CB  VAL A 251      58.724  18.457  52.757  1.00  0.00           C  
ATOM   3516  CG1 VAL A 251      59.362  18.134  51.418  1.00  0.00           C  
ATOM   3517  CG2 VAL A 251      57.564  17.512  52.972  1.00  0.00           C  
ATOM   3518  H   VAL A 251      58.276  19.049  55.151  1.00  0.00           H  
ATOM   3519  HA  VAL A 251      60.165  17.290  53.889  1.00  0.00           H  
ATOM   3520  HB  VAL A 251      58.355  19.493  52.766  1.00  0.00           H  
ATOM   3521 1HG1 VAL A 251      58.611  18.232  50.620  1.00  0.00           H  
ATOM   3522 2HG1 VAL A 251      60.191  18.832  51.228  1.00  0.00           H  
ATOM   3523 3HG1 VAL A 251      59.747  17.103  51.434  1.00  0.00           H  
ATOM   3524 1HG2 VAL A 251      56.838  17.630  52.154  1.00  0.00           H  
ATOM   3525 2HG2 VAL A 251      57.933  16.476  52.989  1.00  0.00           H  
ATOM   3526 3HG2 VAL A 251      57.076  17.742  53.931  1.00  0.00           H  
ATOM   3527  N   ILE A 252      60.808  20.599  53.970  1.00  0.00           N  
ATOM   3528  CA  ILE A 252      61.875  21.580  53.719  1.00  0.00           C  
ATOM   3529  C   ILE A 252      63.143  21.262  54.538  1.00  0.00           C  
ATOM   3530  O   ILE A 252      64.278  21.255  54.037  1.00  0.00           O  
ATOM   3531  CB  ILE A 252      61.440  23.029  54.095  1.00  0.00           C  
ATOM   3532  CG1 ILE A 252      60.111  23.457  53.529  1.00  0.00           C  
ATOM   3533  CG2 ILE A 252      62.545  23.940  53.593  1.00  0.00           C  
ATOM   3534  CD1 ILE A 252      59.899  23.177  52.043  1.00  0.00           C  
ATOM   3535  H   ILE A 252      59.984  20.991  54.378  1.00  0.00           H  
ATOM   3536  HA  ILE A 252      62.083  21.516  52.641  1.00  0.00           H  
ATOM   3537  HB  ILE A 252      61.296  23.082  55.184  1.00  0.00           H  
ATOM   3538 2HG1 ILE A 252      59.314  22.951  54.094  1.00  0.00           H  
ATOM   3539 3HG1 ILE A 252      59.991  24.536  53.700  1.00  0.00           H  
ATOM   3540 1HG2 ILE A 252      62.295  24.985  53.830  1.00  0.00           H  
ATOM   3541 2HG2 ILE A 252      63.493  23.670  54.081  1.00  0.00           H  
ATOM   3542 3HG2 ILE A 252      62.648  23.826  52.504  1.00  0.00           H  
ATOM   3543 1HD1 ILE A 252      58.901  23.528  51.742  1.00  0.00           H  
ATOM   3544 2HD1 ILE A 252      60.665  23.706  51.457  1.00  0.00           H  
ATOM   3545 3HD1 ILE A 252      59.978  22.096  51.858  1.00  0.00           H  
ATOM   3546  N   ALA A 253      62.912  20.993  55.834  1.00  0.00           N  
ATOM   3547  CA  ALA A 253      63.948  20.626  56.784  1.00  0.00           C  
ATOM   3548  C   ALA A 253      64.643  19.291  56.509  1.00  0.00           C  
ATOM   3549  O   ALA A 253      65.689  19.022  57.099  1.00  0.00           O  
ATOM   3550  CB  ALA A 253      63.352  20.555  58.170  1.00  0.00           C  
ATOM   3551  H   ALA A 253      61.998  21.027  56.239  1.00  0.00           H  
ATOM   3552  HA  ALA A 253      64.715  21.408  56.683  1.00  0.00           H  
ATOM   3553  HB1 ALA A 253      64.134  20.277  58.892  1.00  0.00           H  
ATOM   3554  HB2 ALA A 253      62.935  21.536  58.441  1.00  0.00           H  
ATOM   3555  HB3 ALA A 253      62.552  19.800  58.188  1.00  0.00           H  
ATOM   3556  N   SER A 254      64.107  18.402  55.670  1.00  0.00           N  
ATOM   3557  CA  SER A 254      64.826  17.180  55.360  1.00  0.00           C  
ATOM   3558  C   SER A 254      65.351  17.033  53.918  1.00  0.00           C  
ATOM   3559  O   SER A 254      66.133  16.105  53.678  1.00  0.00           O  
ATOM   3560  CB  SER A 254      63.921  15.980  55.739  1.00  0.00           C  
ATOM   3561  OG  SER A 254      62.652  15.935  55.101  1.00  0.00           O  
ATOM   3562  H   SER A 254      63.221  18.503  55.217  1.00  0.00           H  
ATOM   3563  HA  SER A 254      65.749  17.214  55.957  1.00  0.00           H  
ATOM   3564  HB2 SER A 254      63.764  15.994  56.827  1.00  0.00           H  
ATOM   3565  HB3 SER A 254      64.460  15.050  55.506  1.00  0.00           H  
ATOM   3566  HG  SER A 254      62.059  16.640  55.490  1.00  0.00           H  
ATOM   3567  N   ASN A 255      65.005  17.903  52.944  1.00  0.00           N  
ATOM   3568  CA  ASN A 255      65.446  17.737  51.554  1.00  0.00           C  
ATOM   3569  C   ASN A 255      66.476  18.773  51.078  1.00  0.00           C  
ATOM   3570  O   ASN A 255      67.638  18.570  51.423  1.00  0.00           O  
ATOM   3571  CB  ASN A 255      64.223  17.757  50.636  1.00  0.00           C  
ATOM   3572  CG  ASN A 255      63.316  16.549  50.712  1.00  0.00           C  
ATOM   3573  ND2 ASN A 255      62.558  16.392  51.783  1.00  0.00           N  
ATOM   3574  OD1 ASN A 255      63.253  15.732  49.799  1.00  0.00           O  
ATOM   3575  OXT ASN A 255      66.164  19.757  50.392  1.00  0.00           O1-
ATOM   3576  H   ASN A 255      64.433  18.709  53.098  1.00  0.00           H  
ATOM   3577  HA  ASN A 255      65.967  16.769  51.509  1.00  0.00           H  
ATOM   3578  HB2 ASN A 255      63.628  18.652  50.871  1.00  0.00           H  
ATOM   3579  HB3 ASN A 255      64.571  17.865  49.598  1.00  0.00           H  
ATOM   3580 1HD2 ASN A 255      61.937  15.610  51.846  1.00  0.00           H  
ATOM   3581 2HD2 ASN A 255      62.605  17.055  52.530  1.00  0.00           H  
TER    3582      ASN A 255 
HETATM 3583  N   0Z1 A 256      41.355  22.273  38.107  1.00 44.67           N  
HETATM 3584  CA  0Z1 A 256      40.950  20.967  37.624  1.00 45.53           C  
HETATM 3585  CA1 0Z1 A 256      37.382  20.377  36.114  1.00 49.11           C  
HETATM 3586  C   0Z1 A 256      39.424  20.959  37.385  1.00 45.17           C  
HETATM 3587  O   0Z1 A 256      40.508  23.491  36.429  1.00 42.61           O  
HETATM 3588  CB  0Z1 A 256      41.424  19.985  38.716  1.00 46.02           C  
HETATM 3589  CB1 0Z1 A 256      37.146  20.459  34.608  1.00 48.72           C  
HETATM 3590  CG  0Z1 A 256      40.682  18.670  38.880  1.00 50.58           C  
HETATM 3591  CG1 0Z1 A 256      38.448  19.987  33.986  1.00 49.06           C  
HETATM 3592  CD  0Z1 A 256      41.588  17.443  38.738  1.00 52.61           C  
HETATM 3593  CD1 0Z1 A 256      39.543  20.435  34.962  1.00 48.09           C  
HETATM 3594  CE  0Z1 A 256      40.676  16.238  38.470  1.00 53.13           C  
HETATM 3595  NZ  0Z1 A 256      41.407  14.990  38.487  1.00 52.93           N  
HETATM 3596  C3' 0Z1 A 256      33.864  15.485  42.285  1.00 47.71           C  
HETATM 3597  C2' 0Z1 A 256      36.111  14.405  42.232  1.00 48.42           C  
HETATM 3598  C1' 0Z1 A 256      35.334  15.738  42.312  1.00 49.81           C  
HETATM 3599  C1  0Z1 A 256      41.026  23.457  37.552  1.00 43.88           C  
HETATM 3600  N1  0Z1 A 256      38.836  20.590  36.235  1.00 47.59           N  
HETATM 3601  O1  0Z1 A 256      38.700  21.374  38.277  1.00 41.19           O  
HETATM 3602  C2  0Z1 A 256      41.357  24.777  38.354  1.00 43.90           C  
HETATM 3603  O2  0Z1 A 256      36.944  17.956  36.222  1.00 50.45           O  
HETATM 3604  C3  0Z1 A 256      36.925  19.066  36.788  1.00 50.56           C  
HETATM 3605  C4  0Z1 A 256      35.630  16.670  41.126  1.00 51.24           C  
HETATM 3606  C5  0Z1 A 256      35.181  17.995  41.162  1.00 51.02           C  
HETATM 3607  C6  0Z1 A 256      35.470  18.869  40.108  1.00 52.48           C  
HETATM 3608  C11 0Z1 A 256      36.223  18.444  39.004  1.00 52.43           C  
HETATM 3609  N11 0Z1 A 256      36.585  19.363  38.067  1.00 51.63           N  
HETATM 3610  C21 0Z1 A 256      36.670  17.106  38.964  1.00 52.82           C  
HETATM 3611  C31 0Z1 A 256      36.375  16.227  40.016  1.00 53.04           C  
HETATM 3612  F1  0Z1 A 256      40.321  25.610  38.369  1.00 43.24           F  
HETATM 3613  F2  0Z1 A 256      41.655  24.614  39.651  1.00 44.22           F  
HETATM 3614  F3  0Z1 A 256      42.364  25.482  37.848  1.00 44.11           F  
HETATM 3615  N   0Z3 A 256      42.923  20.561  37.273  1.00 47.89           N  
HETATM 3616  CA  0Z3 A 256      42.078  19.401  37.700  1.00 45.23           C  
HETATM 3617  CA1 0Z3 A 256      39.252  21.765  37.437  1.00 40.48           C  
HETATM 3618  C   0Z3 A 256      40.868  20.107  38.316  1.00 43.99           C  
HETATM 3619  O   0Z3 A 256      44.159  19.501  35.752  1.00 47.55           O  
HETATM 3620  CB  0Z3 A 256      42.619  18.487  38.800  1.00 43.53           C  
HETATM 3621  CB1 0Z3 A 256      40.021  22.825  36.682  1.00 39.35           C  
HETATM 3622  CG  0Z3 A 256      42.650  17.045  38.275  1.00 43.16           C  
HETATM 3623  CG1 0Z3 A 256      40.463  23.928  37.556  1.00 37.08           C  
HETATM 3624  CD  0Z3 A 256      42.963  16.046  39.378  1.00 41.44           C  
HETATM 3625  CD1 0Z3 A 256      41.362  23.697  38.582  1.00 37.78           C  
HETATM 3626  CD2 0Z3 A 256      39.934  25.174  37.337  1.00 37.16           C  
HETATM 3627  CE  0Z3 A 256      43.325  14.659  38.826  1.00 41.44           C  
HETATM 3628  CE1 0Z3 A 256      41.740  24.743  39.404  1.00 37.57           C  
HETATM 3629  CE2 0Z3 A 256      40.309  26.218  38.162  1.00 37.81           C  
HETATM 3630  CZ  0Z3 A 256      41.204  26.005  39.181  1.00 38.60           C  
HETATM 3631  NZ  0Z3 A 256      44.672  14.624  38.278  1.00 42.48           N  
HETATM 3632  C3' 0Z3 A 256      33.304  23.347  31.175  1.00 39.73           C  
HETATM 3633  C2' 0Z3 A 256      34.700  21.314  30.510  1.00 39.67           C  
HETATM 3634  C1' 0Z3 A 256      33.865  22.008  31.600  1.00 41.70           C  
HETATM 3635  C1  0Z3 A 256      43.746  20.601  36.176  1.00 48.31           C  
HETATM 3636  N1  0Z3 A 256      40.220  20.711  37.325  1.00 42.85           N  
HETATM 3637  O1  0Z3 A 256      40.479  19.999  39.470  1.00 43.69           O  
HETATM 3638  C2  0Z3 A 256      44.284  22.009  35.561  1.00 49.24           C  
HETATM 3639  O2  0Z3 A 256      37.123  20.606  37.532  1.00 40.42           O  
HETATM 3640  C3  0Z3 A 256      37.831  21.448  36.939  1.00 41.37           C  
HETATM 3641  C4  0Z3 A 256      34.766  22.138  32.853  1.00 41.05           C  
HETATM 3642  C5  0Z3 A 256      35.068  23.382  33.434  1.00 39.82           C  
HETATM 3643  C6  0Z3 A 256      35.927  23.435  34.531  1.00 38.69           C  
HETATM 3644  C11 0Z3 A 256      36.496  22.257  35.057  1.00 39.88           C  
HETATM 3645  N11 0Z3 A 256      37.496  22.353  35.950  1.00 40.48           N  
HETATM 3646  C21 0Z3 A 256      36.176  21.023  34.485  1.00 39.90           C  
HETATM 3647  C31 0Z3 A 256      35.326  20.968  33.394  1.00 40.93           C  
HETATM 3648  F1  0Z3 A 256      45.526  22.423  35.870  1.00 50.04           F  
HETATM 3649  F2  0Z3 A 256      44.293  21.976  34.194  1.00 50.35           F  
HETATM 3650  F3  0Z3 A 256      43.498  23.080  35.867  1.00 48.28           F  
HETATM 3651  N   0Z4 A 256      43.008  20.528  37.090  1.00 45.49           N  
HETATM 3652  CA  0Z4 A 256      42.058  19.511  37.507  1.00 44.68           C  
HETATM 3653  CA1 0Z4 A 256      39.707  22.430  38.019  1.00 41.13           C  
HETATM 3654  C   0Z4 A 256      41.054  20.369  38.265  1.00 43.13           C  
HETATM 3655  O   0Z4 A 256      42.903  19.958  34.921  1.00 47.43           O  
HETATM 3656  CB  0Z4 A 256      42.637  18.475  38.459  1.00 45.55           C  
HETATM 3657  CB1 0Z4 A 256      39.976  23.835  37.375  1.00 36.72           C  
HETATM 3658  CG  0Z4 A 256      42.494  17.056  37.954  1.00 47.44           C  
HETATM 3659  CG1 0Z4 A 256      41.033  24.808  37.977  1.00 28.87           C  
HETATM 3660  CD  0Z4 A 256      41.071  16.556  38.125  1.00 50.09           C  
HETATM 3661  CD1 0Z4 A 256      40.427  26.094  38.417  1.00 24.81           C  
HETATM 3662  CD2 0Z4 A 256      41.453  24.394  39.334  1.00 31.32           C  
HETATM 3663  CE  0Z4 A 256      40.980  15.050  37.901  1.00 49.77           C  
HETATM 3664  NZ  0Z4 A 256      39.603  14.606  38.069  1.00 50.70           N  
HETATM 3665  C3' 0Z4 A 256      35.084  15.270  38.232  1.00 51.75           C  
HETATM 3666  C2' 0Z4 A 256      36.695  15.089  36.204  1.00 53.26           C  
HETATM 3667  C1' 0Z4 A 256      36.467  15.514  37.656  1.00 52.26           C  
HETATM 3668  C1  0Z4 A 256      43.230  20.801  35.783  1.00 42.50           C  
HETATM 3669  N1  0Z4 A 256      40.760  21.526  37.630  1.00 41.23           N  
HETATM 3670  O1  0Z4 A 256      40.622  20.046  39.374  1.00 43.61           O  
HETATM 3671  C2  0Z4 A 256      44.004  22.141  35.453  1.00 36.59           C  
HETATM 3672  O2  0Z4 A 256      38.185  21.725  36.244  1.00 44.92           O  
HETATM 3673  C3  0Z4 A 256      38.584  21.601  37.400  1.00 42.47           C  
HETATM 3674  C4  0Z4 A 256      36.775  17.004  37.831  1.00 51.19           C  
HETATM 3675  C5  0Z4 A 256      37.500  17.376  38.928  1.00 49.75           C  
HETATM 3676  C6  0Z4 A 256      37.855  18.687  39.103  1.00 48.30           C  
HETATM 3677  C11 0Z4 A 256      37.502  19.656  38.192  1.00 46.92           C  
HETATM 3678  N11 0Z4 A 256      38.070  20.859  38.398  1.00 45.40           N  
HETATM 3679  C21 0Z4 A 256      36.745  19.300  37.080  1.00 47.81           C  
HETATM 3680  C31 0Z4 A 256      36.390  17.968  36.901  1.00 49.47           C  
HETATM 3681  F1  0Z4 A 256      45.153  22.313  36.049  1.00 35.61           F  
HETATM 3682  F2  0Z4 A 256      44.259  22.387  34.178  1.00 34.69           F  
HETATM 3683  F3  0Z4 A 256      43.279  23.158  35.861  1.00 32.55           F  
HETATM 3684  CA1 BAA A 256      45.532  22.205  34.536  1.00 32.33           C  
HETATM 3685  CA2 BAA A 256      46.267  23.997  31.120  1.00 45.02           C  
HETATM 3686  CB1 BAA A 256      46.732  21.325  34.967  1.00 33.39           C  
HETATM 3687  CB2 BAA A 256      46.889  25.287  31.634  1.00 43.46           C  
HETATM 3688  C1  BAA A 256      44.716  22.541  35.819  1.00 28.21           C  
HETATM 3689  N1  BAA A 256      46.042  23.155  33.529  1.00 36.25           N  
HETATM 3690  O1  BAA A 256      44.092  21.631  36.256  1.00 31.02           O  
HETATM 3691  C2  BAA A 256      45.645  23.121  32.220  1.00 41.85           C  
HETATM 3692  N2  BAA A 256      45.390  24.426  30.054  1.00 48.86           N  
HETATM 3693  O2  BAA A 256      44.745  22.410  31.893  1.00 43.55           O  
HETATM 3694  C3  BAA A 256      45.904  24.608  28.841  1.00 53.07           C  
HETATM 3695  N3  BAA A 256      44.620  23.754  36.441  1.00 23.11           N  
HETATM 3696  O3  BAA A 256      47.064  24.366  28.605  1.00 54.03           O  
HETATM 3697  C4  BAA A 256      45.023  25.529  26.659  1.00 56.16           C  
HETATM 3698  O4  BAA A 256      45.175  25.606  28.088  1.00 55.43           O  
HETATM 3699  C41 BAA A 256      44.685  24.103  26.119  1.00 56.71           C  
HETATM 3700  C42 BAA A 256      43.825  26.411  26.387  1.00 56.87           C  
HETATM 3701  C43 BAA A 256      46.278  26.123  25.998  1.00 55.27           C  
HETATM 3702 CA   CA  A 280      57.573  37.347  30.040  1.00  0.00          CA  
HETATM 3703  C   ACY A 300      45.014  22.605  35.419  1.00  0.00           C  
HETATM 3704  O   ACY A 300      44.958  21.540  36.055  1.00  0.00           O  
HETATM 3705  CH3 ACY A 300      45.857  22.672  34.141  1.00  0.00           C  
HETATM 3706  OXT ACY A 300      44.396  23.617  35.765  1.00  0.00           O  
HETATM 3707  N   0Z2 E   1      40.935  22.444  38.236  1.00 31.15           N  
HETATM 3708  CA  0Z2 E   1      40.660  21.178  37.567  1.00 29.70           C  
HETATM 3709  CA1 0Z2 E   1      37.185  20.293  36.126  1.00 19.55           C  
HETATM 3710  C   0Z2 E   1      39.142  21.065  37.376  1.00 27.44           C  
HETATM 3711  O   0Z2 E   1      40.921  23.751  36.413  1.00 24.49           O  
HETATM 3712  CB  0Z2 E   1      41.231  20.118  38.529  1.00 29.21           C  
HETATM 3713  CB1 0Z2 E   1      36.752  20.180  34.664  1.00 16.72           C  
HETATM 3714  CG  0Z2 E   1      41.448  18.607  38.328  1.00 32.47           C  
HETATM 3715  CD1 0Z2 E   1      40.170  17.805  38.417  1.00 33.49           C  
HETATM 3716  CD2 0Z2 E   1      42.213  18.297  37.068  1.00 31.96           C  
HETATM 3717  C1  0Z2 E   1      41.087  23.627  37.633  1.00 26.16           C  
HETATM 3718  N1  0Z2 E   1      38.615  20.554  36.252  1.00 25.14           N  
HETATM 3719  O1  0Z2 E   1      38.405  21.495  38.267  1.00 28.35           O  
HETATM 3720  C2  0Z2 E   1      41.405  24.826  38.530  1.00 23.79           C  
HETATM 3721  N2  0Z2 E   1      36.104  19.291  37.990  1.00 19.90           N  
HETATM 3722  O2  0Z2 E   1      37.067  17.868  36.413  1.00 21.80           O  
HETATM 3723  C3  0Z2 E   1      36.800  19.004  36.865  1.00 20.42           C  
HETATM 3724  C4  0Z2 E   1      34.984  16.602  40.874  1.00 19.26           C  
HETATM 3725  C5  0Z2 E   1      34.363  17.830  40.765  1.00 18.28           C  
HETATM 3726  C6  0Z2 E   1      34.772  18.709  39.785  1.00 18.93           C  
HETATM 3727  C7  0Z2 E   1      34.589  15.585  41.925  1.00 22.07           C  
HETATM 3728  C11 0Z2 E   1      35.794  18.349  38.929  1.00 20.60           C  
HETATM 3729  C21 0Z2 E   1      36.426  17.127  39.035  1.00 19.60           C  
HETATM 3730  C31 0Z2 E   1      36.023  16.265  40.025  1.00 19.61           C  
HETATM 3731  F1  0Z2 E   1      40.322  25.613  38.633  1.00 22.28           F  
HETATM 3732  F11 0Z2 E   1      34.591  14.371  41.348  1.00 18.06           F  
HETATM 3733  F2  0Z2 E   1      41.745  24.454  39.780  1.00 24.46           F  
HETATM 3734  F21 0Z2 E   1      33.367  15.767  42.473  1.00 20.95           F  
HETATM 3735  F3  0Z2 E   1      42.483  25.556  38.169  1.00 22.59           F  
HETATM 3736  F31 0Z2 E   1      35.505  15.604  42.918  1.00 24.70           F  
HETATM 3737  N   2Z5 E   1      41.630  21.877  38.261  1.00 13.28           N  
HETATM 3738  CA  2Z5 E   1      41.074  20.650  37.755  1.00 13.99           C  
HETATM 3739  CA1 2Z5 E   1      37.570  20.263  36.004  1.00 15.47           C  
HETATM 3740  C   2Z5 E   1      39.609  20.736  37.449  1.00 14.36           C  
HETATM 3741  O   2Z5 E   1      40.911  23.253  36.888  1.00 13.38           O  
HETATM 3742  CB  2Z5 E   1      41.374  19.545  38.871  1.00 14.55           C  
HETATM 3743  CB1 2Z5 E   1      37.029  20.270  34.549  1.00 12.36           C  
HETATM 3744  CG  2Z5 E   1      41.476  18.211  38.187  1.00 15.48           C  
HETATM 3745  CD  2Z5 E   1      41.457  16.878  38.843  1.00 17.62           C  
HETATM 3746  CE  2Z5 E   1      41.066  15.759  37.871  1.00 19.58           C  
HETATM 3747  NZ  2Z5 E   1      42.213  14.776  37.597  1.00 24.07           N  
HETATM 3748  C1  2Z5 E   1      41.374  23.113  38.011  1.00 12.39           C  
HETATM 3749  N1  2Z5 E   1      39.045  20.324  36.258  1.00 15.53           N  
HETATM 3750  O1  2Z5 E   1      38.911  21.229  38.289  1.00 13.71           O  
HETATM 3751  C2  2Z5 E   1      41.439  24.274  38.884  1.00 12.07           C  
HETATM 3752  N2  2Z5 E   1      36.764  19.084  37.943  1.00 15.30           N  
HETATM 3753  O2  2Z5 E   1      37.662  17.780  36.269  1.00 17.52           O  
HETATM 3754  C3  2Z5 E   1      37.099  18.926  36.718  1.00 15.81           C  
HETATM 3755  C4  2Z5 E   1      35.232  16.466  41.017  1.00 15.46           C  
HETATM 3756  C5  2Z5 E   1      35.091  17.852  41.083  1.00 15.92           C  
HETATM 3757  C6  2Z5 E   1      35.603  18.671  40.039  1.00 16.86           C  
HETATM 3758  C7  2Z5 E   1      34.787  15.418  42.024  1.00 13.94           C  
HETATM 3759  C11 2Z5 E   1      36.315  18.202  38.906  1.00 16.58           C  
HETATM 3760  C21 2Z5 E   1      36.528  16.833  38.959  1.00 17.92           C  
HETATM 3761  C31 2Z5 E   1      35.969  15.985  39.929  1.00 17.75           C  
HETATM 3762  F1  2Z5 E   1      40.226  24.585  39.135  1.00 12.38           F  
HETATM 3763  F11 2Z5 E   1      35.223  14.219  41.861  1.00 11.71           F  
HETATM 3764  F2  2Z5 E   1      42.044  24.312  39.985  1.00 10.18           F  
HETATM 3765  F21 2Z5 E   1      33.561  15.078  42.140  1.00 12.00           F  
HETATM 3766  F3  2Z5 E   1      41.694  25.267  38.071  1.00 12.25           F  
HETATM 3767  F31 2Z5 E   1      35.074  15.917  43.176  1.00 13.62           F  
HETATM 3768  N1  ACM Q   1      42.773  15.162  39.591  1.00  0.00           N  
HETATM 3769  C2  ACM Q   1      41.777  15.940  39.062  1.00  0.00           C  
HETATM 3770  O3  ACM Q   1      40.681  15.485  38.773  1.00  0.00           O  
HETATM 3771  C6  ACM Q   1      42.150  17.405  38.867  1.00  0.00           C  
HETATM 3772  H4  ACM Q   1      43.683  15.525  39.834  1.00  0.00           H  
HETATM 3773  H5  ACM Q   1      42.586  14.181  39.743  1.00  0.00           H  
HETATM 3774  H7  ACM Q   1      41.292  17.930  38.446  1.00  0.00           H  
HETATM 3775  H8  ACM Q   1      43.004  17.505  38.186  1.00  0.00           H  
HETATM 3776  H9  ACM Q   1      42.427  17.871  39.821  1.00  0.00           H  
HETATM 3777  N1  ACM Q   3      28.777  13.640  41.608  1.00  0.00           N  
HETATM 3778  C2  ACM Q   3      28.547  14.908  41.146  1.00  0.00           C  
HETATM 3779  O3  ACM Q   3      28.686  15.207  39.969  1.00  0.00           O  
HETATM 3780  C6  ACM Q   3      28.109  15.903  42.213  1.00  0.00           C  
HETATM 3781  H4  ACM Q   3      28.667  13.379  42.576  1.00  0.00           H  
HETATM 3782  H5  ACM Q   3      29.072  12.936  40.947  1.00  0.00           H  
HETATM 3783  H7  ACM Q   3      27.951  16.874  41.740  1.00  0.00           H  
HETATM 3784  H8  ACM Q   3      28.871  16.003  42.995  1.00  0.00           H  
HETATM 3785  H9  ACM Q   3      27.177  15.580  42.694  1.00  0.00           H  
HETATM 3786  N1  ACM Q   4      35.185  22.424  33.734  1.00  0.00           N  
HETATM 3787  C2  ACM Q   4      35.486  23.463  32.893  1.00  0.00           C  
HETATM 3788  O3  ACM Q   4      35.476  24.626  33.267  1.00  0.00           O  
HETATM 3789  C6  ACM Q   4      35.831  23.049  31.469  1.00  0.00           C  
HETATM 3790  H4  ACM Q   4      35.190  21.460  33.439  1.00  0.00           H  
HETATM 3791  H5  ACM Q   4      34.948  22.637  34.693  1.00  0.00           H  
HETATM 3792  H7  ACM Q   4      36.054  23.946  30.889  1.00  0.00           H  
HETATM 3793  H8  ACM Q   4      34.992  22.517  31.001  1.00  0.00           H  
HETATM 3794  H9  ACM Q   4      36.700  22.382  31.452  1.00  0.00           H  
HETATM 3795  N1  ACM Q   5      36.504  15.588  38.451  1.00  0.00           N  
HETATM 3796  C2  ACM Q   5      35.584  15.910  37.488  1.00  0.00           C  
HETATM 3797  O3  ACM Q   5      34.381  15.862  37.696  1.00  0.00           O  
HETATM 3798  C6  ACM Q   5      36.184  16.328  36.151  1.00  0.00           C  
HETATM 3799  H4  ACM Q   5      37.499  15.622  38.293  1.00  0.00           H  
HETATM 3800  H5  ACM Q   5      36.166  15.301  39.360  1.00  0.00           H  
HETATM 3801  H7  ACM Q   5      35.371  16.564  35.463  1.00  0.00           H  
HETATM 3802  H8  ACM Q   5      36.795  15.523  35.725  1.00  0.00           H  
HETATM 3803  H9  ACM Q   5      36.826  17.209  36.267  1.00  0.00           H  
HETATM 3804  N1  ACM Q   6      32.436  22.815  31.116  1.00  0.00           N  
HETATM 3805  C2  ACM Q   6      31.446  23.092  30.211  1.00  0.00           C  
HETATM 3806  O3  ACM Q   6      31.493  24.065  29.473  1.00  0.00           O  
HETATM 3807  C6  ACM Q   6      30.295  22.095  30.203  1.00  0.00           C  
HETATM 3808  H4  ACM Q   6      32.410  22.016  31.731  1.00  0.00           H  
HETATM 3809  H5  ACM Q   6      33.227  23.442  31.169  1.00  0.00           H  
HETATM 3810  H7  ACM Q   6      29.569  22.406  29.449  1.00  0.00           H  
HETATM 3811  H8  ACM Q   6      29.802  22.055  31.183  1.00  0.00           H  
HETATM 3812  H9  ACM Q   6      30.650  21.085  29.966  1.00  0.00           H  
HETATM 3813  N1  ACM Q   9      35.953  19.270  40.232  1.00  0.00           N  
HETATM 3814  C2  ACM Q   9      34.977  18.347  40.504  1.00  0.00           C  
HETATM 3815  O3  ACM Q   9      33.912  18.331  39.905  1.00  0.00           O  
HETATM 3816  C6  ACM Q   9      35.330  17.354  41.604  1.00  0.00           C  
HETATM 3817  H4  ACM Q   9      36.836  19.294  40.718  1.00  0.00           H  
HETATM 3818  H5  ACM Q   9      35.776  19.956  39.512  1.00  0.00           H  
HETATM 3819  H7  ACM Q   9      34.493  16.668  41.737  1.00  0.00           H  
HETATM 3820  H8  ACM Q   9      35.526  17.871  42.552  1.00  0.00           H  
HETATM 3821  H9  ACM Q   9      36.228  16.781  41.344  1.00  0.00           H  
HETATM 3822  N1  ACM Q  10      44.342  20.911  35.456  1.00  0.00           N  
HETATM 3823  C2  ACM Q  10      44.529  21.949  34.581  1.00  0.00           C  
HETATM 3824  O3  ACM Q  10      43.838  22.088  33.582  1.00  0.00           O  
HETATM 3825  C6  ACM Q  10      45.657  22.901  34.955  1.00  0.00           C  
HETATM 3826  H4  ACM Q  10      44.904  20.784  36.284  1.00  0.00           H  
HETATM 3827  H5  ACM Q  10      43.609  20.245  35.261  1.00  0.00           H  
HETATM 3828  H7  ACM Q  10      45.715  23.686  34.199  1.00  0.00           H  
HETATM 3829  H8  ACM Q  10      46.617  22.374  35.002  1.00  0.00           H  
HETATM 3830  H9  ACM Q  10      45.477  23.359  35.935  1.00  0.00           H  
HETATM 3831  N1  ACM Q  11      41.413  19.709  36.085  1.00  0.00           N  
HETATM 3832  C2  ACM Q  11      40.691  20.199  35.028  1.00  0.00           C  
HETATM 3833  O3  ACM Q  11      39.736  20.944  35.184  1.00  0.00           O  
HETATM 3834  C6  ACM Q  11      41.175  19.741  33.659  1.00  0.00           C  
HETATM 3835  H4  ACM Q  11      42.202  19.093  35.970  1.00  0.00           H  
HETATM 3836  H5  ACM Q  11      41.139  19.977  37.019  1.00  0.00           H  
HETATM 3837  H7  ACM Q  11      40.538  20.187  32.895  1.00  0.00           H  
HETATM 3838  H8  ACM Q  11      41.130  18.648  33.572  1.00  0.00           H  
HETATM 3839  H9  ACM Q  11      42.215  20.046  33.486  1.00  0.00           H  
HETATM 3840  N1  ACM Q  12      47.480  24.874  29.846  1.00  0.00           N  
HETATM 3841  C2  ACM Q  12      47.094  23.713  30.462  1.00  0.00           C  
HETATM 3842  O3  ACM Q  12      47.896  22.961  30.994  1.00  0.00           O  
HETATM 3843  C6  ACM Q  12      45.594  23.443  30.428  1.00  0.00           C  
HETATM 3844  H4  ACM Q  12      46.828  25.504  29.405  1.00  0.00           H  
HETATM 3845  H5  ACM Q  12      48.462  25.108  29.836  1.00  0.00           H  
HETATM 3846  H7  ACM Q  12      45.398  22.502  30.944  1.00  0.00           H  
HETATM 3847  H8  ACM Q  12      45.233  23.370  29.395  1.00  0.00           H  
HETATM 3848  H9  ACM Q  12      45.037  24.249  30.921  1.00  0.00           H  
HETATM 3849  N1  ACM Q  14      33.071  14.791  40.512  1.00  0.00           N  
HETATM 3850  C2  ACM Q  14      32.017  15.640  40.298  1.00  0.00           C  
HETATM 3851  O3  ACM Q  14      31.529  15.802  39.190  1.00  0.00           O  
HETATM 3852  C6  ACM Q  14      31.514  16.355  41.545  1.00  0.00           C  
HETATM 3853  H4  ACM Q  14      33.484  14.647  41.420  1.00  0.00           H  
HETATM 3854  H5  ACM Q  14      33.451  14.289  39.722  1.00  0.00           H  
HETATM 3855  H7  ACM Q  14      30.678  16.998  41.265  1.00  0.00           H  
HETATM 3856  H8  ACM Q  14      32.305  16.967  41.995  1.00  0.00           H  
HETATM 3857  H9  ACM Q  14      31.177  15.635  42.303  1.00  0.00           H  
HETATM 3858  N1  ACM Q  15      35.416  21.085  28.542  1.00  0.00           N  
HETATM 3859  C2  ACM Q  15      34.168  20.803  28.054  1.00  0.00           C  
HETATM 3860  O3  ACM Q  15      33.275  21.637  28.031  1.00  0.00           O  
HETATM 3861  C6  ACM Q  15      33.989  19.379  27.547  1.00  0.00           C  
HETATM 3862  H4  ACM Q  15      36.161  20.406  28.566  1.00  0.00           H  
HETATM 3863  H5  ACM Q  15      35.595  22.014  28.894  1.00  0.00           H  
HETATM 3864  H7  ACM Q  15      32.968  19.263  27.181  1.00  0.00           H  
HETATM 3865  H8  ACM Q  15      34.169  18.651  28.349  1.00  0.00           H  
HETATM 3866  H9  ACM Q  15      34.691  19.159  26.733  1.00  0.00           H  
HETATM 3867  N1  ACM Q  16      47.750  20.284  33.338  1.00  0.00           N  
HETATM 3868  C2  ACM Q  16      47.502  20.109  32.002  1.00  0.00           C  
HETATM 3869  O3  ACM Q  16      48.328  20.389  31.146  1.00  0.00           O  
HETATM 3870  C6  ACM Q  16      46.125  19.543  31.680  1.00  0.00           C  
HETATM 3871  H4  ACM Q  16      47.079  20.058  34.054  1.00  0.00           H  
HETATM 3872  H5  ACM Q  16      48.648  20.657  33.613  1.00  0.00           H  
HETATM 3873  H7  ACM Q  16      46.034  19.442  30.598  1.00  0.00           H  
HETATM 3874  H8  ACM Q  16      45.332  20.206  32.049  1.00  0.00           H  
HETATM 3875  H9  ACM Q  16      45.983  18.561  32.148  1.00  0.00           H  
HETATM 3876  N1  ACM Q  17      30.172  19.536  40.374  1.00  0.00           N  
HETATM 3877  C2  ACM Q  17      28.953  19.784  39.798  1.00  0.00           C  
HETATM 3878  O3  ACM Q  17      28.379  20.854  39.929  1.00  0.00           O  
HETATM 3879  C6  ACM Q  17      28.385  18.626  38.990  1.00  0.00           C  
HETATM 3880  H4  ACM Q  17      30.657  18.658  40.274  1.00  0.00           H  
HETATM 3881  H5  ACM Q  17      30.601  20.266  40.924  1.00  0.00           H  
HETATM 3882  H7  ACM Q  17      27.422  18.929  38.577  1.00  0.00           H  
HETATM 3883  H8  ACM Q  17      28.243  17.739  39.620  1.00  0.00           H  
HETATM 3884  H9  ACM Q  17      29.059  18.349  38.170  1.00  0.00           H  
HETATM 3885  N1  ACM Q  18      44.813  14.972  37.241  1.00  0.00           N  
HETATM 3886  C2  ACM Q  18      43.616  14.671  36.646  1.00  0.00           C  
HETATM 3887  O3  ACM Q  18      43.015  15.475  35.950  1.00  0.00           O  
HETATM 3888  C6  ACM Q  18      43.105  13.263  36.925  1.00  0.00           C  
HETATM 3889  H4  ACM Q  18      45.318  14.318  37.818  1.00  0.00           H  
HETATM 3890  H5  ACM Q  18      45.202  15.892  37.094  1.00  0.00           H  
HETATM 3891  H7  ACM Q  18      42.155  13.128  36.405  1.00  0.00           H  
HETATM 3892  H8  ACM Q  18      42.953  13.105  38.000  1.00  0.00           H  
HETATM 3893  H9  ACM Q  18      43.819  12.508  36.574  1.00  0.00           H  
HETATM 3894  N1  ACM Q  19      39.780  15.213  35.718  1.00  0.00           N  
HETATM 3895  C2  ACM Q  19      39.715  14.970  34.372  1.00  0.00           C  
HETATM 3896  O3  ACM Q  19      39.046  15.662  33.618  1.00  0.00           O  
HETATM 3897  C6  ACM Q  19      40.537  13.778  33.900  1.00  0.00           C  
HETATM 3898  H4  ACM Q  19      40.327  14.650  36.351  1.00  0.00           H  
HETATM 3899  H5  ACM Q  19      39.254  15.991  36.092  1.00  0.00           H  
HETATM 3900  H7  ACM Q  19      40.417  13.677  32.821  1.00  0.00           H  
HETATM 3901  H8  ACM Q  19      40.204  12.853  34.388  1.00  0.00           H  
HETATM 3902  H9  ACM Q  19      41.599  13.915  34.134  1.00  0.00           H  
HETATM 3903  N1  ACM Q  20      42.179  25.371  37.912  1.00  0.00           N  
HETATM 3904  C2  ACM Q  20      41.244  24.513  37.398  1.00  0.00           C  
HETATM 3905  O3  ACM Q  20      40.246  24.912  36.817  1.00  0.00           O  
HETATM 3906  C6  ACM Q  20      41.550  23.036  37.611  1.00  0.00           C  
HETATM 3907  H4  ACM Q  20      43.007  25.055  38.395  1.00  0.00           H  
HETATM 3908  H5  ACM Q  20      42.031  26.363  37.804  1.00  0.00           H  
HETATM 3909  H7  ACM Q  20      40.748  22.445  37.164  1.00  0.00           H  
HETATM 3910  H8  ACM Q  20      41.618  22.799  38.681  1.00  0.00           H  
HETATM 3911  H9  ACM Q  20      42.504  22.760  37.146  1.00  0.00           H  
HETATM 3912  N1  ACM Q  22      40.539  20.253  39.085  1.00  0.00           N  
HETATM 3913  C2  ACM Q  22      39.337  20.422  38.451  1.00  0.00           C  
HETATM 3914  O3  ACM Q  22      38.867  21.529  38.235  1.00  0.00           O  
HETATM 3915  C6  ACM Q  22      38.643  19.128  38.045  1.00  0.00           C  
HETATM 3916  H4  ACM Q  22      40.938  19.346  39.271  1.00  0.00           H  
HETATM 3917  H5  ACM Q  22      41.046  21.075  39.380  1.00  0.00           H  
HETATM 3918  H7  ACM Q  22      37.704  19.376  37.550  1.00  0.00           H  
HETATM 3919  H8  ACM Q  22      38.435  18.502  38.922  1.00  0.00           H  
HETATM 3920  H9  ACM Q  22      39.271  18.544  37.359  1.00  0.00           H  
HETATM 3921  C1  BEN Q  24      43.185  21.061  34.240  1.00  0.00           C  
HETATM 3922  C2  BEN Q  24      43.632  21.541  33.007  1.00  0.00           C  
HETATM 3923  C3  BEN Q  24      44.690  22.451  32.952  1.00  0.00           C  
HETATM 3924  C4  BEN Q  24      45.302  22.881  34.133  1.00  0.00           C  
HETATM 3925  C5  BEN Q  24      44.855  22.402  35.366  1.00  0.00           C  
HETATM 3926  C6  BEN Q  24      43.797  21.492  35.420  1.00  0.00           C  
HETATM 3927  H7  BEN Q  24      42.362  20.353  34.282  1.00  0.00           H  
HETATM 3928  H8  BEN Q  24      43.156  21.205  32.088  1.00  0.00           H  
HETATM 3929  H9  BEN Q  24      45.038  22.825  31.993  1.00  0.00           H  
HETATM 3930  H10 BEN Q  24      46.124  23.590  34.091  1.00  0.00           H  
HETATM 3931  H11 BEN Q  24      45.331  22.738  36.284  1.00  0.00           H  
HETATM 3932  H12 BEN Q  24      43.449  21.118  36.380  1.00  0.00           H  
HETATM 3933  C1  BEN Q  25      47.248  19.390  28.704  1.00  0.00           C  
HETATM 3934  C2  BEN Q  25      46.451  19.174  29.833  1.00  0.00           C  
HETATM 3935  C3  BEN Q  25      46.461  20.098  30.880  1.00  0.00           C  
HETATM 3936  C4  BEN Q  25      47.265  21.238  30.800  1.00  0.00           C  
HETATM 3937  C5  BEN Q  25      48.061  21.453  29.671  1.00  0.00           C  
HETATM 3938  C6  BEN Q  25      48.052  20.530  28.624  1.00  0.00           C  
HETATM 3939  H7  BEN Q  25      47.240  18.670  27.890  1.00  0.00           H  
HETATM 3940  H8  BEN Q  25      45.826  18.289  29.895  1.00  0.00           H  
HETATM 3941  H9  BEN Q  25      45.843  19.932  31.758  1.00  0.00           H  
HETATM 3942  H10 BEN Q  25      47.272  21.958  31.614  1.00  0.00           H  
HETATM 3943  H11 BEN Q  25      48.687  22.339  29.609  1.00  0.00           H  
HETATM 3944  H12 BEN Q  25      48.670  20.696  27.746  1.00  0.00           H  
HETATM 3945  C1  BEN Q  26      42.991  17.887  37.011  1.00  0.00           C  
HETATM 3946  C2  BEN Q  26      42.050  18.576  37.782  1.00  0.00           C  
HETATM 3947  C3  BEN Q  26      41.368  17.914  38.805  1.00  0.00           C  
HETATM 3948  C4  BEN Q  26      41.625  16.564  39.059  1.00  0.00           C  
HETATM 3949  C5  BEN Q  26      42.566  15.876  38.287  1.00  0.00           C  
HETATM 3950  C6  BEN Q  26      43.248  16.538  37.264  1.00  0.00           C  
HETATM 3951  H7  BEN Q  26      43.523  18.403  36.216  1.00  0.00           H  
HETATM 3952  H8  BEN Q  26      41.850  19.625  37.586  1.00  0.00           H  
HETATM 3953  H9  BEN Q  26      40.637  18.448  39.406  1.00  0.00           H  
HETATM 3954  H10 BEN Q  26      41.093  16.049  39.854  1.00  0.00           H  
HETATM 3955  H11 BEN Q  26      42.766  14.826  38.484  1.00  0.00           H  
HETATM 3956  H12 BEN Q  26      43.979  16.003  36.664  1.00  0.00           H  
HETATM 3957  C1  BEN Q  27      28.633  17.323  39.895  1.00  0.00           C  
HETATM 3958  C2  BEN Q  27      29.781  16.654  40.329  1.00  0.00           C  
HETATM 3959  C3  BEN Q  27      31.032  17.259  40.197  1.00  0.00           C  
HETATM 3960  C4  BEN Q  27      31.138  18.532  39.633  1.00  0.00           C  
HETATM 3961  C5  BEN Q  27      29.989  19.201  39.199  1.00  0.00           C  
HETATM 3962  C6  BEN Q  27      28.739  18.597  39.330  1.00  0.00           C  
HETATM 3963  H7  BEN Q  27      27.659  16.852  39.996  1.00  0.00           H  
HETATM 3964  H8  BEN Q  27      29.699  15.664  40.767  1.00  0.00           H  
HETATM 3965  H9  BEN Q  27      31.926  16.739  40.535  1.00  0.00           H  
HETATM 3966  H10 BEN Q  27      32.112  19.004  39.531  1.00  0.00           H  
HETATM 3967  H11 BEN Q  27      30.072  20.191  38.760  1.00  0.00           H  
HETATM 3968  H12 BEN Q  27      27.845  19.116  38.993  1.00  0.00           H  
HETATM 3969  C1  BEN Q  29      46.351  24.539  28.033  1.00  0.00           C  
HETATM 3970  C2  BEN Q  29      46.200  24.789  29.399  1.00  0.00           C  
HETATM 3971  C3  BEN Q  29      44.940  24.691  29.992  1.00  0.00           C  
HETATM 3972  C4  BEN Q  29      43.829  24.345  29.218  1.00  0.00           C  
HETATM 3973  C5  BEN Q  29      43.980  24.095  27.852  1.00  0.00           C  
HETATM 3974  C6  BEN Q  29      45.240  24.193  27.259  1.00  0.00           C  
HETATM 3975  H7  BEN Q  29      47.332  24.615  27.571  1.00  0.00           H  
HETATM 3976  H8  BEN Q  29      47.065  25.059  30.000  1.00  0.00           H  
HETATM 3977  H9  BEN Q  29      44.822  24.886  31.055  1.00  0.00           H  
HETATM 3978  H10 BEN Q  29      42.848  24.269  29.680  1.00  0.00           H  
HETATM 3979  H11 BEN Q  29      43.115  23.825  27.251  1.00  0.00           H  
HETATM 3980  H12 BEN Q  29      45.358  23.998  26.196  1.00  0.00           H  
HETATM 3981  C1  BEN Q  31      37.369  19.818  36.371  1.00  0.00           C  
HETATM 3982  C2  BEN Q  31      37.925  20.260  37.574  1.00  0.00           C  
HETATM 3983  C3  BEN Q  31      39.150  20.929  37.572  1.00  0.00           C  
HETATM 3984  C4  BEN Q  31      39.821  21.157  36.367  1.00  0.00           C  
HETATM 3985  C5  BEN Q  31      39.264  20.715  35.164  1.00  0.00           C  
HETATM 3986  C6  BEN Q  31      38.039  20.046  35.166  1.00  0.00           C  
HETATM 3987  H7  BEN Q  31      36.414  19.297  36.372  1.00  0.00           H  
HETATM 3988  H8  BEN Q  31      37.404  20.083  38.511  1.00  0.00           H  
HETATM 3989  H9  BEN Q  31      39.585  21.273  38.507  1.00  0.00           H  
HETATM 3990  H10 BEN Q  31      40.775  21.678  36.366  1.00  0.00           H  
HETATM 3991  H11 BEN Q  31      39.785  20.892  34.227  1.00  0.00           H  
HETATM 3992  H12 BEN Q  31      37.605  19.702  34.231  1.00  0.00           H  
HETATM 3993  C1  BEN Q  32      32.006  22.389  29.719  1.00  0.00           C  
HETATM 3994  C2  BEN Q  32      32.491  21.602  28.672  1.00  0.00           C  
HETATM 3995  C3  BEN Q  32      33.740  20.987  28.781  1.00  0.00           C  
HETATM 3996  C4  BEN Q  32      34.504  21.158  29.938  1.00  0.00           C  
HETATM 3997  C5  BEN Q  32      34.018  21.946  30.985  1.00  0.00           C  
HETATM 3998  C6  BEN Q  32      32.770  22.560  30.875  1.00  0.00           C  
HETATM 3999  H7  BEN Q  32      31.033  22.868  29.632  1.00  0.00           H  
HETATM 4000  H8  BEN Q  32      31.896  21.469  27.771  1.00  0.00           H  
HETATM 4001  H9  BEN Q  32      34.118  20.374  27.967  1.00  0.00           H  
HETATM 4002  H10 BEN Q  32      35.476  20.679  30.024  1.00  0.00           H  
HETATM 4003  H11 BEN Q  32      34.613  22.079  31.886  1.00  0.00           H  
HETATM 4004  H12 BEN Q  32      32.391  23.173  31.690  1.00  0.00           H  
HETATM 4005  C1  FUR Q  34      35.600  17.936  39.769  1.00  0.00           C  
HETATM 4006  C2  FUR Q  34      36.221  17.967  40.980  1.00  0.00           C  
HETATM 4007  C3  FUR Q  34      35.238  17.559  41.942  1.00  0.00           C  
HETATM 4008  C4  FUR Q  34      34.100  17.314  41.237  1.00  0.00           C  
HETATM 4009  O5  FUR Q  34      34.303  17.541  39.908  1.00  0.00           O  
HETATM 4010  H6  FUR Q  34      35.916  18.156  38.760  1.00  0.00           H  
HETATM 4011  H7  FUR Q  34      37.249  18.245  41.168  1.00  0.00           H  
HETATM 4012  H8  FUR Q  34      35.365  17.462  43.012  1.00  0.00           H  
HETATM 4013  H9  FUR Q  34      33.106  16.989  41.509  1.00  0.00           H  
HETATM 4014  C1  FUR Q  35      45.346  22.940  35.515  1.00  0.00           C  
HETATM 4015  C2  FUR Q  35      45.771  21.690  35.843  1.00  0.00           C  
HETATM 4016  C3  FUR Q  35      44.976  20.782  35.065  1.00  0.00           C  
HETATM 4017  C4  FUR Q  35      44.133  21.557  34.328  1.00  0.00           C  
HETATM 4018  O5  FUR Q  35      44.345  22.878  34.590  1.00  0.00           O  
HETATM 4019  H6  FUR Q  35      45.631  23.933  35.827  1.00  0.00           H  
HETATM 4020  H7  FUR Q  35      46.551  21.440  36.550  1.00  0.00           H  
HETATM 4021  H8  FUR Q  35      45.028  19.702  35.060  1.00  0.00           H  
HETATM 4022  H9  FUR Q  35      43.360  21.343  33.605  1.00  0.00           H  
HETATM 4023  C1  FUR Q  37      29.952  20.048  40.085  1.00  0.00           C  
HETATM 4024  C2  FUR Q  37      30.358  18.749  40.085  1.00  0.00           C  
HETATM 4025  C3  FUR Q  37      29.389  18.028  39.309  1.00  0.00           C  
HETATM 4026  C4  FUR Q  37      28.474  18.949  38.900  1.00  0.00           C  
HETATM 4027  O5  FUR Q  37      28.802  20.187  39.366  1.00  0.00           O  
HETATM 4028  H6  FUR Q  37      30.342  20.954  40.523  1.00  0.00           H  
HETATM 4029  H7  FUR Q  37      31.236  18.350  40.576  1.00  0.00           H  
HETATM 4030  H8  FUR Q  37      29.381  16.970  39.088  1.00  0.00           H  
HETATM 4031  H9  FUR Q  37      27.575  18.896  38.304  1.00  0.00           H  
HETATM 4032  C1  FUR Q  38      40.526  22.244  37.331  1.00  0.00           C  
HETATM 4033  C2  FUR Q  38      40.945  21.135  37.999  1.00  0.00           C  
HETATM 4034  C3  FUR Q  38      39.904  20.159  37.843  1.00  0.00           C  
HETATM 4035  C4  FUR Q  38      38.937  20.755  37.092  1.00  0.00           C  
HETATM 4036  O5  FUR Q  38      39.301  22.030  36.771  1.00  0.00           O  
HETATM 4037  H6  FUR Q  38      40.953  23.221  37.163  1.00  0.00           H  
HETATM 4038  H7  FUR Q  38      41.877  21.020  38.537  1.00  0.00           H  
HETATM 4039  H8  FUR Q  38      39.882  19.152  38.237  1.00  0.00           H  
HETATM 4040  H9  FUR Q  38      37.978  20.435  36.714  1.00  0.00           H  
HETATM 4041  C1  FUR Q  39      47.922  23.377  29.642  1.00  0.00           C  
HETATM 4042  C2  FUR Q  39      47.352  24.608  29.752  1.00  0.00           C  
HETATM 4043  C3  FUR Q  39      46.697  24.630  31.029  1.00  0.00           C  
HETATM 4044  C4  FUR Q  39      46.922  23.411  31.590  1.00  0.00           C  
HETATM 4045  O5  FUR Q  39      47.669  22.632  30.756  1.00  0.00           O  
HETATM 4046  H6  FUR Q  39      48.510  22.890  28.878  1.00  0.00           H  
HETATM 4047  H7  FUR Q  39      47.390  25.402  29.019  1.00  0.00           H  
HETATM 4048  H8  FUR Q  39      46.135  25.445  31.467  1.00  0.00           H  
HETATM 4049  H9  FUR Q  39      46.640  22.955  32.527  1.00  0.00           H  
HETATM 4050  C1  FUR Q  40      25.881  19.943  44.062  1.00  0.00           C  
HETATM 4051  C2  FUR Q  40      27.066  19.576  44.622  1.00  0.00           C  
HETATM 4052  C3  FUR Q  40      27.892  19.116  43.540  1.00  0.00           C  
HETATM 4053  C4  FUR Q  40      27.140  19.242  42.413  1.00  0.00           C  
HETATM 4054  O5  FUR Q  40      25.908  19.746  42.713  1.00  0.00           O  
HETATM 4055  H6  FUR Q  40      24.960  20.344  44.456  1.00  0.00           H  
HETATM 4056  H7  FUR Q  40      27.324  19.624  45.671  1.00  0.00           H  
HETATM 4057  H8  FUR Q  40      28.905  18.743  43.600  1.00  0.00           H  
HETATM 4058  H9  FUR Q  40      27.317  19.032  41.369  1.00  0.00           H  
HETATM 4059  C1  FUR Q  43      35.011  23.052  32.976  1.00  0.00           C  
HETATM 4060  C2  FUR Q  43      35.423  21.803  32.626  1.00  0.00           C  
HETATM 4061  C3  FUR Q  43      36.021  21.930  31.327  1.00  0.00           C  
HETATM 4062  C4  FUR Q  43      35.923  23.247  30.995  1.00  0.00           C  
HETATM 4063  O5  FUR Q  43      35.308  23.947  31.991  1.00  0.00           O  
HETATM 4064  H6  FUR Q  43      34.514  23.460  33.842  1.00  0.00           H  
HETATM 4065  H7  FUR Q  43      35.316  20.902  33.215  1.00  0.00           H  
HETATM 4066  H8  FUR Q  43      36.462  21.147  30.727  1.00  0.00           H  
HETATM 4067  H9  FUR Q  43      36.224  23.826  30.134  1.00  0.00           H  
HETATM 4068  C1  IMD Q  45      44.733  13.929  35.083  1.00  0.00           C  
HETATM 4069  N2  IMD Q  45      44.089  14.983  35.693  1.00  0.00           N  
HETATM 4070  C3  IMD Q  45      45.637  13.349  35.937  1.00  0.00           C  
HETATM 4071  C4  IMD Q  45      44.597  15.042  36.905  1.00  0.00           C  
HETATM 4072  N5  IMD Q  45      45.540  14.074  37.107  1.00  0.00           N  
HETATM 4073  H6  IMD Q  45      44.507  13.650  34.063  1.00  0.00           H  
HETATM 4074  H7  IMD Q  45      46.318  12.518  35.831  1.00  0.00           H  
HETATM 4075  H8  IMD Q  45      46.069  13.917  37.952  1.00  0.00           H  
HETATM 4076  H9  IMD Q  45      44.325  15.754  37.673  1.00  0.00           H  
HETATM 4077  C1  IMD Q  47      41.853  16.848  39.397  1.00  0.00           C  
HETATM 4078  N2  IMD Q  47      40.644  16.269  39.073  1.00  0.00           N  
HETATM 4079  C3  IMD Q  47      42.795  15.889  39.676  1.00  0.00           C  
HETATM 4080  C4  IMD Q  47      40.851  14.973  39.157  1.00  0.00           C  
HETATM 4081  N5  IMD Q  47      42.136  14.685  39.518  1.00  0.00           N  
HETATM 4082  H6  IMD Q  47      41.974  17.923  39.408  1.00  0.00           H  
HETATM 4083  H7  IMD Q  47      43.834  15.942  39.964  1.00  0.00           H  
HETATM 4084  H8  IMD Q  47      42.534  13.768  39.647  1.00  0.00           H  
HETATM 4085  H9  IMD Q  47      40.117  14.201  38.969  1.00  0.00           H  
HETATM 4086  C1  IMD Q  49      34.456  17.405  41.465  1.00  0.00           C  
HETATM 4087  N2  IMD Q  49      34.227  18.285  40.428  1.00  0.00           N  
HETATM 4088  C3  IMD Q  49      35.800  17.190  41.635  1.00  0.00           C  
HETATM 4089  C4  IMD Q  49      35.420  18.601  39.977  1.00  0.00           C  
HETATM 4090  N5  IMD Q  49      36.411  17.966  40.671  1.00  0.00           N  
HETATM 4091  H6  IMD Q  49      33.637  16.977  42.027  1.00  0.00           H  
HETATM 4092  H7  IMD Q  49      36.365  16.582  42.325  1.00  0.00           H  
HETATM 4093  H8  IMD Q  49      37.404  18.046  40.512  1.00  0.00           H  
HETATM 4094  H9  IMD Q  49      35.630  19.276  39.157  1.00  0.00           H  
HETATM 4095  C1  IMD Q  50      47.474  20.619  30.701  1.00  0.00           C  
HETATM 4096  N2  IMD Q  50      48.423  20.695  29.704  1.00  0.00           N  
HETATM 4097  C3  IMD Q  50      46.984  21.865  31.006  1.00  0.00           C  
HETATM 4098  C4  IMD Q  50      48.507  21.974  29.408  1.00  0.00           C  
HETATM 4099  N5  IMD Q  50      47.656  22.729  30.166  1.00  0.00           N  
HETATM 4100  H6  IMD Q  50      47.200  19.670  31.141  1.00  0.00           H  
HETATM 4101  H7  IMD Q  50      46.246  22.209  31.714  1.00  0.00           H  
HETATM 4102  H8  IMD Q  50      47.540  23.730  30.124  1.00  0.00           H  
HETATM 4103  H9  IMD Q  50      49.157  22.411  28.662  1.00  0.00           H  
HETATM 4104  C1  IMD Q  51      28.816  18.617  38.773  1.00  0.00           C  
HETATM 4105  N2  IMD Q  51      29.162  19.919  39.066  1.00  0.00           N  
HETATM 4106  C3  IMD Q  51      29.576  17.735  39.502  1.00  0.00           C  
HETATM 4107  C4  IMD Q  51      30.121  19.827  39.961  1.00  0.00           C  
HETATM 4108  N5  IMD Q  51      30.412  18.527  40.263  1.00  0.00           N  
HETATM 4109  H6  IMD Q  51      28.040  18.391  38.055  1.00  0.00           H  
HETATM 4110  H7  IMD Q  51      29.602  16.657  39.551  1.00  0.00           H  
HETATM 4111  H8  IMD Q  51      31.107  18.202  40.918  1.00  0.00           H  
HETATM 4112  H9  IMD Q  51      30.637  20.657  40.424  1.00  0.00           H  
HETATM 4113  C1  IMD Q  52      36.505  19.756  36.639  1.00  0.00           C  
HETATM 4114  N2  IMD Q  52      36.543  19.269  35.349  1.00  0.00           N  
HETATM 4115  C3  IMD Q  52      37.576  19.300  37.364  1.00  0.00           C  
HETATM 4116  C4  IMD Q  52      37.626  18.527  35.293  1.00  0.00           C  
HETATM 4117  N5  IMD Q  52      38.291  18.509  36.487  1.00  0.00           N  
HETATM 4118  H6  IMD Q  52      35.706  20.406  36.968  1.00  0.00           H  
HETATM 4119  H7  IMD Q  52      37.891  19.454  38.385  1.00  0.00           H  
HETATM 4120  H8  IMD Q  52      39.146  18.012  36.693  1.00  0.00           H  
HETATM 4121  H9  IMD Q  52      37.978  17.982  34.427  1.00  0.00           H  
HETATM 4122  C1  IMD Q  53      40.218  13.229  36.197  1.00  0.00           C  
HETATM 4123  N2  IMD Q  53      39.039  12.556  36.436  1.00  0.00           N  
HETATM 4124  C3  IMD Q  53      41.271  12.607  36.821  1.00  0.00           C  
HETATM 4125  C4  IMD Q  53      39.374  11.537  37.196  1.00  0.00           C  
HETATM 4126  N5  IMD Q  53      40.714  11.519  37.461  1.00  0.00           N  
HETATM 4127  H6  IMD Q  53      40.239  14.123  35.588  1.00  0.00           H  
HETATM 4128  H7  IMD Q  53      42.327  12.825  36.871  1.00  0.00           H  
HETATM 4129  H8  IMD Q  53      41.208  10.840  38.021  1.00  0.00           H  
HETATM 4130  H9  IMD Q  53      38.698  10.785  37.584  1.00  0.00           H  
HETATM 4131  C1  IMD Q  55      46.140  18.376  33.550  1.00  0.00           C  
HETATM 4132  N2  IMD Q  55      46.448  17.084  33.179  1.00  0.00           N  
HETATM 4133  C3  IMD Q  55      46.256  18.534  34.908  1.00  0.00           C  
HETATM 4134  C4  IMD Q  55      46.747  16.467  34.299  1.00  0.00           C  
HETATM 4135  N5  IMD Q  55      46.649  17.297  35.379  1.00  0.00           N  
HETATM 4136  H6  IMD Q  55      45.853  19.116  32.815  1.00  0.00           H  
HETATM 4137  H7  IMD Q  55      46.104  19.377  35.564  1.00  0.00           H  
HETATM 4138  H8  IMD Q  55      46.827  17.056  36.343  1.00  0.00           H  
HETATM 4139  H9  IMD Q  55      47.041  15.429  34.394  1.00  0.00           H  
HETATM 4140  C1  IMD Q  57      45.118  23.160  34.198  1.00  0.00           C  
HETATM 4141  N2  IMD Q  57      43.782  22.957  34.476  1.00  0.00           N  
HETATM 4142  C3  IMD Q  57      45.911  22.442  35.059  1.00  0.00           C  
HETATM 4143  C4  IMD Q  57      43.767  22.127  35.495  1.00  0.00           C  
HETATM 4144  N5  IMD Q  57      45.029  21.780  35.889  1.00  0.00           N  
HETATM 4145  H6  IMD Q  57      45.430  23.812  33.393  1.00  0.00           H  
HETATM 4146  H7  IMD Q  57      46.981  22.341  35.159  1.00  0.00           H  
HETATM 4147  H8  IMD Q  57      45.274  21.158  36.644  1.00  0.00           H  
HETATM 4148  H9  IMD Q  57      42.883  21.741  35.985  1.00  0.00           H  
HETATM 4149  C1  IMD Q  58      40.394  23.315  37.032  1.00  0.00           C  
HETATM 4150  N2  IMD Q  58      39.996  22.005  36.869  1.00  0.00           N  
HETATM 4151  C3  IMD Q  58      41.314  23.425  38.044  1.00  0.00           C  
HETATM 4152  C4  IMD Q  58      40.668  21.328  37.774  1.00  0.00           C  
HETATM 4153  N5  IMD Q  58      41.482  22.137  38.514  1.00  0.00           N  
HETATM 4154  H6  IMD Q  58      39.993  24.104  36.410  1.00  0.00           H  
HETATM 4155  H7  IMD Q  58      41.848  24.263  38.464  1.00  0.00           H  
HETATM 4156  H8  IMD Q  58      42.094  21.851  39.265  1.00  0.00           H  
HETATM 4157  H9  IMD Q  58      40.609  20.260  37.939  1.00  0.00           H  
HETATM 4158  C1  IMD Q  59      36.011  24.077  32.284  1.00  0.00           C  
HETATM 4159  N2  IMD Q  59      34.948  23.282  32.658  1.00  0.00           N  
HETATM 4160  C3  IMD Q  59      36.582  23.615  31.125  1.00  0.00           C  
HETATM 4161  C4  IMD Q  59      34.876  22.349  31.735  1.00  0.00           C  
HETATM 4162  N5  IMD Q  59      35.842  22.502  30.780  1.00  0.00           N  
HETATM 4163  H6  IMD Q  59      36.303  24.936  32.874  1.00  0.00           H  
HETATM 4164  H7  IMD Q  59      37.415  23.958  30.531  1.00  0.00           H  
HETATM 4165  H8  IMD Q  59      35.990  21.913  29.974  1.00  0.00           H  
HETATM 4166  H9  IMD Q  59      34.154  21.543  31.702  1.00  0.00           H  
HETATM 4167  C1  IMD Q  60      32.269  21.616  26.938  1.00  0.00           C  
HETATM 4168  N2  IMD Q  60      31.713  21.636  28.201  1.00  0.00           N  
HETATM 4169  C3  IMD Q  60      33.565  21.168  26.982  1.00  0.00           C  
HETATM 4170  C4  IMD Q  60      32.663  21.205  29.000  1.00  0.00           C  
HETATM 4171  N5  IMD Q  60      33.808  20.906  28.316  1.00  0.00           N  
HETATM 4172  H6  IMD Q  60      31.701  21.925  26.071  1.00  0.00           H  
HETATM 4173  H7  IMD Q  60      34.315  21.014  26.221  1.00  0.00           H  
HETATM 4174  H8  IMD Q  60      34.670  20.559  28.708  1.00  0.00           H  
HETATM 4175  H9  IMD Q  60      32.585  21.089  30.073  1.00  0.00           H  
HETATM 4176  C1  IDL Q  61      46.498  18.522  34.178  1.00  0.00           C  
HETATM 4177  C2  IDL Q  61      45.587  17.994  33.218  1.00  0.00           C  
HETATM 4178  C3  IDL Q  61      45.351  18.723  32.040  1.00  0.00           C  
HETATM 4179  C4  IDL Q  61      46.008  19.930  31.847  1.00  0.00           C  
HETATM 4180  C5  IDL Q  61      46.907  20.432  32.812  1.00  0.00           C  
HETATM 4181  C6  IDL Q  61      47.164  19.737  33.988  1.00  0.00           C  
HETATM 4182  N7  IDL Q  61      46.549  17.625  35.227  1.00  0.00           N  
HETATM 4183  C8  IDL Q  61      45.102  16.748  33.746  1.00  0.00           C  
HETATM 4184  C9  IDL Q  61      45.708  16.561  34.961  1.00  0.00           C  
HETATM 4185  H10 IDL Q  61      44.659  18.344  31.291  1.00  0.00           H  
HETATM 4186  H11 IDL Q  61      45.832  20.500  30.940  1.00  0.00           H  
HETATM 4187  H12 IDL Q  61      47.408  21.380  32.633  1.00  0.00           H  
HETATM 4188  H13 IDL Q  61      47.856  20.126  34.730  1.00  0.00           H  
HETATM 4189  H14 IDL Q  61      44.394  16.077  33.280  1.00  0.00           H  
HETATM 4190  H15 IDL Q  61      45.612  15.750  35.670  1.00  0.00           H  
HETATM 4191  H16 IDL Q  61      47.112  17.729  36.056  1.00  0.00           H  
HETATM 4192  C1  IDL Q  62      40.919  20.003  38.447  1.00  0.00           C  
HETATM 4193  C2  IDL Q  62      39.771  19.273  38.024  1.00  0.00           C  
HETATM 4194  C3  IDL Q  62      38.788  19.939  37.272  1.00  0.00           C  
HETATM 4195  C4  IDL Q  62      38.963  21.281  36.964  1.00  0.00           C  
HETATM 4196  C5  IDL Q  62      40.110  21.983  37.394  1.00  0.00           C  
HETATM 4197  C6  IDL Q  62      41.102  21.355  38.139  1.00  0.00           C  
HETATM 4198  N7  IDL Q  62      41.717  19.130  39.159  1.00  0.00           N  
HETATM 4199  C8  IDL Q  62      39.925  17.932  38.518  1.00  0.00           C  
HETATM 4200  C9  IDL Q  62      41.114  17.886  39.197  1.00  0.00           C  
HETATM 4201  H10 IDL Q  62      37.900  19.407  36.936  1.00  0.00           H  
HETATM 4202  H11 IDL Q  62      38.209  21.803  36.383  1.00  0.00           H  
HETATM 4203  H12 IDL Q  62      40.220  23.033  37.137  1.00  0.00           H  
HETATM 4204  H13 IDL Q  62      41.984  21.897  38.470  1.00  0.00           H  
HETATM 4205  H14 IDL Q  62      39.239  17.108  38.381  1.00  0.00           H  
HETATM 4206  H15 IDL Q  62      41.590  17.064  39.712  1.00  0.00           H  
HETATM 4207  H16 IDL Q  62      42.600  19.361  39.584  1.00  0.00           H  
HETATM 4208  C1  IDL Q  63      41.906  13.622  37.074  1.00  0.00           C  
HETATM 4209  C2  IDL Q  63      41.995  14.919  36.490  1.00  0.00           C  
HETATM 4210  C3  IDL Q  63      41.088  15.265  35.474  1.00  0.00           C  
HETATM 4211  C4  IDL Q  63      40.136  14.338  35.071  1.00  0.00           C  
HETATM 4212  C5  IDL Q  63      40.066  13.060  35.664  1.00  0.00           C  
HETATM 4213  C6  IDL Q  63      40.948  12.685  36.671  1.00  0.00           C  
HETATM 4214  N7  IDL Q  63      42.896  13.537  38.032  1.00  0.00           N  
HETATM 4215  C8  IDL Q  63      43.081  15.595  37.145  1.00  0.00           C  
HETATM 4216  C9  IDL Q  63      43.599  14.728  38.069  1.00  0.00           C  
HETATM 4217  H10 IDL Q  63      41.134  16.247  35.009  1.00  0.00           H  
HETATM 4218  H11 IDL Q  63      39.431  14.597  34.285  1.00  0.00           H  
HETATM 4219  H12 IDL Q  63      39.311  12.356  35.328  1.00  0.00           H  
HETATM 4220  H13 IDL Q  63      40.894  11.699  37.128  1.00  0.00           H  
HETATM 4221  H14 IDL Q  63      43.430  16.600  36.951  1.00  0.00           H  
HETATM 4222  H15 IDL Q  63      44.420  14.855  38.761  1.00  0.00           H  
HETATM 4223  H16 IDL Q  63      43.079  12.736  38.613  1.00  0.00           H  
HETATM 4224  C1  IDL Q  64      44.342  21.138  35.224  1.00  0.00           C  
HETATM 4225  C2  IDL Q  64      44.255  21.835  33.986  1.00  0.00           C  
HETATM 4226  C3  IDL Q  64      43.425  21.319  32.976  1.00  0.00           C  
HETATM 4227  C4  IDL Q  64      42.717  20.149  33.216  1.00  0.00           C  
HETATM 4228  C5  IDL Q  64      42.817  19.475  34.451  1.00  0.00           C  
HETATM 4229  C6  IDL Q  64      43.629  19.959  35.471  1.00  0.00           C  
HETATM 4230  N7  IDL Q  64      45.212  21.845  36.030  1.00  0.00           N  
HETATM 4231  C8  IDL Q  64      45.112  22.985  34.095  1.00  0.00           C  
HETATM 4232  C9  IDL Q  64      45.671  22.954  35.345  1.00  0.00           C  
HETATM 4233  H10 IDL Q  64      43.340  21.830  32.021  1.00  0.00           H  
HETATM 4234  H11 IDL Q  64      42.072  19.742  32.442  1.00  0.00           H  
HETATM 4235  H12 IDL Q  64      42.251  18.561  34.609  1.00  0.00           H  
HETATM 4236  H13 IDL Q  64      43.707  19.439  36.422  1.00  0.00           H  
HETATM 4237  H14 IDL Q  64      45.288  23.737  33.339  1.00  0.00           H  
HETATM 4238  H15 IDL Q  64      46.367  23.636  35.813  1.00  0.00           H  
HETATM 4239  H16 IDL Q  64      45.472  21.593  36.970  1.00  0.00           H  
HETATM 4240  C1  IDL Q  65      34.175  16.004  40.516  1.00  0.00           C  
HETATM 4241  C2  IDL Q  65      33.897  17.363  40.191  1.00  0.00           C  
HETATM 4242  C3  IDL Q  65      32.607  17.700  39.744  1.00  0.00           C  
HETATM 4243  C4  IDL Q  65      31.647  16.702  39.634  1.00  0.00           C  
HETATM 4244  C5  IDL Q  65      31.945  15.363  39.963  1.00  0.00           C  
HETATM 4245  C6  IDL Q  65      33.211  14.996  40.408  1.00  0.00           C  
HETATM 4246  N7  IDL Q  65      35.493  15.944  40.922  1.00  0.00           N  
HETATM 4247  C8  IDL Q  65      35.107  18.103  40.420  1.00  0.00           C  
HETATM 4248  C9  IDL Q  65      36.048  17.210  40.862  1.00  0.00           C  
HETATM 4249  H10 IDL Q  65      32.367  18.729  39.487  1.00  0.00           H  
HETATM 4250  H11 IDL Q  65      30.647  16.953  39.289  1.00  0.00           H  
HETATM 4251  H12 IDL Q  65      31.174  14.605  39.866  1.00  0.00           H  
HETATM 4252  H13 IDL Q  65      33.440  13.964  40.660  1.00  0.00           H  
HETATM 4253  H14 IDL Q  65      35.258  19.163  40.277  1.00  0.00           H  
HETATM 4254  H15 IDL Q  65      37.080  17.367  41.144  1.00  0.00           H  
HETATM 4255  H16 IDL Q  65      35.976  15.110  41.216  1.00  0.00           H  
HETATM 4256  C1  MNO Q  69      46.541  20.202  33.538  1.00  0.00           C  
HETATM 4257  O2  MNO Q  69      47.662  20.574  32.751  1.00  0.00           O  
HETATM 4258  H3  MNO Q  69      48.190  21.200  33.270  1.00  0.00           H  
HETATM 4259  H4  MNO Q  69      45.958  19.498  32.940  1.00  0.00           H  
HETATM 4260  H5  MNO Q  69      46.829  19.698  34.474  1.00  0.00           H  
HETATM 4261  H6  MNO Q  69      45.895  21.057  33.787  1.00  0.00           H  
HETATM 4262  C1  MNO Q  70      35.069  22.866  33.202  1.00  0.00           C  
HETATM 4263  O2  MNO Q  70      35.503  23.535  34.376  1.00  0.00           O  
HETATM 4264  H3  MNO Q  70      34.974  23.202  35.115  1.00  0.00           H  
HETATM 4265  H4  MNO Q  70      35.675  23.251  32.378  1.00  0.00           H  
HETATM 4266  H5  MNO Q  70      35.217  21.776  33.254  1.00  0.00           H  
HETATM 4267  H6  MNO Q  70      34.011  23.061  32.968  1.00  0.00           H  
HETATM 4268  C1  MNO Q  71      41.294  25.120  37.938  1.00  0.00           C  
HETATM 4269  O2  MNO Q  71      41.053  23.722  37.916  1.00  0.00           O  
HETATM 4270  H3  MNO Q  71      41.761  23.294  38.418  1.00  0.00           H  
HETATM 4271  H4  MNO Q  71      40.487  25.587  37.369  1.00  0.00           H  
HETATM 4272  H5  MNO Q  71      41.279  25.538  38.958  1.00  0.00           H  
HETATM 4273  H6  MNO Q  71      42.250  25.395  37.465  1.00  0.00           H  
HETATM 4274  C1  MNO Q  72      46.584  24.679  31.355  1.00  0.00           C  
HETATM 4275  O2  MNO Q  72      47.122  23.637  32.154  1.00  0.00           O  
HETATM 4276  H3  MNO Q  72      47.287  23.999  33.035  1.00  0.00           H  
HETATM 4277  H4  MNO Q  72      46.403  24.254  30.364  1.00  0.00           H  
HETATM 4278  H5  MNO Q  72      45.627  25.061  31.742  1.00  0.00           H  
HETATM 4279  H6  MNO Q  72      47.276  25.528  31.240  1.00  0.00           H  
HETATM 4280  C1  MNO Q  73      34.640  18.344  40.191  1.00  0.00           C  
HETATM 4281  O2  MNO Q  73      34.019  19.360  39.420  1.00  0.00           O  
HETATM 4282  H3  MNO Q  73      34.705  19.994  39.163  1.00  0.00           H  
HETATM 4283  H4  MNO Q  73      33.855  17.638  40.472  1.00  0.00           H  
HETATM 4284  H5  MNO Q  73      35.409  17.793  39.627  1.00  0.00           H  
HETATM 4285  H6  MNO Q  73      35.099  18.731  41.115  1.00  0.00           H  
HETATM 4286  C1  MNO Q  75      41.015  19.475  38.640  1.00  0.00           C  
HETATM 4287  O2  MNO Q  75      40.882  20.885  38.731  1.00  0.00           O  
HETATM 4288  H3  MNO Q  75      41.300  21.167  39.558  1.00  0.00           H  
HETATM 4289  H4  MNO Q  75      40.540  19.175  37.703  1.00  0.00           H  
HETATM 4290  H5  MNO Q  75      42.066  19.149  38.611  1.00  0.00           H  
HETATM 4291  H6  MNO Q  75      40.511  18.947  39.464  1.00  0.00           H  
HETATM 4292  C1  MNO Q  78      45.611  22.982  35.538  1.00  0.00           C  
HETATM 4293  O2  MNO Q  78      44.286  23.385  35.848  1.00  0.00           O  
HETATM 4294  H3  MNO Q  78      44.239  23.522  36.806  1.00  0.00           H  
HETATM 4295  H4  MNO Q  78      45.648  22.833  34.456  1.00  0.00           H  
HETATM 4296  H5  MNO Q  78      46.360  23.744  35.804  1.00  0.00           H  
HETATM 4297  H6  MNO Q  78      45.891  22.034  36.023  1.00  0.00           H  
HETATM 4298  C1  MNO Q  79      48.619  23.954  28.399  1.00  0.00           C  
HETATM 4299  O2  MNO Q  79      49.311  23.607  29.588  1.00  0.00           O  
HETATM 4300  H3  MNO Q  79      49.476  24.425  30.080  1.00  0.00           H  
HETATM 4301  H4  MNO Q  79      48.441  23.022  27.857  1.00  0.00           H  
HETATM 4302  H5  MNO Q  79      47.643  24.424  28.598  1.00  0.00           H  
HETATM 4303  H6  MNO Q  79      49.201  24.624  27.748  1.00  0.00           H  
HETATM 4304  C1  MNO Q  80      39.860  12.365  39.479  1.00  0.00           C  
HETATM 4305  O2  MNO Q  80      40.245  13.678  39.103  1.00  0.00           O  
HETATM 4306  H3  MNO Q  80      41.202  13.749  39.227  1.00  0.00           H  
HETATM 4307  H4  MNO Q  80      38.778  12.301  39.333  1.00  0.00           H  
HETATM 4308  H5  MNO Q  80      40.334  11.589  38.859  1.00  0.00           H  
HETATM 4309  H6  MNO Q  80      40.076  12.145  40.536  1.00  0.00           H  
HETATM 4310  C1  MNO Q  82      47.894  20.777  29.527  1.00  0.00           C  
HETATM 4311  O2  MNO Q  82      49.285  20.494  29.556  1.00  0.00           O  
HETATM 4312  H3  MNO Q  82      49.721  21.107  28.946  1.00  0.00           H  
HETATM 4313  H4  MNO Q  82      47.417  20.079  30.219  1.00  0.00           H  
HETATM 4314  H5  MNO Q  82      47.662  21.800  29.860  1.00  0.00           H  
HETATM 4315  H6  MNO Q  82      47.451  20.626  28.530  1.00  0.00           H  
HETATM 4316  C1  MNO Q  83      37.658  19.257  37.501  1.00  0.00           C  
HETATM 4317  O2  MNO Q  83      36.296  19.584  37.271  1.00  0.00           O  
HETATM 4318  H3  MNO Q  83      35.980  20.080  38.040  1.00  0.00           H  
HETATM 4319  H4  MNO Q  83      37.998  18.698  36.625  1.00  0.00           H  
HETATM 4320  H5  MNO Q  83      38.296  20.147  37.607  1.00  0.00           H  
HETATM 4321  H6  MNO Q  83      37.797  18.621  38.389  1.00  0.00           H  
HETATM 4322  C1  MNO Q  84      29.761  19.444  40.186  1.00  0.00           C  
HETATM 4323  O2  MNO Q  84      29.194  20.478  39.397  1.00  0.00           O  
HETATM 4324  H3  MNO Q  84      29.918  20.923  38.933  1.00  0.00           H  
HETATM 4325  H4  MNO Q  84      28.933  18.953  40.702  1.00  0.00           H  
HETATM 4326  H5  MNO Q  84      30.285  18.686  39.581  1.00  0.00           H  
HETATM 4327  H6  MNO Q  84      30.461  19.825  40.946  1.00  0.00           H  
HETATM 4328  C1  MNO Q  85      31.870  23.197  30.489  1.00  0.00           C  
HETATM 4329  O2  MNO Q  85      30.717  23.986  30.245  1.00  0.00           O  
HETATM 4330  H3  MNO Q  85      30.352  24.246  31.103  1.00  0.00           H  
HETATM 4331  H4  MNO Q  85      32.269  22.912  29.512  1.00  0.00           H  
HETATM 4332  H5  MNO Q  85      32.655  23.747  31.031  1.00  0.00           H  
HETATM 4333  H6  MNO Q  85      31.643  22.275  31.047  1.00  0.00           H  
HETATM 4334  C1  MNO Q  86      33.891  20.161  28.291  1.00  0.00           C  
HETATM 4335  O2  MNO Q  86      33.784  21.545  27.995  1.00  0.00           O  
HETATM 4336  H3  MNO Q  86      34.642  21.952  28.183  1.00  0.00           H  
HETATM 4337  H4  MNO Q  86      32.916  19.717  28.074  1.00  0.00           H  
HETATM 4338  H5  MNO Q  86      34.644  19.652  27.669  1.00  0.00           H  
HETATM 4339  H6  MNO Q  86      34.126  19.969  29.348  1.00  0.00           H  
HETATM 4340  C1  PPN Q  88      40.797  22.315  37.067  1.00  0.00           C  
HETATM 4341  C2  PPN Q  88      41.518  21.089  36.499  1.00  0.00           C  
HETATM 4342  C3  PPN Q  88      40.591  20.169  35.699  1.00  0.00           C  
HETATM 4343  H4  PPN Q  88      41.479  22.957  37.634  1.00  0.00           H  
HETATM 4344  H5  PPN Q  88      40.358  22.922  36.265  1.00  0.00           H  
HETATM 4345  H6  PPN Q  88      39.982  22.018  37.739  1.00  0.00           H  
HETATM 4346  H7  PPN Q  88      42.349  21.418  35.858  1.00  0.00           H  
HETATM 4347  H8  PPN Q  88      41.974  20.520  37.321  1.00  0.00           H  
HETATM 4348  H9  PPN Q  88      41.129  19.300  35.303  1.00  0.00           H  
HETATM 4349  H10 PPN Q  88      39.769  19.796  36.322  1.00  0.00           H  
HETATM 4350  H11 PPN Q  88      40.145  20.700  34.847  1.00  0.00           H  
HETATM 4351  C1  PPN Q  89      29.582  19.755  39.241  1.00  0.00           C  
HETATM 4352  C2  PPN Q  89      29.780  18.499  40.096  1.00  0.00           C  
HETATM 4353  C3  PPN Q  89      28.816  18.430  41.285  1.00  0.00           C  
HETATM 4354  H4  PPN Q  89      30.281  19.783  38.398  1.00  0.00           H  
HETATM 4355  H5  PPN Q  89      28.564  19.798  38.833  1.00  0.00           H  
HETATM 4356  H6  PPN Q  89      29.738  20.665  39.834  1.00  0.00           H  
HETATM 4357  H7  PPN Q  89      29.651  17.606  39.469  1.00  0.00           H  
HETATM 4358  H8  PPN Q  89      30.815  18.467  40.462  1.00  0.00           H  
HETATM 4359  H9  PPN Q  89      28.978  17.524  41.882  1.00  0.00           H  
HETATM 4360  H10 PPN Q  89      28.946  19.292  41.951  1.00  0.00           H  
HETATM 4361  H11 PPN Q  89      27.773  18.426  40.949  1.00  0.00           H  
HETATM 4362  C1  PPN Q  90      45.385  22.397  35.346  1.00  0.00           C  
HETATM 4363  C2  PPN Q  90      46.007  20.997  35.308  1.00  0.00           C  
HETATM 4364  C3  PPN Q  90      46.979  20.809  34.137  1.00  0.00           C  
HETATM 4365  H4  PPN Q  90      44.694  22.507  36.190  1.00  0.00           H  
HETATM 4366  H5  PPN Q  90      46.157  23.169  35.444  1.00  0.00           H  
HETATM 4367  H6  PPN Q  90      44.823  22.605  34.427  1.00  0.00           H  
HETATM 4368  H7  PPN Q  90      46.532  20.804  36.253  1.00  0.00           H  
HETATM 4369  H8  PPN Q  90      45.209  20.244  35.243  1.00  0.00           H  
HETATM 4370  H9  PPN Q  90      47.410  19.801  34.131  1.00  0.00           H  
HETATM 4371  H10 PPN Q  90      46.473  20.961  33.175  1.00  0.00           H  
HETATM 4372  H11 PPN Q  90      47.807  21.527  34.193  1.00  0.00           H  
HETATM 4373  C1  PPN Q  91      35.021  22.567  33.077  1.00  0.00           C  
HETATM 4374  C2  PPN Q  91      35.985  21.753  32.208  1.00  0.00           C  
HETATM 4375  C3  PPN Q  91      36.377  22.475  30.915  1.00  0.00           C  
HETATM 4376  H4  PPN Q  91      34.756  22.030  33.995  1.00  0.00           H  
HETATM 4377  H5  PPN Q  91      35.467  23.527  33.369  1.00  0.00           H  
HETATM 4378  H6  PPN Q  91      34.091  22.785  32.538  1.00  0.00           H  
HETATM 4379  H7  PPN Q  91      36.891  21.521  32.785  1.00  0.00           H  
HETATM 4380  H8  PPN Q  91      35.525  20.786  31.960  1.00  0.00           H  
HETATM 4381  H9  PPN Q  91      37.066  21.874  30.310  1.00  0.00           H  
HETATM 4382  H10 PPN Q  91      35.494  22.691  30.299  1.00  0.00           H  
HETATM 4383  H11 PPN Q  91      36.870  23.432  31.130  1.00  0.00           H  
HETATM 4384  C1  PYD Q  92      46.761  23.313  31.464  1.00  0.00           C  
HETATM 4385  N2  PYD Q  92      47.858  23.249  30.700  1.00  0.00           N  
HETATM 4386  C3  PYD Q  92      47.926  24.091  29.662  1.00  0.00           C  
HETATM 4387  C4  PYD Q  92      46.929  25.016  29.343  1.00  0.00           C  
HETATM 4388  C5  PYD Q  92      45.794  25.068  30.151  1.00  0.00           C  
HETATM 4389  C6  PYD Q  92      45.705  24.199  31.238  1.00  0.00           C  
HETATM 4390  H7  PYD Q  92      46.723  22.621  32.304  1.00  0.00           H  
HETATM 4391  H8  PYD Q  92      48.826  24.023  29.050  1.00  0.00           H  
HETATM 4392  H9  PYD Q  92      47.043  25.673  28.486  1.00  0.00           H  
HETATM 4393  H10 PYD Q  92      44.994  25.774  29.938  1.00  0.00           H  
HETATM 4394  H11 PYD Q  92      44.841  24.203  31.895  1.00  0.00           H  
HETATM 4395  C1  PYD Q  94      40.422  21.133  37.549  1.00  0.00           C  
HETATM 4396  N2  PYD Q  94      40.012  21.259  36.281  1.00  0.00           N  
HETATM 4397  C3  PYD Q  94      40.729  20.631  35.342  1.00  0.00           C  
HETATM 4398  C4  PYD Q  94      41.865  19.865  35.616  1.00  0.00           C  
HETATM 4399  C5  PYD Q  94      42.279  19.744  36.943  1.00  0.00           C  
HETATM 4400  C6  PYD Q  94      41.542  20.392  37.933  1.00  0.00           C  
HETATM 4401  H7  PYD Q  94      39.825  21.651  38.297  1.00  0.00           H  
HETATM 4402  H8  PYD Q  94      40.379  20.745  34.317  1.00  0.00           H  
HETATM 4403  H9  PYD Q  94      42.406  19.379  34.809  1.00  0.00           H  
HETATM 4404  H10 PYD Q  94      43.157  19.157  37.199  1.00  0.00           H  
HETATM 4405  H11 PYD Q  94      41.825  20.328  38.979  1.00  0.00           H  
HETATM 4406  C1  PYD Q  95      47.231  16.142  34.968  1.00  0.00           C  
HETATM 4407  N2  PYD Q  95      47.012  16.239  33.651  1.00  0.00           N  
HETATM 4408  C3  PYD Q  95      45.948  15.592  33.160  1.00  0.00           C  
HETATM 4409  C4  PYD Q  95      45.073  14.832  33.940  1.00  0.00           C  
HETATM 4410  C5  PYD Q  95      45.316  14.741  35.311  1.00  0.00           C  
HETATM 4411  C6  PYD Q  95      46.420  15.411  35.838  1.00  0.00           C  
HETATM 4412  H7  PYD Q  95      48.100  16.676  35.348  1.00  0.00           H  
HETATM 4413  H8  PYD Q  95      45.787  15.683  32.086  1.00  0.00           H  
HETATM 4414  H9  PYD Q  95      44.226  14.329  33.483  1.00  0.00           H  
HETATM 4415  H10 PYD Q  95      44.659  14.161  35.954  1.00  0.00           H  
HETATM 4416  H11 PYD Q  95      46.650  15.369  36.898  1.00  0.00           H  
HETATM 4417  C1  PYD Q  98      47.795  20.250  34.345  1.00  0.00           C  
HETATM 4418  N2  PYD Q  98      47.447  19.805  33.131  1.00  0.00           N  
HETATM 4419  C3  PYD Q  98      46.143  19.812  32.831  1.00  0.00           C  
HETATM 4420  C4  PYD Q  98      45.146  20.252  33.705  1.00  0.00           C  
HETATM 4421  C5  PYD Q  98      45.528  20.712  34.965  1.00  0.00           C  
HETATM 4422  C6  PYD Q  98      46.882  20.712  35.295  1.00  0.00           C  
HETATM 4423  H7  PYD Q  98      48.861  20.237  34.570  1.00  0.00           H  
HETATM 4424  H8  PYD Q  98      45.880  19.446  31.838  1.00  0.00           H  
HETATM 4425  H9  PYD Q  98      44.104  20.233  33.403  1.00  0.00           H  
HETATM 4426  H10 PYD Q  98      44.783  21.063  35.676  1.00  0.00           H  
HETATM 4427  H11 PYD Q  98      47.227  21.061  36.264  1.00  0.00           H  
HETATM 4428  C1  PYD Q  99      34.389  18.133  41.088  1.00  0.00           C  
HETATM 4429  N2  PYD Q  99      33.961  18.516  39.878  1.00  0.00           N  
HETATM 4430  C3  PYD Q  99      34.882  18.628  38.913  1.00  0.00           C  
HETATM 4431  C4  PYD Q  99      36.241  18.368  39.102  1.00  0.00           C  
HETATM 4432  C5  PYD Q  99      36.669  17.970  40.368  1.00  0.00           C  
HETATM 4433  C6  PYD Q  99      35.723  17.848  41.386  1.00  0.00           C  
HETATM 4434  H7  PYD Q  99      33.625  18.048  41.858  1.00  0.00           H  
HETATM 4435  H8  PYD Q  99      34.515  18.941  37.936  1.00  0.00           H  
HETATM 4436  H9  PYD Q  99      36.941  18.477  38.279  1.00  0.00           H  
HETATM 4437  H10 PYD Q  99      37.719  17.758  40.558  1.00  0.00           H  
HETATM 4438  H11 PYD Q  99      36.007  17.542  42.387  1.00  0.00           H  
HETATM 4439  C1  PYD Q 100      32.604  21.199  27.538  1.00  0.00           C  
HETATM 4440  N2  PYD Q 100      32.819  21.531  28.818  1.00  0.00           N  
HETATM 4441  C3  PYD Q 100      34.051  21.326  29.301  1.00  0.00           C  
HETATM 4442  C4  PYD Q 100      35.101  20.794  28.551  1.00  0.00           C  
HETATM 4443  C5  PYD Q 100      34.860  20.454  27.220  1.00  0.00           C  
HETATM 4444  C6  PYD Q 100      33.582  20.660  26.699  1.00  0.00           C  
HETATM 4445  H7  PYD Q 100      31.597  21.373  27.164  1.00  0.00           H  
HETATM 4446  H8  PYD Q 100      34.206  21.602  30.344  1.00  0.00           H  
HETATM 4447  H9  PYD Q 100      36.079  20.650  29.000  1.00  0.00           H  
HETATM 4448  H10 PYD Q 100      35.650  20.036  26.600  1.00  0.00           H  
HETATM 4449  H11 PYD Q 100      33.345  20.412  25.670  1.00  0.00           H  
HETATM 4450  C1  PYD Q 101      35.518  22.048  33.325  1.00  0.00           C  
HETATM 4451  N2  PYD Q 101      36.245  20.984  32.966  1.00  0.00           N  
HETATM 4452  C3  PYD Q 101      36.984  21.098  31.856  1.00  0.00           C  
HETATM 4453  C4  PYD Q 101      37.033  22.251  31.071  1.00  0.00           C  
HETATM 4454  C5  PYD Q 101      36.270  23.352  31.460  1.00  0.00           C  
HETATM 4455  C6  PYD Q 101      35.494  23.250  32.614  1.00  0.00           C  
HETATM 4456  H7  PYD Q 101      34.923  21.937  34.231  1.00  0.00           H  
HETATM 4457  H8  PYD Q 101      37.570  20.221  31.580  1.00  0.00           H  
HETATM 4458  H9  PYD Q 101      37.655  22.282  30.179  1.00  0.00           H  
HETATM 4459  H10 PYD Q 101      36.279  24.269  30.876  1.00  0.00           H  
HETATM 4460  H11 PYD Q 101      34.883  24.079  32.957  1.00  0.00           H  
HETATM 4461  C1  PYD Q 104      41.016  15.317  37.990  1.00  0.00           C  
HETATM 4462  N2  PYD Q 104      40.403  16.484  38.228  1.00  0.00           N  
HETATM 4463  C3  PYD Q 104      41.066  17.381  38.968  1.00  0.00           C  
HETATM 4464  C4  PYD Q 104      42.341  17.164  39.495  1.00  0.00           C  
HETATM 4465  C5  PYD Q 104      42.965  15.942  39.237  1.00  0.00           C  
HETATM 4466  C6  PYD Q 104      42.288  14.996  38.468  1.00  0.00           C  
HETATM 4467  H7  PYD Q 104      40.461  14.602  37.386  1.00  0.00           H  
HETATM 4468  H8  PYD Q 104      40.550  18.323  39.151  1.00  0.00           H  
HETATM 4469  H9  PYD Q 104      42.828  17.931  40.090  1.00  0.00           H  
HETATM 4470  H10 PYD Q 104      43.958  15.732  39.629  1.00  0.00           H  
HETATM 4471  H11 PYD Q 104      42.732  14.032  38.241  1.00  0.00           H  
HETATM 4472  C1  PYD Q 105      29.536  19.484  40.807  1.00  0.00           C  
HETATM 4473  N2  PYD Q 105      28.369  19.918  40.313  1.00  0.00           N  
HETATM 4474  C3  PYD Q 105      27.387  19.018  40.191  1.00  0.00           C  
HETATM 4475  C4  PYD Q 105      27.516  17.674  40.546  1.00  0.00           C  
HETATM 4476  C5  PYD Q 105      28.738  17.239  41.059  1.00  0.00           C  
HETATM 4477  C6  PYD Q 105      29.773  18.164  41.193  1.00  0.00           C  
HETATM 4478  H7  PYD Q 105      30.322  20.232  40.898  1.00  0.00           H  
HETATM 4479  H8  PYD Q 105      26.445  19.390  39.787  1.00  0.00           H  
HETATM 4480  H9  PYD Q 105      26.681  16.990  40.423  1.00  0.00           H  
HETATM 4481  H10 PYD Q 105      28.881  16.201  41.348  1.00  0.00           H  
HETATM 4482  H11 PYD Q 105      30.742  17.873  41.587  1.00  0.00           H  
HETATM 4483  N1  PMD Q 108      43.890  21.380  34.485  1.00  0.00           N  
HETATM 4484  C2  PMD Q 108      44.526  21.835  33.400  1.00  0.00           C  
HETATM 4485  N3  PMD Q 108      45.832  22.094  33.273  1.00  0.00           N  
HETATM 4486  C4  PMD Q 108      46.577  21.868  34.362  1.00  0.00           C  
HETATM 4487  C5  PMD Q 108      46.032  21.393  35.554  1.00  0.00           C  
HETATM 4488  C6  PMD Q 108      44.657  21.162  35.559  1.00  0.00           C  
HETATM 4489  H7  PMD Q 108      43.910  22.016  32.519  1.00  0.00           H  
HETATM 4490  H8  PMD Q 108      47.643  22.075  34.273  1.00  0.00           H  
HETATM 4491  H9  PMD Q 108      46.646  21.213  36.431  1.00  0.00           H  
HETATM 4492  H10 PMD Q 108      44.151  20.791  36.450  1.00  0.00           H  
HETATM 4493  N1  PMD Q 109      34.658  23.423  32.142  1.00  0.00           N  
HETATM 4494  C2  PMD Q 109      33.949  22.593  31.370  1.00  0.00           C  
HETATM 4495  N3  PMD Q 109      34.413  21.764  30.427  1.00  0.00           N  
HETATM 4496  C4  PMD Q 109      35.739  21.774  30.248  1.00  0.00           C  
HETATM 4497  C5  PMD Q 109      36.587  22.594  30.990  1.00  0.00           C  
HETATM 4498  C6  PMD Q 109      35.982  23.414  31.942  1.00  0.00           C  
HETATM 4499  H7  PMD Q 109      32.871  22.593  31.524  1.00  0.00           H  
HETATM 4500  H8  PMD Q 109      36.131  21.104  29.484  1.00  0.00           H  
HETATM 4501  H9  PMD Q 109      37.662  22.595  30.836  1.00  0.00           H  
HETATM 4502  H10 PMD Q 109      36.572  24.085  32.564  1.00  0.00           H  
HETATM 4503  N1  PMD Q 110      41.189  16.903  39.659  1.00  0.00           N  
HETATM 4504  C2  PMD Q 110      40.325  16.250  38.873  1.00  0.00           C  
HETATM 4505  N3  PMD Q 110      40.570  15.174  38.117  1.00  0.00           N  
HETATM 4506  C4  PMD Q 110      41.823  14.707  38.161  1.00  0.00           C  
HETATM 4507  C5  PMD Q 110      42.815  15.299  38.941  1.00  0.00           C  
HETATM 4508  C6  PMD Q 110      42.434  16.415  39.685  1.00  0.00           C  
HETATM 4509  H7  PMD Q 110      39.308  16.639  38.845  1.00  0.00           H  
HETATM 4510  H8  PMD Q 110      42.036  13.831  37.549  1.00  0.00           H  
HETATM 4511  H9  PMD Q 110      43.828  14.912  38.969  1.00  0.00           H  
HETATM 4512  H10 PMD Q 110      43.147  16.937  40.321  1.00  0.00           H  
HETATM 4513  N1  PMD Q 111      40.308  20.959  35.912  1.00  0.00           N  
HETATM 4514  C2  PMD Q 111      39.638  21.386  36.988  1.00  0.00           C  
HETATM 4515  N3  PMD Q 111      39.912  21.126  38.271  1.00  0.00           N  
HETATM 4516  C4  PMD Q 111      40.980  20.350  38.491  1.00  0.00           C  
HETATM 4517  C5  PMD Q 111      41.760  19.842  37.453  1.00  0.00           C  
HETATM 4518  C6  PMD Q 111      41.370  20.186  36.159  1.00  0.00           C  
HETATM 4519  H7  PMD Q 111      38.771  22.017  36.799  1.00  0.00           H  
HETATM 4520  H8  PMD Q 111      41.215  20.131  39.532  1.00  0.00           H  
HETATM 4521  H9  PMD Q 111      42.625  19.214  37.642  1.00  0.00           H  
HETATM 4522  H10 PMD Q 111      41.925  19.831  35.292  1.00  0.00           H  
HETATM 4523  N1  PMD Q 115      35.092  16.812  38.680  1.00  0.00           N  
HETATM 4524  C2  PMD Q 115      34.184  17.667  39.163  1.00  0.00           C  
HETATM 4525  N3  PMD Q 115      34.160  18.224  40.380  1.00  0.00           N  
HETATM 4526  C4  PMD Q 115      35.163  17.879  41.196  1.00  0.00           C  
HETATM 4527  C5  PMD Q 115      36.171  16.996  40.810  1.00  0.00           C  
HETATM 4528  C6  PMD Q 115      36.083  16.483  39.517  1.00  0.00           C  
HETATM 4529  H7  PMD Q 115      33.372  17.941  38.491  1.00  0.00           H  
HETATM 4530  H8  PMD Q 115      35.155  18.326  42.189  1.00  0.00           H  
HETATM 4531  H9  PMD Q 115      36.980  16.724  41.480  1.00  0.00           H  
HETATM 4532  H10 PMD Q 115      36.830  15.787  39.136  1.00  0.00           H  
HETATM 4533  N1  PMD Q 116      48.309  20.743  30.331  1.00  0.00           N  
HETATM 4534  C2  PMD Q 116      48.139  21.149  29.068  1.00  0.00           C  
HETATM 4535  N3  PMD Q 116      46.989  21.236  28.391  1.00  0.00           N  
HETATM 4536  C4  PMD Q 116      45.891  20.872  29.064  1.00  0.00           C  
HETATM 4537  C5  PMD Q 116      45.936  20.431  30.385  1.00  0.00           C  
HETATM 4538  C6  PMD Q 116      47.195  20.385  30.981  1.00  0.00           C  
HETATM 4539  H7  PMD Q 116      49.040  21.443  28.530  1.00  0.00           H  
HETATM 4540  H8  PMD Q 116      44.947  20.938  28.523  1.00  0.00           H  
HETATM 4541  H9  PMD Q 116      45.039  20.138  30.921  1.00  0.00           H  
HETATM 4542  H10 PMD Q 116      47.320  20.052  32.011  1.00  0.00           H  
HETATM 4543  N1  PMD Q 117      28.259  17.912  38.743  1.00  0.00           N  
HETATM 4544  C2  PMD Q 117      27.549  19.002  39.053  1.00  0.00           C  
HETATM 4545  N3  PMD Q 117      27.993  20.124  39.631  1.00  0.00           N  
HETATM 4546  C4  PMD Q 117      29.297  20.146  39.928  1.00  0.00           C  
HETATM 4547  C5  PMD Q 117      30.145  19.073  39.656  1.00  0.00           C  
HETATM 4548  C6  PMD Q 117      29.560  17.960  39.050  1.00  0.00           C  
HETATM 4549  H7  PMD Q 117      26.488  18.974  38.807  1.00  0.00           H  
HETATM 4550  H8  PMD Q 117      29.673  21.053  40.399  1.00  0.00           H  
HETATM 4551  H9  PMD Q 117      31.201  19.101  39.901  1.00  0.00           H  
HETATM 4552  H10 PMD Q 117      30.151  17.078  38.804  1.00  0.00           H  
HETATM 4553  N1  PMD Q 119      36.460  20.171  35.395  1.00  0.00           N  
HETATM 4554  C2  PMD Q 119      37.259  19.854  34.370  1.00  0.00           C  
HETATM 4555  N3  PMD Q 119      38.315  19.034  34.389  1.00  0.00           N  
HETATM 4556  C4  PMD Q 119      38.595  18.474  35.571  1.00  0.00           C  
HETATM 4557  C5  PMD Q 119      37.837  18.725  36.714  1.00  0.00           C  
HETATM 4558  C6  PMD Q 119      36.761  19.598  36.566  1.00  0.00           C  
HETATM 4559  H7  PMD Q 119      37.021  20.316  33.412  1.00  0.00           H  
HETATM 4560  H8  PMD Q 119      39.454  17.803  35.599  1.00  0.00           H  
HETATM 4561  H9  PMD Q 119      38.073  18.265  37.669  1.00  0.00           H  
HETATM 4562  H10 PMD Q 119      36.119  19.848  37.409  1.00  0.00           H  
HETATM 4563  N1  PMD Q 121      44.013  17.816  33.696  1.00  0.00           N  
HETATM 4564  C2  PMD Q 121      45.214  17.988  33.133  1.00  0.00           C  
HETATM 4565  N3  PMD Q 121      46.405  17.979  33.742  1.00  0.00           N  
HETATM 4566  C4  PMD Q 121      46.380  17.775  35.064  1.00  0.00           C  
HETATM 4567  C5  PMD Q 121      45.191  17.582  35.768  1.00  0.00           C  
HETATM 4568  C6  PMD Q 121      44.015  17.614  35.018  1.00  0.00           C  
HETATM 4569  H7  PMD Q 121      45.224  18.153  32.056  1.00  0.00           H  
HETATM 4570  H8  PMD Q 121      47.343  17.765  35.573  1.00  0.00           H  
HETATM 4571  H9  PMD Q 121      45.181  17.418  36.840  1.00  0.00           H  
HETATM 4572  H10 PMD Q 121      43.043  17.472  35.490  1.00  0.00           H  
HETATM 4573  N1  PMD Q 122      43.558  24.022  30.353  1.00  0.00           N  
HETATM 4574  C2  PMD Q 122      43.217  23.936  29.061  1.00  0.00           C  
HETATM 4575  N3  PMD Q 122      43.974  24.236  28.000  1.00  0.00           N  
HETATM 4576  C4  PMD Q 122      45.211  24.670  28.273  1.00  0.00           C  
HETATM 4577  C5  PMD Q 122      45.685  24.802  29.577  1.00  0.00           C  
HETATM 4578  C6  PMD Q 122      44.799  24.458  30.597  1.00  0.00           C  
HETATM 4579  H7  PMD Q 122      42.209  23.582  28.851  1.00  0.00           H  
HETATM 4580  H8  PMD Q 122      45.838  24.918  27.417  1.00  0.00           H  
HETATM 4581  H9  PMD Q 122      46.690  25.155  29.787  1.00  0.00           H  
HETATM 4582  H10 PMD Q 122      45.090  24.531  31.644  1.00  0.00           H  
HETATM 4583  C1  PYL Q 123      39.843  13.045  39.163  1.00  0.00           C  
HETATM 4584  C2  PYL Q 123      38.651  13.736  39.159  1.00  0.00           C  
HETATM 4585  C3  PYL Q 123      38.959  15.118  38.989  1.00  0.00           C  
HETATM 4586  C4  PYL Q 123      40.330  15.225  38.895  1.00  0.00           C  
HETATM 4587  N5  PYL Q 123      40.857  13.959  39.002  1.00  0.00           N  
HETATM 4588  H6  PYL Q 123      40.054  11.989  39.266  1.00  0.00           H  
HETATM 4589  H7  PYL Q 123      37.667  13.300  39.266  1.00  0.00           H  
HETATM 4590  H8  PYL Q 123      38.258  15.939  38.941  1.00  0.00           H  
HETATM 4591  H9  PYL Q 123      40.971  16.086  38.761  1.00  0.00           H  
HETATM 4592  H10 PYL Q 123      41.840  13.734  38.966  1.00  0.00           H  
HETATM 4593  C1  PYL Q 124      46.140  24.008  32.374  1.00  0.00           C  
HETATM 4594  C2  PYL Q 124      45.053  23.614  31.625  1.00  0.00           C  
HETATM 4595  C3  PYL Q 124      44.441  22.519  32.306  1.00  0.00           C  
HETATM 4596  C4  PYL Q 124      45.173  22.283  33.448  1.00  0.00           C  
HETATM 4597  N5  PYL Q 124      46.205  23.192  33.480  1.00  0.00           N  
HETATM 4598  H6  PYL Q 124      46.868  24.792  32.217  1.00  0.00           H  
HETATM 4599  H7  PYL Q 124      44.734  24.059  30.693  1.00  0.00           H  
HETATM 4600  H8  PYL Q 124      43.563  21.970  31.993  1.00  0.00           H  
HETATM 4601  H9  PYL Q 124      45.051  21.552  34.235  1.00  0.00           H  
HETATM 4602  H10 PYL Q 124      46.902  23.254  34.207  1.00  0.00           H  
HETATM 4603  C1  PYL Q 126      36.204  23.815  31.155  1.00  0.00           C  
HETATM 4604  C2  PYL Q 126      35.748  24.040  32.436  1.00  0.00           C  
HETATM 4605  C3  PYL Q 126      34.836  22.990  32.753  1.00  0.00           C  
HETATM 4606  C4  PYL Q 126      34.765  22.160  31.656  1.00  0.00           C  
HETATM 4607  N5  PYL Q 126      35.600  22.671  30.690  1.00  0.00           N  
HETATM 4608  H6  PYL Q 126      36.900  24.368  30.540  1.00  0.00           H  
HETATM 4609  H7  PYL Q 126      36.036  24.864  33.074  1.00  0.00           H  
HETATM 4610  H8  PYL Q 126      34.294  22.860  33.680  1.00  0.00           H  
HETATM 4611  H9  PYL Q 126      34.197  21.257  31.481  1.00  0.00           H  
HETATM 4612  H10 PYL Q 126      35.749  22.265  29.778  1.00  0.00           H  
HETATM 4613  C1  PYL Q 127      29.870  18.751  40.409  1.00  0.00           C  
HETATM 4614  C2  PYL Q 127      29.035  19.119  39.376  1.00  0.00           C  
HETATM 4615  C3  PYL Q 127      28.012  18.132  39.282  1.00  0.00           C  
HETATM 4616  C4  PYL Q 127      28.253  17.193  40.262  1.00  0.00           C  
HETATM 4617  N5  PYL Q 127      29.385  17.578  40.940  1.00  0.00           N  
HETATM 4618  H6  PYL Q 127      30.759  19.219  40.809  1.00  0.00           H  
HETATM 4619  H7  PYL Q 127      29.149  19.998  38.756  1.00  0.00           H  
HETATM 4620  H8  PYL Q 127      27.192  18.112  38.577  1.00  0.00           H  
HETATM 4621  H9  PYL Q 127      27.721  16.291  40.530  1.00  0.00           H  
HETATM 4622  H10 PYL Q 127      29.798  17.077  41.713  1.00  0.00           H  
HETATM 4623  C1  PYL Q 129      42.114  18.028  35.408  1.00  0.00           C  
HETATM 4624  C2  PYL Q 129      41.960  18.836  34.302  1.00  0.00           C  
HETATM 4625  C3  PYL Q 129      42.750  20.004  34.514  1.00  0.00           C  
HETATM 4626  C4  PYL Q 129      43.359  19.872  35.743  1.00  0.00           C  
HETATM 4627  N5  PYL Q 129      42.966  18.667  36.277  1.00  0.00           N  
HETATM 4628  H6  PYL Q 129      41.693  17.062  35.648  1.00  0.00           H  
HETATM 4629  H7  PYL Q 129      41.351  18.614  33.437  1.00  0.00           H  
HETATM 4630  H8  PYL Q 129      42.858  20.846  33.844  1.00  0.00           H  
HETATM 4631  H9  PYL Q 129      44.033  20.526  36.279  1.00  0.00           H  
HETATM 4632  H10 PYL Q 129      43.258  18.306  37.173  1.00  0.00           H  
HETATM 4633  C1  PYL Q 130      35.199  17.451  42.423  1.00  0.00           C  
HETATM 4634  C2  PYL Q 130      34.042  17.586  41.688  1.00  0.00           C  
HETATM 4635  C3  PYL Q 130      34.347  18.398  40.556  1.00  0.00           C  
HETATM 4636  C4  PYL Q 130      35.682  18.733  40.637  1.00  0.00           C  
HETATM 4637  N5  PYL Q 130      36.190  18.152  41.776  1.00  0.00           N  
HETATM 4638  H6  PYL Q 130      35.402  16.922  43.344  1.00  0.00           H  
HETATM 4639  H7  PYL Q 130      33.082  17.151  41.935  1.00  0.00           H  
HETATM 4640  H8  PYL Q 130      33.666  18.701  39.773  1.00  0.00           H  
HETATM 4641  H9  PYL Q 130      36.307  19.328  39.987  1.00  0.00           H  
HETATM 4642  H10 PYL Q 130      37.146  18.228  42.088  1.00  0.00           H  
HETATM 4643  C1  PYL Q 132      45.986  17.673  34.199  1.00  0.00           C  
HETATM 4644  C2  PYL Q 132      46.074  18.468  33.078  1.00  0.00           C  
HETATM 4645  C3  PYL Q 132      47.030  19.490  33.355  1.00  0.00           C  
HETATM 4646  C4  PYL Q 132      47.492  19.285  34.637  1.00  0.00           C  
HETATM 4647  N5  PYL Q 132      46.852  18.178  35.142  1.00  0.00           N  
HETATM 4648  H6  PYL Q 132      45.386  16.797  34.407  1.00  0.00           H  
HETATM 4649  H7  PYL Q 132      45.517  18.332  32.162  1.00  0.00           H  
HETATM 4650  H8  PYL Q 132      47.341  20.285  32.690  1.00  0.00           H  
HETATM 4651  H9  PYL Q 132      48.218  19.828  35.228  1.00  0.00           H  
HETATM 4652  H10 PYL Q 132      46.996  17.795  36.063  1.00  0.00           H  
HETATM 4653  C1  PYL Q 133      41.233  23.135  38.271  1.00  0.00           C  
HETATM 4654  C2  PYL Q 133      40.649  23.202  37.025  1.00  0.00           C  
HETATM 4655  C3  PYL Q 133      40.341  21.868  36.627  1.00  0.00           C  
HETATM 4656  C4  PYL Q 133      40.744  21.031  37.644  1.00  0.00           C  
HETATM 4657  N5  PYL Q 133      41.286  21.811  38.639  1.00  0.00           N  
HETATM 4658  H6  PYL Q 133      41.612  23.911  38.923  1.00  0.00           H  
HETATM 4659  H7  PYL Q 133      40.466  24.106  36.461  1.00  0.00           H  
HETATM 4660  H8  PYL Q 133      39.875  21.558  35.702  1.00  0.00           H  
HETATM 4661  H9  PYL Q 133      40.693  19.956  37.745  1.00  0.00           H  
HETATM 4662  H10 PYL Q 133      41.665  21.465  39.508  1.00  0.00           H  
HETATM 4663  C1  PYL Q 135      38.051  18.575  37.805  1.00  0.00           C  
HETATM 4664  C2  PYL Q 135      36.845  18.613  37.139  1.00  0.00           C  
HETATM 4665  C3  PYL Q 135      37.026  17.945  35.891  1.00  0.00           C  
HETATM 4666  C4  PYL Q 135      38.336  17.523  35.836  1.00  0.00           C  
HETATM 4667  N5  PYL Q 135      38.950  17.910  37.004  1.00  0.00           N  
HETATM 4668  H6  PYL Q 135      38.344  18.961  38.772  1.00  0.00           H  
HETATM 4669  H7  PYL Q 135      35.935  19.069  37.505  1.00  0.00           H  
HETATM 4670  H8  PYL Q 135      36.280  17.794  35.123  1.00  0.00           H  
HETATM 4671  H9  PYL Q 135      38.879  16.983  35.073  1.00  0.00           H  
HETATM 4672  H10 PYL Q 135      39.915  17.732  37.238  1.00  0.00           H  
HETATM 4673  C1  PYL Q 136      29.319  22.087  30.013  1.00  0.00           C  
HETATM 4674  C2  PYL Q 136      29.404  21.282  28.896  1.00  0.00           C  
HETATM 4675  C3  PYL Q 136      30.783  20.976  28.696  1.00  0.00           C  
HETATM 4676  C4  PYL Q 136      31.493  21.603  29.697  1.00  0.00           C  
HETATM 4677  N5  PYL Q 136      30.594  22.275  30.490  1.00  0.00           N  
HETATM 4678  H6  PYL Q 136      28.467  22.537  30.502  1.00  0.00           H  
HETATM 4679  H7  PYL Q 136      28.571  20.952  28.291  1.00  0.00           H  
HETATM 4680  H8  PYL Q 136      31.204  20.367  27.909  1.00  0.00           H  
HETATM 4681  H9  PYL Q 136      32.553  21.628  29.910  1.00  0.00           H  
HETATM 4682  H10 PYL Q 136      30.834  22.824  31.303  1.00  0.00           H  
HETATM 4683  C1  TOE Q 138      42.429  17.378  38.740  1.00  0.00           C  
HETATM 4684  S2  TOE Q 138      41.108  16.143  38.487  1.00  0.00           S  
HETATM 4685  C3  TOE Q 138      42.118  14.622  38.448  1.00  0.00           C  
HETATM 4686  H4  TOE Q 138      41.947  18.359  38.782  1.00  0.00           H  
HETATM 4687  H5  TOE Q 138      43.144  17.372  37.910  1.00  0.00           H  
HETATM 4688  H6  TOE Q 138      42.959  17.207  39.682  1.00  0.00           H  
HETATM 4689  H7  TOE Q 138      41.431  13.785  38.299  1.00  0.00           H  
HETATM 4690  H8  TOE Q 138      42.651  14.475  39.393  1.00  0.00           H  
HETATM 4691  H9  TOE Q 138      42.836  14.641  37.621  1.00  0.00           H  
HETATM 4692  C1  TOE Q 139      33.302  16.602  40.632  1.00  0.00           C  
HETATM 4693  S2  TOE Q 139      33.261  18.009  39.467  1.00  0.00           S  
HETATM 4694  C3  TOE Q 139      35.034  18.445  39.456  1.00  0.00           C  
HETATM 4695  H4  TOE Q 139      32.275  16.238  40.731  1.00  0.00           H  
HETATM 4696  H5  TOE Q 139      33.661  16.913  41.619  1.00  0.00           H  
HETATM 4697  H6  TOE Q 139      33.929  15.789  40.252  1.00  0.00           H  
HETATM 4698  H7  TOE Q 139      35.150  19.295  38.779  1.00  0.00           H  
HETATM 4699  H8  TOE Q 139      35.645  17.616  39.087  1.00  0.00           H  
HETATM 4700  H9  TOE Q 139      35.378  18.739  40.453  1.00  0.00           H  
HETATM 4701  C1  TOE Q 142      44.436  21.139  34.669  1.00  0.00           C  
HETATM 4702  S2  TOE Q 142      45.161  22.799  34.902  1.00  0.00           S  
HETATM 4703  C3  TOE Q 142      45.882  23.050  33.244  1.00  0.00           C  
HETATM 4704  H4  TOE Q 142      43.959  20.861  35.613  1.00  0.00           H  
HETATM 4705  H5  TOE Q 142      45.207  20.397  34.434  1.00  0.00           H  
HETATM 4706  H6  TOE Q 142      43.677  21.143  33.881  1.00  0.00           H  
HETATM 4707  H7  TOE Q 142      46.360  24.033  33.247  1.00  0.00           H  
HETATM 4708  H8  TOE Q 142      45.111  23.037  32.468  1.00  0.00           H  
HETATM 4709  H9  TOE Q 142      46.641  22.291  33.021  1.00  0.00           H  
HETATM 4710  C1  TOE Q 143      41.906  21.403  37.686  1.00  0.00           C  
HETATM 4711  S2  TOE Q 143      40.717  22.569  36.938  1.00  0.00           S  
HETATM 4712  C3  TOE Q 143      41.345  24.133  37.637  1.00  0.00           C  
HETATM 4713  H4  TOE Q 143      41.637  20.402  37.338  1.00  0.00           H  
HETATM 4714  H5  TOE Q 143      41.850  21.423  38.779  1.00  0.00           H  
HETATM 4715  H6  TOE Q 143      42.930  21.620  37.366  1.00  0.00           H  
HETATM 4716  H7  TOE Q 143      40.704  24.934  37.259  1.00  0.00           H  
HETATM 4717  H8  TOE Q 143      42.374  24.328  37.319  1.00  0.00           H  
HETATM 4718  H9  TOE Q 143      41.293  24.130  38.731  1.00  0.00           H  
HETATM 4719  C1  TOE Q 144      44.602  17.181  33.447  1.00  0.00           C  
HETATM 4720  S2  TOE Q 144      46.400  17.080  33.751  1.00  0.00           S  
HETATM 4721  C3  TOE Q 144      46.383  16.309  35.406  1.00  0.00           C  
HETATM 4722  H4  TOE Q 144      44.468  17.637  32.461  1.00  0.00           H  
HETATM 4723  H5  TOE Q 144      44.107  17.810  34.195  1.00  0.00           H  
HETATM 4724  H6  TOE Q 144      44.142  16.189  33.440  1.00  0.00           H  
HETATM 4725  H7  TOE Q 144      47.426  16.189  35.713  1.00  0.00           H  
HETATM 4726  H8  TOE Q 144      45.908  15.323  35.381  1.00  0.00           H  
HETATM 4727  H9  TOE Q 144      45.873  16.944  36.136  1.00  0.00           H  
HETATM 4728  C1  TOE Q 145      47.410  19.892  29.522  1.00  0.00           C  
HETATM 4729  S2  TOE Q 145      48.642  20.979  30.317  1.00  0.00           S  
HETATM 4730  C3  TOE Q 145      48.282  22.538  29.437  1.00  0.00           C  
HETATM 4731  H4  TOE Q 145      47.521  18.900  29.970  1.00  0.00           H  
HETATM 4732  H5  TOE Q 145      47.585  19.811  28.444  1.00  0.00           H  
HETATM 4733  H6  TOE Q 145      46.390  20.245  29.702  1.00  0.00           H  
HETATM 4734  H7  TOE Q 145      48.968  23.293  29.828  1.00  0.00           H  
HETATM 4735  H8  TOE Q 145      47.254  22.870  29.617  1.00  0.00           H  
HETATM 4736  H9  TOE Q 145      48.450  22.436  28.360  1.00  0.00           H  
CONECT 3583 3584 3599
CONECT 3584 3583 3586 3588
CONECT 3585 3589 3600 3604
CONECT 3586 3584 3600
CONECT 3586 3601
CONECT 3586 3601
CONECT 3587 3599
CONECT 3587 3599
CONECT 3588 3584 3590
CONECT 3589 3585 3591
CONECT 3590 3588 3592
CONECT 3591 3589 3593
CONECT 3592 3590 3594
CONECT 3593 3591 3600
CONECT 3594 3592 3595
CONECT 3595 3594
CONECT 3596 3598
CONECT 3597 3598
CONECT 3598 3596 3597 3605
CONECT 3599 3583
CONECT 3599 3587
CONECT 3599 3587
CONECT 3599 3602
CONECT 3600 3585 3586 3593
CONECT 3601 3586
CONECT 3601 3586
CONECT 3602 3599 3612 3613 3614
CONECT 3603 3604
CONECT 3603 3604
CONECT 3604 3585
CONECT 3604 3603
CONECT 3604 3603
CONECT 3604 3609
CONECT 3605 3598
CONECT 3605 3606
CONECT 3605 3606
CONECT 3605 3606
CONECT 3605 3606
CONECT 3605 3611
CONECT 3605 3611
CONECT 3605 3611
CONECT 3605 3611
CONECT 3606 3605
CONECT 3606 3605
CONECT 3606 3605
CONECT 3606 3605
CONECT 3606 3607
CONECT 3606 3607
CONECT 3606 3607
CONECT 3606 3607
CONECT 3607 3606
CONECT 3607 3606
CONECT 3607 3606
CONECT 3607 3606
CONECT 3607 3608
CONECT 3607 3608
CONECT 3607 3608
CONECT 3607 3608
CONECT 3608 3607
CONECT 3608 3607
CONECT 3608 3607
CONECT 3608 3607
CONECT 3608 3609
CONECT 3608 3610
CONECT 3608 3610
CONECT 3608 3610
CONECT 3608 3610
CONECT 3609 3604 3608
CONECT 3610 3608
CONECT 3610 3608
CONECT 3610 3608
CONECT 3610 3608
CONECT 3610 3611
CONECT 3610 3611
CONECT 3610 3611
CONECT 3610 3611
CONECT 3611 3605
CONECT 3611 3605
CONECT 3611 3605
CONECT 3611 3605
CONECT 3611 3610
CONECT 3611 3610
CONECT 3611 3610
CONECT 3611 3610
CONECT 3612 3602
CONECT 3613 3602
CONECT 3614 3602
CONECT 3615 3616 3635
CONECT 3616 3615 3618 3620
CONECT 3617 3621 3636 3640
CONECT 3618 3616 3636
CONECT 3618 3637
CONECT 3618 3637
CONECT 3619 3635
CONECT 3619 3635
CONECT 3620 3616 3622
CONECT 3621 3617 3623
CONECT 3622 3620 3624
CONECT 3623 3621
CONECT 3623 3625
CONECT 3623 3625
CONECT 3623 3625
CONECT 3623 3625
CONECT 3623 3626
CONECT 3623 3626
CONECT 3623 3626
CONECT 3623 3626
CONECT 3624 3622 3627
CONECT 3625 3623
CONECT 3625 3623
CONECT 3625 3623
CONECT 3625 3623
CONECT 3625 3628
CONECT 3625 3628
CONECT 3625 3628
CONECT 3625 3628
CONECT 3626 3623
CONECT 3626 3623
CONECT 3626 3623
CONECT 3626 3623
CONECT 3626 3629
CONECT 3626 3629
CONECT 3626 3629
CONECT 3626 3629
CONECT 3627 3624 3631
CONECT 3628 3625
CONECT 3628 3625
CONECT 3628 3625
CONECT 3628 3625
CONECT 3628 3630
CONECT 3628 3630
CONECT 3628 3630
CONECT 3628 3630
CONECT 3629 3626
CONECT 3629 3626
CONECT 3629 3626
CONECT 3629 3626
CONECT 3629 3630
CONECT 3629 3630
CONECT 3629 3630
CONECT 3629 3630
CONECT 3630 3628
CONECT 3630 3628
CONECT 3630 3628
CONECT 3630 3628
CONECT 3630 3629
CONECT 3630 3629
CONECT 3630 3629
CONECT 3630 3629
CONECT 3631 3627
CONECT 3632 3634
CONECT 3633 3634
CONECT 3634 3632 3633 3641
CONECT 3635 3615
CONECT 3635 3619
CONECT 3635 3619
CONECT 3635 3638
CONECT 3636 3617 3618
CONECT 3637 3618
CONECT 3637 3618
CONECT 3638 3635 3648 3649 3650
CONECT 3639 3640
CONECT 3639 3640
CONECT 3640 3617
CONECT 3640 3639
CONECT 3640 3639
CONECT 3640 3645
CONECT 3641 3634
CONECT 3641 3642
CONECT 3641 3642
CONECT 3641 3642
CONECT 3641 3642
CONECT 3641 3647
CONECT 3641 3647
CONECT 3641 3647
CONECT 3641 3647
CONECT 3642 3641
CONECT 3642 3641
CONECT 3642 3641
CONECT 3642 3641
CONECT 3642 3643
CONECT 3642 3643
CONECT 3642 3643
CONECT 3642 3643
CONECT 3643 3642
CONECT 3643 3642
CONECT 3643 3642
CONECT 3643 3642
CONECT 3643 3644
CONECT 3643 3644
CONECT 3643 3644
CONECT 3643 3644
CONECT 3644 3643
CONECT 3644 3643
CONECT 3644 3643
CONECT 3644 3643
CONECT 3644 3645
CONECT 3644 3646
CONECT 3644 3646
CONECT 3644 3646
CONECT 3644 3646
CONECT 3645 3640 3644
CONECT 3646 3644
CONECT 3646 3644
CONECT 3646 3644
CONECT 3646 3644
CONECT 3646 3647
CONECT 3646 3647
CONECT 3646 3647
CONECT 3646 3647
CONECT 3647 3641
CONECT 3647 3641
CONECT 3647 3641
CONECT 3647 3641
CONECT 3647 3646
CONECT 3647 3646
CONECT 3647 3646
CONECT 3647 3646
CONECT 3648 3638
CONECT 3649 3638
CONECT 3650 3638
CONECT 3651 3652 3668
CONECT 3652 3651 3654 3656
CONECT 3653 3657 3669 3673
CONECT 3654 3652 3669
CONECT 3654 3670
CONECT 3654 3670
CONECT 3655 3668
CONECT 3655 3668
CONECT 3656 3652 3658
CONECT 3657 3653 3659
CONECT 3658 3656 3660
CONECT 3659 3657 3661 3662
CONECT 3660 3658 3663
CONECT 3661 3659
CONECT 3662 3659
CONECT 3663 3660 3664
CONECT 3664 3663
CONECT 3665 3667
CONECT 3666 3667
CONECT 3667 3665 3666 3674
CONECT 3668 3651
CONECT 3668 3655
CONECT 3668 3655
CONECT 3668 3671
CONECT 3669 3653 3654
CONECT 3670 3654
CONECT 3670 3654
CONECT 3671 3668 3681 3682 3683
CONECT 3672 3673
CONECT 3672 3673
CONECT 3673 3653
CONECT 3673 3672
CONECT 3673 3672
CONECT 3673 3678
CONECT 3674 3667
CONECT 3674 3675
CONECT 3674 3675
CONECT 3674 3675
CONECT 3674 3675
CONECT 3674 3680
CONECT 3674 3680
CONECT 3674 3680
CONECT 3674 3680
CONECT 3675 3674
CONECT 3675 3674
CONECT 3675 3674
CONECT 3675 3674
CONECT 3675 3676
CONECT 3675 3676
CONECT 3675 3676
CONECT 3675 3676
CONECT 3676 3675
CONECT 3676 3675
CONECT 3676 3675
CONECT 3676 3675
CONECT 3676 3677
CONECT 3676 3677
CONECT 3676 3677
CONECT 3676 3677
CONECT 3677 3676
CONECT 3677 3676
CONECT 3677 3676
CONECT 3677 3676
CONECT 3677 3678
CONECT 3677 3679
CONECT 3677 3679
CONECT 3677 3679
CONECT 3677 3679
CONECT 3678 3673 3677
CONECT 3679 3677
CONECT 3679 3677
CONECT 3679 3677
CONECT 3679 3677
CONECT 3679 3680
CONECT 3679 3680
CONECT 3679 3680
CONECT 3679 3680
CONECT 3680 3674
CONECT 3680 3674
CONECT 3680 3674
CONECT 3680 3674
CONECT 3680 3679
CONECT 3680 3679
CONECT 3680 3679
CONECT 3680 3679
CONECT 3681 3671
CONECT 3682 3671
CONECT 3683 3671
CONECT 3684 3686 3688 3689
CONECT 3685 3687 3691 3692
CONECT 3686 3684
CONECT 3687 3685
CONECT 3688 3684
CONECT 3688 3690
CONECT 3688 3690
CONECT 3688 3695
CONECT 3689 3684 3691
CONECT 3690 3688
CONECT 3690 3688
CONECT 3691 3685 3689
CONECT 3691 3693
CONECT 3691 3693
CONECT 3692 3685 3694
CONECT 3693 3691
CONECT 3693 3691
CONECT 3694 3692 3696 3698
CONECT 3695 3688
CONECT 3696 3694
CONECT 3697 3698 3699 3700 3701
CONECT 3698 3694 3697
CONECT 3699 3697
CONECT 3700 3697
CONECT 3701 3697
CONECT 3703 3704
CONECT 3703 3704
CONECT 3703 3704
CONECT 3703 3704
CONECT 3703 3705
CONECT 3703 3706
CONECT 3703 3706
CONECT 3703 3706
CONECT 3703 3706
CONECT 3704 3703
CONECT 3704 3703
CONECT 3704 3703
CONECT 3704 3703
CONECT 3705 3703
CONECT 3706 3703
CONECT 3706 3703
CONECT 3706 3703
CONECT 3706 3703
CONECT 3707 3708 3717
CONECT 3708 3707 3710 3712
CONECT 3709 3713 3718 3723
CONECT 3710 3708 3718
CONECT 3710 3719
CONECT 3710 3719
CONECT 3711 3717
CONECT 3711 3717
CONECT 3712 3708 3714
CONECT 3713 3709
CONECT 3714 3712 3715 3716
CONECT 3715 3714
CONECT 3716 3714
CONECT 3717 3707
CONECT 3717 3711
CONECT 3717 3711
CONECT 3717 3720
CONECT 3718 3709 3710
CONECT 3719 3710
CONECT 3719 3710
CONECT 3720 3717 3731 3733 3735
CONECT 3721 3723 3728
CONECT 3722 3723
CONECT 3722 3723
CONECT 3723 3709 3721
CONECT 3723 3722
CONECT 3723 3722
CONECT 3724 3725
CONECT 3724 3725
CONECT 3724 3725
CONECT 3724 3725
CONECT 3724 3727
CONECT 3724 3730
CONECT 3724 3730
CONECT 3724 3730
CONECT 3724 3730
CONECT 3725 3724
CONECT 3725 3724
CONECT 3725 3724
CONECT 3725 3724
CONECT 3725 3726
CONECT 3725 3726
CONECT 3725 3726
CONECT 3725 3726
CONECT 3726 3725
CONECT 3726 3725
CONECT 3726 3725
CONECT 3726 3725
CONECT 3726 3728
CONECT 3726 3728
CONECT 3726 3728
CONECT 3726 3728
CONECT 3727 3724 3732 3734 3736
CONECT 3728 3721
CONECT 3728 3726
CONECT 3728 3726
CONECT 3728 3726
CONECT 3728 3726
CONECT 3728 3729
CONECT 3728 3729
CONECT 3728 3729
CONECT 3728 3729
CONECT 3729 3728
CONECT 3729 3728
CONECT 3729 3728
CONECT 3729 3728
CONECT 3729 3730
CONECT 3729 3730
CONECT 3729 3730
CONECT 3729 3730
CONECT 3730 3724
CONECT 3730 3724
CONECT 3730 3724
CONECT 3730 3724
CONECT 3730 3729
CONECT 3730 3729
CONECT 3730 3729
CONECT 3730 3729
CONECT 3731 3720
CONECT 3732 3727
CONECT 3733 3720
CONECT 3734 3727
CONECT 3735 3720
CONECT 3736 3727
CONECT 3737 3738 3748
CONECT 3738 3737 3740 3742
CONECT 3739 3743 3749 3754
CONECT 3740 3738 3749
CONECT 3740 3750
CONECT 3740 3750
CONECT 3741 3748
CONECT 3741 3748
CONECT 3742 3738 3744
CONECT 3743 3739
CONECT 3744 3742 3745
CONECT 3745 3744 3746
CONECT 3746 3745 3747
CONECT 3747 3746
CONECT 3748 3737
CONECT 3748 3741
CONECT 3748 3741
CONECT 3748 3751
CONECT 3749 3739 3740
CONECT 3750 3740
CONECT 3750 3740
CONECT 3751 3748 3762 3764 3766
CONECT 3752 3754 3759
CONECT 3753 3754
CONECT 3754 3739 3752 3753
CONECT 3755 3756
CONECT 3755 3756
CONECT 3755 3756
CONECT 3755 3756
CONECT 3755 3758
CONECT 3755 3761
CONECT 3755 3761
CONECT 3755 3761
CONECT 3755 3761
CONECT 3756 3755
CONECT 3756 3755
CONECT 3756 3755
CONECT 3756 3755
CONECT 3756 3757
CONECT 3756 3757
CONECT 3756 3757
CONECT 3756 3757
CONECT 3757 3756
CONECT 3757 3756
CONECT 3757 3756
CONECT 3757 3756
CONECT 3757 3759
CONECT 3757 3759
CONECT 3757 3759
CONECT 3757 3759
CONECT 3758 3755 3763 3765 3767
CONECT 3759 3752
CONECT 3759 3757
CONECT 3759 3757
CONECT 3759 3757
CONECT 3759 3757
CONECT 3759 3760
CONECT 3759 3760
CONECT 3759 3760
CONECT 3759 3760
CONECT 3760 3759
CONECT 3760 3759
CONECT 3760 3759
CONECT 3760 3759
CONECT 3760 3761
CONECT 3760 3761
CONECT 3760 3761
CONECT 3760 3761
CONECT 3761 3755
CONECT 3761 3755
CONECT 3761 3755
CONECT 3761 3755
CONECT 3761 3760
CONECT 3761 3760
CONECT 3761 3760
CONECT 3761 3760
CONECT 3762 3751
CONECT 3763 3758
CONECT 3764 3751
CONECT 3765 3758
CONECT 3766 3751
CONECT 3767 3758
CONECT 3768 3769 3772 3773
CONECT 3769 3768
CONECT 3769 3770
CONECT 3769 3770
CONECT 3769 3771
CONECT 3770 3769
CONECT 3770 3769
CONECT 3771 3769 3774 3775 3776
CONECT 3772 3768
CONECT 3773 3768
CONECT 3774 3771
CONECT 3775 3771
CONECT 3776 3771
CONECT 3777 3778 3781 3782
CONECT 3778 3777
CONECT 3778 3779
CONECT 3778 3779
CONECT 3778 3780
CONECT 3779 3778
CONECT 3779 3778
CONECT 3780 3778 3783 3784 3785
CONECT 3781 3777
CONECT 3782 3777
CONECT 3783 3780
CONECT 3784 3780
CONECT 3785 3780
CONECT 3786 3787 3790 3791
CONECT 3787 3786
CONECT 3787 3788
CONECT 3787 3788
CONECT 3787 3789
CONECT 3788 3787
CONECT 3788 3787
CONECT 3789 3787 3792 3793 3794
CONECT 3790 3786
CONECT 3791 3786
CONECT 3792 3789
CONECT 3793 3789
CONECT 3794 3789
CONECT 3795 3796 3799 3800
CONECT 3796 3795
CONECT 3796 3797
CONECT 3796 3797
CONECT 3796 3798
CONECT 3797 3796
CONECT 3797 3796
CONECT 3798 3796 3801 3802 3803
CONECT 3799 3795
CONECT 3800 3795
CONECT 3801 3798
CONECT 3802 3798
CONECT 3803 3798
CONECT 3804 3805 3808 3809
CONECT 3805 3804
CONECT 3805 3806
CONECT 3805 3806
CONECT 3805 3807
CONECT 3806 3805
CONECT 3806 3805
CONECT 3807 3805 3810 3811 3812
CONECT 3808 3804
CONECT 3809 3804
CONECT 3810 3807
CONECT 3811 3807
CONECT 3812 3807
CONECT 3813 3814 3817 3818
CONECT 3814 3813
CONECT 3814 3815
CONECT 3814 3815
CONECT 3814 3816
CONECT 3815 3814
CONECT 3815 3814
CONECT 3816 3814 3819 3820 3821
CONECT 3817 3813
CONECT 3818 3813
CONECT 3819 3816
CONECT 3820 3816
CONECT 3821 3816
CONECT 3822 3823 3826 3827
CONECT 3823 3822
CONECT 3823 3824
CONECT 3823 3824
CONECT 3823 3825
CONECT 3824 3823
CONECT 3824 3823
CONECT 3825 3823 3828 3829 3830
CONECT 3826 3822
CONECT 3827 3822
CONECT 3828 3825
CONECT 3829 3825
CONECT 3830 3825
CONECT 3831 3832 3835 3836
CONECT 3832 3831
CONECT 3832 3833
CONECT 3832 3833
CONECT 3832 3834
CONECT 3833 3832
CONECT 3833 3832
CONECT 3834 3832 3837 3838 3839
CONECT 3835 3831
CONECT 3836 3831
CONECT 3837 3834
CONECT 3838 3834
CONECT 3839 3834
CONECT 3840 3841 3844 3845
CONECT 3841 3840
CONECT 3841 3842
CONECT 3841 3842
CONECT 3841 3843
CONECT 3842 3841
CONECT 3842 3841
CONECT 3843 3841 3846 3847 3848
CONECT 3844 3840
CONECT 3845 3840
CONECT 3846 3843
CONECT 3847 3843
CONECT 3848 3843
CONECT 3849 3850 3853 3854
CONECT 3850 3849
CONECT 3850 3851
CONECT 3850 3851
CONECT 3850 3852
CONECT 3851 3850
CONECT 3851 3850
CONECT 3852 3850 3855 3856 3857
CONECT 3853 3849
CONECT 3854 3849
CONECT 3855 3852
CONECT 3856 3852
CONECT 3857 3852
CONECT 3858 3859 3862 3863
CONECT 3859 3858
CONECT 3859 3860
CONECT 3859 3860
CONECT 3859 3861
CONECT 3860 3859
CONECT 3860 3859
CONECT 3861 3859 3864 3865 3866
CONECT 3862 3858
CONECT 3863 3858
CONECT 3864 3861
CONECT 3865 3861
CONECT 3866 3861
CONECT 3867 3868 3871 3872
CONECT 3868 3867
CONECT 3868 3869
CONECT 3868 3869
CONECT 3868 3870
CONECT 3869 3868
CONECT 3869 3868
CONECT 3870 3868 3873 3874 3875
CONECT 3871 3867
CONECT 3872 3867
CONECT 3873 3870
CONECT 3874 3870
CONECT 3875 3870
CONECT 3876 3877 3880 3881
CONECT 3877 3876
CONECT 3877 3878
CONECT 3877 3878
CONECT 3877 3879
CONECT 3878 3877
CONECT 3878 3877
CONECT 3879 3877 3882 3883 3884
CONECT 3880 3876
CONECT 3881 3876
CONECT 3882 3879
CONECT 3883 3879
CONECT 3884 3879
CONECT 3885 3886 3889 3890
CONECT 3886 3885
CONECT 3886 3887
CONECT 3886 3887
CONECT 3886 3888
CONECT 3887 3886
CONECT 3887 3886
CONECT 3888 3886 3891 3892 3893
CONECT 3889 3885
CONECT 3890 3885
CONECT 3891 3888
CONECT 3892 3888
CONECT 3893 3888
CONECT 3894 3895 3898 3899
CONECT 3895 3894
CONECT 3895 3896
CONECT 3895 3896
CONECT 3895 3897
CONECT 3896 3895
CONECT 3896 3895
CONECT 3897 3895 3900 3901 3902
CONECT 3898 3894
CONECT 3899 3894
CONECT 3900 3897
CONECT 3901 3897
CONECT 3902 3897
CONECT 3903 3904 3907 3908
CONECT 3904 3903
CONECT 3904 3905
CONECT 3904 3905
CONECT 3904 3906
CONECT 3905 3904
CONECT 3905 3904
CONECT 3906 3904 3909 3910 3911
CONECT 3907 3903
CONECT 3908 3903
CONECT 3909 3906
CONECT 3910 3906
CONECT 3911 3906
CONECT 3912 3913 3916 3917
CONECT 3913 3912
CONECT 3913 3914
CONECT 3913 3914
CONECT 3913 3915
CONECT 3914 3913
CONECT 3914 3913
CONECT 3915 3913 3918 3919 3920
CONECT 3916 3912
CONECT 3917 3912
CONECT 3918 3915
CONECT 3919 3915
CONECT 3920 3915
CONECT 3921 3922
CONECT 3921 3922
CONECT 3921 3922
CONECT 3921 3922
CONECT 3921 3926
CONECT 3921 3926
CONECT 3921 3926
CONECT 3921 3926
CONECT 3921 3927
CONECT 3922 3921
CONECT 3922 3921
CONECT 3922 3921
CONECT 3922 3921
CONECT 3922 3923
CONECT 3922 3923
CONECT 3922 3923
CONECT 3922 3923
CONECT 3922 3928
CONECT 3923 3922
CONECT 3923 3922
CONECT 3923 3922
CONECT 3923 3922
CONECT 3923 3924
CONECT 3923 3924
CONECT 3923 3924
CONECT 3923 3924
CONECT 3923 3929
CONECT 3924 3923
CONECT 3924 3923
CONECT 3924 3923
CONECT 3924 3923
CONECT 3924 3925
CONECT 3924 3925
CONECT 3924 3925
CONECT 3924 3925
CONECT 3924 3930
CONECT 3925 3924
CONECT 3925 3924
CONECT 3925 3924
CONECT 3925 3924
CONECT 3925 3926
CONECT 3925 3926
CONECT 3925 3926
CONECT 3925 3926
CONECT 3925 3931
CONECT 3926 3921
CONECT 3926 3921
CONECT 3926 3921
CONECT 3926 3921
CONECT 3926 3925
CONECT 3926 3925
CONECT 3926 3925
CONECT 3926 3925
CONECT 3926 3932
CONECT 3927 3921
CONECT 3928 3922
CONECT 3929 3923
CONECT 3930 3924
CONECT 3931 3925
CONECT 3932 3926
CONECT 3933 3934
CONECT 3933 3934
CONECT 3933 3934
CONECT 3933 3934
CONECT 3933 3938
CONECT 3933 3938
CONECT 3933 3938
CONECT 3933 3938
CONECT 3933 3939
CONECT 3934 3933
CONECT 3934 3933
CONECT 3934 3933
CONECT 3934 3933
CONECT 3934 3935
CONECT 3934 3935
CONECT 3934 3935
CONECT 3934 3935
CONECT 3934 3940
CONECT 3935 3934
CONECT 3935 3934
CONECT 3935 3934
CONECT 3935 3934
CONECT 3935 3936
CONECT 3935 3936
CONECT 3935 3936
CONECT 3935 3936
CONECT 3935 3941
CONECT 3936 3935
CONECT 3936 3935
CONECT 3936 3935
CONECT 3936 3935
CONECT 3936 3937
CONECT 3936 3937
CONECT 3936 3937
CONECT 3936 3937
CONECT 3936 3942
CONECT 3937 3936
CONECT 3937 3936
CONECT 3937 3936
CONECT 3937 3936
CONECT 3937 3938
CONECT 3937 3938
CONECT 3937 3938
CONECT 3937 3938
CONECT 3937 3943
CONECT 3938 3933
CONECT 3938 3933
CONECT 3938 3933
CONECT 3938 3933
CONECT 3938 3937
CONECT 3938 3937
CONECT 3938 3937
CONECT 3938 3937
CONECT 3938 3944
CONECT 3939 3933
CONECT 3940 3934
CONECT 3941 3935
CONECT 3942 3936
CONECT 3943 3937
CONECT 3944 3938
CONECT 3945 3946
CONECT 3945 3946
CONECT 3945 3946
CONECT 3945 3946
CONECT 3945 3950
CONECT 3945 3950
CONECT 3945 3950
CONECT 3945 3950
CONECT 3945 3951
CONECT 3946 3945
CONECT 3946 3945
CONECT 3946 3945
CONECT 3946 3945
CONECT 3946 3947
CONECT 3946 3947
CONECT 3946 3947
CONECT 3946 3947
CONECT 3946 3952
CONECT 3947 3946
CONECT 3947 3946
CONECT 3947 3946
CONECT 3947 3946
CONECT 3947 3948
CONECT 3947 3948
CONECT 3947 3948
CONECT 3947 3948
CONECT 3947 3953
CONECT 3948 3947
CONECT 3948 3947
CONECT 3948 3947
CONECT 3948 3947
CONECT 3948 3949
CONECT 3948 3949
CONECT 3948 3949
CONECT 3948 3949
CONECT 3948 3954
CONECT 3949 3948
CONECT 3949 3948
CONECT 3949 3948
CONECT 3949 3948
CONECT 3949 3950
CONECT 3949 3950
CONECT 3949 3950
CONECT 3949 3950
CONECT 3949 3955
CONECT 3950 3945
CONECT 3950 3945
CONECT 3950 3945
CONECT 3950 3945
CONECT 3950 3949
[truncated: 58,407 more chars]
