# Supplementary material for: Hot-spot identification on a broad class of proteins and RNA suggest unifying principles of molecular recognition
Source: PLoS One. 2017 Aug 24;12(8):e0183327. doi: 10.1371/journal.pone.0183327 (PMC5570288; doi:10.1371/journal.pone.0183327)
Supplement: S2 File — PDB data files containing computed fragments. (ZIP) [file pone.0183327.s002.zip › Supporting information - PDB data files/Elastase_figure10f.pdb]

HETATM    1 CA   CA  A 280      56.897  37.469  29.701  1.00 32.02          CA  
HETATM    2  O1  SO4 A 290      43.572  22.637  62.562  1.00 36.61           O  
HETATM    3  O2  SO4 A 290      44.483  23.245  60.423  1.00 35.26           O  
HETATM    4  O3  SO4 A 290      42.855  21.476  60.582  1.00 34.16           O1-
HETATM    5  O4  SO4 A 290      45.084  21.145  61.438  1.00 34.61           O  
HETATM    6  S   SO4 A 290      43.998  22.125  61.250  1.00 33.44           S  
HETATM    7  O1  SO4 A 295      42.453  23.113  35.851  1.00 56.34           O  
HETATM    8  O2  SO4 A 295      44.669  23.989  35.525  1.00 55.84           O  
HETATM    9  O3  SO4 A 295      43.904  22.131  34.195  1.00 56.83           O1-
HETATM   10  O4  SO4 A 295      44.360  21.824  36.536  1.00 55.91           O  
HETATM   11  S   SO4 A 295      43.847  22.766  35.526  1.00 54.55           S  
HETATM   12  O   HOH A 301      32.439  26.343  40.101  1.00 25.61           O  
HETATM   13  O   HOH A 302      32.262  30.047  40.928  1.00 29.03           O  
HETATM   14  O   HOH A 303      31.331  32.493  40.375  1.00 26.39           O  
HETATM   15  O   HOH A 304      33.932  31.697  42.243  1.00 20.70           O  
HETATM   16  O   HOH A 305      35.986  27.859  53.386  1.00 19.60           O  
HETATM   17  O   HOH A 306      35.589  25.052  53.489  1.00 27.02           O  
HETATM   18  O   HOH A 307      35.903  31.730  55.561  1.00 37.30           O  
HETATM   19  O   HOH A 308      39.947  29.774  56.177  1.00 20.80           O  
HETATM   20  O   HOH A 309      52.892  39.978  36.826  1.00 20.37           O  
HETATM   21  O   HOH A 310      57.033  42.422  34.328  1.00 23.03           O  
HETATM   22  O   HOH A 311      56.295  39.438  39.562  1.00 21.91           O  
HETATM   23  O   HOH A 312      45.318  30.977  41.912  1.00 13.63           O  
HETATM   24  O   HOH A 313      47.206  30.651  39.184  1.00 11.68           O  
HETATM   25  O   HOH A 314      47.872  30.335  36.701  1.00  9.44           O  
HETATM   26  O   HOH A 315      50.083  28.163  45.491  1.00 16.08           O  
HETATM   27  O   HOH A 316      42.962  29.489  56.194  1.00 17.57           O  
HETATM   28  O   HOH A 317      45.087  28.681  54.812  1.00 14.30           O  
HETATM   29  O   HOH A 318      41.197  19.040  46.886  1.00 22.33           O  
HETATM   30  O   HOH A 319      42.862  19.891  48.706  1.00 16.43           O  
HETATM   31  O   HOH A 320      42.848  19.276  51.322  1.00 17.30           O  
HETATM   32  O   HOH A 321      57.285  35.695  40.547  1.00 16.24           O  
HETATM   33  O   HOH A 322      55.916  34.363  37.562  1.00 17.96           O  
HETATM   34  O   HOH A 323      33.670  37.286  44.041  1.00 26.59           O  
HETATM   35  O   HOH A 324      32.860  34.966  42.923  1.00 23.17           O  
HETATM   36  O   HOH A 325      60.885  37.595  49.595  1.00 28.49           O  
HETATM   37  O   HOH A 326      52.240  36.637  50.430  1.00 19.88           O  
HETATM   38  O   HOH A 327      32.492  31.879  31.642  1.00 20.65           O  
HETATM   39  O   HOH A 328      42.830  13.050  47.128  1.00 18.83           O  
HETATM   40  O   HOH A 329      36.409  37.358  32.107  1.00 27.95           O  
HETATM   41  O   HOH A 330      43.328  34.324  34.051  1.00 18.39           O  
HETATM   42  O   HOH A 331      63.920  38.792  37.844  1.00 27.71           O  
HETATM   43  O   HOH A 332      53.044  37.765  46.348  1.00 22.87           O  
HETATM   44  O   HOH A 333      50.546  19.409  58.466  1.00 31.58           O  
HETATM   45  O   HOH A 334      39.712  37.741  34.085  1.00 27.30           O  
HETATM   46  O   HOH A 335      54.866  38.338  48.409  1.00 33.51           O  
HETATM   47  O   HOH A 337      49.022  32.835  26.392  1.00 36.42           O  
HETATM   48  O   HOH A 338      47.488  44.552  40.655  1.00 24.86           O  
HETATM   49  O   HOH A 340      55.961  32.247  55.250  1.00 35.72           O  
HETATM   50  O   HOH A 341      64.802  30.914  50.322  1.00 28.07           O  
HETATM   51  O   HOH A 342      36.412  25.313  31.148  1.00 22.03           O  
HETATM   52  O   HOH A 343      63.836  26.298  30.175  1.00 41.37           O  
HETATM   53  O   HOH A 344      50.174  21.842  60.224  1.00 29.26           O  
HETATM   54  O   HOH A 345      48.166  33.536  60.198  1.00 34.69           O  
HETATM   55  O   HOH A 355      35.020  22.913  34.890  1.00 40.70           O  
HETATM   56  O   HOH A 356      46.495  20.952  35.297  1.00 43.70           O  
HETATM   57  O   HOH A 363      38.270  21.393  38.479  1.00 32.24           O  
HETATM   58  O   HOH A 366      36.627  19.673  37.235  1.00 52.29           O  
HETATM   59  O   HOH A 402      50.456  37.380  48.521  1.00 40.41           O  
HETATM   60  O   HOH A 403      57.737  35.171  28.864  1.00 30.17           O  
HETATM   61  O   HOH A 406      49.293  19.980  34.541  1.00 31.23           O  
HETATM   62  O   HOH A 408      56.608  32.192  29.924  1.00 33.97           O  
HETATM   63  O   HOH A 409      47.654  34.774  57.872  1.00 28.29           O  
HETATM   64  O   HOH A 410      37.500  28.445  55.424  1.00 34.42           O  
HETATM   65  O   HOH A 411      35.740  28.074  57.467  1.00 32.36           O  
HETATM   66  O   HOH A 414      54.531  37.075  38.536  1.00 20.30           O  
HETATM   67  O   HOH A 415      37.838  25.281  56.128  1.00 54.79           O  
HETATM   68  O   HOH A 417      52.691  39.718  39.837  1.00 20.63           O  
HETATM   69  O   HOH A 500      41.996  24.767  62.641  1.00 25.32           O  
HETATM   70  O   HOH A 501      67.447  24.876  35.507  1.00 34.70           O  
HETATM   71  O   HOH A 503      38.490  33.067  27.074  1.00 22.14           O  
HETATM   72  O   HOH A 514      46.411  29.611  64.601  1.00 45.74           O  
HETATM   73  O   HOH A 515      40.558  43.056  40.788  1.00 44.88           O  
HETATM   74  O   HOH A 521      39.295  42.521  32.284  1.00 42.75           O  
HETATM   75  O   HOH A 522      34.867  15.092  49.940  1.00 28.61           O  
HETATM   76  O   HOH A 544      27.114  15.850  47.767  1.00 49.25           O  
HETATM   77  O   HOH A 549      63.111  20.747  34.747  1.00 27.67           O  
HETATM   78  O   HOH A 550      48.769  33.714  66.800  1.00 43.96           O  
HETATM   79  O   HOH A 552      57.625  14.248  35.626  1.00 35.39           O  
HETATM   80  O   HOH A 600      32.156  37.124  33.866  1.00 30.64           O  
HETATM   81  O   HOH A 602      66.447  32.882  33.495  1.00 35.06           O  
HETATM   82  O   HOH A 604      42.906  11.007  49.077  1.00 30.55           O  
HETATM   83  O   HOH A 605      68.458  36.861  46.157  1.00 47.09           O  
HETATM   84  O   HOH A 607      57.351  31.363  52.460  1.00 32.48           O  
HETATM   85  O   HOH A 610      45.435  38.771  28.691  1.00 43.66           O  
HETATM   86  O   HOH A 615      60.670  13.922  41.706  1.00 29.41           O  
HETATM   87  O   HOH A 617      31.252  35.788  51.251  1.00 44.63           O  
HETATM   88  O   HOH A 618      44.319  28.744  25.968  1.00 28.07           O  
HETATM   89  O   HOH A 620      48.998  17.152  56.682  1.00 40.74           O  
HETATM   90  O   HOH A 626      58.048  37.591  52.327  1.00 46.90           O  
HETATM   91  O   HOH A 627      65.199  22.480  51.611  1.00 33.51           O  
HETATM   92  O   HOH A 632      67.538  32.583  37.824  1.00 27.58           O  
HETATM   93  O   HOH A 636      52.347  40.490  52.146  1.00 50.11           O  
HETATM   94  O   HOH A 637      30.333  29.390  33.511  1.00 36.31           O  
HETATM   95  O   HOH A 641      50.111  17.411  34.687  1.00 44.50           O  
HETATM   96  O   HOH A 642      55.913  28.555  57.573  1.00 45.72           O  
HETATM   97  O   HOH A 646      70.476  25.905  44.855  1.00 30.81           O  
HETATM   98  O   HOH A 654      31.500  38.453  45.854  1.00 49.32           O  
HETATM   99  O   HOH A 659      66.421  41.316  31.657  1.00 43.62           O  
HETATM  100  O   HOH A 677      63.999  41.704  48.558  1.00 52.60           O  
HETATM  101  O   HOH A 679      37.436  41.681  40.983  1.00 26.94           O  
HETATM  102  O   HOH A 680      64.719  39.126  32.767  1.00 47.10           O  
HETATM  103  O   HOH A 682      41.671  35.447  27.309  1.00 41.17           O  
HETATM  104  O   HOH A 683      56.844  17.328  28.866  1.00 26.96           O  
HETATM  105  O   HOH A 684      43.933  43.374  58.004  1.00 26.87           O  
HETATM  106  O   HOH A 689      49.054  37.448  57.481  1.00 36.65           O  
HETATM  107  O   HOH A 691      47.724  23.017  60.989  1.00 49.96           O  
HETATM  108  O   HOH A 692      32.365  35.172  31.545  1.00 30.88           O  
HETATM  109  O   HOH A 693      58.809  34.449  54.084  1.00 47.60           O  
HETATM  110  O   HOH A 696      45.481  24.248  31.104  1.00 45.89           O  
HETATM  111  O   HOH A 699      34.504  24.166  32.641  1.00 48.24           O  
HETATM  112  O   HOH A 700      48.234  37.529  60.842  1.00 51.10           O  
HETATM  113  O   HOH A 704      49.907  45.623  34.827  1.00 33.46           O  
HETATM  114  O   HOH A 706      65.514  26.308  51.005  1.00 37.78           O  
HETATM  115  O   HOH A 708      39.117  36.269  59.456  1.00 31.77           O  
HETATM  116  O   HOH A 709      25.448  30.644  37.453  1.00 30.03           O  
HETATM  117  O   HOH A 711      57.743  44.280  26.737  1.00 42.74           O  
HETATM  118  O   HOH A 715      49.600  26.238  25.570  1.00 51.86           O  
HETATM  119  O   HOH A 723      52.875  36.001  59.022  1.00 47.60           O  
HETATM  120  O   HOH A 728      44.365  45.370  45.429  1.00 44.35           O  
HETATM  121  O   HOH A 739      41.398   8.473  48.009  1.00 32.25           O  
HETATM  122  O   HOH A 744      47.887  40.850  26.291  1.00 56.47           O  
HETATM  123  O   HOH A 755      22.574  21.781  54.164  1.00 39.81           O  
HETATM  124  O   HOH A 757      31.440  41.409  45.495  1.00 44.92           O  
HETATM  125  O   HOH A 782      51.101  41.699  46.639  1.00 55.64           O  
HETATM  126  O   HOH A 790      56.070  22.883  61.583  1.00 47.09           O  
HETATM  127  O   HOH A 853      53.695  29.538  59.112  1.00 33.78           O  
HETATM  128  O   HOH A 856      51.347  28.549  27.514  1.00 33.04           O  
HETATM  129  O   HOH A 857      47.893  17.639  30.681  1.00 45.61           O  
HETATM  130  O   HOH A 860      63.954  23.885  25.661  1.00 57.67           O  
HETATM  131  O   HOH A 873      50.482  15.123  56.478  1.00 31.13           O  
HETATM  132  O   HOH A 874      34.218  16.656  41.385  1.00 56.43           O  
HETATM  133  O   HOH A 875      52.570  28.223  62.284  1.00 33.64           O  
HETATM  134  O   HOH A 876      32.203  30.972  27.813  1.00 50.11           O  
HETATM  135  O   HOH A 877      58.725  39.785  23.530  1.00 33.52           O  
HETATM  136  O   HOH A 878      62.382  36.922  29.153  1.00 45.22           O  
HETATM  137  O   HOH A 879      54.447  32.117  58.024  1.00 50.06           O  
HETATM  138  C   ACN A1001      40.165  24.331  38.014  1.00 37.54           C  
HETATM  139  O   ACN A1001      40.470  23.177  37.975  1.00 39.48           O  
HETATM  140  C1  ACN A1001      40.567  25.243  39.169  1.00 36.55           C  
HETATM  141  C2  ACN A1001      39.347  24.944  36.893  1.00 37.25           C  
HETATM  142  C   ACN A1006      24.877  22.462  42.157  1.00 65.91           C  
HETATM  143  O   ACN A1006      25.092  23.095  43.143  1.00 66.03           O  
HETATM  144  C1  ACN A1006      24.189  23.097  40.951  1.00 65.30           C  
HETATM  145  C2  ACN A1006      25.284  20.979  42.051  1.00 65.61           C  
HETATM  146  C   ACN A1013      42.121  40.860  59.212  1.00 49.02           C  
HETATM  147  O   ACN A1013      42.836  41.516  59.909  1.00 48.39           O  
HETATM  148  C1  ACN A1013      41.782  39.399  59.558  1.00 49.25           C  
HETATM  149  C2  ACN A1013      41.499  41.433  57.932  1.00 48.45           C  
HETATM  150  C   ACN A1014      29.095  33.342  30.446  1.00 53.54           C  
HETATM  151  O   ACN A1014      29.541  32.238  30.366  1.00 53.84           O  
HETATM  152  C1  ACN A1014      28.737  33.975  31.788  1.00 53.44           C  
HETATM  153  C2  ACN A1014      28.851  34.198  29.202  1.00 53.56           C  
HETATM  154 CA   CA  A 280      56.854  37.383  29.624  1.00 23.39          CA  
HETATM  155  O1  SO4 A 290      44.848  21.078  61.225  1.00 31.65           O  
HETATM  156  O2  SO4 A 290      43.201  22.550  62.179  1.00 32.71           O  
HETATM  157  O3  SO4 A 290      42.700  21.340  60.163  1.00 31.76           O1-
HETATM  158  O4  SO4 A 290      44.301  23.144  60.125  1.00 30.31           O  
HETATM  159  S   SO4 A 290      43.761  22.028  60.920  1.00 29.83           S  
HETATM  160  O   HOH A 301      32.376  26.386  39.802  1.00 23.53           O  
HETATM  161  O   HOH A 302      32.370  29.843  40.446  1.00 23.95           O  
HETATM  162  O   HOH A 303      31.173  32.583  40.230  1.00 24.38           O  
HETATM  163  O   HOH A 304      33.990  31.570  42.022  1.00 19.80           O  
HETATM  164  O   HOH A 305      35.893  27.800  53.101  1.00 21.76           O  
HETATM  165  O   HOH A 306      35.420  25.118  53.019  1.00 31.98           O  
HETATM  166  O   HOH A 307      35.749  31.642  55.058  1.00 28.98           O  
HETATM  167  O   HOH A 308      39.844  29.556  55.837  1.00 19.23           O  
HETATM  168  O   HOH A 309      52.922  40.133  36.840  1.00 20.53           O  
HETATM  169  O   HOH A 310      56.977  42.390  34.259  1.00 31.85           O  
HETATM  170  O   HOH A 311      56.310  39.122  39.372  1.00 23.88           O  
HETATM  171  O   HOH A 312      45.273  30.918  41.624  1.00 13.60           O  
HETATM  172  O   HOH A 313      47.267  30.639  39.058  1.00 14.57           O  
HETATM  173  O   HOH A 314      47.884  30.491  36.447  1.00 12.56           O  
HETATM  174  O   HOH A 315      49.851  28.090  45.302  1.00 16.74           O  
HETATM  175  O   HOH A 316      42.715  29.573  55.894  1.00 18.27           O  
HETATM  176  O   HOH A 317      44.980  28.491  54.597  1.00 12.33           O  
HETATM  177  O   HOH A 318      40.885  19.169  46.450  1.00 17.37           O  
HETATM  178  O   HOH A 319      42.662  19.810  48.419  1.00 14.79           O  
HETATM  179  O   HOH A 320      42.827  19.367  51.076  1.00 17.98           O  
HETATM  180  O   HOH A 321      57.219  35.444  40.386  1.00 18.89           O  
HETATM  181  O   HOH A 322      55.786  34.368  37.324  1.00 23.91           O  
HETATM  182  O   HOH A 323      33.727  37.260  43.662  1.00 25.26           O  
HETATM  183  O   HOH A 324      32.787  34.900  42.719  1.00 25.60           O  
HETATM  184  O   HOH A 325      60.757  37.590  49.759  1.00 26.80           O  
HETATM  185  O   HOH A 326      52.147  36.542  50.270  1.00 21.15           O  
HETATM  186  O   HOH A 327      32.572  31.910  31.467  1.00 20.29           O  
HETATM  187  O   HOH A 328      42.712  13.089  46.899  1.00 17.82           O  
HETATM  188  O   HOH A 329      36.257  37.063  31.952  1.00 28.05           O  
HETATM  189  O   HOH A 330      43.375  34.438  33.815  1.00 12.49           O  
HETATM  190  O   HOH A 331      63.922  38.618  37.751  1.00 24.35           O  
HETATM  191  O   HOH A 332      52.996  37.652  46.178  1.00 28.50           O  
HETATM  192  O   HOH A 333      50.352  19.603  58.215  1.00 30.26           O  
HETATM  193  O   HOH A 334      39.846  37.777  33.666  1.00 30.16           O  
HETATM  194  O   HOH A 335      54.980  37.946  48.683  1.00 33.39           O  
HETATM  195  O   HOH A 336      53.279  29.238  58.619  1.00 31.90           O  
HETATM  196  O   HOH A 337      48.731  32.982  26.175  1.00 45.78           O  
HETATM  197  O   HOH A 338      47.420  44.456  40.739  1.00 20.98           O  
HETATM  198  O   HOH A 339      35.066  30.581  59.177  1.00 30.02           O  
HETATM  199  O   HOH A 340      55.754  32.371  55.148  1.00 38.94           O  
HETATM  200  O   HOH A 341      64.523  30.697  50.706  1.00 29.43           O  
HETATM  201  O   HOH A 342      36.487  25.446  31.003  1.00 20.79           O  
HETATM  202  O   HOH A 343      63.649  26.489  29.591  1.00 47.85           O  
HETATM  203  O   HOH A 344      49.885  21.523  59.910  1.00 35.20           O  
HETATM  204  O   HOH A 345      47.807  33.182  59.736  1.00 31.22           O  
HETATM  205  O   HOH A 352      43.923  23.687  34.891  1.00 40.15           O  
HETATM  206  O   HOH A 353      31.452  14.819  39.388  1.00 26.90           O  
HETATM  207  O   HOH A 354      36.222  13.729  43.102  1.00 33.27           O  
HETATM  208  O   HOH A 355      34.836  23.037  34.545  1.00 32.98           O  
HETATM  209  O   HOH A 356      46.169  20.861  34.946  1.00 55.92           O  
HETATM  210  O   HOH A 362      38.982  13.469  40.784  1.00 45.35           O  
HETATM  211  O   HOH A 363      38.082  21.346  38.250  1.00 37.31           O  
HETATM  212  O   HOH A 364      40.611  19.991  39.013  1.00 43.57           O  
HETATM  213  O   HOH A 365      42.856  14.749  39.134  1.00 45.56           O  
HETATM  214  O   HOH A 402      50.300  37.240  48.348  1.00 35.22           O  
HETATM  215  O   HOH A 403      57.668  35.288  28.713  1.00 32.52           O  
HETATM  216  O   HOH A 408      56.571  32.257  29.858  1.00 27.35           O  
HETATM  217  O   HOH A 409      47.565  34.866  57.392  1.00 28.41           O  
HETATM  218  O   HOH A 410      37.638  28.003  55.477  1.00 38.95           O  
HETATM  219  O   HOH A 411      35.484  28.057  57.425  1.00 39.48           O  
HETATM  220  O   HOH A 413      54.438  30.014  26.989  1.00 51.90           O  
HETATM  221  O   HOH A 414      54.373  37.196  38.649  1.00 27.03           O  
HETATM  222  O   HOH A 415      38.008  25.209  55.926  1.00 43.70           O  
HETATM  223  O   HOH A 417      52.823  39.561  39.536  1.00 28.34           O  
HETATM  224  O   HOH A 418      51.621  33.494  44.623  1.00 42.66           O  
HETATM  225  O   HOH A 500      41.769  24.776  62.470  1.00 26.30           O  
HETATM  226  O   HOH A 501      67.283  24.925  35.537  1.00 28.00           O  
HETATM  227  O   HOH A 503      38.481  33.016  26.847  1.00 22.07           O  
HETATM  228  O   HOH A 515      40.734  43.726  40.998  1.00 51.88           O  
HETATM  229  O   HOH A 519      31.851  30.047  27.792  1.00 42.11           O  
HETATM  230  O   HOH A 520      47.782  34.718  62.103  1.00 47.04           O  
HETATM  231  O   HOH A 521      39.351  42.425  31.971  1.00 33.71           O  
HETATM  232  O   HOH A 522      34.593  15.150  49.691  1.00 28.20           O  
HETATM  233  O   HOH A 524      42.171  27.074  24.311  1.00 50.86           O  
HETATM  234  O   HOH A 525      38.889  23.531  61.335  1.00 52.56           O  
HETATM  235  O   HOH A 526      57.665  12.549  41.978  1.00 44.96           O  
HETATM  236  O   HOH A 549      62.861  20.529  34.727  1.00 29.80           O  
HETATM  237  O   HOH A 600      32.030  36.723  33.776  1.00 29.95           O  
HETATM  238  O   HOH A 602      66.381  32.673  33.473  1.00 29.64           O  
HETATM  239  O   HOH A 603      35.828  17.779  56.562  1.00 35.40           O  
HETATM  240  O   HOH A 604      42.711  11.073  48.857  1.00 23.71           O  
HETATM  241  O   HOH A 605      68.266  36.216  46.089  1.00 36.30           O  
HETATM  242  O   HOH A 606      52.233  27.872  62.069  1.00 32.09           O  
HETATM  243  O   HOH A 607      57.211  31.322  52.379  1.00 31.31           O  
HETATM  244  O   HOH A 609      50.587  42.369  46.362  1.00 55.21           O  
HETATM  245  O   HOH A 610      45.297  38.798  28.611  1.00 45.01           O  
HETATM  246  O   HOH A 612      47.013   9.535  43.192  1.00 45.35           O  
HETATM  247  O   HOH A 613      40.151   5.506  43.433  1.00 48.52           O  
HETATM  248  O   HOH A 614      67.693  23.459  44.778  1.00 34.64           O  
HETATM  249  O   HOH A 615      60.614  13.880  41.648  1.00 31.59           O  
HETATM  250  O   HOH A 617      31.308  35.422  50.545  1.00 39.46           O  
HETATM  251  O   HOH A 618      44.324  28.719  25.522  1.00 35.62           O  
HETATM  252  O   HOH A 620      48.725  16.601  56.113  1.00 54.85           O  
HETATM  253  O   HOH A 623      46.039  19.449  59.477  1.00 40.06           O  
HETATM  254  O   HOH A 625      46.672  33.550  24.511  1.00 61.69           O  
HETATM  255  O   HOH A 628      51.220  47.181  35.030  1.00 42.16           O  
HETATM  256  O   HOH A 629      43.493  13.368  36.575  1.00 59.40           O  
HETATM  257  O   HOH A 631      65.986  39.175  36.150  1.00 50.25           O  
HETATM  258  O   HOH A 632      67.669  32.547  38.103  1.00 45.37           O  
HETATM  259  O   HOH A 635      42.794  40.845  59.583  1.00 39.66           O  
HETATM  260  O   HOH A 637      30.292  29.206  33.212  1.00 33.73           O  
HETATM  261  O   HOH A 638      56.058  12.607  45.316  1.00 37.23           O  
HETATM  262  O   HOH A 645      45.629   7.690  48.833  1.00 55.36           O  
HETATM  263  O   HOH A 649      30.440  31.258  29.658  1.00 40.63           O  
HETATM  264  O   HOH A 650      58.861  40.223  23.285  1.00 42.03           O  
HETATM  265  O   HOH A 651      54.645  11.586  48.630  1.00 46.68           O  
HETATM  266  O   HOH A 654      31.105  38.051  46.005  1.00 63.21           O  
HETATM  267  O   HOH A 656      27.220  31.300  35.366  1.00 50.27           O  
HETATM  268  O   HOH A 671      38.639   8.089  47.704  1.00 45.81           O  
HETATM  269  O   HOH A 675      40.830  40.161  57.551  1.00 45.20           O  
HETATM  270  O   HOH A 676      41.120  37.930  54.339  1.00 30.89           O  
HETATM  271  O   HOH A 679      37.422  41.852  40.912  1.00 25.09           O  
HETATM  272  O   HOH A 681      37.784  10.164  52.042  1.00 53.51           O  
HETATM  273  O   HOH A 683      56.798  17.065  28.681  1.00 29.83           O  
HETATM  274  O   HOH A 684      44.059  43.226  57.901  1.00 28.05           O  
HETATM  275  O   HOH A 688      60.430  18.262  35.272  1.00 28.58           O  
HETATM  276  O   HOH A 689      49.195  37.556  57.630  1.00 42.44           O  
HETATM  277  O   HOH A 691      47.401  22.638  60.380  1.00 30.79           O  
HETATM  278  O   HOH A 692      32.224  34.672  31.320  1.00 36.01           O  
HETATM  279  O   HOH A 694      50.927  28.320  27.053  1.00 30.67           O  
HETATM  280  O   HOH A 695      54.481  46.599  40.943  1.00 37.94           O  
HETATM  281  O   HOH A 696      49.444  19.782  34.352  1.00 31.66           O  
HETATM  282  O   HOH A 697      41.458  16.368  52.682  1.00 31.91           O  
HETATM  283  O   HOH A 699      34.602  23.451  31.983  1.00 40.59           O  
HETATM  284  O   HOH A 702      59.212  12.400  45.656  1.00 48.15           O  
HETATM  285  O   HOH A 703      41.968  43.682  31.885  1.00 42.38           O  
HETATM  286  O   HOH A 704      49.709  45.379  34.081  1.00 49.47           O  
HETATM  287  O   HOH A 706      65.282  26.248  51.105  1.00 41.10           O  
HETATM  288  O   HOH A 708      39.172  36.193  59.273  1.00 43.32           O  
HETATM  289  O   HOH A 709      25.463  30.635  37.251  1.00 31.89           O  
HETATM  290  O   HOH A 710      62.517  36.714  28.868  1.00 41.90           O  
HETATM  291  O   HOH A 712      51.867  42.850  28.423  1.00 42.07           O  
HETATM  292  O   HOH A 713      54.403  43.091  28.612  1.00 45.36           O  
HETATM  293  O   HOH A 715      49.094  26.809  25.747  1.00 52.75           O  
HETATM  294  O   HOH A 718      50.463  44.680  29.842  1.00 40.11           O  
HETATM  295  O   HOH A 719      21.050  24.548  52.269  1.00 51.70           O  
HETATM  296  O   HOH A 720      35.316  39.711  57.864  1.00 62.04           O  
HETATM  297  O   HOH A 721      31.011  35.547  47.648  1.00 47.80           O  
HETATM  298  O   HOH A 725      32.465  32.727  59.582  1.00 43.19           O  
HETATM  299  O   HOH A 728      44.365  45.476  45.014  1.00 58.78           O  
HETATM  300  O   HOH A 731      49.246  10.370  41.889  1.00 60.39           O  
HETATM  301  O   HOH A 734      27.161  38.697  41.509  1.00 40.03           O  
HETATM  302  O   HOH A 736      43.633  41.571  30.267  1.00 42.99           O  
HETATM  303  O   HOH A 737      43.583  46.294  35.279  1.00 33.13           O  
HETATM  304  O   HOH A 738      28.461  27.195  32.759  1.00 38.31           O  
HETATM  305  O   HOH A 739      41.462   8.614  48.393  1.00 43.25           O  
HETATM  306  O   HOH A 740      26.178  21.202  40.260  1.00 55.13           O  
HETATM  307  O   HOH A 742      26.412  33.727  36.132  1.00 56.37           O  
HETATM  308  O   HOH A 744      47.782  40.900  25.797  1.00 60.44           O  
HETATM  309  O   HOH A 746      44.082   6.849  38.538  1.00 51.12           O  
HETATM  310  O   HOH A 747      71.215  27.910  42.123  1.00 51.12           O  
HETATM  311  O   HOH A 799      51.861  10.524  32.587  1.00 43.94           O  
HETATM  312  O   HOH A 820      51.565  30.454  24.110  1.00 59.04           O  
HETATM  313  O   HOH A 872      34.443  13.605  55.313  1.00 55.22           O  
HETATM  314  O   HOH A 876      72.274  24.086  39.256  1.00 54.12           O  
HETATM  315  O   HOH A 877      51.286  34.382  58.327  1.00 56.00           O  
HETATM  316  O   HOH A 878      36.649  11.513  54.473  1.00 61.37           O  
HETATM  317  O   HOH A 879      29.178  34.793  51.908  1.00 54.46           O  
HETATM  318  O   HOH A 880      50.533  14.806  56.882  1.00 53.31           O  
HETATM  319  O   HOH A 881      44.074  21.783  36.324  1.00 47.95           O  
HETATM  320  O   HOH A 882      38.668  20.599  35.307  1.00 47.73           O  
HETATM  321  C1  IPA A1001      40.204  24.040  37.213  1.00 46.56           C  
HETATM  322  C2  IPA A1001      40.263  24.749  38.557  1.00 46.86           C  
HETATM  323  O2  IPA A1001      41.423  24.307  39.271  1.00 47.92           O  
HETATM  324  C3  IPA A1001      40.335  26.254  38.373  1.00 47.28           C  
HETATM  325  C1  IPA A1002      34.901  17.191  39.917  1.00 46.76           C  
HETATM  326  C2  IPA A1002      33.744  16.707  40.777  1.00 46.51           C  
HETATM  327  O2  IPA A1002      32.623  17.579  40.594  1.00 47.07           O  
HETATM  328  C3  IPA A1002      34.132  16.694  42.245  1.00 46.27           C  
HETATM  329  C1  IPA A1006      23.694  23.871  43.263  1.00 60.15           C  
HETATM  330  C2  IPA A1006      23.583  23.127  41.937  1.00 60.86           C  
HETATM  331  O2  IPA A1006      24.154  21.819  42.073  1.00 61.09           O  
HETATM  332  C3  IPA A1006      24.303  23.881  40.823  1.00 60.66           C  
HETATM  333 CA   CA  A 280      56.722  37.379  29.533  1.00 22.87          CA  
HETATM  334  O1  SO4 A 290      44.885  21.198  61.130  1.00 32.34           O  
HETATM  335  O2  SO4 A 290      43.217  22.622  62.112  1.00 33.52           O  
HETATM  336  O3  SO4 A 290      42.704  21.385  60.113  1.00 32.62           O1-
HETATM  337  O4  SO4 A 290      44.247  23.236  60.026  1.00 31.71           O  
HETATM  338  S   SO4 A 290      43.762  22.109  60.841  1.00 30.10           S  
HETATM  339  O   HOH A 301      32.248  26.442  39.807  1.00 23.66           O  
HETATM  340  O   HOH A 302      32.149  29.882  40.383  1.00 23.33           O  
HETATM  341  O   HOH A 303      31.108  32.560  40.253  1.00 22.71           O  
HETATM  342  O   HOH A 304      33.871  31.588  41.979  1.00 21.38           O  
HETATM  343  O   HOH A 305      35.716  27.898  53.103  1.00 22.23           O  
HETATM  344  O   HOH A 306      35.265  25.150  53.050  1.00 30.39           O  
HETATM  345  O   HOH A 307      35.705  31.617  55.010  1.00 31.07           O  
HETATM  346  O   HOH A 308      39.707  29.628  55.786  1.00 20.64           O  
HETATM  347  O   HOH A 309      52.758  40.122  36.724  1.00 21.34           O  
HETATM  348  O   HOH A 310      56.851  42.350  34.150  1.00 30.37           O  
HETATM  349  O   HOH A 311      56.167  39.170  39.258  1.00 24.49           O  
HETATM  350  O   HOH A 312      45.164  30.974  41.635  1.00 14.87           O  
HETATM  351  O   HOH A 313      47.153  30.740  39.093  1.00 16.42           O  
HETATM  352  O   HOH A 314      47.716  30.508  36.413  1.00 15.11           O  
HETATM  353  O   HOH A 315      49.802  28.077  45.268  1.00 18.63           O  
HETATM  354  O   HOH A 316      42.651  29.604  55.836  1.00 17.54           O  
HETATM  355  O   HOH A 317      44.866  28.570  54.579  1.00 13.76           O  
HETATM  356  O   HOH A 318      40.714  19.156  46.438  1.00 17.15           O  
HETATM  357  O   HOH A 319      42.541  19.831  48.335  1.00 15.67           O  
HETATM  358  O   HOH A 320      42.614  19.457  51.068  1.00 17.80           O  
HETATM  359  O   HOH A 321      57.094  35.455  40.306  1.00 17.48           O  
HETATM  360  O   HOH A 322      55.727  34.267  37.234  1.00 21.78           O  
HETATM  361  O   HOH A 323      33.661  37.305  43.690  1.00 23.27           O  
HETATM  362  O   HOH A 324      32.641  35.033  42.748  1.00 24.11           O  
HETATM  363  O   HOH A 325      60.630  37.600  49.610  1.00 28.67           O  
HETATM  364  O   HOH A 326      52.075  36.615  50.125  1.00 25.28           O  
HETATM  365  O   HOH A 327      32.381  31.801  31.432  1.00 20.04           O  
HETATM  366  O   HOH A 328      42.515  13.092  46.914  1.00 16.04           O  
HETATM  367  O   HOH A 329      36.072  37.079  31.834  1.00 26.62           O  
HETATM  368  O   HOH A 330      43.232  34.419  33.767  1.00 13.28           O  
HETATM  369  O   HOH A 331      63.878  38.632  37.589  1.00 24.10           O  
HETATM  370  O   HOH A 332      52.954  37.652  46.135  1.00 27.32           O  
HETATM  371  O   HOH A 333      50.237  19.513  58.130  1.00 30.26           O  
HETATM  372  O   HOH A 334      39.636  37.748  33.547  1.00 29.50           O  
HETATM  373  O   HOH A 335      54.736  38.067  48.593  1.00 40.57           O  
HETATM  374  O   HOH A 336      53.262  29.248  58.691  1.00 33.22           O  
HETATM  375  O   HOH A 337      48.627  33.025  26.299  1.00 52.35           O  
HETATM  376  O   HOH A 338      47.271  44.443  40.692  1.00 18.98           O  
HETATM  377  O   HOH A 339      35.029  30.580  59.099  1.00 32.39           O  
HETATM  378  O   HOH A 340      55.737  31.978  54.966  1.00 41.53           O  
HETATM  379  O   HOH A 341      64.441  30.716  50.558  1.00 32.72           O  
HETATM  380  O   HOH A 342      36.351  25.457  31.064  1.00 20.92           O  
HETATM  381  O   HOH A 343      63.506  26.302  29.378  1.00 43.55           O  
HETATM  382  O   HOH A 344      49.670  21.586  59.830  1.00 35.38           O  
HETATM  383  O   HOH A 345      47.696  33.262  59.721  1.00 30.74           O  
HETATM  384  O   HOH A 355      34.655  23.020  34.536  1.00 36.68           O  
HETATM  385  O   HOH A 362      38.724  13.484  40.764  1.00 41.91           O  
HETATM  386  O   HOH A 365      42.622  14.388  38.915  1.00 47.83           O  
HETATM  387  O   HOH A 368      40.468  19.788  39.111  1.00 42.19           O  
HETATM  388  O   HOH A 402      50.234  37.335  48.233  1.00 37.42           O  
HETATM  389  O   HOH A 403      57.568  35.239  28.547  1.00 31.85           O  
HETATM  390  O   HOH A 408      56.371  32.208  29.698  1.00 28.70           O  
HETATM  391  O   HOH A 409      47.442  34.820  57.325  1.00 27.50           O  
HETATM  392  O   HOH A 410      37.651  27.855  55.503  1.00 39.56           O  
HETATM  393  O   HOH A 411      35.346  27.953  57.285  1.00 37.27           O  
HETATM  394  O   HOH A 414      54.406  37.133  38.524  1.00 23.32           O  
HETATM  395  O   HOH A 415      37.936  25.298  55.959  1.00 44.64           O  
HETATM  396  O   HOH A 417      52.708  39.633  39.420  1.00 24.67           O  
HETATM  397  O   HOH A 418      51.516  33.538  44.579  1.00 39.80           O  
HETATM  398  O   HOH A 500      41.639  24.848  62.385  1.00 27.04           O  
HETATM  399  O   HOH A 501      67.122  24.892  35.425  1.00 31.58           O  
HETATM  400  O   HOH A 503      38.360  33.021  26.787  1.00 23.81           O  
HETATM  401  O   HOH A 519      31.915  30.244  27.717  1.00 41.11           O  
HETATM  402  O   HOH A 520      47.342  34.713  62.127  1.00 49.66           O  
HETATM  403  O   HOH A 521      39.371  42.558  31.970  1.00 39.84           O  
HETATM  404  O   HOH A 522      34.440  15.120  49.681  1.00 28.72           O  
HETATM  405  O   HOH A 524      42.328  26.662  24.444  1.00 60.34           O  
HETATM  406  O   HOH A 549      62.696  20.424  34.658  1.00 26.34           O  
HETATM  407  O   HOH A 552      57.364  14.088  35.370  1.00 25.76           O  
HETATM  408  O   HOH A 554      62.012  14.985  31.802  1.00 36.50           O  
HETATM  409  O   HOH A 555      25.305  18.705  41.992  1.00 44.43           O  
HETATM  410  O   HOH A 556      39.085  25.717  25.525  1.00 49.16           O  
HETATM  411  O   HOH A 600      31.895  36.700  33.732  1.00 28.03           O  
HETATM  412  O   HOH A 601      61.029  24.383  57.465  1.00 56.78           O  
HETATM  413  O   HOH A 602      66.270  32.637  33.397  1.00 29.75           O  
HETATM  414  O   HOH A 603      35.596  17.926  56.483  1.00 32.15           O  
HETATM  415  O   HOH A 604      42.579  11.077  48.785  1.00 23.56           O  
HETATM  416  O   HOH A 605      68.240  36.158  45.915  1.00 41.60           O  
HETATM  417  O   HOH A 606      52.232  28.134  62.030  1.00 32.22           O  
HETATM  418  O   HOH A 607      57.114  31.367  52.323  1.00 30.63           O  
HETATM  419  O   HOH A 610      45.291  38.955  28.461  1.00 41.04           O  
HETATM  420  O   HOH A 612      46.975   9.417  43.177  1.00 43.79           O  
HETATM  421  O   HOH A 613      66.354  23.416  31.238  1.00 49.28           O  
HETATM  422  O   HOH A 614      67.430  23.412  44.663  1.00 35.61           O  
HETATM  423  O   HOH A 615      60.519  13.824  41.684  1.00 34.24           O  
HETATM  424  O   HOH A 617      31.193  35.524  50.487  1.00 40.62           O  
HETATM  425  O   HOH A 618      44.311  28.811  25.400  1.00 38.85           O  
HETATM  426  O   HOH A 623      46.031  19.577  59.416  1.00 37.16           O  
HETATM  427  O   HOH A 625      46.296  32.774  24.794  1.00 59.81           O  
HETATM  428  O   HOH A 626      57.798  37.809  51.235  1.00 42.89           O  
HETATM  429  O   HOH A 628      51.034  47.180  35.032  1.00 41.09           O  
HETATM  430  O   HOH A 631      66.086  39.004  35.980  1.00 52.37           O  
HETATM  431  O   HOH A 632      67.461  32.489  37.674  1.00 51.32           O  
HETATM  432  O   HOH A 635      42.830  40.923  59.704  1.00 36.36           O  
HETATM  433  O   HOH A 637      30.160  29.212  33.140  1.00 31.68           O  
HETATM  434  O   HOH A 638      55.665  12.647  45.049  1.00 31.73           O  
HETATM  435  O   HOH A 645      46.394   7.382  48.241  1.00 59.45           O  
HETATM  436  O   HOH A 649      30.281  31.360  29.582  1.00 39.76           O  
HETATM  437  O   HOH A 656      27.138  31.928  35.592  1.00 44.74           O  
HETATM  438  O   HOH A 671      38.652   8.250  47.436  1.00 40.49           O  
HETATM  439  O   HOH A 675      40.880  40.271  57.624  1.00 43.08           O  
HETATM  440  O   HOH A 676      41.015  37.999  54.246  1.00 30.64           O  
HETATM  441  O   HOH A 679      37.305  41.903  40.885  1.00 25.02           O  
HETATM  442  O   HOH A 683      56.730  17.035  28.487  1.00 30.32           O  
HETATM  443  O   HOH A 684      43.876  43.230  57.775  1.00 32.83           O  
HETATM  444  O   HOH A 688      60.235  18.210  35.238  1.00 31.92           O  
HETATM  445  O   HOH A 689      48.949  37.644  57.577  1.00 37.38           O  
HETATM  446  O   HOH A 691      47.335  22.703  60.377  1.00 29.85           O  
HETATM  447  O   HOH A 692      31.989  34.816  31.270  1.00 38.61           O  
HETATM  448  O   HOH A 693      57.962  34.495  53.697  1.00 52.42           O  
HETATM  449  O   HOH A 694      50.783  28.253  26.908  1.00 29.47           O  
HETATM  450  O   HOH A 695      54.325  46.465  40.733  1.00 31.62           O  
HETATM  451  O   HOH A 696      44.868  24.863  30.348  1.00 57.89           O  
HETATM  452  O   HOH A 697      41.249  16.414  52.743  1.00 30.53           O  
HETATM  453  O   HOH A 699      34.508  23.001  31.888  1.00 48.75           O  
HETATM  454  O   HOH A 703      41.868  43.818  31.747  1.00 38.99           O  
HETATM  455  O   HOH A 704      49.458  45.428  33.975  1.00 43.33           O  
HETATM  456  O   HOH A 706      65.302  26.523  50.855  1.00 46.26           O  
HETATM  457  O   HOH A 708      38.932  36.565  58.869  1.00 43.25           O  
HETATM  458  O   HOH A 709      25.321  30.800  37.371  1.00 33.43           O  
HETATM  459  O   HOH A 710      62.318  36.673  28.887  1.00 41.09           O  
HETATM  460  O   HOH A 712      51.728  42.736  28.323  1.00 40.60           O  
HETATM  461  O   HOH A 713      54.245  43.040  28.423  1.00 38.62           O  
HETATM  462  O   HOH A 715      48.629  27.087  25.300  1.00 57.81           O  
HETATM  463  O   HOH A 718      50.352  44.650  29.722  1.00 38.84           O  
HETATM  464  O   HOH A 721      31.191  35.355  47.584  1.00 42.56           O  
HETATM  465  O   HOH A 723      51.918  35.657  58.694  1.00 64.30           O  
HETATM  466  O   HOH A 725      32.438  32.644  59.580  1.00 35.91           O  
HETATM  467  O   HOH A 728      44.475  46.262  45.205  1.00 58.59           O  
HETATM  468  O   HOH A 732      43.301   9.235  36.345  1.00 57.01           O  
HETATM  469  O   HOH A 734      26.960  38.707  41.385  1.00 41.41           O  
HETATM  470  O   HOH A 737      43.579  46.303  35.267  1.00 30.56           O  
HETATM  471  O   HOH A 738      28.423  27.221  32.622  1.00 39.22           O  
HETATM  472  O   HOH A 740      25.001  20.018  39.587  1.00 63.08           O  
HETATM  473  O   HOH A 741      65.927  32.896  51.734  1.00 56.71           O  
HETATM  474  O   HOH A 747      71.034  28.055  41.859  1.00 54.03           O  
HETATM  475  O   HOH A 782      50.655  42.407  46.461  1.00 52.70           O  
HETATM  476  O   HOH A 783      40.920  10.139  37.143  1.00 47.71           O  
HETATM  477  O   HOH A 785      47.665  22.432  27.969  1.00 51.13           O  
HETATM  478  O   HOH A 786      47.967  25.050  27.818  1.00 40.98           O  
HETATM  479  O   HOH A 787      58.714  39.882  23.175  1.00 44.15           O  
HETATM  480  O   HOH A 788      43.079  12.411  36.849  1.00 49.89           O  
HETATM  481  O   HOH A 789      57.217  27.452  55.807  1.00 69.52           O  
HETATM  482  O   HOH A 879      29.193  34.495  51.743  1.00 50.48           O  
HETATM  483  O   HOH A 881      63.892  23.832  31.705  1.00 57.05           O  
HETATM  484  O   HOH A 882      67.350  27.696  33.954  1.00 57.93           O  
HETATM  485  O   HOH A 883      57.233  15.930  23.241  1.00 52.99           O  
HETATM  486  O   HOH A 884      49.181  19.766  34.287  1.00 29.29           O  
HETATM  487  O   HOH A 885      69.838  25.486  45.071  1.00 53.09           O  
HETATM  488  O   HOH A 886      69.105  32.778  39.749  1.00 47.27           O  
HETATM  489  C1  IPA A1001      39.889  23.810  37.237  1.00 46.82           C  
HETATM  490  C2  IPA A1001      40.694  24.823  38.037  1.00 46.98           C  
HETATM  491  O2  IPA A1001      41.327  24.160  39.138  1.00 47.64           O  
HETATM  492  C3  IPA A1001      39.801  25.929  38.570  1.00 47.10           C  
HETATM  493  C1  IPA A1002      34.598  17.461  40.155  1.00 49.85           C  
HETATM  494  C2  IPA A1002      33.386  16.893  40.876  1.00 49.38           C  
HETATM  495  O2  IPA A1002      32.194  17.455  40.313  1.00 49.44           O  
HETATM  496  C3  IPA A1002      33.442  17.216  42.359  1.00 49.04           C  
HETATM  497  C1  IPA A1003      45.729  22.041  33.925  1.00 44.26           C  
HETATM  498  C2  IPA A1003      44.325  22.179  34.493  1.00 45.34           C  
HETATM  499  O2  IPA A1003      44.078  23.550  34.835  1.00 43.55           O  
HETATM  500  C3  IPA A1003      44.159  21.306  35.726  1.00 44.61           C  
HETATM  501  C1  IPA A1005      49.832  14.988  57.374  1.00 57.45           C  
HETATM  502  C2  IPA A1005      48.752  15.593  56.492  1.00 57.86           C  
HETATM  503  O2  IPA A1005      49.360  16.210  55.351  1.00 58.08           O  
HETATM  504  C3  IPA A1005      47.945  16.630  57.257  1.00 57.91           C  
HETATM  505  C1  IPA A1006      23.478  23.471  43.513  1.00 65.39           C  
HETATM  506  C2  IPA A1006      23.427  22.904  42.101  1.00 65.80           C  
HETATM  507  O2  IPA A1006      24.205  21.702  42.043  1.00 66.13           O  
HETATM  508  C3  IPA A1006      23.974  23.906  41.095  1.00 65.58           C  
HETATM  509 CA   CA  A 280      57.236  37.349  30.087  1.00 40.36          CA  
HETATM  510  O1  SO4 A 290      44.863  22.886  60.683  1.00 34.38           O  
HETATM  511  O2  SO4 A 290      42.915  21.516  60.991  1.00 32.42           O  
HETATM  512  O3  SO4 A 290      44.126  22.343  62.904  1.00 31.87           O1-
HETATM  513  O4  SO4 A 290      45.095  20.644  61.502  1.00 34.46           O  
HETATM  514  S   SO4 A 290      44.246  21.848  61.522  1.00 32.42           S  
HETATM  515  O1  SO4 A 295      43.843  21.486  34.840  1.00 42.55           O  
HETATM  516  O2  SO4 A 295      42.367  22.352  36.537  1.00 39.47           O  
HETATM  517  O3  SO4 A 295      44.136  23.732  35.649  1.00 39.86           O1-
HETATM  518  O4  SO4 A 295      44.668  21.863  37.054  1.00 39.85           O  
HETATM  519  S   SO4 A 295      43.750  22.361  36.020  1.00 39.70           S  
HETATM  520  O   HOH A 301      32.652  26.187  40.264  1.00 28.07           O  
HETATM  521  O   HOH A 302      32.677  29.707  41.065  1.00 27.39           O  
HETATM  522  O   HOH A 303      31.419  32.389  40.902  1.00 30.87           O  
HETATM  523  O   HOH A 304      34.161  31.651  42.627  1.00 25.57           O  
HETATM  524  O   HOH A 305      35.907  27.528  53.693  1.00 15.25           O  
HETATM  525  O   HOH A 306      35.737  24.861  53.823  1.00 25.62           O  
HETATM  526  O   HOH A 307      35.935  31.366  55.968  1.00 28.46           O  
HETATM  527  O   HOH A 308      40.199  29.546  56.565  1.00 17.16           O  
HETATM  528  O   HOH A 309      52.877  40.170  37.318  1.00 27.00           O  
HETATM  529  O   HOH A 310      57.341  42.227  34.877  1.00 27.18           O  
HETATM  530  O   HOH A 311      56.609  39.013  39.864  1.00 29.22           O  
HETATM  531  O   HOH A 312      45.636  30.951  42.224  1.00 17.09           O  
HETATM  532  O   HOH A 313      47.787  30.601  39.629  1.00 10.82           O  
HETATM  533  O   HOH A 314      48.026  30.425  36.916  1.00  8.07           O  
HETATM  534  O   HOH A 315      50.429  28.158  45.863  1.00 10.43           O  
HETATM  535  O   HOH A 316      43.154  29.508  56.577  1.00 10.12           O  
HETATM  536  O   HOH A 317      45.515  28.470  55.236  1.00 19.87           O  
HETATM  537  O   HOH A 318      41.456  19.099  47.004  1.00 12.84           O  
HETATM  538  O   HOH A 319      43.129  19.744  48.932  1.00  9.98           O  
HETATM  539  O   HOH A 320      43.200  19.343  51.663  1.00 13.12           O  
HETATM  540  O   HOH A 321      57.779  35.624  40.972  1.00 22.03           O  
HETATM  541  O   HOH A 322      56.181  34.619  38.026  1.00 30.17           O  
HETATM  542  O   HOH A 323      33.738  37.182  44.637  1.00 27.96           O  
HETATM  543  O   HOH A 324      32.897  34.887  43.302  1.00 23.19           O  
HETATM  544  O   HOH A 325      60.963  37.929  50.146  1.00 22.58           O  
HETATM  545  O   HOH A 326      52.378  36.648  51.065  1.00 17.13           O  
HETATM  546  O   HOH A 327      32.524  31.746  32.153  1.00 24.03           O  
HETATM  547  O   HOH A 328      43.337  13.006  47.382  1.00  6.46           O  
HETATM  548  O   HOH A 329      36.198  37.044  32.461  1.00 23.57           O  
HETATM  549  O   HOH A 330      43.700  34.553  34.275  1.00 17.71           O  
HETATM  550  O   HOH A 331      64.183  38.887  38.394  1.00 16.15           O  
HETATM  551  O   HOH A 332      53.416  37.763  47.006  1.00 18.18           O  
HETATM  552  O   HOH A 333      50.761  19.337  58.740  1.00 36.78           O  
HETATM  553  O   HOH A 334      40.127  37.714  34.472  1.00 22.62           O  
HETATM  554  O   HOH A 335      54.636  38.184  49.479  1.00 44.40           O  
HETATM  555  O   HOH A 337      49.145  33.194  26.834  1.00 33.89           O  
HETATM  556  O   HOH A 338      47.434  44.737  41.158  1.00 12.45           O  
HETATM  557  O   HOH A 341      64.905  30.934  51.119  1.00 30.05           O  
HETATM  558  O   HOH A 342      36.821  25.450  31.179  1.00 24.67           O  
HETATM  559  O   HOH A 344      50.271  21.720  60.766  1.00 31.26           O  
HETATM  560  O   HOH A 345      48.428  33.424  60.533  1.00 19.87           O  
HETATM  561  O   HOH A 351      39.973  23.967  37.314  1.00 36.28           O  
HETATM  562  O   HOH A 354      63.002  15.602  32.541  1.00 45.17           O  
HETATM  563  O   HOH A 355      35.215  23.224  35.017  1.00 26.64           O  
HETATM  564  O   HOH A 356      46.785  20.852  35.481  1.00 31.56           O  
HETATM  565  O   HOH A 358      34.866  16.815  41.792  1.00 41.76           O  
HETATM  566  O   HOH A 361      41.667  19.310  35.828  1.00 49.87           O  
HETATM  567  O   HOH A 363      39.362  21.738  38.446  1.00 32.37           O  
HETATM  568  O   HOH A 364      41.237  19.660  39.283  1.00 46.65           O  
HETATM  569  O   HOH A 371      46.031  23.377  33.478  1.00 49.98           O  
HETATM  570  O   HOH A 401      53.977  39.239  39.859  1.00 29.83           O  
HETATM  571  O   HOH A 402      50.715  37.330  48.868  1.00 27.00           O  
HETATM  572  O   HOH A 404      56.629  41.356  37.394  1.00 35.22           O  
HETATM  573  O   HOH A 406      49.426  19.663  34.797  1.00 41.51           O  
HETATM  574  O   HOH A 409      47.774  34.863  58.347  1.00 22.64           O  
HETATM  575  O   HOH A 411      35.713  27.557  58.051  1.00 30.10           O  
HETATM  576  O   HOH A 414      54.611  37.001  38.953  1.00 34.04           O  
HETATM  577  O   HOH A 415      37.517  25.106  57.599  1.00 38.89           O  
HETATM  578  O   HOH A 419      38.286  27.434  55.984  1.00 41.29           O  
HETATM  579  O   HOH A 421      52.426  40.944  40.735  1.00 36.98           O  
HETATM  580  O   HOH A 500      42.226  24.496  63.212  1.00 26.73           O  
HETATM  581  O   HOH A 501      67.722  25.156  36.119  1.00 32.03           O  
HETATM  582  O   HOH A 503      38.814  33.236  27.460  1.00 22.77           O  
HETATM  583  O   HOH A 504      31.438  12.287  50.389  1.00 44.84           O  
HETATM  584  O   HOH A 522      34.986  14.933  49.930  1.00 19.96           O  
HETATM  585  O   HOH A 524      42.147  27.078  24.634  1.00 37.39           O  
HETATM  586  O   HOH A 525      40.025  22.471  62.154  1.00 44.32           O  
HETATM  587  O   HOH A 531      55.622  11.061  43.325  1.00 55.91           O  
HETATM  588  O   HOH A 532      61.297  14.275  42.020  1.00 26.49           O  
HETATM  589  O   HOH A 534      63.380  42.588  26.863  1.00 28.05           O  
HETATM  590  O   HOH A 537      46.973  27.704  66.364  1.00 53.39           O  
HETATM  591  O   HOH A 552      58.443  14.302  36.075  1.00 33.87           O  
HETATM  592  O   HOH A 600      32.135  36.780  34.014  1.00 35.05           O  
HETATM  593  O   HOH A 602      66.722  32.904  33.970  1.00 27.23           O  
HETATM  594  O   HOH A 603      36.073  17.655  57.321  1.00 24.30           O  
HETATM  595  O   HOH A 604      43.373  11.107  49.411  1.00 25.50           O  
HETATM  596  O   HOH A 605      68.466  36.994  46.899  1.00 31.72           O  
HETATM  597  O   HOH A 606      52.506  27.751  63.052  1.00 36.41           O  
HETATM  598  O   HOH A 607      57.597  31.657  52.906  1.00 26.90           O  
HETATM  599  O   HOH A 616      32.387  27.250  59.450  1.00 34.28           O  
HETATM  600  O   HOH A 617      31.499  34.721  51.512  1.00 31.18           O  
HETATM  601  O   HOH A 618      44.072  28.247  26.011  1.00 36.22           O  
HETATM  602  O   HOH A 624      56.836  44.018  45.331  1.00 38.56           O  
HETATM  603  O   HOH A 629      50.447  11.074  40.473  1.00 40.31           O  
HETATM  604  O   HOH A 631      66.434  39.332  36.335  1.00 31.56           O  
HETATM  605  O   HOH A 635      42.540  41.287  60.530  1.00 38.77           O  
HETATM  606  O   HOH A 637      30.420  28.734  33.725  1.00 40.85           O  
HETATM  607  O   HOH A 638      56.764  12.628  46.067  1.00 33.13           O  
HETATM  608  O   HOH A 640      48.131  22.138  31.119  1.00 34.74           O  
HETATM  609  O   HOH A 641      49.730  16.267  35.742  1.00 30.32           O  
HETATM  610  O   HOH A 646      70.494  26.018  45.852  1.00 34.78           O  
HETATM  611  O   HOH A 675      40.796  40.132  58.445  1.00 39.60           O  
HETATM  612  O   HOH A 683      57.420  17.671  29.299  1.00 31.97           O  
HETATM  613  O   HOH A 684      43.900  43.383  58.351  1.00 30.26           O  
HETATM  614  O   HOH A 688      60.999  17.833  36.350  1.00 36.98           O  
HETATM  615  O   HOH A 689      49.697  37.851  58.475  1.00 43.49           O  
HETATM  616  O   HOH A 690      48.104  35.613  61.884  1.00 47.10           O  
HETATM  617  O   HOH A 691      47.803  22.308  61.063  1.00 36.54           O  
HETATM  618  O   HOH A 692      32.606  35.211  31.889  1.00 34.71           O  
HETATM  619  O   HOH A 697      41.303  16.151  53.026  1.00 30.62           O  
HETATM  620  O   HOH A 699      34.871  23.649  32.638  1.00 32.00           O  
HETATM  621  O   HOH A 703      42.745  45.137  33.027  1.00 35.32           O  
HETATM  622  O   HOH A 705      44.960  35.400  25.147  1.00 46.51           O  
HETATM  623  O   HOH A 706      65.463  26.842  51.927  1.00 34.19           O  
HETATM  624  O   HOH A 707      29.131  33.816  47.787  1.00 59.57           O  
HETATM  625  O   HOH A 708      39.091  35.941  59.938  1.00 34.89           O  
HETATM  626  O   HOH A 709      26.085  30.658  37.542  1.00 37.34           O  
HETATM  627  O   HOH A 710      62.920  36.504  29.896  1.00 46.88           O  
HETATM  628  O   HOH A 718      50.682  44.741  30.349  1.00 36.85           O  
HETATM  629  O   HOH A 720      35.289  40.178  57.124  1.00 51.31           O  
HETATM  630  O   HOH A 723      52.906  36.078  59.826  1.00 53.97           O  
HETATM  631  O   HOH A 731      51.030  10.039  43.224  1.00 45.69           O  
HETATM  632  O   HOH A 733      52.251  27.864  65.967  1.00 55.82           O  
HETATM  633  O   HOH A 736      43.834  41.658  30.775  1.00 43.96           O  
HETATM  634  O   HOH A 737      42.897  46.833  35.842  1.00 44.50           O  
HETATM  635  O   HOH A 739      41.501   8.487  48.473  1.00 28.98           O  
HETATM  636  O   HOH A 740      24.524  23.081  43.083  1.00 44.89           O  
HETATM  637  O   HOH A 745      59.020  12.282  47.054  1.00 39.34           O  
HETATM  638  O   HOH A 751      45.941   6.078  42.606  1.00 50.89           O  
HETATM  639  O   HOH A 753      51.988  35.903  62.301  1.00 41.81           O  
HETATM  640  O   HOH A 755      22.871  21.185  54.210  1.00 33.98           O  
HETATM  641  O   HOH A 756      51.626  34.128  58.942  1.00 46.62           O  
HETATM  642  O   HOH A 764      53.402  43.925  47.189  1.00 43.71           O  
HETATM  643  O   HOH A 769      42.200  34.099  62.202  1.00 40.17           O  
HETATM  644  O   HOH A 777      38.767  19.502  62.605  1.00 61.54           O  
HETATM  645  O   HOH A 779      28.682  30.734  59.625  1.00 38.37           O  
HETATM  646  O   HOH A 780      64.175  41.847  49.042  1.00 63.00           O  
HETATM  647  O   HOH A 782      49.861  43.097  47.678  1.00 47.34           O  
HETATM  648  O   HOH A 784      62.923  37.026  52.424  1.00 43.84           O  
HETATM  649  O   HOH A 789      56.284  32.073  55.510  1.00 44.59           O  
HETATM  650  O   HOH A 793      66.145  19.817  37.402  1.00 36.62           O  
HETATM  651  O   HOH A 799      52.143  10.594  32.695  1.00 32.03           O  
HETATM  652  O   HOH A 816      44.923  35.169  62.230  1.00 38.43           O  
HETATM  653  O   HOH A 818      44.986  38.085  28.708  1.00 48.42           O  
HETATM  654  O   HOH A 826      46.185  14.825  38.566  1.00 37.79           O  
HETATM  655  O   HOH A 859      64.520  26.323  31.134  1.00 45.09           O  
HETATM  656  O   HOH A 862      51.448  10.374  46.486  1.00 35.44           O  
HETATM  657  O   HOH A 865      52.810  27.298  24.235  1.00 44.01           O  
HETATM  658  O   HOH A 867      31.641  15.418  54.678  1.00 44.56           O  
HETATM  659  O   HOH A 870      50.012  29.622  65.919  1.00 48.75           O  
HETATM  660  O   HOH A 874      46.376  47.213  33.121  1.00 63.18           O  
HETATM  661  O   HOH A 880      39.450  17.008  57.096  1.00 47.39           O  
HETATM  662  O   HOH A 886      56.259  40.334  50.200  1.00 39.18           O  
HETATM  663  O   HOH A 887      59.183  39.686  23.622  1.00 36.44           O  
HETATM  664  O   HOH A 888      25.791  33.055  46.432  1.00 41.21           O  
HETATM  665  O   HOH A 889      43.730   9.265  54.645  1.00 45.35           O  
HETATM  666  O   HOH A 890      46.225  48.810  44.069  1.00 35.45           O  
HETATM  667  N   DMF A1004      53.446  30.047  26.973  1.00 45.76           N  
HETATM  668  C   DMF A1004      52.240  29.483  27.164  1.00 45.80           C  
HETATM  669  O   DMF A1004      51.952  28.736  28.099  1.00 45.12           O  
HETATM  670  C1  DMF A1004      53.627  31.021  25.916  1.00 45.29           C  
HETATM  671  C2  DMF A1004      54.589  29.804  27.837  1.00 44.34           C  
HETATM  672  N   DMF A1005      49.983  15.552  57.130  1.00 44.21           N  
HETATM  673  C   DMF A1005      49.105  16.394  56.568  1.00 43.62           C  
HETATM  674  O   DMF A1005      48.616  17.348  57.174  1.00 42.98           O  
HETATM  675  C1  DMF A1005      50.403  15.723  58.504  1.00 43.72           C  
HETATM  676  C2  DMF A1005      50.559  14.441  56.403  1.00 43.77           C  
HETATM  677  N   DMF A1007      38.146  41.753  40.144  1.00 43.63           N  
HETATM  678  C   DMF A1007      39.387  42.246  39.962  1.00 44.75           C  
HETATM  679  O   DMF A1007      40.111  42.737  40.838  1.00 45.23           O  
HETATM  680  C1  DMF A1007      37.408  41.193  39.023  1.00 42.34           C  
HETATM  681  C2  DMF A1007      37.500  41.761  41.450  1.00 41.60           C  
HETATM  682  N   DMF A1015      45.031  44.989  45.530  1.00 48.77           N  
HETATM  683  C   DMF A1015      44.894  46.206  46.063  1.00 49.72           C  
HETATM  684  O   DMF A1015      44.819  47.241  45.400  1.00 50.32           O  
HETATM  685  C1  DMF A1015      45.109  43.822  46.373  1.00 47.92           C  
HETATM  686  C2  DMF A1015      45.109  44.793  44.100  1.00 48.00           C  
HETATM  687  N   DMF A1016      52.856  40.999  53.017  1.00 47.24           N  
HETATM  688  C   DMF A1016      52.200  42.153  52.890  1.00 47.29           C  
HETATM  689  O   DMF A1016      51.110  42.216  52.333  1.00 46.81           O  
HETATM  690  C1  DMF A1016      54.094  40.923  53.766  1.00 47.51           C  
HETATM  691  C2  DMF A1016      52.327  39.777  52.447  1.00 46.40           C  
HETATM  692 CA   CA  A 280      57.543  37.698  29.922  1.00 30.49          CA  
HETATM  693  O1  SO4 A 290      44.398  23.179  60.278  1.00 42.89           O  
HETATM  694  O2  SO4 A 290      44.913  21.334  61.720  1.00 41.51           O  
HETATM  695  O3  SO4 A 290      42.907  21.296  60.375  1.00 41.18           O1-
HETATM  696  O4  SO4 A 290      43.067  22.796  62.248  1.00 41.96           O  
HETATM  697  S   SO4 A 290      43.821  22.149  61.156  1.00 40.83           S  
HETATM  698  O   HOH A 301      32.702  26.554  39.859  1.00 20.53           O  
HETATM  699  O   HOH A 302      32.665  30.205  40.370  1.00 29.43           O  
HETATM  700  O   HOH A 303      31.329  32.793  40.384  1.00 24.05           O  
HETATM  701  O   HOH A 304      34.410  32.101  42.119  1.00 11.75           O  
HETATM  702  O   HOH A 305      36.073  28.180  53.334  1.00 18.58           O  
HETATM  703  O   HOH A 306      35.555  25.301  53.403  1.00 26.22           O  
HETATM  704  O   HOH A 307      35.788  31.892  55.207  1.00 32.21           O  
HETATM  705  O   HOH A 308      40.191  29.852  55.931  1.00 22.01           O  
HETATM  706  O   HOH A 309      53.231  40.396  37.076  1.00 16.30           O  
HETATM  707  O   HOH A 310      57.474  42.493  34.527  1.00 34.90           O  
HETATM  708  O   HOH A 311      56.660  39.595  39.708  1.00 15.51           O  
HETATM  709  O   HOH A 312      45.616  31.110  41.944  1.00 10.21           O  
HETATM  710  O   HOH A 313      47.750  30.991  39.226  1.00  8.89           O  
HETATM  711  O   HOH A 314      48.278  30.774  36.664  1.00  5.44           O  
HETATM  712  O   HOH A 315      50.245  28.336  45.514  1.00  6.74           O  
HETATM  713  O   HOH A 316      42.957  29.933  55.926  1.00 14.77           O  
HETATM  714  O   HOH A 317      45.241  28.693  54.859  1.00 11.27           O  
HETATM  715  O   HOH A 318      41.346  19.430  46.532  1.00  8.71           O  
HETATM  716  O   HOH A 319      42.941  19.993  48.514  1.00  7.68           O  
HETATM  717  O   HOH A 320      43.208  19.725  51.330  1.00 15.15           O  
HETATM  718  O   HOH A 321      57.550  35.864  40.643  1.00  5.69           O  
HETATM  719  O   HOH A 322      56.262  34.684  37.593  1.00 22.92           O  
HETATM  720  O   HOH A 323      34.189  37.898  43.867  1.00 29.88           O  
HETATM  721  O   HOH A 324      33.073  35.302  42.806  1.00 16.74           O  
HETATM  722  O   HOH A 325      61.128  37.985  50.317  1.00 18.29           O  
HETATM  723  O   HOH A 326      52.100  36.859  50.589  1.00 26.13           O  
HETATM  724  O   HOH A 327      32.931  32.022  31.607  1.00 25.87           O  
HETATM  725  O   HOH A 328      43.165  13.084  46.966  1.00  6.72           O  
HETATM  726  O   HOH A 329      36.768  37.616  31.961  1.00 28.46           O  
HETATM  727  O   HOH A 330      43.838  34.743  34.072  1.00  1.00           O  
HETATM  728  O   HOH A 332      53.722  38.425  46.590  1.00 29.65           O  
HETATM  729  O   HOH A 333      50.936  19.875  58.394  1.00 20.44           O  
HETATM  730  O   HOH A 334      40.223  38.040  33.867  1.00 25.23           O  
HETATM  731  O   HOH A 335      55.466  38.442  49.049  1.00 48.23           O  
HETATM  732  O   HOH A 336      53.477  29.916  59.427  1.00 31.06           O  
HETATM  733  O   HOH A 337      49.390  32.960  26.482  1.00 21.44           O  
HETATM  734  O   HOH A 338      47.928  44.695  41.041  1.00 14.39           O  
HETATM  735  O   HOH A 339      34.849  30.823  59.403  1.00 31.36           O  
HETATM  736  O   HOH A 340      56.234  31.965  55.632  1.00 40.54           O  
HETATM  737  O   HOH A 341      65.011  30.750  50.947  1.00 38.98           O  
HETATM  738  O   HOH A 342      36.997  25.424  30.849  1.00 16.78           O  
HETATM  739  O   HOH A 344      49.962  21.933  60.148  1.00 25.61           O  
HETATM  740  O   HOH A 345      48.064  33.336  60.245  1.00 33.74           O  
HETATM  741  O   HOH A 353      32.103  15.028  39.468  1.00 16.77           O  
HETATM  742  O   HOH A 354      36.008  14.215  42.608  1.00 18.55           O  
HETATM  743  O   HOH A 356      47.158  20.621  35.035  1.00 26.38           O  
HETATM  744  O   HOH A 363      39.057  21.929  37.766  1.00 38.24           O  
HETATM  745  O   HOH A 364      41.203  20.284  39.064  1.00 21.03           O  
HETATM  746  O   HOH A 366      36.554  20.832  36.316  1.00 39.89           O  
HETATM  747  O   HOH A 369      38.906  14.116  38.357  1.00 49.00           O  
HETATM  748  O   HOH A 402      51.249  37.348  48.359  1.00 40.44           O  
HETATM  749  O   HOH A 403      58.620  35.500  28.938  1.00 29.53           O  
HETATM  750  O   HOH A 406      50.041  19.613  34.068  1.00 42.50           O  
HETATM  751  O   HOH A 408      57.280  32.757  29.812  1.00 28.87           O  
HETATM  752  O   HOH A 409      47.693  35.287  57.564  1.00 46.24           O  
HETATM  753  O   HOH A 411      35.559  28.447  57.745  1.00 27.77           O  
HETATM  754  O   HOH A 414      54.899  37.672  39.003  1.00 12.54           O  
HETATM  755  O   HOH A 417      53.055  39.829  39.877  1.00 18.65           O  
HETATM  756  O   HOH A 500      41.682  25.341  62.510  1.00 27.60           O  
HETATM  757  O   HOH A 501      67.855  25.417  35.864  1.00 24.62           O  
HETATM  758  O   HOH A 503      39.000  33.268  27.065  1.00 20.07           O  
HETATM  759  O   HOH A 511      70.361  22.441  37.037  1.00 32.20           O  
HETATM  760  O   HOH A 515      40.962  43.896  40.911  1.00 41.90           O  
HETATM  761  O   HOH A 516      39.442  34.850  24.011  1.00 37.72           O  
HETATM  762  O   HOH A 522      34.960  15.111  49.896  1.00 18.21           O  
HETATM  763  O   HOH A 536      66.095  44.489  43.284  1.00 30.43           O  
HETATM  764  O   HOH A 537      46.287  28.300  65.324  1.00 34.12           O  
HETATM  765  O   HOH A 549      63.511  20.622  34.946  1.00 30.88           O  
HETATM  766  O   HOH A 553      40.087   8.344  47.638  1.00 35.84           O  
HETATM  767  O   HOH A 556      39.425  25.914  25.553  1.00 38.50           O  
HETATM  768  O   HOH A 600      32.656  36.961  33.623  1.00 26.47           O  
HETATM  769  O   HOH A 601      61.315  24.118  57.845  1.00 56.77           O  
HETATM  770  O   HOH A 602      67.086  33.190  33.811  1.00 36.02           O  
HETATM  771  O   HOH A 603      36.028  17.098  56.810  1.00 40.18           O  
HETATM  772  O   HOH A 604      43.029  11.227  48.964  1.00 29.61           O  
HETATM  773  O   HOH A 605      68.876  37.206  46.592  1.00 43.94           O  
HETATM  774  O   HOH A 606      52.621  28.633  62.323  1.00 35.79           O  
HETATM  775  O   HOH A 607      57.782  31.788  52.760  1.00 44.86           O  
HETATM  776  O   HOH A 615      61.135  14.075  41.872  1.00 26.59           O  
HETATM  777  O   HOH A 622      53.018  16.043  58.696  1.00 50.98           O  
HETATM  778  O   HOH A 626      58.024  38.245  51.608  1.00 34.70           O  
HETATM  779  O   HOH A 632      68.394  32.282  38.985  1.00 35.20           O  
HETATM  780  O   HOH A 636      52.686  41.056  52.342  1.00 36.93           O  
HETATM  781  O   HOH A 637      30.797  29.625  33.446  1.00 37.35           O  
HETATM  782  O   HOH A 638      56.747  12.841  45.935  1.00 44.22           O  
HETATM  783  O   HOH A 649      30.963  31.683  29.445  1.00 32.01           O  
HETATM  784  O   HOH A 654      31.419  39.431  46.098  1.00 51.61           O  
HETATM  785  O   HOH A 660      70.712  33.252  45.239  1.00 62.85           O  
HETATM  786  O   HOH A 675      41.096  41.719  57.754  1.00 37.25           O  
HETATM  787  O   HOH A 677      64.901  41.757  48.514  1.00 27.38           O  
HETATM  788  O   HOH A 679      37.895  42.184  40.730  1.00 11.70           O  
HETATM  789  O   HOH A 680      65.473  38.806  32.320  1.00 37.91           O  
HETATM  790  O   HOH A 683      58.079  16.993  28.572  1.00 25.23           O  
HETATM  791  O   HOH A 684      44.296  43.662  57.938  1.00 23.94           O  
HETATM  792  O   HOH A 692      32.953  35.546  31.300  1.00 46.55           O  
HETATM  793  O   HOH A 695      55.033  46.752  41.389  1.00 37.18           O  
HETATM  794  O   HOH A 696      45.650  24.832  30.982  1.00 34.21           O  
HETATM  795  O   HOH A 697      41.997  16.551  52.359  1.00 22.66           O  
HETATM  796  O   HOH A 703      42.638  44.587  32.317  1.00 42.46           O  
HETATM  797  O   HOH A 704      50.571  46.701  34.650  1.00 43.38           O  
HETATM  798  O   HOH A 706      65.531  26.578  51.836  1.00 44.50           O  
HETATM  799  O   HOH A 708      38.951  36.519  59.320  1.00 28.29           O  
HETATM  800  O   HOH A 709      25.929  31.171  37.187  1.00 22.40           O  
HETATM  801  O   HOH A 710      62.802  36.956  29.077  1.00 38.66           O  
HETATM  802  O   HOH A 718      50.901  45.408  29.848  1.00 41.07           O  
HETATM  803  O   HOH A 721      30.927  35.978  47.761  1.00 37.80           O  
HETATM  804  O   HOH A 725      32.540  33.133  59.858  1.00 33.29           O  
HETATM  805  O   HOH A 727      45.071  46.237  39.709  1.00 44.80           O  
HETATM  806  O   HOH A 728      44.989  45.352  44.725  1.00 28.62           O  
HETATM  807  O   HOH A 737      45.155  47.465  35.328  1.00 62.48           O  
HETATM  808  O   HOH A 738      28.783  27.787  33.016  1.00 37.15           O  
HETATM  809  O   HOH A 749      22.451  21.614  54.080  1.00 55.82           O  
HETATM  810  O   HOH A 768      41.887  45.121  49.994  1.00 34.68           O  
HETATM  811  O   HOH A 769      42.017  34.176  61.774  1.00 55.21           O  
HETATM  812  O   HOH A 771      38.000  11.253  53.439  1.00 46.37           O  
HETATM  813  O   HOH A 785      48.438  22.529  28.309  1.00 42.78           O  
HETATM  814  O   HOH A 787      59.550  40.363  23.198  1.00 30.17           O  
HETATM  815  O   HOH A 790      55.729  22.244  62.599  1.00 47.05           O  
HETATM  816  O   HOH A 799      51.439   9.734  33.146  1.00 52.37           O  
HETATM  817  O   HOH A 801      47.494  22.915  60.708  1.00 42.06           O  
HETATM  818  O   HOH A 802      41.716  41.083  30.497  1.00 47.10           O  
HETATM  819  O   HOH A 805      67.006  35.857  33.450  1.00 64.67           O  
HETATM  820  O   HOH A 808      70.205  33.304  40.715  1.00 45.74           O  
HETATM  821  O   HOH A 812      70.769  33.389  51.949  1.00 40.43           O  
HETATM  822  O   HOH A 825      28.478  33.687  47.170  1.00 35.87           O  
HETATM  823  O   HOH A 887      64.437  26.599  29.993  1.00 37.69           O  
HETATM  824  O   HOH A 888      62.396  31.110  26.961  1.00 37.29           O  
HETATM  825  O   HOH A 889      47.649   9.474  43.352  1.00 41.26           O  
HETATM  826  O   HOH A 890      32.836  41.230  56.133  1.00 51.19           O  
HETATM  827  O   HOH A 891      57.945  12.951  42.533  1.00 39.03           O  
HETATM  828  O   HOH A 892      43.941  12.732  36.403  1.00 54.73           O  
HETATM  829  O   HOH A 893      35.208  23.492  34.580  1.00 23.87           O  
HETATM  830  O   HOH A 894      34.563  23.869  32.138  1.00 31.94           O  
HETATM  831  O   HOH A 895      70.010  36.959  37.946  1.00 43.53           O  
HETATM  832  O   EOH A1001      40.890  24.449  37.622  1.00 28.52           O  
HETATM  833  C1  EOH A1001      40.953  25.157  38.856  1.00 25.34           C  
HETATM  834  C2  EOH A1001      41.603  26.513  38.613  1.00 26.07           C  
HETATM  835  O   EOH A1002      34.517  18.748  40.130  1.00 53.40           O  
HETATM  836  C1  EOH A1002      33.603  18.005  40.943  1.00 52.51           C  
HETATM  837  C2  EOH A1002      34.378  16.995  41.785  1.00 51.31           C  
HETATM  838  O   EOH A1003      44.887  24.133  35.603  1.00 36.56           O  
HETATM  839  C1  EOH A1003      44.783  22.825  35.031  1.00 35.90           C  
HETATM  840  C2  EOH A1003      43.608  22.079  35.667  1.00 36.02           C  
HETATM  841  O   EOH A1004      53.684  30.041  27.259  1.00 42.58           O  
HETATM  842  C1  EOH A1004      52.249  30.066  27.201  1.00 43.38           C  
HETATM  843  C2  EOH A1004      51.707  28.712  26.712  1.00 42.75           C  
HETATM  844  O   EOH A1005      49.331  17.131  56.476  1.00 46.16           O  
HETATM  845  C1  EOH A1005      49.338  15.798  56.994  1.00 46.32           C  
HETATM  846  C2  EOH A1005      50.641  15.095  56.599  1.00 46.18           C  
HETATM  847  O   EOH A1010      61.076  18.413  35.948  1.00 37.19           O  
HETATM  848  C1  EOH A1010      60.985  17.157  36.626  1.00 37.79           C  
HETATM  849  C2  EOH A1010      61.098  16.023  35.603  1.00 39.51           C  
HETATM  850  O   EOH A1011      30.925  35.455  51.033  1.00 50.82           O  
HETATM  851  C1  EOH A1011      29.527  35.584  50.742  1.00 51.91           C  
HETATM  852  C2  EOH A1011      28.694  34.997  51.890  1.00 49.57           C  
HETATM  853  O   EOH A1012      64.329  39.026  37.938  1.00 26.93           O  
HETATM  854  C1  EOH A1012      65.667  39.450  37.644  1.00 30.97           C  
HETATM  855  C2  EOH A1012      65.881  39.508  36.128  1.00 30.91           C  
HETATM  856 CA   CA  A 280      57.734  37.531  30.067  1.00 44.16          CA  
HETATM  857  O1  SO4 A 290      44.640  22.884  60.337  1.00 55.39           O  
HETATM  858  O2  SO4 A 290      42.811  21.383  60.817  1.00 55.30           O  
HETATM  859  O3  SO4 A 290      43.776  22.709  62.576  1.00 55.74           O1-
HETATM  860  O4  SO4 A 290      45.031  20.890  61.620  1.00 56.87           O  
HETATM  861  S   SO4 A 290      44.063  21.966  61.337  1.00 55.66           S  
HETATM  862  O1  SO4 A 295      44.519  21.980  36.719  1.00 55.65           O  
HETATM  863  O2  SO4 A 295      44.810  22.860  34.502  1.00 59.79           O  
HETATM  864  O3  SO4 A 295      46.222  23.638  36.286  1.00 60.64           O1-
HETATM  865  O4  SO4 A 295      43.923  24.272  36.242  1.00 57.39           O  
HETATM  866  S   SO4 A 295      44.864  23.183  35.940  1.00 57.43           S  
HETATM  867  O   HOH A 301      33.027  26.312  39.993  1.00 20.03           O  
HETATM  868  O   HOH A 302      32.846  29.764  40.624  1.00 22.61           O  
HETATM  869  O   HOH A 303      31.788  32.539  40.753  1.00 17.91           O  
HETATM  870  O   HOH A 304      34.560  31.642  42.434  1.00 19.71           O  
HETATM  871  O   HOH A 305      36.268  28.017  53.535  1.00 22.58           O  
HETATM  872  O   HOH A 306      35.929  25.008  53.457  1.00 41.12           O  
HETATM  873  O   HOH A 307      36.014  31.234  55.601  1.00 30.99           O  
HETATM  874  O   HOH A 308      40.204  29.587  56.302  1.00 15.63           O  
HETATM  875  O   HOH A 309      53.522  40.323  37.499  1.00 20.16           O  
HETATM  876  O   HOH A 310      58.003  42.512  35.417  1.00 30.41           O  
HETATM  877  O   HOH A 311      56.713  39.649  39.824  1.00 25.31           O  
HETATM  878  O   HOH A 312      45.881  31.019  42.375  1.00  6.11           O  
HETATM  879  O   HOH A 313      47.924  30.785  39.632  1.00  5.18           O  
HETATM  880  O   HOH A 314      48.415  30.635  36.977  1.00  4.26           O  
HETATM  881  O   HOH A 315      50.486  28.203  45.952  1.00  8.43           O  
HETATM  882  O   HOH A 316      43.098  29.678  56.500  1.00 21.15           O  
HETATM  883  O   HOH A 317      45.496  28.455  55.231  1.00  7.95           O  
HETATM  884  O   HOH A 318      41.430  19.242  46.749  1.00 13.88           O  
HETATM  885  O   HOH A 319      43.280  19.944  48.802  1.00  7.39           O  
HETATM  886  O   HOH A 320      43.288  19.421  51.510  1.00  7.61           O  
HETATM  887  O   HOH A 321      57.911  36.031  41.092  1.00 17.16           O  
HETATM  888  O   HOH A 322      56.491  34.678  37.907  1.00 16.27           O  
HETATM  889  O   HOH A 323      34.174  37.478  44.261  1.00 27.34           O  
HETATM  890  O   HOH A 324      33.151  35.158  43.177  1.00 23.62           O  
HETATM  891  O   HOH A 325      60.581  37.821  51.129  1.00 32.01           O  
HETATM  892  O   HOH A 326      52.579  36.626  51.095  1.00 18.59           O  
HETATM  893  O   HOH A 327      33.303  32.143  31.946  1.00 18.34           O  
HETATM  894  O   HOH A 328      43.482  12.903  47.213  1.00 10.77           O  
HETATM  895  O   HOH A 329      36.677  37.416  32.661  1.00 24.66           O  
HETATM  896  O   HOH A 330      44.038  34.546  34.419  1.00  1.77           O  
HETATM  897  O   HOH A 331      64.428  38.878  38.453  1.00 20.26           O  
HETATM  898  O   HOH A 332      53.320  37.572  47.107  1.00 23.11           O  
HETATM  899  O   HOH A 333      50.892  19.652  58.854  1.00 25.30           O  
HETATM  900  O   HOH A 334      40.505  37.886  34.317  1.00 20.62           O  
HETATM  901  O   HOH A 336      54.035  29.729  59.837  1.00 47.36           O  
HETATM  902  O   HOH A 338      47.815  44.739  41.395  1.00 22.18           O  
HETATM  903  O   HOH A 340      56.530  32.376  56.087  1.00 43.06           O  
HETATM  904  O   HOH A 341      65.257  30.853  51.634  1.00 36.82           O  
HETATM  905  O   HOH A 342      37.085  25.585  31.149  1.00 10.73           O  
HETATM  906  O   HOH A 343      64.868  26.610  30.393  1.00 50.72           O  
HETATM  907  O   HOH A 344      50.390  21.774  60.633  1.00 33.27           O  
HETATM  908  O   HOH A 345      48.260  33.270  60.527  1.00 18.53           O  
HETATM  909  O   HOH A 353      32.106  14.983  39.549  1.00 20.87           O  
HETATM  910  O   HOH A 355      35.609  23.256  34.878  1.00 29.18           O  
HETATM  911  O   HOH A 356      47.366  20.367  35.541  1.00 42.89           O  
HETATM  912  O   HOH A 358      34.813  16.941  42.125  1.00 29.98           O  
HETATM  913  O   HOH A 367      43.883  16.837  37.045  1.00 50.05           O  
HETATM  914  O   HOH A 368      42.082  17.499  38.988  1.00 36.40           O  
HETATM  915  O   HOH A 402      51.149  37.178  48.904  1.00 33.35           O  
HETATM  916  O   HOH A 403      58.514  35.438  29.307  1.00 25.94           O  
HETATM  917  O   HOH A 406      49.675  19.489  34.323  1.00 35.17           O  
HETATM  918  O   HOH A 408      57.454  32.495  30.288  1.00 34.05           O  
HETATM  919  O   HOH A 409      47.768  34.619  58.404  1.00 36.94           O  
HETATM  920  O   HOH A 414      55.041  37.440  39.235  1.00 20.45           O  
HETATM  921  O   HOH A 417      53.093  39.963  40.116  1.00 58.04           O  
HETATM  922  O   HOH A 419      38.204  27.856  55.923  1.00 36.71           O  
HETATM  923  O   HOH A 500      41.936  24.577  63.025  1.00 35.19           O  
HETATM  924  O   HOH A 501      68.082  25.278  36.470  1.00 40.04           O  
HETATM  925  O   HOH A 503      39.171  33.630  27.373  1.00 16.99           O  
HETATM  926  O   HOH A 515      40.840  43.509  40.846  1.00 39.39           O  
HETATM  927  O   HOH A 516      39.072  35.374  24.250  1.00 39.60           O  
HETATM  928  O   HOH A 518      37.822  41.663  39.093  1.00 40.33           O  
HETATM  929  O   HOH A 521      41.489  42.415  32.601  1.00 44.23           O  
HETATM  930  O   HOH A 524      43.355  27.355  24.666  1.00 48.02           O  
HETATM  931  O   HOH A 539      48.026  26.776  67.898  1.00 53.96           O  
HETATM  932  O   HOH A 543      54.573  17.704  24.315  1.00 59.84           O  
HETATM  933  O   HOH A 546      52.418  44.372  55.153  1.00 64.69           O  
HETATM  934  O   HOH A 557      54.907  11.232  30.748  1.00 44.07           O  
HETATM  935  O   HOH A 558      31.813  16.288  33.170  1.00 49.28           O  
HETATM  936  O   HOH A 600      32.334  36.687  34.053  1.00 35.88           O  
HETATM  937  O   HOH A 602      67.495  32.728  33.867  1.00 25.39           O  
HETATM  938  O   HOH A 603      35.698  17.733  57.131  1.00 41.98           O  
HETATM  939  O   HOH A 604      43.523  10.901  49.115  1.00 21.50           O  
HETATM  940  O   HOH A 606      52.809  28.091  62.847  1.00 35.05           O  
HETATM  941  O   HOH A 607      57.546  31.264  53.263  1.00 35.13           O  
HETATM  942  O   HOH A 615      61.351  13.910  42.442  1.00 33.78           O  
HETATM  943  O   HOH A 620      49.766  16.321  56.888  1.00 46.15           O  
HETATM  944  O   HOH A 623      44.217  17.179  57.246  1.00 50.63           O  
HETATM  945  O   HOH A 624      56.741  44.662  45.436  1.00 58.39           O  
HETATM  946  O   HOH A 626      58.452  38.144  52.670  1.00 35.62           O  
HETATM  947  O   HOH A 627      66.687  22.545  51.276  1.00 48.57           O  
HETATM  948  O   HOH A 630      66.185  26.041  32.858  1.00 43.78           O  
HETATM  949  O   HOH A 632      68.305  32.802  39.148  1.00 36.42           O  
HETATM  950  O   HOH A 635      43.198  40.985  60.299  1.00 33.57           O  
HETATM  951  O   HOH A 636      52.293  41.204  52.588  1.00 53.87           O  
HETATM  952  O   HOH A 637      30.718  29.541  33.484  1.00 36.42           O  
HETATM  953  O   HOH A 638      56.788  12.715  46.516  1.00 28.68           O  
HETATM  954  O   HOH A 642      56.215  28.844  58.757  1.00 40.03           O  
HETATM  955  O   HOH A 645      46.367   7.077  47.660  1.00 67.23           O  
HETATM  956  O   HOH A 646      70.596  25.811  46.199  1.00 38.47           O  
HETATM  957  O   HOH A 662      25.153  17.719  52.640  1.00 43.56           O  
HETATM  958  O   HOH A 669      59.335  32.815  28.070  1.00 57.60           O  
HETATM  959  O   HOH A 671      39.417   7.764  47.839  1.00 42.77           O  
HETATM  960  O   HOH A 674      32.944  42.307  49.906  1.00 52.86           O  
HETATM  961  O   HOH A 675      41.218  40.106  58.387  1.00 52.93           O  
HETATM  962  O   HOH A 677      64.674  42.339  48.614  1.00 52.37           O  
HETATM  963  O   HOH A 679      37.938  41.971  41.597  1.00 26.78           O  
HETATM  964  O   HOH A 688      61.295  18.101  35.865  1.00 31.96           O  
HETATM  965  O   HOH A 689      49.932  37.850  58.425  1.00 36.55           O  
HETATM  966  O   HOH A 696      45.864  25.151  30.881  1.00 29.28           O  
HETATM  967  O   HOH A 697      42.419  16.314  52.984  1.00 35.51           O  
HETATM  968  O   HOH A 699      34.571  23.708  32.288  1.00 59.92           O  
HETATM  969  O   HOH A 702      59.383  12.124  46.895  1.00 49.49           O  
HETATM  970  O   HOH A 703      42.902  45.217  32.920  1.00 51.77           O  
HETATM  971  O   HOH A 706      65.821  26.307  52.525  1.00 37.00           O  
HETATM  972  O   HOH A 708      39.154  35.913  59.815  1.00 26.37           O  
HETATM  973  O   HOH A 709      25.824  30.830  37.876  1.00 34.19           O  
HETATM  974  O   HOH A 713      55.062  43.327  29.467  1.00 62.34           O  
HETATM  975  O   HOH A 715      49.774  26.661  27.247  1.00 49.41           O  
HETATM  976  O   HOH A 718      50.951  45.562  30.634  1.00 48.12           O  
HETATM  977  O   HOH A 728      45.571  45.145  45.595  1.00 43.32           O  
HETATM  978  O   HOH A 731      52.539  10.521  42.969  1.00 42.59           O  
HETATM  979  O   HOH A 736      45.033  42.885  31.005  1.00 43.76           O  
HETATM  980  O   HOH A 738      28.871  27.659  32.762  1.00 44.69           O  
HETATM  981  O   HOH A 764      54.685  43.822  46.943  1.00 34.44           O  
HETATM  982  O   HOH A 769      41.713  34.367  62.327  1.00 47.94           O  
HETATM  983  O   HOH A 782      50.232  43.056  47.215  1.00 43.65           O  
HETATM  984  O   HOH A 785      48.222  22.769  28.643  1.00 51.08           O  
HETATM  985  O   HOH A 787      59.419  40.258  23.578  1.00 46.96           O  
HETATM  986  O   HOH A 789      57.631  27.617  56.833  1.00 52.89           O  
HETATM  987  O   HOH A 818      44.929  38.128  28.398  1.00 47.52           O  
HETATM  988  O   HOH A 819      44.175  42.602  62.464  1.00 46.12           O  
HETATM  989  O   HOH A 821      51.722   9.511  33.435  1.00 43.24           O  
HETATM  990  O   HOH A 822      70.494  40.377  35.659  1.00 55.49           O  
HETATM  991  O   HOH A 823      60.886  14.236  55.358  1.00 37.68           O  
HETATM  992  O   HOH A 825      28.841  33.745  47.202  1.00 45.89           O  
HETATM  993  O   HOH A 826      45.855  14.678  38.246  1.00 38.11           O  
HETATM  994  O   HOH A 827      63.503  16.571  21.612  1.00 47.40           O  
HETATM  995  O   HOH A 828      38.037  38.687  28.657  1.00 55.14           O  
HETATM  996  O   HOH A 831      62.553  14.751  39.480  1.00 51.01           O  
HETATM  997  O   HOH A 833      61.561  15.989  37.452  1.00 34.65           O  
HETATM  998  O   HOH A 835      24.371  24.122  43.396  1.00 44.19           O  
HETATM  999  O   HOH A 836      25.047  39.672  50.104  1.00 61.00           O  
HETATM 1000  O   HOH A 839      47.901  44.697  46.672  1.00 42.19           O  
HETATM 1001  O   HOH A 843      43.719   9.381  54.354  1.00 46.52           O  
HETATM 1002  O   HOH A 845      28.319  23.153  30.929  1.00 36.07           O  
HETATM 1003  O   HOH A 849      43.280  14.091  37.235  1.00 44.76           O  
HETATM 1004  O   HOH A 851      59.533  11.298  35.316  1.00 36.67           O  
HETATM 1005  O   HOH A 858      52.139  47.672  37.086  1.00 48.65           O  
HETATM 1006  O   HOH A 863      36.018  18.517  39.316  1.00 38.26           O  
HETATM 1007  O   HOH A 871      63.007  31.066  27.603  1.00 38.29           O  
HETATM 1008  O   HOH A 872      69.218  38.013  37.864  1.00 44.15           O  
HETATM 1009  O   HOH A 873      67.145  39.262  36.422  1.00 46.19           O  
HETATM 1010  O   HOH A 874      57.002  41.351  37.448  1.00 29.37           O  
HETATM 1011  O   HOH A 875      45.034  29.108  25.778  1.00 36.13           O  
HETATM 1012  O   HOH A 876      43.266   5.282  42.660  1.00 52.90           O  
HETATM 1013  O   HOH A 877      62.981  26.445  57.481  1.00 50.60           O  
HETATM 1014  O   HOH A 878      35.595  27.565  57.636  1.00 37.37           O  
HETATM 1015  O   HOH A 879      36.701  19.760  34.947  1.00 38.03           O  
HETATM 1016  C1  217 A1001      38.843  21.011  37.910  1.00 49.03           C  
HETATM 1017  O1  217 A1001      37.643  20.928  37.172  1.00 52.49           O  
HETATM 1018  C2  217 A1001      40.012  21.618  37.123  1.00 47.43           C  
HETATM 1019  O2  217 A1001      40.799  20.605  36.548  1.00 48.84           O  
HETATM 1020  C3  217 A1001      40.924  22.495  37.942  1.00 43.73           C  
HETATM 1021  C4  217 A1001      40.660  23.973  37.688  1.00 41.57           C  
HETATM 1022  C5  217 A1001      41.028  24.824  38.869  1.00 40.08           C  
HETATM 1023  C6  217 A1001      41.084  26.152  38.912  1.00 38.74           C  
HETATM 1024  C1  217 A1004      51.225  30.250  25.921  1.00 52.09           C  
HETATM 1025  O1  217 A1004      51.893  30.687  24.751  1.00 54.79           O  
HETATM 1026  C2  217 A1004      52.152  29.902  27.111  1.00 51.05           C  
HETATM 1027  O2  217 A1004      51.810  28.653  27.670  1.00 49.43           O  
HETATM 1028  C3  217 A1004      53.643  29.925  26.788  1.00 49.45           C  
HETATM 1029  C4  217 A1004      54.511  30.417  27.946  1.00 48.11           C  
HETATM 1030  C5  217 A1004      55.864  30.863  27.463  1.00 48.14           C  
HETATM 1031  C6  217 A1004      56.982  30.114  27.418  1.00 46.83           C  
HETATM 1032 CA   CA  A 280      57.419  37.665  30.009  1.00 23.44          CA  
HETATM 1033  O1  SO4 A 290      45.117  21.168  61.403  1.00 39.21           O  
HETATM 1034  O2  SO4 A 290      43.511  22.561  62.531  1.00 38.98           O  
HETATM 1035  O3  SO4 A 290      42.902  21.457  60.481  1.00 37.92           O1-
HETATM 1036  O4  SO4 A 290      44.475  23.277  60.441  1.00 38.29           O  
HETATM 1037  S   SO4 A 290      44.001  22.115  61.214  1.00 36.37           S  
HETATM 1038  O   HOH A 301      32.714  26.326  39.834  1.00 22.85           O  
HETATM 1039  O   HOH A 302      32.899  29.876  40.836  1.00 15.21           O  
HETATM 1040  O   HOH A 303      31.449  32.631  40.422  1.00 24.20           O  
HETATM 1041  O   HOH A 304      34.248  31.737  42.264  1.00 13.91           O  
HETATM 1042  O   HOH A 305      36.224  28.151  53.280  1.00 16.47           O  
HETATM 1043  O   HOH A 306      35.725  25.507  53.468  1.00 35.80           O  
HETATM 1044  O   HOH A 307      35.900  31.618  55.561  1.00 48.29           O  
HETATM 1045  O   HOH A 308      40.200  29.754  56.107  1.00 19.15           O  
HETATM 1046  O   HOH A 309      53.360  40.362  37.141  1.00 18.16           O  
HETATM 1047  O   HOH A 310      57.577  42.476  34.595  1.00 24.83           O  
HETATM 1048  O   HOH A 311      56.673  39.360  39.653  1.00 12.16           O  
HETATM 1049  O   HOH A 312      45.697  31.126  42.031  1.00  6.15           O  
HETATM 1050  O   HOH A 313      47.727  30.877  39.292  1.00  2.56           O  
HETATM 1051  O   HOH A 314      48.278  30.657  36.674  1.00  3.50           O  
HETATM 1052  O   HOH A 315      50.273  28.280  45.627  1.00  7.25           O  
HETATM 1053  O   HOH A 316      43.091  29.651  56.100  1.00 10.79           O  
HETATM 1054  O   HOH A 317      45.268  28.556  54.997  1.00  7.98           O  
HETATM 1055  O   HOH A 318      41.282  19.226  46.559  1.00 11.68           O  
HETATM 1056  O   HOH A 319      43.106  19.961  48.595  1.00 11.48           O  
HETATM 1057  O   HOH A 320      43.153  19.490  51.254  1.00  8.40           O  
HETATM 1058  O   HOH A 321      57.544  35.882  40.820  1.00 15.28           O  
HETATM 1059  O   HOH A 322      56.324  34.596  37.587  1.00 17.27           O  
HETATM 1060  O   HOH A 323      33.950  37.566  43.948  1.00 33.44           O  
HETATM 1061  O   HOH A 324      32.936  34.950  42.912  1.00 20.77           O  
HETATM 1062  O   HOH A 325      60.897  37.755  50.100  1.00 27.30           O  
HETATM 1063  O   HOH A 326      52.431  36.699  50.706  1.00 14.03           O  
HETATM 1064  O   HOH A 327      32.900  32.013  31.647  1.00 20.48           O  
HETATM 1065  O   HOH A 328      43.244  13.050  47.172  1.00  9.22           O  
HETATM 1066  O   HOH A 329      36.581  37.501  32.199  1.00 23.16           O  
HETATM 1067  O   HOH A 330      43.780  34.526  34.030  1.00  5.01           O  
HETATM 1068  O   HOH A 331      64.495  39.028  38.176  1.00 16.11           O  
HETATM 1069  O   HOH A 332      53.311  37.937  46.687  1.00 19.11           O  
HETATM 1070  O   HOH A 333      50.583  19.874  58.594  1.00 30.03           O  
HETATM 1071  O   HOH A 334      40.248  37.805  33.904  1.00 23.62           O  
HETATM 1072  O   HOH A 335      55.102  38.301  49.129  1.00 31.25           O  
HETATM 1073  O   HOH A 336      53.882  29.368  59.064  1.00 27.47           O  
HETATM 1074  O   HOH A 337      49.150  33.401  26.372  1.00 44.47           O  
HETATM 1075  O   HOH A 338      47.697  44.583  40.917  1.00 15.30           O  
HETATM 1076  O   HOH A 339      35.432  30.602  59.670  1.00 33.02           O  
HETATM 1077  O   HOH A 340      56.266  32.072  55.334  1.00 30.72           O  
HETATM 1078  O   HOH A 341      65.031  31.134  50.663  1.00 24.16           O  
HETATM 1079  O   HOH A 342      36.784  25.503  31.062  1.00 18.27           O  
HETATM 1080  O   HOH A 343      64.487  26.837  30.095  1.00 42.98           O  
HETATM 1081  O   HOH A 344      50.169  21.869  60.301  1.00 31.83           O  
HETATM 1082  O   HOH A 345      48.155  33.306  60.288  1.00 22.21           O  
HETATM 1083  O   HOH A 353      31.856  14.756  39.623  1.00 14.66           O  
HETATM 1084  O   HOH A 355      34.922  23.459  34.365  1.00 42.71           O  
HETATM 1085  O   HOH A 362      38.753  12.982  40.907  1.00 47.03           O  
HETATM 1086  O   HOH A 364      41.070  20.095  38.951  1.00 37.05           O  
HETATM 1087  O   HOH A 366      38.285  21.201  38.264  1.00 41.47           O  
HETATM 1088  O   HOH A 369      47.282   9.650  43.176  1.00 46.63           O  
HETATM 1089  O   HOH A 402      50.799  37.470  48.677  1.00 25.65           O  
HETATM 1090  O   HOH A 403      58.277  35.559  29.151  1.00 24.89           O  
HETATM 1091  O   HOH A 406      49.763  19.735  34.518  1.00 37.52           O  
HETATM 1092  O   HOH A 408      57.078  32.457  29.877  1.00 27.46           O  
HETATM 1093  O   HOH A 409      47.706  35.058  57.759  1.00 39.19           O  
HETATM 1094  O   HOH A 410      37.285  29.174  55.484  1.00 46.24           O  
HETATM 1095  O   HOH A 411      35.750  28.144  57.510  1.00 30.11           O  
HETATM 1096  O   HOH A 414      54.771  37.697  38.954  1.00 23.69           O  
HETATM 1097  O   HOH A 415      37.278  25.377  57.730  1.00 42.23           O  
HETATM 1098  O   HOH A 417      53.270  39.789  39.960  1.00 22.41           O  
HETATM 1099  O   HOH A 418      52.328  33.262  45.074  1.00 44.22           O  
HETATM 1100  O   HOH A 419      38.448  26.960  55.858  1.00 38.51           O  
HETATM 1101  O   HOH A 500      41.963  24.690  62.757  1.00 21.16           O  
HETATM 1102  O   HOH A 501      67.690  25.162  36.148  1.00 32.63           O  
HETATM 1103  O   HOH A 503      38.940  33.379  27.218  1.00 24.29           O  
HETATM 1104  O   HOH A 507      24.832  24.150  41.167  1.00 49.87           O  
HETATM 1105  O   HOH A 520      47.565  34.959  62.671  1.00 36.87           O  
HETATM 1106  O   HOH A 524      42.574  26.736  24.562  1.00 51.61           O  
HETATM 1107  O   HOH A 525      39.642  22.709  62.254  1.00 50.39           O  
HETATM 1108  O   HOH A 536      65.629  44.828  43.018  1.00 32.26           O  
HETATM 1109  O   HOH A 537      46.672  28.535  65.411  1.00 44.49           O  
HETATM 1110  O   HOH A 542      52.378  43.169  29.076  1.00 38.19           O  
HETATM 1111  O   HOH A 545      50.044  21.935  63.236  1.00 50.89           O  
HETATM 1112  O   HOH A 546      52.151  44.884  54.461  1.00 45.01           O  
HETATM 1113  O   HOH A 549      63.586  20.662  35.092  1.00 22.88           O  
HETATM 1114  O   HOH A 554      62.720  15.477  32.026  1.00 33.67           O  
HETATM 1115  O   HOH A 556      39.563  25.988  25.500  1.00 47.25           O  
HETATM 1116  O   HOH A 600      32.485  36.929  33.984  1.00 28.42           O  
HETATM 1117  O   HOH A 602      66.974  32.946  33.917  1.00 24.99           O  
HETATM 1118  O   HOH A 603      36.288  17.749  56.740  1.00 27.90           O  
HETATM 1119  O   HOH A 604      43.172  11.025  49.029  1.00 12.73           O  
HETATM 1120  O   HOH A 606      52.499  28.153  62.357  1.00 25.68           O  
HETATM 1121  O   HOH A 607      57.544  31.560  52.870  1.00 21.59           O  
HETATM 1122  O   HOH A 610      45.682  38.670  29.570  1.00 44.07           O  
HETATM 1123  O   HOH A 615      60.953  13.867  42.102  1.00 25.00           O  
HETATM 1124  O   HOH A 617      31.593  35.655  50.719  1.00 53.93           O  
HETATM 1125  O   HOH A 620      49.671  16.529  56.485  1.00 29.35           O  
HETATM 1126  O   HOH A 624      56.383  44.340  44.593  1.00 41.57           O  
HETATM 1127  O   HOH A 626      58.520  37.925  52.680  1.00 51.56           O  
HETATM 1128  O   HOH A 631      66.657  39.154  36.118  1.00 39.41           O  
HETATM 1129  O   HOH A 632      68.113  32.572  38.473  1.00 34.37           O  
HETATM 1130  O   HOH A 635      42.960  41.201  59.882  1.00 29.04           O  
HETATM 1131  O   HOH A 636      52.602  41.081  52.365  1.00 41.91           O  
HETATM 1132  O   HOH A 637      30.505  29.124  33.216  1.00 32.94           O  
HETATM 1133  O   HOH A 638      56.615  12.807  45.827  1.00 29.46           O  
HETATM 1134  O   HOH A 642      58.127  28.004  56.494  1.00 37.96           O  
HETATM 1135  O   HOH A 649      30.662  31.483  29.723  1.00 39.95           O  
HETATM 1136  O   HOH A 650      60.251  36.142  25.797  1.00 66.68           O  
HETATM 1137  O   HOH A 658      50.817  10.398  46.850  1.00 40.07           O  
HETATM 1138  O   HOH A 671      37.287  11.349  53.799  1.00 47.37           O  
HETATM 1139  O   HOH A 673      61.067  45.415  47.425  1.00 44.17           O  
HETATM 1140  O   HOH A 674      33.518  41.485  50.133  1.00 51.67           O  
HETATM 1141  O   HOH A 677      64.696  42.066  48.525  1.00 41.38           O  
HETATM 1142  O   HOH A 679      37.904  41.926  40.984  1.00 27.88           O  
HETATM 1143  O   HOH A 680      65.331  38.421  32.067  1.00 41.70           O  
HETATM 1144  O   HOH A 681      39.620  12.675  53.105  1.00 34.93           O  
HETATM 1145  O   HOH A 683      57.593  17.386  28.972  1.00 31.38           O  
HETATM 1146  O   HOH A 684      44.133  43.629  58.015  1.00 31.77           O  
HETATM 1147  O   HOH A 688      60.769  18.301  35.528  1.00 23.58           O  
HETATM 1148  O   HOH A 689      49.698  37.910  58.282  1.00 32.55           O  
HETATM 1149  O   HOH A 691      47.564  22.715  61.009  1.00 31.79           O  
HETATM 1150  O   HOH A 692      32.851  35.665  31.509  1.00 53.54           O  
HETATM 1151  O   HOH A 694      51.436  28.685  27.555  1.00 28.49           O  
HETATM 1152  O   HOH A 695      55.328  46.465  41.517  1.00 32.20           O  
HETATM 1153  O   HOH A 696      45.280  25.017  30.321  1.00 42.60           O  
HETATM 1154  O   HOH A 697      41.769  16.446  52.883  1.00 25.90           O  
HETATM 1155  O   HOH A 702      55.386  11.730  48.532  1.00 36.91           O  
HETATM 1156  O   HOH A 703      42.499  44.420  32.232  1.00 37.95           O  
HETATM 1157  O   HOH A 706      65.793  26.295  51.787  1.00 41.94           O  
HETATM 1158  O   HOH A 708      39.059  36.260  59.478  1.00 31.56           O  
HETATM 1159  O   HOH A 709      25.661  30.630  37.575  1.00 31.68           O  
HETATM 1160  O   HOH A 710      62.834  36.838  29.010  1.00 41.79           O  
HETATM 1161  O   HOH A 713      54.897  43.279  28.978  1.00 42.61           O  
HETATM 1162  O   HOH A 728      45.077  45.661  44.119  1.00 45.05           O  
HETATM 1163  O   HOH A 729      67.458  27.431  33.848  1.00 45.18           O  
HETATM 1164  O   HOH A 736      44.363  42.139  30.560  1.00 45.65           O  
HETATM 1165  O   HOH A 738      27.495  31.740  35.747  1.00 39.08           O  
HETATM 1166  O   HOH A 739      41.825   8.648  48.479  1.00 40.22           O  
HETATM 1167  O   HOH A 768      41.377  45.187  49.536  1.00 52.68           O  
HETATM 1168  O   HOH A 787      59.259  40.512  23.538  1.00 34.39           O  
HETATM 1169  O   HOH A 788      43.937  12.370  36.706  1.00 38.64           O  
HETATM 1170  O   HOH A 799      52.153  10.348  32.579  1.00 42.78           O  
HETATM 1171  O   HOH A 808      69.562  32.946  40.664  1.00 49.67           O  
HETATM 1172  O   HOH A 817      67.386  15.429  49.362  1.00 44.63           O  
HETATM 1173  O   HOH A 843      34.960  15.224  49.903  1.00 19.96           O  
HETATM 1174  O   HOH A 866      40.591   5.504  43.067  1.00 44.61           O  
HETATM 1175  O   HOH A 869      28.006  36.650  52.291  1.00 51.67           O  
HETATM 1176  O   HOH A 871      72.477  24.208  39.474  1.00 47.45           O  
HETATM 1177  O   HOH A 872      35.409  13.986  56.015  1.00 48.22           O  
HETATM 1178  O   HOH A 875      51.313  22.929  23.754  1.00 36.79           O  
HETATM 1179  O   HOH A 876      24.725  21.598  43.343  1.00 51.07           O  
HETATM 1180  O   HOH A 881      64.140  33.392  54.646  1.00 52.67           O  
HETATM 1181  O   HOH A 887      45.093  46.429  49.983  1.00 46.73           O  
HETATM 1182  O   HOH A 890      68.763  36.573  46.311  1.00 38.80           O  
HETATM 1183  O   HOH A 891      41.606  41.834  57.556  1.00 41.76           O  
HETATM 1184  O   HOH A 892      56.172  28.528  58.256  1.00 45.12           O  
HETATM 1185  O   HOH A 893      38.894  45.077  46.829  1.00 48.79           O  
HETATM 1186  O   HOH A 894      26.731  21.245  40.288  1.00 52.51           O  
HETATM 1187  C1  IPA A1001      41.450  26.277  38.532  1.00 53.25           C  
HETATM 1188  C2  IPA A1001      40.720  24.944  38.553  1.00 53.46           C  
HETATM 1189  O2  IPA A1001      41.419  24.035  39.412  1.00 54.21           O  
HETATM 1190  C3  IPA A1001      40.638  24.352  37.156  1.00 53.22           C  
HETATM 1191  C1  IPA A1002      35.257  16.758  40.346  1.00 39.61           C  
HETATM 1192  C2  IPA A1002      34.143  16.845  41.380  1.00 39.48           C  
HETATM 1193  O2  IPA A1002      33.045  17.577  40.824  1.00 40.45           O  
HETATM 1194  C3  IPA A1002      34.627  17.544  42.633  1.00 39.19           C  
HETATM 1195  C1  IPA A1003      45.572  21.663  35.554  1.00 40.38           C  
HETATM 1196  C2  IPA A1003      44.251  22.415  35.431  1.00 39.96           C  
HETATM 1197  O2  IPA A1003      44.474  23.811  35.669  1.00 39.92           O  
HETATM 1198  C3  IPA A1003      43.225  21.885  36.428  1.00 39.57           C  
HETATM 1199 CA   CA  A 280      57.571  37.641  29.953  1.00 26.62          CA  
HETATM 1200  O1  SO4 A 290      45.157  21.037  61.353  1.00 31.66           O  
HETATM 1201  O2  SO4 A 290      43.781  22.649  62.485  1.00 31.73           O  
HETATM 1202  O3  SO4 A 290      42.860  21.368  60.670  1.00 29.41           O1-
HETATM 1203  O4  SO4 A 290      44.511  23.061  60.221  1.00 30.66           O  
HETATM 1204  S   SO4 A 290      44.075  22.030  61.180  1.00 31.29           S  
HETATM 1205  O   HOH A 301      32.962  26.249  39.927  1.00 19.97           O  
HETATM 1206  O   HOH A 302      33.030  29.780  40.509  1.00 19.17           O  
HETATM 1207  O   HOH A 303      31.721  32.448  40.558  1.00 18.38           O  
HETATM 1208  O   HOH A 304      34.459  31.494  42.137  1.00 18.96           O  
HETATM 1209  O   HOH A 305      36.248  27.835  53.204  1.00 15.65           O  
HETATM 1210  O   HOH A 306      35.810  25.141  53.253  1.00 25.37           O  
HETATM 1211  O   HOH A 307      36.137  31.574  55.344  1.00 23.27           O  
HETATM 1212  O   HOH A 308      40.153  29.591  56.089  1.00 15.43           O  
HETATM 1213  O   HOH A 309      53.602  40.250  37.351  1.00 18.32           O  
HETATM 1214  O   HOH A 310      57.806  42.478  34.834  1.00 28.95           O  
HETATM 1215  O   HOH A 311      56.890  39.177  39.818  1.00 18.38           O  
HETATM 1216  O   HOH A 312      45.773  30.959  41.849  1.00  8.75           O  
HETATM 1217  O   HOH A 313      47.766  30.761  39.333  1.00 11.58           O  
HETATM 1218  O   HOH A 314      48.468  30.649  36.729  1.00  8.89           O  
HETATM 1219  O   HOH A 315      50.476  28.195  45.600  1.00 13.18           O  
HETATM 1220  O   HOH A 316      43.092  29.564  56.216  1.00 13.68           O  
HETATM 1221  O   HOH A 317      45.427  28.456  54.946  1.00  8.13           O  
HETATM 1222  O   HOH A 318      41.578  19.072  46.557  1.00 13.43           O  
HETATM 1223  O   HOH A 319      43.197  19.786  48.557  1.00  7.81           O  
HETATM 1224  O   HOH A 320      43.218  19.498  51.328  1.00 13.71           O  
HETATM 1225  O   HOH A 321      57.743  35.608  40.797  1.00 15.37           O  
HETATM 1226  O   HOH A 322      56.340  34.561  37.783  1.00 20.06           O  
HETATM 1227  O   HOH A 323      34.134  37.372  43.613  1.00 20.68           O  
HETATM 1228  O   HOH A 324      33.207  34.991  42.690  1.00 26.14           O  
HETATM 1229  O   HOH A 325      60.980  37.782  50.532  1.00 24.56           O  
HETATM 1230  O   HOH A 326      52.499  36.582  50.752  1.00 15.83           O  
HETATM 1231  O   HOH A 327      33.219  31.818  31.636  1.00 14.67           O  
HETATM 1232  O   HOH A 328      43.354  13.051  46.986  1.00 13.32           O  
HETATM 1233  O   HOH A 329      36.692  37.225  32.141  1.00 27.00           O  
HETATM 1234  O   HOH A 330      44.064  34.468  33.744  1.00 10.48           O  
HETATM 1235  O   HOH A 331      64.420  38.772  38.299  1.00 20.28           O  
HETATM 1236  O   HOH A 332      53.533  37.722  46.608  1.00 27.66           O  
HETATM 1237  O   HOH A 333      50.564  19.559  58.487  1.00 28.61           O  
HETATM 1238  O   HOH A 334      40.671  37.951  33.868  1.00 22.53           O  
HETATM 1239  O   HOH A 336      53.640  29.402  59.650  1.00 27.80           O  
HETATM 1240  O   HOH A 337      49.559  33.187  26.721  1.00 30.44           O  
HETATM 1241  O   HOH A 338      47.845  44.669  40.793  1.00 15.80           O  
HETATM 1242  O   HOH A 339      35.157  30.543  59.130  1.00 24.15           O  
HETATM 1243  O   HOH A 340      56.045  32.047  55.629  1.00 36.02           O  
HETATM 1244  O   HOH A 341      65.023  30.853  51.098  1.00 33.12           O  
HETATM 1245  O   HOH A 342      37.186  25.437  30.959  1.00 15.86           O  
HETATM 1246  O   HOH A 344      50.197  21.705  60.270  1.00 29.93           O  
HETATM 1247  O   HOH A 355      35.546  22.942  34.592  1.00 30.84           O  
HETATM 1248  O   HOH A 363      38.659  21.154  38.155  1.00 27.50           O  
HETATM 1249  O   HOH A 364      41.367  20.113  39.122  1.00 37.58           O  
HETATM 1250  O   HOH A 366      36.603  19.769  36.803  1.00 38.42           O  
HETATM 1251  O   HOH A 368      42.153  17.529  38.813  1.00 28.94           O  
HETATM 1252  O   HOH A 400      52.058  39.854  47.730  1.00 29.27           O  
HETATM 1253  O   HOH A 402      50.850  37.514  48.547  1.00 25.07           O  
HETATM 1254  O   HOH A 403      58.394  35.662  29.064  1.00 24.53           O  
HETATM 1255  O   HOH A 406      50.222  19.795  34.233  1.00 26.93           O  
HETATM 1256  O   HOH A 408      57.288  32.490  30.105  1.00 28.56           O  
HETATM 1257  O   HOH A 410      37.914  27.859  55.360  1.00 37.29           O  
HETATM 1258  O   HOH A 411      35.673  27.914  57.242  1.00 30.73           O  
HETATM 1259  O   HOH A 413      53.997  29.860  27.822  1.00 47.28           O  
HETATM 1260  O   HOH A 414      54.966  37.484  39.204  1.00 24.21           O  
HETATM 1261  O   HOH A 415      38.222  25.240  56.072  1.00 35.03           O  
HETATM 1262  O   HOH A 416      47.881  33.939  59.283  1.00 35.49           O  
HETATM 1263  O   HOH A 417      53.353  39.722  39.897  1.00 27.74           O  
HETATM 1264  O   HOH A 418      52.046  33.637  45.016  1.00 35.87           O  
HETATM 1265  O   HOH A 500      42.113  24.752  62.762  1.00 20.69           O  
HETATM 1266  O   HOH A 501      67.873  25.060  35.954  1.00 30.79           O  
HETATM 1267  O   HOH A 503      39.259  33.322  26.884  1.00 25.38           O  
HETATM 1268  O   HOH A 504      31.481  14.148  47.502  1.00 35.02           O  
HETATM 1269  O   HOH A 507      28.292  18.608  45.095  1.00 40.40           O  
HETATM 1270  O   HOH A 515      40.942  45.036  43.366  1.00 50.32           O  
HETATM 1271  O   HOH A 519      32.488  29.798  27.524  1.00 33.53           O  
HETATM 1272  O   HOH A 521      39.846  42.809  31.380  1.00 35.74           O  
HETATM 1273  O   HOH A 525      39.785  22.712  61.991  1.00 50.51           O  
HETATM 1274  O   HOH A 535      64.291  45.256  34.595  1.00 26.98           O  
HETATM 1275  O   HOH A 541      31.970  12.767  49.733  1.00 38.06           O  
HETATM 1276  O   HOH A 544      27.754  16.778  47.058  1.00 50.89           O  
HETATM 1277  O   HOH A 546      51.786  44.602  54.210  1.00 29.75           O  
HETATM 1278  O   HOH A 548      50.611  22.754  63.683  1.00 39.75           O  
HETATM 1279  O   HOH A 549      63.687  20.613  35.230  1.00 39.50           O  
HETATM 1280  O   HOH A 552      58.107  14.123  35.850  1.00 19.80           O  
HETATM 1281  O   HOH A 554      62.672  15.314  32.523  1.00 23.57           O  
HETATM 1282  O   HOH A 600      32.562  36.694  33.955  1.00 22.20           O  
HETATM 1283  O   HOH A 602      67.405  32.870  34.185  1.00 24.40           O  
HETATM 1284  O   HOH A 603      35.962  17.971  56.684  1.00 34.74           O  
HETATM 1285  O   HOH A 604      43.359  10.827  48.624  1.00 19.94           O  
HETATM 1286  O   HOH A 605      68.755  36.896  46.635  1.00 37.74           O  
HETATM 1287  O   HOH A 606      52.561  27.919  62.378  1.00 30.68           O  
HETATM 1288  O   HOH A 607      57.765  31.710  52.854  1.00 22.11           O  
HETATM 1289  O   HOH A 611      51.035  14.120  41.245  1.00 32.30           O  
HETATM 1290  O   HOH A 612      47.768  10.029  42.075  1.00 41.86           O  
HETATM 1291  O   HOH A 613      64.766  23.349  32.256  1.00 52.43           O  
HETATM 1292  O   HOH A 614      68.184  23.338  45.360  1.00 32.57           O  
HETATM 1293  O   HOH A 615      61.190  13.839  41.985  1.00 24.13           O  
HETATM 1294  O   HOH A 617      31.706  35.461  50.516  1.00 27.90           O  
HETATM 1295  O   HOH A 618      44.973  28.933  25.700  1.00 32.88           O  
HETATM 1296  O   HOH A 620      49.841  16.297  56.466  1.00 34.98           O  
HETATM 1297  O   HOH A 623      44.594  17.241  56.266  1.00 40.60           O  
HETATM 1298  O   HOH A 625      46.906  33.313  24.619  1.00 45.71           O  
HETATM 1299  O   HOH A 626      58.040  37.874  51.827  1.00 34.82           O  
HETATM 1300  O   HOH A 627      66.463  23.211  51.176  1.00 54.48           O  
HETATM 1301  O   HOH A 630      65.262  26.231  33.081  1.00 39.43           O  
HETATM 1302  O   HOH A 631      66.216  39.471  36.516  1.00 49.69           O  
HETATM 1303  O   HOH A 632      68.301  31.826  39.085  1.00 63.29           O  
HETATM 1304  O   HOH A 635      43.321  41.111  60.239  1.00 35.05           O  
HETATM 1305  O   HOH A 636      52.416  40.670  51.355  1.00 49.40           O  
HETATM 1306  O   HOH A 637      30.841  29.068  33.262  1.00 45.41           O  
HETATM 1307  O   HOH A 638      56.905  12.481  46.001  1.00 30.64           O  
HETATM 1308  O   HOH A 640      48.344  22.812  30.725  1.00 31.09           O  
HETATM 1309  O   HOH A 641      49.946  16.829  35.738  1.00 42.20           O  
HETATM 1310  O   HOH A 642      55.931  29.028  57.575  1.00 56.97           O  
HETATM 1311  O   HOH A 649      31.423  31.399  29.428  1.00 34.47           O  
HETATM 1312  O   HOH A 651      56.036  12.046  49.232  1.00 41.09           O  
HETATM 1313  O   HOH A 662      21.050  23.682  51.931  1.00 44.69           O  
HETATM 1314  O   HOH A 669      59.439  33.153  29.094  1.00 34.94           O  
HETATM 1315  O   HOH A 671      45.835   7.509  49.285  1.00 39.40           O  
HETATM 1316  O   HOH A 674      32.233  41.912  48.424  1.00 53.08           O  
HETATM 1317  O   HOH A 680      64.701  38.669  31.011  1.00 51.80           O  
HETATM 1318  O   HOH A 681      40.745  19.087  58.967  1.00 34.70           O  
HETATM 1319  O   HOH A 682      42.634  35.453  27.304  1.00 26.66           O  
HETATM 1320  O   HOH A 683      58.103  17.571  29.012  1.00 37.79           O  
HETATM 1321  O   HOH A 684      44.291  43.517  58.327  1.00 36.40           O  
HETATM 1322  O   HOH A 688      61.061  18.069  35.786  1.00 31.06           O  
HETATM 1323  O   HOH A 689      49.920  38.371  58.713  1.00 34.88           O  
HETATM 1324  O   HOH A 691      47.663  22.501  60.761  1.00 31.11           O  
HETATM 1325  O   HOH A 692      32.827  35.048  31.583  1.00 34.42           O  
HETATM 1326  O   HOH A 695      54.520  46.892  41.353  1.00 31.09           O  
HETATM 1327  O   HOH A 697      42.028  16.467  52.982  1.00 29.99           O  
HETATM 1328  O   HOH A 699      34.856  23.773  32.265  1.00 40.66           O  
HETATM 1329  O   HOH A 702      59.793  12.532  46.622  1.00 37.10           O  
HETATM 1330  O   HOH A 703      42.346  44.103  31.978  1.00 60.71           O  
HETATM 1331  O   HOH A 704      51.679  47.363  35.731  1.00 49.63           O  
HETATM 1332  O   HOH A 706      65.725  26.547  52.025  1.00 38.46           O  
HETATM 1333  O   HOH A 709      25.864  30.533  37.305  1.00 34.35           O  
HETATM 1334  O   HOH A 715      49.617  25.790  25.226  1.00 35.65           O  
HETATM 1335  O   HOH A 722      32.814  31.982  59.732  1.00 34.42           O  
HETATM 1336  O   HOH A 723      51.795  34.526  59.027  1.00 47.26           O  
HETATM 1337  O   HOH A 727      45.311  47.093  39.936  1.00 60.43           O  
HETATM 1338  O   HOH A 728      45.161  44.492  45.031  1.00 40.42           O  
HETATM 1339  O   HOH A 731      51.597  10.508  43.361  1.00 47.66           O  
HETATM 1340  O   HOH A 739      41.850   8.398  48.407  1.00 40.57           O  
HETATM 1341  O   HOH A 742      27.533  30.847  35.251  1.00 45.21           O  
HETATM 1342  O   HOH A 755      22.825  21.991  53.858  1.00 38.12           O  
HETATM 1343  O   HOH A 757      31.838  41.005  46.005  1.00 47.73           O  
HETATM 1344  O   HOH A 758      29.969  26.302  30.420  1.00 55.01           O  
HETATM 1345  O   HOH A 768      41.083  43.902  50.580  1.00 53.69           O  
HETATM 1346  O   HOH A 769      42.274  34.292  61.108  1.00 34.97           O  
HETATM 1347  O   HOH A 781      38.715  38.826  32.143  1.00 47.30           O  
HETATM 1348  O   HOH A 787      59.410  40.683  23.728  1.00 42.59           O  
HETATM 1349  O   HOH A 789      57.747  27.441  55.019  1.00 49.88           O  
HETATM 1350  O   HOH A 794      53.610  48.416  33.956  1.00 32.08           O  
HETATM 1351  O   HOH A 795      67.172  23.786  32.285  1.00 52.92           O  
HETATM 1352  O   HOH A 796      32.212  27.284  59.208  1.00 36.10           O  
HETATM 1353  O   HOH A 799      52.944  10.903  32.307  1.00 33.83           O  
HETATM 1354  O   HOH A 802      41.568  40.448  30.789  1.00 51.94           O  
HETATM 1355  O   HOH A 810      62.900  36.737  29.337  1.00 42.12           O  
HETATM 1356  O   HOH A 813      50.515  10.301  46.749  1.00 39.51           O  
HETATM 1357  O   HOH A 818      44.643  38.037  28.398  1.00 60.37           O  
HETATM 1358  O   HOH A 820      51.598  31.232  26.081  1.00 44.53           O  
HETATM 1359  O   HOH A 832      65.754  33.493  52.580  1.00 45.83           O  
HETATM 1360  O   HOH A 835      24.836  24.106  41.381  1.00 51.82           O  
HETATM 1361  O   HOH A 838      60.377  17.700  62.060  1.00 45.72           O  
HETATM 1362  O   HOH A 839      47.658  44.605  45.962  1.00 54.71           O  
HETATM 1363  O   HOH A 840      37.198  11.739  54.183  1.00 48.85           O  
HETATM 1364  O   HOH A 844      55.103  38.351  48.768  1.00 32.71           O  
HETATM 1365  O   HOH A 846      61.285  15.921  37.492  1.00 38.60           O  
HETATM 1366  O   HOH A 847      41.157  23.176  28.977  1.00 50.79           O  
HETATM 1367  O   HOH A 852      53.336  32.740  64.163  1.00 54.69           O  
HETATM 1368  O   HOH A 864      54.078  10.200  38.353  1.00 53.16           O  
HETATM 1369  O   HOH A 880      39.733  17.364  56.794  1.00 40.16           O  
HETATM 1370  O   HOH A 884      68.243  38.264  37.665  1.00 41.63           O  
HETATM 1371  O   HOH A 885      30.269  33.960  52.040  1.00 58.17           O  
HETATM 1372  O   HOH A 886      54.605  31.570  58.496  1.00 41.37           O  
HETATM 1373  O   HOH A 887      55.768  31.632  28.349  1.00 43.56           O  
HETATM 1374  O   HOH A 888      64.563  26.973  30.212  1.00 34.78           O  
HETATM 1375  O   HOH A 889      31.483  35.704  47.355  1.00 48.49           O  
HETATM 1376  O   HOH A 890      29.066  37.913  54.223  1.00 36.44           O  
HETATM 1377  O   HOH A 891      30.307  39.689  55.967  1.00 38.40           O  
HETATM 1378  O   HOH A 892      57.469  39.199  54.198  1.00 36.05           O  
HETATM 1379  O   HOH A 893      44.489  42.789  62.551  1.00 35.50           O  
HETATM 1380  O   HOH A 894      24.884  23.900  44.279  1.00 49.75           O  
HETATM 1381  O   HOH A 895      25.303  19.442  41.510  1.00 33.94           O  
HETATM 1382  O   HOH A 896      22.943  22.254  44.458  1.00 52.18           O  
HETATM 1383  O   HOH A 897      24.017  21.453  41.903  1.00 38.64           O  
HETATM 1384  O   ETF A1001      41.431  23.740  36.699  1.00 41.39           O  
HETATM 1385  C1  ETF A1001      41.232  25.142  38.557  1.00 38.62           C  
HETATM 1386  C2  ETF A1001      41.130  23.727  38.085  1.00 39.04           C  
HETATM 1387  F1  ETF A1001      40.379  25.923  37.927  1.00 38.06           F  
HETATM 1388  F2  ETF A1001      40.967  25.217  39.870  1.00 39.47           F  
HETATM 1389  F3  ETF A1001      42.419  25.699  38.359  1.00 37.89           F  
HETATM 1390  O   ETF A1002      35.836  18.809  40.545  1.00 65.21           O  
HETATM 1391  C1  ETF A1002      34.694  16.818  41.217  1.00 65.38           C  
HETATM 1392  C2  ETF A1002      35.831  17.395  40.421  1.00 65.17           C  
HETATM 1393  F1  ETF A1002      33.534  17.262  40.724  1.00 64.78           F  
HETATM 1394  F2  ETF A1002      34.672  15.476  41.182  1.00 65.72           F  
HETATM 1395  F3  ETF A1002      34.741  17.172  42.512  1.00 65.38           F  
HETATM 1396  O   ETF A1003      45.297  24.319  35.872  1.00 58.17           O  
HETATM 1397  C1  ETF A1003      45.006  22.106  34.916  1.00 60.42           C  
HETATM 1398  C2  ETF A1003      44.363  23.303  35.555  1.00 58.93           C  
HETATM 1399  F1  ETF A1003      45.930  21.460  35.672  1.00 60.72           F  
HETATM 1400  F2  ETF A1003      44.043  21.213  34.617  1.00 60.98           F  
HETATM 1401  F3  ETF A1003      45.625  22.456  33.758  1.00 61.36           F  
HETATM 1402  O   ETF A1008      46.789  24.728  32.419  1.00 69.47           O  
HETATM 1403  C1  ETF A1008      45.795  24.776  30.189  1.00 69.23           C  
HETATM 1404  C2  ETF A1008      45.791  25.301  31.596  1.00 68.97           C  
HETATM 1405  F1  ETF A1008      45.610  23.444  30.110  1.00 69.73           F  
HETATM 1406  F2  ETF A1008      44.817  25.351  29.484  1.00 69.47           F  
HETATM 1407  F3  ETF A1008      46.968  25.065  29.602  1.00 69.54           F  
HETATM 1408 CA   CA  A 280      56.965  37.472  29.934  1.00 33.81          CA  
HETATM 1409  O1  SO4 A 290      44.646  20.766  61.367  1.00 41.11           O  
HETATM 1410  O2  SO4 A 290      43.115  22.234  62.507  1.00 41.25           O  
HETATM 1411  O3  SO4 A 290      42.415  21.078  60.508  1.00 40.94           O1-
HETATM 1412  O4  SO4 A 290      44.028  22.867  60.370  1.00 39.72           O  
HETATM 1413  S   SO4 A 290      43.550  21.736  61.185  1.00 40.30           S  
HETATM 1414  O   HOH A 301      32.379  25.797  39.769  1.00 23.45           O  
HETATM 1415  O   HOH A 302      32.355  29.323  40.560  1.00 22.78           O  
HETATM 1416  O   HOH A 303      31.099  32.003  40.524  1.00 24.09           O  
HETATM 1417  O   HOH A 304      33.803  31.051  42.199  1.00 18.76           O  
HETATM 1418  O   HOH A 305      35.632  27.432  53.160  1.00 19.40           O  
HETATM 1419  O   HOH A 306      35.279  24.553  53.209  1.00 30.14           O  
HETATM 1420  O   HOH A 307      35.470  31.029  55.335  1.00 27.76           O  
HETATM 1421  O   HOH A 308      39.634  29.264  56.055  1.00 17.33           O  
HETATM 1422  O   HOH A 309      52.702  40.004  37.338  1.00 27.01           O  
HETATM 1423  O   HOH A 310      57.186  42.032  35.315  1.00 35.52           O  
HETATM 1424  O   HOH A 311      55.978  39.361  39.616  1.00 25.87           O  
HETATM 1425  O   HOH A 312      45.113  30.863  41.953  1.00 14.49           O  
HETATM 1426  O   HOH A 313      47.107  30.564  39.392  1.00 12.40           O  
HETATM 1427  O   HOH A 314      47.871  30.541  36.702  1.00 12.81           O  
HETATM 1428  O   HOH A 315      49.897  27.978  45.540  1.00 18.54           O  
HETATM 1429  O   HOH A 316      42.489  29.333  56.173  1.00 16.17           O  
HETATM 1430  O   HOH A 317      44.789  28.217  54.806  1.00 10.71           O  
HETATM 1431  O   HOH A 318      41.031  18.920  46.561  1.00 16.81           O  
HETATM 1432  O   HOH A 319      42.740  19.603  48.542  1.00 13.28           O  
HETATM 1433  O   HOH A 320      42.839  19.176  51.285  1.00 17.73           O  
HETATM 1434  O   HOH A 321      57.140  35.677  40.920  1.00 21.07           O  
HETATM 1435  O   HOH A 322      55.740  34.516  37.741  1.00 24.37           O  
HETATM 1436  O   HOH A 323      33.216  36.771  43.999  1.00 27.16           O  
HETATM 1437  O   HOH A 324      32.423  34.483  42.845  1.00 26.70           O  
HETATM 1438  O   HOH A 325      60.346  37.617  50.409  1.00 24.83           O  
HETATM 1439  O   HOH A 326      51.972  36.501  50.715  1.00 25.66           O  
HETATM 1440  O   HOH A 327      32.475  31.770  31.614  1.00 19.75           O  
HETATM 1441  O   HOH A 328      43.033  12.737  46.959  1.00 17.25           O  
HETATM 1442  O   HOH A 329      36.108  36.874  32.220  1.00 25.64           O  
HETATM 1443  O   HOH A 330      43.279  34.379  34.206  1.00 11.18           O  
HETATM 1444  O   HOH A 331      63.894  38.916  38.443  1.00 22.81           O  
HETATM 1445  O   HOH A 332      52.662  37.563  46.633  1.00 26.94           O  
HETATM 1446  O   HOH A 333      50.103  19.298  58.415  1.00 31.55           O  
HETATM 1447  O   HOH A 334      39.586  37.572  33.873  1.00 23.62           O  
HETATM 1448  O   HOH A 335      54.574  37.873  49.140  1.00 38.95           O  
HETATM 1449  O   HOH A 336      53.096  29.216  59.257  1.00 35.29           O  
HETATM 1450  O   HOH A 337      48.689  33.049  26.820  1.00 37.27           O  
HETATM 1451  O   HOH A 338      46.761  44.404  41.157  1.00 27.24           O  
HETATM 1452  O   HOH A 339      34.814  30.169  59.443  1.00 39.89           O  
HETATM 1453  O   HOH A 340      55.619  32.032  55.447  1.00 39.69           O  
HETATM 1454  O   HOH A 341      64.491  30.997  51.103  1.00 30.92           O  
HETATM 1455  O   HOH A 342      36.557  25.382  31.076  1.00 20.32           O  
HETATM 1456  O   HOH A 343      64.097  27.015  30.325  1.00 38.28           O  
HETATM 1457  O   HOH A 344      49.737  21.476  60.162  1.00 34.62           O  
HETATM 1458  O   HOH A 345      47.607  33.348  60.162  1.00 30.89           O  
HETATM 1459  O   HOH A 352      44.127  23.554  35.408  1.00 36.87           O  
HETATM 1460  O   HOH A 355      35.269  22.617  34.485  1.00 35.04           O  
HETATM 1461  O   HOH A 356      46.313  20.072  35.299  1.00 50.61           O  
HETATM 1462  O   HOH A 363      38.226  21.226  38.223  1.00 28.13           O  
HETATM 1463  O   HOH A 364      41.159  19.929  39.161  1.00 30.85           O  
HETATM 1464  O   HOH A 365      42.430  14.765  39.686  1.00 56.77           O  
HETATM 1465  O   HOH A 366      35.982  19.772  37.517  1.00 51.43           O  
HETATM 1466  O   HOH A 370      46.203  22.525  34.025  1.00 47.36           O  
HETATM 1467  O   HOH A 402      50.112  37.226  48.776  1.00 31.17           O  
HETATM 1468  O   HOH A 403      57.856  35.648  28.847  1.00 36.82           O  
HETATM 1469  O   HOH A 404      55.996  41.250  37.448  1.00 31.50           O  
HETATM 1470  O   HOH A 406      49.587  19.867  34.403  1.00 31.31           O  
HETATM 1471  O   HOH A 408      56.640  32.504  30.194  1.00 32.69           O  
HETATM 1472  O   HOH A 409      47.090  34.678  57.763  1.00 28.21           O  
HETATM 1473  O   HOH A 410      37.395  27.532  55.445  1.00 38.64           O  
HETATM 1474  O   HOH A 411      35.259  27.410  57.108  1.00 37.33           O  
HETATM 1475  O   HOH A 413      55.170  30.130  27.832  1.00 46.21           O  
HETATM 1476  O   HOH A 414      54.259  37.290  39.111  1.00 30.14           O  
HETATM 1477  O   HOH A 415      37.562  24.775  56.103  1.00 42.33           O  
HETATM 1478  O   HOH A 417      53.004  39.529  40.111  1.00 40.93           O  
HETATM 1479  O   HOH A 500      41.502  24.405  62.775  1.00 27.67           O  
HETATM 1480  O   HOH A 501      67.582  25.324  35.995  1.00 30.27           O  
HETATM 1481  O   HOH A 503      38.468  33.152  27.179  1.00 24.26           O  
HETATM 1482  O   HOH A 507      27.772  17.454  45.377  1.00 55.07           O  
HETATM 1483  O   HOH A 509      37.523  41.328  32.716  1.00 39.11           O  
HETATM 1484  O   HOH A 515      39.966  42.908  40.952  1.00 41.21           O  
HETATM 1485  O   HOH A 519      32.012  29.888  27.799  1.00 39.93           O  
HETATM 1486  O   HOH A 520      44.918  35.004  61.966  1.00 57.87           O  
HETATM 1487  O   HOH A 524      42.555  27.269  24.651  1.00 45.61           O  
HETATM 1488  O   HOH A 525      38.615  23.175  61.535  1.00 46.80           O  
HETATM 1489  O   HOH A 533      25.995  18.019  42.543  1.00 43.89           O  
HETATM 1490  O   HOH A 538      46.322  31.276  64.547  1.00 63.55           O  
HETATM 1491  O   HOH A 546      50.772  44.915  54.140  1.00 46.70           O  
HETATM 1492  O   HOH A 549      63.317  20.775  34.957  1.00 33.74           O  
HETATM 1493  O   HOH A 552      57.614  14.637  35.827  1.00 32.51           O  
HETATM 1494  O   HOH A 554      62.323  15.523  32.228  1.00 41.13           O  
HETATM 1495  O   HOH A 556      39.961  26.175  24.942  1.00 55.50           O  
HETATM 1496  O   HOH A 600      31.759  36.439  34.337  1.00 28.30           O  
HETATM 1497  O   HOH A 602      66.528  32.883  34.017  1.00 30.01           O  
HETATM 1498  O   HOH A 603      35.619  17.513  56.584  1.00 34.40           O  
HETATM 1499  O   HOH A 604      43.070  10.735  48.874  1.00 30.87           O  
HETATM 1500  O   HOH A 605      67.896  36.957  46.752  1.00 40.19           O  
HETATM 1501  O   HOH A 606      51.967  27.604  62.692  1.00 37.61           O  
HETATM 1502  O   HOH A 607      57.106  31.451  52.891  1.00 32.44           O  
HETATM 1503  O   HOH A 610      45.133  39.111  29.253  1.00 38.89           O  
HETATM 1504  O   HOH A 611      50.701  14.258  41.337  1.00 30.91           O  
HETATM 1505  O   HOH A 612      47.253   9.645  43.087  1.00 54.07           O  
HETATM 1506  O   HOH A 614      67.923  23.965  44.988  1.00 42.95           O  
HETATM 1507  O   HOH A 615      60.792  14.118  41.732  1.00 35.95           O  
HETATM 1508  O   HOH A 616      31.751  26.968  58.891  1.00 33.89           O  
HETATM 1509  O   HOH A 617      30.900  34.612  50.700  1.00 32.96           O  
HETATM 1510  O   HOH A 618      44.529  29.105  25.456  1.00 33.78           O  
HETATM 1511  O   HOH A 620      49.343  16.304  56.379  1.00 35.26           O  
HETATM 1512  O   HOH A 622      46.824  17.624  57.083  1.00 45.50           O  
HETATM 1513  O   HOH A 623      44.057  17.188  55.840  1.00 43.47           O  
HETATM 1514  O   HOH A 625      46.226  33.278  25.340  1.00 48.99           O  
HETATM 1515  O   HOH A 626      57.736  37.470  52.186  1.00 33.53           O  
HETATM 1516  O   HOH A 627      65.583  23.154  51.893  1.00 54.06           O  
HETATM 1517  O   HOH A 630      64.654  26.306  32.897  1.00 39.78           O  
HETATM 1518  O   HOH A 631      66.225  39.207  36.716  1.00 41.06           O  
HETATM 1519  O   HOH A 632      67.510  32.728  38.921  1.00 45.68           O  
HETATM 1520  O   HOH A 635      42.303  40.570  59.870  1.00 37.81           O  
HETATM 1521  O   HOH A 637      30.412  28.713  33.168  1.00 35.97           O  
HETATM 1522  O   HOH A 638      56.259  12.314  46.007  1.00 41.55           O  
HETATM 1523  O   HOH A 640      47.883  21.976  30.869  1.00 40.22           O  
HETATM 1524  O   HOH A 641      49.517  16.738  35.372  1.00 46.35           O  
HETATM 1525  O   HOH A 642      55.540  28.635  57.896  1.00 51.86           O  
HETATM 1526  O   HOH A 649      30.629  31.095  29.717  1.00 45.02           O  
HETATM 1527  O   HOH A 651      55.182  11.702  48.625  1.00 46.58           O  
HETATM 1528  O   HOH A 652      68.059  41.525  43.693  1.00 35.11           O  
HETATM 1529  O   HOH A 666      22.174  25.555  43.759  1.00 47.88           O  
HETATM 1530  O   HOH A 667      43.135  45.198  39.002  1.00 49.76           O  
HETATM 1531  O   HOH A 677      64.255  42.259  48.500  1.00 56.41           O  
HETATM 1532  O   HOH A 679      37.157  41.448  41.375  1.00 38.84           O  
HETATM 1533  O   HOH A 680      63.865  38.139  30.899  1.00 59.38           O  
HETATM 1534  O   HOH A 681      45.484  19.266  59.267  1.00 55.90           O  
HETATM 1535  O   HOH A 682      41.724  35.459  27.428  1.00 41.96           O  
HETATM 1536  O   HOH A 683      57.339  17.968  28.940  1.00 36.80           O  
HETATM 1537  O   HOH A 684      43.236  43.199  57.912  1.00 33.18           O  
HETATM 1538  O   HOH A 685      50.534  42.287  52.258  1.00 29.26           O  
HETATM 1539  O   HOH A 686      36.550  11.468  54.456  1.00 54.10           O  
HETATM 1540  O   HOH A 687      56.391  20.311  61.579  1.00 46.13           O  
HETATM 1541  O   HOH A 688      60.738  18.364  35.467  1.00 23.87           O  
HETATM 1542  O   HOH A 689      48.636  37.584  57.888  1.00 41.47           O  
HETATM 1543  O   HOH A 691      46.965  22.339  60.886  1.00 36.76           O  
HETATM 1544  O   HOH A 692      31.991  34.679  31.502  1.00 36.19           O  
HETATM 1545  O   HOH A 694      51.136  28.477  27.348  1.00 37.37           O  
HETATM 1546  O   HOH A 697      41.744  16.095  52.826  1.00 32.11           O  
HETATM 1547  O   HOH A 699      34.602  23.675  32.182  1.00 49.36           O  
HETATM 1548  O   HOH A 702      59.486  12.920  46.070  1.00 40.14           O  
HETATM 1549  O   HOH A 704      51.182  47.243  36.343  1.00 46.81           O  
HETATM 1550  O   HOH A 706      64.780  26.612  52.008  1.00 48.69           O  
HETATM 1551  O   HOH A 708      38.949  35.354  60.088  1.00 41.54           O  
HETATM 1552  O   HOH A 709      25.544  29.801  37.228  1.00 33.38           O  
HETATM 1553  O   HOH A 723      52.442  35.980  59.185  1.00 51.97           O  
HETATM 1554  O   HOH A 724      67.488  41.525  41.100  1.00 27.62           O  
HETATM 1555  O   HOH A 725      32.237  31.341  59.715  1.00 35.78           O  
HETATM 1556  O   HOH A 731      50.713  10.212  43.019  1.00 49.63           O  
HETATM 1557  O   HOH A 735      58.984  16.292  25.729  1.00 61.14           O  
HETATM 1558  O   HOH A 736      43.904  41.842  30.637  1.00 35.82           O  
HETATM 1559  O   HOH A 738      28.682  26.709  32.626  1.00 51.67           O  
HETATM 1560  O   HOH A 747      71.704  28.431  43.068  1.00 56.53           O  
HETATM 1561  O   HOH A 752      31.589  17.729  54.081  1.00 43.51           O  
HETATM 1562  O   HOH A 754      40.757  37.807  54.367  1.00 37.94           O  
HETATM 1563  O   HOH A 757      30.969  37.688  45.968  1.00 48.90           O  
HETATM 1564  O   HOH A 762      64.759  23.565  32.517  1.00 49.81           O  
HETATM 1565  O   HOH A 768      40.134  43.769  50.499  1.00 54.57           O  
HETATM 1566  O   HOH A 769      41.239  33.739  61.632  1.00 46.60           O  
HETATM 1567  O   HOH A 779      27.933  29.830  58.689  1.00 37.06           O  
HETATM 1568  O   HOH A 781      37.904  38.817  32.058  1.00 50.32           O  
HETATM 1569  O   HOH A 789      57.009  27.300  55.810  1.00 63.43           O  
HETATM 1570  O   HOH A 790      55.772  22.763  62.317  1.00 46.20           O  
HETATM 1571  O   HOH A 794      53.126  48.118  33.804  1.00 46.02           O  
HETATM 1572  O   HOH A 800      52.933  23.242  62.774  1.00 51.00           O  
HETATM 1573  O   HOH A 808      69.238  33.386  41.241  1.00 45.18           O  
HETATM 1574  O   HOH A 815      40.986  41.635  32.246  1.00 38.74           O  
HETATM 1575  O   HOH A 820      50.524  31.032  26.629  1.00 44.28           O  
HETATM 1576  O   HOH A 825      28.285  32.432  47.080  1.00 45.36           O  
HETATM 1577  O   HOH A 826      45.461  15.040  37.423  1.00 46.04           O  
HETATM 1578  O   HOH A 830      32.607  15.002  53.225  1.00 49.31           O  
HETATM 1579  O   HOH A 834      27.273  31.075  35.112  1.00 48.75           O  
HETATM 1580  O   HOH A 837      50.357  10.499  46.705  1.00 41.26           O  
HETATM 1581  O   HOH A 839      46.224  44.313  46.199  1.00 54.40           O  
HETATM 1582  O   HOH A 865      51.248  27.489  24.831  1.00 52.15           O  
HETATM 1583  O   HOH A 880      39.935  19.273  58.767  1.00 54.90           O  
HETATM 1584  O   HOH A 882      53.698  31.779  58.929  1.00 49.15           O  
HETATM 1585  O   HOH A 883      34.776  14.621  49.699  1.00 32.60           O  
HETATM 1586  O   HOH A 884      43.528  30.501  21.891  1.00 51.96           O  
HETATM 1587  O   HOH A 885      58.703  17.160  62.783  1.00 48.61           O  
HETATM 1588  O   HOH A 886      51.137  41.128  40.124  1.00 39.72           O  
HETATM 1589  O   HOH A 887      37.483  41.280  38.821  1.00 49.78           O  
HETATM 1590  O   HOH A 888      44.320  24.848  30.324  1.00 51.12           O  
HETATM 1591  O   HOH A 889      46.493  25.715  31.021  1.00 45.56           O  
HETATM 1592  O   ETF A1001      41.528  22.795  37.842  1.00 45.76           O  
HETATM 1593  C1  ETF A1001      40.603  25.010  38.325  1.00 43.78           C  
HETATM 1594  C2  ETF A1001      40.591  23.785  37.458  1.00 43.73           C  
HETATM 1595  F1  ETF A1001      41.769  25.674  38.319  1.00 42.34           F  
HETATM 1596  F2  ETF A1001      39.659  25.862  37.897  1.00 43.26           F  
HETATM 1597  F3  ETF A1001      40.331  24.725  39.604  1.00 42.10           F  
HETATM 1598  O   ETF A1002      33.938  18.587  40.075  1.00 59.83           O  
HETATM 1599  C1  ETF A1002      34.302  16.726  41.561  1.00 60.75           C  
HETATM 1600  C2  ETF A1002      33.297  17.591  40.854  1.00 60.34           C  
HETATM 1601  F1  ETF A1002      35.091  17.433  42.383  1.00 60.80           F  
HETATM 1602  F2  ETF A1002      33.718  15.772  42.305  1.00 60.78           F  
HETATM 1603  F3  ETF A1002      35.110  16.101  40.693  1.00 61.28           F  
ATOM   1604  N   VAL A  16      41.216  32.997  35.251  1.00  0.00           N  
ATOM   1605  CA  VAL A  16      40.348  33.759  36.123  1.00  0.00           C  
ATOM   1606  C   VAL A  16      39.212  34.334  35.280  1.00  0.00           C  
ATOM   1607  O   VAL A  16      39.473  35.078  34.309  1.00  0.00           O  
ATOM   1608  CB  VAL A  16      41.176  34.906  36.794  1.00  0.00           C  
ATOM   1609  CG1 VAL A  16      40.257  35.709  37.713  1.00  0.00           C  
ATOM   1610  CG2 VAL A  16      42.331  34.368  37.620  1.00  0.00           C  
ATOM   1611  HA  VAL A  16      39.928  33.123  36.917  1.00  0.00           H  
ATOM   1612  HB  VAL A  16      41.590  35.533  35.990  1.00  0.00           H  
ATOM   1613 1HG1 VAL A  16      40.831  36.517  38.189  1.00  0.00           H  
ATOM   1614 2HG1 VAL A  16      39.434  36.141  37.124  1.00  0.00           H  
ATOM   1615 3HG1 VAL A  16      39.843  35.046  38.489  1.00  0.00           H  
ATOM   1616 1HG2 VAL A  16      42.881  35.208  38.070  1.00  0.00           H  
ATOM   1617 2HG2 VAL A  16      41.942  33.717  38.416  1.00  0.00           H  
ATOM   1618 3HG2 VAL A  16      43.008  33.791  36.973  1.00  0.00           H  
ATOM   1619  N   VAL A  17      37.959  34.000  35.624  1.00  0.00           N  
ATOM   1620  CA  VAL A  17      36.805  34.556  34.962  1.00  0.00           C  
ATOM   1621  C   VAL A  17      36.429  35.856  35.705  1.00  0.00           C  
ATOM   1622  O   VAL A  17      36.548  35.961  36.925  1.00  0.00           O  
ATOM   1623  CB  VAL A  17      35.621  33.567  34.996  1.00  0.00           C  
ATOM   1624  CG1 VAL A  17      34.447  34.096  34.146  1.00  0.00           C  
ATOM   1625  CG2 VAL A  17      36.042  32.230  34.383  1.00  0.00           C  
ATOM   1626  H   VAL A  17      37.738  33.350  36.351  1.00  0.00           H  
ATOM   1627  HA  VAL A  17      37.037  34.758  33.906  1.00  0.00           H  
ATOM   1628  HB  VAL A  17      35.316  33.451  36.047  1.00  0.00           H  
ATOM   1629 1HG1 VAL A  17      33.613  33.378  34.183  1.00  0.00           H  
ATOM   1630 2HG1 VAL A  17      34.113  35.066  34.544  1.00  0.00           H  
ATOM   1631 3HG1 VAL A  17      34.775  34.221  33.103  1.00  0.00           H  
ATOM   1632 1HG2 VAL A  17      35.194  31.531  34.411  1.00  0.00           H  
ATOM   1633 2HG2 VAL A  17      36.355  32.387  33.341  1.00  0.00           H  
ATOM   1634 3HG2 VAL A  17      36.881  31.811  34.959  1.00  0.00           H  
ATOM   1635  N   GLY A  18      36.000  36.890  34.981  1.00  0.00           N  
ATOM   1636  CA  GLY A  18      35.614  38.157  35.592  1.00  0.00           C  
ATOM   1637  C   GLY A  18      36.755  38.843  36.318  1.00  0.00           C  
ATOM   1638  O   GLY A  18      36.527  39.493  37.328  1.00  0.00           O  
ATOM   1639  H   GLY A  18      35.914  36.872  33.984  1.00  0.00           H  
ATOM   1640  HA2 GLY A  18      35.228  38.829  34.811  1.00  0.00           H  
ATOM   1641  HA3 GLY A  18      34.791  37.978  36.300  1.00  0.00           H  
ATOM   1642  N   GLY A  19      37.993  38.696  35.897  1.00  0.00           N  
ATOM   1643  CA  GLY A  19      39.103  39.340  36.546  1.00  0.00           C  
ATOM   1644  C   GLY A  19      39.432  40.677  35.906  1.00  0.00           C  
ATOM   1645  O   GLY A  19      38.669  41.223  35.110  1.00  0.00           O  
ATOM   1646  H   GLY A  19      38.249  38.136  35.107  1.00  0.00           H  
ATOM   1647  HA2 GLY A  19      38.867  39.492  37.610  1.00  0.00           H  
ATOM   1648  HA3 GLY A  19      39.986  38.685  36.502  1.00  0.00           H  
ATOM   1649  N   THR A  20      40.551  41.251  36.315  1.00  0.00           N  
ATOM   1650  CA  THR A  20      41.094  42.470  35.767  1.00  0.00           C  
ATOM   1651  C   THR A  20      42.577  42.202  35.718  1.00  0.00           C  
ATOM   1652  O   THR A  20      43.078  41.319  36.405  1.00  0.00           O  
ATOM   1653  CB  THR A  20      40.766  43.715  36.669  1.00  0.00           C  
ATOM   1654  CG2 THR A  20      39.266  44.009  36.681  1.00  0.00           C  
ATOM   1655  OG1 THR A  20      41.200  43.453  38.002  1.00  0.00           O  
ATOM   1656  H   THR A  20      41.112  40.871  37.051  1.00  0.00           H  
ATOM   1657  HA  THR A  20      40.668  42.718  34.783  1.00  0.00           H  
ATOM   1658  HB  THR A  20      41.289  44.590  36.258  1.00  0.00           H  
ATOM   1659  HG1 THR A  20      40.996  44.242  38.581  1.00  0.00           H  
ATOM   1660 1HG2 THR A  20      39.068  44.882  37.320  1.00  0.00           H  
ATOM   1661 2HG2 THR A  20      38.925  44.218  35.657  1.00  0.00           H  
ATOM   1662 3HG2 THR A  20      38.724  43.136  37.076  1.00  0.00           H  
ATOM   1663  N   GLU A  21      43.323  42.895  34.859  1.00  0.00           N  
ATOM   1664  CA  GLU A  21      44.745  42.684  34.737  1.00  0.00           C  
ATOM   1665  C   GLU A  21      45.432  43.217  35.988  1.00  0.00           C  
ATOM   1666  O   GLU A  21      45.057  44.290  36.478  1.00  0.00           O  
ATOM   1667  CB  GLU A  21      45.266  43.403  33.494  1.00  0.00           C  
ATOM   1668  CG  GLU A  21      46.784  43.290  33.357  1.00  0.00           C  
ATOM   1669  CD  GLU A  21      47.439  44.056  32.215  1.00  0.00           C  
ATOM   1670  OE1 GLU A  21      46.719  44.463  31.310  1.00  0.00           O  
ATOM   1671  OE2 GLU A  21      48.665  44.236  32.231  1.00  0.00           O1-
ATOM   1672  H   GLU A  21      42.959  43.599  34.249  1.00  0.00           H  
ATOM   1673  HA  GLU A  21      44.961  41.611  34.633  1.00  0.00           H  
ATOM   1674  HB2 GLU A  21      44.786  42.978  32.599  1.00  0.00           H  
ATOM   1675  HB3 GLU A  21      44.981  44.464  33.538  1.00  0.00           H  
ATOM   1676  HG2 GLU A  21      47.238  43.631  34.300  1.00  0.00           H  
ATOM   1677  HG3 GLU A  21      47.039  42.226  33.244  1.00  0.00           H  
ATOM   1678  N   ALA A  22      46.383  42.434  36.528  1.00  0.00           N  
ATOM   1679  CA  ALA A  22      47.179  42.819  37.689  1.00  0.00           C  
ATOM   1680  C   ALA A  22      48.387  43.687  37.293  1.00  0.00           C  
ATOM   1681  O   ALA A  22      48.883  43.614  36.157  1.00  0.00           O  
ATOM   1682  CB  ALA A  22      47.715  41.569  38.413  1.00  0.00           C  
ATOM   1683  H   ALA A  22      46.611  41.530  36.168  1.00  0.00           H  
ATOM   1684  HA  ALA A  22      46.515  43.397  38.349  1.00  0.00           H  
ATOM   1685  HB1 ALA A  22      48.313  41.878  39.283  1.00  0.00           H  
ATOM   1686  HB2 ALA A  22      46.871  40.949  38.748  1.00  0.00           H  
ATOM   1687  HB3 ALA A  22      48.345  40.988  37.724  1.00  0.00           H  
ATOM   1688  N   GLN A  23      48.866  44.570  38.191  1.00  0.00           N  
ATOM   1689  CA  GLN A  23      50.090  45.313  37.953  1.00  0.00           C  
ATOM   1690  C   GLN A  23      51.278  44.366  38.052  1.00  0.00           C  
ATOM   1691  O   GLN A  23      51.177  43.365  38.753  1.00  0.00           O  
ATOM   1692  CB  GLN A  23      50.255  46.378  38.977  1.00  0.00           C  
ATOM   1693  CG  GLN A  23      49.153  47.394  38.879  1.00  0.00           C  
ATOM   1694  CD  GLN A  23      49.018  48.153  40.196  1.00  0.00           C  
ATOM   1695  NE2 GLN A  23      50.097  48.838  40.619  1.00  0.00           N  
ATOM   1696  OE1 GLN A  23      47.973  48.107  40.869  1.00  0.00           O  
ATOM   1697  H   GLN A  23      48.424  44.771  39.065  1.00  0.00           H  
ATOM   1698  HA  GLN A  23      50.037  45.769  36.955  1.00  0.00           H  
ATOM   1699  HB2 GLN A  23      50.256  45.930  39.983  1.00  0.00           H  
ATOM   1700  HB3 GLN A  23      51.228  46.874  38.844  1.00  0.00           H  
ATOM   1701  HG2 GLN A  23      49.365  48.099  38.062  1.00  0.00           H  
ATOM   1702  HG3 GLN A  23      48.204  46.896  38.636  1.00  0.00           H  
ATOM   1703 1HE2 GLN A  23      50.069  49.324  41.493  1.00  0.00           H  
ATOM   1704 2HE2 GLN A  23      50.926  48.861  40.061  1.00  0.00           H  
ATOM   1705  N   ARG A  24      52.440  44.647  37.447  1.00  0.00           N  
ATOM   1706  CA  ARG A  24      53.549  43.696  37.379  1.00  0.00           C  
ATOM   1707  C   ARG A  24      54.138  43.298  38.705  1.00  0.00           C  
ATOM   1708  O   ARG A  24      54.775  42.266  38.883  1.00  0.00           O  
ATOM   1709  CB  ARG A  24      54.754  44.198  36.632  1.00  0.00           C  
ATOM   1710  CG  ARG A  24      54.513  45.150  35.528  1.00  0.00           C  
ATOM   1711  CD  ARG A  24      55.841  45.442  34.874  1.00  0.00           C  
ATOM   1712  NE  ARG A  24      55.408  45.630  33.518  1.00  0.00           N  
ATOM   1713  CZ  ARG A  24      55.397  44.642  32.619  1.00  0.00           C  
ATOM   1714  NH1 ARG A  24      56.025  43.480  32.797  1.00  0.00           N1+
ATOM   1715  NH2 ARG A  24      54.810  44.895  31.463  1.00  0.00           N  
ATOM   1716  H   ARG A  24      52.631  45.522  37.000  1.00  0.00           H  
ATOM   1717  HA  ARG A  24      53.043  42.858  36.879  1.00  0.00           H  
ATOM   1718  HB2 ARG A  24      55.428  44.679  37.355  1.00  0.00           H  
ATOM   1719  HB3 ARG A  24      55.289  43.329  36.223  1.00  0.00           H  
ATOM   1720  HG2 ARG A  24      53.809  44.722  34.798  1.00  0.00           H  
ATOM   1721  HG3 ARG A  24      54.058  46.077  35.909  1.00  0.00           H  
ATOM   1722  HD2 ARG A  24      56.326  46.338  35.290  1.00  0.00           H  
ATOM   1723  HD3 ARG A  24      56.554  44.611  34.979  1.00  0.00           H  
ATOM   1724  HE  ARG A  24      55.102  46.538  33.234  1.00  0.00           H  
ATOM   1725 1HH1 ARG A  24      56.537  43.313  33.639  1.00  0.00           H  
ATOM   1726 2HH1 ARG A  24      55.983  42.775  32.088  1.00  0.00           H  
ATOM   1727 1HH2 ARG A  24      54.402  45.792  31.295  1.00  0.00           H  
ATOM   1728 2HH2 ARG A  24      54.776  44.189  30.755  1.00  0.00           H  
ATOM   1729  N   ASN A  25      53.971  44.171  39.661  1.00  0.00           N  
ATOM   1730  CA  ASN A  25      54.630  43.966  40.926  1.00  0.00           C  
ATOM   1731  C   ASN A  25      53.694  43.684  42.083  1.00  0.00           C  
ATOM   1732  O   ASN A  25      54.136  43.615  43.237  1.00  0.00           O  
ATOM   1733  CB  ASN A  25      55.481  45.218  41.174  1.00  0.00           C  
ATOM   1734  CG  ASN A  25      54.728  46.554  41.088  1.00  0.00           C  
ATOM   1735  ND2 ASN A  25      55.499  47.584  41.406  1.00  0.00           N  
ATOM   1736  OD1 ASN A  25      53.538  46.700  40.756  1.00  0.00           O  
ATOM   1737  H   ASN A  25      53.410  44.996  39.595  1.00  0.00           H  
ATOM   1738  HA  ASN A  25      55.245  43.055  40.869  1.00  0.00           H  
ATOM   1739  HB2 ASN A  25      55.938  45.137  42.171  1.00  0.00           H  
ATOM   1740  HB3 ASN A  25      56.303  45.233  40.444  1.00  0.00           H  
ATOM   1741 1HD2 ASN A  25      55.128  48.512  41.385  1.00  0.00           H  
ATOM   1742 2HD2 ASN A  25      56.452  47.432  41.669  1.00  0.00           H  
ATOM   1743  N   SER A  26      52.403  43.533  41.776  1.00  0.00           N  
ATOM   1744  CA  SER A  26      51.446  43.326  42.836  1.00  0.00           C  
ATOM   1745  C   SER A  26      51.560  41.970  43.521  1.00  0.00           C  
ATOM   1746  O   SER A  26      51.427  41.891  44.751  1.00  0.00           O  
ATOM   1747  CB  SER A  26      50.022  43.485  42.302  1.00  0.00           C  
ATOM   1748  OG  SER A  26      49.678  44.844  42.087  1.00  0.00           O  
ATOM   1749  H   SER A  26      52.024  43.550  40.851  1.00  0.00           H  
ATOM   1750  HA  SER A  26      51.677  44.092  43.591  1.00  0.00           H  
ATOM   1751  HB2 SER A  26      49.314  43.038  43.015  1.00  0.00           H  
ATOM   1752  HB3 SER A  26      49.923  42.930  41.359  1.00  0.00           H  
ATOM   1753  HG  SER A  26      48.782  44.895  41.643  1.00  0.00           H  
ATOM   1754  N   TRP A  27      51.861  40.886  42.780  1.00  0.00           N  
ATOM   1755  CA  TRP A  27      51.805  39.556  43.375  1.00  0.00           C  
ATOM   1756  C   TRP A  27      53.085  38.811  43.043  1.00  0.00           C  
ATOM   1757  O   TRP A  27      53.071  37.859  42.237  1.00  0.00           O  
ATOM   1758  CB  TRP A  27      50.564  38.857  42.806  1.00  0.00           C  
ATOM   1759  CG  TRP A  27      49.268  39.650  42.968  1.00  0.00           C  
ATOM   1760  CD1 TRP A  27      48.625  40.142  41.858  1.00  0.00           C  
ATOM   1761  CD2 TRP A  27      48.574  39.902  44.130  1.00  0.00           C  
ATOM   1762  CE2 TRP A  27      47.450  40.565  43.653  1.00  0.00           C  
ATOM   1763  CE3 TRP A  27      48.709  39.679  45.510  1.00  0.00           C  
ATOM   1764  NE1 TRP A  27      47.518  40.680  42.315  1.00  0.00           N  
ATOM   1765  CZ2 TRP A  27      46.457  40.995  44.531  1.00  0.00           C  
ATOM   1766  CZ3 TRP A  27      47.715  40.117  46.384  1.00  0.00           C  
ATOM   1767  CH2 TRP A  27      46.596  40.770  45.901  1.00  0.00           C  
ATOM   1768  H   TRP A  27      52.131  40.909  41.817  1.00  0.00           H  
ATOM   1769  HA  TRP A  27      51.723  39.594  44.470  1.00  0.00           H  
ATOM   1770  HB2 TRP A  27      50.727  38.658  41.737  1.00  0.00           H  
ATOM   1771  HB3 TRP A  27      50.447  37.882  43.301  1.00  0.00           H  
ATOM   1772  HD1 TRP A  27      48.965  40.095  40.813  1.00  0.00           H  
ATOM   1773  HE1 TRP A  27      46.820  41.115  41.746  1.00  0.00           H  
ATOM   1774  HE3 TRP A  27      49.597  39.159  45.902  1.00  0.00           H  
ATOM   1775  HZ2 TRP A  27      45.565  41.511  44.145  1.00  0.00           H  
ATOM   1776  HZ3 TRP A  27      47.823  39.943  47.465  1.00  0.00           H  
ATOM   1777  HH2 TRP A  27      45.816  41.112  46.597  1.00  0.00           H  
ATOM   1778  N   PRO A  28      54.228  39.242  43.622  1.00  0.00           N  
ATOM   1779  CA  PRO A  28      55.550  38.780  43.219  1.00  0.00           C  
ATOM   1780  C   PRO A  28      55.932  37.338  43.558  1.00  0.00           C  
ATOM   1781  O   PRO A  28      56.991  36.872  43.135  1.00  0.00           O  
ATOM   1782  CB  PRO A  28      56.458  39.846  43.832  1.00  0.00           C  
ATOM   1783  CG  PRO A  28      55.757  40.269  45.089  1.00  0.00           C  
ATOM   1784  CD  PRO A  28      54.321  40.320  44.628  1.00  0.00           C  
ATOM   1785  HA  PRO A  28      55.629  38.694  42.126  1.00  0.00           H  
ATOM   1786  HB2 PRO A  28      57.458  39.444  44.048  1.00  0.00           H  
ATOM   1787  HB3 PRO A  28      56.595  40.696  43.146  1.00  0.00           H  
ATOM   1788  HG2 PRO A  28      55.903  39.549  45.907  1.00  0.00           H  
ATOM   1789  HG3 PRO A  28      56.111  41.246  45.452  1.00  0.00           H  
ATOM   1790  HD2 PRO A  28      53.625  40.154  45.463  1.00  0.00           H  
ATOM   1791  HD3 PRO A  28      54.073  41.300  44.192  1.00  0.00           H  
ATOM   1792  N   SER A  29      55.072  36.617  44.317  1.00  0.00           N  
ATOM   1793  CA  SER A  29      55.304  35.207  44.634  1.00  0.00           C  
ATOM   1794  C   SER A  29      54.595  34.297  43.625  1.00  0.00           C  
ATOM   1795  O   SER A  29      54.797  33.080  43.648  1.00  0.00           O  
ATOM   1796  CB  SER A  29      54.808  34.898  46.069  1.00  0.00           C  
ATOM   1797  OG  SER A  29      53.388  34.891  46.263  1.00  0.00           O  
ATOM   1798  H   SER A  29      54.232  36.991  44.710  1.00  0.00           H  
ATOM   1799  HA  SER A  29      56.385  35.012  44.575  1.00  0.00           H  
ATOM   1800  HB2 SER A  29      55.246  35.640  46.753  1.00  0.00           H  
ATOM   1801  HB3 SER A  29      55.202  33.916  46.367  1.00  0.00           H  
ATOM   1802  HG  SER A  29      52.974  34.202  45.667  1.00  0.00           H  
ATOM   1803  N   GLN A  30      53.715  34.842  42.762  1.00  0.00           N  
ATOM   1804  CA  GLN A  30      53.076  34.058  41.710  1.00  0.00           C  
ATOM   1805  C   GLN A  30      54.069  33.466  40.708  1.00  0.00           C  
ATOM   1806  O   GLN A  30      54.964  34.150  40.228  1.00  0.00           O  
ATOM   1807  CB  GLN A  30      52.079  34.937  40.966  1.00  0.00           C  
ATOM   1808  CG  GLN A  30      51.430  34.323  39.736  1.00  0.00           C  
ATOM   1809  CD  GLN A  30      50.347  33.343  40.068  1.00  0.00           C  
ATOM   1810  NE2 GLN A  30      50.524  32.057  39.782  1.00  0.00           N  
ATOM   1811  OE1 GLN A  30      49.305  33.727  40.590  1.00  0.00           O  
ATOM   1812  H   GLN A  30      53.443  35.804  42.779  1.00  0.00           H  
ATOM   1813  HA  GLN A  30      52.573  33.212  42.201  1.00  0.00           H  
ATOM   1814  HB2 GLN A  30      51.282  35.227  41.669  1.00  0.00           H  
ATOM   1815  HB3 GLN A  30      52.591  35.862  40.662  1.00  0.00           H  
ATOM   1816  HG2 GLN A  30      51.011  35.125  39.111  1.00  0.00           H  
ATOM   1817  HG3 GLN A  30      52.201  33.818  39.137  1.00  0.00           H  
ATOM   1818 1HE2 GLN A  30      49.804  31.394  39.992  1.00  0.00           H  
ATOM   1819 2HE2 GLN A  30      51.376  31.751  39.357  1.00  0.00           H  
ATOM   1820  N   ILE A  31      53.995  32.158  40.401  1.00  0.00           N  
ATOM   1821  CA  ILE A  31      54.821  31.593  39.345  1.00  0.00           C  
ATOM   1822  C   ILE A  31      53.912  30.926  38.304  1.00  0.00           C  
ATOM   1823  O   ILE A  31      52.733  30.669  38.517  1.00  0.00           O  
ATOM   1824  CB  ILE A  31      55.896  30.557  39.909  1.00  0.00           C  
ATOM   1825  CG1 ILE A  31      55.266  29.329  40.511  1.00  0.00           C  
ATOM   1826  CG2 ILE A  31      56.729  31.217  41.007  1.00  0.00           C  
ATOM   1827  CD1 ILE A  31      55.062  28.175  39.524  1.00  0.00           C  
ATOM   1828  H   ILE A  31      53.393  31.504  40.858  1.00  0.00           H  
ATOM   1829  HA  ILE A  31      55.390  32.408  38.875  1.00  0.00           H  
ATOM   1830  HB  ILE A  31      56.512  30.260  39.048  1.00  0.00           H  
ATOM   1831 2HG1 ILE A  31      55.895  28.978  41.342  1.00  0.00           H  
ATOM   1832 3HG1 ILE A  31      54.292  29.604  40.940  1.00  0.00           H  
ATOM   1833 1HG2 ILE A  31      57.467  30.498  41.390  1.00  0.00           H  
ATOM   1834 2HG2 ILE A  31      57.251  32.093  40.596  1.00  0.00           H  
ATOM   1835 3HG2 ILE A  31      56.068  31.536  41.828  1.00  0.00           H  
ATOM   1836 1HD1 ILE A  31      54.600  27.325  40.046  1.00  0.00           H  
ATOM   1837 2HD1 ILE A  31      54.407  28.504  38.706  1.00  0.00           H  
ATOM   1838 3HD1 ILE A  31      56.036  27.869  39.114  1.00  0.00           H  
ATOM   1839  N   SER A  32      54.485  30.714  37.120  1.00  0.00           N  
ATOM   1840  CA  SER A  32      53.877  29.937  36.055  1.00  0.00           C  
ATOM   1841  C   SER A  32      54.649  28.604  35.989  1.00  0.00           C  
ATOM   1842  O   SER A  32      55.877  28.539  35.872  1.00  0.00           O  
ATOM   1843  CB  SER A  32      54.015  30.662  34.722  1.00  0.00           C  
ATOM   1844  OG  SER A  32      53.654  29.872  33.594  1.00  0.00           O  
ATOM   1845  H   SER A  32      55.384  31.081  36.881  1.00  0.00           H  
ATOM   1846  HA  SER A  32      52.805  29.782  36.249  1.00  0.00           H  
ATOM   1847  HB2 SER A  32      55.058  30.995  34.606  1.00  0.00           H  
ATOM   1848  HB3 SER A  32      53.389  31.566  34.741  1.00  0.00           H  
ATOM   1849  HG  SER A  32      52.658  29.776  33.559  1.00  0.00           H  
ATOM   1850  N   LEU A  33      53.875  27.525  36.091  1.00  0.00           N  
ATOM   1851  CA  LEU A  33      54.372  26.148  35.949  1.00  0.00           C  
ATOM   1852  C   LEU A  33      54.093  25.739  34.499  1.00  0.00           C  
ATOM   1853  O   LEU A  33      52.947  25.697  34.096  1.00  0.00           O  
ATOM   1854  CB  LEU A  33      53.630  25.170  36.875  1.00  0.00           C  
ATOM   1855  CG  LEU A  33      54.150  23.709  36.873  1.00  0.00           C  
ATOM   1856  CD1 LEU A  33      55.607  23.661  37.336  1.00  0.00           C  
ATOM   1857  CD2 LEU A  33      53.243  22.871  37.738  1.00  0.00           C  
ATOM   1858  H   LEU A  33      52.893  27.576  36.272  1.00  0.00           H  
ATOM   1859  HA  LEU A  33      55.440  26.113  36.211  1.00  0.00           H  
ATOM   1860  HB2 LEU A  33      53.684  25.557  37.903  1.00  0.00           H  
ATOM   1861  HB3 LEU A  33      52.567  25.162  36.592  1.00  0.00           H  
ATOM   1862  HG  LEU A  33      54.130  23.296  35.853  1.00  0.00           H  
ATOM   1863 1HD1 LEU A  33      55.959  22.619  37.329  1.00  0.00           H  
ATOM   1864 2HD1 LEU A  33      56.228  24.262  36.656  1.00  0.00           H  
ATOM   1865 3HD1 LEU A  33      55.683  24.066  38.355  1.00  0.00           H  
ATOM   1866 1HD2 LEU A  33      53.601  21.830  37.745  1.00  0.00           H  
ATOM   1867 2HD2 LEU A  33      53.247  23.266  38.765  1.00  0.00           H  
ATOM   1868 3HD2 LEU A  33      52.220  22.903  37.337  1.00  0.00           H  
ATOM   1869  N   GLN A  34      55.127  25.428  33.724  1.00  0.00           N  
ATOM   1870  CA  GLN A  34      55.019  25.127  32.302  1.00  0.00           C  
ATOM   1871  C   GLN A  34      55.604  23.772  31.967  1.00  0.00           C  
ATOM   1872  O   GLN A  34      56.539  23.341  32.636  1.00  0.00           O  
ATOM   1873  CB  GLN A  34      55.774  26.170  31.507  1.00  0.00           C  
ATOM   1874  CG  GLN A  34      55.455  27.577  31.969  1.00  0.00           C  
ATOM   1875  CD  GLN A  34      56.071  28.665  31.130  1.00  0.00           C  
ATOM   1876  NE2 GLN A  34      55.526  29.861  31.290  1.00  0.00           N  
ATOM   1877  OE1 GLN A  34      57.035  28.487  30.388  1.00  0.00           O  
ATOM   1878  H   GLN A  34      56.066  25.377  34.069  1.00  0.00           H  
ATOM   1879  HA  GLN A  34      53.949  25.128  32.048  1.00  0.00           H  
ATOM   1880  HB2 GLN A  34      56.855  25.991  31.601  1.00  0.00           H  
ATOM   1881  HB3 GLN A  34      55.522  26.071  30.440  1.00  0.00           H  
ATOM   1882  HG2 GLN A  34      54.364  27.709  31.975  1.00  0.00           H  
ATOM   1883  HG3 GLN A  34      55.799  27.695  33.007  1.00  0.00           H  
ATOM   1884 1HE2 GLN A  34      55.897  30.649  30.800  1.00  0.00           H  
ATOM   1885 2HE2 GLN A  34      54.742  29.974  31.901  1.00  0.00           H  
ATOM   1886  N   TYR A  35      55.097  23.086  30.953  1.00  0.00           N  
ATOM   1887  CA  TYR A  35      55.710  21.837  30.543  1.00  0.00           C  
ATOM   1888  C   TYR A  35      56.180  21.954  29.105  1.00  0.00           C  
ATOM   1889  O   TYR A  35      55.682  22.775  28.332  1.00  0.00           O  
ATOM   1890  CB  TYR A  35      54.728  20.660  30.677  1.00  0.00           C  
ATOM   1891  CG  TYR A  35      53.505  20.740  29.786  1.00  0.00           C  
ATOM   1892  CD1 TYR A  35      52.409  21.496  30.186  1.00  0.00           C  
ATOM   1893  CD2 TYR A  35      53.489  20.085  28.546  1.00  0.00           C  
ATOM   1894  CE1 TYR A  35      51.304  21.608  29.355  1.00  0.00           C  
ATOM   1895  CE2 TYR A  35      52.376  20.193  27.720  1.00  0.00           C  
ATOM   1896  CZ  TYR A  35      51.293  20.947  28.126  1.00  0.00           C  
ATOM   1897  OH  TYR A  35      50.176  21.034  27.337  1.00  0.00           O  
ATOM   1898  H   TYR A  35      54.297  23.362  30.421  1.00  0.00           H  
ATOM   1899  HA  TYR A  35      56.567  21.641  31.205  1.00  0.00           H  
ATOM   1900  HB2 TYR A  35      55.267  19.727  30.452  1.00  0.00           H  
ATOM   1901  HB3 TYR A  35      54.397  20.596  31.724  1.00  0.00           H  
ATOM   1902  HD1 TYR A  35      52.419  22.007  31.160  1.00  0.00           H  
ATOM   1903  HD2 TYR A  35      54.354  19.487  28.227  1.00  0.00           H  
ATOM   1904  HE1 TYR A  35      50.439  22.215  29.664  1.00  0.00           H  
ATOM   1905  HE2 TYR A  35      52.358  19.679  26.747  1.00  0.00           H  
ATOM   1906  HH  TYR A  35      50.320  20.513  26.495  1.00  0.00           H  
ATOM   1907  N   ARG A  36      57.153  21.131  28.734  1.00  0.00           N  
ATOM   1908  CA  ARG A  36      57.705  21.182  27.407  1.00  0.00           C  
ATOM   1909  C   ARG A  36      56.767  20.548  26.419  1.00  0.00           C  
ATOM   1910  O   ARG A  36      56.306  19.439  26.610  1.00  0.00           O  
ATOM   1911  CB  ARG A  36      59.023  20.495  27.420  1.00  0.00           C  
ATOM   1912  CG  ARG A  36      59.749  20.895  26.178  1.00  0.00           C  
ATOM   1913  CD  ARG A  36      61.151  20.571  26.487  1.00  0.00           C  
ATOM   1914  NE  ARG A  36      61.946  20.816  25.308  1.00  0.00           N  
ATOM   1915  CZ  ARG A  36      63.285  20.847  25.383  1.00  0.00           C  
ATOM   1916  NH1 ARG A  36      63.947  20.731  26.562  1.00  0.00           N1+
ATOM   1917  NH2 ARG A  36      63.973  21.022  24.242  1.00  0.00           N  
ATOM   1918  H   ARG A  36      57.561  20.439  29.328  1.00  0.00           H  
ATOM   1919  HA  ARG A  36      57.844  22.229  27.095  1.00  0.00           H  
ATOM   1920  HB2 ARG A  36      59.599  20.780  28.313  1.00  0.00           H  
ATOM   1921  HB3 ARG A  36      58.890  19.405  27.456  1.00  0.00           H  
ATOM   1922  HG2 ARG A  36      59.389  20.339  25.299  1.00  0.00           H  
ATOM   1923  HG3 ARG A  36      59.618  21.965  25.958  1.00  0.00           H  
ATOM   1924  HD2 ARG A  36      61.511  21.187  27.326  1.00  0.00           H  
ATOM   1925  HD3 ARG A  36      61.242  19.520  26.799  1.00  0.00           H  
ATOM   1926  HE  ARG A  36      61.495  20.963  24.428  1.00  0.00           H  
ATOM   1927 1HH1 ARG A  36      63.435  20.618  27.413  1.00  0.00           H  
ATOM   1928 2HH1 ARG A  36      64.947  20.760  26.579  1.00  0.00           H  
ATOM   1929 1HH2 ARG A  36      63.485  21.123  23.374  1.00  0.00           H  
ATOM   1930 2HH2 ARG A  36      64.972  21.051  24.259  1.00  0.00           H  
ATOM   1931  N   SER A  37      56.414  21.290  25.390  1.00  0.00           N  
ATOM   1932  CA  SER A  37      55.461  20.867  24.384  1.00  0.00           C  
ATOM   1933  C   SER A  37      56.167  21.102  23.048  1.00  0.00           C  
ATOM   1934  O   SER A  37      56.260  22.254  22.578  1.00  0.00           O  
ATOM   1935  CB  SER A  37      54.219  21.731  24.506  1.00  0.00           C  
ATOM   1936  OG  SER A  37      53.211  21.291  23.609  1.00  0.00           O  
ATOM   1937  H   SER A  37      56.781  22.206  25.229  1.00  0.00           H  
ATOM   1938  HA  SER A  37      55.150  19.818  24.486  1.00  0.00           H  
ATOM   1939  HB2 SER A  37      54.474  22.781  24.293  1.00  0.00           H  
ATOM   1940  HB3 SER A  37      53.841  21.696  25.538  1.00  0.00           H  
ATOM   1941  HG  SER A  37      52.403  21.871  23.706  1.00  0.00           H  
ATOM   1942  N   GLY A  38      56.701  20.000  22.479  1.00  0.00           N  
ATOM   1943  CA  GLY A  38      57.492  20.030  21.255  1.00  0.00           C  
ATOM   1944  C   GLY A  38      58.832  20.731  21.487  1.00  0.00           C  
ATOM   1945  O   GLY A  38      59.701  20.261  22.238  1.00  0.00           O  
ATOM   1946  H   GLY A  38      56.590  19.083  22.860  1.00  0.00           H  
ATOM   1947  HA2 GLY A  38      57.668  19.002  20.902  1.00  0.00           H  
ATOM   1948  HA3 GLY A  38      56.934  20.551  20.464  1.00  0.00           H  
ATOM   1949  N   SER A  39      58.955  21.882  20.802  1.00  0.00           N  
ATOM   1950  CA  SER A  39      60.107  22.777  20.967  1.00  0.00           C  
ATOM   1951  C   SER A  39      59.772  23.981  21.868  1.00  0.00           C  
ATOM   1952  O   SER A  39      60.633  24.784  22.241  1.00  0.00           O  
ATOM   1953  CB  SER A  39      60.569  23.274  19.585  1.00  0.00           C  
ATOM   1954  OG  SER A  39      61.897  23.813  19.598  1.00  0.00           O  
ATOM   1955  H   SER A  39      58.279  22.206  20.140  1.00  0.00           H  
ATOM   1956  HA  SER A  39      60.913  22.209  21.455  1.00  0.00           H  
ATOM   1957  HB2 SER A  39      59.870  24.045  19.226  1.00  0.00           H  
ATOM   1958  HB3 SER A  39      60.525  22.441  18.869  1.00  0.00           H  
ATOM   1959  HG  SER A  39      62.026  24.366  20.420  1.00  0.00           H  
ATOM   1960  N   SER A  40      58.498  24.116  22.227  1.00  0.00           N  
ATOM   1961  CA  SER A  40      58.067  25.205  23.065  1.00  0.00           C  
ATOM   1962  C   SER A  40      57.752  24.748  24.477  1.00  0.00           C  
ATOM   1963  O   SER A  40      58.033  23.612  24.830  1.00  0.00           O  
ATOM   1964  CB  SER A  40      56.857  25.834  22.412  1.00  0.00           C  
ATOM   1965  OG  SER A  40      57.273  26.431  21.183  1.00  0.00           O  
ATOM   1966  H   SER A  40      57.769  23.490  21.948  1.00  0.00           H  
ATOM   1967  HA  SER A  40      58.879  25.941  23.160  1.00  0.00           H  
ATOM   1968  HB2 SER A  40      56.413  26.590  23.076  1.00  0.00           H  
ATOM   1969  HB3 SER A  40      56.083  25.074  22.227  1.00  0.00           H  
ATOM   1970  HG  SER A  40      56.486  26.853  20.733  1.00  0.00           H  
ATOM   1971  N   TRP A  41      57.220  25.689  25.272  1.00  0.00           N  
ATOM   1972  CA  TRP A  41      56.821  25.503  26.659  1.00  0.00           C  
ATOM   1973  C   TRP A  41      55.413  25.995  26.772  1.00  0.00           C  
ATOM   1974  O   TRP A  41      55.112  27.055  26.245  1.00  0.00           O  
ATOM   1975  CB  TRP A  41      57.694  26.320  27.577  1.00  0.00           C  
ATOM   1976  CG  TRP A  41      59.086  25.729  27.636  1.00  0.00           C  
ATOM   1977  CD1 TRP A  41      60.101  26.145  26.811  1.00  0.00           C  
ATOM   1978  CD2 TRP A  41      59.448  24.730  28.502  1.00  0.00           C  
ATOM   1979  CE2 TRP A  41      60.798  24.539  28.160  1.00  0.00           C  
ATOM   1980  CE3 TRP A  41      58.836  23.980  29.517  1.00  0.00           C  
ATOM   1981  NE1 TRP A  41      61.127  25.399  27.162  1.00  0.00           N  
ATOM   1982  CZ2 TRP A  41      61.545  23.573  28.858  1.00  0.00           C  
ATOM   1983  CZ3 TRP A  41      59.589  23.020  30.207  1.00  0.00           C  
ATOM   1984  CH2 TRP A  41      60.936  22.819  29.880  1.00  0.00           C  
ATOM   1985  H   TRP A  41      57.055  26.621  24.948  1.00  0.00           H  
ATOM   1986  HA  TRP A  41      56.913  24.444  26.943  1.00  0.00           H  
ATOM   1987  HB2 TRP A  41      57.743  27.360  27.221  1.00  0.00           H  
ATOM   1988  HB3 TRP A  41      57.255  26.345  28.586  1.00  0.00           H  
ATOM   1989  HD1 TRP A  41      60.066  26.924  26.034  1.00  0.00           H  
ATOM   1990  HE1 TRP A  41      62.034  25.459  26.747  1.00  0.00           H  
ATOM   1991  HE3 TRP A  41      57.779  24.144  29.769  1.00  0.00           H  
ATOM   1992  HZ2 TRP A  41      62.603  23.406  28.607  1.00  0.00           H  
ATOM   1993  HZ3 TRP A  41      59.122  22.424  31.004  1.00  0.00           H  
ATOM   1994  HH2 TRP A  41      61.523  22.066  30.426  1.00  0.00           H  
ATOM   1995  N   ALA A  42      54.532  25.253  27.396  1.00  0.00           N  
ATOM   1996  CA  ALA A  42      53.164  25.674  27.549  1.00  0.00           C  
ATOM   1997  C   ALA A  42      52.798  25.856  29.031  1.00  0.00           C  
ATOM   1998  O   ALA A  42      53.136  24.997  29.852  1.00  0.00           O  
ATOM   1999  CB  ALA A  42      52.227  24.633  26.965  1.00  0.00           C  
ATOM   2000  H   ALA A  42      54.738  24.362  27.803  1.00  0.00           H  
ATOM   2001  HA  ALA A  42      53.059  26.633  27.022  1.00  0.00           H  
ATOM   2002  HB1 ALA A  42      51.186  24.966  27.088  1.00  0.00           H  
ATOM   2003  HB2 ALA A  42      52.447  24.501  25.895  1.00  0.00           H  
ATOM   2004  HB3 ALA A  42      52.370  23.676  27.489  1.00  0.00           H  
ATOM   2005  N   HIS A  43      52.095  26.942  29.383  1.00  0.00           N  
ATOM   2006  CA  HIS A  43      51.586  27.162  30.740  1.00  0.00           C  
ATOM   2007  C   HIS A  43      50.521  26.122  31.074  1.00  0.00           C  
ATOM   2008  O   HIS A  43      49.553  25.939  30.327  1.00  0.00           O  
ATOM   2009  CB  HIS A  43      50.940  28.574  30.904  1.00  0.00           C  
ATOM   2010  CG  HIS A  43      50.278  28.843  32.264  1.00  0.00           C  
ATOM   2011  CD2 HIS A  43      48.975  28.572  32.595  1.00  0.00           C  
ATOM   2012  ND1 HIS A  43      50.841  29.347  33.357  1.00  0.00           N  
ATOM   2013  CE1 HIS A  43      49.963  29.391  34.321  1.00  0.00           C  
ATOM   2014  NE2 HIS A  43      48.840  28.923  33.855  1.00  0.00           N  
ATOM   2015  H   HIS A  43      51.868  27.678  28.744  1.00  0.00           H  
ATOM   2016  HA  HIS A  43      52.448  27.080  31.419  1.00  0.00           H  
ATOM   2017  HB2 HIS A  43      51.715  29.336  30.737  1.00  0.00           H  
ATOM   2018  HB3 HIS A  43      50.184  28.706  30.115  1.00  0.00           H  
ATOM   2019  HD2 HIS A  43      48.199  28.147  31.940  1.00  0.00           H  
ATOM   2020  HE1 HIS A  43      50.138  29.759  35.343  1.00  0.00           H  
ATOM   2021  HE2 HIS A  43      47.995  28.841  34.383  1.00  0.00           H  
ATOM   2022  N   THR A  44      50.670  25.432  32.207  1.00  0.00           N  
ATOM   2023  CA  THR A  44      49.587  24.556  32.655  1.00  0.00           C  
ATOM   2024  C   THR A  44      48.951  24.941  34.014  1.00  0.00           C  
ATOM   2025  O   THR A  44      47.734  24.798  34.224  1.00  0.00           O  
ATOM   2026  CB  THR A  44      50.175  23.087  32.637  1.00  0.00           C  
ATOM   2027  CG2 THR A  44      51.239  22.820  33.673  1.00  0.00           C  
ATOM   2028  OG1 THR A  44      49.064  22.223  32.856  1.00  0.00           O  
ATOM   2029  H   THR A  44      51.476  25.458  32.798  1.00  0.00           H  
ATOM   2030  HA  THR A  44      48.731  24.654  31.972  1.00  0.00           H  
ATOM   2031  HB  THR A  44      50.681  22.921  31.674  1.00  0.00           H  
ATOM   2032  HG1 THR A  44      48.400  22.340  32.117  1.00  0.00           H  
ATOM   2033 1HG2 THR A  44      51.586  21.781  33.585  1.00  0.00           H  
ATOM   2034 2HG2 THR A  44      52.087  23.503  33.512  1.00  0.00           H  
ATOM   2035 3HG2 THR A  44      50.823  22.984  34.678  1.00  0.00           H  
ATOM   2036  N   CYS A  45      49.759  25.501  34.922  1.00  0.00           N  
ATOM   2037  CA  CYS A  45      49.308  25.759  36.281  1.00  0.00           C  
ATOM   2038  C   CYS A  45      50.007  26.952  36.919  1.00  0.00           C  
ATOM   2039  O   CYS A  45      51.072  27.372  36.448  1.00  0.00           O  
ATOM   2040  CB  CYS A  45      49.562  24.488  37.172  1.00  0.00           C  
ATOM   2041  SG  CYS A  45      48.238  23.269  36.973  1.00  0.00           S  
ATOM   2042  H   CYS A  45      50.703  25.777  34.739  1.00  0.00           H  
ATOM   2043  HA  CYS A  45      48.234  25.990  36.221  1.00  0.00           H  
ATOM   2044  HB2 CYS A  45      50.526  24.033  36.900  1.00  0.00           H  
ATOM   2045  HB3 CYS A  45      49.633  24.786  38.228  1.00  0.00           H  
ATOM   2046  N   GLY A  46      49.356  27.490  37.966  1.00  0.00           N  
ATOM   2047  CA  GLY A  46      49.989  28.504  38.777  1.00  0.00           C  
ATOM   2048  C   GLY A  46      50.813  27.831  39.906  1.00  0.00           C  
ATOM   2049  O   GLY A  46      50.874  26.597  40.037  1.00  0.00           O  
ATOM   2050  H   GLY A  46      48.429  27.241  38.247  1.00  0.00           H  
ATOM   2051  HA2 GLY A  46      50.645  29.130  38.154  1.00  0.00           H  
ATOM   2052  HA3 GLY A  46      49.228  29.168  39.211  1.00  0.00           H  
ATOM   2053  N   GLY A  47      51.443  28.635  40.757  1.00  0.00           N  
ATOM   2054  CA  GLY A  47      52.150  28.150  41.938  1.00  0.00           C  
ATOM   2055  C   GLY A  47      52.570  29.346  42.788  1.00  0.00           C  
ATOM   2056  O   GLY A  47      52.396  30.482  42.348  1.00  0.00           O  
ATOM   2057  H   GLY A  47      51.475  29.629  40.650  1.00  0.00           H  
ATOM   2058  HA2 GLY A  47      51.503  27.478  42.519  1.00  0.00           H  
ATOM   2059  HA3 GLY A  47      53.034  27.567  41.639  1.00  0.00           H  
ATOM   2060  N   THR A  48      53.135  29.122  43.959  1.00  0.00           N  
ATOM   2061  CA  THR A  48      53.600  30.195  44.848  1.00  0.00           C  
ATOM   2062  C   THR A  48      55.056  29.912  45.218  1.00  0.00           C  
ATOM   2063  O   THR A  48      55.337  28.816  45.719  1.00  0.00           O  
ATOM   2064  CB  THR A  48      52.782  30.241  46.153  1.00  0.00           C  
ATOM   2065  CG2 THR A  48      53.272  31.347  47.089  1.00  0.00           C  
ATOM   2066  OG1 THR A  48      51.432  30.480  45.831  1.00  0.00           O  
ATOM   2067  H   THR A  48      53.288  28.204  44.325  1.00  0.00           H  
ATOM   2068  HA  THR A  48      53.487  31.154  44.322  1.00  0.00           H  
ATOM   2069  HB  THR A  48      52.903  29.277  46.671  1.00  0.00           H  
ATOM   2070  HG1 THR A  48      50.965  29.608  45.680  1.00  0.00           H  
ATOM   2071 1HG2 THR A  48      52.665  31.346  48.006  1.00  0.00           H  
ATOM   2072 2HG2 THR A  48      54.326  31.169  47.347  1.00  0.00           H  
ATOM   2073 3HG2 THR A  48      53.178  32.320  46.587  1.00  0.00           H  
ATOM   2074  N   LEU A  49      56.017  30.827  45.010  1.00  0.00           N  
ATOM   2075  CA  LEU A  49      57.397  30.655  45.424  1.00  0.00           C  
ATOM   2076  C   LEU A  49      57.414  30.750  46.958  1.00  0.00           C  
ATOM   2077  O   LEU A  49      56.927  31.749  47.488  1.00  0.00           O  
ATOM   2078  CB  LEU A  49      58.252  31.755  44.806  1.00  0.00           C  
ATOM   2079  CG  LEU A  49      59.742  31.718  45.023  1.00  0.00           C  
ATOM   2080  CD1 LEU A  49      60.359  30.676  44.125  1.00  0.00           C  
ATOM   2081  CD2 LEU A  49      60.347  33.068  44.682  1.00  0.00           C  
ATOM   2082  H   LEU A  49      55.847  31.699  44.551  1.00  0.00           H  
ATOM   2083  HA  LEU A  49      57.803  29.688  45.095  1.00  0.00           H  
ATOM   2084  HB2 LEU A  49      58.071  31.749  43.721  1.00  0.00           H  
ATOM   2085  HB3 LEU A  49      57.883  32.719  45.189  1.00  0.00           H  
ATOM   2086  HG  LEU A  49      59.940  31.474  46.078  1.00  0.00           H  
ATOM   2087 1HD1 LEU A  49      61.447  30.651  44.287  1.00  0.00           H  
ATOM   2088 2HD1 LEU A  49      59.932  29.690  44.359  1.00  0.00           H  
ATOM   2089 3HD1 LEU A  49      60.150  30.926  43.076  1.00  0.00           H  
ATOM   2090 1HD2 LEU A  49      61.435  33.034  44.842  1.00  0.00           H  
ATOM   2091 2HD2 LEU A  49      60.139  33.307  43.628  1.00  0.00           H  
ATOM   2092 3HD2 LEU A  49      59.906  33.843  45.327  1.00  0.00           H  
ATOM   2093  N   ILE A  50      57.876  29.737  47.704  1.00  0.00           N  
ATOM   2094  CA  ILE A  50      57.850  29.802  49.165  1.00  0.00           C  
ATOM   2095  C   ILE A  50      59.242  29.795  49.744  1.00  0.00           C  
ATOM   2096  O   ILE A  50      59.437  30.137  50.914  1.00  0.00           O  
ATOM   2097  CB  ILE A  50      57.037  28.625  49.829  1.00  0.00           C  
ATOM   2098  CG1 ILE A  50      57.525  27.250  49.411  1.00  0.00           C  
ATOM   2099  CG2 ILE A  50      55.565  28.881  49.523  1.00  0.00           C  
ATOM   2100  CD1 ILE A  50      56.754  26.239  50.282  1.00  0.00           C  
ATOM   2101  H   ILE A  50      58.258  28.892  47.330  1.00  0.00           H  
ATOM   2102  HA  ILE A  50      57.343  30.749  49.398  1.00  0.00           H  
ATOM   2103  HB  ILE A  50      57.190  28.616  50.917  1.00  0.00           H  
ATOM   2104 2HG1 ILE A  50      57.336  27.074  48.342  1.00  0.00           H  
ATOM   2105 3HG1 ILE A  50      58.611  27.156  49.565  1.00  0.00           H  
ATOM   2106 1HG2 ILE A  50      54.954  28.082  49.968  1.00  0.00           H  
ATOM   2107 2HG2 ILE A  50      55.265  29.851  49.947  1.00  0.00           H  
ATOM   2108 3HG2 ILE A  50      55.413  28.895  48.433  1.00  0.00           H  
ATOM   2109 1HD1 ILE A  50      57.068  25.217  50.023  1.00  0.00           H  
ATOM   2110 2HD1 ILE A  50      56.968  26.430  51.343  1.00  0.00           H  
ATOM   2111 3HD1 ILE A  50      55.674  26.348  50.101  1.00  0.00           H  
ATOM   2112  N   ARG A  51      60.235  29.379  48.972  1.00  0.00           N  
ATOM   2113  CA  ARG A  51      61.633  29.529  49.343  1.00  0.00           C  
ATOM   2114  C   ARG A  51      62.339  29.885  48.052  1.00  0.00           C  
ATOM   2115  O   ARG A  51      61.746  29.723  46.993  1.00  0.00           O  
ATOM   2116  CB  ARG A  51      62.283  28.240  49.874  1.00  0.00           C  
ATOM   2117  CG  ARG A  51      61.781  27.708  51.190  1.00  0.00           C  
ATOM   2118  CD  ARG A  51      61.971  28.649  52.368  1.00  0.00           C  
ATOM   2119  NE  ARG A  51      61.581  27.946  53.589  1.00  0.00           N  
ATOM   2120  CZ  ARG A  51      60.386  28.070  54.185  1.00  0.00           C  
ATOM   2121  NH1 ARG A  51      59.484  28.990  53.821  1.00  0.00           N1+
ATOM   2122  NH2 ARG A  51      60.129  27.272  55.222  1.00  0.00           N  
ATOM   2123  H   ARG A  51      60.096  28.937  48.087  1.00  0.00           H  
ATOM   2124  HA  ARG A  51      61.710  30.274  50.149  1.00  0.00           H  
ATOM   2125  HB2 ARG A  51      62.149  27.454  49.116  1.00  0.00           H  
ATOM   2126  HB3 ARG A  51      63.364  28.417  49.967  1.00  0.00           H  
ATOM   2127  HG2 ARG A  51      60.710  27.476  51.093  1.00  0.00           H  
ATOM   2128  HG3 ARG A  51      62.297  26.761  51.408  1.00  0.00           H  
ATOM   2129  HD2 ARG A  51      63.019  28.973  52.434  1.00  0.00           H  
ATOM   2130  HD3 ARG A  51      61.361  29.554  52.237  1.00  0.00           H  
ATOM   2131  HE  ARG A  51      62.249  27.330  54.007  1.00  0.00           H  
ATOM   2132 1HH1 ARG A  51      59.687  29.621  53.074  1.00  0.00           H  
ATOM   2133 2HH1 ARG A  51      58.606  29.044  54.297  1.00  0.00           H  
ATOM   2134 1HH2 ARG A  51      60.815  26.611  55.527  1.00  0.00           H  
ATOM   2135 2HH2 ARG A  51      59.250  27.335  55.695  1.00  0.00           H  
ATOM   2136  N   GLN A  52      63.597  30.312  48.032  1.00  0.00           N  
ATOM   2137  CA  GLN A  52      64.267  30.596  46.774  1.00  0.00           C  
ATOM   2138  C   GLN A  52      64.400  29.416  45.824  1.00  0.00           C  
ATOM   2139  O   GLN A  52      64.557  29.590  44.616  1.00  0.00           O  
ATOM   2140  CB  GLN A  52      65.637  31.131  47.059  1.00  0.00           C  
ATOM   2141  CG  GLN A  52      65.491  32.611  47.340  1.00  0.00           C  
ATOM   2142  CD  GLN A  52      66.771  33.226  47.875  1.00  0.00           C  
ATOM   2143  NE2 GLN A  52      67.682  33.652  46.999  1.00  0.00           N  
ATOM   2144  OE1 GLN A  52      66.954  33.340  49.085  1.00  0.00           O  
ATOM   2145  H   GLN A  52      64.154  30.463  48.848  1.00  0.00           H  
ATOM   2146  HA  GLN A  52      63.624  31.327  46.261  1.00  0.00           H  
ATOM   2147  HB2 GLN A  52      66.083  30.614  47.922  1.00  0.00           H  
ATOM   2148  HB3 GLN A  52      66.306  30.963  46.202  1.00  0.00           H  
ATOM   2149  HG2 GLN A  52      65.196  33.130  46.416  1.00  0.00           H  
ATOM   2150  HG3 GLN A  52      64.680  32.765  48.067  1.00  0.00           H  
ATOM   2151 1HE2 GLN A  52      68.529  34.072  47.324  1.00  0.00           H  
ATOM   2152 2HE2 GLN A  52      67.517  33.553  46.018  1.00  0.00           H  
ATOM   2153  N   ASN A  53      64.305  28.195  46.375  1.00  0.00           N  
ATOM   2154  CA  ASN A  53      64.423  26.976  45.596  1.00  0.00           C  
ATOM   2155  C   ASN A  53      63.257  26.021  45.819  1.00  0.00           C  
ATOM   2156  O   ASN A  53      63.424  24.832  45.555  1.00  0.00           O  
ATOM   2157  CB  ASN A  53      65.716  26.286  45.953  1.00  0.00           C  
ATOM   2158  CG  ASN A  53      65.861  25.872  47.422  1.00  0.00           C  
ATOM   2159  ND2 ASN A  53      66.641  24.967  47.725  1.00  0.00           N  
ATOM   2160  OD1 ASN A  53      65.203  26.459  48.419  1.00  0.00           O  
ATOM   2161  H   ASN A  53      64.149  28.040  47.350  1.00  0.00           H  
ATOM   2162  HA  ASN A  53      64.410  27.259  44.533  1.00  0.00           H  
ATOM   2163  HB2 ASN A  53      65.818  25.389  45.326  1.00  0.00           H  
ATOM   2164  HB3 ASN A  53      66.551  26.955  45.695  1.00  0.00           H  
ATOM   2165 1HD2 ASN A  53      66.756  24.706  48.683  1.00  0.00           H  
ATOM   2166 2HD2 ASN A  53      67.160  24.494  47.013  1.00  0.00           H  
ATOM   2167  N   TRP A  54      62.111  26.512  46.326  1.00  0.00           N  
ATOM   2168  CA  TRP A  54      60.904  25.702  46.523  1.00  0.00           C  
ATOM   2169  C   TRP A  54      59.660  26.478  46.107  1.00  0.00           C  
ATOM   2170  O   TRP A  54      59.503  27.667  46.415  1.00  0.00           O  
ATOM   2171  CB  TRP A  54      60.680  25.241  48.012  1.00  0.00           C  
ATOM   2172  CG  TRP A  54      61.625  24.126  48.490  1.00  0.00           C  
ATOM   2173  CD1 TRP A  54      62.822  24.386  49.114  1.00  0.00           C  
ATOM   2174  CD2 TRP A  54      61.409  22.764  48.345  1.00  0.00           C  
ATOM   2175  CE2 TRP A  54      62.574  22.221  48.925  1.00  0.00           C  
ATOM   2176  CE3 TRP A  54      60.413  21.932  47.818  1.00  0.00           C  
ATOM   2177  NE1 TRP A  54      63.375  23.208  49.365  1.00  0.00           N  
ATOM   2178  CZ2 TRP A  54      62.745  20.838  48.974  1.00  0.00           C  
ATOM   2179  CZ3 TRP A  54      60.592  20.547  47.872  1.00  0.00           C  
ATOM   2180  CH2 TRP A  54      61.754  20.007  48.448  1.00  0.00           C  
ATOM   2181  H   TRP A  54      62.002  27.466  46.604  1.00  0.00           H  
ATOM   2182  HA  TRP A  54      61.060  24.810  45.899  1.00  0.00           H  
ATOM   2183  HB2 TRP A  54      60.798  26.112  48.672  1.00  0.00           H  
ATOM   2184  HB3 TRP A  54      59.641  24.893  48.120  1.00  0.00           H  
ATOM   2185  HD1 TRP A  54      63.238  25.375  49.357  1.00  0.00           H  
ATOM   2186  HE1 TRP A  54      64.257  23.074  49.816  1.00  0.00           H  
ATOM   2187  HE3 TRP A  54      59.506  22.362  47.368  1.00  0.00           H  
ATOM   2188  HZ2 TRP A  54      63.651  20.405  49.423  1.00  0.00           H  
ATOM   2189  HZ3 TRP A  54      59.821  19.877  47.463  1.00  0.00           H  
ATOM   2190  HH2 TRP A  54      61.883  18.915  48.486  1.00  0.00           H  
ATOM   2191  N   VAL A  55      58.810  25.766  45.359  1.00  0.00           N  
ATOM   2192  CA  VAL A  55      57.494  26.220  44.900  1.00  0.00           C  
ATOM   2193  C   VAL A  55      56.388  25.333  45.471  1.00  0.00           C  
ATOM   2194  O   VAL A  55      56.524  24.109  45.525  1.00  0.00           O  
ATOM   2195  CB  VAL A  55      57.464  26.194  43.318  1.00  0.00           C  
ATOM   2196  CG1 VAL A  55      56.044  26.145  42.720  1.00  0.00           C  
ATOM   2197  CG2 VAL A  55      58.128  27.466  42.833  1.00  0.00           C  
ATOM   2198  H   VAL A  55      59.026  24.841  45.051  1.00  0.00           H  
ATOM   2199  HA  VAL A  55      57.317  27.247  45.255  1.00  0.00           H  
ATOM   2200  HB  VAL A  55      57.980  25.279  42.995  1.00  0.00           H  
ATOM   2201 1HG1 VAL A  55      56.108  26.130  41.622  1.00  0.00           H  
ATOM   2202 2HG1 VAL A  55      55.530  25.238  43.069  1.00  0.00           H  
ATOM   2203 3HG1 VAL A  55      55.479  27.032  43.042  1.00  0.00           H  
ATOM   2204 1HG2 VAL A  55      58.125  27.484  41.732  1.00  0.00           H  
ATOM   2205 2HG2 VAL A  55      57.576  28.337  43.213  1.00  0.00           H  
ATOM   2206 3HG2 VAL A  55      59.165  27.501  43.198  1.00  0.00           H  
ATOM   2207  N   MET A  56      55.273  25.913  45.888  1.00  0.00           N  
ATOM   2208  CA  MET A  56      54.091  25.195  46.291  1.00  0.00           C  
ATOM   2209  C   MET A  56      53.057  25.231  45.158  1.00  0.00           C  
ATOM   2210  O   MET A  56      52.785  26.301  44.606  1.00  0.00           O  
ATOM   2211  CB  MET A  56      53.576  25.856  47.537  1.00  0.00           C  
ATOM   2212  CG  MET A  56      52.262  25.290  48.047  1.00  0.00           C  
ATOM   2213  SD  MET A  56      51.676  26.061  49.575  1.00  0.00           S  
ATOM   2214  CE  MET A  56      51.289  27.726  49.074  1.00  0.00           C  
ATOM   2215  H   MET A  56      55.174  26.907  45.952  1.00  0.00           H  
ATOM   2216  HA  MET A  56      54.309  24.137  46.499  1.00  0.00           H  
ATOM   2217  HB2 MET A  56      54.333  25.764  48.328  1.00  0.00           H  
ATOM   2218  HB3 MET A  56      53.446  26.931  47.340  1.00  0.00           H  
ATOM   2219  HG2 MET A  56      51.495  25.411  47.270  1.00  0.00           H  
ATOM   2220  HG3 MET A  56      52.382  24.209  48.216  1.00  0.00           H  
ATOM   2221  HE1 MET A  56      50.770  28.246  49.892  1.00  0.00           H  
ATOM   2222  HE2 MET A  56      52.218  28.262  48.832  1.00  0.00           H  
ATOM   2223  HE3 MET A  56      50.640  27.702  48.186  1.00  0.00           H  
ATOM   2224  N   THR A  57      52.440  24.106  44.774  1.00  0.00           N  
ATOM   2225  CA  THR A  57      51.419  24.081  43.732  1.00  0.00           C  
ATOM   2226  C   THR A  57      50.399  22.980  44.065  1.00  0.00           C  
ATOM   2227  O   THR A  57      50.411  22.445  45.178  1.00  0.00           O  
ATOM   2228  CB  THR A  57      52.160  23.866  42.339  1.00  0.00           C  
ATOM   2229  CG2 THR A  57      52.847  22.510  42.216  1.00  0.00           C  
ATOM   2230  OG1 THR A  57      51.184  23.944  41.300  1.00  0.00           O  
ATOM   2231  H   THR A  57      52.633  23.210  45.171  1.00  0.00           H  
ATOM   2232  HA  THR A  57      50.852  25.021  43.669  1.00  0.00           H  
ATOM   2233  HB  THR A  57      52.935  24.643  42.265  1.00  0.00           H  
ATOM   2234  HG1 THR A  57      51.153  24.877  40.941  1.00  0.00           H  
ATOM   2235 1HG2 THR A  57      53.336  22.434  41.232  1.00  0.00           H  
ATOM   2236 2HG2 THR A  57      53.602  22.407  43.009  1.00  0.00           H  
ATOM   2237 3HG2 THR A  57      52.100  21.708  42.316  1.00  0.00           H  
ATOM   2238  N   ALA A  58      49.472  22.614  43.169  1.00  0.00           N  
ATOM   2239  CA  ALA A  58      48.488  21.575  43.400  1.00  0.00           C  
ATOM   2240  C   ALA A  58      49.116  20.270  42.928  1.00  0.00           C  
ATOM   2241  O   ALA A  58      49.870  20.232  41.933  1.00  0.00           O  
ATOM   2242  CB  ALA A  58      47.220  21.802  42.578  1.00  0.00           C  
ATOM   2243  H   ALA A  58      49.395  23.039  42.268  1.00  0.00           H  
ATOM   2244  HA  ALA A  58      48.213  21.567  44.464  1.00  0.00           H  
ATOM   2245  HB1 ALA A  58      46.501  20.995  42.781  1.00  0.00           H  
ATOM   2246  HB2 ALA A  58      46.772  22.769  42.854  1.00  0.00           H  
ATOM   2247  HB3 ALA A  58      47.471  21.808  41.507  1.00  0.00           H  
ATOM   2248  N   ALA A  59      48.815  19.181  43.655  1.00  0.00           N  
ATOM   2249  CA  ALA A  59      49.316  17.877  43.233  1.00  0.00           C  
ATOM   2250  C   ALA A  59      48.692  17.449  41.917  1.00  0.00           C  
ATOM   2251  O   ALA A  59      49.406  16.864  41.109  1.00  0.00           O  
ATOM   2252  CB  ALA A  59      49.002  16.797  44.259  1.00  0.00           C  
ATOM   2253  H   ALA A  59      48.259  19.181  44.485  1.00  0.00           H  
ATOM   2254  HA  ALA A  59      50.406  17.988  43.124  1.00  0.00           H  
ATOM   2255  HB1 ALA A  59      49.394  15.832  43.909  1.00  0.00           H  
ATOM   2256  HB2 ALA A  59      49.471  17.056  45.220  1.00  0.00           H  
ATOM   2257  HB3 ALA A  59      47.912  16.723  44.392  1.00  0.00           H  
ATOM   2258  N   HIS A  60      47.449  17.799  41.571  1.00  0.00           N  
ATOM   2259  CA  HIS A  60      46.889  17.376  40.284  1.00  0.00           C  
ATOM   2260  C   HIS A  60      47.582  17.973  39.042  1.00  0.00           C  
ATOM   2261  O   HIS A  60      47.392  17.445  37.942  1.00  0.00           O  
ATOM   2262  CB  HIS A  60      45.369  17.683  40.217  1.00  0.00           C  
ATOM   2263  CG  HIS A  60      44.864  19.092  39.949  1.00  0.00           C  
ATOM   2264  CD2 HIS A  60      44.879  19.753  38.743  1.00  0.00           C  
ATOM   2265  ND1 HIS A  60      44.314  19.916  40.830  1.00  0.00           N  
ATOM   2266  CE1 HIS A  60      44.014  21.020  40.224  1.00  0.00           C  
ATOM   2267  NE2 HIS A  60      44.352  20.920  38.969  1.00  0.00           N  
ATOM   2268  H   HIS A  60      46.837  18.349  42.138  1.00  0.00           H  
ATOM   2269  HA  HIS A  60      47.073  16.292  40.248  1.00  0.00           H  
ATOM   2270  HB2 HIS A  60      44.944  17.035  39.436  1.00  0.00           H  
ATOM   2271  HB3 HIS A  60      44.932  17.361  41.174  1.00  0.00           H  
ATOM   2272  HD1 HIS A  60      44.156  19.719  41.797  1.00  0.00           H  
ATOM   2273  HD2 HIS A  60      45.259  19.373  37.784  1.00  0.00           H  
ATOM   2274  HE1 HIS A  60      43.548  21.899  40.692  1.00  0.00           H  
ATOM   2275  N   CYS A  61      48.369  19.053  39.219  1.00  0.00           N  
ATOM   2276  CA  CYS A  61      49.123  19.713  38.158  1.00  0.00           C  
ATOM   2277  C   CYS A  61      50.335  18.894  37.709  1.00  0.00           C  
ATOM   2278  O   CYS A  61      50.779  19.048  36.564  1.00  0.00           O  
ATOM   2279  CB  CYS A  61      49.619  21.098  38.608  1.00  0.00           C  
ATOM   2280  SG  CYS A  61      48.306  22.340  38.778  1.00  0.00           S  
ATOM   2281  H   CYS A  61      48.493  19.485  40.112  1.00  0.00           H  
ATOM   2282  HA  CYS A  61      48.427  19.812  37.312  1.00  0.00           H  
ATOM   2283  HB2 CYS A  61      50.137  20.993  39.573  1.00  0.00           H  
ATOM   2284  HB3 CYS A  61      50.361  21.463  37.882  1.00  0.00           H  
ATOM   2285  N   VAL A  62      50.895  18.054  38.609  1.00  0.00           N  
ATOM   2286  CA  VAL A  62      52.033  17.219  38.304  1.00  0.00           C  
ATOM   2287  C   VAL A  62      51.686  15.727  38.266  1.00  0.00           C  
ATOM   2288  O   VAL A  62      52.562  14.868  38.393  1.00  0.00           O  
ATOM   2289  CB  VAL A  62      53.159  17.485  39.316  1.00  0.00           C  
ATOM   2290  CG1 VAL A  62      53.673  18.901  39.070  1.00  0.00           C  
ATOM   2291  CG2 VAL A  62      52.684  17.289  40.763  1.00  0.00           C  
ATOM   2292  H   VAL A  62      50.560  17.952  39.546  1.00  0.00           H  
ATOM   2293  HA  VAL A  62      52.371  17.485  37.292  1.00  0.00           H  
ATOM   2294  HB  VAL A  62      53.974  16.759  39.174  1.00  0.00           H  
ATOM   2295 1HG1 VAL A  62      54.483  19.127  39.780  1.00  0.00           H  
ATOM   2296 2HG1 VAL A  62      54.056  18.979  38.042  1.00  0.00           H  
ATOM   2297 3HG1 VAL A  62      52.852  19.620  39.212  1.00  0.00           H  
ATOM   2298 1HG2 VAL A  62      53.518  17.489  41.453  1.00  0.00           H  
ATOM   2299 2HG2 VAL A  62      51.858  17.985  40.975  1.00  0.00           H  
ATOM   2300 3HG2 VAL A  62      52.336  16.255  40.899  1.00  0.00           H  
ATOM   2301  N   ASP A  63      50.413  15.390  38.067  1.00  0.00           N  
ATOM   2302  CA  ASP A  63      50.044  13.999  37.877  1.00  0.00           C  
ATOM   2303  C   ASP A  63      50.642  13.406  36.600  1.00  0.00           C  
ATOM   2304  O   ASP A  63      51.111  12.265  36.605  1.00  0.00           O  
ATOM   2305  CB  ASP A  63      48.546  13.824  37.805  1.00  0.00           C  
ATOM   2306  CG  ASP A  63      47.917  13.685  39.173  1.00  0.00           C  
ATOM   2307  OD1 ASP A  63      48.516  13.175  40.111  1.00  0.00           O  
ATOM   2308  OD2 ASP A  63      46.781  14.076  39.297  1.00  0.00           O1-
ATOM   2309  H   ASP A  63      49.652  16.038  38.035  1.00  0.00           H  
ATOM   2310  HA  ASP A  63      50.447  13.468  38.752  1.00  0.00           H  
ATOM   2311  HB2 ASP A  63      48.103  14.687  37.286  1.00  0.00           H  
ATOM   2312  HB3 ASP A  63      48.311  12.933  37.203  1.00  0.00           H  
ATOM   2313  N   ARG A  64      50.677  14.152  35.494  1.00  0.00           N  
ATOM   2314  CA  ARG A  64      51.358  13.685  34.289  1.00  0.00           C  
ATOM   2315  C   ARG A  64      52.867  13.797  34.435  1.00  0.00           C  
ATOM   2316  O   ARG A  64      53.399  14.767  34.978  1.00  0.00           O  
ATOM   2317  CB  ARG A  64      50.889  14.502  33.107  1.00  0.00           C  
ATOM   2318  CG  ARG A  64      49.611  13.924  32.571  1.00  0.00           C  
ATOM   2319  CD  ARG A  64      48.644  15.005  32.095  1.00  0.00           C  
ATOM   2320  NE  ARG A  64      49.117  15.939  31.066  1.00  0.00           N  
ATOM   2321  CZ  ARG A  64      48.938  17.278  31.190  1.00  0.00           C  
ATOM   2322  NH1 ARG A  64      48.435  17.850  32.300  1.00  0.00           N1+
ATOM   2323  NH2 ARG A  64      49.313  18.088  30.198  1.00  0.00           N  
ATOM   2324  H   ARG A  64      50.255  15.055  35.411  1.00  0.00           H  
ATOM   2325  HA  ARG A  64      51.112  12.624  34.130  1.00  0.00           H  
ATOM   2326  HB2 ARG A  64      50.732  15.548  33.410  1.00  0.00           H  
ATOM   2327  HB3 ARG A  64      51.659  14.507  32.322  1.00  0.00           H  
ATOM   2328  HG2 ARG A  64      49.840  13.246  31.735  1.00  0.00           H  
ATOM   2329  HG3 ARG A  64      49.127  13.320  33.352  1.00  0.00           H  
ATOM   2330  HD2 ARG A  64      47.743  14.507  31.711  1.00  0.00           H  
ATOM   2331  HD3 ARG A  64      48.338  15.595  32.972  1.00  0.00           H  
ATOM   2332  HE  ARG A  64      49.582  15.581  30.257  1.00  0.00           H  
ATOM   2333 1HH1 ARG A  64      48.175  17.281  33.081  1.00  0.00           H  
ATOM   2334 2HH1 ARG A  64      48.322  18.842  32.344  1.00  0.00           H  
ATOM   2335 1HH2 ARG A  64      49.724  17.709  29.370  1.00  0.00           H  
ATOM   2336 2HH2 ARG A  64      49.183  19.077  30.284  1.00  0.00           H  
ATOM   2337  N   GLU A  65      53.583  12.791  33.918  1.00  0.00           N  
ATOM   2338  CA  GLU A  65      55.011  12.767  34.040  1.00  0.00           C  
ATOM   2339  C   GLU A  65      55.625  13.483  32.856  1.00  0.00           C  
ATOM   2340  O   GLU A  65      56.136  12.870  31.915  1.00  0.00           O  
ATOM   2341  CB  GLU A  65      55.512  11.326  34.122  1.00  0.00           C  
ATOM   2342  CG  GLU A  65      55.016  10.739  35.449  1.00  0.00           C  
ATOM   2343  CD  GLU A  65      55.710   9.464  35.827  1.00  0.00           C  
ATOM   2344  OE1 GLU A  65      56.900   9.536  36.055  1.00  0.00           O  
ATOM   2345  OE2 GLU A  65      55.059   8.428  35.894  1.00  0.00           O1-
ATOM   2346  H   GLU A  65      53.191  12.012  33.428  1.00  0.00           H  
ATOM   2347  HA  GLU A  65      55.308  13.284  34.966  1.00  0.00           H  
ATOM   2348  HB2 GLU A  65      55.136  10.737  33.273  1.00  0.00           H  
ATOM   2349  HB3 GLU A  65      56.611  11.295  34.072  1.00  0.00           H  
ATOM   2350  HG2 GLU A  65      55.164  11.481  36.248  1.00  0.00           H  
ATOM   2351  HG3 GLU A  65      53.935  10.554  35.378  1.00  0.00           H  
ATOM   2352  N   LEU A  66      55.569  14.816  32.962  1.00  0.00           N  
ATOM   2353  CA  LEU A  66      56.060  15.708  31.928  1.00  0.00           C  
ATOM   2354  C   LEU A  66      57.325  16.394  32.395  1.00  0.00           C  
ATOM   2355  O   LEU A  66      57.741  16.246  33.550  1.00  0.00           O  
ATOM   2356  CB  LEU A  66      54.939  16.727  31.596  1.00  0.00           C  
ATOM   2357  CG  LEU A  66      53.620  16.162  31.072  1.00  0.00           C  
ATOM   2358  CD1 LEU A  66      52.556  17.245  31.077  1.00  0.00           C  
ATOM   2359  CD2 LEU A  66      53.824  15.586  29.679  1.00  0.00           C  
ATOM   2360  H   LEU A  66      55.187  15.288  33.755  1.00  0.00           H  
ATOM   2361  HA  LEU A  66      56.315  15.146  31.016  1.00  0.00           H  
ATOM   2362  HB2 LEU A  66      54.724  17.307  32.506  1.00  0.00           H  
ATOM   2363  HB3 LEU A  66      55.329  17.434  30.849  1.00  0.00           H  
ATOM   2364  HG  LEU A  66      53.278  15.348  31.727  1.00  0.00           H  
ATOM   2365 1HD1 LEU A  66      51.610  16.833  30.698  1.00  0.00           H  
ATOM   2366 2HD1 LEU A  66      52.411  17.612  32.104  1.00  0.00           H  
ATOM   2367 3HD1 LEU A  66      52.876  18.077  30.433  1.00  0.00           H  
ATOM   2368 1HD2 LEU A  66      52.872  15.180  29.306  1.00  0.00           H  
ATOM   2369 2HD2 LEU A  66      54.174  16.377  29.002  1.00  0.00           H  
ATOM   2370 3HD2 LEU A  66      54.573  14.780  29.721  1.00  0.00           H  
ATOM   2371  N   THR A  67      57.993  17.072  31.447  1.00  0.00           N  
ATOM   2372  CA  THR A  67      59.145  17.892  31.775  1.00  0.00           C  
ATOM   2373  C   THR A  67      58.601  19.267  32.192  1.00  0.00           C  
ATOM   2374  O   THR A  67      57.955  19.969  31.407  1.00  0.00           O  
ATOM   2375  CB  THR A  67      60.075  18.109  30.590  1.00  0.00           C  
ATOM   2376  CG2 THR A  67      61.243  19.056  30.908  1.00  0.00           C  
ATOM   2377  OG1 THR A  67      60.560  16.829  30.230  1.00  0.00           O  
ATOM   2378  H   THR A  67      57.753  17.061  30.476  1.00  0.00           H  
ATOM   2379  HA  THR A  67      59.722  17.386  32.562  1.00  0.00           H  
ATOM   2380  HB  THR A  67      59.523  18.592  29.770  1.00  0.00           H  
ATOM   2381  HG1 THR A  67      61.179  16.913  29.449  1.00  0.00           H  
ATOM   2382 1HG2 THR A  67      61.875  19.170  30.015  1.00  0.00           H  
ATOM   2383 2HG2 THR A  67      60.849  20.039  31.206  1.00  0.00           H  
ATOM   2384 3HG2 THR A  67      61.843  18.637  31.730  1.00  0.00           H  
ATOM   2385  N   PHE A  68      58.897  19.681  33.423  1.00  0.00           N  
ATOM   2386  CA  PHE A  68      58.350  20.926  33.935  1.00  0.00           C  
ATOM   2387  C   PHE A  68      59.433  21.947  34.179  1.00  0.00           C  
ATOM   2388  O   PHE A  68      60.584  21.618  34.485  1.00  0.00           O  
ATOM   2389  CB  PHE A  68      57.596  20.680  35.254  1.00  0.00           C  
ATOM   2390  CG  PHE A  68      56.329  19.849  35.165  1.00  0.00           C  
ATOM   2391  CD1 PHE A  68      55.153  20.389  34.624  1.00  0.00           C  
ATOM   2392  CD2 PHE A  68      56.333  18.528  35.656  1.00  0.00           C  
ATOM   2393  CE1 PHE A  68      53.979  19.616  34.576  1.00  0.00           C  
ATOM   2394  CE2 PHE A  68      55.162  17.755  35.601  1.00  0.00           C  
ATOM   2395  CZ  PHE A  68      53.990  18.298  35.061  1.00  0.00           C  
ATOM   2396  H   PHE A  68      59.491  19.188  34.059  1.00  0.00           H  
ATOM   2397  HA  PHE A  68      57.659  21.314  33.173  1.00  0.00           H  
ATOM   2398  HB2 PHE A  68      58.283  20.187  35.955  1.00  0.00           H  
ATOM   2399  HB3 PHE A  68      57.337  21.656  35.689  1.00  0.00           H  
ATOM   2400  HD1 PHE A  68      55.148  21.418  34.237  1.00  0.00           H  
ATOM   2401  HD2 PHE A  68      57.253  18.103  36.081  1.00  0.00           H  
ATOM   2402  HE1 PHE A  68      53.055  20.043  34.159  1.00  0.00           H  
ATOM   2403  HE2 PHE A  68      55.166  16.724  35.983  1.00  0.00           H  
ATOM   2404  HZ  PHE A  68      53.074  17.689  35.016  1.00  0.00           H  
ATOM   2405  N   ARG A  69      59.040  23.213  33.999  1.00  0.00           N  
ATOM   2406  CA  ARG A  69      59.886  24.319  34.415  1.00  0.00           C  
ATOM   2407  C   ARG A  69      59.012  25.344  35.129  1.00  0.00           C  
ATOM   2408  O   ARG A  69      57.790  25.383  35.026  1.00  0.00           O  
ATOM   2409  CB  ARG A  69      60.599  25.008  33.228  1.00  0.00           C  
ATOM   2410  CG  ARG A  69      59.738  25.900  32.338  1.00  0.00           C  
ATOM   2411  CD  ARG A  69      60.619  26.693  31.404  1.00  0.00           C  
ATOM   2412  NE  ARG A  69      59.757  27.581  30.646  1.00  0.00           N  
ATOM   2413  CZ  ARG A  69      60.231  28.325  29.639  1.00  0.00           C  
ATOM   2414  NH1 ARG A  69      61.507  28.274  29.268  1.00  0.00           N1+
ATOM   2415  NH2 ARG A  69      59.412  29.116  28.960  1.00  0.00           N  
ATOM   2416  H   ARG A  69      58.172  23.482  33.584  1.00  0.00           H  
ATOM   2417  HA  ARG A  69      60.671  23.916  35.074  1.00  0.00           H  
ATOM   2418  HB2 ARG A  69      61.423  25.615  33.630  1.00  0.00           H  
ATOM   2419  HB3 ARG A  69      61.051  24.228  32.598  1.00  0.00           H  
ATOM   2420  HG2 ARG A  69      59.033  25.285  31.759  1.00  0.00           H  
ATOM   2421  HG3 ARG A  69      59.137  26.583  32.957  1.00  0.00           H  
ATOM   2422  HD2 ARG A  69      61.366  27.269  31.971  1.00  0.00           H  
ATOM   2423  HD3 ARG A  69      61.173  26.022  30.731  1.00  0.00           H  
ATOM   2424  HE  ARG A  69      58.787  27.638  30.881  1.00  0.00           H  
ATOM   2425 1HH1 ARG A  69      62.143  27.668  29.745  1.00  0.00           H  
ATOM   2426 2HH1 ARG A  69      61.830  28.844  28.511  1.00  0.00           H  
ATOM   2427 1HH2 ARG A  69      58.442  29.155  29.201  1.00  0.00           H  
ATOM   2428 2HH2 ARG A  69      59.763  29.672  28.208  1.00  0.00           H  
ATOM   2429  N   VAL A  70      59.672  26.207  35.879  1.00  0.00           N  
ATOM   2430  CA  VAL A  70      59.031  27.270  36.612  1.00  0.00           C  
ATOM   2431  C   VAL A  70      59.535  28.587  36.035  1.00  0.00           C  
ATOM   2432  O   VAL A  70      60.723  28.725  35.766  1.00  0.00           O  
ATOM   2433  CB  VAL A  70      59.410  27.048  38.119  1.00  0.00           C  
ATOM   2434  CG1 VAL A  70      59.269  28.310  38.930  1.00  0.00           C  
ATOM   2435  CG2 VAL A  70      58.463  26.004  38.686  1.00  0.00           C  
ATOM   2436  H   VAL A  70      60.665  26.184  35.993  1.00  0.00           H  
ATOM   2437  HA  VAL A  70      57.934  27.284  36.535  1.00  0.00           H  
ATOM   2438  HB  VAL A  70      60.462  26.729  38.172  1.00  0.00           H  
ATOM   2439 1HG1 VAL A  70      59.544  28.108  39.975  1.00  0.00           H  
ATOM   2440 2HG1 VAL A  70      59.931  29.086  38.520  1.00  0.00           H  
ATOM   2441 3HG1 VAL A  70      58.227  28.658  38.887  1.00  0.00           H  
ATOM   2442 1HG2 VAL A  70      58.704  25.828  39.745  1.00  0.00           H  
ATOM   2443 2HG2 VAL A  70      57.427  26.365  38.602  1.00  0.00           H  
ATOM   2444 3HG2 VAL A  70      58.571  25.067  38.123  1.00  0.00           H  
ATOM   2445  N   VAL A  71      58.632  29.544  35.841  1.00  0.00           N  
ATOM   2446  CA  VAL A  71      59.001  30.912  35.480  1.00  0.00           C  
ATOM   2447  C   VAL A  71      58.608  31.852  36.621  1.00  0.00           C  
ATOM   2448  O   VAL A  71      57.443  31.923  37.030  1.00  0.00           O  
ATOM   2449  CB  VAL A  71      58.285  31.400  34.219  1.00  0.00           C  
ATOM   2450  CG1 VAL A  71      58.878  32.736  33.786  1.00  0.00           C  
ATOM   2451  CG2 VAL A  71      58.478  30.403  33.104  1.00  0.00           C  
ATOM   2452  H   VAL A  71      57.646  29.398  35.927  1.00  0.00           H  
ATOM   2453  HA  VAL A  71      60.086  30.914  35.294  1.00  0.00           H  
ATOM   2454  HB  VAL A  71      57.212  31.513  34.434  1.00  0.00           H  
ATOM   2455 1HG1 VAL A  71      58.365  33.089  32.880  1.00  0.00           H  
ATOM   2456 2HG1 VAL A  71      58.747  33.474  34.592  1.00  0.00           H  
ATOM   2457 3HG1 VAL A  71      59.949  32.612  33.575  1.00  0.00           H  
ATOM   2458 1HG2 VAL A  71      57.963  30.759  32.200  1.00  0.00           H  
ATOM   2459 2HG2 VAL A  71      59.553  30.294  32.894  1.00  0.00           H  
ATOM   2460 3HG2 VAL A  71      58.062  29.431  33.405  1.00  0.00           H  
ATOM   2461  N   VAL A  72      59.602  32.535  37.185  1.00  0.00           N  
ATOM   2462  CA  VAL A  72      59.316  33.574  38.175  1.00  0.00           C  
ATOM   2463  C   VAL A  72      59.484  34.956  37.507  1.00  0.00           C  
ATOM   2464  O   VAL A  72      60.153  35.095  36.472  1.00  0.00           O  
ATOM   2465  CB  VAL A  72      60.269  33.447  39.421  1.00  0.00           C  
ATOM   2466  CG1 VAL A  72      60.046  32.072  40.026  1.00  0.00           C  
ATOM   2467  CG2 VAL A  72      61.736  33.627  39.078  1.00  0.00           C  
ATOM   2468  H   VAL A  72      60.572  32.396  36.984  1.00  0.00           H  
ATOM   2469  HA  VAL A  72      58.284  33.456  38.536  1.00  0.00           H  
ATOM   2470  HB  VAL A  72      60.024  34.254  40.127  1.00  0.00           H  
ATOM   2471 1HG1 VAL A  72      60.697  31.946  40.904  1.00  0.00           H  
ATOM   2472 2HG1 VAL A  72      58.995  31.972  40.335  1.00  0.00           H  
ATOM   2473 3HG1 VAL A  72      60.283  31.298  39.281  1.00  0.00           H  
ATOM   2474 1HG2 VAL A  72      62.341  33.527  39.991  1.00  0.00           H  
ATOM   2475 2HG2 VAL A  72      62.040  32.860  38.351  1.00  0.00           H  
ATOM   2476 3HG2 VAL A  72      61.893  34.625  38.643  1.00  0.00           H  
ATOM   2477  N   GLY A  73      58.820  35.973  38.062  1.00  0.00           N  
ATOM   2478  CA  GLY A  73      58.903  37.332  37.545  1.00  0.00           C  
ATOM   2479  C   GLY A  73      58.155  37.467  36.242  1.00  0.00           C  
ATOM   2480  O   GLY A  73      58.469  38.291  35.389  1.00  0.00           O  
ATOM   2481  H   GLY A  73      58.226  35.875  38.861  1.00  0.00           H  
ATOM   2482  HA2 GLY A  73      58.488  38.034  38.283  1.00  0.00           H  
ATOM   2483  HA3 GLY A  73      59.957  37.607  37.396  1.00  0.00           H  
ATOM   2484  N   GLU A  74      57.149  36.615  36.075  1.00  0.00           N  
ATOM   2485  CA  GLU A  74      56.390  36.600  34.870  1.00  0.00           C  
ATOM   2486  C   GLU A  74      55.153  37.465  34.968  1.00  0.00           C  
ATOM   2487  O   GLU A  74      54.493  37.526  36.007  1.00  0.00           O  
ATOM   2488  CB  GLU A  74      56.027  35.135  34.524  1.00  0.00           C  
ATOM   2489  CG  GLU A  74      55.260  34.851  33.224  1.00  0.00           C  
ATOM   2490  CD  GLU A  74      56.009  35.288  31.980  1.00  0.00           C  
ATOM   2491  OE1 GLU A  74      56.282  36.459  31.858  1.00  0.00           O  
ATOM   2492  OE2 GLU A  74      56.342  34.485  31.141  1.00  0.00           O1-
ATOM   2493  H   GLU A  74      56.861  35.945  36.759  1.00  0.00           H  
ATOM   2494  HA  GLU A  74      57.000  37.029  34.062  1.00  0.00           H  
ATOM   2495  HB2 GLU A  74      56.963  34.558  34.492  1.00  0.00           H  
ATOM   2496  HB3 GLU A  74      55.430  34.734  35.358  1.00  0.00           H  
ATOM   2497  HG2 GLU A  74      55.049  33.773  33.157  1.00  0.00           H  
ATOM   2498  HG3 GLU A  74      54.289  35.368  33.259  1.00  0.00           H  
ATOM   2499  N   HIS A  75      54.846  38.142  33.844  1.00  0.00           N  
ATOM   2500  CA  HIS A  75      53.642  38.942  33.740  1.00  0.00           C  
ATOM   2501  C   HIS A  75      52.860  38.628  32.439  1.00  0.00           C  
ATOM   2502  O   HIS A  75      51.663  38.351  32.482  1.00  0.00           O  
ATOM   2503  CB  HIS A  75      54.036  40.425  33.819  1.00  0.00           C  
ATOM   2504  CG  HIS A  75      52.769  41.263  33.904  1.00  0.00           C  
ATOM   2505  CD2 HIS A  75      52.336  42.148  32.944  1.00  0.00           C  
ATOM   2506  ND1 HIS A  75      51.837  41.190  34.849  1.00  0.00           N  
ATOM   2507  CE1 HIS A  75      50.849  41.967  34.508  1.00  0.00           C  
ATOM   2508  NE2 HIS A  75      51.158  42.540  33.361  1.00  0.00           N  
ATOM   2509  H   HIS A  75      55.413  38.141  33.021  1.00  0.00           H  
ATOM   2510  HA  HIS A  75      52.965  38.698  34.572  1.00  0.00           H  
ATOM   2511  HB2 HIS A  75      54.672  40.603  34.698  1.00  0.00           H  
ATOM   2512  HB3 HIS A  75      54.623  40.710  32.934  1.00  0.00           H  
ATOM   2513  HD1 HIS A  75      51.886  40.634  35.679  1.00  0.00           H  
ATOM   2514  HD2 HIS A  75      52.861  42.457  32.029  1.00  0.00           H  
ATOM   2515  HE1 HIS A  75      49.920  42.118  35.077  1.00  0.00           H  
ATOM   2516  N   ASN A  76      53.476  38.673  31.247  1.00  0.00           N  
ATOM   2517  CA  ASN A  76      52.781  38.401  29.998  1.00  0.00           C  
ATOM   2518  C   ASN A  76      53.363  37.102  29.482  1.00  0.00           C  
ATOM   2519  O   ASN A  76      54.567  37.039  29.224  1.00  0.00           O  
ATOM   2520  CB  ASN A  76      53.034  39.540  29.007  1.00  0.00           C  
ATOM   2521  CG  ASN A  76      52.261  39.335  27.709  1.00  0.00           C  
ATOM   2522  ND2 ASN A  76      51.560  40.353  27.220  1.00  0.00           N  
ATOM   2523  OD1 ASN A  76      52.278  38.268  27.093  1.00  0.00           O  
ATOM   2524  H   ASN A  76      54.444  38.896  31.135  1.00  0.00           H  
ATOM   2525  HA  ASN A  76      51.692  38.323  30.135  1.00  0.00           H  
ATOM   2526  HB2 ASN A  76      52.738  40.497  29.464  1.00  0.00           H  
ATOM   2527  HB3 ASN A  76      54.109  39.607  28.788  1.00  0.00           H  
ATOM   2528 1HD2 ASN A  76      51.058  40.247  26.363  1.00  0.00           H  
ATOM   2529 2HD2 ASN A  76      51.538  41.224  27.710  1.00  0.00           H  
ATOM   2530  N   LEU A  77      52.567  36.053  29.333  1.00  0.00           N  
ATOM   2531  CA  LEU A  77      53.101  34.779  28.883  1.00  0.00           C  
ATOM   2532  C   LEU A  77      53.758  34.794  27.507  1.00  0.00           C  
ATOM   2533  O   LEU A  77      54.783  34.154  27.260  1.00  0.00           O  
ATOM   2534  CB  LEU A  77      51.984  33.726  28.883  1.00  0.00           C  
ATOM   2535  CG  LEU A  77      51.425  33.271  30.242  1.00  0.00           C  
ATOM   2536  CD1 LEU A  77      50.258  32.325  30.049  1.00  0.00           C  
ATOM   2537  CD2 LEU A  77      52.505  32.555  31.026  1.00  0.00           C  
ATOM   2538  H   LEU A  77      51.584  36.057  29.512  1.00  0.00           H  
ATOM   2539  HA  LEU A  77      53.903  34.538  29.597  1.00  0.00           H  
ATOM   2540  HB2 LEU A  77      51.147  34.122  28.290  1.00  0.00           H  
ATOM   2541  HB3 LEU A  77      52.359  32.837  28.357  1.00  0.00           H  
ATOM   2542  HG  LEU A  77      51.085  34.161  30.790  1.00  0.00           H  
ATOM   2543 1HD1 LEU A  77      49.874  32.012  31.030  1.00  0.00           H  
ATOM   2544 2HD1 LEU A  77      49.460  32.835  29.488  1.00  0.00           H  
ATOM   2545 3HD1 LEU A  77      50.591  31.440  29.486  1.00  0.00           H  
ATOM   2546 1HD2 LEU A  77      52.099  32.231  31.996  1.00  0.00           H  
ATOM   2547 2HD2 LEU A  77      52.848  31.675  30.460  1.00  0.00           H  
ATOM   2548 3HD2 LEU A  77      53.351  33.237  31.192  1.00  0.00           H  
ATOM   2549  N   ASN A  78      53.214  35.638  26.639  1.00  0.00           N  
ATOM   2550  CA  ASN A  78      53.595  35.638  25.245  1.00  0.00           C  
ATOM   2551  C   ASN A  78      54.548  36.727  24.807  1.00  0.00           C  
ATOM   2552  O   ASN A  78      54.756  36.875  23.596  1.00  0.00           O  
ATOM   2553  CB  ASN A  78      52.291  35.673  24.429  1.00  0.00           C  
ATOM   2554  CG  ASN A  78      51.358  34.508  24.799  1.00  0.00           C  
ATOM   2555  ND2 ASN A  78      51.728  33.319  24.789  1.00  0.00           N  
ATOM   2556  OD1 ASN A  78      50.134  34.850  25.200  1.00  0.00           O  
ATOM   2557  H   ASN A  78      52.520  36.316  26.878  1.00  0.00           H  
ATOM   2558  HA  ASN A  78      54.185  34.726  25.067  1.00  0.00           H  
ATOM   2559  HB2 ASN A  78      51.774  36.628  24.606  1.00  0.00           H  
ATOM   2560  HB3 ASN A  78      52.528  35.629  23.357  1.00  0.00           H  
ATOM   2561 1HD2 ASN A  78      51.102  32.598  25.088  1.00  0.00           H  
ATOM   2562 2HD2 ASN A  78      52.651  33.085  24.483  1.00  0.00           H  
ATOM   2563  N   GLN A  79      55.120  37.524  25.723  1.00  0.00           N  
ATOM   2564  CA  GLN A  79      56.103  38.524  25.300  1.00  0.00           C  
ATOM   2565  C   GLN A  79      57.143  38.781  26.368  1.00  0.00           C  
ATOM   2566  O   GLN A  79      56.847  38.601  27.546  1.00  0.00           O  
ATOM   2567  CB  GLN A  79      55.414  39.854  24.924  1.00  0.00           C  
ATOM   2568  CG  GLN A  79      54.887  40.761  26.016  1.00  0.00           C  
ATOM   2569  CD  GLN A  79      54.075  41.966  25.527  1.00  0.00           C  
ATOM   2570  NE2 GLN A  79      53.211  41.838  24.508  1.00  0.00           N  
ATOM   2571  OE1 GLN A  79      54.183  43.055  26.102  1.00  0.00           O  
ATOM   2572  H   GLN A  79      54.931  37.499  26.706  1.00  0.00           H  
ATOM   2573  HA  GLN A  79      56.610  38.114  24.415  1.00  0.00           H  
ATOM   2574  HB2 GLN A  79      56.130  40.439  24.329  1.00  0.00           H  
ATOM   2575  HB3 GLN A  79      54.569  39.611  24.263  1.00  0.00           H  
ATOM   2576  HG2 GLN A  79      54.257  40.164  26.693  1.00  0.00           H  
ATOM   2577  HG3 GLN A  79      55.739  41.129  26.607  1.00  0.00           H  
ATOM   2578 1HE2 GLN A  79      52.660  42.621  24.218  1.00  0.00           H  
ATOM   2579 2HE2 GLN A  79      53.118  40.960  24.038  1.00  0.00           H  
ATOM   2580  N   ASN A  80      58.368  39.148  26.007  1.00  0.00           N  
ATOM   2581  CA  ASN A  80      59.399  39.409  26.988  1.00  0.00           C  
ATOM   2582  C   ASN A  80      59.104  40.630  27.881  1.00  0.00           C  
ATOM   2583  O   ASN A  80      58.884  41.754  27.438  1.00  0.00           O  
ATOM   2584  CB  ASN A  80      60.728  39.580  26.246  1.00  0.00           C  
ATOM   2585  CG  ASN A  80      61.936  39.896  27.141  1.00  0.00           C  
ATOM   2586  ND2 ASN A  80      62.821  40.758  26.636  1.00  0.00           N  
ATOM   2587  OD1 ASN A  80      62.095  39.415  28.276  1.00  0.00           O  
ATOM   2588  H   ASN A  80      58.660  39.270  25.058  1.00  0.00           H  
ATOM   2589  HA  ASN A  80      59.441  38.551  27.677  1.00  0.00           H  
ATOM   2590  HB2 ASN A  80      60.939  38.656  25.685  1.00  0.00           H  
ATOM   2591  HB3 ASN A  80      60.616  40.386  25.508  1.00  0.00           H  
ATOM   2592 1HD2 ASN A  80      63.623  41.023  27.171  1.00  0.00           H  
ATOM   2593 2HD2 ASN A  80      62.682  41.139  25.721  1.00  0.00           H  
ATOM   2594  N   ASN A  81      59.119  40.383  29.198  1.00  0.00           N  
ATOM   2595  CA  ASN A  81      58.867  41.421  30.178  1.00  0.00           C  
ATOM   2596  C   ASN A  81      60.187  42.002  30.671  1.00  0.00           C  
ATOM   2597  O   ASN A  81      60.232  43.095  31.220  1.00  0.00           O  
ATOM   2598  CB  ASN A  81      58.077  40.814  31.319  1.00  0.00           C  
ATOM   2599  CG  ASN A  81      56.647  40.527  30.940  1.00  0.00           C  
ATOM   2600  ND2 ASN A  81      55.788  41.489  30.624  1.00  0.00           N  
ATOM   2601  OD1 ASN A  81      56.266  39.363  30.922  1.00  0.00           O  
ATOM   2602  H   ASN A  81      59.301  39.483  29.592  1.00  0.00           H  
ATOM   2603  HA  ASN A  81      58.290  42.243  29.730  1.00  0.00           H  
ATOM   2604  HB2 ASN A  81      58.563  39.881  31.640  1.00  0.00           H  
ATOM   2605  HB3 ASN A  81      58.095  41.500  32.179  1.00  0.00           H  
ATOM   2606 1HD2 ASN A  81      54.847  41.258  30.378  1.00  0.00           H  
ATOM   2607 2HD2 ASN A  81      56.083  42.445  30.634  1.00  0.00           H  
ATOM   2608  N   GLY A  82      61.310  41.321  30.467  1.00  0.00           N  
ATOM   2609  CA  GLY A  82      62.594  41.772  30.961  1.00  0.00           C  
ATOM   2610  C   GLY A  82      62.783  41.461  32.439  1.00  0.00           C  
ATOM   2611  O   GLY A  82      63.764  41.923  33.011  1.00  0.00           O  
ATOM   2612  H   GLY A  82      61.349  40.458  29.964  1.00  0.00           H  
ATOM   2613  HA2 GLY A  82      63.397  41.293  30.381  1.00  0.00           H  
ATOM   2614  HA3 GLY A  82      62.686  42.857  30.801  1.00  0.00           H  
ATOM   2615  N   THR A  83      61.905  40.677  33.090  1.00  0.00           N  
ATOM   2616  CA  THR A  83      61.971  40.369  34.520  1.00  0.00           C  
ATOM   2617  C   THR A  83      61.950  38.853  34.849  1.00  0.00           C  
ATOM   2618  O   THR A  83      62.062  38.443  36.009  1.00  0.00           O  
ATOM   2619  CB  THR A  83      60.787  41.090  35.202  1.00  0.00           C  
ATOM   2620  CG2 THR A  83      60.776  42.625  35.051  1.00  0.00           C  
ATOM   2621  OG1 THR A  83      59.636  40.571  34.571  1.00  0.00           O  
ATOM   2622  H   THR A  83      61.131  40.241  32.630  1.00  0.00           H  
ATOM   2623  HA  THR A  83      62.942  40.722  34.900  1.00  0.00           H  
ATOM   2624  HB  THR A  83      60.848  40.913  36.287  1.00  0.00           H  
ATOM   2625  HG1 THR A  83      59.373  39.713  35.012  1.00  0.00           H  
ATOM   2626 1HG2 THR A  83      59.898  43.039  35.568  1.00  0.00           H  
ATOM   2627 2HG2 THR A  83      61.693  43.043  35.493  1.00  0.00           H  
ATOM   2628 3HG2 THR A  83      60.730  42.888  33.985  1.00  0.00           H  
ATOM   2629  N   GLU A  84      61.867  37.978  33.827  1.00  0.00           N  
ATOM   2630  CA  GLU A  84      61.674  36.549  34.026  1.00  0.00           C  
ATOM   2631  C   GLU A  84      62.944  35.847  34.397  1.00  0.00           C  
ATOM   2632  O   GLU A  84      64.038  36.248  33.998  1.00  0.00           O  
ATOM   2633  CB  GLU A  84      61.134  35.880  32.770  1.00  0.00           C  
ATOM   2634  CG  GLU A  84      59.863  36.473  32.202  1.00  0.00           C  
ATOM   2635  CD  GLU A  84      60.097  37.573  31.160  1.00  0.00           C  
ATOM   2636  OE1 GLU A  84      61.082  38.308  31.181  1.00  0.00           O  
ATOM   2637  OE2 GLU A  84      59.274  37.711  30.283  1.00  0.00           O1-
ATOM   2638  H   GLU A  84      61.934  38.247  32.866  1.00  0.00           H  
ATOM   2639  HA  GLU A  84      60.952  36.465  34.851  1.00  0.00           H  
ATOM   2640  HB2 GLU A  84      61.913  35.918  31.995  1.00  0.00           H  
ATOM   2641  HB3 GLU A  84      60.953  34.818  32.993  1.00  0.00           H  
ATOM   2642  HG2 GLU A  84      59.269  35.669  31.744  1.00  0.00           H  
ATOM   2643  HG3 GLU A  84      59.265  36.887  33.026  1.00  0.00           H  
ATOM   2644  N   GLN A  85      62.809  34.804  35.230  1.00  0.00           N  
ATOM   2645  CA  GLN A  85      63.918  33.888  35.495  1.00  0.00           C  
ATOM   2646  C   GLN A  85      63.286  32.523  35.274  1.00  0.00           C  
ATOM   2647  O   GLN A  85      62.173  32.259  35.728  1.00  0.00           O  
ATOM   2648  CB  GLN A  85      64.423  33.972  36.926  1.00  0.00           C  
ATOM   2649  CG  GLN A  85      65.030  35.308  37.315  1.00  0.00           C  
ATOM   2650  CD  GLN A  85      65.321  35.364  38.797  1.00  0.00           C  
ATOM   2651  NE2 GLN A  85      64.725  36.347  39.466  1.00  0.00           N  
ATOM   2652  OE1 GLN A  85      66.072  34.551  39.338  1.00  0.00           O  
ATOM   2653  H   GLN A  85      61.965  34.583  35.718  1.00  0.00           H  
ATOM   2654  HA  GLN A  85      64.786  34.110  34.858  1.00  0.00           H  
ATOM   2655  HB2 GLN A  85      63.589  33.753  37.607  1.00  0.00           H  
ATOM   2656  HB3 GLN A  85      65.178  33.186  37.078  1.00  0.00           H  
ATOM   2657  HG2 GLN A  85      65.958  35.472  36.749  1.00  0.00           H  
ATOM   2658  HG3 GLN A  85      64.340  36.120  37.042  1.00  0.00           H  
ATOM   2659 1HE2 GLN A  85      64.879  36.449  40.448  1.00  0.00           H  
ATOM   2660 2HE2 GLN A  85      64.122  36.984  38.986  1.00  0.00           H  
ATOM   2661  N   TYR A  86      64.024  31.643  34.586  1.00  0.00           N  
ATOM   2662  CA  TYR A  86      63.514  30.334  34.152  1.00  0.00           C  
ATOM   2663  C   TYR A  86      64.384  29.263  34.785  1.00  0.00           C  
ATOM   2664  O   TYR A  86      65.608  29.238  34.578  1.00  0.00           O  
ATOM   2665  CB  TYR A  86      63.601  30.169  32.626  1.00  0.00           C  
ATOM   2666  CG  TYR A  86      62.934  31.256  31.798  1.00  0.00           C  
ATOM   2667  CD1 TYR A  86      61.586  31.160  31.473  1.00  0.00           C  
ATOM   2668  CD2 TYR A  86      63.677  32.359  31.368  1.00  0.00           C  
ATOM   2669  CE1 TYR A  86      60.970  32.154  30.720  1.00  0.00           C  
ATOM   2670  CE2 TYR A  86      63.057  33.365  30.612  1.00  0.00           C  
ATOM   2671  CZ  TYR A  86      61.713  33.260  30.290  1.00  0.00           C  
ATOM   2672  OH  TYR A  86      61.120  34.250  29.532  1.00  0.00           O  
ATOM   2673  H   TYR A  86      64.972  31.814  34.320  1.00  0.00           H  
ATOM   2674  HA  TYR A  86      62.461  30.249  34.454  1.00  0.00           H  
ATOM   2675  HB2 TYR A  86      64.663  30.122  32.342  1.00  0.00           H  
ATOM   2676  HB3 TYR A  86      63.153  29.202  32.355  1.00  0.00           H  
ATOM   2677  HD1 TYR A  86      61.002  30.291  31.814  1.00  0.00           H  
ATOM   2678  HD2 TYR A  86      64.744  32.437  31.621  1.00  0.00           H  
ATOM   2679  HE1 TYR A  86      59.904  32.073  30.463  1.00  0.00           H  
ATOM   2680  HE2 TYR A  86      63.639  34.236  30.276  1.00  0.00           H  
ATOM   2681  HH  TYR A  86      61.795  34.956  29.318  1.00  0.00           H  
ATOM   2682  N   VAL A  87      63.739  28.379  35.561  1.00  0.00           N  
ATOM   2683  CA  VAL A  87      64.484  27.354  36.277  1.00  0.00           C  
ATOM   2684  C   VAL A  87      63.770  26.007  36.210  1.00  0.00           C  
ATOM   2685  O   VAL A  87      62.545  25.909  36.216  1.00  0.00           O  
ATOM   2686  CB  VAL A  87      64.707  27.934  37.746  1.00  0.00           C  
ATOM   2687  CG1 VAL A  87      63.410  28.071  38.497  1.00  0.00           C  
ATOM   2688  CG2 VAL A  87      65.623  27.013  38.533  1.00  0.00           C  
ATOM   2689  H   VAL A  87      62.748  28.357  35.696  1.00  0.00           H  
ATOM   2690  HA  VAL A  87      65.465  27.138  35.828  1.00  0.00           H  
ATOM   2691  HB  VAL A  87      65.158  28.931  37.637  1.00  0.00           H  
ATOM   2692 1HG1 VAL A  87      63.607  28.473  39.501  1.00  0.00           H  
ATOM   2693 2HG1 VAL A  87      62.741  28.757  37.954  1.00  0.00           H  
ATOM   2694 3HG1 VAL A  87      62.929  27.085  38.585  1.00  0.00           H  
ATOM   2695 1HG2 VAL A  87      65.771  27.418  39.544  1.00  0.00           H  
ATOM   2696 2HG2 VAL A  87      65.167  26.014  38.602  1.00  0.00           H  
ATOM   2697 3HG2 VAL A  87      66.594  26.938  38.021  1.00  0.00           H  
ATOM   2698  N   GLY A  88      64.559  24.943  36.076  1.00  0.00           N  
ATOM   2699  CA  GLY A  88      64.044  23.586  35.997  1.00  0.00           C  
ATOM   2700  C   GLY A  88      63.563  23.032  37.340  1.00  0.00           C  
ATOM   2701  O   GLY A  88      63.958  23.484  38.419  1.00  0.00           O  
ATOM   2702  H   GLY A  88      65.557  25.001  36.020  1.00  0.00           H  
ATOM   2703  HA2 GLY A  88      63.211  23.560  35.281  1.00  0.00           H  
ATOM   2704  HA3 GLY A  88      64.830  22.927  35.600  1.00  0.00           H  
ATOM   2705  N   VAL A  89      62.610  22.092  37.270  1.00  0.00           N  
ATOM   2706  CA  VAL A  89      62.142  21.401  38.458  1.00  0.00           C  
ATOM   2707  C   VAL A  89      63.051  20.192  38.619  1.00  0.00           C  
ATOM   2708  O   VAL A  89      63.248  19.396  37.695  1.00  0.00           O  
ATOM   2709  CB  VAL A  89      60.708  20.987  38.257  1.00  0.00           C  
ATOM   2710  CG1 VAL A  89      60.234  20.074  39.387  1.00  0.00           C  
ATOM   2711  CG2 VAL A  89      59.857  22.236  38.259  1.00  0.00           C  
ATOM   2712  H   VAL A  89      62.164  21.807  36.422  1.00  0.00           H  
ATOM   2713  HA  VAL A  89      62.176  22.035  39.357  1.00  0.00           H  
ATOM   2714  HB  VAL A  89      60.622  20.437  37.308  1.00  0.00           H  
ATOM   2715 1HG1 VAL A  89      59.186  19.789  39.214  1.00  0.00           H  
ATOM   2716 2HG1 VAL A  89      60.860  19.171  39.418  1.00  0.00           H  
ATOM   2717 3HG1 VAL A  89      60.313  20.608  40.348  1.00  0.00           H  
ATOM   2718 1HG2 VAL A  89      58.801  21.961  38.113  1.00  0.00           H  
ATOM   2719 2HG2 VAL A  89      59.970  22.757  39.220  1.00  0.00           H  
ATOM   2720 3HG2 VAL A  89      60.178  22.900  37.442  1.00  0.00           H  
ATOM   2721  N   GLN A  90      63.708  20.120  39.763  1.00  0.00           N  
ATOM   2722  CA  GLN A  90      64.577  19.011  40.060  1.00  0.00           C  
ATOM   2723  C   GLN A  90      63.928  17.879  40.870  1.00  0.00           C  
ATOM   2724  O   GLN A  90      64.309  16.723  40.704  1.00  0.00           O  
ATOM   2725  CB  GLN A  90      65.777  19.582  40.772  1.00  0.00           C  
ATOM   2726  CG  GLN A  90      66.771  18.584  41.378  1.00  0.00           C  
ATOM   2727  CD  GLN A  90      67.781  19.323  42.242  1.00  0.00           C  
ATOM   2728  NE2 GLN A  90      68.874  19.745  41.613  1.00  0.00           N  
ATOM   2729  OE1 GLN A  90      67.595  19.564  43.438  1.00  0.00           O  
ATOM   2730  H   GLN A  90      63.652  20.808  40.485  1.00  0.00           H  
ATOM   2731  HA  GLN A  90      64.852  18.520  39.114  1.00  0.00           H  
ATOM   2732  HB2 GLN A  90      66.324  20.220  40.063  1.00  0.00           H  
ATOM   2733  HB3 GLN A  90      65.415  20.235  41.579  1.00  0.00           H  
ATOM   2734  HG2 GLN A  90      66.234  17.838  41.983  1.00  0.00           H  
ATOM   2735  HG3 GLN A  90      67.290  18.036  40.578  1.00  0.00           H  
ATOM   2736 1HE2 GLN A  90      69.566  20.269  42.110  1.00  0.00           H  
ATOM   2737 2HE2 GLN A  90      69.004  19.539  40.643  1.00  0.00           H  
ATOM   2738  N   LYS A  91      62.963  18.124  41.753  1.00  0.00           N  
ATOM   2739  CA  LYS A  91      62.392  17.064  42.555  1.00  0.00           C  
ATOM   2740  C   LYS A  91      60.959  17.423  42.830  1.00  0.00           C  
ATOM   2741  O   LYS A  91      60.709  18.566  43.181  1.00  0.00           O  
ATOM   2742  CB  LYS A  91      63.187  16.951  43.843  1.00  0.00           C  
ATOM   2743  CG  LYS A  91      62.649  15.854  44.710  1.00  0.00           C  
ATOM   2744  CD  LYS A  91      63.509  15.752  45.927  1.00  0.00           C  
ATOM   2745  CE  LYS A  91      63.215  14.361  46.433  1.00  0.00           C  
ATOM   2746  NZ  LYS A  91      64.171  13.977  47.447  1.00  0.00           N1+
ATOM   2747  H   LYS A  91      62.574  19.030  41.920  1.00  0.00           H  
ATOM   2748  HA  LYS A  91      62.430  16.093  42.039  1.00  0.00           H  
ATOM   2749  HB2 LYS A  91      64.245  16.756  43.611  1.00  0.00           H  
ATOM   2750  HB3 LYS A  91      63.149  17.907  44.387  1.00  0.00           H  
ATOM   2751  HG2 LYS A  91      61.607  16.066  44.993  1.00  0.00           H  
ATOM   2752  HG3 LYS A  91      62.645  14.900  44.162  1.00  0.00           H  
ATOM   2753  HD2 LYS A  91      64.575  15.880  45.685  1.00  0.00           H  
ATOM   2754  HD3 LYS A  91      63.254  16.519  46.672  1.00  0.00           H  
ATOM   2755  HE2 LYS A  91      62.196  14.323  46.847  1.00  0.00           H  
ATOM   2756  HE3 LYS A  91      63.249  13.647  45.598  1.00  0.00           H  
ATOM   2757  HZ1 LYS A  91      64.121  12.989  47.595  1.00  0.00           H  
ATOM   2758  HZ2 LYS A  91      65.093  14.223  47.147  1.00  0.00           H  
ATOM   2759  HZ3 LYS A  91      63.961  14.453  48.301  1.00  0.00           H  
ATOM   2760  N   ILE A  92      60.002  16.508  42.676  1.00  0.00           N  
ATOM   2761  CA  ILE A  92      58.605  16.768  43.006  1.00  0.00           C  
ATOM   2762  C   ILE A  92      58.176  15.943  44.237  1.00  0.00           C  
ATOM   2763  O   ILE A  92      58.388  14.724  44.264  1.00  0.00           O  
ATOM   2764  CB  ILE A  92      57.737  16.417  41.787  1.00  0.00           C  
ATOM   2765  CG1 ILE A  92      58.124  17.333  40.624  1.00  0.00           C  
ATOM   2766  CG2 ILE A  92      56.251  16.550  42.128  1.00  0.00           C  
ATOM   2767  CD1 ILE A  92      57.544  16.939  39.229  1.00  0.00           C  
ATOM   2768  H   ILE A  92      60.172  15.587  42.326  1.00  0.00           H  
ATOM   2769  HA  ILE A  92      58.476  17.831  43.257  1.00  0.00           H  
ATOM   2770  HB  ILE A  92      57.912  15.371  41.494  1.00  0.00           H  
ATOM   2771 2HG1 ILE A  92      57.794  18.356  40.863  1.00  0.00           H  
ATOM   2772 3HG1 ILE A  92      59.221  17.358  40.551  1.00  0.00           H  
ATOM   2773 1HG2 ILE A  92      55.647  16.296  41.245  1.00  0.00           H  
ATOM   2774 2HG2 ILE A  92      56.001  15.866  42.953  1.00  0.00           H  
ATOM   2775 3HG2 ILE A  92      56.037  17.585  42.433  1.00  0.00           H  
ATOM   2776 1HD1 ILE A  92      57.884  17.661  38.473  1.00  0.00           H  
ATOM   2777 2HD1 ILE A  92      57.895  15.932  38.957  1.00  0.00           H  
ATOM   2778 3HD1 ILE A  92      56.445  16.945  39.273  1.00  0.00           H  
ATOM   2779  N   VAL A  93      57.556  16.545  45.269  1.00  0.00           N  
ATOM   2780  CA  VAL A  93      57.140  15.832  46.476  1.00  0.00           C  
ATOM   2781  C   VAL A  93      55.655  16.090  46.566  1.00  0.00           C  
ATOM   2782  O   VAL A  93      55.263  17.225  46.854  1.00  0.00           O  
ATOM   2783  CB  VAL A  93      57.886  16.394  47.738  1.00  0.00           C  
ATOM   2784  CG1 VAL A  93      57.499  15.558  48.938  1.00  0.00           C  
ATOM   2785  CG2 VAL A  93      59.395  16.338  47.602  1.00  0.00           C  
ATOM   2786  H   VAL A  93      57.335  17.520  45.282  1.00  0.00           H  
ATOM   2787  HA  VAL A  93      57.379  14.759  46.438  1.00  0.00           H  
ATOM   2788  HB  VAL A  93      57.592  17.449  47.848  1.00  0.00           H  
ATOM   2789 1HG1 VAL A  93      58.014  15.941  49.833  1.00  0.00           H  
ATOM   2790 2HG1 VAL A  93      56.411  15.614  49.091  1.00  0.00           H  
ATOM   2791 3HG1 VAL A  93      57.792  14.512  48.767  1.00  0.00           H  
ATOM   2792 1HG2 VAL A  93      59.862  16.743  48.512  1.00  0.00           H  
ATOM   2793 2HG2 VAL A  93      59.713  15.293  47.462  1.00  0.00           H  
ATOM   2794 3HG2 VAL A  93      59.709  16.934  46.734  1.00  0.00           H  
ATOM   2795  N   VAL A  94      54.780  15.124  46.232  1.00  0.00           N  
ATOM   2796  CA  VAL A  94      53.358  15.414  46.380  1.00  0.00           C  
ATOM   2797  C   VAL A  94      52.965  14.786  47.695  1.00  0.00           C  
ATOM   2798  O   VAL A  94      53.723  13.997  48.274  1.00  0.00           O  
ATOM   2799  CB  VAL A  94      52.401  14.913  45.138  1.00  0.00           C  
ATOM   2800  CG1 VAL A  94      53.290  14.625  43.950  1.00  0.00           C  
ATOM   2801  CG2 VAL A  94      51.486  13.787  45.466  1.00  0.00           C  
ATOM   2802  H   VAL A  94      55.012  14.213  45.890  1.00  0.00           H  
ATOM   2803  HA  VAL A  94      53.200  16.503  46.363  1.00  0.00           H  
ATOM   2804  HB  VAL A  94      51.701  15.727  44.898  1.00  0.00           H  
ATOM   2805 1HG1 VAL A  94      52.673  14.287  43.103  1.00  0.00           H  
ATOM   2806 2HG1 VAL A  94      53.832  15.539  43.667  1.00  0.00           H  
ATOM   2807 3HG1 VAL A  94      54.011  13.838  44.214  1.00  0.00           H  
ATOM   2808 1HG2 VAL A  94      50.893  13.526  44.578  1.00  0.00           H  
ATOM   2809 2HG2 VAL A  94      52.077  12.915  45.782  1.00  0.00           H  
ATOM   2810 3HG2 VAL A  94      50.812  14.089  46.282  1.00  0.00           H  
ATOM   2811  N   HIS A  95      51.860  15.276  48.247  1.00  0.00           N  
ATOM   2812  CA  HIS A  95      51.397  14.810  49.525  1.00  0.00           C  
ATOM   2813  C   HIS A  95      51.139  13.293  49.456  1.00  0.00           C  
ATOM   2814  O   HIS A  95      50.432  12.842  48.547  1.00  0.00           O  
ATOM   2815  CB  HIS A  95      50.143  15.580  49.858  1.00  0.00           C  
ATOM   2816  CG  HIS A  95      49.806  15.385  51.311  1.00  0.00           C  
ATOM   2817  CD2 HIS A  95      50.117  16.188  52.325  1.00  0.00           C  
ATOM   2818  ND1 HIS A  95      49.164  14.293  51.821  1.00  0.00           N  
ATOM   2819  CE1 HIS A  95      49.127  14.472  53.106  1.00  0.00           C  
ATOM   2820  NE2 HIS A  95      49.695  15.610  53.426  1.00  0.00           N  
ATOM   2821  H   HIS A  95      51.288  15.982  47.829  1.00  0.00           H  
ATOM   2822  HA  HIS A  95      52.145  14.975  50.314  1.00  0.00           H  
ATOM   2823  HB2 HIS A  95      50.289  16.649  49.645  1.00  0.00           H  
ATOM   2824  HB3 HIS A  95      49.310  15.236  49.228  1.00  0.00           H  
ATOM   2825  HD2 HIS A  95      50.632  17.157  52.255  1.00  0.00           H  
ATOM   2826  HE1 HIS A  95      48.680  13.769  53.824  1.00  0.00           H  
ATOM   2827  HE2 HIS A  95      49.791  15.976  54.353  1.00  0.00           H  
ATOM   2828  N   PRO A  96      51.644  12.495  50.428  1.00  0.00           N  
ATOM   2829  CA  PRO A  96      51.460  11.038  50.525  1.00  0.00           C  
ATOM   2830  C   PRO A  96      50.032  10.517  50.395  1.00  0.00           C  
ATOM   2831  O   PRO A  96      49.804   9.398  49.951  1.00  0.00           O  
ATOM   2832  CB  PRO A  96      52.089  10.675  51.872  1.00  0.00           C  
ATOM   2833  CG  PRO A  96      53.111  11.733  52.177  1.00  0.00           C  
ATOM   2834  CD  PRO A  96      52.476  12.979  51.556  1.00  0.00           C  
ATOM   2835  HA  PRO A  96      51.933  10.549  49.660  1.00  0.00           H  
ATOM   2836  HB2 PRO A  96      51.325  10.634  52.661  1.00  0.00           H  
ATOM   2837  HB3 PRO A  96      52.560   9.682  51.826  1.00  0.00           H  
ATOM   2838  HG2 PRO A  96      53.272  11.848  53.258  1.00  0.00           H  
ATOM   2839  HG3 PRO A  96      54.088  11.502  51.728  1.00  0.00           H  
ATOM   2840  HD2 PRO A  96      51.864  13.518  52.294  1.00  0.00           H  
ATOM   2841  HD3 PRO A  96      53.247  13.680  51.204  1.00  0.00           H  
ATOM   2842  N   TYR A  97      49.052  11.307  50.824  1.00  0.00           N  
ATOM   2843  CA  TYR A  97      47.659  10.951  50.742  1.00  0.00           C  
ATOM   2844  C   TYR A  97      46.899  11.419  49.516  1.00  0.00           C  
ATOM   2845  O   TYR A  97      45.685  11.192  49.464  1.00  0.00           O  
ATOM   2846  CB  TYR A  97      46.957  11.470  51.961  1.00  0.00           C  
ATOM   2847  CG  TYR A  97      47.304  10.771  53.268  1.00  0.00           C  
ATOM   2848  CD1 TYR A  97      48.035   9.577  53.266  1.00  0.00           C  
ATOM   2849  CD2 TYR A  97      46.798  11.272  54.464  1.00  0.00           C  
ATOM   2850  CE1 TYR A  97      48.244   8.868  54.444  1.00  0.00           C  
ATOM   2851  CE2 TYR A  97      47.009  10.564  55.657  1.00  0.00           C  
ATOM   2852  CZ  TYR A  97      47.727   9.360  55.641  1.00  0.00           C  
ATOM   2853  OH  TYR A  97      47.913   8.615  56.784  1.00  0.00           O  
ATOM   2854  H   TYR A  97      49.212  12.205  51.234  1.00  0.00           H  
ATOM   2855  HA  TYR A  97      47.662   9.855  50.666  1.00  0.00           H  
ATOM   2856  HB2 TYR A  97      47.188  12.539  52.067  1.00  0.00           H  
ATOM   2857  HB3 TYR A  97      45.872  11.388  51.799  1.00  0.00           H  
ATOM   2858  HD1 TYR A  97      48.449   9.193  52.322  1.00  0.00           H  
ATOM   2859  HD2 TYR A  97      46.235  12.218  54.473  1.00  0.00           H  
ATOM   2860  HE1 TYR A  97      48.813   7.927  54.431  1.00  0.00           H  
ATOM   2861  HE2 TYR A  97      46.611  10.954  56.606  1.00  0.00           H  
ATOM   2862  HH  TYR A  97      47.495   9.085  57.560  1.00  0.00           H  
ATOM   2863  N   TRP A  98      47.550  12.107  48.546  1.00  0.00           N  
ATOM   2864  CA  TRP A  98      46.876  12.586  47.332  1.00  0.00           C  
ATOM   2865  C   TRP A  98      46.388  11.397  46.522  1.00  0.00           C  
ATOM   2866  O   TRP A  98      47.132  10.445  46.304  1.00  0.00           O  
ATOM   2867  CB  TRP A  98      47.844  13.448  46.411  1.00  0.00           C  
ATOM   2868  CG  TRP A  98      47.307  13.765  45.001  1.00  0.00           C  
ATOM   2869  CD1 TRP A  98      47.969  13.335  43.869  1.00  0.00           C  
ATOM   2870  CD2 TRP A  98      46.141  14.441  44.694  1.00  0.00           C  
ATOM   2871  CE2 TRP A  98      46.136  14.382  43.282  1.00  0.00           C  
ATOM   2872  CE3 TRP A  98      45.092  15.084  45.357  1.00  0.00           C  
ATOM   2873  NE1 TRP A  98      47.226  13.733  42.848  1.00  0.00           N  
ATOM   2874  CZ2 TRP A  98      45.094  14.960  42.555  1.00  0.00           C  
ATOM   2875  CZ3 TRP A  98      44.052  15.661  44.627  1.00  0.00           C  
ATOM   2876  CH2 TRP A  98      44.050  15.598  43.219  1.00  0.00           C  
ATOM   2877  H   TRP A  98      48.523  12.334  48.587  1.00  0.00           H  
ATOM   2878  HA  TRP A  98      46.039  13.223  47.651  1.00  0.00           H  
ATOM   2879  HB2 TRP A  98      48.061  14.397  46.924  1.00  0.00           H  
ATOM   2880  HB3 TRP A  98      48.798  12.911  46.309  1.00  0.00           H  
ATOM   2881  HD1 TRP A  98      48.916  12.778  43.824  1.00  0.00           H  
ATOM   2882  HE1 TRP A  98      47.445  13.571  41.886  1.00  0.00           H  
ATOM   2883  HE3 TRP A  98      45.085  15.136  46.456  1.00  0.00           H  
ATOM   2884  HZ2 TRP A  98      45.097  14.912  41.456  1.00  0.00           H  
ATOM   2885  HZ3 TRP A  98      43.229  16.167  45.153  1.00  0.00           H  
ATOM   2886  HH2 TRP A  98      43.228  16.053  42.648  1.00  0.00           H  
ATOM   2887  N   ASN A  99      45.144  11.449  46.066  1.00  0.00           N  
ATOM   2888  CA  ASN A  99      44.610  10.411  45.207  1.00  0.00           C  
ATOM   2889  C   ASN A  99      44.001  11.119  43.999  1.00  0.00           C  
ATOM   2890  O   ASN A  99      42.983  11.797  44.112  1.00  0.00           O  
ATOM   2891  CB  ASN A  99      43.553   9.595  45.991  1.00  0.00           C  
ATOM   2892  CG  ASN A  99      42.734   8.596  45.174  1.00  0.00           C  
ATOM   2893  ND2 ASN A  99      41.704   8.113  45.645  1.00  0.00           N  
ATOM   2894  OD1 ASN A  99      43.075   8.243  43.937  1.00  0.00           O  
ATOM   2895  H   ASN A  99      44.502  12.186  46.276  1.00  0.00           H  
ATOM   2896  HA  ASN A  99      45.383   9.703  44.873  1.00  0.00           H  
ATOM   2897  HB2 ASN A  99      44.065   9.047  46.796  1.00  0.00           H  
ATOM   2898  HB3 ASN A  99      42.860  10.300  46.474  1.00  0.00           H  
ATOM   2899 1HD2 ASN A  99      41.155   7.479  45.101  1.00  0.00           H  
ATOM   2900 2HD2 ASN A  99      41.417   8.357  46.572  1.00  0.00           H  
ATOM   2901  N   THR A 100      44.593  10.932  42.814  1.00  0.00           N  
ATOM   2902  CA  THR A 100      44.101  11.515  41.556  1.00  0.00           C  
ATOM   2903  C   THR A 100      42.631  11.293  41.204  1.00  0.00           C  
ATOM   2904  O   THR A 100      41.973  12.141  40.576  1.00  0.00           O  
ATOM   2905  CB  THR A 100      44.891  10.989  40.368  1.00  0.00           C  
ATOM   2906  CG2 THR A 100      44.654  11.839  39.167  1.00  0.00           C  
ATOM   2907  OG1 THR A 100      46.265  11.048  40.665  1.00  0.00           O  
ATOM   2908  H   THR A 100      45.418  10.378  42.699  1.00  0.00           H  
ATOM   2909  HA  THR A 100      44.233  12.590  41.747  1.00  0.00           H  
ATOM   2910  HB  THR A 100      44.568   9.955  40.168  1.00  0.00           H  
ATOM   2911  HG1 THR A 100      46.782  10.592  39.941  1.00  0.00           H  
ATOM   2912 1HG2 THR A 100      45.233  11.444  38.318  1.00  0.00           H  
ATOM   2913 2HG2 THR A 100      43.584  11.832  38.915  1.00  0.00           H  
ATOM   2914 3HG2 THR A 100      44.974  12.870  39.380  1.00  0.00           H  
ATOM   2915  N   ASP A 101      42.155  10.088  41.604  1.00  0.00           N  
ATOM   2916  CA  ASP A 101      40.776   9.656  41.374  1.00  0.00           C  
ATOM   2917  C   ASP A 101      39.780  10.270  42.348  1.00  0.00           C  
ATOM   2918  O   ASP A 101      38.571  10.031  42.250  1.00  0.00           O  
ATOM   2919  CB  ASP A 101      40.635   8.124  41.473  1.00  0.00           C  
ATOM   2920  CG  ASP A 101      41.490   7.281  40.533  1.00  0.00           C  
ATOM   2921  OD1 ASP A 101      41.989   7.757  39.508  1.00  0.00           O  
ATOM   2922  OD2 ASP A 101      41.664   6.111  40.863  1.00  0.00           O1-
ATOM   2923  H   ASP A 101      42.713   9.411  42.083  1.00  0.00           H  
ATOM   2924  HA  ASP A 101      40.542  10.005  40.357  1.00  0.00           H  
ATOM   2925  HB2 ASP A 101      40.871   7.827  42.506  1.00  0.00           H  
ATOM   2926  HB3 ASP A 101      39.581   7.866  41.299  1.00  0.00           H  
ATOM   2927  N   ASP A 102      40.273  11.046  43.323  1.00  0.00           N  
ATOM   2928  CA  ASP A 102      39.392  11.736  44.222  1.00  0.00           C  
ATOM   2929  C   ASP A 102      40.001  13.082  44.675  1.00  0.00           C  
ATOM   2930  O   ASP A 102      40.561  13.188  45.776  1.00  0.00           O  
ATOM   2931  CB  ASP A 102      39.115  10.823  45.419  1.00  0.00           C  
ATOM   2932  CG  ASP A 102      37.993  11.283  46.334  1.00  0.00           C  
ATOM   2933  OD1 ASP A 102      37.316  12.264  46.050  1.00  0.00           O  
ATOM   2934  OD2 ASP A 102      37.779  10.622  47.344  1.00  0.00           O1-
ATOM   2935  H   ASP A 102      41.248  11.196  43.490  1.00  0.00           H  
ATOM   2936  HA  ASP A 102      38.447  11.971  43.709  1.00  0.00           H  
ATOM   2937  HB2 ASP A 102      38.872   9.817  45.044  1.00  0.00           H  
ATOM   2938  HB3 ASP A 102      40.037  10.732  46.011  1.00  0.00           H  
ATOM   2939  N   VAL A 103      39.880  14.147  43.850  1.00  0.00           N  
ATOM   2940  CA  VAL A 103      40.312  15.471  44.281  1.00  0.00           C  
ATOM   2941  C   VAL A 103      39.431  15.938  45.458  1.00  0.00           C  
ATOM   2942  O   VAL A 103      39.881  16.755  46.270  1.00  0.00           O  
ATOM   2943  CB  VAL A 103      40.229  16.458  43.044  1.00  0.00           C  
ATOM   2944  CG1 VAL A 103      38.789  16.851  42.724  1.00  0.00           C  
ATOM   2945  CG2 VAL A 103      41.040  17.712  43.351  1.00  0.00           C  
ATOM   2946  H   VAL A 103      39.503  14.107  42.924  1.00  0.00           H  
ATOM   2947  HA  VAL A 103      41.354  15.450  44.634  1.00  0.00           H  
ATOM   2948  HB  VAL A 103      40.637  15.938  42.166  1.00  0.00           H  
ATOM   2949 1HG1 VAL A 103      38.779  17.536  41.862  1.00  0.00           H  
ATOM   2950 2HG1 VAL A 103      38.207  15.950  42.483  1.00  0.00           H  
ATOM   2951 3HG1 VAL A 103      38.342  17.354  43.595  1.00  0.00           H  
ATOM   2952 1HG2 VAL A 103      40.985  18.402  42.497  1.00  0.00           H  
ATOM   2953 2HG2 VAL A 103      40.631  18.204  44.246  1.00  0.00           H  
ATOM   2954 3HG2 VAL A 103      42.088  17.436  43.534  1.00  0.00           H  
ATOM   2955  N   ALA A 104      38.184  15.441  45.608  1.00  0.00           N  
ATOM   2956  CA  ALA A 104      37.284  15.852  46.682  1.00  0.00           C  
ATOM   2957  C   ALA A 104      37.682  15.326  48.063  1.00  0.00           C  
ATOM   2958  O   ALA A 104      37.209  15.818  49.090  1.00  0.00           O  
ATOM   2959  CB  ALA A 104      35.867  15.383  46.380  1.00  0.00           C  
ATOM   2960  H   ALA A 104      37.791  14.757  44.993  1.00  0.00           H  
ATOM   2961  HA  ALA A 104      37.345  16.950  46.719  1.00  0.00           H  
ATOM   2962  HB1 ALA A 104      35.194  15.696  47.193  1.00  0.00           H  
ATOM   2963  HB2 ALA A 104      35.527  15.827  45.432  1.00  0.00           H  
ATOM   2964  HB3 ALA A 104      35.852  14.286  46.295  1.00  0.00           H  
ATOM   2965  N   ALA A 105      38.555  14.313  48.091  1.00  0.00           N  
ATOM   2966  CA  ALA A 105      39.156  13.880  49.350  1.00  0.00           C  
ATOM   2967  C   ALA A 105      40.177  14.905  49.901  1.00  0.00           C  
ATOM   2968  O   ALA A 105      40.488  14.862  51.087  1.00  0.00           O  
ATOM   2969  CB  ALA A 105      39.879  12.546  49.151  1.00  0.00           C  
ATOM   2970  H   ALA A 105      38.849  13.797  47.285  1.00  0.00           H  
ATOM   2971  HA  ALA A 105      38.335  13.782  50.074  1.00  0.00           H  
ATOM   2972  HB1 ALA A 105      40.328  12.228  50.103  1.00  0.00           H  
ATOM   2973  HB2 ALA A 105      39.160  11.787  48.813  1.00  0.00           H  
ATOM   2974  HB3 ALA A 105      40.669  12.665  48.396  1.00  0.00           H  
ATOM   2975  N   GLY A 106      40.712  15.853  49.120  1.00  0.00           N  
ATOM   2976  CA  GLY A 106      41.687  16.804  49.604  1.00  0.00           C  
ATOM   2977  C   GLY A 106      43.072  16.384  49.248  1.00  0.00           C  
ATOM   2978  O   GLY A 106      43.272  15.623  48.309  1.00  0.00           O  
ATOM   2979  H   GLY A 106      40.475  15.971  48.155  1.00  0.00           H  
ATOM   2980  HA2 GLY A 106      41.479  17.796  49.176  1.00  0.00           H  
ATOM   2981  HA3 GLY A 106      41.599  16.900  50.697  1.00  0.00           H  
ATOM   2982  N   TYR A 107      44.027  16.932  50.014  1.00  0.00           N  
ATOM   2983  CA  TYR A 107      45.462  16.735  49.896  1.00  0.00           C  
ATOM   2984  C   TYR A 107      45.986  17.151  48.526  1.00  0.00           C  
ATOM   2985  O   TYR A 107      47.042  16.702  48.076  1.00  0.00           O  
ATOM   2986  CB  TYR A 107      45.875  15.269  50.139  1.00  0.00           C  
ATOM   2987  CG  TYR A 107      45.265  14.725  51.423  1.00  0.00           C  
ATOM   2988  CD1 TYR A 107      45.813  15.050  52.660  1.00  0.00           C  
ATOM   2989  CD2 TYR A 107      44.117  13.922  51.362  1.00  0.00           C  
ATOM   2990  CE1 TYR A 107      45.211  14.584  53.829  1.00  0.00           C  
ATOM   2991  CE2 TYR A 107      43.517  13.451  52.520  1.00  0.00           C  
ATOM   2992  CZ  TYR A 107      44.068  13.784  53.748  1.00  0.00           C  
ATOM   2993  OH  TYR A 107      43.496  13.286  54.905  1.00  0.00           O  
ATOM   2994  H   TYR A 107      43.797  17.550  50.766  1.00  0.00           H  
ATOM   2995  HA  TYR A 107      45.906  17.375  50.673  1.00  0.00           H  
ATOM   2996  HB2 TYR A 107      45.555  14.650  49.288  1.00  0.00           H  
ATOM   2997  HB3 TYR A 107      46.972  15.199  50.195  1.00  0.00           H  
ATOM   2998  HD1 TYR A 107      46.717  15.673  52.716  1.00  0.00           H  
ATOM   2999  HD2 TYR A 107      43.686  13.664  50.384  1.00  0.00           H  
ATOM   3000  HE1 TYR A 107      45.635  14.844  54.810  1.00  0.00           H  
ATOM   3001  HE2 TYR A 107      42.616  12.823  52.466  1.00  0.00           H  
ATOM   3002  HH  TYR A 107      42.692  12.739  54.671  1.00  0.00           H  
ATOM   3003  N   ASP A 108      45.308  18.085  47.868  1.00  0.00           N  
ATOM   3004  CA  ASP A 108      45.790  18.553  46.578  1.00  0.00           C  
ATOM   3005  C   ASP A 108      46.869  19.622  46.736  1.00  0.00           C  
ATOM   3006  O   ASP A 108      46.614  20.833  46.630  1.00  0.00           O  
ATOM   3007  CB  ASP A 108      44.608  19.083  45.782  1.00  0.00           C  
ATOM   3008  CG  ASP A 108      44.879  19.231  44.287  1.00  0.00           C  
ATOM   3009  OD1 ASP A 108      45.947  18.829  43.840  1.00  0.00           O  
ATOM   3010  OD2 ASP A 108      44.006  19.738  43.576  1.00  0.00           O1-
ATOM   3011  H   ASP A 108      44.463  18.512  48.191  1.00  0.00           H  
ATOM   3012  HA  ASP A 108      46.255  17.713  46.040  1.00  0.00           H  
ATOM   3013  HB2 ASP A 108      43.751  18.408  45.923  1.00  0.00           H  
ATOM   3014  HB3 ASP A 108      44.316  20.063  46.189  1.00  0.00           H  
ATOM   3015  N   ILE A 109      48.089  19.127  46.987  1.00  0.00           N  
ATOM   3016  CA  ILE A 109      49.255  19.971  47.206  1.00  0.00           C  
ATOM   3017  C   ILE A 109      50.553  19.207  46.948  1.00  0.00           C  
ATOM   3018  O   ILE A 109      50.676  18.004  47.204  1.00  0.00           O  
ATOM   3019  CB  ILE A 109      49.190  20.578  48.671  1.00  0.00           C  
ATOM   3020  CG1 ILE A 109      50.354  21.561  48.913  1.00  0.00           C  
ATOM   3021  CG2 ILE A 109      49.215  19.446  49.696  1.00  0.00           C  
ATOM   3022  CD1 ILE A 109      50.157  22.325  50.259  1.00  0.00           C  
ATOM   3023  H   ILE A 109      48.284  18.148  47.042  1.00  0.00           H  
ATOM   3024  HA  ILE A 109      49.246  20.803  46.486  1.00  0.00           H  
ATOM   3025  HB  ILE A 109      48.251  21.142  48.780  1.00  0.00           H  
ATOM   3026 2HG1 ILE A 109      51.306  21.011  48.934  1.00  0.00           H  
ATOM   3027 3HG1 ILE A 109      50.414  22.279  48.084  1.00  0.00           H  
ATOM   3028 1HG2 ILE A 109      49.170  19.869  50.711  1.00  0.00           H  
ATOM   3029 2HG2 ILE A 109      48.351  18.786  49.535  1.00  0.00           H  
ATOM   3030 3HG2 ILE A 109      50.143  18.868  49.581  1.00  0.00           H  
ATOM   3031 1HD1 ILE A 109      50.995  23.018  50.414  1.00  0.00           H  
ATOM   3032 2HD1 ILE A 109      49.214  22.890  50.224  1.00  0.00           H  
ATOM   3033 3HD1 ILE A 109      50.120  21.603  51.089  1.00  0.00           H  
ATOM   3034  N   ALA A 110      51.524  19.921  46.362  1.00  0.00           N  
ATOM   3035  CA  ALA A 110      52.800  19.346  46.010  1.00  0.00           C  
ATOM   3036  C   ALA A 110      53.826  20.449  46.141  1.00  0.00           C  
ATOM   3037  O   ALA A 110      53.490  21.642  46.054  1.00  0.00           O  
ATOM   3038  CB  ALA A 110      52.783  18.844  44.563  1.00  0.00           C  
ATOM   3039  H   ALA A 110      51.435  20.890  46.131  1.00  0.00           H  
ATOM   3040  HA  ALA A 110      53.030  18.492  46.666  1.00  0.00           H  
ATOM   3041  HB1 ALA A 110      53.763  18.410  44.313  1.00  0.00           H  
ATOM   3042  HB2 ALA A 110      52.003  18.076  44.448  1.00  0.00           H  
ATOM   3043  HB3 ALA A 110      52.572  19.684  43.884  1.00  0.00           H  
ATOM   3044  N   LEU A 111      55.068  20.052  46.409  1.00  0.00           N  
ATOM   3045  CA  LEU A 111      56.184  20.974  46.561  1.00  0.00           C  
ATOM   3046  C   LEU A 111      57.227  20.618  45.523  1.00  0.00           C  
ATOM   3047  O   LEU A 111      57.558  19.441  45.352  1.00  0.00           O  
ATOM   3048  CB  LEU A 111      56.849  20.883  47.954  1.00  0.00           C  
ATOM   3049  CG  LEU A 111      55.959  21.176  49.143  1.00  0.00           C  
ATOM   3050  CD1 LEU A 111      56.735  20.981  50.434  1.00  0.00           C  
ATOM   3051  CD2 LEU A 111      55.467  22.617  49.063  1.00  0.00           C  
ATOM   3052  H   LEU A 111      55.322  19.092  46.525  1.00  0.00           H  
ATOM   3053  HA  LEU A 111      55.795  21.997  46.439  1.00  0.00           H  
ATOM   3054  HB2 LEU A 111      57.263  19.871  48.073  1.00  0.00           H  
ATOM   3055  HB3 LEU A 111      57.698  21.583  47.978  1.00  0.00           H  
ATOM   3056  HG  LEU A 111      55.100  20.489  49.127  1.00  0.00           H  
ATOM   3057 1HD1 LEU A 111      56.081  21.196  51.292  1.00  0.00           H  
ATOM   3058 2HD1 LEU A 111      57.090  19.941  50.496  1.00  0.00           H  
ATOM   3059 3HD1 LEU A 111      57.597  21.663  50.452  1.00  0.00           H  
ATOM   3060 1HD2 LEU A 111      54.819  22.831  49.926  1.00  0.00           H  
ATOM   3061 2HD2 LEU A 111      56.328  23.300  49.073  1.00  0.00           H  
ATOM   3062 3HD2 LEU A 111      54.897  22.759  48.133  1.00  0.00           H  
ATOM   3063  N   LEU A 112      57.774  21.623  44.825  1.00  0.00           N  
ATOM   3064  CA  LEU A 112      58.762  21.399  43.775  1.00  0.00           C  
ATOM   3065  C   LEU A 112      60.052  22.049  44.191  1.00  0.00           C  
ATOM   3066  O   LEU A 112      60.089  23.243  44.523  1.00  0.00           O  
ATOM   3067  CB  LEU A 112      58.359  22.021  42.425  1.00  0.00           C  
ATOM   3068  CG  LEU A 112      56.898  22.008  42.021  1.00  0.00           C  
ATOM   3069  CD1 LEU A 112      56.735  22.576  40.634  1.00  0.00           C  
ATOM   3070  CD2 LEU A 112      56.373  20.606  41.986  1.00  0.00           C  
ATOM   3071  H   LEU A 112      57.546  22.586  44.971  1.00  0.00           H  
ATOM   3072  HA  LEU A 112      58.851  20.310  43.645  1.00  0.00           H  
ATOM   3073  HB2 LEU A 112      58.695  23.068  42.428  1.00  0.00           H  
ATOM   3074  HB3 LEU A 112      58.927  21.504  41.637  1.00  0.00           H  
ATOM   3075  HG  LEU A 112      56.347  22.608  42.759  1.00  0.00           H  
ATOM   3076 1HD1 LEU A 112      55.671  22.560  40.354  1.00  0.00           H  
ATOM   3077 2HD1 LEU A 112      57.104  23.612  40.617  1.00  0.00           H  
ATOM   3078 3HD1 LEU A 112      57.311  21.970  39.919  1.00  0.00           H  
ATOM   3079 1HD2 LEU A 112      55.314  20.619  41.690  1.00  0.00           H  
ATOM   3080 2HD2 LEU A 112      56.949  20.017  41.258  1.00  0.00           H  
ATOM   3081 3HD2 LEU A 112      56.471  20.153  42.984  1.00  0.00           H  
ATOM   3082  N   ARG A 113      61.090  21.209  44.222  1.00  0.00           N  
ATOM   3083  CA  ARG A 113      62.428  21.694  44.447  1.00  0.00           C  
ATOM   3084  C   ARG A 113      62.996  22.118  43.098  1.00  0.00           C  
ATOM   3085  O   ARG A 113      62.978  21.354  42.128  1.00  0.00           O  
ATOM   3086  CB  ARG A 113      63.299  20.607  45.059  1.00  0.00           C  
ATOM   3087  CG  ARG A 113      64.560  21.311  45.479  1.00  0.00           C  
ATOM   3088  CD  ARG A 113      65.344  20.568  46.503  1.00  0.00           C  
ATOM   3089  NE  ARG A 113      66.267  19.631  45.903  1.00  0.00           N  
ATOM   3090  CZ  ARG A 113      66.384  18.344  46.297  1.00  0.00           C  
ATOM   3091  NH1 ARG A 113      65.623  17.794  47.251  1.00  0.00           N1+
ATOM   3092  NH2 ARG A 113      67.297  17.578  45.699  1.00  0.00           N  
ATOM   3093  H   ARG A 113      61.019  20.219  44.096  1.00  0.00           H  
ATOM   3094  HA  ARG A 113      62.408  22.540  45.150  1.00  0.00           H  
ATOM   3095  HB2 ARG A 113      62.802  20.134  45.917  1.00  0.00           H  
ATOM   3096  HB3 ARG A 113      63.512  19.811  44.331  1.00  0.00           H  
ATOM   3097  HG2 ARG A 113      65.191  21.473  44.592  1.00  0.00           H  
ATOM   3098  HG3 ARG A 113      64.300  22.302  45.876  1.00  0.00           H  
ATOM   3099  HD2 ARG A 113      65.902  21.284  47.124  1.00  0.00           H  
ATOM   3100  HD3 ARG A 113      64.657  20.028  47.170  1.00  0.00           H  
ATOM   3101  HE  ARG A 113      66.848  19.953  45.156  1.00  0.00           H  
ATOM   3102 1HH1 ARG A 113      64.923  18.341  47.710  1.00  0.00           H  
ATOM   3103 2HH1 ARG A 113      65.752  16.835  47.503  1.00  0.00           H  
ATOM   3104 1HH2 ARG A 113      67.874  17.958  44.976  1.00  0.00           H  
ATOM   3105 2HH2 ARG A 113      67.404  16.622  45.972  1.00  0.00           H  
ATOM   3106  N   LEU A 114      63.501  23.358  43.054  1.00  0.00           N  
ATOM   3107  CA  LEU A 114      64.032  23.955  41.861  1.00  0.00           C  
ATOM   3108  C   LEU A 114      65.483  23.609  41.684  1.00  0.00           C  
ATOM   3109  O   LEU A 114      66.197  23.358  42.659  1.00  0.00           O  
ATOM   3110  CB  LEU A 114      63.812  25.462  41.946  1.00  0.00           C  
ATOM   3111  CG  LEU A 114      62.373  25.968  42.159  1.00  0.00           C  
ATOM   3112  CD1 LEU A 114      62.378  27.488  42.113  1.00  0.00           C  
ATOM   3113  CD2 LEU A 114      61.444  25.456  41.078  1.00  0.00           C  
ATOM   3114  H   LEU A 114      63.545  23.957  43.853  1.00  0.00           H  
ATOM   3115  HA  LEU A 114      63.514  23.561  40.974  1.00  0.00           H  
ATOM   3116  HB2 LEU A 114      64.430  25.848  42.770  1.00  0.00           H  
ATOM   3117  HB3 LEU A 114      64.196  25.914  41.018  1.00  0.00           H  
ATOM   3118  HG  LEU A 114      62.014  25.600  43.132  1.00  0.00           H  
ATOM   3119 1HD1 LEU A 114      61.355  27.862  42.264  1.00  0.00           H  
ATOM   3120 2HD1 LEU A 114      63.032  27.876  42.908  1.00  0.00           H  
ATOM   3121 3HD1 LEU A 114      62.752  27.824  41.135  1.00  0.00           H  
ATOM   3122 1HD2 LEU A 114      60.426  25.835  41.259  1.00  0.00           H  
ATOM   3123 2HD2 LEU A 114      61.795  25.806  40.097  1.00  0.00           H  
ATOM   3124 3HD2 LEU A 114      61.433  24.356  41.093  1.00  0.00           H  
ATOM   3125  N   ALA A 115      65.918  23.556  40.415  1.00  0.00           N  
ATOM   3126  CA  ALA A 115      67.283  23.188  40.077  1.00  0.00           C  
ATOM   3127  C   ALA A 115      68.266  24.216  40.597  1.00  0.00           C  
ATOM   3128  O   ALA A 115      69.383  23.883  41.002  1.00  0.00           O  
ATOM   3129  CB  ALA A 115      67.470  23.084  38.578  1.00  0.00           C  
ATOM   3130  H   ALA A 115      65.344  23.763  39.624  1.00  0.00           H  
ATOM   3131  HA  ALA A 115      67.471  22.211  40.545  1.00  0.00           H  
ATOM   3132  HB1 ALA A 115      68.510  22.805  38.357  1.00  0.00           H  
ATOM   3133  HB2 ALA A 115      66.791  22.318  38.176  1.00  0.00           H  
ATOM   3134  HB3 ALA A 115      67.243  24.054  38.112  1.00  0.00           H  
ATOM   3135  N   GLN A 116      67.857  25.482  40.627  1.00  0.00           N  
ATOM   3136  CA  GLN A 116      68.684  26.543  41.197  1.00  0.00           C  
ATOM   3137  C   GLN A 116      67.822  27.411  42.077  1.00  0.00           C  
ATOM   3138  O   GLN A 116      66.601  27.409  41.951  1.00  0.00           O  
ATOM   3139  CB  GLN A 116      69.271  27.538  40.199  1.00  0.00           C  
ATOM   3140  CG  GLN A 116      70.228  27.077  39.135  1.00  0.00           C  
ATOM   3141  CD  GLN A 116      69.514  26.896  37.799  1.00  0.00           C  
ATOM   3142  NE2 GLN A 116      69.667  25.867  37.125  1.00  0.00           N  
ATOM   3143  OE1 GLN A 116      68.729  27.908  37.380  1.00  0.00           O  
ATOM   3144  H   GLN A 116      66.975  25.791  40.271  1.00  0.00           H  
ATOM   3145  HA  GLN A 116      69.500  25.997  41.695  1.00  0.00           H  
ATOM   3146  HB2 GLN A 116      68.425  28.023  39.688  1.00  0.00           H  
ATOM   3147  HB3 GLN A 116      69.784  28.318  40.781  1.00  0.00           H  
ATOM   3148  HG2 GLN A 116      71.041  27.809  39.025  1.00  0.00           H  
ATOM   3149  HG3 GLN A 116      70.690  26.126  39.439  1.00  0.00           H  
ATOM   3150 1HE2 GLN A 116      69.201  25.772  36.245  1.00  0.00           H  
ATOM   3151 2HE2 GLN A 116      70.256  25.132  37.461  1.00  0.00           H  
ATOM   3152  N   SER A 117      68.517  28.182  42.919  1.00  0.00           N  
ATOM   3153  CA  SER A 117      67.912  29.250  43.695  1.00  0.00           C  
ATOM   3154  C   SER A 117      67.644  30.456  42.813  1.00  0.00           C  
ATOM   3155  O   SER A 117      68.548  30.889  42.107  1.00  0.00           O  
ATOM   3156  CB  SER A 117      68.835  29.692  44.820  1.00  0.00           C  
ATOM   3157  OG  SER A 117      68.661  28.822  45.931  1.00  0.00           O  
ATOM   3158  H   SER A 117      69.499  28.079  43.073  1.00  0.00           H  
ATOM   3159  HA  SER A 117      66.972  28.862  44.112  1.00  0.00           H  
ATOM   3160  HB2 SER A 117      68.609  30.728  45.111  1.00  0.00           H  
ATOM   3161  HB3 SER A 117      69.882  29.673  44.482  1.00  0.00           H  
ATOM   3162  HG  SER A 117      69.267  29.106  46.675  1.00  0.00           H  
ATOM   3163  N   VAL A 118      66.414  30.968  42.787  1.00  0.00           N  
ATOM   3164  CA  VAL A 118      66.120  32.187  42.045  1.00  0.00           C  
ATOM   3165  C   VAL A 118      66.575  33.422  42.839  1.00  0.00           C  
ATOM   3166  O   VAL A 118      66.742  33.343  44.059  1.00  0.00           O  
ATOM   3167  CB  VAL A 118      64.601  32.310  41.742  1.00  0.00           C  
ATOM   3168  CG1 VAL A 118      64.168  31.053  40.947  1.00  0.00           C  
ATOM   3169  CG2 VAL A 118      63.792  32.516  43.020  1.00  0.00           C  
ATOM   3170  H   VAL A 118      65.627  30.566  43.258  1.00  0.00           H  
ATOM   3171  HA  VAL A 118      66.672  32.135  41.095  1.00  0.00           H  
ATOM   3172  HB  VAL A 118      64.401  33.202  41.130  1.00  0.00           H  
ATOM   3173 1HG1 VAL A 118      63.093  31.114  40.718  1.00  0.00           H  
ATOM   3174 2HG1 VAL A 118      64.740  30.997  40.009  1.00  0.00           H  
ATOM   3175 3HG1 VAL A 118      64.364  30.153  41.549  1.00  0.00           H  
ATOM   3176 1HG2 VAL A 118      62.724  32.598  42.769  1.00  0.00           H  
ATOM   3177 2HG2 VAL A 118      63.945  31.659  43.693  1.00  0.00           H  
ATOM   3178 3HG2 VAL A 118      64.124  33.438  43.519  1.00  0.00           H  
ATOM   3179  N   THR A 119      66.829  34.553  42.161  1.00  0.00           N  
ATOM   3180  CA  THR A 119      67.192  35.820  42.795  1.00  0.00           C  
ATOM   3181  C   THR A 119      65.959  36.633  43.110  1.00  0.00           C  
ATOM   3182  O   THR A 119      65.078  36.821  42.264  1.00  0.00           O  
ATOM   3183  CB  THR A 119      68.081  36.662  41.884  1.00  0.00           C  
ATOM   3184  CG2 THR A 119      68.705  37.901  42.549  1.00  0.00           C  
ATOM   3185  OG1 THR A 119      69.113  35.771  41.485  1.00  0.00           O  
ATOM   3186  H   THR A 119      66.788  34.607  41.164  1.00  0.00           H  
ATOM   3187  HA  THR A 119      67.734  35.569  43.719  1.00  0.00           H  
ATOM   3188  HB  THR A 119      67.478  37.073  41.062  1.00  0.00           H  
ATOM   3189  HG1 THR A 119      69.748  36.247  40.877  1.00  0.00           H  
ATOM   3190 1HG2 THR A 119      69.323  38.439  41.816  1.00  0.00           H  
ATOM   3191 2HG2 THR A 119      67.906  38.565  42.910  1.00  0.00           H  
ATOM   3192 3HG2 THR A 119      69.330  37.587  43.396  1.00  0.00           H  
ATOM   3193  N   LEU A 120      65.888  37.129  44.341  1.00  0.00           N  
ATOM   3194  CA  LEU A 120      64.765  37.925  44.710  1.00  0.00           C  
ATOM   3195  C   LEU A 120      65.028  39.388  44.345  1.00  0.00           C  
ATOM   3196  O   LEU A 120      66.153  39.873  44.341  1.00  0.00           O  
ATOM   3197  CB  LEU A 120      64.510  37.747  46.207  1.00  0.00           C  
ATOM   3198  CG  LEU A 120      64.271  36.324  46.760  1.00  0.00           C  
ATOM   3199  CD1 LEU A 120      63.986  36.411  48.258  1.00  0.00           C  
ATOM   3200  CD2 LEU A 120      63.106  35.663  46.059  1.00  0.00           C  
ATOM   3201  H   LEU A 120      66.572  36.991  45.056  1.00  0.00           H  
ATOM   3202  HA  LEU A 120      63.866  37.606  44.161  1.00  0.00           H  
ATOM   3203  HB2 LEU A 120      65.370  38.172  46.743  1.00  0.00           H  
ATOM   3204  HB3 LEU A 120      63.633  38.358  46.469  1.00  0.00           H  
ATOM   3205  HG  LEU A 120      65.172  35.719  46.580  1.00  0.00           H  
ATOM   3206 1HD1 LEU A 120      63.816  35.400  48.658  1.00  0.00           H  
ATOM   3207 2HD1 LEU A 120      64.846  36.866  48.770  1.00  0.00           H  
ATOM   3208 3HD1 LEU A 120      63.091  37.027  48.427  1.00  0.00           H  
ATOM   3209 1HD2 LEU A 120      62.956  34.653  46.469  1.00  0.00           H  
ATOM   3210 2HD2 LEU A 120      62.196  36.260  46.217  1.00  0.00           H  
ATOM   3211 3HD2 LEU A 120      63.316  35.593  44.983  1.00  0.00           H  
ATOM   3212  N   ASN A 121      63.960  40.062  43.934  1.00  0.00           N  
ATOM   3213  CA  ASN A 121      63.977  41.483  43.593  1.00  0.00           C  
ATOM   3214  C   ASN A 121      62.538  41.998  43.658  1.00  0.00           C  
ATOM   3215  O   ASN A 121      61.719  41.301  44.262  1.00  0.00           O  
ATOM   3216  CB  ASN A 121      64.591  41.716  42.168  1.00  0.00           C  
ATOM   3217  CG  ASN A 121      64.001  40.887  41.027  1.00  0.00           C  
ATOM   3218  ND2 ASN A 121      64.815  40.317  40.139  1.00  0.00           N  
ATOM   3219  OD1 ASN A 121      62.786  40.740  40.928  1.00  0.00           O  
ATOM   3220  H   ASN A 121      63.060  39.639  43.827  1.00  0.00           H  
ATOM   3221  HA  ASN A 121      64.609  42.033  44.306  1.00  0.00           H  
ATOM   3222  HB2 ASN A 121      64.478  42.780  41.914  1.00  0.00           H  
ATOM   3223  HB3 ASN A 121      65.671  41.510  42.222  1.00  0.00           H  
ATOM   3224 1HD2 ASN A 121      64.437  39.770  39.393  1.00  0.00           H  
ATOM   3225 2HD2 ASN A 121      65.805  40.436  40.220  1.00  0.00           H  
ATOM   3226  N   SER A 122      62.090  43.143  43.097  1.00  0.00           N  
ATOM   3227  CA  SER A 122      60.699  43.565  43.284  1.00  0.00           C  
ATOM   3228  C   SER A 122      59.664  42.784  42.476  1.00  0.00           C  
ATOM   3229  O   SER A 122      58.457  42.884  42.688  1.00  0.00           O  
ATOM   3230  CB  SER A 122      60.584  45.083  42.992  1.00  0.00           C  
ATOM   3231  OG  SER A 122      60.799  45.508  41.653  1.00  0.00           O  
ATOM   3232  H   SER A 122      62.646  43.757  42.537  1.00  0.00           H  
ATOM   3233  HA  SER A 122      60.454  43.341  44.333  1.00  0.00           H  
ATOM   3234  HB2 SER A 122      61.305  45.609  43.635  1.00  0.00           H  
ATOM   3235  HB3 SER A 122      59.581  45.414  43.297  1.00  0.00           H  
ATOM   3236  HG  SER A 122      61.781  45.536  41.465  1.00  0.00           H  
ATOM   3237  N   TYR A 123      60.125  41.918  41.587  1.00  0.00           N  
ATOM   3238  CA  TYR A 123      59.253  41.051  40.806  1.00  0.00           C  
ATOM   3239  C   TYR A 123      59.216  39.616  41.316  1.00  0.00           C  
ATOM   3240  O   TYR A 123      58.373  38.851  40.866  1.00  0.00           O  
ATOM   3241  CB  TYR A 123      59.730  40.998  39.361  1.00  0.00           C  
ATOM   3242  CG  TYR A 123      59.874  42.405  38.829  1.00  0.00           C  
ATOM   3243  CD1 TYR A 123      58.720  43.168  38.549  1.00  0.00           C  
ATOM   3244  CD2 TYR A 123      61.154  42.938  38.673  1.00  0.00           C  
ATOM   3245  CE1 TYR A 123      58.867  44.488  38.111  1.00  0.00           C  
ATOM   3246  CE2 TYR A 123      61.296  44.252  38.230  1.00  0.00           C  
ATOM   3247  CZ  TYR A 123      60.157  45.009  37.958  1.00  0.00           C  
ATOM   3248  OH  TYR A 123      60.308  46.295  37.512  1.00  0.00           O  
ATOM   3249  H   TYR A 123      61.098  41.799  41.388  1.00  0.00           H  
ATOM   3250  HA  TYR A 123      58.246  41.483  40.895  1.00  0.00           H  
ATOM   3251  HB2 TYR A 123      60.692  40.470  39.299  1.00  0.00           H  
ATOM   3252  HB3 TYR A 123      59.012  40.435  38.747  1.00  0.00           H  
ATOM   3253  HD1 TYR A 123      57.719  42.730  38.672  1.00  0.00           H  
ATOM   3254  HD2 TYR A 123      62.041  42.327  38.896  1.00  0.00           H  
ATOM   3255  HE1 TYR A 123      57.982  45.106  37.892  1.00  0.00           H  
ATOM   3256  HE2 TYR A 123      62.298  44.689  38.099  1.00  0.00           H  
ATOM   3257  HH  TYR A 123      61.280  46.518  37.456  1.00  0.00           H  
ATOM   3258  N   VAL A 124      60.139  39.227  42.197  1.00  0.00           N  
ATOM   3259  CA  VAL A 124      60.313  37.859  42.653  1.00  0.00           C  
ATOM   3260  C   VAL A 124      60.465  37.890  44.175  1.00  0.00           C  
ATOM   3261  O   VAL A 124      61.511  38.241  44.704  1.00  0.00           O  
ATOM   3262  CB  VAL A 124      61.583  37.256  41.995  1.00  0.00           C  
ATOM   3263  CG1 VAL A 124      61.729  35.814  42.433  1.00  0.00           C  
ATOM   3264  CG2 VAL A 124      61.482  37.253  40.463  1.00  0.00           C  
ATOM   3265  H   VAL A 124      60.787  39.866  42.613  1.00  0.00           H  
ATOM   3266  HA  VAL A 124      59.449  37.239  42.374  1.00  0.00           H  
ATOM   3267  HB  VAL A 124      62.439  37.871  42.306  1.00  0.00           H  
ATOM   3268 1HG1 VAL A 124      62.626  35.379  41.969  1.00  0.00           H  
ATOM   3269 2HG1 VAL A 124      61.823  35.770  43.528  1.00  0.00           H  
ATOM   3270 3HG1 VAL A 124      60.842  35.244  42.118  1.00  0.00           H  
ATOM   3271 1HG2 VAL A 124      62.398  36.819  40.035  1.00  0.00           H  
ATOM   3272 2HG2 VAL A 124      60.613  36.655  40.153  1.00  0.00           H  
ATOM   3273 3HG2 VAL A 124      61.363  38.286  40.102  1.00  0.00           H  
ATOM   3274  N   GLN A 125      59.432  37.520  44.901  1.00  0.00           N  
ATOM   3275  CA  GLN A 125      59.480  37.523  46.372  1.00  0.00           C  
ATOM   3276  C   GLN A 125      58.813  36.268  46.884  1.00  0.00           C  
ATOM   3277  O   GLN A 125      57.975  35.672  46.211  1.00  0.00           O  
ATOM   3278  CB  GLN A 125      58.716  38.714  46.969  1.00  0.00           C  
ATOM   3279  CG  GLN A 125      59.351  40.089  46.683  1.00  0.00           C  
ATOM   3280  CD  GLN A 125      60.586  40.300  47.540  1.00  0.00           C  
ATOM   3281  NE2 GLN A 125      61.783  40.547  47.005  1.00  0.00           N  
ATOM   3282  OE1 GLN A 125      60.490  40.199  48.766  1.00  0.00           O  
ATOM   3283  H   GLN A 125      58.560  37.216  44.517  1.00  0.00           H  
ATOM   3284  HA  GLN A 125      60.538  37.585  46.666  1.00  0.00           H  
ATOM   3285  HB2 GLN A 125      57.689  38.710  46.576  1.00  0.00           H  
ATOM   3286  HB3 GLN A 125      58.642  38.577  48.059  1.00  0.00           H  
ATOM   3287  HG2 GLN A 125      59.620  40.161  45.619  1.00  0.00           H  
ATOM   3288  HG3 GLN A 125      58.618  40.886  46.885  1.00  0.00           H  
ATOM   3289 1HE2 GLN A 125      62.584  40.645  47.596  1.00  0.00           H  
ATOM   3290 2HE2 GLN A 125      61.881  40.633  46.014  1.00  0.00           H  
ATOM   3291  N   LEU A 126      59.132  35.887  48.109  1.00  0.00           N  
ATOM   3292  CA  LEU A 126      58.481  34.724  48.675  1.00  0.00           C  
ATOM   3293  C   LEU A 126      57.084  35.051  49.167  1.00  0.00           C  
ATOM   3294  O   LEU A 126      56.787  36.143  49.646  1.00  0.00           O  
ATOM   3295  CB  LEU A 126      59.292  34.172  49.840  1.00  0.00           C  
ATOM   3296  CG  LEU A 126      60.779  33.946  49.621  1.00  0.00           C  
ATOM   3297  CD1 LEU A 126      61.364  33.259  50.868  1.00  0.00           C  
ATOM   3298  CD2 LEU A 126      61.002  33.143  48.349  1.00  0.00           C  
ATOM   3299  H   LEU A 126      59.802  36.338  48.698  1.00  0.00           H  
ATOM   3300  HA  LEU A 126      58.410  33.972  47.876  1.00  0.00           H  
ATOM   3301  HB2 LEU A 126      59.175  34.862  50.690  1.00  0.00           H  
ATOM   3302  HB3 LEU A 126      58.844  33.214  50.141  1.00  0.00           H  
ATOM   3303  HG  LEU A 126      61.305  34.903  49.484  1.00  0.00           H  
ATOM   3304 1HD1 LEU A 126      62.441  33.089  50.723  1.00  0.00           H  
ATOM   3305 2HD1 LEU A 126      61.209  33.901  51.747  1.00  0.00           H  
ATOM   3306 3HD1 LEU A 126      60.858  32.294  51.025  1.00  0.00           H  
ATOM   3307 1HD2 LEU A 126      62.081  32.985  48.199  1.00  0.00           H  
ATOM   3308 2HD2 LEU A 126      60.497  32.171  48.437  1.00  0.00           H  
ATOM   3309 3HD2 LEU A 126      60.590  33.694  47.492  1.00  0.00           H  
ATOM   3310  N   GLY A 127      56.214  34.063  49.018  1.00  0.00           N  
ATOM   3311  CA  GLY A 127      54.874  34.112  49.531  1.00  0.00           C  
ATOM   3312  C   GLY A 127      54.898  33.928  51.051  1.00  0.00           C  
ATOM   3313  O   GLY A 127      55.709  33.170  51.579  1.00  0.00           O  
ATOM   3314  H   GLY A 127      56.428  33.213  48.538  1.00  0.00           H  
ATOM   3315  HA2 GLY A 127      54.407  35.074  49.275  1.00  0.00           H  
ATOM   3316  HA3 GLY A 127      54.263  33.324  49.066  1.00  0.00           H  
ATOM   3317  N   VAL A 128      54.012  34.636  51.749  1.00  0.00           N  
ATOM   3318  CA  VAL A 128      53.911  34.603  53.203  1.00  0.00           C  
ATOM   3319  C   VAL A 128      52.873  33.521  53.487  1.00  0.00           C  
ATOM   3320  O   VAL A 128      51.756  33.632  53.003  1.00  0.00           O  
ATOM   3321  CB  VAL A 128      53.425  35.992  53.741  1.00  0.00           C  
ATOM   3322  CG1 VAL A 128      53.140  35.924  55.253  1.00  0.00           C  
ATOM   3323  CG2 VAL A 128      54.488  37.040  53.447  1.00  0.00           C  
ATOM   3324  H   VAL A 128      53.348  35.246  51.318  1.00  0.00           H  
ATOM   3325  HA  VAL A 128      54.873  34.394  53.693  1.00  0.00           H  
ATOM   3326  HB  VAL A 128      52.487  36.266  53.236  1.00  0.00           H  
ATOM   3327 1HG1 VAL A 128      52.801  36.909  55.608  1.00  0.00           H  
ATOM   3328 2HG1 VAL A 128      52.356  35.176  55.447  1.00  0.00           H  
ATOM   3329 3HG1 VAL A 128      54.058  35.640  55.788  1.00  0.00           H  
ATOM   3330 1HG2 VAL A 128      54.152  38.018  53.821  1.00  0.00           H  
ATOM   3331 2HG2 VAL A 128      55.428  36.760  53.943  1.00  0.00           H  
ATOM   3332 3HG2 VAL A 128      54.651  37.101  52.361  1.00  0.00           H  
ATOM   3333  N   LEU A 129      53.179  32.479  54.265  1.00  0.00           N  
ATOM   3334  CA  LEU A 129      52.223  31.429  54.596  1.00  0.00           C  
ATOM   3335  C   LEU A 129      51.492  31.717  55.907  1.00  0.00           C  
ATOM   3336  O   LEU A 129      52.132  32.283  56.812  1.00  0.00           O  
ATOM   3337  CB  LEU A 129      52.973  30.107  54.700  1.00  0.00           C  
ATOM   3338  CG  LEU A 129      53.722  29.719  53.439  1.00  0.00           C  
ATOM   3339  CD1 LEU A 129      54.337  28.382  53.653  1.00  0.00           C  
ATOM   3340  CD2 LEU A 129      52.796  29.676  52.256  1.00  0.00           C  
ATOM   3341  H   LEU A 129      54.082  32.346  54.674  1.00  0.00           H  
ATOM   3342  HA  LEU A 129      51.460  31.381  53.804  1.00  0.00           H  
ATOM   3343  HB2 LEU A 129      53.688  30.169  55.534  1.00  0.00           H  
ATOM   3344  HB3 LEU A 129      52.257  29.310  54.948  1.00  0.00           H  
ATOM   3345  HG  LEU A 129      54.499  30.469  53.230  1.00  0.00           H  
ATOM   3346 1HD1 LEU A 129      54.887  28.082  52.747  1.00  0.00           H  
ATOM   3347 2HD1 LEU A 129      55.033  28.430  54.504  1.00  0.00           H  
ATOM   3348 3HD1 LEU A 129      53.549  27.645  53.864  1.00  0.00           H  
ATOM   3349 1HD2 LEU A 129      53.362  29.393  51.356  1.00  0.00           H  
ATOM   3350 2HD2 LEU A 129      52.002  28.936  52.437  1.00  0.00           H  
ATOM   3351 3HD2 LEU A 129      52.344  30.668  52.107  1.00  0.00           H  
ATOM   3352  N   PRO A 130      50.220  31.348  56.086  1.00  0.00           N  
ATOM   3353  CA  PRO A 130      49.495  31.513  57.342  1.00  0.00           C  
ATOM   3354  C   PRO A 130      50.049  30.659  58.473  1.00  0.00           C  
ATOM   3355  O   PRO A 130      50.822  29.711  58.257  1.00  0.00           O  
ATOM   3356  CB  PRO A 130      48.061  31.173  56.986  1.00  0.00           C  
ATOM   3357  CG  PRO A 130      48.204  30.152  55.878  1.00  0.00           C  
ATOM   3358  CD  PRO A 130      49.409  30.638  55.104  1.00  0.00           C  
ATOM   3359  HA  PRO A 130      49.591  32.532  57.743  1.00  0.00           H  
ATOM   3360  HB2 PRO A 130      47.516  30.760  57.849  1.00  0.00           H  
ATOM   3361  HB3 PRO A 130      47.505  32.060  56.650  1.00  0.00           H  
ATOM   3362  HG2 PRO A 130      48.361  29.140  56.279  1.00  0.00           H  
ATOM   3363  HG3 PRO A 130      47.305  30.112  55.246  1.00  0.00           H  
ATOM   3364  HD2 PRO A 130      49.965  29.798  54.661  1.00  0.00           H  
ATOM   3365  HD3 PRO A 130      49.113  31.300  54.278  1.00  0.00           H  
ATOM   3366  N   ARG A 131      49.701  31.018  59.716  1.00  0.00           N  
ATOM   3367  CA  ARG A 131      50.041  30.167  60.864  1.00  0.00           C  
ATOM   3368  C   ARG A 131      49.162  28.927  60.777  1.00  0.00           C  
ATOM   3369  O   ARG A 131      48.025  28.996  60.284  1.00  0.00           O  
ATOM   3370  CB  ARG A 131      49.764  30.881  62.204  1.00  0.00           C  
ATOM   3371  CG  ARG A 131      50.434  32.263  62.273  1.00  0.00           C  
ATOM   3372  CD  ARG A 131      51.968  32.245  62.095  1.00  0.00           C  
ATOM   3373  NE  ARG A 131      52.562  33.455  61.485  1.00  0.00           N  
ATOM   3374  CZ  ARG A 131      52.876  34.581  62.170  1.00  0.00           C  
ATOM   3375  NH1 ARG A 131      52.581  34.721  63.477  1.00  0.00           N1+
ATOM   3376  NH2 ARG A 131      53.478  35.608  61.539  1.00  0.00           N  
ATOM   3377  H   ARG A 131      49.205  31.855  59.946  1.00  0.00           H  
ATOM   3378  HA  ARG A 131      51.114  29.920  60.832  1.00  0.00           H  
ATOM   3379  HB2 ARG A 131      48.679  30.994  62.341  1.00  0.00           H  
ATOM   3380  HB3 ARG A 131      50.129  30.257  63.034  1.00  0.00           H  
ATOM   3381  HG2 ARG A 131      49.996  32.906  61.496  1.00  0.00           H  
ATOM   3382  HG3 ARG A 131      50.196  32.724  63.243  1.00  0.00           H  
ATOM   3383  HD2 ARG A 131      52.430  32.093  63.083  1.00  0.00           H  
ATOM   3384  HD3 ARG A 131      52.236  31.376  61.477  1.00  0.00           H  
ATOM   3385  HE  ARG A 131      52.743  33.440  60.501  1.00  0.00           H  
ATOM   3386 1HH1 ARG A 131      52.118  33.983  63.967  1.00  0.00           H  
ATOM   3387 2HH1 ARG A 131      52.824  35.564  63.957  1.00  0.00           H  
ATOM   3388 1HH2 ARG A 131      53.693  35.539  60.565  1.00  0.00           H  
ATOM   3389 2HH2 ARG A 131      53.710  36.439  62.045  1.00  0.00           H  
ATOM   3390  N   ALA A 132      49.728  27.777  61.197  1.00  0.00           N  
ATOM   3391  CA  ALA A 132      49.011  26.498  61.258  1.00  0.00           C  
ATOM   3392  C   ALA A 132      47.662  26.617  61.937  1.00  0.00           C  
ATOM   3393  O   ALA A 132      47.566  27.266  62.981  1.00  0.00           O  
ATOM   3394  CB  ALA A 132      49.820  25.462  62.039  1.00  0.00           C  
ATOM   3395  H   ALA A 132      50.680  27.717  61.499  1.00  0.00           H  
ATOM   3396  HA  ALA A 132      48.865  26.188  60.212  1.00  0.00           H  
ATOM   3397  HB1 ALA A 132      49.266  24.511  62.071  1.00  0.00           H  
ATOM   3398  HB2 ALA A 132      50.789  25.303  61.542  1.00  0.00           H  
ATOM   3399  HB3 ALA A 132      49.988  25.824  63.063  1.00  0.00           H  
ATOM   3400  N   GLY A 133      46.612  26.039  61.366  1.00  0.00           N  
ATOM   3401  CA  GLY A 133      45.304  26.005  61.970  1.00  0.00           C  
ATOM   3402  C   GLY A 133      44.417  27.202  61.719  1.00  0.00           C  
ATOM   3403  O   GLY A 133      43.237  27.169  62.077  1.00  0.00           O  
ATOM   3404  H   GLY A 133      46.655  25.585  60.476  1.00  0.00           H  
ATOM   3405  HA2 GLY A 133      44.780  25.107  61.612  1.00  0.00           H  
ATOM   3406  HA3 GLY A 133      45.429  25.892  63.058  1.00  0.00           H  
ATOM   3407  N   THR A 134      44.952  28.277  61.116  1.00  0.00           N  
ATOM   3408  CA  THR A 134      44.182  29.496  60.895  1.00  0.00           C  
ATOM   3409  C   THR A 134      42.998  29.284  59.976  1.00  0.00           C  
ATOM   3410  O   THR A 134      43.160  28.767  58.863  1.00  0.00           O  
ATOM   3411  CB  THR A 134      45.104  30.579  60.306  1.00  0.00           C  
ATOM   3412  CG2 THR A 134      44.428  31.923  60.106  1.00  0.00           C  
ATOM   3413  OG1 THR A 134      46.139  30.777  61.239  1.00  0.00           O  
ATOM   3414  H   THR A 134      45.895  28.319  60.783  1.00  0.00           H  
ATOM   3415  HA  THR A 134      43.780  29.812  61.869  1.00  0.00           H  
ATOM   3416  HB  THR A 134      45.440  30.230  59.318  1.00  0.00           H  
ATOM   3417  HG1 THR A 134      46.904  30.168  61.025  1.00  0.00           H  
ATOM   3418 1HG2 THR A 134      45.150  32.638  59.684  1.00  0.00           H  
ATOM   3419 2HG2 THR A 134      43.580  31.808  59.415  1.00  0.00           H  
ATOM   3420 3HG2 THR A 134      44.065  32.298  61.074  1.00  0.00           H  
ATOM   3421  N   ILE A 135      41.818  29.680  60.450  1.00  0.00           N  
ATOM   3422  CA  ILE A 135      40.588  29.638  59.688  1.00  0.00           C  
ATOM   3423  C   ILE A 135      40.097  31.088  59.551  1.00  0.00           C  
ATOM   3424  O   ILE A 135      40.039  31.860  60.524  1.00  0.00           O  
ATOM   3425  CB  ILE A 135      39.490  28.794  60.420  1.00  0.00           C  
ATOM   3426  CG1 ILE A 135      40.008  27.401  60.737  1.00  0.00           C  
ATOM   3427  CG2 ILE A 135      38.219  28.788  59.592  1.00  0.00           C  
ATOM   3428  CD1 ILE A 135      40.442  26.524  59.570  1.00  0.00           C  
ATOM   3429  H   ILE A 135      41.699  30.037  61.376  1.00  0.00           H  
ATOM   3430  HA  ILE A 135      40.771  29.171  58.710  1.00  0.00           H  
ATOM   3431  HB  ILE A 135      39.244  29.252  61.389  1.00  0.00           H  
ATOM   3432 2HG1 ILE A 135      40.866  27.506  61.417  1.00  0.00           H  
ATOM   3433 3HG1 ILE A 135      39.222  26.865  61.289  1.00  0.00           H  
ATOM   3434 1HG2 ILE A 135      37.448  28.195  60.106  1.00  0.00           H  
ATOM   3435 2HG2 ILE A 135      37.860  29.820  59.462  1.00  0.00           H  
ATOM   3436 3HG2 ILE A 135      38.425  28.345  58.606  1.00  0.00           H  
ATOM   3437 1HD1 ILE A 135      40.791  25.553  59.952  1.00  0.00           H  
ATOM   3438 2HD1 ILE A 135      39.589  26.367  58.893  1.00  0.00           H  
ATOM   3439 3HD1 ILE A 135      41.258  27.018  59.023  1.00  0.00           H  
ATOM   3440  N   LEU A 136      39.723  31.458  58.317  1.00  0.00           N  
ATOM   3441  CA  LEU A 136      39.233  32.781  58.014  1.00  0.00           C  
ATOM   3442  C   LEU A 136      37.751  32.848  58.287  1.00  0.00           C  
ATOM   3443  O   LEU A 136      36.980  31.924  58.062  1.00  0.00           O  
ATOM   3444  CB  LEU A 136      39.497  33.110  56.544  1.00  0.00           C  
ATOM   3445  CG  LEU A 136      40.957  33.289  56.168  1.00  0.00           C  
ATOM   3446  CD1 LEU A 136      41.104  33.128  54.672  1.00  0.00           C  
ATOM   3447  CD2 LEU A 136      41.447  34.652  56.614  1.00  0.00           C  
ATOM   3448  H   LEU A 136      39.758  30.850  57.525  1.00  0.00           H  
ATOM   3449  HA  LEU A 136      39.756  33.512  58.649  1.00  0.00           H  
ATOM   3450  HB2 LEU A 136      39.073  32.307  55.925  1.00  0.00           H  
ATOM   3451  HB3 LEU A 136      38.955  34.033  56.290  1.00  0.00           H  
ATOM   3452  HG  LEU A 136      41.569  32.528  56.674  1.00  0.00           H  
ATOM   3453 1HD1 LEU A 136      42.158  33.257  54.391  1.00  0.00           H  
ATOM   3454 2HD1 LEU A 136      40.765  32.125  54.376  1.00  0.00           H  
ATOM   3455 3HD1 LEU A 136      40.493  33.887  54.160  1.00  0.00           H  
ATOM   3456 1HD2 LEU A 136      42.505  34.772  56.338  1.00  0.00           H  
ATOM   3457 2HD2 LEU A 136      40.849  35.435  56.124  1.00  0.00           H  
ATOM   3458 3HD2 LEU A 136      41.341  34.741  57.706  1.00  0.00           H  
ATOM   3459  N   ALA A 137      37.340  34.013  58.760  1.00  0.00           N  
ATOM   3460  CA  ALA A 137      35.936  34.230  59.018  1.00  0.00           C  
ATOM   3461  C   ALA A 137      35.241  34.333  57.667  1.00  0.00           C  
ATOM   3462  O   ALA A 137      35.900  34.614  56.672  1.00  0.00           O  
ATOM   3463  CB  ALA A 137      35.730  35.526  59.786  1.00  0.00           C  
ATOM   3464  H   ALA A 137      37.936  34.790  58.962  1.00  0.00           H  
ATOM   3465  HA  ALA A 137      35.529  33.405  59.620  1.00  0.00           H  
ATOM   3466  HB1 ALA A 137      34.657  35.674  59.974  1.00  0.00           H  
ATOM   3467  HB2 ALA A 137      36.265  35.474  60.745  1.00  0.00           H  
ATOM   3468  HB3 ALA A 137      36.118  36.369  59.196  1.00  0.00           H  
ATOM   3469  N   ASN A 138      33.932  34.060  57.620  1.00  0.00           N  
ATOM   3470  CA  ASN A 138      33.169  34.148  56.399  1.00  0.00           C  
ATOM   3471  C   ASN A 138      33.316  35.546  55.839  1.00  0.00           C  
ATOM   3472  O   ASN A 138      33.485  36.542  56.559  1.00  0.00           O  
ATOM   3473  CB  ASN A 138      31.702  33.884  56.665  1.00  0.00           C  
ATOM   3474  CG  ASN A 138      30.849  33.768  55.413  1.00  0.00           C  
ATOM   3475  ND2 ASN A 138      29.850  34.622  55.264  1.00  0.00           N  
ATOM   3476  OD1 ASN A 138      31.061  32.911  54.562  1.00  0.00           O  
ATOM   3477  H   ASN A 138      33.396  33.782  58.417  1.00  0.00           H  
ATOM   3478  HA  ASN A 138      33.543  33.397  55.688  1.00  0.00           H  
ATOM   3479  HB2 ASN A 138      31.607  32.955  57.245  1.00  0.00           H  
ATOM   3480  HB3 ASN A 138      31.303  34.697  57.291  1.00  0.00           H  
ATOM   3481 1HD2 ASN A 138      29.262  34.571  54.456  1.00  0.00           H  
ATOM   3482 2HD2 ASN A 138      29.681  35.321  55.961  1.00  0.00           H  
ATOM   3483  N   ASN A 139      33.295  35.522  54.503  1.00  0.00           N  
ATOM   3484  CA  ASN A 139      33.424  36.704  53.690  1.00  0.00           C  
ATOM   3485  C   ASN A 139      34.707  37.491  53.908  1.00  0.00           C  
ATOM   3486  O   ASN A 139      34.711  38.710  53.825  1.00  0.00           O  
ATOM   3487  CB  ASN A 139      32.199  37.564  53.938  1.00  0.00           C  
ATOM   3488  CG  ASN A 139      31.884  38.362  52.697  1.00  0.00           C  
ATOM   3489  ND2 ASN A 139      32.268  39.633  52.625  1.00  0.00           N  
ATOM   3490  OD1 ASN A 139      31.315  37.830  51.748  1.00  0.00           O  
ATOM   3491  H   ASN A 139      33.187  34.682  53.973  1.00  0.00           H  
ATOM   3492  HA  ASN A 139      33.490  36.386  52.639  1.00  0.00           H  
ATOM   3493  HB2 ASN A 139      31.341  36.930  54.208  1.00  0.00           H  
ATOM   3494  HB3 ASN A 139      32.378  38.240  54.787  1.00  0.00           H  
ATOM   3495 1HD2 ASN A 139      32.095  40.161  51.794  1.00  0.00           H  
ATOM   3496 2HD2 ASN A 139      32.731  40.060  53.402  1.00  0.00           H  
ATOM   3497  N   SER A 140      35.841  36.859  54.207  1.00  0.00           N  
ATOM   3498  CA  SER A 140      37.112  37.548  54.302  1.00  0.00           C  
ATOM   3499  C   SER A 140      37.606  37.947  52.919  1.00  0.00           C  
ATOM   3500  O   SER A 140      37.409  37.211  51.973  1.00  0.00           O  
ATOM   3501  CB  SER A 140      38.137  36.650  54.983  1.00  0.00           C  
ATOM   3502  OG  SER A 140      37.766  36.525  56.342  1.00  0.00           O  
ATOM   3503  H   SER A 140      35.895  35.877  54.386  1.00  0.00           H  
ATOM   3504  HA  SER A 140      36.975  38.460  54.901  1.00  0.00           H  
ATOM   3505  HB2 SER A 140      39.146  37.082  54.897  1.00  0.00           H  
ATOM   3506  HB3 SER A 140      38.168  35.664  54.499  1.00  0.00           H  
ATOM   3507  HG  SER A 140      37.311  35.645  56.483  1.00  0.00           H  
ATOM   3508  N   PRO A 141      38.204  39.132  52.753  1.00  0.00           N  
ATOM   3509  CA  PRO A 141      38.713  39.663  51.500  1.00  0.00           C  
ATOM   3510  C   PRO A 141      39.941  38.938  51.019  1.00  0.00           C  
ATOM   3511  O   PRO A 141      40.989  38.946  51.667  1.00  0.00           O  
ATOM   3512  CB  PRO A 141      38.955  41.120  51.813  1.00  0.00           C  
ATOM   3513  CG  PRO A 141      39.438  41.089  53.246  1.00  0.00           C  
ATOM   3514  CD  PRO A 141      38.415  40.113  53.825  1.00  0.00           C  
ATOM   3515  HA  PRO A 141      38.013  39.531  50.661  1.00  0.00           H  
ATOM   3516  HB2 PRO A 141      39.706  41.561  51.141  1.00  0.00           H  
ATOM   3517  HB3 PRO A 141      38.036  41.715  51.707  1.00  0.00           H  
ATOM   3518  HG2 PRO A 141      40.472  40.725  53.338  1.00  0.00           H  
ATOM   3519  HG3 PRO A 141      39.402  42.078  53.728  1.00  0.00           H  
ATOM   3520  HD2 PRO A 141      38.792  39.632  54.740  1.00  0.00           H  
ATOM   3521  HD3 PRO A 141      37.479  40.624  54.092  1.00  0.00           H  
ATOM   3522  N   CYS A 142      39.798  38.293  49.857  1.00  0.00           N  
ATOM   3523  CA  CYS A 142      40.902  37.581  49.236  1.00  0.00           C  
ATOM   3524  C   CYS A 142      40.857  37.839  47.734  1.00  0.00           C  
ATOM   3525  O   CYS A 142      39.805  38.208  47.187  1.00  0.00           O  
ATOM   3526  CB  CYS A 142      40.781  36.079  49.467  1.00  0.00           C  
ATOM   3527  SG  CYS A 142      40.707  35.458  51.179  1.00  0.00           S  
ATOM   3528  H   CYS A 142      38.942  38.255  49.342  1.00  0.00           H  
ATOM   3529  HA  CYS A 142      41.846  37.934  49.677  1.00  0.00           H  
ATOM   3530  HB2 CYS A 142      39.874  35.734  48.948  1.00  0.00           H  
ATOM   3531  HB3 CYS A 142      41.637  35.596  48.973  1.00  0.00           H  
ATOM   3532  N   TYR A 143      42.024  37.669  47.104  1.00  0.00           N  
ATOM   3533  CA  TYR A 143      42.191  37.804  45.667  1.00  0.00           C  
ATOM   3534  C   TYR A 143      42.706  36.506  45.084  1.00  0.00           C  
ATOM   3535  O   TYR A 143      43.632  35.922  45.640  1.00  0.00           O  
ATOM   3536  CB  TYR A 143      43.210  38.875  45.313  1.00  0.00           C  
ATOM   3537  CG  TYR A 143      42.615  40.244  45.558  1.00  0.00           C  
ATOM   3538  CD1 TYR A 143      42.632  40.820  46.842  1.00  0.00           C  
ATOM   3539  CD2 TYR A 143      41.939  40.873  44.512  1.00  0.00           C  
ATOM   3540  CE1 TYR A 143      41.946  42.015  47.075  1.00  0.00           C  
ATOM   3541  CE2 TYR A 143      41.260  42.072  44.747  1.00  0.00           C  
ATOM   3542  CZ  TYR A 143      41.257  42.637  46.030  1.00  0.00           C  
ATOM   3543  OH  TYR A 143      40.520  43.801  46.255  1.00  0.00           O  
ATOM   3544  H   TYR A 143      42.869  37.433  47.582  1.00  0.00           H  
ATOM   3545  HA  TYR A 143      41.206  38.074  45.259  1.00  0.00           H  
ATOM   3546  HB2 TYR A 143      44.119  38.745  45.920  1.00  0.00           H  
ATOM   3547  HB3 TYR A 143      43.510  38.776  44.259  1.00  0.00           H  
ATOM   3548  HD1 TYR A 143      43.183  40.331  47.659  1.00  0.00           H  
ATOM   3549  HD2 TYR A 143      41.943  40.428  43.505  1.00  0.00           H  
ATOM   3550  HE1 TYR A 143      41.949  42.464  48.080  1.00  0.00           H  
ATOM   3551  HE2 TYR A 143      40.726  42.570  43.924  1.00  0.00           H  
ATOM   3552  HH  TYR A 143      39.599  43.558  46.560  1.00  0.00           H  
ATOM   3553  N   ILE A 144      42.158  36.064  43.945  1.00  0.00           N  
ATOM   3554  CA  ILE A 144      42.730  34.921  43.216  1.00  0.00           C  
ATOM   3555  C   ILE A 144      43.524  35.514  42.075  1.00  0.00           C  
ATOM   3556  O   ILE A 144      43.082  36.504  41.464  1.00  0.00           O  
ATOM   3557  CB  ILE A 144      41.606  33.935  42.658  1.00  0.00           C  
ATOM   3558  CG1 ILE A 144      42.304  32.704  42.036  1.00  0.00           C  
ATOM   3559  CG2 ILE A 144      40.666  34.640  41.675  1.00  0.00           C  
ATOM   3560  CD1 ILE A 144      41.403  31.514  41.645  1.00  0.00           C  
ATOM   3561  H   ILE A 144      41.346  36.465  43.520  1.00  0.00           H  
ATOM   3562  HA  ILE A 144      43.355  34.313  43.887  1.00  0.00           H  
ATOM   3563  HB  ILE A 144      40.961  33.600  43.483  1.00  0.00           H  
ATOM   3564 2HG1 ILE A 144      42.843  33.035  41.137  1.00  0.00           H  
ATOM   3565 3HG1 ILE A 144      43.058  32.342  42.749  1.00  0.00           H  
ATOM   3566 1HG2 ILE A 144      39.910  33.928  41.316  1.00  0.00           H  
ATOM   3567 2HG2 ILE A 144      40.168  35.480  42.183  1.00  0.00           H  
ATOM   3568 3HG2 ILE A 144      41.246  35.021  40.822  1.00  0.00           H  
ATOM   3569 1HD1 ILE A 144      42.023  30.710  41.218  1.00  0.00           H  
ATOM   3570 2HD1 ILE A 144      40.883  31.138  42.539  1.00  0.00           H  
ATOM   3571 3HD1 ILE A 144      40.663  31.842  40.901  1.00  0.00           H  
ATOM   3572  N   THR A 145      44.704  34.956  41.821  1.00  0.00           N  
ATOM   3573  CA  THR A 145      45.497  35.398  40.675  1.00  0.00           C  
ATOM   3574  C   THR A 145      45.871  34.249  39.744  1.00  0.00           C  
ATOM   3575  O   THR A 145      46.025  33.126  40.220  1.00  0.00           O  
ATOM   3576  CB  THR A 145      46.841  36.123  41.080  1.00  0.00           C  
ATOM   3577  CG2 THR A 145      46.512  37.494  41.648  1.00  0.00           C  
ATOM   3578  OG1 THR A 145      47.602  35.338  42.007  1.00  0.00           O  
ATOM   3579  H   THR A 145      45.119  34.229  42.367  1.00  0.00           H  
ATOM   3580  HA  THR A 145      44.834  36.112  40.162  1.00  0.00           H  
ATOM   3581  HB  THR A 145      47.470  36.244  40.185  1.00  0.00           H  
ATOM   3582  HG1 THR A 145      48.229  34.742  41.504  1.00  0.00           H  
ATOM   3583 1HG2 THR A 145      47.442  38.007  41.934  1.00  0.00           H  
ATOM   3584 2HG2 THR A 145      45.984  38.089  40.889  1.00  0.00           H  
ATOM   3585 3HG2 THR A 145      45.872  37.380  42.535  1.00  0.00           H  
ATOM   3586  N   GLY A 146      46.001  34.481  38.415  1.00  0.00           N  
ATOM   3587  CA  GLY A 146      46.459  33.445  37.507  1.00  0.00           C  
ATOM   3588  C   GLY A 146      46.284  33.813  36.030  1.00  0.00           C  
ATOM   3589  O   GLY A 146      45.621  34.802  35.669  1.00  0.00           O  
ATOM   3590  H   GLY A 146      45.797  35.357  37.977  1.00  0.00           H  
ATOM   3591  HA2 GLY A 146      47.522  33.240  37.703  1.00  0.00           H  
ATOM   3592  HA3 GLY A 146      45.908  32.516  37.716  1.00  0.00           H  
ATOM   3593  N   TRP A 147      46.857  32.934  35.199  1.00  0.00           N  
ATOM   3594  CA  TRP A 147      46.792  33.042  33.740  1.00  0.00           C  
ATOM   3595  C   TRP A 147      45.819  32.062  33.085  1.00  0.00           C  
ATOM   3596  O   TRP A 147      45.821  31.862  31.873  1.00  0.00           O  
ATOM   3597  CB  TRP A 147      48.173  32.819  33.150  1.00  0.00           C  
ATOM   3598  CG  TRP A 147      49.245  33.868  33.470  1.00  0.00           C  
ATOM   3599  CD1 TRP A 147      49.387  34.987  32.682  1.00  0.00           C  
ATOM   3600  CD2 TRP A 147      50.201  33.778  34.459  1.00  0.00           C  
ATOM   3601  CE2 TRP A 147      50.960  34.925  34.209  1.00  0.00           C  
ATOM   3602  CE3 TRP A 147      50.552  32.918  35.512  1.00  0.00           C  
ATOM   3603  NE1 TRP A 147      50.441  35.602  33.157  1.00  0.00           N  
ATOM   3604  CZ2 TRP A 147      52.079  35.209  35.015  1.00  0.00           C  
ATOM   3605  CZ3 TRP A 147      51.666  33.207  36.295  1.00  0.00           C  
ATOM   3606  CH2 TRP A 147      52.434  34.344  36.057  1.00  0.00           C  
ATOM   3607  H   TRP A 147      47.371  32.137  35.517  1.00  0.00           H  
ATOM   3608  HA  TRP A 147      46.418  34.055  33.530  1.00  0.00           H  
ATOM   3609  HB2 TRP A 147      48.538  31.840  33.495  1.00  0.00           H  
ATOM   3610  HB3 TRP A 147      48.072  32.757  32.056  1.00  0.00           H  
ATOM   3611  HD1 TRP A 147      48.754  35.298  31.838  1.00  0.00           H  
ATOM   3612  HE1 TRP A 147      50.813  36.457  32.793  1.00  0.00           H  
ATOM   3613  HE3 TRP A 147      49.951  32.020  35.717  1.00  0.00           H  
ATOM   3614  HZ2 TRP A 147      52.677  36.112  34.824  1.00  0.00           H  
ATOM   3615  HZ3 TRP A 147      51.943  32.528  37.114  1.00  0.00           H  
ATOM   3616  HH2 TRP A 147      53.313  34.560  36.684  1.00  0.00           H  
ATOM   3617  N   GLY A 148      44.958  31.443  33.902  1.00  0.00           N  
ATOM   3618  CA  GLY A 148      43.976  30.497  33.419  1.00  0.00           C  
ATOM   3619  C   GLY A 148      42.894  31.104  32.539  1.00  0.00           C  
ATOM   3620  O   GLY A 148      42.851  32.312  32.314  1.00  0.00           O  
ATOM   3621  H   GLY A 148      44.933  31.587  34.891  1.00  0.00           H  
ATOM   3622  HA2 GLY A 148      44.491  29.709  32.853  1.00  0.00           H  
ATOM   3623  HA3 GLY A 148      43.498  30.012  34.284  1.00  0.00           H  
ATOM   3624  N   LEU A 149      41.991  30.241  32.064  1.00  0.00           N  
ATOM   3625  CA  LEU A 149      40.856  30.597  31.232  1.00  0.00           C  
ATOM   3626  C   LEU A 149      40.037  31.747  31.774  1.00  0.00           C  
ATOM   3627  O   LEU A 149      39.634  31.776  32.951  1.00  0.00           O  
ATOM   3628  CB  LEU A 149      39.906  29.412  31.057  1.00  0.00           C  
ATOM   3629  CG  LEU A 149      40.041  28.414  29.942  1.00  0.00           C  
ATOM   3630  CD1 LEU A 149      41.465  27.962  29.762  1.00  0.00           C  
ATOM   3631  CD2 LEU A 149      39.106  27.261  30.257  1.00  0.00           C  
ATOM   3632  H   LEU A 149      42.036  29.261  32.258  1.00  0.00           H  
ATOM   3633  HA  LEU A 149      41.301  30.903  30.274  1.00  0.00           H  
ATOM   3634  HB2 LEU A 149      39.945  28.839  31.996  1.00  0.00           H  
ATOM   3635  HB3 LEU A 149      38.892  29.833  30.980  1.00  0.00           H  
ATOM   3636  HG  LEU A 149      39.761  28.874  28.982  1.00  0.00           H  
ATOM   3637 1HD1 LEU A 149      41.516  27.235  28.937  1.00  0.00           H  
ATOM   3638 2HD1 LEU A 149      42.098  28.830  29.524  1.00  0.00           H  
ATOM   3639 3HD1 LEU A 149      41.821  27.490  30.688  1.00  0.00           H  
ATOM   3640 1HD2 LEU A 149      39.175  26.506  29.460  1.00  0.00           H  
ATOM   3641 2HD2 LEU A 149      39.392  26.808  31.217  1.00  0.00           H  
ATOM   3642 3HD2 LEU A 149      38.073  27.633  30.321  1.00  0.00           H  
ATOM   3643  N   THR A 150      39.792  32.693  30.856  1.00  0.00           N  
ATOM   3644  CA  THR A 150      39.034  33.882  31.205  1.00  0.00           C  
ATOM   3645  C   THR A 150      37.553  33.718  30.987  1.00  0.00           C  
ATOM   3646  O   THR A 150      36.763  34.582  31.362  1.00  0.00           O  
ATOM   3647  CB  THR A 150      39.574  35.094  30.421  1.00  0.00           C  
ATOM   3648  CG2 THR A 150      41.035  35.330  30.805  1.00  0.00           C  
ATOM   3649  OG1 THR A 150      39.403  34.881  29.030  1.00  0.00           O  
ATOM   3650  H   THR A 150      40.097  32.653  29.904  1.00  0.00           H  
ATOM   3651  HA  THR A 150      39.170  34.052  32.284  1.00  0.00           H  
ATOM   3652  HB  THR A 150      39.012  36.004  30.677  1.00  0.00           H  
ATOM   3653  HG1 THR A 150      40.265  35.059  28.555  1.00  0.00           H  
ATOM   3654 1HG2 THR A 150      41.427  36.195  30.248  1.00  0.00           H  
ATOM   3655 2HG2 THR A 150      41.103  35.529  31.885  1.00  0.00           H  
ATOM   3656 3HG2 THR A 150      41.628  34.437  30.558  1.00  0.00           H  
ATOM   3657  N   ARG A 151      37.169  32.552  30.458  1.00  0.00           N  
ATOM   3658  CA  ARG A 151      35.782  32.132  30.314  1.00  0.00           C  
ATOM   3659  C   ARG A 151      35.762  30.623  30.425  1.00  0.00           C  
ATOM   3660  O   ARG A 151      36.766  29.976  30.135  1.00  0.00           O  
ATOM   3661  CB  ARG A 151      35.163  32.462  28.935  1.00  0.00           C  
ATOM   3662  CG  ARG A 151      34.817  33.909  28.765  1.00  0.00           C  
ATOM   3663  CD  ARG A 151      33.772  34.061  27.687  1.00  0.00           C  
ATOM   3664  NE  ARG A 151      32.488  33.554  28.138  1.00  0.00           N  
ATOM   3665  CZ  ARG A 151      31.319  34.118  27.781  1.00  0.00           C  
ATOM   3666  NH1 ARG A 151      31.237  35.185  26.972  1.00  0.00           N1+
ATOM   3667  NH2 ARG A 151      30.190  33.574  28.241  1.00  0.00           N  
ATOM   3668  H   ARG A 151      37.821  31.875  30.117  1.00  0.00           H  
ATOM   3669  HA  ARG A 151      35.203  32.663  31.084  1.00  0.00           H  
ATOM   3670  HB2 ARG A 151      35.871  32.167  28.145  1.00  0.00           H  
ATOM   3671  HB3 ARG A 151      34.255  31.858  28.795  1.00  0.00           H  
ATOM   3672  HG2 ARG A 151      34.441  34.319  29.715  1.00  0.00           H  
ATOM   3673  HG3 ARG A 151      35.717  34.484  28.501  1.00  0.00           H  
ATOM   3674  HD2 ARG A 151      33.677  35.121  27.410  1.00  0.00           H  
ATOM   3675  HD3 ARG A 151      34.089  33.520  26.785  1.00  0.00           H  
ATOM   3676  HE  ARG A 151      32.471  32.754  28.738  1.00  0.00           H  
ATOM   3677 1HH1 ARG A 151      32.070  35.599  26.605  1.00  0.00           H  
ATOM   3678 2HH1 ARG A 151      30.344  35.568  26.737  1.00  0.00           H  
ATOM   3679 1HH2 ARG A 151      30.229  32.769  28.833  1.00  0.00           H  
ATOM   3680 2HH2 ARG A 151      29.306  33.969  27.993  1.00  0.00           H  
ATOM   3681  N   THR A 152      34.618  30.063  30.781  1.00  0.00           N  
ATOM   3682  CA  THR A 152      34.410  28.623  30.758  1.00  0.00           C  
ATOM   3683  C   THR A 152      34.580  28.192  29.288  1.00  0.00           C  
ATOM   3684  O   THR A 152      33.953  28.771  28.380  1.00  0.00           O  
ATOM   3685  CB  THR A 152      32.997  28.261  31.221  1.00  0.00           C  
ATOM   3686  CG2 THR A 152      32.751  26.761  31.206  1.00  0.00           C  
ATOM   3687  OG1 THR A 152      32.857  28.750  32.554  1.00  0.00           O  
ATOM   3688  H   THR A 152      33.821  30.584  31.089  1.00  0.00           H  
ATOM   3689  HA  THR A 152      35.120  28.122  31.432  1.00  0.00           H  
ATOM   3690  HB  THR A 152      32.264  28.710  30.535  1.00  0.00           H  
ATOM   3691  HG1 THR A 152      31.887  28.810  32.787  1.00  0.00           H  
ATOM   3692 1HG2 THR A 152      31.725  26.553  31.546  1.00  0.00           H  
ATOM   3693 2HG2 THR A 152      32.883  26.377  30.183  1.00  0.00           H  
ATOM   3694 3HG2 THR A 152      33.467  26.265  31.878  1.00  0.00           H  
ATOM   3695  N   ASN A 153      35.477  27.216  29.074  1.00  0.00           N  
ATOM   3696  CA  ASN A 153      35.806  26.701  27.740  1.00  0.00           C  
ATOM   3697  C   ASN A 153      36.359  27.799  26.822  1.00  0.00           C  
ATOM   3698  O   ASN A 153      36.189  27.710  25.610  1.00  0.00           O  
ATOM   3699  CB  ASN A 153      34.553  26.065  27.122  1.00  0.00           C  
ATOM   3700  CG  ASN A 153      34.141  24.769  27.824  1.00  0.00           C  
ATOM   3701  ND2 ASN A 153      32.850  24.619  28.092  1.00  0.00           N  
ATOM   3702  OD1 ASN A 153      34.953  23.895  28.129  1.00  0.00           O  
ATOM   3703  H   ASN A 153      35.985  26.771  29.812  1.00  0.00           H  
ATOM   3704  HA  ASN A 153      36.596  25.942  27.846  1.00  0.00           H  
ATOM   3705  HB2 ASN A 153      33.722  26.784  27.168  1.00  0.00           H  
ATOM   3706  HB3 ASN A 153      34.740  25.857  26.058  1.00  0.00           H  
ATOM   3707 1HD2 ASN A 153      32.526  23.788  28.546  1.00  0.00           H  
ATOM   3708 2HD2 ASN A 153      32.199  25.336  27.839  1.00  0.00           H  
ATOM   3709  N   GLY A 154      37.007  28.824  27.409  1.00  0.00           N  
ATOM   3710  CA  GLY A 154      37.629  29.932  26.701  1.00  0.00           C  
ATOM   3711  C   GLY A 154      39.095  29.634  26.401  1.00  0.00           C  
ATOM   3712  O   GLY A 154      39.531  28.513  26.104  1.00  0.00           O  
ATOM   3713  H   GLY A 154      37.107  28.894  28.402  1.00  0.00           H  
ATOM   3714  HA2 GLY A 154      37.089  30.120  25.761  1.00  0.00           H  
ATOM   3715  HA3 GLY A 154      37.553  30.849  27.305  1.00  0.00           H  
ATOM   3716  N   GLN A 155      39.891  30.676  26.518  1.00  0.00           N  
ATOM   3717  CA  GLN A 155      41.320  30.581  26.367  1.00  0.00           C  
ATOM   3718  C   GLN A 155      42.078  31.220  27.549  1.00  0.00           C  
ATOM   3719  O   GLN A 155      41.519  32.011  28.303  1.00  0.00           O  
ATOM   3720  CB  GLN A 155      41.716  31.244  25.021  1.00  0.00           C  
ATOM   3721  CG  GLN A 155      41.392  32.712  24.893  1.00  0.00           C  
ATOM   3722  CD  GLN A 155      41.392  33.148  23.431  1.00  0.00           C  
ATOM   3723  NE2 GLN A 155      40.245  33.618  22.961  1.00  0.00           N  
ATOM   3724  OE1 GLN A 155      42.374  33.034  22.700  1.00  0.00           O  
ATOM   3725  H   GLN A 155      39.565  31.600  26.718  1.00  0.00           H  
ATOM   3726  HA  GLN A 155      41.608  29.519  26.362  1.00  0.00           H  
ATOM   3727  HB2 GLN A 155      42.798  31.113  24.874  1.00  0.00           H  
ATOM   3728  HB3 GLN A 155      41.211  30.704  24.206  1.00  0.00           H  
ATOM   3729  HG2 GLN A 155      40.406  32.914  25.339  1.00  0.00           H  
ATOM   3730  HG3 GLN A 155      42.128  33.304  25.457  1.00  0.00           H  
ATOM   3731 1HE2 GLN A 155      40.170  33.885  22.001  1.00  0.00           H  
ATOM   3732 2HE2 GLN A 155      39.455  33.705  23.567  1.00  0.00           H  
ATOM   3733  N   LEU A 156      43.351  30.856  27.733  1.00  0.00           N  
ATOM   3734  CA  LEU A 156      44.230  31.413  28.744  1.00  0.00           C  
ATOM   3735  C   LEU A 156      44.378  32.920  28.617  1.00  0.00           C  
ATOM   3736  O   LEU A 156      44.268  33.504  27.524  1.00  0.00           O  
ATOM   3737  CB  LEU A 156      45.622  30.829  28.630  1.00  0.00           C  
ATOM   3738  CG  LEU A 156      45.809  29.320  28.925  1.00  0.00           C  
ATOM   3739  CD1 LEU A 156      47.263  28.928  28.633  1.00  0.00           C  
ATOM   3740  CD2 LEU A 156      45.479  29.007  30.396  1.00  0.00           C  
ATOM   3741  H   LEU A 156      43.793  30.157  27.172  1.00  0.00           H  
ATOM   3742  HA  LEU A 156      43.766  31.161  29.709  1.00  0.00           H  
ATOM   3743  HB2 LEU A 156      45.984  31.019  27.610  1.00  0.00           H  
ATOM   3744  HB3 LEU A 156      46.277  31.388  29.315  1.00  0.00           H  
ATOM   3745  HG  LEU A 156      45.126  28.745  28.282  1.00  0.00           H  
ATOM   3746 1HD1 LEU A 156      47.404  27.858  28.841  1.00  0.00           H  
ATOM   3747 2HD1 LEU A 156      47.494  29.131  27.577  1.00  0.00           H  
ATOM   3748 3HD1 LEU A 156      47.937  29.517  29.274  1.00  0.00           H  
ATOM   3749 1HD2 LEU A 156      45.619  27.932  30.583  1.00  0.00           H  
ATOM   3750 2HD2 LEU A 156      46.148  29.583  31.053  1.00  0.00           H  
ATOM   3751 3HD2 LEU A 156      44.435  29.282  30.606  1.00  0.00           H  
ATOM   3752  N   ALA A 157      44.648  33.579  29.741  1.00  0.00           N  
ATOM   3753  CA  ALA A 157      44.987  34.992  29.710  1.00  0.00           C  
ATOM   3754  C   ALA A 157      46.422  35.147  29.243  1.00  0.00           C  
ATOM   3755  O   ALA A 157      47.282  34.290  29.480  1.00  0.00           O  
ATOM   3756  CB  ALA A 157      44.894  35.599  31.099  1.00  0.00           C  
ATOM   3757  H   ALA A 157      44.638  33.170  30.653  1.00  0.00           H  
ATOM   3758  HA  ALA A 157      44.284  35.500  29.033  1.00  0.00           H  
ATOM   3759  HB1 ALA A 157      45.154  36.667  31.051  1.00  0.00           H  
ATOM   3760  HB2 ALA A 157      43.869  35.488  31.480  1.00  0.00           H  
ATOM   3761  HB3 ALA A 157      45.594  35.082  31.773  1.00  0.00           H  
ATOM   3762  N   GLN A 158      46.725  36.251  28.563  1.00  0.00           N  
ATOM   3763  CA  GLN A 158      48.110  36.539  28.221  1.00  0.00           C  
ATOM   3764  C   GLN A 158      48.823  37.203  29.371  1.00  0.00           C  
ATOM   3765  O   GLN A 158      50.009  37.004  29.625  1.00  0.00           O  
ATOM   3766  CB  GLN A 158      48.209  37.480  27.051  1.00  0.00           C  
ATOM   3767  CG  GLN A 158      47.627  36.819  25.799  1.00  0.00           C  
ATOM   3768  CD  GLN A 158      47.714  37.670  24.542  1.00  0.00           C  
ATOM   3769  NE2 GLN A 158      46.918  37.294  23.530  1.00  0.00           N  
ATOM   3770  OE1 GLN A 158      48.473  38.649  24.467  1.00  0.00           O  
ATOM   3771  H   GLN A 158      46.060  36.929  28.252  1.00  0.00           H  
ATOM   3772  HA  GLN A 158      48.570  35.570  27.975  1.00  0.00           H  
ATOM   3773  HB2 GLN A 158      47.667  38.411  27.272  1.00  0.00           H  
ATOM   3774  HB3 GLN A 158      49.259  37.753  26.878  1.00  0.00           H  
ATOM   3775  HG2 GLN A 158      48.153  35.869  25.622  1.00  0.00           H  
ATOM   3776  HG3 GLN A 158      46.572  36.571  25.988  1.00  0.00           H  
ATOM   3777 1HE2 GLN A 158      46.923  37.808  22.673  1.00  0.00           H  
ATOM   3778 2HE2 GLN A 158      46.322  36.497  23.634  1.00  0.00           H  
ATOM   3779  N   THR A 159      48.056  38.038  30.052  1.00  0.00           N  
ATOM   3780  CA  THR A 159      48.582  38.778  31.184  1.00  0.00           C  
ATOM   3781  C   THR A 159      47.962  38.279  32.482  1.00  0.00           C  
ATOM   3782  O   THR A 159      46.799  37.862  32.473  1.00  0.00           O  
ATOM   3783  CB  THR A 159      48.293  40.294  30.975  1.00  0.00           C  
ATOM   3784  CG2 THR A 159      49.029  40.784  29.740  1.00  0.00           C  
ATOM   3785  OG1 THR A 159      46.886  40.510  30.827  1.00  0.00           O  
ATOM   3786  H   THR A 159      47.095  38.215  29.845  1.00  0.00           H  
ATOM   3787  HA  THR A 159      49.668  38.625  31.256  1.00  0.00           H  
ATOM   3788  HB  THR A 159      48.644  40.855  31.852  1.00  0.00           H  
ATOM   3789  HG1 THR A 159      46.622  40.353  29.876  1.00  0.00           H  
ATOM   3790 1HG2 THR A 159      48.826  41.854  29.591  1.00  0.00           H  
ATOM   3791 2HG2 THR A 159      50.110  40.632  29.872  1.00  0.00           H  
ATOM   3792 3HG2 THR A 159      48.686  40.220  28.860  1.00  0.00           H  
ATOM   3793  N   LEU A 160      48.727  38.324  33.592  1.00  0.00           N  
ATOM   3794  CA  LEU A 160      48.214  37.919  34.924  1.00  0.00           C  
ATOM   3795  C   LEU A 160      46.947  38.683  35.312  1.00  0.00           C  
ATOM   3796  O   LEU A 160      46.904  39.920  35.212  1.00  0.00           O  
ATOM   3797  CB  LEU A 160      49.296  38.147  36.013  1.00  0.00           C  
ATOM   3798  CG  LEU A 160      48.954  37.688  37.433  1.00  0.00           C  
ATOM   3799  CD1 LEU A 160      48.860  36.183  37.368  1.00  0.00           C  
ATOM   3800  CD2 LEU A 160      50.015  38.034  38.461  1.00  0.00           C  
ATOM   3801  H   LEU A 160      49.680  38.628  33.596  1.00  0.00           H  
ATOM   3802  HA  LEU A 160      47.964  36.850  34.859  1.00  0.00           H  
ATOM   3803  HB2 LEU A 160      50.214  37.629  35.697  1.00  0.00           H  
ATOM   3804  HB3 LEU A 160      49.529  39.222  36.047  1.00  0.00           H  
ATOM   3805  HG  LEU A 160      48.028  38.193  37.748  1.00  0.00           H  
ATOM   3806 1HD1 LEU A 160      48.614  35.787  38.364  1.00  0.00           H  
ATOM   3807 2HD1 LEU A 160      48.073  35.896  36.654  1.00  0.00           H  
ATOM   3808 3HD1 LEU A 160      49.823  35.769  37.037  1.00  0.00           H  
ATOM   3809 1HD2 LEU A 160      49.698  37.674  39.451  1.00  0.00           H  
ATOM   3810 2HD2 LEU A 160      50.966  37.555  38.184  1.00  0.00           H  
ATOM   3811 3HD2 LEU A 160      50.150  39.125  38.494  1.00  0.00           H  
ATOM   3812  N   GLN A 161      45.915  37.907  35.683  1.00  0.00           N  
ATOM   3813  CA  GLN A 161      44.603  38.388  36.045  1.00  0.00           C  
ATOM   3814  C   GLN A 161      44.395  38.248  37.529  1.00  0.00           C  
ATOM   3815  O   GLN A 161      44.967  37.358  38.151  1.00  0.00           O  
ATOM   3816  CB  GLN A 161      43.477  37.600  35.409  1.00  0.00           C  
ATOM   3817  CG  GLN A 161      43.513  37.569  33.874  1.00  0.00           C  
ATOM   3818  CD  GLN A 161      43.356  38.947  33.239  1.00  0.00           C  
ATOM   3819  NE2 GLN A 161      44.380  39.554  32.656  1.00  0.00           N  
ATOM   3820  OE1 GLN A 161      42.268  39.501  33.302  1.00  0.00           O  
ATOM   3821  H   GLN A 161      45.989  36.912  35.735  1.00  0.00           H  
ATOM   3822  HA  GLN A 161      44.573  39.431  35.696  1.00  0.00           H  
ATOM   3823  HB2 GLN A 161      43.512  36.567  35.785  1.00  0.00           H  
ATOM   3824  HB3 GLN A 161      42.518  38.028  35.733  1.00  0.00           H  
ATOM   3825  HG2 GLN A 161      44.467  37.129  33.545  1.00  0.00           H  
ATOM   3826  HG3 GLN A 161      42.711  36.911  33.509  1.00  0.00           H  
ATOM   3827 1HE2 GLN A 161      44.264  40.469  32.268  1.00  0.00           H  
ATOM   3828 2HE2 GLN A 161      45.268  39.100  32.607  1.00  0.00           H  
ATOM   3829  N   GLN A 162      43.524  39.078  38.089  1.00  0.00           N  
ATOM   3830  CA  GLN A 162      43.178  38.991  39.499  1.00  0.00           C  
ATOM   3831  C   GLN A 162      41.703  39.230  39.639  1.00  0.00           C  
ATOM   3832  O   GLN A 162      41.105  39.958  38.852  1.00  0.00           O  
ATOM   3833  CB  GLN A 162      43.961  40.039  40.322  1.00  0.00           C  
ATOM   3834  CG  GLN A 162      43.632  41.500  40.029  1.00  0.00           C  
ATOM   3835  CD  GLN A 162      44.396  42.437  40.942  1.00  0.00           C  
ATOM   3836  NE2 GLN A 162      43.691  43.278  41.702  1.00  0.00           N  
ATOM   3837  OE1 GLN A 162      45.619  42.403  41.006  1.00  0.00           O  
ATOM   3838  H   GLN A 162      43.053  39.807  37.592  1.00  0.00           H  
ATOM   3839  HA  GLN A 162      43.441  37.994  39.880  1.00  0.00           H  
ATOM   3840  HB2 GLN A 162      43.776  39.850  41.389  1.00  0.00           H  
ATOM   3841  HB3 GLN A 162      45.036  39.884  40.148  1.00  0.00           H  
ATOM   3842  HG2 GLN A 162      43.876  41.728  38.981  1.00  0.00           H  
ATOM   3843  HG3 GLN A 162      42.552  41.665  40.151  1.00  0.00           H  
ATOM   3844 1HE2 GLN A 162      44.160  43.894  42.334  1.00  0.00           H  
ATOM   3845 2HE2 GLN A 162      42.693  43.293  41.638  1.00  0.00           H  
ATOM   3846  N   ALA A 163      41.060  38.605  40.614  1.00  0.00           N  
ATOM   3847  CA  ALA A 163      39.645  38.836  40.869  1.00  0.00           C  
ATOM   3848  C   ALA A 163      39.405  38.806  42.385  1.00  0.00           C  
ATOM   3849  O   ALA A 163      40.052  38.047  43.113  1.00  0.00           O  
ATOM   3850  CB  ALA A 163      38.768  37.757  40.211  1.00  0.00           C  
ATOM   3851  H   ALA A 163      41.487  37.944  41.232  1.00  0.00           H  
ATOM   3852  HA  ALA A 163      39.372  39.813  40.443  1.00  0.00           H  
ATOM   3853  HB1 ALA A 163      37.709  37.963  40.424  1.00  0.00           H  
ATOM   3854  HB2 ALA A 163      38.932  37.765  39.122  1.00  0.00           H  
ATOM   3855  HB3 ALA A 163      39.037  36.769  40.613  1.00  0.00           H  
ATOM   3856  N   TYR A 164      38.503  39.672  42.876  1.00  0.00           N  
ATOM   3857  CA  TYR A 164      38.151  39.742  44.286  1.00  0.00           C  
ATOM   3858  C   TYR A 164      37.197  38.595  44.541  1.00  0.00           C  
ATOM   3859  O   TYR A 164      36.116  38.493  43.972  1.00  0.00           O  
ATOM   3860  CB  TYR A 164      37.499  41.090  44.572  1.00  0.00           C  
ATOM   3861  CG  TYR A 164      37.100  41.296  46.025  1.00  0.00           C  
ATOM   3862  CD1 TYR A 164      38.073  41.412  47.026  1.00  0.00           C  
ATOM   3863  CD2 TYR A 164      35.747  41.361  46.354  1.00  0.00           C  
ATOM   3864  CE1 TYR A 164      37.685  41.596  48.347  1.00  0.00           C  
ATOM   3865  CE2 TYR A 164      35.361  41.547  47.677  1.00  0.00           C  
ATOM   3866  CZ  TYR A 164      36.328  41.665  48.673  1.00  0.00           C  
ATOM   3867  OH  TYR A 164      35.917  41.823  49.995  1.00  0.00           O  
ATOM   3868  H   TYR A 164      38.010  40.329  42.306  1.00  0.00           H  
ATOM   3869  HA  TYR A 164      39.029  39.657  44.944  1.00  0.00           H  
ATOM   3870  HB2 TYR A 164      38.195  41.890  44.277  1.00  0.00           H  
ATOM   3871  HB3 TYR A 164      36.605  41.194  43.940  1.00  0.00           H  
ATOM   3872  HD1 TYR A 164      39.140  41.358  46.767  1.00  0.00           H  
ATOM   3873  HD2 TYR A 164      34.984  41.264  45.566  1.00  0.00           H  
ATOM   3874  HE1 TYR A 164      38.445  41.689  49.136  1.00  0.00           H  
ATOM   3875  HE2 TYR A 164      34.294  41.601  47.937  1.00  0.00           H  
ATOM   3876  HH  TYR A 164      34.918  41.851  50.033  1.00  0.00           H  
ATOM   3877  N   LEU A 165      37.645  37.707  45.427  1.00  0.00           N  
ATOM   3878  CA  LEU A 165      36.980  36.468  45.734  1.00  0.00           C  
ATOM   3879  C   LEU A 165      36.924  36.290  47.255  1.00  0.00           C  
ATOM   3880  O   LEU A 165      37.830  35.683  47.831  1.00  0.00           O  
ATOM   3881  CB  LEU A 165      37.780  35.336  45.072  1.00  0.00           C  
ATOM   3882  CG  LEU A 165      37.037  34.268  44.274  1.00  0.00           C  
ATOM   3883  CD1 LEU A 165      36.350  34.942  43.098  1.00  0.00           C  
ATOM   3884  CD2 LEU A 165      38.003  33.167  43.832  1.00  0.00           C  
ATOM   3885  H   LEU A 165      38.488  37.841  45.947  1.00  0.00           H  
ATOM   3886  HA  LEU A 165      35.947  36.460  45.354  1.00  0.00           H  
ATOM   3887  HB2 LEU A 165      38.515  35.801  44.399  1.00  0.00           H  
ATOM   3888  HB3 LEU A 165      38.348  34.824  45.863  1.00  0.00           H  
ATOM   3889  HG  LEU A 165      36.271  33.781  44.896  1.00  0.00           H  
ATOM   3890 1HD1 LEU A 165      35.807  34.189  42.509  1.00  0.00           H  
ATOM   3891 2HD1 LEU A 165      35.641  35.696  43.470  1.00  0.00           H  
ATOM   3892 3HD1 LEU A 165      37.105  35.430  42.463  1.00  0.00           H  
ATOM   3893 1HD2 LEU A 165      37.455  32.405  43.260  1.00  0.00           H  
ATOM   3894 2HD2 LEU A 165      38.791  33.603  43.200  1.00  0.00           H  
ATOM   3895 3HD2 LEU A 165      38.461  32.702  44.717  1.00  0.00           H  
ATOM   3896  N   PRO A 166      35.898  36.823  47.920  1.00  0.00           N  
ATOM   3897  CA  PRO A 166      35.681  36.681  49.359  1.00  0.00           C  
ATOM   3898  C   PRO A 166      35.384  35.271  49.804  1.00  0.00           C  
ATOM   3899  O   PRO A 166      34.664  34.551  49.110  1.00  0.00           O  
ATOM   3900  CB  PRO A 166      34.554  37.640  49.667  1.00  0.00           C  
ATOM   3901  CG  PRO A 166      33.798  37.765  48.355  1.00  0.00           C  
ATOM   3902  CD  PRO A 166      34.890  37.698  47.322  1.00  0.00           C  
ATOM   3903  HA  PRO A 166      36.597  36.914  49.920  1.00  0.00           H  
ATOM   3904  HB2 PRO A 166      33.907  37.253  50.468  1.00  0.00           H  
ATOM   3905  HB3 PRO A 166      34.937  38.613  50.004  1.00  0.00           H  
ATOM   3906  HG2 PRO A 166      33.068  36.952  48.227  1.00  0.00           H  
ATOM   3907  HG3 PRO A 166      33.239  38.710  48.296  1.00  0.00           H  
ATOM   3908  HD2 PRO A 166      34.518  37.291  46.371  1.00  0.00           H  
ATOM   3909  HD3 PRO A 166      35.300  38.696  47.106  1.00  0.00           H  
ATOM   3910  N   THR A 167      35.879  34.860  50.980  1.00  0.00           N  
ATOM   3911  CA  THR A 167      35.714  33.473  51.384  1.00  0.00           C  
ATOM   3912  C   THR A 167      34.272  33.131  51.711  1.00  0.00           C  
ATOM   3913  O   THR A 167      33.440  34.002  51.960  1.00  0.00           O  
ATOM   3914  CB  THR A 167      36.622  33.169  52.593  1.00  0.00           C  
ATOM   3915  CG2 THR A 167      38.075  33.381  52.294  1.00  0.00           C  
ATOM   3916  OG1 THR A 167      36.189  34.007  53.651  1.00  0.00           O  
ATOM   3917  H   THR A 167      36.371  35.440  51.629  1.00  0.00           H  
ATOM   3918  HA  THR A 167      36.008  32.843  50.532  1.00  0.00           H  
ATOM   3919  HB  THR A 167      36.537  32.106  52.863  1.00  0.00           H  
ATOM   3920  HG1 THR A 167      35.975  33.450  54.453  1.00  0.00           H  
ATOM   3921 1HG2 THR A 167      38.672  33.149  53.189  1.00  0.00           H  
ATOM   3922 2HG2 THR A 167      38.382  32.720  51.471  1.00  0.00           H  
ATOM   3923 3HG2 THR A 167      38.241  34.429  52.004  1.00  0.00           H  
ATOM   3924  N   VAL A 168      33.931  31.857  51.626  1.00  0.00           N  
ATOM   3925  CA  VAL A 168      32.614  31.371  51.983  1.00  0.00           C  
ATOM   3926  C   VAL A 168      33.049  30.345  53.024  1.00  0.00           C  
ATOM   3927  O   VAL A 168      33.782  29.404  52.686  1.00  0.00           O  
ATOM   3928  CB  VAL A 168      31.940  30.692  50.777  1.00  0.00           C  
ATOM   3929  CG1 VAL A 168      30.601  30.099  51.179  1.00  0.00           C  
ATOM   3930  CG2 VAL A 168      31.749  31.704  49.678  1.00  0.00           C  
ATOM   3931  H   VAL A 168      34.554  31.141  51.311  1.00  0.00           H  
ATOM   3932  HA  VAL A 168      31.884  32.122  52.318  1.00  0.00           H  
ATOM   3933  HB  VAL A 168      32.583  29.876  50.418  1.00  0.00           H  
ATOM   3934 1HG1 VAL A 168      30.134  29.620  50.306  1.00  0.00           H  
ATOM   3935 2HG1 VAL A 168      30.753  29.350  51.970  1.00  0.00           H  
ATOM   3936 3HG1 VAL A 168      29.942  30.898  51.552  1.00  0.00           H  
ATOM   3937 1HG2 VAL A 168      31.267  31.222  48.814  1.00  0.00           H  
ATOM   3938 2HG2 VAL A 168      31.114  32.526  50.041  1.00  0.00           H  
ATOM   3939 3HG2 VAL A 168      32.727  32.106  49.374  1.00  0.00           H  
ATOM   3940  N   ASP A 169      32.630  30.468  54.295  1.00  0.00           N  
ATOM   3941  CA  ASP A 169      33.128  29.547  55.319  1.00  0.00           C  
ATOM   3942  C   ASP A 169      32.622  28.104  55.157  1.00  0.00           C  
ATOM   3943  O   ASP A 169      31.670  27.864  54.391  1.00  0.00           O  
ATOM   3944  CB  ASP A 169      32.764  30.125  56.698  1.00  0.00           C  
ATOM   3945  CG  ASP A 169      31.297  30.158  57.105  1.00  0.00           C  
ATOM   3946  OD1 ASP A 169      30.429  29.541  56.492  1.00  0.00           O  
ATOM   3947  OD2 ASP A 169      31.009  30.824  58.089  1.00  0.00           O1-
ATOM   3948  H   ASP A 169      31.984  31.159  54.621  1.00  0.00           H  
ATOM   3949  HA  ASP A 169      34.220  29.466  55.208  1.00  0.00           H  
ATOM   3950  HB2 ASP A 169      33.310  29.547  57.458  1.00  0.00           H  
ATOM   3951  HB3 ASP A 169      33.147  31.155  56.739  1.00  0.00           H  
ATOM   3952  N   TYR A 170      33.224  27.167  55.899  1.00  0.00           N  
ATOM   3953  CA  TYR A 170      32.911  25.767  55.736  1.00  0.00           C  
ATOM   3954  C   TYR A 170      31.446  25.415  55.911  1.00  0.00           C  
ATOM   3955  O   TYR A 170      30.899  24.656  55.107  1.00  0.00           O  
ATOM   3956  CB  TYR A 170      33.793  24.972  56.698  1.00  0.00           C  
ATOM   3957  CG  TYR A 170      33.452  23.499  56.669  1.00  0.00           C  
ATOM   3958  CD1 TYR A 170      33.808  22.703  55.576  1.00  0.00           C  
ATOM   3959  CD2 TYR A 170      32.734  22.948  57.729  1.00  0.00           C  
ATOM   3960  CE1 TYR A 170      33.440  21.359  55.541  1.00  0.00           C  
ATOM   3961  CE2 TYR A 170      32.368  21.605  57.690  1.00  0.00           C  
ATOM   3962  CZ  TYR A 170      32.723  20.815  56.597  1.00  0.00           C  
ATOM   3963  OH  TYR A 170      32.387  19.480  56.596  1.00  0.00           O  
ATOM   3964  H   TYR A 170      33.912  27.362  56.598  1.00  0.00           H  
ATOM   3965  HA  TYR A 170      33.119  25.503  54.689  1.00  0.00           H  
ATOM   3966  HB2 TYR A 170      34.850  25.111  56.427  1.00  0.00           H  
ATOM   3967  HB3 TYR A 170      33.669  25.361  57.719  1.00  0.00           H  
ATOM   3968  HD1 TYR A 170      34.379  23.137  54.742  1.00  0.00           H  
ATOM   3969  HD2 TYR A 170      32.458  23.571  58.592  1.00  0.00           H  
ATOM   3970  HE1 TYR A 170      33.718  20.733  54.681  1.00  0.00           H  
ATOM   3971  HE2 TYR A 170      31.797  21.166  58.523  1.00  0.00           H  
ATOM   3972  HH  TYR A 170      31.876  19.265  57.429  1.00  0.00           H  
ATOM   3973  N   ALA A 171      30.796  25.994  56.909  1.00  0.00           N  
ATOM   3974  CA  ALA A 171      29.393  25.736  57.157  1.00  0.00           C  
ATOM   3975  C   ALA A 171      28.470  26.056  55.991  1.00  0.00           C  
ATOM   3976  O   ALA A 171      27.519  25.301  55.738  1.00  0.00           O  
ATOM   3977  CB  ALA A 171      28.891  26.555  58.343  1.00  0.00           C  
ATOM   3978  H   ALA A 171      31.216  26.637  57.550  1.00  0.00           H  
ATOM   3979  HA  ALA A 171      29.356  24.653  57.345  1.00  0.00           H  
ATOM   3980  HB1 ALA A 171      27.824  26.342  58.511  1.00  0.00           H  
ATOM   3981  HB2 ALA A 171      29.463  26.287  59.243  1.00  0.00           H  
ATOM   3982  HB3 ALA A 171      29.022  27.626  58.132  1.00  0.00           H  
ATOM   3983  N   ILE A 172      28.721  27.168  55.284  1.00  0.00           N  
ATOM   3984  CA  ILE A 172      27.885  27.501  54.141  1.00  0.00           C  
ATOM   3985  C   ILE A 172      28.319  26.677  52.931  1.00  0.00           C  
ATOM   3986  O   ILE A 172      27.484  26.164  52.184  1.00  0.00           O  
ATOM   3987  CB  ILE A 172      27.998  29.004  53.837  1.00  0.00           C  
ATOM   3988  CG1 ILE A 172      27.309  29.786  54.957  1.00  0.00           C  
ATOM   3989  CG2 ILE A 172      27.292  29.363  52.553  1.00  0.00           C  
ATOM   3990  CD1 ILE A 172      27.715  31.269  55.042  1.00  0.00           C  
ATOM   3991  H   ILE A 172      29.459  27.816  55.479  1.00  0.00           H  
ATOM   3992  HA  ILE A 172      26.835  27.266  54.370  1.00  0.00           H  
ATOM   3993  HB  ILE A 172      29.068  29.252  53.753  1.00  0.00           H  
ATOM   3994 2HG1 ILE A 172      26.221  29.724  54.814  1.00  0.00           H  
ATOM   3995 3HG1 ILE A 172      27.535  29.302  55.918  1.00  0.00           H  
ATOM   3996 1HG2 ILE A 172      27.392  30.442  52.367  1.00  0.00           H  
ATOM   3997 2HG2 ILE A 172      27.740  28.803  51.719  1.00  0.00           H  
ATOM   3998 3HG2 ILE A 172      26.226  29.104  52.636  1.00  0.00           H  
ATOM   3999 1HD1 ILE A 172      27.174  31.751  55.870  1.00  0.00           H  
ATOM   4000 2HD1 ILE A 172      28.797  31.343  55.219  1.00  0.00           H  
ATOM   4001 3HD1 ILE A 172      27.462  31.772  54.098  1.00  0.00           H  
ATOM   4002  N   CYS A 173      29.625  26.507  52.755  1.00  0.00           N  
ATOM   4003  CA  CYS A 173      30.137  25.857  51.552  1.00  0.00           C  
ATOM   4004  C   CYS A 173      29.823  24.359  51.509  1.00  0.00           C  
ATOM   4005  O   CYS A 173      29.635  23.799  50.418  1.00  0.00           O  
ATOM   4006  CB  CYS A 173      31.645  26.098  51.464  1.00  0.00           C  
ATOM   4007  SG  CYS A 173      32.260  25.728  49.798  1.00  0.00           S  
ATOM   4008  H   CYS A 173      30.325  26.799  53.407  1.00  0.00           H  
ATOM   4009  HA  CYS A 173      29.630  26.301  50.682  1.00  0.00           H  
ATOM   4010  HB2 CYS A 173      31.870  27.143  51.721  1.00  0.00           H  
ATOM   4011  HB3 CYS A 173      32.166  25.467  52.201  1.00  0.00           H  
ATOM   4012  N   SER A 174      29.715  23.716  52.683  1.00  0.00           N  
ATOM   4013  CA  SER A 174      29.338  22.318  52.724  1.00  0.00           C  
ATOM   4014  C   SER A 174      27.838  22.146  52.855  1.00  0.00           C  
ATOM   4015  O   SER A 174      27.370  21.022  52.998  1.00  0.00           O  
ATOM   4016  CB  SER A 174      30.090  21.630  53.870  1.00  0.00           C  
ATOM   4017  OG  SER A 174      29.688  22.078  55.149  1.00  0.00           O  
ATOM   4018  H   SER A 174      29.878  24.136  53.576  1.00  0.00           H  
ATOM   4019  HA  SER A 174      29.622  21.843  51.774  1.00  0.00           H  
ATOM   4020  HB2 SER A 174      31.169  21.806  53.749  1.00  0.00           H  
ATOM   4021  HB3 SER A 174      29.931  20.544  53.802  1.00  0.00           H  
ATOM   4022  HG  SER A 174      30.055  22.994  55.312  1.00  0.00           H  
ATOM   4023  N   SER A 175      27.027  23.200  52.760  1.00  0.00           N  
ATOM   4024  CA  SER A 175      25.587  23.028  52.763  1.00  0.00           C  
ATOM   4025  C   SER A 175      25.143  22.499  51.399  1.00  0.00           C  
ATOM   4026  O   SER A 175      25.861  22.590  50.391  1.00  0.00           O  
ATOM   4027  CB  SER A 175      24.880  24.357  53.059  1.00  0.00           C  
ATOM   4028  OG  SER A 175      24.883  25.293  51.982  1.00  0.00           O  
ATOM   4029  H   SER A 175      27.338  24.146  52.682  1.00  0.00           H  
ATOM   4030  HA  SER A 175      25.316  22.311  53.551  1.00  0.00           H  
ATOM   4031  HB2 SER A 175      25.361  24.825  53.932  1.00  0.00           H  
ATOM   4032  HB3 SER A 175      23.838  24.147  53.340  1.00  0.00           H  
ATOM   4033  HG  SER A 175      25.751  25.788  51.973  1.00  0.00           H  
ATOM   4034  N   SER A 176      23.927  21.949  51.367  1.00  0.00           N  
ATOM   4035  CA  SER A 176      23.328  21.340  50.181  1.00  0.00           C  
ATOM   4036  C   SER A 176      23.282  22.166  48.914  1.00  0.00           C  
ATOM   4037  O   SER A 176      23.497  21.635  47.830  1.00  0.00           O  
ATOM   4038  CB  SER A 176      21.907  20.936  50.452  1.00  0.00           C  
ATOM   4039  OG  SER A 176      21.875  20.117  51.597  1.00  0.00           O  
ATOM   4040  H   SER A 176      23.330  21.914  52.169  1.00  0.00           H  
ATOM   4041  HA  SER A 176      24.015  20.502  49.994  1.00  0.00           H  
ATOM   4042  HB2 SER A 176      21.494  20.397  49.587  1.00  0.00           H  
ATOM   4043  HB3 SER A 176      21.281  21.827  50.606  1.00  0.00           H  
ATOM   4044  HG  SER A 176      20.932  19.842  51.785  1.00  0.00           H  
ATOM   4045  N   SER A 177      22.983  23.452  49.089  1.00  0.00           N  
ATOM   4046  CA  SER A 177      22.861  24.436  48.012  1.00  0.00           C  
ATOM   4047  C   SER A 177      24.168  24.784  47.308  1.00  0.00           C  
ATOM   4048  O   SER A 177      24.149  25.300  46.188  1.00  0.00           O  
ATOM   4049  CB  SER A 177      22.283  25.742  48.557  1.00  0.00           C  
ATOM   4050  OG  SER A 177      21.269  25.523  49.542  1.00  0.00           O  
ATOM   4051  H   SER A 177      22.818  23.845  49.993  1.00  0.00           H  
ATOM   4052  HA  SER A 177      22.202  23.955  47.275  1.00  0.00           H  
ATOM   4053  HB2 SER A 177      21.862  26.328  47.728  1.00  0.00           H  
ATOM   4054  HB3 SER A 177      23.093  26.343  48.996  1.00  0.00           H  
ATOM   4055  HG  SER A 177      20.925  26.404  49.868  1.00  0.00           H  
ATOM   4056  N   TYR A 178      25.281  24.534  48.014  1.00  0.00           N  
ATOM   4057  CA  TYR A 178      26.625  24.808  47.540  1.00  0.00           C  
ATOM   4058  C   TYR A 178      27.324  23.524  47.162  1.00  0.00           C  
ATOM   4059  O   TYR A 178      26.829  22.848  46.270  1.00  0.00           O  
ATOM   4060  CB  TYR A 178      27.435  25.535  48.632  1.00  0.00           C  
ATOM   4061  CG  TYR A 178      26.993  26.954  48.818  1.00  0.00           C  
ATOM   4062  CD1 TYR A 178      25.727  27.194  49.349  1.00  0.00           C  
ATOM   4063  CD2 TYR A 178      27.831  28.001  48.424  1.00  0.00           C  
ATOM   4064  CE1 TYR A 178      25.272  28.481  49.484  1.00  0.00           C  
ATOM   4065  CE2 TYR A 178      27.378  29.305  48.557  1.00  0.00           C  
ATOM   4066  CZ  TYR A 178      26.092  29.529  49.086  1.00  0.00           C  
ATOM   4067  OH  TYR A 178      25.580  30.805  49.194  1.00  0.00           O  
ATOM   4068  H   TYR A 178      25.259  24.136  48.931  1.00  0.00           H  
ATOM   4069  HA  TYR A 178      26.556  25.452  46.651  1.00  0.00           H  
ATOM   4070  HB2 TYR A 178      27.331  24.993  49.583  1.00  0.00           H  
ATOM   4071  HB3 TYR A 178      28.502  25.518  48.367  1.00  0.00           H  
ATOM   4072  HD1 TYR A 178      25.092  26.352  49.660  1.00  0.00           H  
ATOM   4073  HD2 TYR A 178      28.833  27.794  48.017  1.00  0.00           H  
ATOM   4074  HE1 TYR A 178      24.273  28.680  49.899  1.00  0.00           H  
ATOM   4075  HE2 TYR A 178      28.012  30.151  48.255  1.00  0.00           H  
ATOM   4076  HH  TYR A 178      26.262  31.466  48.881  1.00  0.00           H  
ATOM   4077  N   TRP A 179      28.424  23.118  47.804  1.00  0.00           N  
ATOM   4078  CA  TRP A 179      29.149  21.962  47.389  1.00  0.00           C  
ATOM   4079  C   TRP A 179      28.744  20.741  48.148  1.00  0.00           C  
ATOM   4080  O   TRP A 179      29.143  19.624  47.798  1.00  0.00           O  
ATOM   4081  CB  TRP A 179      30.608  22.229  47.578  1.00  0.00           C  
ATOM   4082  CG  TRP A 179      31.208  22.975  46.385  1.00  0.00           C  
ATOM   4083  CD1 TRP A 179      31.547  24.312  46.416  1.00  0.00           C  
ATOM   4084  CD2 TRP A 179      31.529  22.386  45.188  1.00  0.00           C  
ATOM   4085  CE2 TRP A 179      32.110  23.453  44.479  1.00  0.00           C  
ATOM   4086  CE3 TRP A 179      31.419  21.119  44.614  1.00  0.00           C  
ATOM   4087  NE1 TRP A 179      32.095  24.558  45.243  1.00  0.00           N  
ATOM   4088  CZ2 TRP A 179      32.594  23.255  43.176  1.00  0.00           C  
ATOM   4089  CZ3 TRP A 179      31.910  20.937  43.308  1.00  0.00           C  
ATOM   4090  CH2 TRP A 179      32.494  21.989  42.590  1.00  0.00           C  
ATOM   4091  H   TRP A 179      28.808  23.582  48.601  1.00  0.00           H  
ATOM   4092  HA  TRP A 179      28.925  21.766  46.329  1.00  0.00           H  
ATOM   4093  HB2 TRP A 179      30.757  22.822  48.493  1.00  0.00           H  
ATOM   4094  HB3 TRP A 179      31.141  21.277  47.720  1.00  0.00           H  
ATOM   4095  HD1 TRP A 179      31.393  25.020  47.243  1.00  0.00           H  
ATOM   4096  HE1 TRP A 179      32.452  25.448  44.960  1.00  0.00           H  
ATOM   4097  HE3 TRP A 179      30.962  20.286  45.167  1.00  0.00           H  
ATOM   4098  HZ2 TRP A 179      33.049  24.089  42.622  1.00  0.00           H  
ATOM   4099  HZ3 TRP A 179      31.833  19.945  42.839  1.00  0.00           H  
ATOM   4100  HH2 TRP A 179      32.870  21.822  41.571  1.00  0.00           H  
ATOM   4101  N   GLY A 180      27.944  20.937  49.192  1.00  0.00           N  
ATOM   4102  CA  GLY A 180      27.570  19.804  50.022  1.00  0.00           C  
ATOM   4103  C   GLY A 180      28.798  19.085  50.552  1.00  0.00           C  
ATOM   4104  O   GLY A 180      29.856  19.665  50.832  1.00  0.00           O  
ATOM   4105  H   GLY A 180      27.563  21.819  49.469  1.00  0.00           H  
ATOM   4106  HA2 GLY A 180      26.951  20.151  50.864  1.00  0.00           H  
ATOM   4107  HA3 GLY A 180      26.954  19.104  49.438  1.00  0.00           H  
ATOM   4108  N   SER A 181      28.657  17.765  50.515  1.00  0.00           N  
ATOM   4109  CA  SER A 181      29.677  16.858  51.002  1.00  0.00           C  
ATOM   4110  C   SER A 181      31.021  16.825  50.275  1.00  0.00           C  
ATOM   4111  O   SER A 181      32.003  16.281  50.763  1.00  0.00           O  
ATOM   4112  CB  SER A 181      29.101  15.464  50.991  1.00  0.00           C  
ATOM   4113  OG  SER A 181      29.862  14.809  51.975  1.00  0.00           O  
ATOM   4114  H   SER A 181      27.845  17.307  50.151  1.00  0.00           H  
ATOM   4115  HA  SER A 181      29.928  17.246  52.000  1.00  0.00           H  
ATOM   4116  HB2 SER A 181      29.208  14.987  50.005  1.00  0.00           H  
ATOM   4117  HB3 SER A 181      28.029  15.464  51.235  1.00  0.00           H  
ATOM   4118  HG  SER A 181      30.825  15.056  51.872  1.00  0.00           H  
ATOM   4119  N   THR A 182      31.086  17.367  49.065  1.00  0.00           N  
ATOM   4120  CA  THR A 182      32.316  17.383  48.291  1.00  0.00           C  
ATOM   4121  C   THR A 182      33.382  18.245  48.947  1.00  0.00           C  
ATOM   4122  O   THR A 182      34.563  17.918  48.838  1.00  0.00           O  
ATOM   4123  CB  THR A 182      31.889  17.849  46.899  1.00  0.00           C  
ATOM   4124  CG2 THR A 182      32.966  18.060  45.855  1.00  0.00           C  
ATOM   4125  OG1 THR A 182      31.044  16.789  46.518  1.00  0.00           O  
ATOM   4126  H   THR A 182      30.309  17.795  48.607  1.00  0.00           H  
ATOM   4127  HA  THR A 182      32.802  16.399  48.231  1.00  0.00           H  
ATOM   4128  HB  THR A 182      31.460  18.859  46.954  1.00  0.00           H  
ATOM   4129  HG1 THR A 182      30.108  17.127  46.424  1.00  0.00           H  
ATOM   4130 1HG2 THR A 182      32.504  18.391  44.914  1.00  0.00           H  
ATOM   4131 2HG2 THR A 182      33.672  18.827  46.207  1.00  0.00           H  
ATOM   4132 3HG2 THR A 182      33.505  17.116  45.687  1.00  0.00           H  
ATOM   4133  N   VAL A 183      33.019  19.316  49.661  1.00  0.00           N  
ATOM   4134  CA  VAL A 183      34.053  20.122  50.309  1.00  0.00           C  
ATOM   4135  C   VAL A 183      34.304  19.638  51.749  1.00  0.00           C  
ATOM   4136  O   VAL A 183      33.411  19.233  52.479  1.00  0.00           O  
ATOM   4137  CB  VAL A 183      33.633  21.630  50.241  1.00  0.00           C  
ATOM   4138  CG1 VAL A 183      32.309  21.864  50.905  1.00  0.00           C  
ATOM   4139  CG2 VAL A 183      34.588  22.485  51.055  1.00  0.00           C  
ATOM   4140  H   VAL A 183      32.078  19.628  49.797  1.00  0.00           H  
ATOM   4141  HA  VAL A 183      35.010  20.009  49.780  1.00  0.00           H  
ATOM   4142  HB  VAL A 183      33.618  21.884  49.171  1.00  0.00           H  
ATOM   4143 1HG1 VAL A 183      32.049  22.930  50.838  1.00  0.00           H  
ATOM   4144 2HG1 VAL A 183      31.535  21.265  50.402  1.00  0.00           H  
ATOM   4145 3HG1 VAL A 183      32.371  21.568  51.962  1.00  0.00           H  
ATOM   4146 1HG2 VAL A 183      34.279  23.539  50.995  1.00  0.00           H  
ATOM   4147 2HG2 VAL A 183      34.572  22.157  52.104  1.00  0.00           H  
ATOM   4148 3HG2 VAL A 183      35.607  22.381  50.655  1.00  0.00           H  
ATOM   4149  N   LYS A 184      35.574  19.626  52.107  1.00  0.00           N  
ATOM   4150  CA  LYS A 184      36.010  19.176  53.404  1.00  0.00           C  
ATOM   4151  C   LYS A 184      36.545  20.412  54.124  1.00  0.00           C  
ATOM   4152  O   LYS A 184      36.703  21.488  53.536  1.00  0.00           O  
ATOM   4153  CB  LYS A 184      37.145  18.135  53.291  1.00  0.00           C  
ATOM   4154  CG  LYS A 184      36.888  16.932  52.365  1.00  0.00           C  
ATOM   4155  CD  LYS A 184      35.558  16.225  52.658  1.00  0.00           C  
ATOM   4156  CE  LYS A 184      35.277  15.019  51.744  1.00  0.00           C  
ATOM   4157  NZ  LYS A 184      34.857  15.414  50.412  1.00  0.00           N1+
ATOM   4158  H   LYS A 184      36.318  19.925  51.510  1.00  0.00           H  
ATOM   4159  HA  LYS A 184      35.176  18.698  53.940  1.00  0.00           H  
ATOM   4160  HB2 LYS A 184      38.052  18.650  52.942  1.00  0.00           H  
ATOM   4161  HB3 LYS A 184      37.361  17.750  54.300  1.00  0.00           H  
ATOM   4162  HG2 LYS A 184      36.892  17.274  51.319  1.00  0.00           H  
ATOM   4163  HG3 LYS A 184      37.711  16.212  52.469  1.00  0.00           H  
ATOM   4164  HD2 LYS A 184      35.556  15.888  53.705  1.00  0.00           H  
ATOM   4165  HD3 LYS A 184      34.737  16.951  52.553  1.00  0.00           H  
ATOM   4166  HE2 LYS A 184      36.183  14.400  51.671  1.00  0.00           H  
ATOM   4167  HE3 LYS A 184      34.496  14.393  52.199  1.00  0.00           H  
ATOM   4168  HZ1 LYS A 184      34.563  14.606  49.902  1.00  0.00           H  
ATOM   4169  HZ2 LYS A 184      34.098  16.061  50.480  1.00  0.00           H  
ATOM   4170  HZ3 LYS A 184      35.622  15.848  49.936  1.00  0.00           H  
ATOM   4171  N   ASN A 185      36.839  20.237  55.420  1.00  0.00           N  
ATOM   4172  CA  ASN A 185      37.395  21.288  56.266  1.00  0.00           C  
ATOM   4173  C   ASN A 185      38.860  21.604  55.997  1.00  0.00           C  
ATOM   4174  O   ASN A 185      39.344  22.663  56.380  1.00  0.00           O  
ATOM   4175  CB  ASN A 185      37.194  20.894  57.737  1.00  0.00           C  
ATOM   4176  CG  ASN A 185      37.297  22.118  58.634  1.00  0.00           C  
ATOM   4177  ND2 ASN A 185      36.356  23.066  58.537  1.00  0.00           N  
ATOM   4178  OD1 ASN A 185      38.263  22.236  59.386  1.00  0.00           O  
ATOM   4179  H   ASN A 185      36.696  19.371  55.900  1.00  0.00           H  
ATOM   4180  HA  ASN A 185      36.854  22.215  56.024  1.00  0.00           H  
ATOM   4181  HB2 ASN A 185      36.211  20.419  57.866  1.00  0.00           H  
ATOM   4182  HB3 ASN A 185      37.951  20.151  58.032  1.00  0.00           H  
ATOM   4183 1HD2 ASN A 185      36.427  23.899  59.085  1.00  0.00           H  
ATOM   4184 2HD2 ASN A 185      35.583  22.941  57.915  1.00  0.00           H  
ATOM   4185  N   SER A 186      39.554  20.724  55.257  1.00  0.00           N  
ATOM   4186  CA  SER A 186      40.899  20.952  54.758  1.00  0.00           C  
ATOM   4187  C   SER A 186      40.918  21.832  53.497  1.00  0.00           C  
ATOM   4188  O   SER A 186      41.965  21.945  52.859  1.00  0.00           O  
ATOM   4189  CB  SER A 186      41.595  19.638  54.386  1.00  0.00           C  
ATOM   4190  OG  SER A 186      40.849  18.961  53.378  1.00  0.00           O  
ATOM   4191  H   SER A 186      39.184  19.833  54.994  1.00  0.00           H  
ATOM   4192  HA  SER A 186      41.424  21.460  55.581  1.00  0.00           H  
ATOM   4193  HB2 SER A 186      41.691  18.998  55.275  1.00  0.00           H  
ATOM   4194  HB3 SER A 186      42.614  19.842  54.026  1.00  0.00           H  
ATOM   4195  HG  SER A 186      41.180  18.021  53.290  1.00  0.00           H  
ATOM   4196  N   MET A 187      39.793  22.464  53.170  1.00  0.00           N  
ATOM   4197  CA  MET A 187      39.662  23.307  52.003  1.00  0.00           C  
ATOM   4198  C   MET A 187      39.057  24.663  52.349  1.00  0.00           C  
ATOM   4199  O   MET A 187      38.303  24.785  53.314  1.00  0.00           O  
ATOM   4200  CB  MET A 187      38.760  22.631  50.983  1.00  0.00           C  
ATOM   4201  CG  MET A 187      39.226  21.310  50.342  1.00  0.00           C  
ATOM   4202  SD  MET A 187      37.809  20.461  49.615  1.00  0.00           S  
ATOM   4203  CE  MET A 187      38.531  18.872  49.297  1.00  0.00           C  
ATOM   4204  H   MET A 187      38.956  22.399  53.712  1.00  0.00           H  
ATOM   4205  HA  MET A 187      40.671  23.462  51.596  1.00  0.00           H  
ATOM   4206  HB2 MET A 187      37.790  22.442  51.468  1.00  0.00           H  
ATOM   4207  HB3 MET A 187      38.578  23.350  50.170  1.00  0.00           H  
ATOM   4208  HG2 MET A 187      39.983  21.512  49.570  1.00  0.00           H  
ATOM   4209  HG3 MET A 187      39.702  20.670  51.099  1.00  0.00           H  
ATOM   4210  HE1 MET A 187      37.851  18.279  48.668  1.00  0.00           H  
ATOM   4211  HE2 MET A 187      39.492  19.002  48.778  1.00  0.00           H  
ATOM   4212  HE3 MET A 187      38.699  18.348  50.249  1.00  0.00           H  
ATOM   4213  N   VAL A 188      39.404  25.677  51.528  1.00  0.00           N  
ATOM   4214  CA  VAL A 188      38.847  27.036  51.575  1.00  0.00           C  
ATOM   4215  C   VAL A 188      37.974  27.223  50.345  1.00  0.00           C  
ATOM   4216  O   VAL A 188      38.369  26.873  49.240  1.00  0.00           O  
ATOM   4217  CB  VAL A 188      39.955  28.160  51.542  1.00  0.00           C  
ATOM   4218  CG1 VAL A 188      39.357  29.557  51.677  1.00  0.00           C  
ATOM   4219  CG2 VAL A 188      40.902  27.964  52.698  1.00  0.00           C  
ATOM   4220  H   VAL A 188      40.090  25.565  50.808  1.00  0.00           H  
ATOM   4221  HA  VAL A 188      38.292  27.135  52.519  1.00  0.00           H  
ATOM   4222  HB  VAL A 188      40.471  28.079  50.572  1.00  0.00           H  
ATOM   4223 1HG1 VAL A 188      40.162  30.306  51.648  1.00  0.00           H  
ATOM   4224 2HG1 VAL A 188      38.658  29.740  50.847  1.00  0.00           H  
ATOM   4225 3HG1 VAL A 188      38.817  29.635  52.633  1.00  0.00           H  
ATOM   4226 1HG2 VAL A 188      41.676  28.746  52.677  1.00  0.00           H  
ATOM   4227 2HG2 VAL A 188      40.344  28.026  53.644  1.00  0.00           H  
ATOM   4228 3HG2 VAL A 188      41.379  26.976  52.619  1.00  0.00           H  
ATOM   4229  N   CYS A 189      36.771  27.735  50.503  1.00  0.00           N  
ATOM   4230  CA  CYS A 189      35.925  28.097  49.385  1.00  0.00           C  
ATOM   4231  C   CYS A 189      35.960  29.613  49.251  1.00  0.00           C  
ATOM   4232  O   CYS A 189      35.963  30.310  50.271  1.00  0.00           O  
ATOM   4233  CB  CYS A 189      34.498  27.707  49.631  1.00  0.00           C  
ATOM   4234  SG  CYS A 189      34.227  25.931  49.887  1.00  0.00           S  
ATOM   4235  H   CYS A 189      36.360  27.909  51.398  1.00  0.00           H  
ATOM   4236  HA  CYS A 189      36.293  27.582  48.485  1.00  0.00           H  
ATOM   4237  HB2 CYS A 189      34.130  28.250  50.514  1.00  0.00           H  
ATOM   4238  HB3 CYS A 189      33.889  28.036  48.775  1.00  0.00           H  
ATOM   4239  N   ALA A 190      35.969  30.179  48.027  1.00  0.00           N  
ATOM   4240  CA  ALA A 190      35.917  31.620  47.843  1.00  0.00           C  
ATOM   4241  C   ALA A 190      35.131  31.925  46.561  1.00  0.00           C  
ATOM   4242  O   ALA A 190      35.232  31.205  45.563  1.00  0.00           O  
ATOM   4243  CB  ALA A 190      37.322  32.179  47.726  1.00  0.00           C  
ATOM   4244  H   ALA A 190      36.012  29.657  47.175  1.00  0.00           H  
ATOM   4245  HA  ALA A 190      35.423  32.086  48.707  1.00  0.00           H  
ATOM   4246  HB1 ALA A 190      37.273  33.269  47.586  1.00  0.00           H  
ATOM   4247  HB2 ALA A 190      37.885  31.952  48.643  1.00  0.00           H  
ATOM   4248  HB3 ALA A 190      37.828  31.722  46.863  1.00  0.00           H  
ATOM   4249  N   GLY A 191      34.262  32.940  46.594  1.00  0.00           N  
ATOM   4250  CA  GLY A 191      33.514  33.370  45.422  1.00  0.00           C  
ATOM   4251  C   GLY A 191      32.144  32.771  45.358  1.00  0.00           C  
ATOM   4252  O   GLY A 191      31.413  32.773  46.339  1.00  0.00           O  
ATOM   4253  H   GLY A 191      34.066  33.472  47.418  1.00  0.00           H  
ATOM   4254  HA2 GLY A 191      33.430  34.467  45.429  1.00  0.00           H  
ATOM   4255  HA3 GLY A 191      34.072  33.096  44.515  1.00  0.00           H  
ATOM   4256  N   GLY A 192      31.777  32.257  44.195  1.00  0.00           N  
ATOM   4257  CA  GLY A 192      30.461  31.665  44.018  1.00  0.00           C  
ATOM   4258  C   GLY A 192      29.389  32.649  43.570  1.00  0.00           C  
ATOM   4259  O   GLY A 192      28.216  32.282  43.626  1.00  0.00           O  
ATOM   4260  H   GLY A 192      32.357  32.239  43.381  1.00  0.00           H  
ATOM   4261  HA2 GLY A 192      30.533  30.855  43.276  1.00  0.00           H  
ATOM   4262  HA3 GLY A 192      30.148  31.205  44.966  1.00  0.00           H  
ATOM   4263  N   ASP A 193      29.707  33.878  43.128  1.00  0.00           N  
ATOM   4264  CA  ASP A 193      28.675  34.833  42.709  1.00  0.00           C  
ATOM   4265  C   ASP A 193      28.136  34.655  41.278  1.00  0.00           C  
ATOM   4266  O   ASP A 193      27.218  35.365  40.858  1.00  0.00           O  
ATOM   4267  CB  ASP A 193      29.195  36.301  42.857  1.00  0.00           C  
ATOM   4268  CG  ASP A 193      30.378  36.789  42.012  1.00  0.00           C  
ATOM   4269  OD1 ASP A 193      30.875  36.055  41.166  1.00  0.00           O  
ATOM   4270  OD2 ASP A 193      30.840  37.916  42.209  1.00  0.00           O1-
ATOM   4271  H   ASP A 193      30.644  34.220  43.055  1.00  0.00           H  
ATOM   4272  HA  ASP A 193      27.831  34.624  43.383  1.00  0.00           H  
ATOM   4273  HB2 ASP A 193      28.347  36.970  42.649  1.00  0.00           H  
ATOM   4274  HB3 ASP A 193      29.466  36.446  43.913  1.00  0.00           H  
ATOM   4275  N   GLY A 194      28.692  33.728  40.492  1.00  0.00           N  
ATOM   4276  CA  GLY A 194      28.250  33.490  39.123  1.00  0.00           C  
ATOM   4277  C   GLY A 194      28.975  34.377  38.139  1.00  0.00           C  
ATOM   4278  O   GLY A 194      28.736  34.270  36.945  1.00  0.00           O  
ATOM   4279  H   GLY A 194      29.443  33.138  40.784  1.00  0.00           H  
ATOM   4280  HA2 GLY A 194      28.420  32.436  38.861  1.00  0.00           H  
ATOM   4281  HA3 GLY A 194      27.168  33.670  39.051  1.00  0.00           H  
ATOM   4282  N   VAL A 195      29.910  35.213  38.578  1.00  0.00           N  
ATOM   4283  CA  VAL A 195      30.579  36.198  37.725  1.00  0.00           C  
ATOM   4284  C   VAL A 195      32.098  36.031  37.718  1.00  0.00           C  
ATOM   4285  O   VAL A 195      32.728  36.033  36.662  1.00  0.00           O  
ATOM   4286  CB  VAL A 195      30.249  37.686  38.187  1.00  0.00           C  
ATOM   4287  CG1 VAL A 195      30.907  38.656  37.185  1.00  0.00           C  
ATOM   4288  CG2 VAL A 195      28.748  37.942  38.254  1.00  0.00           C  
ATOM   4289  H   VAL A 195      30.224  35.229  39.527  1.00  0.00           H  
ATOM   4290  HA  VAL A 195      30.192  36.021  36.712  1.00  0.00           H  
ATOM   4291  HB  VAL A 195      30.648  37.841  39.200  1.00  0.00           H  
ATOM   4292 1HG1 VAL A 195      30.693  39.693  37.485  1.00  0.00           H  
ATOM   4293 2HG1 VAL A 195      31.995  38.495  37.178  1.00  0.00           H  
ATOM   4294 3HG1 VAL A 195      30.503  38.474  36.178  1.00  0.00           H  
ATOM   4295 1HG2 VAL A 195      28.567  38.979  38.575  1.00  0.00           H  
ATOM   4296 2HG2 VAL A 195      28.304  37.784  37.261  1.00  0.00           H  
ATOM   4297 3HG2 VAL A 195      28.289  37.250  38.976  1.00  0.00           H  
ATOM   4298  N   ARG A 196      32.681  35.899  38.906  1.00  0.00           N  
ATOM   4299  CA  ARG A 196      34.113  35.822  39.097  1.00  0.00           C  
ATOM   4300  C   ARG A 196      34.458  34.441  39.615  1.00  0.00           C  
ATOM   4301  O   ARG A 196      33.723  33.922  40.448  1.00  0.00           O  
ATOM   4302  CB  ARG A 196      34.557  36.854  40.127  1.00  0.00           C  
ATOM   4303  CG  ARG A 196      34.384  38.197  39.488  1.00  0.00           C  
ATOM   4304  CD  ARG A 196      34.648  39.293  40.441  1.00  0.00           C  
ATOM   4305  NE  ARG A 196      33.543  39.425  41.381  1.00  0.00           N  
ATOM   4306  CZ  ARG A 196      33.561  40.438  42.244  1.00  0.00           C  
ATOM   4307  NH1 ARG A 196      34.543  41.338  42.189  1.00  0.00           N1+
ATOM   4308  NH2 ARG A 196      32.604  40.574  43.150  1.00  0.00           N  
ATOM   4309  H   ARG A 196      32.163  35.844  39.760  1.00  0.00           H  
ATOM   4310  HA  ARG A 196      34.622  36.020  38.142  1.00  0.00           H  
ATOM   4311  HB2 ARG A 196      33.955  36.777  41.044  1.00  0.00           H  
ATOM   4312  HB3 ARG A 196      35.606  36.691  40.415  1.00  0.00           H  
ATOM   4313  HG2 ARG A 196      35.065  38.285  38.629  1.00  0.00           H  
ATOM   4314  HG3 ARG A 196      33.360  38.288  39.098  1.00  0.00           H  
ATOM   4315  HD2 ARG A 196      35.582  39.096  40.987  1.00  0.00           H  
ATOM   4316  HD3 ARG A 196      34.787  40.237  39.895  1.00  0.00           H  
ATOM   4317  HE  ARG A 196      32.788  38.769  41.381  1.00  0.00           H  
ATOM   4318 1HH1 ARG A 196      35.263  41.249  41.501  1.00  0.00           H  
ATOM   4319 2HH1 ARG A 196      34.559  42.102  42.835  1.00  0.00           H  
ATOM   4320 1HH2 ARG A 196      31.857  39.909  43.191  1.00  0.00           H  
ATOM   4321 2HH2 ARG A 196      32.629  41.340  43.792  1.00  0.00           H  
ATOM   4322  N   SER A 197      35.576  33.878  39.180  1.00  0.00           N  
ATOM   4323  CA  SER A 197      36.029  32.579  39.672  1.00  0.00           C  
ATOM   4324  C   SER A 197      37.400  32.222  39.146  1.00  0.00           C  
ATOM   4325  O   SER A 197      37.934  32.884  38.253  1.00  0.00           O  
ATOM   4326  CB  SER A 197      35.079  31.446  39.245  1.00  0.00           C  
ATOM   4327  OG  SER A 197      35.092  31.228  37.846  1.00  0.00           O  
ATOM   4328  H   SER A 197      36.179  34.293  38.498  1.00  0.00           H  
ATOM   4329  HA  SER A 197      36.054  32.673  40.768  1.00  0.00           H  
ATOM   4330  HB2 SER A 197      34.055  31.690  39.565  1.00  0.00           H  
ATOM   4331  HB3 SER A 197      35.365  30.518  39.762  1.00  0.00           H  
ATOM   4332  HG  SER A 197      35.908  30.705  37.597  1.00  0.00           H  
ATOM   4333  N   GLY A 198      37.993  31.158  39.709  1.00  0.00           N  
ATOM   4334  CA  GLY A 198      39.165  30.555  39.112  1.00  0.00           C  
ATOM   4335  C   GLY A 198      38.666  29.728  37.936  1.00  0.00           C  
ATOM   4336  O   GLY A 198      37.468  29.503  37.783  1.00  0.00           O  
ATOM   4337  H   GLY A 198      37.679  30.720  40.551  1.00  0.00           H  
ATOM   4338  HA2 GLY A 198      39.876  31.324  38.778  1.00  0.00           H  
ATOM   4339  HA3 GLY A 198      39.694  29.922  39.840  1.00  0.00           H  
ATOM   4340  N   CYS A 199      39.543  29.261  37.071  1.00  0.00           N  
ATOM   4341  CA  CYS A 199      39.138  28.454  35.920  1.00  0.00           C  
ATOM   4342  C   CYS A 199      40.345  27.630  35.553  1.00  0.00           C  
ATOM   4343  O   CYS A 199      41.419  27.825  36.123  1.00  0.00           O  
ATOM   4344  CB  CYS A 199      38.713  29.354  34.734  1.00  0.00           C  
ATOM   4345  SG  CYS A 199      37.559  28.557  33.580  1.00  0.00           S  
ATOM   4346  H   CYS A 199      40.528  29.420  37.137  1.00  0.00           H  
ATOM   4347  HA  CYS A 199      38.271  27.823  36.160  1.00  0.00           H  
ATOM   4348  HB2 CYS A 199      38.247  30.269  35.130  1.00  0.00           H  
ATOM   4349  HB3 CYS A 199      39.612  29.665  34.181  1.00  0.00           H  
ATOM   4350  N   GLN A 200      40.242  26.673  34.625  1.00  0.00           N  
ATOM   4351  CA  GLN A 200      41.379  25.816  34.282  1.00  0.00           C  
ATOM   4352  C   GLN A 200      42.619  26.592  33.909  1.00  0.00           C  
ATOM   4353  O   GLN A 200      42.524  27.613  33.222  1.00  0.00           O  
ATOM   4354  CB  GLN A 200      41.007  24.897  33.134  1.00  0.00           C  
ATOM   4355  CG  GLN A 200      40.019  23.786  33.508  1.00  0.00           C  
ATOM   4356  CD  GLN A 200      38.571  24.221  33.694  1.00  0.00           C  
ATOM   4357  NE2 GLN A 200      37.829  23.792  34.701  1.00  0.00           N  
ATOM   4358  OE1 GLN A 200      38.067  25.009  32.919  1.00  0.00           O  
ATOM   4359  H   GLN A 200      39.406  26.478  34.112  1.00  0.00           H  
ATOM   4360  HA  GLN A 200      41.613  25.237  35.187  1.00  0.00           H  
ATOM   4361  HB2 GLN A 200      40.573  25.500  32.324  1.00  0.00           H  
ATOM   4362  HB3 GLN A 200      41.925  24.437  32.738  1.00  0.00           H  
ATOM   4363  HG2 GLN A 200      40.053  23.013  32.726  1.00  0.00           H  
ATOM   4364  HG3 GLN A 200      40.364  23.314  34.441  1.00  0.00           H  
ATOM   4365 1HE2 GLN A 200      36.888  24.117  34.802  1.00  0.00           H  
ATOM   4366 2HE2 GLN A 200      38.207  23.144  35.360  1.00  0.00           H  
ATOM   4367  N   GLY A 201      43.765  26.228  34.487  1.00  0.00           N  
ATOM   4368  CA  GLY A 201      45.054  26.879  34.249  1.00  0.00           C  
ATOM   4369  C   GLY A 201      45.425  27.762  35.431  1.00  0.00           C  
ATOM   4370  O   GLY A 201      46.553  28.246  35.479  1.00  0.00           O  
ATOM   4371  H   GLY A 201      43.822  25.470  35.137  1.00  0.00           H  
ATOM   4372  HA2 GLY A 201      45.833  26.119  34.091  1.00  0.00           H  
ATOM   4373  HA3 GLY A 201      45.003  27.484  33.332  1.00  0.00           H  
ATOM   4374  N   ASP A 202      44.442  28.054  36.307  1.00  0.00           N  
ATOM   4375  CA  ASP A 202      44.664  28.780  37.578  1.00  0.00           C  
ATOM   4376  C   ASP A 202      45.072  27.823  38.718  1.00  0.00           C  
ATOM   4377  O   ASP A 202      45.671  28.256  39.694  1.00  0.00           O  
ATOM   4378  CB  ASP A 202      43.399  29.503  38.011  1.00  0.00           C  
ATOM   4379  CG  ASP A 202      43.016  30.674  37.116  1.00  0.00           C  
ATOM   4380  OD1 ASP A 202      43.900  31.338  36.599  1.00  0.00           O  
ATOM   4381  OD2 ASP A 202      41.835  30.917  36.955  1.00  0.00           O1-
ATOM   4382  H   ASP A 202      43.487  27.798  36.156  1.00  0.00           H  
ATOM   4383  HA  ASP A 202      45.476  29.497  37.392  1.00  0.00           H  
ATOM   4384  HB2 ASP A 202      42.566  28.785  38.032  1.00  0.00           H  
ATOM   4385  HB3 ASP A 202      43.532  29.870  39.039  1.00  0.00           H  
ATOM   4386  N   SER A 203      44.749  26.525  38.586  1.00  0.00           N  
ATOM   4387  CA  SER A 203      45.107  25.471  39.546  1.00  0.00           C  
ATOM   4388  C   SER A 203      46.513  25.560  40.035  1.00  0.00           C  
ATOM   4389  O   SER A 203      47.415  25.841  39.249  1.00  0.00           O  
ATOM   4390  CB  SER A 203      45.017  24.085  38.963  1.00  0.00           C  
ATOM   4391  OG  SER A 203      43.688  23.671  38.717  1.00  0.00           O  
ATOM   4392  H   SER A 203      44.229  26.179  37.804  1.00  0.00           H  
ATOM   4393  HA  SER A 203      44.379  25.634  40.355  1.00  0.00           H  
ATOM   4394  HB2 SER A 203      45.494  23.372  39.653  1.00  0.00           H  
ATOM   4395  HB3 SER A 203      45.585  24.052  38.022  1.00  0.00           H  
ATOM   4396  HG  SER A 203      43.687  22.724  38.396  1.00  0.00           H  
ATOM   4397  N   GLY A 204      46.699  25.336  41.330  1.00  0.00           N  
ATOM   4398  CA  GLY A 204      48.021  25.363  41.928  1.00  0.00           C  
ATOM   4399  C   GLY A 204      48.455  26.743  42.423  1.00  0.00           C  
ATOM   4400  O   GLY A 204      49.390  26.849  43.228  1.00  0.00           O  
ATOM   4401  H   GLY A 204      45.959  25.137  41.973  1.00  0.00           H  
ATOM   4402  HA2 GLY A 204      48.044  24.659  42.772  1.00  0.00           H  
ATOM   4403  HA3 GLY A 204      48.752  25.005  41.188  1.00  0.00           H  
ATOM   4404  N   GLY A 205      47.775  27.786  41.908  1.00  0.00           N  
ATOM   4405  CA  GLY A 205      48.155  29.147  42.233  1.00  0.00           C  
ATOM   4406  C   GLY A 205      47.579  29.598  43.565  1.00  0.00           C  
ATOM   4407  O   GLY A 205      46.786  28.891  44.174  1.00  0.00           O  
ATOM   4408  H   GLY A 205      46.992  27.703  41.290  1.00  0.00           H  
ATOM   4409  HA2 GLY A 205      49.251  29.222  42.264  1.00  0.00           H  
ATOM   4410  HA3 GLY A 205      47.808  29.822  41.437  1.00  0.00           H  
ATOM   4411  N   PRO A 206      47.939  30.801  44.002  1.00  0.00           N  
ATOM   4412  CA  PRO A 206      47.513  31.393  45.261  1.00  0.00           C  
ATOM   4413  C   PRO A 206      46.102  31.977  45.391  1.00  0.00           C  
ATOM   4414  O   PRO A 206      45.466  32.430  44.429  1.00  0.00           O  
ATOM   4415  CB  PRO A 206      48.607  32.422  45.497  1.00  0.00           C  
ATOM   4416  CG  PRO A 206      48.766  32.955  44.094  1.00  0.00           C  
ATOM   4417  CD  PRO A 206      48.876  31.678  43.289  1.00  0.00           C  
ATOM   4418  HA  PRO A 206      47.402  30.605  46.020  1.00  0.00           H  
ATOM   4419  HB2 PRO A 206      48.305  33.201  46.212  1.00  0.00           H  
ATOM   4420  HB3 PRO A 206      49.533  31.972  45.883  1.00  0.00           H  
ATOM   4421  HG2 PRO A 206      47.906  33.566  43.784  1.00  0.00           H  
ATOM   4422  HG3 PRO A 206      49.661  33.587  43.991  1.00  0.00           H  
ATOM   4423  HD2 PRO A 206      48.587  31.823  42.237  1.00  0.00           H  
ATOM   4424  HD3 PRO A 206      49.900  31.276  43.288  1.00  0.00           H  
ATOM   4425  N   LEU A 207      45.562  31.930  46.618  1.00  0.00           N  
ATOM   4426  CA  LEU A 207      44.411  32.733  47.044  1.00  0.00           C  
ATOM   4427  C   LEU A 207      45.116  33.583  48.112  1.00  0.00           C  
ATOM   4428  O   LEU A 207      45.697  33.082  49.084  1.00  0.00           O  
ATOM   4429  CB  LEU A 207      43.297  31.922  47.713  1.00  0.00           C  
ATOM   4430  CG  LEU A 207      42.121  32.732  48.245  1.00  0.00           C  
ATOM   4431  CD1 LEU A 207      41.348  33.339  47.085  1.00  0.00           C  
ATOM   4432  CD2 LEU A 207      41.214  31.850  49.066  1.00  0.00           C  
ATOM   4433  H   LEU A 207      45.914  31.335  47.340  1.00  0.00           H  
ATOM   4434  HA  LEU A 207      43.903  33.248  46.215  1.00  0.00           H  
ATOM   4435  HB2 LEU A 207      42.916  31.189  46.988  1.00  0.00           H  
ATOM   4436  HB3 LEU A 207      43.733  31.352  48.547  1.00  0.00           H  
ATOM   4437  HG  LEU A 207      42.501  33.542  48.884  1.00  0.00           H  
ATOM   4438 1HD1 LEU A 207      40.500  33.923  47.473  1.00  0.00           H  
ATOM   4439 2HD1 LEU A 207      42.012  33.997  46.505  1.00  0.00           H  
ATOM   4440 3HD1 LEU A 207      40.972  32.536  46.434  1.00  0.00           H  
ATOM   4441 1HD2 LEU A 207      40.369  32.443  49.445  1.00  0.00           H  
ATOM   4442 2HD2 LEU A 207      40.834  31.029  48.439  1.00  0.00           H  
ATOM   4443 3HD2 LEU A 207      41.777  31.432  49.913  1.00  0.00           H  
ATOM   4444  N   HIS A 208      45.203  34.886  47.838  1.00  0.00           N  
ATOM   4445  CA  HIS A 208      45.910  35.860  48.695  1.00  0.00           C  
ATOM   4446  C   HIS A 208      44.879  36.544  49.583  1.00  0.00           C  
ATOM   4447  O   HIS A 208      43.967  37.172  49.045  1.00  0.00           O  
ATOM   4448  CB  HIS A 208      46.607  36.951  47.856  1.00  0.00           C  
ATOM   4449  CG  HIS A 208      47.483  36.496  46.690  1.00  0.00           C  
ATOM   4450  CD2 HIS A 208      47.097  36.475  45.361  1.00  0.00           C  
ATOM   4451  ND1 HIS A 208      48.769  36.179  46.742  1.00  0.00           N  
ATOM   4452  CE1 HIS A 208      49.216  35.986  45.518  1.00  0.00           C  
ATOM   4453  NE2 HIS A 208      48.191  36.170  44.702  1.00  0.00           N  
ATOM   4454  H   HIS A 208      44.793  35.298  47.024  1.00  0.00           H  
ATOM   4455  HA  HIS A 208      46.669  35.320  49.281  1.00  0.00           H  
ATOM   4456  HB2 HIS A 208      45.830  37.618  47.454  1.00  0.00           H  
ATOM   4457  HB3 HIS A 208      47.230  37.553  48.533  1.00  0.00           H  
ATOM   4458  HD2 HIS A 208      46.096  36.670  44.948  1.00  0.00           H  
ATOM   4459  HE1 HIS A 208      50.243  35.723  45.229  1.00  0.00           H  
ATOM   4460  HE2 HIS A 208      48.243  36.086  43.707  1.00  0.00           H  
ATOM   4461  N   CYS A 209      45.027  36.491  50.914  1.00  0.00           N  
ATOM   4462  CA  CYS A 209      44.058  37.061  51.836  1.00  0.00           C  
ATOM   4463  C   CYS A 209      44.739  38.015  52.810  1.00  0.00           C  
ATOM   4464  O   CYS A 209      45.822  37.737  53.311  1.00  0.00           O  
ATOM   4465  CB  CYS A 209      43.371  35.954  52.636  1.00  0.00           C  
ATOM   4466  SG  CYS A 209      42.525  34.742  51.573  1.00  0.00           S  
ATOM   4467  H   CYS A 209      45.808  36.058  51.363  1.00  0.00           H  
ATOM   4468  HA  CYS A 209      43.312  37.610  51.243  1.00  0.00           H  
ATOM   4469  HB2 CYS A 209      44.118  35.435  53.253  1.00  0.00           H  
ATOM   4470  HB3 CYS A 209      42.641  36.404  53.325  1.00  0.00           H  
ATOM   4471  N   LEU A 210      44.098  39.161  53.082  1.00  0.00           N  
ATOM   4472  CA  LEU A 210      44.702  40.173  53.948  1.00  0.00           C  
ATOM   4473  C   LEU A 210      44.375  39.839  55.399  1.00  0.00           C  
ATOM   4474  O   LEU A 210      43.219  39.748  55.810  1.00  0.00           O  
ATOM   4475  CB  LEU A 210      44.161  41.551  53.546  1.00  0.00           C  
ATOM   4476  CG  LEU A 210      44.874  42.795  54.102  1.00  0.00           C  
ATOM   4477  CD1 LEU A 210      46.309  42.862  53.610  1.00  0.00           C  
ATOM   4478  CD2 LEU A 210      44.129  44.037  53.634  1.00  0.00           C  
ATOM   4479  H   LEU A 210      43.192  39.398  52.729  1.00  0.00           H  
ATOM   4480  HA  LEU A 210      45.796  40.189  53.836  1.00  0.00           H  
ATOM   4481  HB2 LEU A 210      44.180  41.613  52.448  1.00  0.00           H  
ATOM   4482  HB3 LEU A 210      43.106  41.601  53.855  1.00  0.00           H  
ATOM   4483  HG  LEU A 210      44.884  42.740  55.201  1.00  0.00           H  
ATOM   4484 1HD1 LEU A 210      46.797  43.759  54.019  1.00  0.00           H  
ATOM   4485 2HD1 LEU A 210      46.853  41.966  53.941  1.00  0.00           H  
ATOM   4486 3HD1 LEU A 210      46.318  42.911  52.510  1.00  0.00           H  
ATOM   4487 1HD2 LEU A 210      44.630  44.935  54.025  1.00  0.00           H  
ATOM   4488 2HD2 LEU A 210      44.124  44.069  52.534  1.00  0.00           H  
ATOM   4489 3HD2 LEU A 210      43.093  44.004  54.004  1.00  0.00           H  
ATOM   4490  N   VAL A 211      45.428  39.569  56.158  1.00  0.00           N  
ATOM   4491  CA  VAL A 211      45.355  39.207  57.559  1.00  0.00           C  
ATOM   4492  C   VAL A 211      46.412  40.060  58.253  1.00  0.00           C  
ATOM   4493  O   VAL A 211      47.599  39.997  57.928  1.00  0.00           O  
ATOM   4494  CB  VAL A 211      45.665  37.719  57.701  1.00  0.00           C  
ATOM   4495  CG1 VAL A 211      45.738  37.355  59.165  1.00  0.00           C  
ATOM   4496  CG2 VAL A 211      44.585  36.900  57.009  1.00  0.00           C  
ATOM   4497  H   VAL A 211      46.365  39.595  55.808  1.00  0.00           H  
ATOM   4498  HA  VAL A 211      44.362  39.382  57.999  1.00  0.00           H  
ATOM   4499  HB  VAL A 211      46.634  37.499  57.229  1.00  0.00           H  
ATOM   4500 1HG1 VAL A 211      45.961  36.282  59.267  1.00  0.00           H  
ATOM   4501 2HG1 VAL A 211      46.533  37.941  59.650  1.00  0.00           H  
ATOM   4502 3HG1 VAL A 211      44.773  37.574  59.647  1.00  0.00           H  
ATOM   4503 1HG2 VAL A 211      44.812  35.828  57.114  1.00  0.00           H  
ATOM   4504 2HG2 VAL A 211      43.610  37.114  57.470  1.00  0.00           H  
ATOM   4505 3HG2 VAL A 211      44.551  37.164  55.942  1.00  0.00           H  
ATOM   4506  N   ASN A 212      45.980  40.886  59.214  1.00  0.00           N  
ATOM   4507  CA  ASN A 212      46.861  41.787  59.973  1.00  0.00           C  
ATOM   4508  C   ASN A 212      47.765  42.673  59.118  1.00  0.00           C  
ATOM   4509  O   ASN A 212      48.976  42.723  59.315  1.00  0.00           O  
ATOM   4510  CB  ASN A 212      47.745  40.984  60.955  1.00  0.00           C  
ATOM   4511  CG  ASN A 212      46.921  40.284  62.033  1.00  0.00           C  
ATOM   4512  ND2 ASN A 212      45.940  40.955  62.656  1.00  0.00           N  
ATOM   4513  OD1 ASN A 212      47.136  39.098  62.303  1.00  0.00           O  
ATOM   4514  H   ASN A 212      45.018  40.949  59.484  1.00  0.00           H  
ATOM   4515  HA  ASN A 212      46.175  42.458  60.510  1.00  0.00           H  
ATOM   4516  HB2 ASN A 212      48.325  40.236  60.396  1.00  0.00           H  
ATOM   4517  HB3 ASN A 212      48.469  41.662  61.432  1.00  0.00           H  
ATOM   4518 1HD2 ASN A 212      45.379  40.494  63.343  1.00  0.00           H  
ATOM   4519 2HD2 ASN A 212      45.771  41.915  62.432  1.00  0.00           H  
ATOM   4520  N   GLY A 213      47.145  43.307  58.116  1.00  0.00           N  
ATOM   4521  CA  GLY A 213      47.814  44.212  57.218  1.00  0.00           C  
ATOM   4522  C   GLY A 213      48.780  43.554  56.273  1.00  0.00           C  
ATOM   4523  O   GLY A 213      49.549  44.252  55.632  1.00  0.00           O  
ATOM   4524  H   GLY A 213      46.170  43.196  57.921  1.00  0.00           H  
ATOM   4525  HA2 GLY A 213      47.055  44.751  56.631  1.00  0.00           H  
ATOM   4526  HA3 GLY A 213      48.354  44.963  57.811  1.00  0.00           H  
ATOM   4527  N   GLN A 214      48.754  42.227  56.132  1.00  0.00           N  
ATOM   4528  CA  GLN A 214      49.694  41.522  55.288  1.00  0.00           C  
ATOM   4529  C   GLN A 214      48.940  40.524  54.403  1.00  0.00           C  
ATOM   4530  O   GLN A 214      48.014  39.861  54.872  1.00  0.00           O  
ATOM   4531  CB  GLN A 214      50.668  40.866  56.252  1.00  0.00           C  
ATOM   4532  CG  GLN A 214      51.827  40.080  55.695  1.00  0.00           C  
ATOM   4533  CD  GLN A 214      52.703  39.464  56.774  1.00  0.00           C  
ATOM   4534  NE2 GLN A 214      52.154  38.520  57.541  1.00  0.00           N  
ATOM   4535  OE1 GLN A 214      53.877  39.823  56.914  1.00  0.00           O  
ATOM   4536  H   GLN A 214      48.095  41.633  56.592  1.00  0.00           H  
ATOM   4537  HA  GLN A 214      50.242  42.172  54.589  1.00  0.00           H  
ATOM   4538  HB2 GLN A 214      51.080  41.656  56.897  1.00  0.00           H  
ATOM   4539  HB3 GLN A 214      50.090  40.191  56.900  1.00  0.00           H  
ATOM   4540  HG2 GLN A 214      51.443  39.283  55.042  1.00  0.00           H  
ATOM   4541  HG3 GLN A 214      52.442  40.741  55.066  1.00  0.00           H  
ATOM   4542 1HE2 GLN A 214      52.695  38.079  58.257  1.00  0.00           H  
ATOM   4543 2HE2 GLN A 214      51.201  38.253  57.400  1.00  0.00           H  
ATOM   4544  N   TYR A 215      49.220  40.442  53.101  1.00  0.00           N  
ATOM   4545  CA  TYR A 215      48.606  39.418  52.260  1.00  0.00           C  
ATOM   4546  C   TYR A 215      49.368  38.108  52.488  1.00  0.00           C  
ATOM   4547  O   TYR A 215      50.597  38.039  52.461  1.00  0.00           O  
ATOM   4548  CB  TYR A 215      48.691  39.783  50.785  1.00  0.00           C  
ATOM   4549  CG  TYR A 215      47.547  40.666  50.347  1.00  0.00           C  
ATOM   4550  CD1 TYR A 215      46.284  40.142  50.155  1.00  0.00           C  
ATOM   4551  CD2 TYR A 215      47.753  42.032  50.172  1.00  0.00           C  
ATOM   4552  CE1 TYR A 215      45.223  40.961  49.792  1.00  0.00           C  
ATOM   4553  CE2 TYR A 215      46.691  42.872  49.808  1.00  0.00           C  
ATOM   4554  CZ  TYR A 215      45.430  42.328  49.621  1.00  0.00           C  
ATOM   4555  OH  TYR A 215      44.371  43.151  49.306  1.00  0.00           O  
ATOM   4556  H   TYR A 215      49.849  41.053  52.620  1.00  0.00           H  
ATOM   4557  HA  TYR A 215      47.543  39.325  52.528  1.00  0.00           H  
ATOM   4558  HB2 TYR A 215      49.644  40.295  50.591  1.00  0.00           H  
ATOM   4559  HB3 TYR A 215      48.693  38.862  50.183  1.00  0.00           H  
ATOM   4560  HD1 TYR A 215      46.117  39.064  50.291  1.00  0.00           H  
ATOM   4561  HD2 TYR A 215      48.757  42.455  50.320  1.00  0.00           H  
ATOM   4562  HE1 TYR A 215      44.221  40.532  49.639  1.00  0.00           H  
ATOM   4563  HE2 TYR A 215      46.857  43.950  49.672  1.00  0.00           H  
ATOM   4564  HH  TYR A 215      43.820  42.727  48.588  1.00  0.00           H  
ATOM   4565  N   ALA A 216      48.636  37.058  52.814  1.00  0.00           N  
ATOM   4566  CA  ALA A 216      49.240  35.752  52.965  1.00  0.00           C  
ATOM   4567  C   ALA A 216      48.480  34.803  52.045  1.00  0.00           C  
ATOM   4568  O   ALA A 216      47.306  34.997  51.733  1.00  0.00           O  
ATOM   4569  CB  ALA A 216      49.103  35.266  54.405  1.00  0.00           C  
ATOM   4570  H   ALA A 216      47.649  37.086  52.974  1.00  0.00           H  
ATOM   4571  HA  ALA A 216      50.311  35.793  52.714  1.00  0.00           H  
ATOM   4572  HB1 ALA A 216      49.567  34.273  54.503  1.00  0.00           H  
ATOM   4573  HB2 ALA A 216      49.605  35.974  55.081  1.00  0.00           H  
ATOM   4574  HB3 ALA A 216      48.037  35.200  54.670  1.00  0.00           H  
ATOM   4575  N   VAL A 217      49.177  33.756  51.630  1.00  0.00           N  
ATOM   4576  CA  VAL A 217      48.636  32.717  50.750  1.00  0.00           C  
ATOM   4577  C   VAL A 217      47.948  31.628  51.593  1.00  0.00           C  
ATOM   4578  O   VAL A 217      48.585  30.780  52.196  1.00  0.00           O  
ATOM   4579  CB  VAL A 217      49.797  32.114  49.884  1.00  0.00           C  
ATOM   4580  CG1 VAL A 217      49.162  31.171  48.851  1.00  0.00           C  
ATOM   4581  CG2 VAL A 217      50.606  33.191  49.156  1.00  0.00           C  
ATOM   4582  H   VAL A 217      50.131  33.599  51.891  1.00  0.00           H  
ATOM   4583  HA  VAL A 217      47.884  33.153  50.075  1.00  0.00           H  
ATOM   4584  HB  VAL A 217      50.494  31.585  50.549  1.00  0.00           H  
ATOM   4585 1HG1 VAL A 217      49.949  30.729  48.225  1.00  0.00           H  
ATOM   4586 2HG1 VAL A 217      48.614  30.372  49.372  1.00  0.00           H  
ATOM   4587 3HG1 VAL A 217      48.464  31.737  48.217  1.00  0.00           H  
ATOM   4588 1HG2 VAL A 217      51.403  32.715  48.566  1.00  0.00           H  
ATOM   4589 2HG2 VAL A 217      49.943  33.757  48.486  1.00  0.00           H  
ATOM   4590 3HG2 VAL A 217      51.053  33.875  49.892  1.00  0.00           H  
ATOM   4591  N   HIS A 218      46.629  31.705  51.651  1.00  0.00           N  
ATOM   4592  CA  HIS A 218      45.735  30.826  52.387  1.00  0.00           C  
ATOM   4593  C   HIS A 218      45.173  29.683  51.559  1.00  0.00           C  
ATOM   4594  O   HIS A 218      44.628  28.735  52.129  1.00  0.00           O  
ATOM   4595  CB  HIS A 218      44.537  31.605  52.952  1.00  0.00           C  
ATOM   4596  CG  HIS A 218      44.882  32.353  54.259  1.00  0.00           C  
ATOM   4597  CD2 HIS A 218      45.734  33.445  54.379  1.00  0.00           C  
ATOM   4598  ND1 HIS A 218      44.500  32.035  55.482  1.00  0.00           N  
ATOM   4599  CE1 HIS A 218      45.087  32.859  56.330  1.00  0.00           C  
ATOM   4600  NE2 HIS A 218      45.834  33.712  55.659  1.00  0.00           N  
ATOM   4601  H   HIS A 218      46.130  32.420  51.160  1.00  0.00           H  
ATOM   4602  HA  HIS A 218      46.361  30.407  53.188  1.00  0.00           H  
ATOM   4603  HB2 HIS A 218      44.187  32.328  52.201  1.00  0.00           H  
ATOM   4604  HB3 HIS A 218      43.706  30.908  53.141  1.00  0.00           H  
ATOM   4605  HD1 HIS A 218      43.873  31.295  55.726  1.00  0.00           H  
ATOM   4606  HD2 HIS A 218      46.230  33.982  53.557  1.00  0.00           H  
ATOM   4607  HE1 HIS A 218      44.971  32.838  57.423  1.00  0.00           H  
ATOM   4608  N   GLY A 219      45.251  29.760  50.219  1.00  0.00           N  
ATOM   4609  CA  GLY A 219      44.699  28.685  49.380  1.00  0.00           C  
ATOM   4610  C   GLY A 219      45.629  28.277  48.235  1.00  0.00           C  
ATOM   4611  O   GLY A 219      46.490  29.045  47.818  1.00  0.00           O  
ATOM   4612  H   GLY A 219      45.671  30.515  49.717  1.00  0.00           H  
ATOM   4613  HA2 GLY A 219      44.493  27.806  50.009  1.00  0.00           H  
ATOM   4614  HA3 GLY A 219      43.735  29.014  48.962  1.00  0.00           H  
ATOM   4615  N   VAL A 220      45.560  27.026  47.771  1.00  0.00           N  
ATOM   4616  CA  VAL A 220      46.233  26.564  46.545  1.00  0.00           C  
ATOM   4617  C   VAL A 220      45.010  26.238  45.663  1.00  0.00           C  
ATOM   4618  O   VAL A 220      44.132  25.444  46.068  1.00  0.00           O  
ATOM   4619  CB  VAL A 220      47.090  25.278  46.822  1.00  0.00           C  
ATOM   4620  CG1 VAL A 220      47.584  24.704  45.514  1.00  0.00           C  
ATOM   4621  CG2 VAL A 220      48.338  25.595  47.635  1.00  0.00           C  
ATOM   4622  H   VAL A 220      45.040  26.307  48.232  1.00  0.00           H  
ATOM   4623  HA  VAL A 220      46.940  27.284  46.106  1.00  0.00           H  
ATOM   4624  HB  VAL A 220      46.441  24.579  47.371  1.00  0.00           H  
ATOM   4625 1HG1 VAL A 220      48.183  23.803  45.713  1.00  0.00           H  
ATOM   4626 2HG1 VAL A 220      46.723  24.439  44.882  1.00  0.00           H  
ATOM   4627 3HG1 VAL A 220      48.204  25.450  44.996  1.00  0.00           H  
ATOM   4628 1HG2 VAL A 220      48.909  24.671  47.807  1.00  0.00           H  
ATOM   4629 2HG2 VAL A 220      48.963  26.314  47.084  1.00  0.00           H  
ATOM   4630 3HG2 VAL A 220      48.045  26.031  48.603  1.00  0.00           H  
ATOM   4631  N   THR A 221      44.830  26.792  44.453  1.00  0.00           N  
ATOM   4632  CA  THR A 221      43.578  26.540  43.700  1.00  0.00           C  
ATOM   4633  C   THR A 221      43.501  25.085  43.288  1.00  0.00           C  
ATOM   4634  O   THR A 221      44.481  24.517  42.806  1.00  0.00           O  
ATOM   4635  CB  THR A 221      43.492  27.461  42.439  1.00  0.00           C  
ATOM   4636  CG2 THR A 221      42.136  27.413  41.725  1.00  0.00           C  
ATOM   4637  OG1 THR A 221      43.765  28.786  42.907  1.00  0.00           O  
ATOM   4638  H   THR A 221      45.491  27.385  43.993  1.00  0.00           H  
ATOM   4639  HA  THR A 221      42.728  26.772  44.357  1.00  0.00           H  
ATOM   4640  HB  THR A 221      44.213  27.116  41.684  1.00  0.00           H  
ATOM   4641  HG1 THR A 221      43.232  28.964  43.733  1.00  0.00           H  
ATOM   4642 1HG2 THR A 221      42.156  28.085  40.854  1.00  0.00           H  
ATOM   4643 2HG2 THR A 221      41.933  26.385  41.391  1.00  0.00           H  
ATOM   4644 3HG2 THR A 221      41.345  27.736  42.418  1.00  0.00           H  
ATOM   4645  N   SER A 222      42.349  24.481  43.581  1.00  0.00           N  
ATOM   4646  CA  SER A 222      42.153  23.046  43.377  1.00  0.00           C  
ATOM   4647  C   SER A 222      41.060  22.689  42.392  1.00  0.00           C  
ATOM   4648  O   SER A 222      41.361  21.996  41.420  1.00  0.00           O  
ATOM   4649  CB  SER A 222      41.846  22.368  44.716  1.00  0.00           C  
ATOM   4650  OG  SER A 222      41.747  20.953  44.589  1.00  0.00           O  
ATOM   4651  H   SER A 222      41.550  24.955  43.953  1.00  0.00           H  
ATOM   4652  HA  SER A 222      43.098  22.682  42.944  1.00  0.00           H  
ATOM   4653  HB2 SER A 222      40.902  22.765  45.119  1.00  0.00           H  
ATOM   4654  HB3 SER A 222      42.635  22.615  45.441  1.00  0.00           H  
ATOM   4655  HG  SER A 222      42.608  20.589  44.232  1.00  0.00           H  
ATOM   4656  N   PHE A 223      39.808  23.102  42.561  1.00  0.00           N  
ATOM   4657  CA  PHE A 223      38.796  22.769  41.590  1.00  0.00           C  
ATOM   4658  C   PHE A 223      37.630  23.717  41.528  1.00  0.00           C  
ATOM   4659  O   PHE A 223      37.425  24.560  42.405  1.00  0.00           O  
ATOM   4660  CB  PHE A 223      38.274  21.334  41.839  1.00  0.00           C  
ATOM   4661  CG  PHE A 223      37.593  21.031  43.176  1.00  0.00           C  
ATOM   4662  CD1 PHE A 223      36.217  21.174  43.300  1.00  0.00           C  
ATOM   4663  CD2 PHE A 223      38.332  20.549  44.254  1.00  0.00           C  
ATOM   4664  CE1 PHE A 223      35.568  20.838  44.473  1.00  0.00           C  
ATOM   4665  CE2 PHE A 223      37.676  20.210  45.430  1.00  0.00           C  
ATOM   4666  CZ  PHE A 223      36.299  20.354  45.535  1.00  0.00           C  
ATOM   4667  H   PHE A 223      39.490  23.649  43.336  1.00  0.00           H  
ATOM   4668  HA  PHE A 223      39.300  22.850  40.615  1.00  0.00           H  
ATOM   4669  HB2 PHE A 223      37.560  21.092  41.038  1.00  0.00           H  
ATOM   4670  HB3 PHE A 223      39.124  20.645  41.732  1.00  0.00           H  
ATOM   4671  HD1 PHE A 223      35.634  21.562  42.451  1.00  0.00           H  
ATOM   4672  HD2 PHE A 223      39.424  20.437  44.174  1.00  0.00           H  
ATOM   4673  HE1 PHE A 223      34.478  20.955  44.557  1.00  0.00           H  
ATOM   4674  HE2 PHE A 223      38.253  19.826  46.285  1.00  0.00           H  
ATOM   4675  HZ  PHE A 223      35.789  20.081  46.472  1.00  0.00           H  
ATOM   4676  N   VAL A 224      36.916  23.560  40.415  1.00  0.00           N  
ATOM   4677  CA  VAL A 224      35.675  24.223  40.112  1.00  0.00           C  
ATOM   4678  C   VAL A 224      34.659  23.169  39.674  1.00  0.00           C  
ATOM   4679  O   VAL A 224      34.933  21.984  39.506  1.00  0.00           O  
ATOM   4680  CB  VAL A 224      35.800  25.315  38.941  1.00  0.00           C  
ATOM   4681  CG1 VAL A 224      36.645  26.503  39.448  1.00  0.00           C  
ATOM   4682  CG2 VAL A 224      36.434  24.734  37.669  1.00  0.00           C  
ATOM   4683  H   VAL A 224      37.209  22.943  39.684  1.00  0.00           H  
ATOM   4684  HA  VAL A 224      35.363  24.755  41.023  1.00  0.00           H  
ATOM   4685  HB  VAL A 224      34.785  25.646  38.677  1.00  0.00           H  
ATOM   4686 1HG1 VAL A 224      36.735  27.256  38.650  1.00  0.00           H  
ATOM   4687 2HG1 VAL A 224      36.156  26.955  40.323  1.00  0.00           H  
ATOM   4688 3HG1 VAL A 224      37.648  26.148  39.731  1.00  0.00           H  
ATOM   4689 1HG2 VAL A 224      36.497  25.516  36.900  1.00  0.00           H  
ATOM   4690 2HG2 VAL A 224      37.443  24.362  37.898  1.00  0.00           H  
ATOM   4691 3HG2 VAL A 224      35.813  23.904  37.296  1.00  0.00           H  
ATOM   4692  N   SER A 225      33.431  23.609  39.524  1.00  0.00           N  
ATOM   4693  CA  SER A 225      32.326  22.778  39.062  1.00  0.00           C  
ATOM   4694  C   SER A 225      32.630  22.235  37.687  1.00  0.00           C  
ATOM   4695  O   SER A 225      33.270  22.889  36.862  1.00  0.00           O  
ATOM   4696  CB  SER A 225      31.067  23.608  38.994  1.00  0.00           C  
ATOM   4697  OG  SER A 225      30.021  22.851  38.440  1.00  0.00           O  
ATOM   4698  H   SER A 225      33.165  24.553  39.718  1.00  0.00           H  
ATOM   4699  HA  SER A 225      32.187  21.942  39.764  1.00  0.00           H  
ATOM   4700  HB2 SER A 225      31.243  24.508  38.386  1.00  0.00           H  
ATOM   4701  HB3 SER A 225      30.790  23.951  40.002  1.00  0.00           H  
ATOM   4702  HG  SER A 225      29.157  23.343  38.548  1.00  0.00           H  
ATOM   4703  N   ARG A 226      32.179  21.021  37.446  1.00  0.00           N  
ATOM   4704  CA  ARG A 226      32.366  20.483  36.118  1.00  0.00           C  
ATOM   4705  C   ARG A 226      31.359  21.110  35.183  1.00  0.00           C  
ATOM   4706  O   ARG A 226      31.540  21.011  33.985  1.00  0.00           O  
ATOM   4707  CB  ARG A 226      32.219  18.973  36.120  1.00  0.00           C  
ATOM   4708  CG  ARG A 226      30.882  18.393  36.416  1.00  0.00           C  
ATOM   4709  CD  ARG A 226      31.048  16.983  35.885  1.00  0.00           C  
ATOM   4710  NE  ARG A 226      30.546  16.104  36.882  1.00  0.00           N  
ATOM   4711  CZ  ARG A 226      29.267  15.786  36.965  1.00  0.00           C  
ATOM   4712  NH1 ARG A 226      28.374  16.130  35.991  1.00  0.00           N1+
ATOM   4713  NH2 ARG A 226      28.967  15.070  38.075  1.00  0.00           N  
ATOM   4714  H   ARG A 226      31.714  20.426  38.101  1.00  0.00           H  
ATOM   4715  HA  ARG A 226      33.385  20.723  35.775  1.00  0.00           H  
ATOM   4716  HB2 ARG A 226      32.532  18.604  35.132  1.00  0.00           H  
ATOM   4717  HB3 ARG A 226      32.931  18.568  36.855  1.00  0.00           H  
ATOM   4718  HG2 ARG A 226      30.652  18.407  37.491  1.00  0.00           H  
ATOM   4719  HG3 ARG A 226      30.072  18.936  35.906  1.00  0.00           H  
ATOM   4720  HD2 ARG A 226      30.500  16.855  34.940  1.00  0.00           H  
ATOM   4721  HD3 ARG A 226      32.107  16.769  35.675  1.00  0.00           H  
ATOM   4722  HE  ARG A 226      31.183  15.712  37.545  1.00  0.00           H  
ATOM   4723 1HH1 ARG A 226      28.682  16.637  35.187  1.00  0.00           H  
ATOM   4724 2HH1 ARG A 226      27.411  15.875  36.083  1.00  0.00           H  
ATOM   4725 1HH2 ARG A 226      29.687  14.836  38.729  1.00  0.00           H  
ATOM   4726 2HH2 ARG A 226      28.026  14.775  38.240  1.00  0.00           H  
ATOM   4727  N   LEU A 227      30.316  21.780  35.692  1.00  0.00           N  
ATOM   4728  CA  LEU A 227      29.356  22.509  34.881  1.00  0.00           C  
ATOM   4729  C   LEU A 227      29.908  23.841  34.361  1.00  0.00           C  
ATOM   4730  O   LEU A 227      29.327  24.432  33.442  1.00  0.00           O  
ATOM   4731  CB  LEU A 227      28.115  22.799  35.691  1.00  0.00           C  
ATOM   4732  CG  LEU A 227      27.459  21.621  36.380  1.00  0.00           C  
ATOM   4733  CD1 LEU A 227      26.385  22.153  37.294  1.00  0.00           C  
ATOM   4734  CD2 LEU A 227      26.901  20.642  35.369  1.00  0.00           C  
ATOM   4735  H   LEU A 227      30.125  21.826  36.672  1.00  0.00           H  
ATOM   4736  HA  LEU A 227      29.126  21.867  34.018  1.00  0.00           H  
ATOM   4737  HB2 LEU A 227      28.371  23.545  36.455  1.00  0.00           H  
ATOM   4738  HB3 LEU A 227      27.373  23.263  35.024  1.00  0.00           H  
ATOM   4739  HG  LEU A 227      28.202  21.066  36.972  1.00  0.00           H  
ATOM   4740 1HD1 LEU A 227      25.892  21.314  37.809  1.00  0.00           H  
ATOM   4741 2HD1 LEU A 227      26.836  22.826  38.039  1.00  0.00           H  
ATOM   4742 3HD1 LEU A 227      25.640  22.707  36.704  1.00  0.00           H  
ATOM   4743 1HD2 LEU A 227      26.431  19.798  35.895  1.00  0.00           H  
ATOM   4744 2HD2 LEU A 227      26.149  21.148  34.744  1.00  0.00           H  
ATOM   4745 3HD2 LEU A 227      27.715  20.268  34.731  1.00  0.00           H  
ATOM   4746  N   GLY A 228      31.044  24.329  34.871  1.00  0.00           N  
ATOM   4747  CA  GLY A 228      31.605  25.605  34.450  1.00  0.00           C  
ATOM   4748  C   GLY A 228      32.396  26.266  35.559  1.00  0.00           C  
ATOM   4749  O   GLY A 228      32.287  25.931  36.739  1.00  0.00           O  
ATOM   4750  H   GLY A 228      31.582  23.859  35.570  1.00  0.00           H  
ATOM   4751  HA2 GLY A 228      32.257  25.449  33.577  1.00  0.00           H  
ATOM   4752  HA3 GLY A 228      30.794  26.275  34.129  1.00  0.00           H  
ATOM   4753  N   CYS A 229      33.205  27.238  35.181  1.00  0.00           N  
ATOM   4754  CA  CYS A 229      34.022  27.919  36.152  1.00  0.00           C  
ATOM   4755  C   CYS A 229      33.246  28.885  37.046  1.00  0.00           C  
ATOM   4756  O   CYS A 229      33.347  28.775  38.248  1.00  0.00           O  
ATOM   4757  CB  CYS A 229      35.103  28.623  35.390  1.00  0.00           C  
ATOM   4758  SG  CYS A 229      36.236  27.450  34.610  1.00  0.00           S  
ATOM   4759  H   CYS A 229      33.308  27.560  34.241  1.00  0.00           H  
ATOM   4760  HA  CYS A 229      34.437  27.180  36.854  1.00  0.00           H  
ATOM   4761  HB2 CYS A 229      34.652  29.265  34.620  1.00  0.00           H  
ATOM   4762  HB3 CYS A 229      35.664  29.280  36.070  1.00  0.00           H  
ATOM   4763  N   ASN A 230      32.485  29.859  36.540  1.00  0.00           N  
ATOM   4764  CA  ASN A 230      31.707  30.804  37.328  1.00  0.00           C  
ATOM   4765  C   ASN A 230      30.287  30.317  37.384  1.00  0.00           C  
ATOM   4766  O   ASN A 230      29.444  30.477  36.499  1.00  0.00           O  
ATOM   4767  CB  ASN A 230      31.755  32.194  36.710  1.00  0.00           C  
ATOM   4768  CG  ASN A 230      31.351  32.242  35.229  1.00  0.00           C  
ATOM   4769  ND2 ASN A 230      30.408  33.101  34.826  1.00  0.00           N  
ATOM   4770  OD1 ASN A 230      31.878  31.474  34.411  1.00  0.00           O  
ATOM   4771  H   ASN A 230      32.396  30.008  35.555  1.00  0.00           H  
ATOM   4772  HA  ASN A 230      32.132  30.871  38.340  1.00  0.00           H  
ATOM   4773  HB2 ASN A 230      31.089  32.858  37.282  1.00  0.00           H  
ATOM   4774  HB3 ASN A 230      32.775  32.593  36.813  1.00  0.00           H  
ATOM   4775 1HD2 ASN A 230      30.128  33.122  33.867  1.00  0.00           H  
ATOM   4776 2HD2 ASN A 230      29.982  33.721  35.486  1.00  0.00           H  
ATOM   4777  N   VAL A 231      30.027  29.577  38.438  1.00  0.00           N  
ATOM   4778  CA  VAL A 231      28.703  29.017  38.643  1.00  0.00           C  
ATOM   4779  C   VAL A 231      28.240  29.504  40.015  1.00  0.00           C  
ATOM   4780  O   VAL A 231      28.964  29.457  41.018  1.00  0.00           O  
ATOM   4781  CB  VAL A 231      28.811  27.467  38.548  1.00  0.00           C  
ATOM   4782  CG1 VAL A 231      27.466  26.800  38.845  1.00  0.00           C  
ATOM   4783  CG2 VAL A 231      29.192  27.092  37.131  1.00  0.00           C  
ATOM   4784  H   VAL A 231      30.693  29.351  39.149  1.00  0.00           H  
ATOM   4785  HA  VAL A 231      27.968  29.333  37.888  1.00  0.00           H  
ATOM   4786  HB  VAL A 231      29.560  27.130  39.280  1.00  0.00           H  
ATOM   4787 1HG1 VAL A 231      27.573  25.708  38.770  1.00  0.00           H  
ATOM   4788 2HG1 VAL A 231      27.140  27.067  39.861  1.00  0.00           H  
ATOM   4789 3HG1 VAL A 231      26.716  27.145  38.119  1.00  0.00           H  
ATOM   4790 1HG2 VAL A 231      29.272  25.997  37.051  1.00  0.00           H  
ATOM   4791 2HG2 VAL A 231      28.423  27.456  36.435  1.00  0.00           H  
ATOM   4792 3HG2 VAL A 231      30.160  27.549  36.879  1.00  0.00           H  
ATOM   4793  N   THR A 232      27.036  30.074  40.006  1.00  0.00           N  
ATOM   4794  CA  THR A 232      26.403  30.567  41.216  1.00  0.00           C  
ATOM   4795  C   THR A 232      26.259  29.409  42.210  1.00  0.00           C  
ATOM   4796  O   THR A 232      25.724  28.337  41.893  1.00  0.00           O  
ATOM   4797  CB  THR A 232      25.027  31.147  40.841  1.00  0.00           C  
ATOM   4798  CG2 THR A 232      24.215  31.593  42.039  1.00  0.00           C  
ATOM   4799  OG1 THR A 232      25.271  32.253  39.967  1.00  0.00           O  
ATOM   4800  H   THR A 232      26.492  30.204  39.177  1.00  0.00           H  
ATOM   4801  HA  THR A 232      27.007  31.355  41.688  1.00  0.00           H  
ATOM   4802  HB  THR A 232      24.427  30.362  40.356  1.00  0.00           H  
ATOM   4803  HG1 THR A 232      25.435  31.916  39.040  1.00  0.00           H  
ATOM   4804 1HG2 THR A 232      23.249  31.994  41.700  1.00  0.00           H  
ATOM   4805 2HG2 THR A 232      24.041  30.734  42.704  1.00  0.00           H  
ATOM   4806 3HG2 THR A 232      24.764  32.373  42.586  1.00  0.00           H  
ATOM   4807  N   ARG A 233      26.788  29.678  43.412  1.00  0.00           N  
ATOM   4808  CA  ARG A 233      26.788  28.755  44.556  1.00  0.00           C  
ATOM   4809  C   ARG A 233      27.683  27.541  44.399  1.00  0.00           C  
ATOM   4810  O   ARG A 233      27.565  26.546  45.099  1.00  0.00           O  
ATOM   4811  CB  ARG A 233      25.357  28.274  44.897  1.00  0.00           C  
ATOM   4812  CG  ARG A 233      24.583  29.437  45.467  1.00  0.00           C  
ATOM   4813  CD  ARG A 233      23.160  29.083  45.815  1.00  0.00           C  
ATOM   4814  NE  ARG A 233      22.627  30.280  46.446  1.00  0.00           N  
ATOM   4815  CZ  ARG A 233      21.754  30.286  47.472  1.00  0.00           C  
ATOM   4816  NH1 ARG A 233      21.207  29.177  47.993  1.00  0.00           N1+
ATOM   4817  NH2 ARG A 233      21.409  31.477  47.977  1.00  0.00           N  
ATOM   4818  H   ARG A 233      27.231  30.551  43.617  1.00  0.00           H  
ATOM   4819  HA  ARG A 233      27.204  29.355  45.379  1.00  0.00           H  
ATOM   4820  HB2 ARG A 233      24.859  27.888  43.994  1.00  0.00           H  
ATOM   4821  HB3 ARG A 233      25.393  27.447  45.622  1.00  0.00           H  
ATOM   4822  HG2 ARG A 233      25.095  29.804  46.369  1.00  0.00           H  
ATOM   4823  HG3 ARG A 233      24.583  30.261  44.739  1.00  0.00           H  
ATOM   4824  HD2 ARG A 233      22.584  28.814  44.917  1.00  0.00           H  
ATOM   4825  HD3 ARG A 233      23.116  28.219  46.495  1.00  0.00           H  
ATOM   4826  HE  ARG A 233      22.933  31.164  46.093  1.00  0.00           H  
ATOM   4827 1HH1 ARG A 233      21.442  28.279  47.619  1.00  0.00           H  
ATOM   4828 2HH1 ARG A 233      20.564  29.248  48.755  1.00  0.00           H  
ATOM   4829 1HH2 ARG A 233      21.795  32.314  47.593  1.00  0.00           H  
ATOM   4830 2HH2 ARG A 233      20.763  31.527  48.738  1.00  0.00           H  
ATOM   4831  N   LYS A 234      28.647  27.661  43.491  1.00  0.00           N  
ATOM   4832  CA  LYS A 234      29.725  26.697  43.409  1.00  0.00           C  
ATOM   4833  C   LYS A 234      30.975  27.555  43.417  1.00  0.00           C  
ATOM   4834  O   LYS A 234      31.598  27.811  42.392  1.00  0.00           O  
ATOM   4835  CB  LYS A 234      29.681  25.877  42.124  1.00  0.00           C  
ATOM   4836  CG  LYS A 234      28.507  24.943  42.064  1.00  0.00           C  
ATOM   4837  CD  LYS A 234      28.714  23.754  42.966  1.00  0.00           C  
ATOM   4838  CE  LYS A 234      27.461  22.882  42.941  1.00  0.00           C  
ATOM   4839  NZ  LYS A 234      26.333  23.628  43.513  1.00  0.00           N1+
ATOM   4840  H   LYS A 234      28.699  28.402  42.822  1.00  0.00           H  
ATOM   4841  HA  LYS A 234      29.668  25.968  44.229  1.00  0.00           H  
ATOM   4842  HB2 LYS A 234      29.645  26.559  41.261  1.00  0.00           H  
ATOM   4843  HB3 LYS A 234      30.610  25.296  42.036  1.00  0.00           H  
ATOM   4844  HG2 LYS A 234      27.593  25.478  42.361  1.00  0.00           H  
ATOM   4845  HG3 LYS A 234      28.358  24.600  41.031  1.00  0.00           H  
ATOM   4846  HD2 LYS A 234      29.586  23.173  42.635  1.00  0.00           H  
ATOM   4847  HD3 LYS A 234      28.921  24.089  43.995  1.00  0.00           H  
ATOM   4848  HE2 LYS A 234      27.231  22.581  41.909  1.00  0.00           H  
ATOM   4849  HE3 LYS A 234      27.632  21.958  43.514  1.00  0.00           H  
ATOM   4850  HZ1 LYS A 234      25.927  23.100  44.260  1.00  0.00           H  
ATOM   4851  HZ2 LYS A 234      26.658  24.506  43.863  1.00  0.00           H  
ATOM   4852  HZ3 LYS A 234      25.645  23.785  42.804  1.00  0.00           H  
ATOM   4853  N   PRO A 235      31.397  28.059  44.572  1.00  0.00           N  
ATOM   4854  CA  PRO A 235      32.657  28.739  44.721  1.00  0.00           C  
ATOM   4855  C   PRO A 235      33.846  27.933  44.292  1.00  0.00           C  
ATOM   4856  O   PRO A 235      33.807  26.696  44.278  1.00  0.00           O  
ATOM   4857  CB  PRO A 235      32.707  29.120  46.187  1.00  0.00           C  
ATOM   4858  CG  PRO A 235      31.640  28.355  46.894  1.00  0.00           C  
ATOM   4859  CD  PRO A 235      30.620  28.118  45.810  1.00  0.00           C  
ATOM   4860  HA  PRO A 235      32.712  29.613  44.056  1.00  0.00           H  
ATOM   4861  HB2 PRO A 235      33.694  28.888  46.613  1.00  0.00           H  
ATOM   4862  HB3 PRO A 235      32.551  30.202  46.310  1.00  0.00           H  
ATOM   4863  HG2 PRO A 235      32.022  27.409  47.306  1.00  0.00           H  
ATOM   4864  HG3 PRO A 235      31.217  28.926  47.734  1.00  0.00           H  
ATOM   4865  HD2 PRO A 235      30.067  27.183  45.981  1.00  0.00           H  
ATOM   4866  HD3 PRO A 235      29.878  28.930  45.778  1.00  0.00           H  
ATOM   4867  N   THR A 236      34.926  28.661  43.970  1.00  0.00           N  
ATOM   4868  CA  THR A 236      36.182  28.019  43.645  1.00  0.00           C  
ATOM   4869  C   THR A 236      36.695  27.434  44.972  1.00  0.00           C  
ATOM   4870  O   THR A 236      36.506  28.022  46.049  1.00  0.00           O  
ATOM   4871  CB  THR A 236      37.194  29.038  43.096  1.00  0.00           C  
ATOM   4872  CG2 THR A 236      38.493  28.374  42.647  1.00  0.00           C  
ATOM   4873  OG1 THR A 236      36.542  29.736  42.010  1.00  0.00           O  
ATOM   4874  H   THR A 236      34.944  29.661  43.933  1.00  0.00           H  
ATOM   4875  HA  THR A 236      36.051  27.250  42.872  1.00  0.00           H  
ATOM   4876  HB  THR A 236      37.493  29.743  43.884  1.00  0.00           H  
ATOM   4877  HG1 THR A 236      35.952  30.454  42.381  1.00  0.00           H  
ATOM   4878 1HG2 THR A 236      39.183  29.139  42.262  1.00  0.00           H  
ATOM   4879 2HG2 THR A 236      38.956  27.859  43.503  1.00  0.00           H  
ATOM   4880 3HG2 THR A 236      38.278  27.644  41.853  1.00  0.00           H  
ATOM   4881  N   VAL A 237      37.296  26.241  44.880  1.00  0.00           N  
ATOM   4882  CA  VAL A 237      37.732  25.508  46.058  1.00  0.00           C  
ATOM   4883  C   VAL A 237      39.225  25.424  46.006  1.00  0.00           C  
ATOM   4884  O   VAL A 237      39.839  25.131  44.971  1.00  0.00           O  
ATOM   4885  CB  VAL A 237      37.130  24.072  46.072  1.00  0.00           C  
ATOM   4886  CG1 VAL A 237      37.486  23.394  47.392  1.00  0.00           C  
ATOM   4887  CG2 VAL A 237      35.629  24.088  45.983  1.00  0.00           C  
ATOM   4888  H   VAL A 237      37.485  25.779  44.013  1.00  0.00           H  
ATOM   4889  HA  VAL A 237      37.392  26.023  46.969  1.00  0.00           H  
ATOM   4890  HB  VAL A 237      37.543  23.539  45.201  1.00  0.00           H  
ATOM   4891 1HG1 VAL A 237      37.063  22.377  47.409  1.00  0.00           H  
ATOM   4892 2HG1 VAL A 237      38.580  23.337  47.492  1.00  0.00           H  
ATOM   4893 3HG1 VAL A 237      37.071  23.976  48.228  1.00  0.00           H  
ATOM   4894 1HG2 VAL A 237      35.250  23.056  45.995  1.00  0.00           H  
ATOM   4895 2HG2 VAL A 237      35.217  24.641  46.839  1.00  0.00           H  
ATOM   4896 3HG2 VAL A 237      35.322  24.580  45.047  1.00  0.00           H  
ATOM   4897  N   PHE A 238      39.794  25.635  47.202  1.00  0.00           N  
ATOM   4898  CA  PHE A 238      41.216  25.712  47.390  1.00  0.00           C  
ATOM   4899  C   PHE A 238      41.645  24.758  48.490  1.00  0.00           C  
ATOM   4900  O   PHE A 238      40.906  24.515  49.444  1.00  0.00           O  
ATOM   4901  CB  PHE A 238      41.669  27.124  47.830  1.00  0.00           C  
ATOM   4902  CG  PHE A 238      41.239  28.239  46.890  1.00  0.00           C  
ATOM   4903  CD1 PHE A 238      39.920  28.711  46.883  1.00  0.00           C  
ATOM   4904  CD2 PHE A 238      42.167  28.779  46.004  1.00  0.00           C  
ATOM   4905  CE1 PHE A 238      39.535  29.716  45.983  1.00  0.00           C  
ATOM   4906  CE2 PHE A 238      41.769  29.791  45.104  1.00  0.00           C  
ATOM   4907  CZ  PHE A 238      40.461  30.255  45.092  1.00  0.00           C  
ATOM   4908  H   PHE A 238      39.269  25.752  48.045  1.00  0.00           H  
ATOM   4909  HA  PHE A 238      41.673  25.458  46.422  1.00  0.00           H  
ATOM   4910  HB2 PHE A 238      41.266  27.331  48.832  1.00  0.00           H  
ATOM   4911  HB3 PHE A 238      42.766  27.136  47.914  1.00  0.00           H  
ATOM   4912  HD1 PHE A 238      39.185  28.293  47.586  1.00  0.00           H  
ATOM   4913  HD2 PHE A 238      43.206  28.419  46.006  1.00  0.00           H  
ATOM   4914  HE1 PHE A 238      38.497  30.081  45.981  1.00  0.00           H  
ATOM   4915  HE2 PHE A 238      42.504  30.215  44.403  1.00  0.00           H  
ATOM   4916  HZ  PHE A 238      40.158  31.043  44.386  1.00  0.00           H  
ATOM   4917  N   THR A 239      42.852  24.231  48.363  1.00  0.00           N  
ATOM   4918  CA  THR A 239      43.460  23.466  49.438  1.00  0.00           C  
ATOM   4919  C   THR A 239      43.757  24.500  50.542  1.00  0.00           C  
ATOM   4920  O   THR A 239      44.377  25.535  50.231  1.00  0.00           O  
ATOM   4921  CB  THR A 239      44.796  22.812  48.968  1.00  0.00           C  
ATOM   4922  CG2 THR A 239      45.470  22.027  50.069  1.00  0.00           C  
ATOM   4923  OG1 THR A 239      44.501  21.959  47.865  1.00  0.00           O  
ATOM   4924  H   THR A 239      43.417  24.316  47.543  1.00  0.00           H  
ATOM   4925  HA  THR A 239      42.803  22.653  49.777  1.00  0.00           H  
ATOM   4926  HB  THR A 239      45.499  23.607  48.678  1.00  0.00           H  
ATOM   4927  HG1 THR A 239      45.353  21.598  47.483  1.00  0.00           H  
ATOM   4928 1HG2 THR A 239      46.403  21.588  49.688  1.00  0.00           H  
ATOM   4929 2HG2 THR A 239      45.698  22.697  50.911  1.00  0.00           H  
ATOM   4930 3HG2 THR A 239      44.800  21.224  50.410  1.00  0.00           H  
ATOM   4931  N   ARG A 240      43.370  24.226  51.810  1.00  0.00           N  
ATOM   4932  CA  ARG A 240      43.687  25.143  52.911  1.00  0.00           C  
ATOM   4933  C   ARG A 240      45.116  24.956  53.363  1.00  0.00           C  
ATOM   4934  O   ARG A 240      45.492  23.958  53.976  1.00  0.00           O  
ATOM   4935  CB  ARG A 240      42.710  24.911  54.064  1.00  0.00           C  
ATOM   4936  CG  ARG A 240      43.012  25.873  55.247  1.00  0.00           C  
ATOM   4937  CD  ARG A 240      41.832  26.062  56.184  1.00  0.00           C  
ATOM   4938  NE  ARG A 240      41.460  24.818  56.825  1.00  0.00           N
[truncated: 78,470 more chars]
