# Supplementary material for: Hot-spot identification on a broad class of proteins and RNA suggest unifying principles of molecular recognition
Source: PLoS One. 2017 Aug 24;12(8):e0183327. doi: 10.1371/journal.pone.0183327 (PMC5570288; doi:10.1371/journal.pone.0183327)
Supplement: S2 File — PDB data files containing computed fragments. (ZIP) [file pone.0183327.s002.zip › Supporting information - PDB data files/HIV_proteasae_figure7a.pdb]

ATOM      1  N   PRO A   1      12.130  -9.342   9.298  1.00  0.00           N  
ATOM      2  CA  PRO A   1      12.868  -8.086   9.115  1.00  0.00           C  
ATOM      3  C   PRO A   1      11.965  -6.887   9.367  1.00  0.00           C  
ATOM      4  O   PRO A   1      10.749  -7.042   9.507  1.00  0.00           O  
ATOM      5  CB  PRO A   1      13.260  -8.125   7.637  1.00  0.00           C  
ATOM      6  CG  PRO A   1      12.349  -9.096   6.989  1.00  0.00           C  
ATOM      7  CD  PRO A   1      11.534  -9.799   8.034  1.00  0.00           C  
ATOM      8  HA  PRO A   1      13.721  -7.991   9.803  1.00  0.00           H  
ATOM      9  HB2 PRO A   1      13.163  -7.130   7.179  1.00  0.00           H  
ATOM     10  HB3 PRO A   1      14.309  -8.433   7.519  1.00  0.00           H  
ATOM     11  HG2 PRO A   1      11.686  -8.576   6.280  1.00  0.00           H  
ATOM     12  HG3 PRO A   1      12.929  -9.827   6.408  1.00  0.00           H  
ATOM     13  HD2 PRO A   1      10.470  -9.528   7.967  1.00  0.00           H  
ATOM     14  HD3 PRO A   1      11.595 -10.891   7.928  1.00  0.00           H  
ATOM     15  N   GLN A   2      12.561  -5.729   9.459  1.00  0.00           N  
ATOM     16  CA  GLN A   2      11.847  -4.459   9.433  1.00  0.00           C  
ATOM     17  C   GLN A   2      12.052  -3.840   8.071  1.00  0.00           C  
ATOM     18  O   GLN A   2      13.213  -3.611   7.671  1.00  0.00           O  
ATOM     19  CB  GLN A   2      12.395  -3.578  10.551  1.00  0.00           C  
ATOM     20  CG  GLN A   2      11.769  -2.184  10.500  1.00  0.00           C  
ATOM     21  CD  GLN A   2      12.027  -1.364  11.756  1.00  0.00           C  
ATOM     22  NE2 GLN A   2      11.240  -1.666  12.792  1.00  0.00           N  
ATOM     23  OE1 GLN A   2      12.891  -0.486  11.825  1.00  0.00           O  
ATOM     24  H   GLN A   2      13.551  -5.629   9.553  1.00  0.00           H  
ATOM     25  HA  GLN A   2      10.767  -4.586   9.598  1.00  0.00           H  
ATOM     26  HB2 GLN A   2      12.188  -4.043  11.527  1.00  0.00           H  
ATOM     27  HB3 GLN A   2      13.489  -3.497  10.458  1.00  0.00           H  
ATOM     28  HG2 GLN A   2      12.166  -1.642   9.628  1.00  0.00           H  
ATOM     29  HG3 GLN A   2      10.683  -2.282  10.351  1.00  0.00           H  
ATOM     30 1HE2 GLN A   2      11.341  -1.175  13.657  1.00  0.00           H  
ATOM     31 2HE2 GLN A   2      10.549  -2.383  12.703  1.00  0.00           H  
ATOM     32  N   ILE A   3      10.946  -3.564   7.360  1.00  0.00           N  
ATOM     33  CA  ILE A   3      11.022  -2.963   6.029  1.00  0.00           C  
ATOM     34  C   ILE A   3      10.467  -1.567   6.087  1.00  0.00           C  
ATOM     35  O   ILE A   3       9.341  -1.307   6.500  1.00  0.00           O  
ATOM     36  CB  ILE A   3      10.253  -3.866   5.046  1.00  0.00           C  
ATOM     37  CG1 ILE A   3      10.791  -5.308   5.091  1.00  0.00           C  
ATOM     38  CG2 ILE A   3      10.226  -3.313   3.642  1.00  0.00           C  
ATOM     39  CD1 ILE A   3      10.036  -6.299   4.236  1.00  0.00           C  
ATOM     40  H   ILE A   3      10.016  -3.743   7.681  1.00  0.00           H  
ATOM     41  HA  ILE A   3      12.061  -2.885   5.677  1.00  0.00           H  
ATOM     42  HB  ILE A   3       9.205  -3.886   5.379  1.00  0.00           H  
ATOM     43 2HG1 ILE A   3      11.844  -5.300   4.773  1.00  0.00           H  
ATOM     44 3HG1 ILE A   3      10.773  -5.659   6.134  1.00  0.00           H  
ATOM     45 1HG2 ILE A   3       9.665  -3.998   2.989  1.00  0.00           H  
ATOM     46 2HG2 ILE A   3       9.738  -2.327   3.645  1.00  0.00           H  
ATOM     47 3HG2 ILE A   3      11.255  -3.210   3.268  1.00  0.00           H  
ATOM     48 1HD1 ILE A   3      10.495  -7.293   4.335  1.00  0.00           H  
ATOM     49 2HD1 ILE A   3       8.988  -6.344   4.565  1.00  0.00           H  
ATOM     50 3HD1 ILE A   3      10.075  -5.981   3.183  1.00  0.00           H  
ATOM     51  N   THR A   4      11.283  -0.612   5.697  1.00  0.00           N  
ATOM     52  CA  THR A   4      10.921   0.781   5.570  1.00  0.00           C  
ATOM     53  C   THR A   4      10.159   0.982   4.262  1.00  0.00           C  
ATOM     54  O   THR A   4      10.046   0.083   3.442  1.00  0.00           O  
ATOM     55  CB  THR A   4      12.110   1.738   5.626  1.00  0.00           C  
ATOM     56  CG2 THR A   4      12.878   1.688   6.941  1.00  0.00           C  
ATOM     57  OG1 THR A   4      13.019   1.381   4.570  1.00  0.00           O  
ATOM     58  H   THR A   4      12.237  -0.789   5.454  1.00  0.00           H  
ATOM     59  HA  THR A   4      10.293   1.025   6.439  1.00  0.00           H  
ATOM     60  HB  THR A   4      11.708   2.757   5.523  1.00  0.00           H  
ATOM     61  HG1 THR A   4      12.628   1.650   3.689  1.00  0.00           H  
ATOM     62 1HG2 THR A   4      13.715   2.400   6.905  1.00  0.00           H  
ATOM     63 2HG2 THR A   4      12.205   1.954   7.769  1.00  0.00           H  
ATOM     64 3HG2 THR A   4      13.269   0.671   7.100  1.00  0.00           H  
ATOM     65  N   LEU A   5       9.605   2.189   4.120  1.00  0.00           N  
ATOM     66  CA  LEU A   5       8.664   2.475   3.040  1.00  0.00           C  
ATOM     67  C   LEU A   5       9.153   3.565   2.109  1.00  0.00           C  
ATOM     68  O   LEU A   5       8.375   4.122   1.348  1.00  0.00           O  
ATOM     69  CB  LEU A   5       7.298   2.724   3.663  1.00  0.00           C  
ATOM     70  CG  LEU A   5       6.709   1.496   4.338  1.00  0.00           C  
ATOM     71  CD1 LEU A   5       5.445   1.925   5.047  1.00  0.00           C  
ATOM     72  CD2 LEU A   5       6.413   0.370   3.356  1.00  0.00           C  
ATOM     73  H   LEU A   5       9.789   2.964   4.726  1.00  0.00           H  
ATOM     74  HA  LEU A   5       8.576   1.608   2.368  1.00  0.00           H  
ATOM     75  HB2 LEU A   5       7.382   3.534   4.401  1.00  0.00           H  
ATOM     76  HB3 LEU A   5       6.605   3.072   2.882  1.00  0.00           H  
ATOM     77  HG  LEU A   5       7.446   1.091   5.048  1.00  0.00           H  
ATOM     78 1HD1 LEU A   5       4.992   1.057   5.549  1.00  0.00           H  
ATOM     79 2HD1 LEU A   5       5.687   2.695   5.795  1.00  0.00           H  
ATOM     80 3HD1 LEU A   5       4.735   2.338   4.316  1.00  0.00           H  
ATOM     81 1HD2 LEU A   5       5.991  -0.488   3.898  1.00  0.00           H  
ATOM     82 2HD2 LEU A   5       5.690   0.719   2.604  1.00  0.00           H  
ATOM     83 3HD2 LEU A   5       7.344   0.065   2.855  1.00  0.00           H  
ATOM     84  N   TRP A   6      10.459   3.818   2.138  1.00  0.00           N  
ATOM     85  CA  TRP A   6      11.053   4.834   1.260  1.00  0.00           C  
ATOM     86  C   TRP A   6      10.892   4.449  -0.190  1.00  0.00           C  
ATOM     87  O   TRP A   6      10.770   5.330  -1.049  1.00  0.00           O  
ATOM     88  CB  TRP A   6      12.525   5.006   1.626  1.00  0.00           C  
ATOM     89  CG  TRP A   6      12.765   5.462   3.020  1.00  0.00           C  
ATOM     90  CD1 TRP A   6      13.386   4.755   4.003  1.00  0.00           C  
ATOM     91  CD2 TRP A   6      12.410   6.716   3.608  1.00  0.00           C  
ATOM     92  CE2 TRP A   6      12.857   6.678   4.952  1.00  0.00           C  
ATOM     93  CE3 TRP A   6      11.775   7.863   3.110  1.00  0.00           C  
ATOM     94  NE1 TRP A   6      13.441   5.474   5.168  1.00  0.00           N  
ATOM     95  CZ2 TRP A   6      12.666   7.753   5.803  1.00  0.00           C  
ATOM     96  CZ3 TRP A   6      11.590   8.932   3.983  1.00  0.00           C  
ATOM     97  CH2 TRP A   6      12.031   8.858   5.292  1.00  0.00           C  
ATOM     98  H   TRP A   6      11.110   3.353   2.739  1.00  0.00           H  
ATOM     99  HA  TRP A   6      10.532   5.792   1.402  1.00  0.00           H  
ATOM    100  HB2 TRP A   6      13.043   4.048   1.473  1.00  0.00           H  
ATOM    101  HB3 TRP A   6      12.980   5.731   0.934  1.00  0.00           H  
ATOM    102  HD1 TRP A   6      13.791   3.740   3.878  1.00  0.00           H  
ATOM    103  HE1 TRP A   6      13.842   5.164   6.031  1.00  0.00           H  
ATOM    104  HE3 TRP A   6      11.434   7.916   2.066  1.00  0.00           H  
ATOM    105  HZ2 TRP A   6      13.009   7.723   6.848  1.00  0.00           H  
ATOM    106  HZ3 TRP A   6      11.089   9.845   3.627  1.00  0.00           H  
ATOM    107  HH2 TRP A   6      11.866   9.721   5.953  1.00  0.00           H  
ATOM    108  N   LYS A   7      10.907   3.137  -0.421  1.00  0.00           N  
ATOM    109  CA  LYS A   7      10.677   2.595  -1.743  1.00  0.00           C  
ATOM    110  C   LYS A   7       9.604   1.528  -1.650  1.00  0.00           C  
ATOM    111  O   LYS A   7       9.246   1.103  -0.572  1.00  0.00           O  
ATOM    112  CB  LYS A   7      11.946   2.066  -2.352  1.00  0.00           C  
ATOM    113  CG  LYS A   7      12.786   1.005  -1.751  1.00  0.00           C  
ATOM    114  CD  LYS A   7      13.954   0.628  -2.675  1.00  0.00           C  
ATOM    115  CE  LYS A   7      14.694  -0.579  -2.124  1.00  0.00           C  
ATOM    116  NZ  LYS A   7      16.085  -0.621  -2.618  1.00  0.00           N1+
ATOM    117  H   LYS A   7      11.073   2.448   0.284  1.00  0.00           H  
ATOM    118  HA  LYS A   7      10.331   3.395  -2.413  1.00  0.00           H  
ATOM    119  HB2 LYS A   7      11.676   1.708  -3.356  1.00  0.00           H  
ATOM    120  HB3 LYS A   7      12.605   2.936  -2.488  1.00  0.00           H  
ATOM    121  HG2 LYS A   7      13.178   1.350  -0.782  1.00  0.00           H  
ATOM    122  HG3 LYS A   7      12.171   0.116  -1.552  1.00  0.00           H  
ATOM    123  HD2 LYS A   7      13.577   0.406  -3.684  1.00  0.00           H  
ATOM    124  HD3 LYS A   7      14.646   1.478  -2.770  1.00  0.00           H  
ATOM    125  HE2 LYS A   7      14.693  -0.544  -1.024  1.00  0.00           H  
ATOM    126  HE3 LYS A   7      14.170  -1.501  -2.417  1.00  0.00           H  
ATOM    127  HZ1 LYS A   7      16.549  -1.422  -2.241  1.00  0.00           H  
ATOM    128  HZ2 LYS A   7      16.084  -0.675  -3.616  1.00  0.00           H  
ATOM    129  HZ3 LYS A   7      16.567   0.208  -2.331  1.00  0.00           H  
ATOM    130  N   ARG A   8       9.067   1.060  -2.774  1.00  0.00           N  
ATOM    131  CA  ARG A   8       8.107  -0.029  -2.732  1.00  0.00           C  
ATOM    132  C   ARG A   8       8.640  -1.236  -1.994  1.00  0.00           C  
ATOM    133  O   ARG A   8       9.772  -1.663  -2.246  1.00  0.00           O  
ATOM    134  CB  ARG A   8       7.722  -0.436  -4.165  1.00  0.00           C  
ATOM    135  CG  ARG A   8       6.852   0.543  -4.896  1.00  0.00           C  
ATOM    136  CD  ARG A   8       6.588   0.083  -6.329  1.00  0.00           C  
ATOM    137  NE  ARG A   8       5.756   1.120  -6.956  1.00  0.00           N  
ATOM    138  CZ  ARG A   8       5.338   1.010  -8.205  1.00  0.00           C  
ATOM    139  NH1 ARG A   8       5.646  -0.038  -8.956  1.00  0.00           N1+
ATOM    140  NH2 ARG A   8       4.601   1.960  -8.715  1.00  0.00           N  
ATOM    141  H   ARG A   8       9.274   1.405  -3.689  1.00  0.00           H  
ATOM    142  HA  ARG A   8       7.223   0.333  -2.185  1.00  0.00           H  
ATOM    143  HB2 ARG A   8       8.644  -0.586  -4.747  1.00  0.00           H  
ATOM    144  HB3 ARG A   8       7.204  -1.405  -4.128  1.00  0.00           H  
ATOM    145  HG2 ARG A   8       5.897   0.659  -4.363  1.00  0.00           H  
ATOM    146  HG3 ARG A   8       7.335   1.531  -4.907  1.00  0.00           H  
ATOM    147  HD2 ARG A   8       7.533  -0.046  -6.879  1.00  0.00           H  
ATOM    148  HD3 ARG A   8       6.075  -0.890  -6.339  1.00  0.00           H  
ATOM    149  HE  ARG A   8       5.500   1.927  -6.425  1.00  0.00           H  
ATOM    150 1HH1 ARG A   8       6.210  -0.773  -8.579  1.00  0.00           H  
ATOM    151 2HH1 ARG A   8       5.316  -0.093  -9.898  1.00  0.00           H  
ATOM    152 1HH2 ARG A   8       4.359   2.757  -8.162  1.00  0.00           H  
ATOM    153 2HH2 ARG A   8       4.277   1.890  -9.659  1.00  0.00           H  
ATOM    154  N   PRO A   9       7.892  -1.829  -1.070  1.00  0.00           N  
ATOM    155  CA  PRO A   9       8.361  -3.002  -0.308  1.00  0.00           C  
ATOM    156  C   PRO A   9       8.183  -4.294  -1.106  1.00  0.00           C  
ATOM    157  O   PRO A   9       7.267  -5.121  -0.921  1.00  0.00           O  
ATOM    158  CB  PRO A   9       7.483  -2.984   0.932  1.00  0.00           C  
ATOM    159  CG  PRO A   9       6.188  -2.381   0.452  1.00  0.00           C  
ATOM    160  CD  PRO A   9       6.578  -1.344  -0.555  1.00  0.00           C  
ATOM    161  HA  PRO A   9       9.434  -2.962  -0.071  1.00  0.00           H  
ATOM    162  HB2 PRO A   9       7.331  -3.996   1.333  1.00  0.00           H  
ATOM    163  HB3 PRO A   9       7.933  -2.383   1.736  1.00  0.00           H  
ATOM    164  HG2 PRO A   9       5.539  -3.146   0.001  1.00  0.00           H  
ATOM    165  HG3 PRO A   9       5.627  -1.933   1.286  1.00  0.00           H  
ATOM    166  HD2 PRO A   9       5.833  -1.262  -1.361  1.00  0.00           H  
ATOM    167  HD3 PRO A   9       6.667  -0.348  -0.097  1.00  0.00           H  
ATOM    168  N   LEU A  10       9.141  -4.513  -1.976  1.00  0.00           N  
ATOM    169  CA  LEU A  10       9.254  -5.648  -2.867  1.00  0.00           C  
ATOM    170  C   LEU A  10      10.119  -6.723  -2.209  1.00  0.00           C  
ATOM    171  O   LEU A  10      11.162  -6.425  -1.639  1.00  0.00           O  
ATOM    172  CB  LEU A  10       9.924  -5.229  -4.181  1.00  0.00           C  
ATOM    173  CG  LEU A  10       9.064  -4.248  -5.004  1.00  0.00           C  
ATOM    174  CD1 LEU A  10       9.899  -3.819  -6.208  1.00  0.00           C  
ATOM    175  CD2 LEU A  10       7.745  -4.803  -5.460  1.00  0.00           C  
ATOM    176  H   LEU A  10       9.900  -3.872  -2.087  1.00  0.00           H  
ATOM    177  HA  LEU A  10       8.245  -6.036  -3.074  1.00  0.00           H  
ATOM    178  HB2 LEU A  10      10.895  -4.761  -3.960  1.00  0.00           H  
ATOM    179  HB3 LEU A  10      10.129  -6.125  -4.785  1.00  0.00           H  
ATOM    180  HG  LEU A  10       8.800  -3.402  -4.353  1.00  0.00           H  
ATOM    181 1HD1 LEU A  10       9.321  -3.116  -6.825  1.00  0.00           H  
ATOM    182 2HD1 LEU A  10      10.820  -3.329  -5.860  1.00  0.00           H  
ATOM    183 3HD1 LEU A  10      10.160  -4.704  -6.808  1.00  0.00           H  
ATOM    184 1HD2 LEU A  10       7.204  -4.038  -6.036  1.00  0.00           H  
ATOM    185 2HD2 LEU A  10       7.917  -5.685  -6.094  1.00  0.00           H  
ATOM    186 3HD2 LEU A  10       7.146  -5.094  -4.584  1.00  0.00           H  
ATOM    187  N   VAL A  11       9.663  -7.967  -2.318  1.00  0.00           N  
ATOM    188  CA  VAL A  11      10.380  -9.123  -1.833  1.00  0.00           C  
ATOM    189  C   VAL A  11      10.324 -10.241  -2.881  1.00  0.00           C  
ATOM    190  O   VAL A  11       9.501 -10.208  -3.790  1.00  0.00           O  
ATOM    191  CB  VAL A  11       9.794  -9.637  -0.495  1.00  0.00           C  
ATOM    192  CG1 VAL A  11       9.875  -8.542   0.575  1.00  0.00           C  
ATOM    193  CG2 VAL A  11       8.374 -10.153  -0.680  1.00  0.00           C  
ATOM    194  H   VAL A  11       8.787  -8.191  -2.746  1.00  0.00           H  
ATOM    195  HA  VAL A  11      11.424  -8.825  -1.656  1.00  0.00           H  
ATOM    196  HB  VAL A  11      10.399 -10.488  -0.148  1.00  0.00           H  
ATOM    197 1HG1 VAL A  11       9.455  -8.920   1.520  1.00  0.00           H  
ATOM    198 2HG1 VAL A  11      10.925  -8.257   0.729  1.00  0.00           H  
ATOM    199 3HG1 VAL A  11       9.301  -7.664   0.245  1.00  0.00           H  
ATOM    200 1HG2 VAL A  11       7.985 -10.511   0.285  1.00  0.00           H  
ATOM    201 2HG2 VAL A  11       7.734  -9.341  -1.055  1.00  0.00           H  
ATOM    202 3HG2 VAL A  11       8.377 -10.982  -1.403  1.00  0.00           H  
ATOM    203  N   THR A  12      11.198 -11.203  -2.692  1.00  0.00           N  
ATOM    204  CA  THR A  12      11.151 -12.402  -3.513  1.00  0.00           C  
ATOM    205  C   THR A  12      10.190 -13.421  -2.904  1.00  0.00           C  
ATOM    206  O   THR A  12      10.157 -13.654  -1.682  1.00  0.00           O  
ATOM    207  CB  THR A  12      12.547 -13.025  -3.610  1.00  0.00           C  
ATOM    208  CG2 THR A  12      12.517 -14.242  -4.508  1.00  0.00           C  
ATOM    209  OG1 THR A  12      13.468 -12.059  -4.147  1.00  0.00           O  
ATOM    210  H   THR A  12      11.926 -11.187  -2.006  1.00  0.00           H  
ATOM    211  HA  THR A  12      10.799 -12.125  -4.518  1.00  0.00           H  
ATOM    212  HB  THR A  12      12.871 -13.330  -2.604  1.00  0.00           H  
ATOM    213  HG1 THR A  12      14.380 -12.466  -4.208  1.00  0.00           H  
ATOM    214 1HG2 THR A  12      13.524 -14.679  -4.568  1.00  0.00           H  
ATOM    215 2HG2 THR A  12      11.819 -14.987  -4.095  1.00  0.00           H  
ATOM    216 3HG2 THR A  12      12.185 -13.947  -5.514  1.00  0.00           H  
ATOM    217  N   ILE A  13       9.409 -14.016  -3.754  1.00  0.00           N  
ATOM    218  CA  ILE A  13       8.501 -15.099  -3.378  1.00  0.00           C  
ATOM    219  C   ILE A  13       8.824 -16.326  -4.207  1.00  0.00           C  
ATOM    220  O   ILE A  13       9.356 -16.211  -5.307  1.00  0.00           O  
ATOM    221  CB  ILE A  13       7.043 -14.646  -3.555  1.00  0.00           C  
ATOM    222  CG1 ILE A  13       6.614 -14.473  -5.021  1.00  0.00           C  
ATOM    223  CG2 ILE A  13       6.764 -13.408  -2.719  1.00  0.00           C  
ATOM    224  CD1 ILE A  13       5.132 -14.335  -5.260  1.00  0.00           C  
ATOM    225  H   ILE A  13       9.372 -13.778  -4.725  1.00  0.00           H  
ATOM    226  HA  ILE A  13       8.632 -15.359  -2.318  1.00  0.00           H  
ATOM    227  HB  ILE A  13       6.412 -15.466  -3.182  1.00  0.00           H  
ATOM    228 2HG1 ILE A  13       7.115 -13.582  -5.426  1.00  0.00           H  
ATOM    229 3HG1 ILE A  13       6.979 -15.337  -5.595  1.00  0.00           H  
ATOM    230 1HG2 ILE A  13       5.717 -13.099  -2.858  1.00  0.00           H  
ATOM    231 2HG2 ILE A  13       6.940 -13.635  -1.657  1.00  0.00           H  
ATOM    232 3HG2 ILE A  13       7.431 -12.593  -3.035  1.00  0.00           H  
ATOM    233 1HD1 ILE A  13       4.944 -14.217  -6.338  1.00  0.00           H  
ATOM    234 2HD1 ILE A  13       4.617 -15.235  -4.894  1.00  0.00           H  
ATOM    235 3HD1 ILE A  13       4.754 -13.452  -4.723  1.00  0.00           H  
ATOM    236  N   LYS A  14       8.431 -17.483  -3.715  1.00  0.00           N  
ATOM    237  CA  LYS A  14       8.450 -18.739  -4.458  1.00  0.00           C  
ATOM    238  C   LYS A  14       6.998 -19.245  -4.489  1.00  0.00           C  
ATOM    239  O   LYS A  14       6.362 -19.439  -3.458  1.00  0.00           O  
ATOM    240  CB  LYS A  14       9.355 -19.816  -3.890  1.00  0.00           C  
ATOM    241  CG  LYS A  14       9.592 -20.946  -4.876  1.00  0.00           C  
ATOM    242  CD  LYS A  14      10.933 -21.673  -4.789  1.00  0.00           C  
ATOM    243  CE  LYS A  14      10.915 -23.063  -5.393  1.00  0.00           C  
ATOM    244  NZ  LYS A  14      11.810 -24.037  -4.707  1.00  0.00           N1+
ATOM    245  H   LYS A  14       8.087 -17.583  -2.781  1.00  0.00           H  
ATOM    246  HA  LYS A  14       8.866 -18.534  -5.455  1.00  0.00           H  
ATOM    247  HB2 LYS A  14      10.320 -19.370  -3.607  1.00  0.00           H  
ATOM    248  HB3 LYS A  14       8.907 -20.222  -2.971  1.00  0.00           H  
ATOM    249  HG2 LYS A  14       8.792 -21.689  -4.745  1.00  0.00           H  
ATOM    250  HG3 LYS A  14       9.490 -20.539  -5.893  1.00  0.00           H  
ATOM    251  HD2 LYS A  14      11.699 -21.072  -5.299  1.00  0.00           H  
ATOM    252  HD3 LYS A  14      11.232 -21.746  -3.733  1.00  0.00           H  
ATOM    253  HE2 LYS A  14       9.886 -23.448  -5.368  1.00  0.00           H  
ATOM    254  HE3 LYS A  14      11.209 -22.995  -6.451  1.00  0.00           H  
ATOM    255  HZ1 LYS A  14      11.744 -24.925  -5.159  1.00  0.00           H  
ATOM    256  HZ2 LYS A  14      12.754 -23.710  -4.750  1.00  0.00           H  
ATOM    257  HZ3 LYS A  14      11.533 -24.128  -3.751  1.00  0.00           H  
ATOM    258  N   ILE A  15       6.522 -19.460  -5.697  1.00  0.00           N  
ATOM    259  CA  ILE A  15       5.161 -19.940  -5.942  1.00  0.00           C  
ATOM    260  C   ILE A  15       5.136 -20.824  -7.167  1.00  0.00           C  
ATOM    261  O   ILE A  15       5.714 -20.455  -8.174  1.00  0.00           O  
ATOM    262  CB  ILE A  15       4.193 -18.765  -6.134  1.00  0.00           C  
ATOM    263  CG1 ILE A  15       2.767 -19.272  -6.358  1.00  0.00           C  
ATOM    264  CG2 ILE A  15       4.640 -17.803  -7.218  1.00  0.00           C  
ATOM    265  CD1 ILE A  15       1.707 -18.197  -6.398  1.00  0.00           C  
ATOM    266  H   ILE A  15       7.054 -19.312  -6.531  1.00  0.00           H  
ATOM    267  HA  ILE A  15       4.839 -20.520  -5.065  1.00  0.00           H  
ATOM    268  HB  ILE A  15       4.202 -18.179  -5.203  1.00  0.00           H  
ATOM    269 2HG1 ILE A  15       2.737 -19.831  -7.304  1.00  0.00           H  
ATOM    270 3HG1 ILE A  15       2.517 -19.983  -5.556  1.00  0.00           H  
ATOM    271 1HG2 ILE A  15       3.909 -16.986  -7.307  1.00  0.00           H  
ATOM    272 2HG2 ILE A  15       5.624 -17.386  -6.956  1.00  0.00           H  
ATOM    273 3HG2 ILE A  15       4.712 -18.337  -8.177  1.00  0.00           H  
ATOM    274 1HD1 ILE A  15       0.722 -18.658  -6.562  1.00  0.00           H  
ATOM    275 2HD1 ILE A  15       1.701 -17.650  -5.443  1.00  0.00           H  
ATOM    276 3HD1 ILE A  15       1.925 -17.498  -7.219  1.00  0.00           H  
ATOM    277  N   GLY A  16       4.491 -21.984  -7.085  1.00  0.00           N  
ATOM    278  CA  GLY A  16       4.385 -22.871  -8.217  1.00  0.00           C  
ATOM    279  C   GLY A  16       5.752 -23.248  -8.765  1.00  0.00           C  
ATOM    280  O   GLY A  16       5.900 -23.477  -9.967  1.00  0.00           O  
ATOM    281  H   GLY A  16       4.043 -22.316  -6.255  1.00  0.00           H  
ATOM    282  HA2 GLY A  16       3.844 -23.782  -7.921  1.00  0.00           H  
ATOM    283  HA3 GLY A  16       3.792 -22.389  -9.008  1.00  0.00           H  
ATOM    284  N   GLY A  17       6.805 -23.335  -7.948  1.00  0.00           N  
ATOM    285  CA  GLY A  17       8.109 -23.668  -8.396  1.00  0.00           C  
ATOM    286  C   GLY A  17       8.886 -22.539  -9.016  1.00  0.00           C  
ATOM    287  O   GLY A  17       9.994 -22.776  -9.516  1.00  0.00           O  
ATOM    288  H   GLY A  17       6.748 -23.171  -6.963  1.00  0.00           H  
ATOM    289  HA2 GLY A  17       8.682 -24.058  -7.542  1.00  0.00           H  
ATOM    290  HA3 GLY A  17       8.029 -24.483  -9.130  1.00  0.00           H  
ATOM    291  N   GLN A  18       8.320 -21.357  -9.022  1.00  0.00           N  
ATOM    292  CA  GLN A  18       8.858 -20.193  -9.688  1.00  0.00           C  
ATOM    293  C   GLN A  18       9.243 -19.109  -8.686  1.00  0.00           C  
ATOM    294  O   GLN A  18       8.561 -18.957  -7.705  1.00  0.00           O  
ATOM    295  CB  GLN A  18       7.865 -19.566 -10.683  1.00  0.00           C  
ATOM    296  CG  GLN A  18       7.570 -20.538 -11.840  1.00  0.00           C  
ATOM    297  CD  GLN A  18       6.443 -20.077 -12.741  1.00  0.00           C  
ATOM    298  NE2 GLN A  18       6.506 -18.832 -13.192  1.00  0.00           N  
ATOM    299  OE1 GLN A  18       5.517 -20.831 -13.000  1.00  0.00           O  
ATOM    300  H   GLN A  18       7.455 -21.175  -8.554  1.00  0.00           H  
ATOM    301  HA  GLN A  18       9.743 -20.553 -10.234  1.00  0.00           H  
ATOM    302  HB2 GLN A  18       6.929 -19.310 -10.164  1.00  0.00           H  
ATOM    303  HB3 GLN A  18       8.279 -18.628 -11.082  1.00  0.00           H  
ATOM    304  HG2 GLN A  18       8.481 -20.667 -12.442  1.00  0.00           H  
ATOM    305  HG3 GLN A  18       7.316 -21.524 -11.425  1.00  0.00           H  
ATOM    306 1HE2 GLN A  18       5.775 -18.472 -13.771  1.00  0.00           H  
ATOM    307 2HE2 GLN A  18       7.285 -18.252 -12.953  1.00  0.00           H  
ATOM    308  N   LEU A  19      10.302 -18.384  -8.958  1.00  0.00           N  
ATOM    309  CA  LEU A  19      10.632 -17.180  -8.208  1.00  0.00           C  
ATOM    310  C   LEU A  19      10.048 -15.960  -8.879  1.00  0.00           C  
ATOM    311  O   LEU A  19      10.138 -15.811 -10.098  1.00  0.00           O  
ATOM    312  CB  LEU A  19      12.137 -17.025  -8.097  1.00  0.00           C  
ATOM    313  CG  LEU A  19      12.857 -18.101  -7.293  1.00  0.00           C  
ATOM    314  CD1 LEU A  19      14.366 -17.826  -7.343  1.00  0.00           C  
ATOM    315  CD2 LEU A  19      12.452 -18.138  -5.843  1.00  0.00           C  
ATOM    316  H   LEU A  19      10.951 -18.602  -9.687  1.00  0.00           H  
ATOM    317  HA  LEU A  19      10.200 -17.275  -7.202  1.00  0.00           H  
ATOM    318  HB2 LEU A  19      12.562 -17.007  -9.111  1.00  0.00           H  
ATOM    319  HB3 LEU A  19      12.353 -16.048  -7.640  1.00  0.00           H  
ATOM    320  HG  LEU A  19      12.585 -19.066  -7.745  1.00  0.00           H  
ATOM    321 1HD1 LEU A  19      14.899 -18.597  -6.766  1.00  0.00           H  
ATOM    322 2HD1 LEU A  19      14.708 -17.849  -8.388  1.00  0.00           H  
ATOM    323 3HD1 LEU A  19      14.574 -16.837  -6.911  1.00  0.00           H  
ATOM    324 1HD2 LEU A  19      13.009 -18.934  -5.327  1.00  0.00           H  
ATOM    325 2HD2 LEU A  19      12.679 -17.170  -5.374  1.00  0.00           H  
ATOM    326 3HD2 LEU A  19      11.373 -18.338  -5.768  1.00  0.00           H  
ATOM    327  N   LYS A  20       9.445 -15.092  -8.096  1.00  0.00           N  
ATOM    328  CA  LYS A  20       8.898 -13.842  -8.559  1.00  0.00           C  
ATOM    329  C   LYS A  20       9.183 -12.730  -7.540  1.00  0.00           C  
ATOM    330  O   LYS A  20       9.403 -13.006  -6.377  1.00  0.00           O  
ATOM    331  CB  LYS A  20       7.362 -13.931  -8.770  1.00  0.00           C  
ATOM    332  CG  LYS A  20       6.974 -14.844  -9.903  1.00  0.00           C  
ATOM    333  CD  LYS A  20       5.504 -14.969 -10.161  1.00  0.00           C  
ATOM    334  CE  LYS A  20       5.152 -15.693 -11.458  1.00  0.00           C  
ATOM    335  NZ  LYS A  20       5.763 -15.120 -12.670  1.00  0.00           N1+
ATOM    336  H   LYS A  20       9.322 -15.240  -7.115  1.00  0.00           H  
ATOM    337  HA  LYS A  20       9.378 -13.616  -9.522  1.00  0.00           H  
ATOM    338  HB2 LYS A  20       6.890 -14.287  -7.842  1.00  0.00           H  
ATOM    339  HB3 LYS A  20       6.965 -12.924  -8.967  1.00  0.00           H  
ATOM    340  HG2 LYS A  20       7.460 -14.484 -10.822  1.00  0.00           H  
ATOM    341  HG3 LYS A  20       7.378 -15.847  -9.696  1.00  0.00           H  
ATOM    342  HD2 LYS A  20       5.040 -15.504  -9.319  1.00  0.00           H  
ATOM    343  HD3 LYS A  20       5.061 -13.963 -10.185  1.00  0.00           H  
ATOM    344  HE2 LYS A  20       5.461 -16.745 -11.371  1.00  0.00           H  
ATOM    345  HE3 LYS A  20       4.058 -15.689 -11.579  1.00  0.00           H  
ATOM    346  HZ1 LYS A  20       5.281 -15.458 -13.479  1.00  0.00           H  
ATOM    347  HZ2 LYS A  20       5.699 -14.123 -12.636  1.00  0.00           H  
ATOM    348  HZ3 LYS A  20       6.725 -15.390 -12.719  1.00  0.00           H  
ATOM    349  N   GLU A  21       9.156 -11.496  -7.999  1.00  0.00           N  
ATOM    350  CA  GLU A  21       9.191 -10.302  -7.167  1.00  0.00           C  
ATOM    351  C   GLU A  21       7.755  -9.881  -6.872  1.00  0.00           C  
ATOM    352  O   GLU A  21       6.966  -9.824  -7.813  1.00  0.00           O  
ATOM    353  CB  GLU A  21       9.943  -9.164  -7.847  1.00  0.00           C  
ATOM    354  CG  GLU A  21       9.997  -7.849  -7.104  1.00  0.00           C  
ATOM    355  CD  GLU A  21      10.829  -6.760  -7.745  1.00  0.00           C  
ATOM    356  OE1 GLU A  21      10.292  -6.055  -8.642  1.00  0.00           O  
ATOM    357  OE2 GLU A  21      11.999  -6.568  -7.348  1.00  0.00           O1-
ATOM    358  H   GLU A  21       9.109 -11.289  -8.976  1.00  0.00           H  
ATOM    359  HA  GLU A  21       9.726 -10.531  -6.234  1.00  0.00           H  
ATOM    360  HB2 GLU A  21      10.976  -9.496  -8.032  1.00  0.00           H  
ATOM    361  HB3 GLU A  21       9.482  -8.986  -8.829  1.00  0.00           H  
ATOM    362  HG2 GLU A  21       8.968  -7.476  -6.986  1.00  0.00           H  
ATOM    363  HG3 GLU A  21      10.388  -8.037  -6.093  1.00  0.00           H  
ATOM    364  N   ALA A  22       7.435  -9.592  -5.608  1.00  0.00           N  
ATOM    365  CA  ALA A  22       6.081  -9.170  -5.260  1.00  0.00           C  
ATOM    366  C   ALA A  22       6.086  -8.085  -4.202  1.00  0.00           C  
ATOM    367  O   ALA A  22       7.019  -7.937  -3.402  1.00  0.00           O  
ATOM    368  CB  ALA A  22       5.308 -10.388  -4.790  1.00  0.00           C  
ATOM    369  H   ALA A  22       8.071  -9.640  -4.838  1.00  0.00           H  
ATOM    370  HA  ALA A  22       5.596  -8.736  -6.146  1.00  0.00           H  
ATOM    371  HB1 ALA A  22       4.283 -10.092  -4.521  1.00  0.00           H  
ATOM    372  HB2 ALA A  22       5.274 -11.135  -5.596  1.00  0.00           H  
ATOM    373  HB3 ALA A  22       5.806 -10.822  -3.910  1.00  0.00           H  
ATOM    374  N   LEU A  23       4.980  -7.321  -4.180  1.00  0.00           N  
ATOM    375  CA  LEU A  23       4.798  -6.175  -3.325  1.00  0.00           C  
ATOM    376  C   LEU A  23       4.039  -6.548  -2.057  1.00  0.00           C  
ATOM    377  O   LEU A  23       2.950  -7.117  -2.178  1.00  0.00           O  
ATOM    378  CB  LEU A  23       4.007  -5.156  -4.141  1.00  0.00           C  
ATOM    379  CG  LEU A  23       3.680  -3.811  -3.549  1.00  0.00           C  
ATOM    380  CD1 LEU A  23       4.961  -3.026  -3.324  1.00  0.00           C  
ATOM    381  CD2 LEU A  23       2.785  -3.021  -4.485  1.00  0.00           C  
ATOM    382  H   LEU A  23       4.192  -7.500  -4.768  1.00  0.00           H  
ATOM    383  HA  LEU A  23       5.768  -5.769  -3.002  1.00  0.00           H  
ATOM    384  HB2 LEU A  23       4.566  -4.976  -5.072  1.00  0.00           H  
ATOM    385  HB3 LEU A  23       3.055  -5.630  -4.424  1.00  0.00           H  
ATOM    386  HG  LEU A  23       3.158  -3.971  -2.594  1.00  0.00           H  
ATOM    387 1HD1 LEU A  23       4.719  -2.044  -2.891  1.00  0.00           H  
ATOM    388 2HD1 LEU A  23       5.613  -3.579  -2.633  1.00  0.00           H  
ATOM    389 3HD1 LEU A  23       5.479  -2.885  -4.284  1.00  0.00           H  
ATOM    390 1HD2 LEU A  23       2.556  -2.043  -4.037  1.00  0.00           H  
ATOM    391 2HD2 LEU A  23       3.299  -2.872  -5.447  1.00  0.00           H  
ATOM    392 3HD2 LEU A  23       1.849  -3.574  -4.653  1.00  0.00           H  
ATOM    393  N   LEU A  24       4.587  -6.226  -0.889  1.00  0.00           N  
ATOM    394  CA  LEU A  24       3.877  -6.443   0.373  1.00  0.00           C  
ATOM    395  C   LEU A  24       2.862  -5.324   0.569  1.00  0.00           C  
ATOM    396  O   LEU A  24       3.248  -4.168   0.749  1.00  0.00           O  
ATOM    397  CB  LEU A  24       4.841  -6.507   1.548  1.00  0.00           C  
ATOM    398  CG  LEU A  24       5.971  -7.558   1.460  1.00  0.00           C  
ATOM    399  CD1 LEU A  24       6.874  -7.411   2.677  1.00  0.00           C  
ATOM    400  CD2 LEU A  24       5.412  -8.965   1.292  1.00  0.00           C  
ATOM    401  H   LEU A  24       5.497  -5.824  -0.789  1.00  0.00           H  
ATOM    402  HA  LEU A  24       3.355  -7.411   0.327  1.00  0.00           H  
ATOM    403  HB2 LEU A  24       5.302  -5.515   1.668  1.00  0.00           H  
ATOM    404  HB3 LEU A  24       4.258  -6.703   2.460  1.00  0.00           H  
ATOM    405  HG  LEU A  24       6.580  -7.380   0.561  1.00  0.00           H  
ATOM    406 1HD1 LEU A  24       7.683  -8.155   2.626  1.00  0.00           H  
ATOM    407 2HD1 LEU A  24       7.306  -6.399   2.695  1.00  0.00           H  
ATOM    408 3HD1 LEU A  24       6.285  -7.573   3.593  1.00  0.00           H  
ATOM    409 1HD2 LEU A  24       6.241  -9.685   1.232  1.00  0.00           H  
ATOM    410 2HD2 LEU A  24       4.773  -9.212   2.152  1.00  0.00           H  
ATOM    411 3HD2 LEU A  24       4.816  -9.016   0.368  1.00  0.00           H  
ATOM    412  N   ASP A  25       1.577  -5.643   0.413  1.00  0.00           N  
ATOM    413  CA  ASP A  25       0.531  -4.634   0.183  1.00  0.00           C  
ATOM    414  C   ASP A  25      -0.575  -4.703   1.203  1.00  0.00           C  
ATOM    415  O   ASP A  25      -1.535  -5.442   1.056  1.00  0.00           O  
ATOM    416  CB  ASP A  25      -0.054  -4.819  -1.228  1.00  0.00           C  
ATOM    417  CG  ASP A  25      -0.936  -3.669  -1.642  1.00  0.00           C  
ATOM    418  OD1 ASP A  25      -1.190  -2.827  -0.759  1.00  0.00           O  
ATOM    419  OD2 ASP A  25      -1.245  -3.604  -2.844  1.00  0.00           O1-
ATOM    420  H   ASP A  25       1.235  -6.582   0.441  1.00  0.00           H  
ATOM    421  HA  ASP A  25       1.001  -3.644   0.280  1.00  0.00           H  
ATOM    422  HB2 ASP A  25       0.769  -4.924  -1.952  1.00  0.00           H  
ATOM    423  HB3 ASP A  25      -0.634  -5.753  -1.262  1.00  0.00           H  
ATOM    424  N   THR A  26      -0.468  -3.852   2.235  1.00  0.00           N  
ATOM    425  CA  THR A  26      -1.458  -3.876   3.289  1.00  0.00           C  
ATOM    426  C   THR A  26      -2.846  -3.408   2.828  1.00  0.00           C  
ATOM    427  O   THR A  26      -3.814  -3.717   3.525  1.00  0.00           O  
ATOM    428  CB  THR A  26      -1.000  -3.027   4.491  1.00  0.00           C  
ATOM    429  CG2 THR A  26       0.305  -3.564   5.067  1.00  0.00           C  
ATOM    430  OG1 THR A  26      -0.802  -1.653   4.114  1.00  0.00           O  
ATOM    431  H   THR A  26       0.262  -3.177   2.347  1.00  0.00           H  
ATOM    432  HA  THR A  26      -1.551  -4.930   3.590  1.00  0.00           H  
ATOM    433  HB  THR A  26      -1.795  -3.087   5.250  1.00  0.00           H  
ATOM    434  HG1 THR A  26      -1.500  -1.083   4.549  1.00  0.00           H  
ATOM    435 1HG2 THR A  26       0.612  -2.943   5.922  1.00  0.00           H  
ATOM    436 2HG2 THR A  26       0.160  -4.602   5.401  1.00  0.00           H  
ATOM    437 3HG2 THR A  26       1.087  -3.533   4.295  1.00  0.00           H  
ATOM    438  N   GLY A  27      -2.916  -2.669   1.725  1.00  0.00           N  
ATOM    439  CA  GLY A  27      -4.176  -2.234   1.205  1.00  0.00           C  
ATOM    440  C   GLY A  27      -4.893  -3.264   0.404  1.00  0.00           C  
ATOM    441  O   GLY A  27      -6.080  -3.043   0.099  1.00  0.00           O  
ATOM    442  H   GLY A  27      -2.121  -2.373   1.195  1.00  0.00           H  
ATOM    443  HA2 GLY A  27      -4.818  -1.925   2.043  1.00  0.00           H  
ATOM    444  HA3 GLY A  27      -4.014  -1.345   0.578  1.00  0.00           H  
ATOM    445  N   ALA A  28      -4.253  -4.359   0.046  1.00  0.00           N  
ATOM    446  CA  ALA A  28      -4.822  -5.416  -0.788  1.00  0.00           C  
ATOM    447  C   ALA A  28      -5.469  -6.469   0.073  1.00  0.00           C  
ATOM    448  O   ALA A  28      -4.814  -7.067   0.918  1.00  0.00           O  
ATOM    449  CB  ALA A  28      -3.729  -6.002  -1.667  1.00  0.00           C  
ATOM    450  H   ALA A  28      -3.313  -4.546   0.328  1.00  0.00           H  
ATOM    451  HA  ALA A  28      -5.604  -4.999  -1.440  1.00  0.00           H  
ATOM    452  HB1 ALA A  28      -4.152  -6.799  -2.297  1.00  0.00           H  
ATOM    453  HB2 ALA A  28      -3.309  -5.212  -2.307  1.00  0.00           H  
ATOM    454  HB3 ALA A  28      -2.933  -6.420  -1.033  1.00  0.00           H  
ATOM    455  N   ASP A  29      -6.769  -6.745  -0.159  1.00  0.00           N  
ATOM    456  CA  ASP A  29      -7.435  -7.800   0.600  1.00  0.00           C  
ATOM    457  C   ASP A  29      -6.897  -9.174   0.195  1.00  0.00           C  
ATOM    458  O   ASP A  29      -6.828 -10.102   0.998  1.00  0.00           O  
ATOM    459  CB  ASP A  29      -8.927  -7.779   0.352  1.00  0.00           C  
ATOM    460  CG  ASP A  29      -9.656  -6.560   0.882  1.00  0.00           C  
ATOM    461  OD1 ASP A  29      -9.142  -5.851   1.770  1.00  0.00           O  
ATOM    462  OD2 ASP A  29     -10.766  -6.351   0.374  1.00  0.00           O1-
ATOM    463  H   ASP A  29      -7.343  -6.274  -0.829  1.00  0.00           H  
ATOM    464  HA  ASP A  29      -7.233  -7.619   1.665  1.00  0.00           H  
ATOM    465  HB2 ASP A  29      -9.103  -7.847  -0.732  1.00  0.00           H  
ATOM    466  HB3 ASP A  29      -9.370  -8.676   0.808  1.00  0.00           H  
ATOM    467  N   ASP A  30      -6.540  -9.315  -1.067  1.00  0.00           N  
ATOM    468  CA  ASP A  30      -6.211 -10.536  -1.758  1.00  0.00           C  
ATOM    469  C   ASP A  30      -4.803 -10.492  -2.343  1.00  0.00           C  
ATOM    470  O   ASP A  30      -4.227  -9.428  -2.562  1.00  0.00           O  
ATOM    471  CB  ASP A  30      -7.190 -10.770  -2.911  1.00  0.00           C  
ATOM    472  CG  ASP A  30      -8.644 -10.743  -2.525  1.00  0.00           C  
ATOM    473  OD1 ASP A  30      -8.983 -11.289  -1.464  1.00  0.00           O  
ATOM    474  OD2 ASP A  30      -9.429 -10.171  -3.297  1.00  0.00           O1-
ATOM    475  H   ASP A  30      -6.469  -8.521  -1.671  1.00  0.00           H  
ATOM    476  HA  ASP A  30      -6.272 -11.347  -1.018  1.00  0.00           H  
ATOM    477  HB2 ASP A  30      -7.016 -10.004  -3.680  1.00  0.00           H  
ATOM    478  HB3 ASP A  30      -6.966 -11.744  -3.371  1.00  0.00           H  
ATOM    479  N   THR A  31      -4.269 -11.638  -2.618  1.00  0.00           N  
ATOM    480  CA  THR A  31      -2.966 -11.858  -3.288  1.00  0.00           C  
ATOM    481  C   THR A  31      -3.219 -12.106  -4.746  1.00  0.00           C  
ATOM    482  O   THR A  31      -4.038 -12.974  -5.109  1.00  0.00           O  
ATOM    483  CB  THR A  31      -2.281 -13.068  -2.610  1.00  0.00           C  
ATOM    484  CG2 THR A  31      -1.029 -13.487  -3.336  1.00  0.00           C  
ATOM    485  OG1 THR A  31      -1.967 -12.671  -1.269  1.00  0.00           O  
ATOM    486  H   THR A  31      -4.725 -12.497  -2.385  1.00  0.00           H  
ATOM    487  HA  THR A  31      -2.303 -10.984  -3.198  1.00  0.00           H  
ATOM    488  HB  THR A  31      -2.956 -13.936  -2.628  1.00  0.00           H  
ATOM    489  HG1 THR A  31      -2.805 -12.643  -0.723  1.00  0.00           H  
ATOM    490 1HG2 THR A  31      -0.576 -14.347  -2.821  1.00  0.00           H  
ATOM    491 2HG2 THR A  31      -1.281 -13.769  -4.369  1.00  0.00           H  
ATOM    492 3HG2 THR A  31      -0.314 -12.650  -3.348  1.00  0.00           H  
ATOM    493  N   VAL A  32      -2.535 -11.352  -5.594  1.00  0.00           N  
ATOM    494  CA  VAL A  32      -2.772 -11.349  -7.032  1.00  0.00           C  
ATOM    495  C   VAL A  32      -1.434 -11.441  -7.762  1.00  0.00           C  
ATOM    496  O   VAL A  32      -0.571 -10.612  -7.555  1.00  0.00           O  
ATOM    497  CB  VAL A  32      -3.543 -10.084  -7.502  1.00  0.00           C  
ATOM    498  CG1 VAL A  32      -4.006 -10.358  -8.934  1.00  0.00           C  
ATOM    499  CG2 VAL A  32      -4.630  -9.669  -6.555  1.00  0.00           C  
ATOM    500  H   VAL A  32      -1.806 -10.731  -5.307  1.00  0.00           H  
ATOM    501  HA  VAL A  32      -3.401 -12.220  -7.271  1.00  0.00           H  
ATOM    502  HB  VAL A  32      -2.888  -9.200  -7.499  1.00  0.00           H  
ATOM    503 1HG1 VAL A  32      -4.560  -9.487  -9.313  1.00  0.00           H  
ATOM    504 2HG1 VAL A  32      -3.131 -10.543  -9.574  1.00  0.00           H  
ATOM    505 3HG1 VAL A  32      -4.661 -11.243  -8.945  1.00  0.00           H  
ATOM    506 1HG2 VAL A  32      -5.134  -8.772  -6.945  1.00  0.00           H  
ATOM    507 2HG2 VAL A  32      -5.361 -10.484  -6.453  1.00  0.00           H  
ATOM    508 3HG2 VAL A  32      -4.194  -9.444  -5.570  1.00  0.00           H  
ATOM    509  N   ILE A  33      -1.263 -12.468  -8.584  1.00  0.00           N  
ATOM    510  CA  ILE A  33      -0.058 -12.802  -9.311  1.00  0.00           C  
ATOM    511  C   ILE A  33      -0.333 -12.719 -10.802  1.00  0.00           C  
ATOM    512  O   ILE A  33      -1.403 -13.088 -11.275  1.00  0.00           O  
ATOM    513  CB  ILE A  33       0.496 -14.173  -8.881  1.00  0.00           C  
ATOM    514  CG1 ILE A  33       0.651 -14.298  -7.354  1.00  0.00           C  
ATOM    515  CG2 ILE A  33       1.785 -14.536  -9.568  1.00  0.00           C  
ATOM    516  CD1 ILE A  33       1.628 -13.328  -6.749  1.00  0.00           C  
ATOM    517  H   ILE A  33      -2.001 -13.118  -8.765  1.00  0.00           H  
ATOM    518  HA  ILE A  33       0.730 -12.073  -9.071  1.00  0.00           H  
ATOM    519  HB  ILE A  33      -0.266 -14.896  -9.206  1.00  0.00           H  
ATOM    520 2HG1 ILE A  33      -0.333 -14.151  -6.884  1.00  0.00           H  
ATOM    521 3HG1 ILE A  33       0.972 -15.322  -7.112  1.00  0.00           H  
ATOM    522 1HG2 ILE A  33       2.123 -15.522  -9.216  1.00  0.00           H  
ATOM    523 2HG2 ILE A  33       1.624 -14.570 -10.656  1.00  0.00           H  
ATOM    524 3HG2 ILE A  33       2.550 -13.782  -9.334  1.00  0.00           H  
ATOM    525 1HD1 ILE A  33       1.677 -13.486  -5.661  1.00  0.00           H  
ATOM    526 2HD1 ILE A  33       2.625 -13.489  -7.187  1.00  0.00           H  
ATOM    527 3HD1 ILE A  33       1.299 -12.299  -6.954  1.00  0.00           H  
ATOM    528  N   GLU A  34       0.683 -12.259 -11.555  1.00  0.00           N  
ATOM    529  CA  GLU A  34       0.674 -12.258 -12.992  1.00  0.00           C  
ATOM    530  C   GLU A  34       0.509 -13.676 -13.547  1.00  0.00           C  
ATOM    531  O   GLU A  34       0.688 -14.660 -12.830  1.00  0.00           O  
ATOM    532  CB  GLU A  34       1.992 -11.672 -13.519  1.00  0.00           C  
ATOM    533  CG  GLU A  34       3.196 -12.532 -13.214  1.00  0.00           C  
ATOM    534  CD  GLU A  34       4.505 -11.774 -13.176  1.00  0.00           C  
ATOM    535  OE1 GLU A  34       4.562 -10.617 -13.677  1.00  0.00           O  
ATOM    536  OE2 GLU A  34       5.499 -12.358 -12.641  1.00  0.00           O1-
ATOM    537  H   GLU A  34       1.522 -11.883 -11.163  1.00  0.00           H  
ATOM    538  HA  GLU A  34      -0.178 -11.646 -13.323  1.00  0.00           H  
ATOM    539  HB2 GLU A  34       1.915 -11.536 -14.608  1.00  0.00           H  
ATOM    540  HB3 GLU A  34       2.143 -10.674 -13.079  1.00  0.00           H  
ATOM    541  HG2 GLU A  34       3.043 -13.027 -12.243  1.00  0.00           H  
ATOM    542  HG3 GLU A  34       3.266 -13.327 -13.972  1.00  0.00           H  
ATOM    543  N   GLU A  35       0.158 -13.771 -14.829  1.00  0.00           N  
ATOM    544  CA  GLU A  35      -0.219 -15.023 -15.431  1.00  0.00           C  
ATOM    545  C   GLU A  35       0.859 -16.086 -15.204  1.00  0.00           C  
ATOM    546  O   GLU A  35       2.025 -15.874 -15.507  1.00  0.00           O  
ATOM    547  CB  GLU A  35      -0.517 -14.851 -16.927  1.00  0.00           C  
ATOM    548  CG  GLU A  35      -1.880 -14.233 -17.147  1.00  0.00           C  
ATOM    549  CD  GLU A  35      -3.073 -15.084 -16.776  1.00  0.00           C  
ATOM    550  OE1 GLU A  35      -2.950 -16.290 -16.448  1.00  0.00           O  
ATOM    551  OE2 GLU A  35      -4.182 -14.459 -16.812  1.00  0.00           O1-
ATOM    552  H   GLU A  35       0.131 -12.992 -15.456  1.00  0.00           H  
ATOM    553  HA  GLU A  35      -1.143 -15.366 -14.943  1.00  0.00           H  
ATOM    554  HB2 GLU A  35       0.255 -14.218 -17.387  1.00  0.00           H  
ATOM    555  HB3 GLU A  35      -0.470 -15.830 -17.428  1.00  0.00           H  
ATOM    556  HG2 GLU A  35      -1.932 -13.298 -16.570  1.00  0.00           H  
ATOM    557  HG3 GLU A  35      -1.968 -13.961 -18.210  1.00  0.00           H  
ATOM    558  N   MET A  36       0.393 -17.226 -14.695  1.00  0.00           N  
ATOM    559  CA  MET A  36       1.205 -18.402 -14.432  1.00  0.00           C  
ATOM    560  C   MET A  36       0.263 -19.583 -14.279  1.00  0.00           C  
ATOM    561  O   MET A  36      -0.920 -19.401 -14.010  1.00  0.00           O  
ATOM    562  CB  MET A  36       2.071 -18.181 -13.184  1.00  0.00           C  
ATOM    563  CG  MET A  36       1.291 -18.185 -11.881  1.00  0.00           C  
ATOM    564  SD  MET A  36       2.324 -18.128 -10.420  1.00  0.00           S  
ATOM    565  CE  MET A  36       3.116 -19.753 -10.467  1.00  0.00           C  
ATOM    566  H   MET A  36      -0.569 -17.352 -14.454  1.00  0.00           H  
ATOM    567  HA  MET A  36       1.900 -18.601 -15.261  1.00  0.00           H  
ATOM    568  HB2 MET A  36       2.840 -18.966 -13.141  1.00  0.00           H  
ATOM    569  HB3 MET A  36       2.597 -17.220 -13.282  1.00  0.00           H  
ATOM    570  HG2 MET A  36       0.609 -17.322 -11.870  1.00  0.00           H  
ATOM    571  HG3 MET A  36       0.666 -19.088 -11.841  1.00  0.00           H  
ATOM    572  HE1 MET A  36       2.923 -20.283  -9.523  1.00  0.00           H  
ATOM    573  HE2 MET A  36       2.708 -20.336 -11.305  1.00  0.00           H  
ATOM    574  HE3 MET A  36       4.201 -19.628 -10.601  1.00  0.00           H  
ATOM    575  N   SER A  37       0.795 -20.789 -14.406  1.00  0.00           N  
ATOM    576  CA  SER A  37       0.056 -21.996 -14.097  1.00  0.00           C  
ATOM    577  C   SER A  37       0.092 -22.332 -12.626  1.00  0.00           C  
ATOM    578  O   SER A  37       1.130 -22.203 -11.984  1.00  0.00           O  
ATOM    579  CB  SER A  37       0.713 -23.152 -14.871  1.00  0.00           C  
ATOM    580  OG  SER A  37       0.473 -22.898 -16.223  1.00  0.00           O  
ATOM    581  H   SER A  37       1.731 -20.951 -14.719  1.00  0.00           H  
ATOM    582  HA  SER A  37      -0.996 -21.843 -14.380  1.00  0.00           H  
ATOM    583  HB2 SER A  37       1.793 -23.200 -14.666  1.00  0.00           H  
ATOM    584  HB3 SER A  37       0.285 -24.120 -14.571  1.00  0.00           H  
ATOM    585  HG  SER A  37      -0.329 -23.415 -16.523  1.00  0.00           H  
ATOM    586  N   LEU A  38      -1.034 -22.779 -12.080  1.00  0.00           N  
ATOM    587  CA  LEU A  38      -1.139 -23.317 -10.734  1.00  0.00           C  
ATOM    588  C   LEU A  38      -1.976 -24.584 -10.778  1.00  0.00           C  
ATOM    589  O   LEU A  38      -2.819 -24.713 -11.663  1.00  0.00           O  
ATOM    590  CB  LEU A  38      -1.785 -22.311  -9.781  1.00  0.00           C  
ATOM    591  CG  LEU A  38      -0.917 -21.119  -9.399  1.00  0.00           C  
ATOM    592  CD1 LEU A  38      -1.644 -20.132  -8.489  1.00  0.00           C  
ATOM    593  CD2 LEU A  38       0.356 -21.541  -8.664  1.00  0.00           C  
ATOM    594  H   LEU A  38      -1.906 -22.777 -12.569  1.00  0.00           H  
ATOM    595  HA  LEU A  38      -0.126 -23.534 -10.361  1.00  0.00           H  
ATOM    596  HB2 LEU A  38      -2.709 -21.936 -10.243  1.00  0.00           H  
ATOM    597  HB3 LEU A  38      -2.076 -22.840  -8.861  1.00  0.00           H  
ATOM    598  HG  LEU A  38      -0.668 -20.641 -10.358  1.00  0.00           H  
ATOM    599 1HD1 LEU A  38      -0.974 -19.294  -8.245  1.00  0.00           H  
ATOM    600 2HD1 LEU A  38      -2.537 -19.748  -9.003  1.00  0.00           H  
ATOM    601 3HD1 LEU A  38      -1.945 -20.640  -7.561  1.00  0.00           H  
ATOM    602 1HD2 LEU A  38       0.947 -20.649  -8.411  1.00  0.00           H  
ATOM    603 2HD2 LEU A  38       0.088 -22.076  -7.742  1.00  0.00           H  
ATOM    604 3HD2 LEU A  38       0.952 -22.203  -9.311  1.00  0.00           H  
ATOM    605  N   PRO A  39      -1.723 -25.518  -9.866  1.00  0.00           N  
ATOM    606  CA  PRO A  39      -2.488 -26.759  -9.816  1.00  0.00           C  
ATOM    607  C   PRO A  39      -3.852 -26.583  -9.172  1.00  0.00           C  
ATOM    608  O   PRO A  39      -4.047 -25.638  -8.435  1.00  0.00           O  
ATOM    609  CB  PRO A  39      -1.608 -27.650  -8.918  1.00  0.00           C  
ATOM    610  CG  PRO A  39      -0.759 -26.711  -8.109  1.00  0.00           C  
ATOM    611  CD  PRO A  39      -0.622 -25.432  -8.880  1.00  0.00           C  
ATOM    612  HA  PRO A  39      -2.691 -27.160 -10.820  1.00  0.00           H  
ATOM    613  HB2 PRO A  39      -2.226 -28.283  -8.265  1.00  0.00           H  
ATOM    614  HB3 PRO A  39      -0.983 -28.324  -9.522  1.00  0.00           H  
ATOM    615  HG2 PRO A  39      -1.222 -26.521  -7.129  1.00  0.00           H  
ATOM    616  HG3 PRO A  39       0.230 -27.153  -7.918  1.00  0.00           H  
ATOM    617  HD2 PRO A  39      -0.725 -24.551  -8.230  1.00  0.00           H  
ATOM    618  HD3 PRO A  39       0.360 -25.356  -9.371  1.00  0.00           H  
ATOM    619  N   GLY A  40      -4.734 -27.534  -9.457  1.00  0.00           N  
ATOM    620  CA  GLY A  40      -6.036 -27.662  -8.878  1.00  0.00           C  
ATOM    621  C   GLY A  40      -7.104 -26.895  -9.617  1.00  0.00           C  
ATOM    622  O   GLY A  40      -6.930 -26.303 -10.683  1.00  0.00           O  
ATOM    623  H   GLY A  40      -4.538 -28.253 -10.123  1.00  0.00           H  
ATOM    624  HA2 GLY A  40      -6.313 -28.727  -8.852  1.00  0.00           H  
ATOM    625  HA3 GLY A  40      -6.001 -27.313  -7.836  1.00  0.00           H  
ATOM    626  N   ARG A  41      -8.270 -26.882  -9.004  1.00  0.00           N  
ATOM    627  CA  ARG A  41      -9.432 -26.248  -9.602  1.00  0.00           C  
ATOM    628  C   ARG A  41      -9.338 -24.744  -9.362  1.00  0.00           C  
ATOM    629  O   ARG A  41      -8.637 -24.246  -8.506  1.00  0.00           O  
ATOM    630  CB  ARG A  41     -10.716 -26.848  -9.081  1.00  0.00           C  
ATOM    631  CG  ARG A  41     -10.929 -28.284  -9.549  1.00  0.00           C  
ATOM    632  CD  ARG A  41     -12.141 -28.490 -10.451  1.00  0.00           C  
ATOM    633  NE  ARG A  41     -11.907 -28.022 -11.805  1.00  0.00           N  
ATOM    634  CZ  ARG A  41     -12.618 -28.032 -12.909  1.00  0.00           C  
ATOM    635  NH1 ARG A  41     -13.842 -28.558 -12.938  1.00  0.00           N1+
ATOM    636  NH2 ARG A  41     -12.105 -27.501 -14.022  1.00  0.00           N  
ATOM    637  H   ARG A  41      -8.437 -27.296  -8.109  1.00  0.00           H  
ATOM    638  HA  ARG A  41      -9.445 -26.427 -10.687  1.00  0.00           H  
ATOM    639  HB2 ARG A  41     -10.707 -26.824  -7.981  1.00  0.00           H  
ATOM    640  HB3 ARG A  41     -11.565 -26.231  -9.410  1.00  0.00           H  
ATOM    641  HG2 ARG A  41     -10.029 -28.616 -10.087  1.00  0.00           H  
ATOM    642  HG3 ARG A  41     -11.033 -28.931  -8.666  1.00  0.00           H  
ATOM    643  HD2 ARG A  41     -12.399 -29.559 -10.475  1.00  0.00           H  
ATOM    644  HD3 ARG A  41     -13.005 -27.960 -10.026  1.00  0.00           H  
ATOM    645  HE  ARG A  41     -11.009 -27.599 -11.923  1.00  0.00           H  
ATOM    646 1HH1 ARG A  41     -14.236 -28.954 -12.109  1.00  0.00           H  
ATOM    647 2HH1 ARG A  41     -14.367 -28.555 -13.789  1.00  0.00           H  
ATOM    648 1HH2 ARG A  41     -11.189 -27.102 -14.009  1.00  0.00           H  
ATOM    649 2HH2 ARG A  41     -12.638 -27.504 -14.868  1.00  0.00           H  
ATOM    650  N   TRP A  42     -10.077 -24.006 -10.174  1.00  0.00           N  
ATOM    651  CA  TRP A  42     -10.144 -22.561 -10.049  1.00  0.00           C  
ATOM    652  C   TRP A  42     -11.564 -22.112 -10.434  1.00  0.00           C  
ATOM    653  O   TRP A  42     -12.300 -22.823 -11.088  1.00  0.00           O  
ATOM    654  CB  TRP A  42      -9.096 -21.857 -10.892  1.00  0.00           C  
ATOM    655  CG  TRP A  42      -9.243 -22.115 -12.356  1.00  0.00           C  
ATOM    656  CD1 TRP A  42      -8.619 -23.108 -13.031  1.00  0.00           C  
ATOM    657  CD2 TRP A  42     -10.049 -21.403 -13.310  1.00  0.00           C  
ATOM    658  CE2 TRP A  42      -9.851 -22.031 -14.557  1.00  0.00           C  
ATOM    659  CE3 TRP A  42     -10.903 -20.308 -13.258  1.00  0.00           C  
ATOM    660  NE1 TRP A  42      -8.967 -23.071 -14.351  1.00  0.00           N  
ATOM    661  CZ2 TRP A  42     -10.480 -21.603 -15.733  1.00  0.00           C  
ATOM    662  CZ3 TRP A  42     -11.534 -19.872 -14.405  1.00  0.00           C  
ATOM    663  CH2 TRP A  42     -11.319 -20.515 -15.624  1.00  0.00           C  
ATOM    664  H   TRP A  42     -10.631 -24.382 -10.916  1.00  0.00           H  
ATOM    665  HA  TRP A  42      -9.927 -22.280  -9.007  1.00  0.00           H  
ATOM    666  HB2 TRP A  42      -9.157 -20.774 -10.710  1.00  0.00           H  
ATOM    667  HB3 TRP A  42      -8.097 -22.182 -10.569  1.00  0.00           H  
ATOM    668  HD1 TRP A  42      -7.931 -23.839 -12.581  1.00  0.00           H  
ATOM    669  HE1 TRP A  42      -8.635 -23.698 -15.055  1.00  0.00           H  
ATOM    670  HE3 TRP A  42     -11.075 -19.789 -12.304  1.00  0.00           H  
ATOM    671  HZ2 TRP A  42     -10.313 -22.110 -16.695  1.00  0.00           H  
ATOM    672  HZ3 TRP A  42     -12.214 -19.009 -14.357  1.00  0.00           H  
ATOM    673  HH2 TRP A  42     -11.832 -20.142 -16.522  1.00  0.00           H  
ATOM    674  N   LYS A  43     -11.879 -20.896 -10.023  1.00  0.00           N  
ATOM    675  CA  LYS A  43     -13.118 -20.268 -10.390  1.00  0.00           C  
ATOM    676  C   LYS A  43     -12.866 -18.801 -10.666  1.00  0.00           C  
ATOM    677  O   LYS A  43     -11.950 -18.216 -10.111  1.00  0.00           O  
ATOM    678  CB  LYS A  43     -14.163 -20.411  -9.319  1.00  0.00           C  
ATOM    679  CG  LYS A  43     -13.868 -19.811  -7.991  1.00  0.00           C  
ATOM    680  CD  LYS A  43     -14.976 -20.217  -6.995  1.00  0.00           C  
ATOM    681  CE  LYS A  43     -14.656 -19.675  -5.620  1.00  0.00           C  
ATOM    682  NZ  LYS A  43     -15.721 -19.911  -4.619  1.00  0.00           N1+
ATOM    683  H   LYS A  43     -11.292 -20.335  -9.439  1.00  0.00           H  
ATOM    684  HA  LYS A  43     -13.501 -20.769 -11.292  1.00  0.00           H  
ATOM    685  HB2 LYS A  43     -15.096 -19.966  -9.693  1.00  0.00           H  
ATOM    686  HB3 LYS A  43     -14.355 -21.484  -9.173  1.00  0.00           H  
ATOM    687  HG2 LYS A  43     -12.888 -20.155  -7.628  1.00  0.00           H  
ATOM    688  HG3 LYS A  43     -13.815 -18.715  -8.073  1.00  0.00           H  
ATOM    689  HD2 LYS A  43     -15.948 -19.829  -7.335  1.00  0.00           H  
ATOM    690  HD3 LYS A  43     -15.063 -21.313  -6.956  1.00  0.00           H  
ATOM    691  HE2 LYS A  43     -13.723 -20.135  -5.263  1.00  0.00           H  
ATOM    692  HE3 LYS A  43     -14.472 -18.593  -5.696  1.00  0.00           H  
ATOM    693  HZ1 LYS A  43     -15.443 -19.527  -3.738  1.00  0.00           H  
ATOM    694  HZ2 LYS A  43     -16.567 -19.471  -4.921  1.00  0.00           H  
ATOM    695  HZ3 LYS A  43     -15.875 -20.894  -4.520  1.00  0.00           H  
ATOM    696  N   PRO A  44     -13.657 -18.205 -11.542  1.00  0.00           N  
ATOM    697  CA  PRO A  44     -13.406 -16.810 -11.892  1.00  0.00           C  
ATOM    698  C   PRO A  44     -13.849 -15.868 -10.785  1.00  0.00           C  
ATOM    699  O   PRO A  44     -14.769 -16.099  -9.971  1.00  0.00           O  
ATOM    700  CB  PRO A  44     -14.274 -16.629 -13.135  1.00  0.00           C  
ATOM    701  CG  PRO A  44     -15.381 -17.613 -12.976  1.00  0.00           C  
ATOM    702  CD  PRO A  44     -14.778 -18.801 -12.300  1.00  0.00           C  
ATOM    703  HA  PRO A  44     -12.340 -16.587 -12.052  1.00  0.00           H  
ATOM    704  HB2 PRO A  44     -14.662 -15.601 -13.204  1.00  0.00           H  
ATOM    705  HB3 PRO A  44     -13.701 -16.818 -14.054  1.00  0.00           H  
ATOM    706  HG2 PRO A  44     -16.201 -17.192 -12.377  1.00  0.00           H  
ATOM    707  HG3 PRO A  44     -15.806 -17.890 -13.952  1.00  0.00           H  
ATOM    708  HD2 PRO A  44     -15.498 -19.304 -11.637  1.00  0.00           H  
ATOM    709  HD3 PRO A  44     -14.429 -19.551 -13.024  1.00  0.00           H  
ATOM    710  N   LYS A  45     -13.200 -14.710 -10.758  1.00  0.00           N  
ATOM    711  CA  LYS A  45     -13.468 -13.643  -9.813  1.00  0.00           C  
ATOM    712  C   LYS A  45     -13.224 -12.303 -10.475  1.00  0.00           C  
ATOM    713  O   LYS A  45     -12.326 -12.219 -11.331  1.00  0.00           O  
ATOM    714  CB  LYS A  45     -12.510 -13.813  -8.635  1.00  0.00           C  
ATOM    715  CG  LYS A  45     -12.828 -13.059  -7.371  1.00  0.00           C  
ATOM    716  CD  LYS A  45     -11.766 -13.382  -6.321  1.00  0.00           C  
ATOM    717  CE  LYS A  45     -11.893 -12.451  -5.130  1.00  0.00           C  
ATOM    718  NZ  LYS A  45     -13.220 -12.564  -4.461  1.00  0.00           N1+
ATOM    719  H   LYS A  45     -12.467 -14.489 -11.400  1.00  0.00           H  
ATOM    720  HA  LYS A  45     -14.512 -13.684  -9.472  1.00  0.00           H  
ATOM    721  HB2 LYS A  45     -12.460 -14.884  -8.389  1.00  0.00           H  
ATOM    722  HB3 LYS A  45     -11.505 -13.511  -8.968  1.00  0.00           H  
ATOM    723  HG2 LYS A  45     -12.850 -11.977  -7.569  1.00  0.00           H  
ATOM    724  HG3 LYS A  45     -13.826 -13.339  -7.002  1.00  0.00           H  
ATOM    725  HD2 LYS A  45     -11.874 -14.426  -5.991  1.00  0.00           H  
ATOM    726  HD3 LYS A  45     -10.763 -13.287  -6.764  1.00  0.00           H  
ATOM    727  HE2 LYS A  45     -11.097 -12.677  -4.404  1.00  0.00           H  
ATOM    728  HE3 LYS A  45     -11.739 -11.413  -5.461  1.00  0.00           H  
ATOM    729  HZ1 LYS A  45     -13.234 -11.983  -3.646  1.00  0.00           H  
ATOM    730  HZ2 LYS A  45     -13.938 -12.272  -5.092  1.00  0.00           H  
ATOM    731  HZ3 LYS A  45     -13.378 -13.515  -4.193  1.00  0.00           H  
ATOM    732  N   MET A  46     -13.968 -11.271 -10.108  1.00  0.00           N  
ATOM    733  CA  MET A  46     -13.676  -9.913 -10.472  1.00  0.00           C  
ATOM    734  C   MET A  46     -13.156  -9.187  -9.213  1.00  0.00           C  
ATOM    735  O   MET A  46     -13.771  -9.237  -8.153  1.00  0.00           O  
ATOM    736  CB  MET A  46     -14.902  -9.211 -10.994  1.00  0.00           C  
ATOM    737  CG  MET A  46     -15.496  -9.727 -12.303  1.00  0.00           C  
ATOM    738  SD  MET A  46     -14.385  -9.538 -13.685  1.00  0.00           S  
ATOM    739  CE  MET A  46     -14.648  -7.822 -14.090  1.00  0.00           C  
ATOM    740  H   MET A  46     -14.791 -11.366  -9.548  1.00  0.00           H  
ATOM    741  HA  MET A  46     -12.922  -9.903 -11.273  1.00  0.00           H  
ATOM    742  HB2 MET A  46     -15.681  -9.266 -10.221  1.00  0.00           H  
ATOM    743  HB3 MET A  46     -14.655  -8.147 -11.127  1.00  0.00           H  
ATOM    744  HG2 MET A  46     -15.755 -10.790 -12.189  1.00  0.00           H  
ATOM    745  HG3 MET A  46     -16.431  -9.188 -12.514  1.00  0.00           H  
ATOM    746  HE1 MET A  46     -14.881  -7.729 -15.162  1.00  0.00           H  
ATOM    747  HE2 MET A  46     -15.489  -7.429 -13.498  1.00  0.00           H  
ATOM    748  HE3 MET A  46     -13.738  -7.247 -13.861  1.00  0.00           H  
ATOM    749  N   ILE A  47     -12.046  -8.506  -9.352  1.00  0.00           N  
ATOM    750  CA  ILE A  47     -11.482  -7.745  -8.251  1.00  0.00           C  
ATOM    751  C   ILE A  47     -11.260  -6.314  -8.714  1.00  0.00           C  
ATOM    752  O   ILE A  47     -10.931  -6.049  -9.873  1.00  0.00           O  
ATOM    753  CB  ILE A  47     -10.183  -8.385  -7.758  1.00  0.00           C  
ATOM    754  CG1 ILE A  47      -9.072  -8.436  -8.782  1.00  0.00           C  
ATOM    755  CG2 ILE A  47     -10.511  -9.760  -7.222  1.00  0.00           C  
ATOM    756  CD1 ILE A  47      -7.765  -8.981  -8.224  1.00  0.00           C  
ATOM    757  H   ILE A  47     -11.520  -8.461 -10.201  1.00  0.00           H  
ATOM    758  HA  ILE A  47     -12.179  -7.743  -7.400  1.00  0.00           H  
ATOM    759  HB  ILE A  47      -9.777  -7.740  -6.965  1.00  0.00           H  
ATOM    760 2HG1 ILE A  47      -9.391  -9.063  -9.628  1.00  0.00           H  
ATOM    761 3HG1 ILE A  47      -8.901  -7.424  -9.178  1.00  0.00           H  
ATOM    762 1HG2 ILE A  47      -9.590 -10.242  -6.859  1.00  0.00           H  
ATOM    763 2HG2 ILE A  47     -11.227  -9.670  -6.391  1.00  0.00           H  
ATOM    764 3HG2 ILE A  47     -10.953 -10.371  -8.022  1.00  0.00           H  
ATOM    765 1HD1 ILE A  47      -7.003  -8.991  -9.017  1.00  0.00           H  
ATOM    766 2HD1 ILE A  47      -7.424  -8.341  -7.396  1.00  0.00           H  
ATOM    767 3HD1 ILE A  47      -7.922 -10.005  -7.854  1.00  0.00           H  
ATOM    768  N   GLY A  48     -11.459  -5.391  -7.758  1.00  0.00           N  
ATOM    769  CA  GLY A  48     -11.461  -3.979  -8.039  1.00  0.00           C  
ATOM    770  C   GLY A  48     -10.250  -3.244  -7.468  1.00  0.00           C  
ATOM    771  O   GLY A  48      -9.925  -3.405  -6.301  1.00  0.00           O  
ATOM    772  H   GLY A  48     -11.620  -5.615  -6.798  1.00  0.00           H  
ATOM    773  HA2 GLY A  48     -11.491  -3.829  -9.129  1.00  0.00           H  
ATOM    774  HA3 GLY A  48     -12.378  -3.532  -7.629  1.00  0.00           H  
ATOM    775  N   GLY A  49      -9.601  -2.502  -8.335  1.00  0.00           N  
ATOM    776  CA  GLY A  49      -8.431  -1.678  -8.074  1.00  0.00           C  
ATOM    777  C   GLY A  49      -8.819  -0.196  -8.107  1.00  0.00           C  
ATOM    778  O   GLY A  49      -9.996   0.167  -8.310  1.00  0.00           O  
ATOM    779  H   GLY A  49      -9.887  -2.451  -9.292  1.00  0.00           H  
ATOM    780  HA2 GLY A  49      -8.004  -1.932  -7.093  1.00  0.00           H  
ATOM    781  HA3 GLY A  49      -7.654  -1.880  -8.826  1.00  0.00           H  
ATOM    782  N   ILE A  50      -7.874   0.689  -7.932  1.00  0.00           N  
ATOM    783  CA  ILE A  50      -8.179   2.099  -8.094  1.00  0.00           C  
ATOM    784  C   ILE A  50      -8.640   2.406  -9.478  1.00  0.00           C  
ATOM    785  O   ILE A  50      -9.372   3.390  -9.639  1.00  0.00           O  
ATOM    786  CB  ILE A  50      -6.977   2.994  -7.709  1.00  0.00           C  
ATOM    787  CG1 ILE A  50      -5.703   2.756  -8.520  1.00  0.00           C  
ATOM    788  CG2 ILE A  50      -6.730   2.871  -6.206  1.00  0.00           C  
ATOM    789  CD1 ILE A  50      -4.720   3.913  -8.327  1.00  0.00           C  
ATOM    790  H   ILE A  50      -6.927   0.478  -7.689  1.00  0.00           H  
ATOM    791  HA  ILE A  50      -9.004   2.327  -7.403  1.00  0.00           H  
ATOM    792  HB  ILE A  50      -7.253   4.027  -7.968  1.00  0.00           H  
ATOM    793 2HG1 ILE A  50      -5.232   1.812  -8.207  1.00  0.00           H  
ATOM    794 3HG1 ILE A  50      -5.954   2.654  -9.586  1.00  0.00           H  
ATOM    795 1HG2 ILE A  50      -5.876   3.503  -5.921  1.00  0.00           H  
ATOM    796 2HG2 ILE A  50      -7.627   3.197  -5.659  1.00  0.00           H  
ATOM    797 3HG2 ILE A  50      -6.509   1.823  -5.955  1.00  0.00           H  
ATOM    798 1HD1 ILE A  50      -3.811   3.724  -8.917  1.00  0.00           H  
ATOM    799 2HD1 ILE A  50      -5.187   4.851  -8.663  1.00  0.00           H  
ATOM    800 3HD1 ILE A  50      -4.455   3.996  -7.263  1.00  0.00           H  
ATOM    801  N   GLY A  51      -8.242   1.657 -10.490  1.00  0.00           N  
ATOM    802  CA  GLY A  51      -8.657   2.051 -11.861  1.00  0.00           C  
ATOM    803  C   GLY A  51      -9.811   1.285 -12.458  1.00  0.00           C  
ATOM    804  O   GLY A  51     -10.207   1.514 -13.628  1.00  0.00           O  
ATOM    805  H   GLY A  51      -7.676   0.835 -10.421  1.00  0.00           H  
ATOM    806  HA2 GLY A  51      -8.922   3.119 -11.847  1.00  0.00           H  
ATOM    807  HA3 GLY A  51      -7.790   1.943 -12.529  1.00  0.00           H  
ATOM    808  N   GLY A  52     -10.396   0.371 -11.707  1.00  0.00           N  
ATOM    809  CA  GLY A  52     -11.555  -0.422 -12.101  1.00  0.00           C  
ATOM    810  C   GLY A  52     -11.337  -1.884 -11.788  1.00  0.00           C  
ATOM    811  O   GLY A  52     -10.442  -2.239 -10.997  1.00  0.00           O  
ATOM    812  H   GLY A  52     -10.073   0.153 -10.786  1.00  0.00           H  
ATOM    813  HA2 GLY A  52     -12.451  -0.058 -11.574  1.00  0.00           H  
ATOM    814  HA3 GLY A  52     -11.743  -0.296 -13.179  1.00  0.00           H  
ATOM    815  N   PHE A  53     -12.087  -2.792 -12.337  1.00  0.00           N  
ATOM    816  CA  PHE A  53     -12.044  -4.218 -12.075  1.00  0.00           C  
ATOM    817  C   PHE A  53     -11.344  -5.014 -13.166  1.00  0.00           C  
ATOM    818  O   PHE A  53     -11.430  -4.649 -14.339  1.00  0.00           O  
ATOM    819  CB  PHE A  53     -13.475  -4.730 -11.941  1.00  0.00           C  
ATOM    820  CG  PHE A  53     -14.157  -4.334 -10.642  1.00  0.00           C  
ATOM    821  CD1 PHE A  53     -14.671  -3.050 -10.512  1.00  0.00           C  
ATOM    822  CD2 PHE A  53     -14.268  -5.268  -9.622  1.00  0.00           C  
ATOM    823  CE1 PHE A  53     -15.287  -2.706  -9.324  1.00  0.00           C  
ATOM    824  CE2 PHE A  53     -14.870  -4.908  -8.432  1.00  0.00           C  
ATOM    825  CZ  PHE A  53     -15.384  -3.631  -8.292  1.00  0.00           C  
ATOM    826  H   PHE A  53     -12.782  -2.554 -13.014  1.00  0.00           H  
ATOM    827  HA  PHE A  53     -11.466  -4.360 -11.151  1.00  0.00           H  
ATOM    828  HB2 PHE A  53     -14.070  -4.351 -12.785  1.00  0.00           H  
ATOM    829  HB3 PHE A  53     -13.468  -5.827 -12.019  1.00  0.00           H  
ATOM    830  HD1 PHE A  53     -14.590  -2.325 -11.336  1.00  0.00           H  
ATOM    831  HD2 PHE A  53     -13.880  -6.288  -9.761  1.00  0.00           H  
ATOM    832  HE1 PHE A  53     -15.703  -1.695  -9.195  1.00  0.00           H  
ATOM    833  HE2 PHE A  53     -14.939  -5.629  -7.604  1.00  0.00           H  
ATOM    834  HZ  PHE A  53     -15.875  -3.344  -7.351  1.00  0.00           H  
ATOM    835  N   ILE A  54     -10.683  -6.085 -12.710  1.00  0.00           N  
ATOM    836  CA  ILE A  54     -10.100  -7.054 -13.621  1.00  0.00           C  
ATOM    837  C   ILE A  54     -10.617  -8.456 -13.265  1.00  0.00           C  
ATOM    838  O   ILE A  54     -10.979  -8.757 -12.149  1.00  0.00           O  
ATOM    839  CB  ILE A  54      -8.547  -7.081 -13.592  1.00  0.00           C  
ATOM    840  CG1 ILE A  54      -7.962  -7.501 -12.244  1.00  0.00           C  
ATOM    841  CG2 ILE A  54      -7.967  -5.763 -14.061  1.00  0.00           C  
ATOM    842  CD1 ILE A  54      -6.470  -7.721 -12.265  1.00  0.00           C  
ATOM    843  H   ILE A  54     -10.547  -6.291 -11.741  1.00  0.00           H  
ATOM    844  HA  ILE A  54     -10.401  -6.750 -14.634  1.00  0.00           H  
ATOM    845  HB  ILE A  54      -8.248  -7.867 -14.302  1.00  0.00           H  
ATOM    846 2HG1 ILE A  54      -8.198  -6.728 -11.497  1.00  0.00           H  
ATOM    847 3HG1 ILE A  54      -8.454  -8.428 -11.914  1.00  0.00           H  
ATOM    848 1HG2 ILE A  54      -6.868  -5.814 -14.029  1.00  0.00           H  
ATOM    849 2HG2 ILE A  54      -8.294  -5.563 -15.092  1.00  0.00           H  
ATOM    850 3HG2 ILE A  54      -8.315  -4.954 -13.402  1.00  0.00           H  
ATOM    851 1HD1 ILE A  54      -6.128  -8.019 -11.262  1.00  0.00           H  
ATOM    852 2HD1 ILE A  54      -6.226  -8.515 -12.986  1.00  0.00           H  
ATOM    853 3HD1 ILE A  54      -5.965  -6.789 -12.562  1.00  0.00           H  
ATOM    854  N   LYS A  55     -10.635  -9.302 -14.307  1.00  0.00           N  
ATOM    855  CA  LYS A  55     -10.995 -10.706 -14.161  1.00  0.00           C  
ATOM    856  C   LYS A  55      -9.763 -11.564 -13.887  1.00  0.00           C  
ATOM    857  O   LYS A  55      -8.779 -11.467 -14.561  1.00  0.00           O  
ATOM    858  CB  LYS A  55     -11.730 -11.198 -15.397  1.00  0.00           C  
ATOM    859  CG  LYS A  55     -12.373 -12.578 -15.195  1.00  0.00           C  
ATOM    860  CD  LYS A  55     -13.152 -12.977 -16.444  1.00  0.00           C  
ATOM    861  CE  LYS A  55     -13.823 -14.316 -16.337  1.00  0.00           C  
ATOM    862  NZ  LYS A  55     -14.360 -14.613 -17.705  1.00  0.00           N1+
ATOM    863  H   LYS A  55     -10.407  -9.033 -15.243  1.00  0.00           H  
ATOM    864  HA  LYS A  55     -11.668 -10.799 -13.296  1.00  0.00           H  
ATOM    865  HB2 LYS A  55     -12.511 -10.471 -15.667  1.00  0.00           H  
ATOM    866  HB3 LYS A  55     -11.028 -11.245 -16.242  1.00  0.00           H  
ATOM    867  HG2 LYS A  55     -11.595 -13.327 -14.983  1.00  0.00           H  
ATOM    868  HG3 LYS A  55     -13.045 -12.556 -14.325  1.00  0.00           H  
ATOM    869  HD2 LYS A  55     -13.914 -12.211 -16.651  1.00  0.00           H  
ATOM    870  HD3 LYS A  55     -12.466 -12.990 -17.305  1.00  0.00           H  
ATOM    871  HE2 LYS A  55     -13.111 -15.090 -16.016  1.00  0.00           H  
ATOM    872  HE3 LYS A  55     -14.633 -14.293 -15.592  1.00  0.00           H  
ATOM    873  HZ1 LYS A  55     -14.822 -15.500 -17.696  1.00  0.00           H  
ATOM    874  HZ2 LYS A  55     -15.011 -13.901 -17.971  1.00  0.00           H  
ATOM    875  HZ3 LYS A  55     -13.606 -14.637 -18.361  1.00  0.00           H  
ATOM    876  N   VAL A  56      -9.880 -12.399 -12.833  1.00  0.00           N  
ATOM    877  CA  VAL A  56      -8.823 -13.272 -12.411  1.00  0.00           C  
ATOM    878  C   VAL A  56      -9.356 -14.695 -12.225  1.00  0.00           C  
ATOM    879  O   VAL A  56     -10.555 -14.941 -12.139  1.00  0.00           O  
ATOM    880  CB  VAL A  56      -8.157 -12.813 -11.102  1.00  0.00           C  
ATOM    881  CG1 VAL A  56      -7.568 -11.437 -11.254  1.00  0.00           C  
ATOM    882  CG2 VAL A  56      -9.184 -12.807  -9.962  1.00  0.00           C  
ATOM    883  H   VAL A  56     -10.708 -12.468 -12.275  1.00  0.00           H  
ATOM    884  HA  VAL A  56      -8.060 -13.245 -13.204  1.00  0.00           H  
ATOM    885  HB  VAL A  56      -7.348 -13.519 -10.866  1.00  0.00           H  
ATOM    886 1HG1 VAL A  56      -7.099 -11.131 -10.307  1.00  0.00           H  
ATOM    887 2HG1 VAL A  56      -6.810 -11.448 -12.052  1.00  0.00           H  
ATOM    888 3HG1 VAL A  56      -8.363 -10.724 -11.515  1.00  0.00           H  
ATOM    889 1HG2 VAL A  56      -8.697 -12.478  -9.032  1.00  0.00           H  
ATOM    890 2HG2 VAL A  56     -10.004 -12.117 -10.211  1.00  0.00           H  
ATOM    891 3HG2 VAL A  56      -9.587 -13.822  -9.826  1.00  0.00           H  
ATOM    892  N   ARG A  57      -8.441 -15.635 -12.125  1.00  0.00           N  
ATOM    893  CA  ARG A  57      -8.715 -17.002 -11.715  1.00  0.00           C  
ATOM    894  C   ARG A  57      -8.335 -17.172 -10.243  1.00  0.00           C  
ATOM    895  O   ARG A  57      -7.214 -16.834  -9.849  1.00  0.00           O  
ATOM    896  CB  ARG A  57      -7.919 -18.012 -12.555  1.00  0.00           C  
ATOM    897  CG  ARG A  57      -8.149 -18.010 -14.028  1.00  0.00           C  
ATOM    898  CD  ARG A  57      -7.548 -19.162 -14.789  1.00  0.00           C  
ATOM    899  NE  ARG A  57      -6.116 -19.396 -14.608  1.00  0.00           N  
ATOM    900  CZ  ARG A  57      -4.904 -18.992 -14.932  1.00  0.00           C  
ATOM    901  NH1 ARG A  57      -4.735 -17.942 -15.728  1.00  0.00           N1+
ATOM    902  NH2 ARG A  57      -3.775 -19.597 -14.483  1.00  0.00           N  
ATOM    903  H   ARG A  57      -7.475 -15.470 -12.327  1.00  0.00           H  
ATOM    904  HA  ARG A  57      -9.788 -17.197 -11.864  1.00  0.00           H  
ATOM    905  HB2 ARG A  57      -6.849 -17.833 -12.378  1.00  0.00           H  
ATOM    906  HB3 ARG A  57      -8.143 -19.020 -12.177  1.00  0.00           H  
ATOM    907  HG2 ARG A  57      -9.234 -18.002 -14.210  1.00  0.00           H  
ATOM    908  HG3 ARG A  57      -7.747 -17.073 -14.441  1.00  0.00           H  
ATOM    909  HD2 ARG A  57      -8.084 -20.079 -14.502  1.00  0.00           H  
ATOM    910  HD3 ARG A  57      -7.738 -19.001 -15.860  1.00  0.00           H  
ATOM    911  HE  ARG A  57      -6.016 -20.176 -13.990  1.00  0.00           H  
ATOM    912 1HH1 ARG A  57      -5.530 -17.452 -16.085  1.00  0.00           H  
ATOM    913 2HH1 ARG A  57      -3.813 -17.641 -15.969  1.00  0.00           H  
ATOM    914 1HH2 ARG A  57      -3.840 -20.390 -13.877  1.00  0.00           H  
ATOM    915 2HH2 ARG A  57      -2.878 -19.251 -14.760  1.00  0.00           H  
ATOM    916  N   GLN A  58      -9.237 -17.736  -9.467  1.00  0.00           N  
ATOM    917  CA  GLN A  58      -9.022 -17.969  -8.051  1.00  0.00           C  
ATOM    918  C   GLN A  58      -8.644 -19.414  -7.771  1.00  0.00           C  
ATOM    919  O   GLN A  58      -9.459 -20.327  -8.064  1.00  0.00           O  
ATOM    920  CB  GLN A  58     -10.302 -17.659  -7.269  1.00  0.00           C  
ATOM    921  CG  GLN A  58     -10.173 -17.946  -5.788  1.00  0.00           C  
ATOM    922  CD  GLN A  58     -11.411 -17.627  -5.000  1.00  0.00           C  
ATOM    923  NE2 GLN A  58     -11.571 -18.310  -3.895  1.00  0.00           N  
ATOM    924  OE1 GLN A  58     -12.213 -16.758  -5.365  1.00  0.00           O  
ATOM    925  H   GLN A  58     -10.129 -18.043  -9.796  1.00  0.00           H  
ATOM    926  HA  GLN A  58      -8.199 -17.311  -7.737  1.00  0.00           H  
ATOM    927  HB2 GLN A  58     -10.564 -16.600  -7.410  1.00  0.00           H  
ATOM    928  HB3 GLN A  58     -11.131 -18.254  -7.681  1.00  0.00           H  
ATOM    929  HG2 GLN A  58      -9.925 -19.009  -5.650  1.00  0.00           H  
ATOM    930  HG3 GLN A  58      -9.331 -17.366  -5.383  1.00  0.00           H  
ATOM    931 1HE2 GLN A  58     -12.363 -18.138  -3.311  1.00  0.00           H  
ATOM    932 2HE2 GLN A  58     -10.900 -19.004  -3.636  1.00  0.00           H  
ATOM    933  N   TYR A  59      -7.460 -19.634  -7.232  1.00  0.00           N  
ATOM    934  CA  TYR A  59      -6.957 -20.955  -6.833  1.00  0.00           C  
ATOM    935  C   TYR A  59      -6.845 -20.991  -5.329  1.00  0.00           C  
ATOM    936  O   TYR A  59      -6.357 -20.029  -4.724  1.00  0.00           O  
ATOM    937  CB  TYR A  59      -5.565 -21.184  -7.424  1.00  0.00           C  
ATOM    938  CG  TYR A  59      -5.498 -21.309  -8.918  1.00  0.00           C  
ATOM    939  CD1 TYR A  59      -5.363 -20.189  -9.731  1.00  0.00           C  
ATOM    940  CD2 TYR A  59      -5.563 -22.553  -9.550  1.00  0.00           C  
ATOM    941  CE1 TYR A  59      -5.303 -20.310 -11.100  1.00  0.00           C  
ATOM    942  CE2 TYR A  59      -5.491 -22.708 -10.916  1.00  0.00           C  
ATOM    943  CZ  TYR A  59      -5.363 -21.554 -11.694  1.00  0.00           C  
ATOM    944  OH  TYR A  59      -5.282 -21.640 -13.062  1.00  0.00           O  
ATOM    945  H   TYR A  59      -6.808 -18.898  -7.052  1.00  0.00           H  
ATOM    946  HA  TYR A  59      -7.646 -21.733  -7.195  1.00  0.00           H  
ATOM    947  HB2 TYR A  59      -4.917 -20.350  -7.117  1.00  0.00           H  
ATOM    948  HB3 TYR A  59      -5.146 -22.099  -6.980  1.00  0.00           H  
ATOM    949  HD1 TYR A  59      -5.304 -19.191  -9.272  1.00  0.00           H  
ATOM    950  HD2 TYR A  59      -5.677 -23.452  -8.926  1.00  0.00           H  
ATOM    951  HE1 TYR A  59      -5.207 -19.410 -11.725  1.00  0.00           H  
ATOM    952  HE2 TYR A  59      -5.533 -23.705 -11.379  1.00  0.00           H  
ATOM    953  HH  TYR A  59      -6.130 -22.028 -13.423  1.00  0.00           H  
ATOM    954  N   ASP A  60      -7.329 -22.056  -4.701  1.00  0.00           N  
ATOM    955  CA  ASP A  60      -7.298 -22.113  -3.257  1.00  0.00           C  
ATOM    956  C   ASP A  60      -6.194 -23.080  -2.791  1.00  0.00           C  
ATOM    957  O   ASP A  60      -5.702 -23.911  -3.563  1.00  0.00           O  
ATOM    958  CB  ASP A  60      -8.671 -22.539  -2.733  1.00  0.00           C  
ATOM    959  CG  ASP A  60      -9.769 -21.554  -3.102  1.00  0.00           C  
ATOM    960  OD1 ASP A  60     -10.864 -21.966  -3.532  1.00  0.00           O  
ATOM    961  OD2 ASP A  60      -9.569 -20.330  -2.970  1.00  0.00           O1-
ATOM    962  H   ASP A  60      -7.729 -22.854  -5.152  1.00  0.00           H  
ATOM    963  HA  ASP A  60      -7.065 -21.117  -2.851  1.00  0.00           H  
ATOM    964  HB2 ASP A  60      -8.922 -23.531  -3.137  1.00  0.00           H  
ATOM    965  HB3 ASP A  60      -8.627 -22.639  -1.639  1.00  0.00           H  
ATOM    966  N   GLN A  61      -5.799 -22.906  -1.521  1.00  0.00           N  
ATOM    967  CA  GLN A  61      -4.836 -23.796  -0.868  1.00  0.00           C  
ATOM    968  C   GLN A  61      -3.509 -23.852  -1.620  1.00  0.00           C  
ATOM    969  O   GLN A  61      -2.929 -24.910  -1.869  1.00  0.00           O  
ATOM    970  CB  GLN A  61      -5.452 -25.208  -0.691  1.00  0.00           C  
ATOM    971  CG  GLN A  61      -6.489 -25.170   0.456  1.00  0.00           C  
ATOM    972  CD  GLN A  61      -7.449 -26.332   0.478  1.00  0.00           C  
ATOM    973  NE2 GLN A  61      -8.739 -26.002   0.627  1.00  0.00           N  
ATOM    974  OE1 GLN A  61      -7.062 -27.494   0.365  1.00  0.00           O  
ATOM    975  H   GLN A  61      -6.129 -22.164  -0.937  1.00  0.00           H  
ATOM    976  HA  GLN A  61      -4.612 -23.385   0.128  1.00  0.00           H  
ATOM    977  HB2 GLN A  61      -5.933 -25.533  -1.626  1.00  0.00           H  
ATOM    978  HB3 GLN A  61      -4.663 -25.940  -0.464  1.00  0.00           H  
ATOM    979  HG2 GLN A  61      -5.952 -25.138   1.416  1.00  0.00           H  
ATOM    980  HG3 GLN A  61      -7.066 -24.237   0.379  1.00  0.00           H  
ATOM    981 1HE2 GLN A  61      -9.439 -26.716   0.649  1.00  0.00           H  
ATOM    982 2HE2 GLN A  61      -9.002 -25.040   0.715  1.00  0.00           H  
ATOM    983  N   ILE A  62      -2.976 -22.685  -1.983  1.00  0.00           N  
ATOM    984  CA  ILE A  62      -1.714 -22.581  -2.670  1.00  0.00           C  
ATOM    985  C   ILE A  62      -0.643 -22.213  -1.669  1.00  0.00           C  
ATOM    986  O   ILE A  62      -0.800 -21.247  -0.915  1.00  0.00           O  
ATOM    987  CB  ILE A  62      -1.804 -21.515  -3.795  1.00  0.00           C  
ATOM    988  CG1 ILE A  62      -2.859 -21.875  -4.837  1.00  0.00           C  
ATOM    989  CG2 ILE A  62      -0.460 -21.269  -4.416  1.00  0.00           C  
ATOM    990  CD1 ILE A  62      -2.679 -23.184  -5.572  1.00  0.00           C  
ATOM    991  H   ILE A  62      -3.413 -21.803  -1.805  1.00  0.00           H  
ATOM    992  HA  ILE A  62      -1.462 -23.545  -3.136  1.00  0.00           H  
ATOM    993  HB  ILE A  62      -2.129 -20.571  -3.333  1.00  0.00           H  
ATOM    994 2HG1 ILE A  62      -3.839 -21.895  -4.338  1.00  0.00           H  
ATOM    995 3HG1 ILE A  62      -2.895 -21.067  -5.582  1.00  0.00           H  
ATOM    996 1HG2 ILE A  62      -0.555 -20.511  -5.208  1.00  0.00           H  
ATOM    997 2HG2 ILE A  62       0.240 -20.910  -3.647  1.00  0.00           H  
ATOM    998 3HG2 ILE A  62      -0.078 -22.206  -4.849  1.00  0.00           H  
ATOM    999 1HD1 ILE A  62      -3.503 -23.319  -6.289  1.00  0.00           H  
ATOM   1000 2HD1 ILE A  62      -1.721 -23.172  -6.114  1.00  0.00           H  
ATOM   1001 3HD1 ILE A  62      -2.681 -24.014  -4.850  1.00  0.00           H  
ATOM   1002  N   ILE A  63       0.459 -22.956  -1.715  1.00  0.00           N  
ATOM   1003  CA  ILE A  63       1.598 -22.646  -0.846  1.00  0.00           C  
ATOM   1004  C   ILE A  63       2.501 -21.614  -1.490  1.00  0.00           C  
ATOM   1005  O   ILE A  63       2.769 -21.680  -2.665  1.00  0.00           O  
ATOM   1006  CB  ILE A  63       2.383 -23.920  -0.551  1.00  0.00           C  
ATOM   1007  CG1 ILE A  63       1.500 -24.784   0.351  1.00  0.00           C  
ATOM   1008  CG2 ILE A  63       3.776 -23.700   0.010  1.00  0.00           C  
ATOM   1009  CD1 ILE A  63       2.180 -26.030   0.833  1.00  0.00           C  
ATOM   1010  H   ILE A  63       0.589 -23.745  -2.316  1.00  0.00           H  
ATOM   1011  HA  ILE A  63       1.215 -22.228   0.096  1.00  0.00           H  
ATOM   1012  HB  ILE A  63       2.597 -24.434  -1.499  1.00  0.00           H  
ATOM   1013 2HG1 ILE A  63       1.184 -24.188   1.220  1.00  0.00           H  
ATOM   1014 3HG1 ILE A  63       0.589 -25.061  -0.199  1.00  0.00           H  
ATOM   1015 1HG2 ILE A  63       4.258 -24.673   0.189  1.00  0.00           H  
ATOM   1016 2HG2 ILE A  63       4.374 -23.121  -0.709  1.00  0.00           H  
ATOM   1017 3HG2 ILE A  63       3.707 -23.146   0.958  1.00  0.00           H  
ATOM   1018 1HD1 ILE A  63       1.491 -26.600   1.473  1.00  0.00           H  
ATOM   1019 2HD1 ILE A  63       2.473 -26.646  -0.030  1.00  0.00           H  
ATOM   1020 3HD1 ILE A  63       3.076 -25.760   1.410  1.00  0.00           H  
ATOM   1021  N   ILE A  64       2.935 -20.651  -0.715  1.00  0.00           N  
ATOM   1022  CA  ILE A  64       3.827 -19.608  -1.154  1.00  0.00           C  
ATOM   1023  C   ILE A  64       4.891 -19.422  -0.072  1.00  0.00           C  
ATOM   1024  O   ILE A  64       4.677 -19.601   1.116  1.00  0.00           O  
ATOM   1025  CB  ILE A  64       3.103 -18.267  -1.452  1.00  0.00           C  
ATOM   1026  CG1 ILE A  64       1.986 -18.272  -2.489  1.00  0.00           C  
ATOM   1027  CG2 ILE A  64       4.128 -17.215  -1.866  1.00  0.00           C  
ATOM   1028  CD1 ILE A  64       1.680 -16.914  -3.107  1.00  0.00           C  
ATOM   1029  H   ILE A  64       2.673 -20.571   0.247  1.00  0.00           H  
ATOM   1030  HA  ILE A  64       4.281 -19.911  -2.109  1.00  0.00           H  
ATOM   1031  HB  ILE A  64       2.595 -18.046  -0.502  1.00  0.00           H  
ATOM   1032 2HG1 ILE A  64       2.255 -18.973  -3.293  1.00  0.00           H  
ATOM   1033 3HG1 ILE A  64       1.070 -18.660  -2.019  1.00  0.00           H  
ATOM   1034 1HG2 ILE A  64       3.615 -16.265  -2.077  1.00  0.00           H  
ATOM   1035 2HG2 ILE A  64       4.852 -17.066  -1.050  1.00  0.00           H  
ATOM   1036 3HG2 ILE A  64       4.658 -17.553  -2.769  1.00  0.00           H  
ATOM   1037 1HD1 ILE A  64       0.865 -17.018  -3.839  1.00  0.00           H  
ATOM   1038 2HD1 ILE A  64       1.375 -16.212  -2.317  1.00  0.00           H  
ATOM   1039 3HD1 ILE A  64       2.579 -16.529  -3.611  1.00  0.00           H  
ATOM   1040  N   GLU A  65       6.092 -19.122  -0.495  1.00  0.00           N  
ATOM   1041  CA  GLU A  65       7.158 -18.735   0.429  1.00  0.00           C  
ATOM   1042  C   GLU A  65       7.455 -17.262   0.137  1.00  0.00           C  
ATOM   1043  O   GLU A  65       7.745 -16.936  -0.997  1.00  0.00           O  
ATOM   1044  CB  GLU A  65       8.410 -19.587   0.277  1.00  0.00           C  
ATOM   1045  CG  GLU A  65       9.387 -19.398   1.432  1.00  0.00           C  
ATOM   1046  CD  GLU A  65      10.622 -20.246   1.159  1.00  0.00           C  
ATOM   1047  OE1 GLU A  65      10.612 -21.405   1.587  1.00  0.00           O  
ATOM   1048  OE2 GLU A  65      11.552 -19.720   0.525  1.00  0.00           O1-
ATOM   1049  H   GLU A  65       6.364 -19.135  -1.457  1.00  0.00           H  
ATOM   1050  HA  GLU A  65       6.832 -18.891   1.468  1.00  0.00           H  
ATOM   1051  HB2 GLU A  65       8.122 -20.648   0.214  1.00  0.00           H  
ATOM   1052  HB3 GLU A  65       8.911 -19.332  -0.669  1.00  0.00           H  
ATOM   1053  HG2 GLU A  65       9.665 -18.338   1.529  1.00  0.00           H  
ATOM   1054  HG3 GLU A  65       8.921 -19.697   2.382  1.00  0.00           H  
ATOM   1055  N   ILE A  66       7.316 -16.439   1.156  1.00  0.00           N  
ATOM   1056  CA  ILE A  66       7.381 -14.984   1.037  1.00  0.00           C  
ATOM   1057  C   ILE A  66       8.565 -14.512   1.837  1.00  0.00           C  
ATOM   1058  O   ILE A  66       8.504 -14.608   3.069  1.00  0.00           O  
ATOM   1059  CB  ILE A  66       6.072 -14.332   1.521  1.00  0.00           C  
ATOM   1060  CG1 ILE A  66       4.826 -14.812   0.766  1.00  0.00           C  
ATOM   1061  CG2 ILE A  66       6.164 -12.817   1.522  1.00  0.00           C  
ATOM   1062  CD1 ILE A  66       3.516 -14.601   1.505  1.00  0.00           C  
ATOM   1063  H   ILE A  66       7.154 -16.755   2.091  1.00  0.00           H  
ATOM   1064  HA  ILE A  66       7.505 -14.691  -0.015  1.00  0.00           H  
ATOM   1065  HB  ILE A  66       5.945 -14.669   2.559  1.00  0.00           H  
ATOM   1066 2HG1 ILE A  66       4.775 -14.288  -0.200  1.00  0.00           H  
ATOM   1067 3HG1 ILE A  66       4.938 -15.884   0.545  1.00  0.00           H  
ATOM   1068 1HG2 ILE A  66       5.212 -12.391   1.873  1.00  0.00           H  
ATOM   1069 2HG2 ILE A  66       6.976 -12.499   2.193  1.00  0.00           H  
ATOM   1070 3HG2 ILE A  66       6.371 -12.461   0.503  1.00  0.00           H  
ATOM   1071 1HD1 ILE A  66       2.683 -14.973   0.890  1.00  0.00           H  
ATOM   1072 2HD1 ILE A  66       3.540 -15.148   2.459  1.00  0.00           H  
ATOM   1073 3HD1 ILE A  66       3.374 -13.527   1.702  1.00  0.00           H  
ATOM   1074  N   ALA A  67       9.629 -14.045   1.152  1.00  0.00           N  
ATOM   1075  CA  ALA A  67      10.838 -13.658   1.891  1.00  0.00           C  
ATOM   1076  C   ALA A  67      11.266 -14.690   2.920  1.00  0.00           C  
ATOM   1077  O   ALA A  67      11.654 -14.341   4.052  1.00  0.00           O  
ATOM   1078  CB  ALA A  67      10.678 -12.312   2.576  1.00  0.00           C  
ATOM   1079  H   ALA A  67       9.675 -13.934   0.158  1.00  0.00           H  
ATOM   1080  HA  ALA A  67      11.628 -13.588   1.129  1.00  0.00           H  
ATOM   1081  HB1 ALA A  67      11.603 -12.062   3.116  1.00  0.00           H  
ATOM   1082  HB2 ALA A  67      10.474 -11.539   1.821  1.00  0.00           H  
ATOM   1083  HB3 ALA A  67       9.840 -12.360   3.287  1.00  0.00           H  
ATOM   1084  N   GLY A  68      11.153 -15.977   2.533  1.00  0.00           N  
ATOM   1085  CA  GLY A  68      11.605 -17.019   3.470  1.00  0.00           C  
ATOM   1086  C   GLY A  68      10.539 -17.579   4.394  1.00  0.00           C  
ATOM   1087  O   GLY A  68      10.771 -18.540   5.158  1.00  0.00           O  
ATOM   1088  H   GLY A  68      10.788 -16.297   1.659  1.00  0.00           H  
ATOM   1089  HA2 GLY A  68      12.032 -17.849   2.888  1.00  0.00           H  
ATOM   1090  HA3 GLY A  68      12.417 -16.606   4.086  1.00  0.00           H  
ATOM   1091  N   HIS A  69       9.360 -16.987   4.413  1.00  0.00           N  
ATOM   1092  CA  HIS A  69       8.304 -17.417   5.336  1.00  0.00           C  
ATOM   1093  C   HIS A  69       7.212 -18.175   4.608  1.00  0.00           C  
ATOM   1094  O   HIS A  69       6.663 -17.616   3.675  1.00  0.00           O  
ATOM   1095  CB  HIS A  69       7.694 -16.193   6.065  1.00  0.00           C  
ATOM   1096  CG  HIS A  69       8.621 -15.544   7.047  1.00  0.00           C  
ATOM   1097  CD2 HIS A  69       8.499 -15.571   8.406  1.00  0.00           C  
ATOM   1098  ND1 HIS A  69       9.759 -14.829   6.806  1.00  0.00           N  
ATOM   1099  CE1 HIS A  69      10.312 -14.428   7.950  1.00  0.00           C  
ATOM   1100  NE2 HIS A  69       9.552 -14.875   8.946  1.00  0.00           N  
ATOM   1101  H   HIS A  69       9.106 -16.226   3.816  1.00  0.00           H  
ATOM   1102  HA  HIS A  69       8.760 -18.090   6.077  1.00  0.00           H  
ATOM   1103  HB2 HIS A  69       7.389 -15.447   5.316  1.00  0.00           H  
ATOM   1104  HB3 HIS A  69       6.782 -16.510   6.592  1.00  0.00           H  
ATOM   1105  HD2 HIS A  69       7.696 -16.067   8.972  1.00  0.00           H  
ATOM   1106  HE1 HIS A  69      11.232 -13.834   8.053  1.00  0.00           H  
ATOM   1107  HE2 HIS A  69       9.719 -14.728   9.921  1.00  0.00           H  
ATOM   1108  N   LYS A  70       6.826 -19.380   5.023  1.00  0.00           N  
ATOM   1109  CA  LYS A  70       5.857 -20.194   4.306  1.00  0.00           C  
ATOM   1110  C   LYS A  70       4.463 -19.791   4.738  1.00  0.00           C  
ATOM   1111  O   LYS A  70       4.216 -19.494   5.912  1.00  0.00           O  
ATOM   1112  CB  LYS A  70       5.956 -21.694   4.564  1.00  0.00           C  
ATOM   1113  CG  LYS A  70       5.105 -22.586   3.687  1.00  0.00           C  
ATOM   1114  CD  LYS A  70       4.260 -23.639   4.412  1.00  0.00           C  
ATOM   1115  CE  LYS A  70       4.532 -25.061   3.955  1.00  0.00           C  
ATOM   1116  NZ  LYS A  70       3.382 -26.011   3.844  1.00  0.00           N1+
ATOM   1117  H   LYS A  70       7.176 -19.811   5.856  1.00  0.00           H  
ATOM   1118  HA  LYS A  70       6.070 -20.016   3.242  1.00  0.00           H  
ATOM   1119  HB2 LYS A  70       7.007 -21.996   4.444  1.00  0.00           H  
ATOM   1120  HB3 LYS A  70       5.685 -21.882   5.613  1.00  0.00           H  
ATOM   1121  HG2 LYS A  70       4.430 -21.948   3.097  1.00  0.00           H  
ATOM   1122  HG3 LYS A  70       5.765 -23.103   2.975  1.00  0.00           H  
ATOM   1123  HD2 LYS A  70       4.450 -23.569   5.493  1.00  0.00           H  
ATOM   1124  HD3 LYS A  70       3.195 -23.412   4.258  1.00  0.00           H  
ATOM   1125  HE2 LYS A  70       5.017 -25.008   2.969  1.00  0.00           H  
ATOM   1126  HE3 LYS A  70       5.263 -25.501   4.650  1.00  0.00           H  
ATOM   1127  HZ1 LYS A  70       3.610 -26.736   3.194  1.00  0.00           H  
ATOM   1128  HZ2 LYS A  70       3.194 -26.414   4.740  1.00  0.00           H  
ATOM   1129  HZ3 LYS A  70       2.572 -25.518   3.523  1.00  0.00           H  
ATOM   1130  N   ALA A  71       3.546 -19.820   3.767  1.00  0.00           N  
ATOM   1131  CA  ALA A  71       2.142 -19.562   4.049  1.00  0.00           C  
ATOM   1132  C   ALA A  71       1.321 -20.351   3.059  1.00  0.00           C  
ATOM   1133  O   ALA A  71       1.842 -20.740   2.008  1.00  0.00           O  
ATOM   1134  CB  ALA A  71       1.858 -18.069   3.991  1.00  0.00           C  
ATOM   1135  H   ALA A  71       3.749 -20.014   2.807  1.00  0.00           H  
ATOM   1136  HA  ALA A  71       1.874 -19.885   5.066  1.00  0.00           H  
ATOM   1137  HB1 ALA A  71       0.794 -17.889   4.206  1.00  0.00           H  
ATOM   1138  HB2 ALA A  71       2.475 -17.549   4.738  1.00  0.00           H  
ATOM   1139  HB3 ALA A  71       2.098 -17.688   2.988  1.00  0.00           H  
ATOM   1140  N   ILE A  72       0.076 -20.585   3.348  1.00  0.00           N  
ATOM   1141  CA  ILE A  72      -0.866 -21.181   2.393  1.00  0.00           C  
ATOM   1142  C   ILE A  72      -2.106 -20.334   2.334  1.00  0.00           C  
ATOM   1143  O   ILE A  72      -2.556 -19.793   3.352  1.00  0.00           O  
ATOM   1144  CB  ILE A  72      -1.175 -22.653   2.758  1.00  0.00           C  
ATOM   1145  CG1 ILE A  72      -2.076 -23.371   1.730  1.00  0.00           C  
ATOM   1146  CG2 ILE A  72      -1.761 -22.800   4.128  1.00  0.00           C  
ATOM   1147  CD1 ILE A  72      -2.029 -24.864   1.874  1.00  0.00           C  
ATOM   1148  H   ILE A  72      -0.330 -20.378   4.239  1.00  0.00           H  
ATOM   1149  HA  ILE A  72      -0.413 -21.203   1.391  1.00  0.00           H  
ATOM   1150  HB  ILE A  72      -0.191 -23.145   2.740  1.00  0.00           H  
ATOM   1151 2HG1 ILE A  72      -3.113 -23.025   1.851  1.00  0.00           H  
ATOM   1152 3HG1 ILE A  72      -1.761 -23.093   0.713  1.00  0.00           H  
ATOM   1153 1HG2 ILE A  72      -1.959 -23.862   4.330  1.00  0.00           H  
ATOM   1154 2HG2 ILE A  72      -1.053 -22.410   4.874  1.00  0.00           H  
ATOM   1155 3HG2 ILE A  72      -2.703 -22.235   4.186  1.00  0.00           H  
ATOM   1156 1HD1 ILE A  72      -2.685 -25.326   1.121  1.00  0.00           H  
ATOM   1157 2HD1 ILE A  72      -0.998 -25.215   1.726  1.00  0.00           H  
ATOM   1158 3HD1 ILE A  72      -2.371 -25.146   2.881  1.00  0.00           H  
ATOM   1159  N   GLY A  73      -2.693 -20.220   1.114  1.00  0.00           N  
ATOM   1160  CA  GLY A  73      -3.936 -19.495   1.019  1.00  0.00           C  
ATOM   1161  C   GLY A  73      -4.391 -19.412  -0.427  1.00  0.00           C  
ATOM   1162  O   GLY A  73      -3.854 -20.048  -1.317  1.00  0.00           O  
ATOM   1163  H   GLY A  73      -2.340 -20.598   0.258  1.00  0.00           H  
ATOM   1164  HA2 GLY A  73      -4.707 -19.993   1.625  1.00  0.00           H  
ATOM   1165  HA3 GLY A  73      -3.810 -18.481   1.430  1.00  0.00           H  
ATOM   1166  N   THR A  74      -5.414 -18.562  -0.607  1.00  0.00           N  
ATOM   1167  CA  THR A  74      -5.951 -18.316  -1.933  1.00  0.00           C  
ATOM   1168  C   THR A  74      -5.058 -17.359  -2.701  1.00  0.00           C  
ATOM   1169  O   THR A  74      -4.597 -16.347  -2.161  1.00  0.00           O  
ATOM   1170  CB  THR A  74      -7.372 -17.748  -1.788  1.00  0.00           C  
ATOM   1171  CG2 THR A  74      -7.924 -17.267  -3.099  1.00  0.00           C  
ATOM   1172  OG1 THR A  74      -8.215 -18.782  -1.247  1.00  0.00           O  
ATOM   1173  H   THR A  74      -5.864 -18.056   0.129  1.00  0.00           H  
ATOM   1174  HA  THR A  74      -5.991 -19.257  -2.501  1.00  0.00           H  
ATOM   1175  HB  THR A  74      -7.339 -16.876  -1.117  1.00  0.00           H  
ATOM   1176  HG1 THR A  74      -8.461 -19.425  -1.972  1.00  0.00           H  
ATOM   1177 1HG2 THR A  74      -8.939 -16.870  -2.947  1.00  0.00           H  
ATOM   1178 2HG2 THR A  74      -7.278 -16.474  -3.501  1.00  0.00           H  
ATOM   1179 3HG2 THR A  74      -7.962 -18.104  -3.811  1.00  0.00           H  
ATOM   1180  N   VAL A  75      -4.788 -17.694  -3.967  1.00  0.00           N  
ATOM   1181  CA  VAL A  75      -4.022 -16.872  -4.869  1.00  0.00           C  
ATOM   1182  C   VAL A  75      -4.855 -16.618  -6.108  1.00  0.00           C  
ATOM   1183  O   VAL A  75      -5.389 -17.552  -6.685  1.00  0.00           O  
ATOM   1184  CB  VAL A  75      -2.672 -17.546  -5.195  1.00  0.00           C  
ATOM   1185  CG1 VAL A  75      -1.904 -16.759  -6.229  1.00  0.00           C  
ATOM   1186  CG2 VAL A  75      -1.830 -17.680  -3.939  1.00  0.00           C  
ATOM   1187  H   VAL A  75      -5.102 -18.549  -4.381  1.00  0.00           H  
ATOM   1188  HA  VAL A  75      -3.783 -15.903  -4.405  1.00  0.00           H  
ATOM   1189  HB  VAL A  75      -2.891 -18.545  -5.600  1.00  0.00           H  
ATOM   1190 1HG1 VAL A  75      -0.949 -17.263  -6.438  1.00  0.00           H  
ATOM   1191 2HG1 VAL A  75      -2.495 -16.693  -7.154  1.00  0.00           H  
ATOM   1192 3HG1 VAL A  75      -1.708 -15.746  -5.848  1.00  0.00           H  
ATOM   1193 1HG2 VAL A  75      -0.873 -18.162  -4.188  1.00  0.00           H  
ATOM   1194 2HG2 VAL A  75      -1.638 -16.682  -3.517  1.00  0.00           H  
ATOM   1195 3HG2 VAL A  75      -2.367 -18.293  -3.200  1.00  0.00           H  
ATOM   1196  N   LEU A  76      -4.938 -15.344  -6.471  1.00  0.00           N  
ATOM   1197  CA  LEU A  76      -5.627 -14.931  -7.689  1.00  0.00           C  
ATOM   1198  C   LEU A  76      -4.608 -14.739  -8.782  1.00  0.00           C  
ATOM   1199  O   LEU A  76      -3.538 -14.156  -8.529  1.00  0.00           O  
ATOM   1200  CB  LEU A  76      -6.462 -13.664  -7.471  1.00  0.00           C  
ATOM   1201  CG  LEU A  76      -7.286 -13.658  -6.187  1.00  0.00           C  
ATOM   1202  CD1 LEU A  76      -7.998 -12.311  -6.047  1.00  0.00           C  
ATOM   1203  CD2 LEU A  76      -8.262 -14.809  -6.190  1.00  0.00           C  
ATOM   1204  H   LEU A  76      -4.542 -14.589  -5.948  1.00  0.00           H  
ATOM   1205  HA  LEU A  76      -6.335 -15.720  -7.983  1.00  0.00           H  
ATOM   1206  HB2 LEU A  76      -5.789 -12.794  -7.463  1.00  0.00           H  
ATOM   1207  HB3 LEU A  76      -7.142 -13.537  -8.327  1.00  0.00           H  
ATOM   1208  HG  LEU A  76      -6.624 -13.790  -5.317  1.00  0.00           H  
ATOM   1209 1HD1 LEU A  76      -8.592 -12.304  -5.121  1.00  0.00           H  
ATOM   1210 2HD1 LEU A  76      -7.252 -11.504  -6.009  1.00  0.00           H  
ATOM   1211 3HD1 LEU A  76      -8.662 -12.155  -6.910  1.00  0.00           H  
ATOM   1212 1HD2 LEU A  76      -8.849 -14.795  -5.260  1.00  0.00           H  
ATOM   1213 2HD2 LEU A  76      -8.938 -14.715  -7.052  1.00  0.00           H  
ATOM   1214 3HD2 LEU A  76      -7.710 -15.758  -6.260  1.00  0.00           H  
ATOM   1215  N   VAL A  77      -4.891 -15.159  -9.998  1.00  0.00           N  
ATOM   1216  CA  VAL A  77      -3.988 -15.052 -11.140  1.00  0.00           C  
ATOM   1217  C   VAL A  77      -4.660 -14.291 -12.271  1.00  0.00           C  
ATOM   1218  O   VAL A  77      -5.777 -14.648 -12.684  1.00  0.00           O  
ATOM   1219  CB  VAL A  77      -3.553 -16.474 -11.633  1.00  0.00           C  
ATOM   1220  CG1 VAL A  77      -2.706 -16.299 -12.869  1.00  0.00           C  
ATOM   1221  CG2 VAL A  77      -2.875 -17.206 -10.485  1.00  0.00           C  
ATOM   1222  H   VAL A  77      -5.764 -15.588 -10.228  1.00  0.00           H  
ATOM   1223  HA  VAL A  77      -3.091 -14.502 -10.822  1.00  0.00           H  
ATOM   1224  HB  VAL A  77      -4.404 -17.107 -11.926  1.00  0.00           H  
ATOM   1225 1HG1 VAL A  77      -2.386 -17.285 -13.237  1.00  0.00           H  
ATOM   1226 2HG1 VAL A  77      -3.294 -15.790 -13.648  1.00  0.00           H  
ATOM   1227 3HG1 VAL A  77      -1.821 -15.695 -12.624  1.00  0.00           H  
ATOM   1228 1HG2 VAL A  77      -2.564 -18.207 -10.820  1.00  0.00           H  
ATOM   1229 2HG2 VAL A  77      -1.991 -16.639 -10.158  1.00  0.00           H  
ATOM   1230 3HG2 VAL A  77      -3.579 -17.303  -9.646  1.00  0.00           H  
ATOM   1231  N   GLY A  78      -3.996 -13.223 -12.744  1.00  0.00           N  
ATOM   1232  CA  GLY A  78      -4.554 -12.458 -13.829  1.00  0.00           C  
ATOM   1233  C   GLY A  78      -3.675 -11.269 -14.183  1.00  0.00           C  
ATOM   1234  O   GLY A  78      -2.490 -11.211 -13.825  1.00  0.00           O  
ATOM   1235  H   GLY A  78      -3.115 -12.898 -12.400  1.00  0.00           H  
ATOM   1236  HA2 GLY A  78      -4.672 -13.104 -14.712  1.00  0.00           H  
ATOM   1237  HA3 GLY A  78      -5.558 -12.105 -13.552  1.00  0.00           H  
ATOM   1238  N   PRO A  79      -4.249 -10.351 -14.953  1.00  0.00           N  
ATOM   1239  CA  PRO A  79      -3.454  -9.266 -15.564  1.00  0.00           C  
ATOM   1240  C   PRO A  79      -3.229  -8.097 -14.629  1.00  0.00           C  
ATOM   1241  O   PRO A  79      -3.688  -6.978 -14.834  1.00  0.00           O  
ATOM   1242  CB  PRO A  79      -4.301  -8.853 -16.792  1.00  0.00           C  
ATOM   1243  CG  PRO A  79      -5.692  -9.092 -16.286  1.00  0.00           C  
ATOM   1244  CD  PRO A  79      -5.645 -10.342 -15.432  1.00  0.00           C  
ATOM   1245  HA  PRO A  79      -2.437  -9.597 -15.821  1.00  0.00           H  
ATOM   1246  HB2 PRO A  79      -4.138  -7.802 -17.074  1.00  0.00           H  
ATOM   1247  HB3 PRO A  79      -4.072  -9.463 -17.678  1.00  0.00           H  
ATOM   1248  HG2 PRO A  79      -6.045  -8.231 -15.698  1.00  0.00           H  
ATOM   1249  HG3 PRO A  79      -6.394  -9.219 -17.124  1.00  0.00           H  
ATOM   1250  HD2 PRO A  79      -6.363 -10.295 -14.599  1.00  0.00           H  
ATOM   1251  HD3 PRO A  79      -5.886 -11.244 -16.013  1.00  0.00           H  
ATOM   1252  N   THR A  80      -2.483  -8.372 -13.581  1.00  0.00           N  
ATOM   1253  CA  THR A  80      -2.100  -7.380 -12.600  1.00  0.00           C  
ATOM   1254  C   THR A  80      -0.772  -6.764 -13.034  1.00  0.00           C  
ATOM   1255  O   THR A  80       0.102  -7.466 -13.536  1.00  0.00           O  
ATOM   1256  CB  THR A  80      -2.010  -8.005 -11.185  1.00  0.00           C  
ATOM   1257  CG2 THR A  80      -1.052  -9.182 -11.100  1.00  0.00           C  
ATOM   1258  OG1 THR A  80      -1.559  -6.963 -10.341  1.00  0.00           O  
ATOM   1259  H   THR A  80      -2.127  -9.286 -13.387  1.00  0.00           H  
ATOM   1260  HA  THR A  80      -2.864  -6.590 -12.543  1.00  0.00           H  
ATOM   1261  HB  THR A  80      -2.991  -8.409 -10.896  1.00  0.00           H  
ATOM   1262  HG1 THR A  80      -0.602  -7.121 -10.098  1.00  0.00           H  
ATOM   1263 1HG2 THR A  80      -1.040  -9.573 -10.072  1.00  0.00           H  
ATOM   1264 2HG2 THR A  80      -1.381  -9.974 -11.789  1.00  0.00           H  
ATOM   1265 3HG2 THR A  80      -0.040  -8.853 -11.379  1.00  0.00           H  
ATOM   1266  N   PRO A  81      -0.637  -5.452 -12.862  1.00  0.00           N  
ATOM   1267  CA  PRO A  81       0.601  -4.799 -13.305  1.00  0.00           C  
ATOM   1268  C   PRO A  81       1.835  -5.096 -12.445  1.00  0.00           C  
ATOM   1269  O   PRO A  81       2.978  -4.851 -12.867  1.00  0.00           O  
ATOM   1270  CB  PRO A  81       0.271  -3.307 -13.208  1.00  0.00           C  
ATOM   1271  CG  PRO A  81      -0.903  -3.201 -12.336  1.00  0.00           C  
ATOM   1272  CD  PRO A  81      -1.625  -4.512 -12.327  1.00  0.00           C  
ATOM   1273  HA  PRO A  81       0.876  -5.162 -14.305  1.00  0.00           H  
ATOM   1274  HB2 PRO A  81       1.120  -2.744 -12.793  1.00  0.00           H  
ATOM   1275  HB3 PRO A  81       0.060  -2.887 -14.203  1.00  0.00           H  
ATOM   1276  HG2 PRO A  81      -0.596  -2.929 -11.316  1.00  0.00           H  
ATOM   1277  HG3 PRO A  81      -1.571  -2.403 -12.693  1.00  0.00           H  
ATOM   1278  HD2 PRO A  81      -1.943  -4.793 -11.311  1.00  0.00           H  
ATOM   1279  HD3 PRO A  81      -2.532  -4.480 -12.949  1.00  0.00           H  
ATOM   1280  N   VAL A  82       1.629  -5.549 -11.225  1.00  0.00           N  
ATOM   1281  CA  VAL A  82       2.673  -5.956 -10.301  1.00  0.00           C  
ATOM   1282  C   VAL A  82       2.124  -7.147  -9.500  1.00  0.00           C  
ATOM   1283  O   VAL A  82       0.913  -7.284  -9.293  1.00  0.00           O  
ATOM   1284  CB  VAL A  82       3.183  -4.875  -9.347  1.00  0.00           C  
ATOM   1285  CG1 VAL A  82       3.610  -3.618 -10.103  1.00  0.00           C  
ATOM   1286  CG2 VAL A  82       2.170  -4.460  -8.282  1.00  0.00           C  
ATOM   1287  H   VAL A  82       0.711  -5.647 -10.840  1.00  0.00           H  
ATOM   1288  HA  VAL A  82       3.556  -6.208 -10.905  1.00  0.00           H  
ATOM   1289  HB  VAL A  82       4.042  -5.340  -8.842  1.00  0.00           H  
ATOM   1290 1HG1 VAL A  82       3.970  -2.863  -9.388  1.00  0.00           H  
ATOM   1291 2HG1 VAL A  82       4.417  -3.869 -10.808  1.00  0.00           H  
ATOM   1292 3HG1 VAL A  82       2.751  -3.214 -10.659  1.00  0.00           H  
ATOM   1293 1HG2 VAL A  82       2.610  -3.683  -7.639  1.00  0.00           H  
ATOM   1294 2HG2 VAL A  82       1.267  -4.063  -8.769  1.00  0.00           H  
ATOM   1295 3HG2 VAL A  82       1.903  -5.333  -7.669  1.00  0.00           H  
ATOM   1296  N   ASN A  83       2.993  -8.036  -9.061  1.00  0.00           N  
ATOM   1297  CA  ASN A  83       2.598  -9.125  -8.217  1.00  0.00           C  
ATOM   1298  C   ASN A  83       2.365  -8.568  -6.814  1.00  0.00           C  
ATOM   1299  O   ASN A  83       3.186  -7.831  -6.304  1.00  0.00           O  
ATOM   1300  CB  ASN A  83       3.630 -10.215  -8.184  1.00  0.00           C  
ATOM   1301  CG  ASN A  83       3.888 -10.841  -9.540  1.00  0.00           C  
ATOM   1302  ND2 ASN A  83       5.164 -11.013  -9.852  1.00  0.00           N  
ATOM   1303  OD1 ASN A  83       2.958 -11.167 -10.266  1.00  0.00           O  
ATOM   1304  H   ASN A  83       3.969  -8.016  -9.279  1.00  0.00           H  
ATOM   1305  HA  ASN A  83       1.678  -9.577  -8.616  1.00  0.00           H  
ATOM   1306  HB2 ASN A  83       4.572  -9.806  -7.792  1.00  0.00           H  
ATOM   1307  HB3 ASN A  83       3.303 -10.998  -7.484  1.00  0.00           H  
ATOM   1308 1HD2 ASN A  83       5.414 -11.432 -10.726  1.00  0.00           H  
ATOM   1309 2HD2 ASN A  83       5.879 -10.725  -9.213  1.00  0.00           H  
ATOM   1310  N   ILE A  84       1.242  -8.946  -6.201  1.00  0.00           N  
ATOM   1311  CA  ILE A  84       0.781  -8.388  -4.932  1.00  0.00           C  
ATOM   1312  C   ILE A  84       0.554  -9.464  -3.888  1.00  0.00           C  
ATOM   1313  O   ILE A  84      -0.174 -10.410  -4.135  1.00  0.00           O  
ATOM   1314  CB  ILE A  84      -0.534  -7.616  -5.162  1.00  0.00           C  
ATOM   1315  CG1 ILE A  84      -0.330  -6.411  -6.098  1.00  0.00           C  
ATOM   1316  CG2 ILE A  84      -1.162  -7.230  -3.819  1.00  0.00           C  
ATOM   1317  CD1 ILE A  84      -1.577  -5.871  -6.660  1.00  0.00           C  
ATOM   1318  H   ILE A  84       0.631  -9.646  -6.571  1.00  0.00           H  
ATOM   1319  HA  ILE A  84       1.565  -7.714  -4.556  1.00  0.00           H  
ATOM   1320  HB  ILE A  84      -1.245  -8.278  -5.679  1.00  0.00           H  
ATOM   1321 2HG1 ILE A  84       0.185  -5.613  -5.543  1.00  0.00           H  
ATOM   1322 3HG1 ILE A  84       0.333  -6.709  -6.923  1.00  0.00           H  
ATOM   1323 1HG2 ILE A  84      -2.098  -6.680  -3.996  1.00  0.00           H  
ATOM   1324 2HG2 ILE A  84      -1.376  -8.139  -3.238  1.00  0.00           H  
ATOM   1325 3HG2 ILE A  84      -0.464  -6.592  -3.257  1.00  0.00           H  
ATOM   1326 1HD1 ILE A  84      -1.345  -5.017  -7.314  1.00  0.00           H  
ATOM   1327 2HD1 ILE A  84      -2.085  -6.652  -7.245  1.00  0.00           H  
ATOM   1328 3HD1 ILE A  84      -2.234  -5.538  -5.843  1.00  0.00           H  
ATOM   1329  N   ILE A  85       1.223  -9.306  -2.727  1.00  0.00           N  
ATOM   1330  CA  ILE A  85       0.956 -10.119  -1.530  1.00  0.00           C  
ATOM   1331  C   ILE A  85      -0.005  -9.336  -0.663  1.00  0.00           C  
ATOM   1332  O   ILE A  85       0.368  -8.288  -0.120  1.00  0.00           O  
ATOM   1333  CB  ILE A  85       2.213 -10.503  -0.767  1.00  0.00           C  
ATOM   1334  CG1 ILE A  85       3.250 -11.180  -1.675  1.00  0.00           C  
ATOM   1335  CG2 ILE A  85       1.865 -11.382   0.433  1.00  0.00           C  
ATOM   1336  CD1 ILE A  85       2.769 -12.414  -2.403  1.00  0.00           C  
ATOM   1337  H   ILE A  85       1.946  -8.627  -2.599  1.00  0.00           H  
ATOM   1338  HA  ILE A  85       0.517 -11.079  -1.839  1.00  0.00           H  
ATOM   1339  HB  ILE A  85       2.674  -9.577  -0.393  1.00  0.00           H  
ATOM   1340 2HG1 ILE A  85       3.593 -10.446  -2.420  1.00  0.00           H  
ATOM   1341 3HG1 ILE A  85       4.124 -11.452  -1.065  1.00  0.00           H  
ATOM   1342 1HG2 ILE A  85       2.786 -11.648   0.972  1.00  0.00           H  
ATOM   1343 2HG2 ILE A  85       1.192 -10.832   1.109  1.00  0.00           H  
ATOM   1344 3HG2 ILE A  85       1.366 -12.298   0.085  1.00  0.00           H  
ATOM   1345 1HD1 ILE A  85       3.586 -12.816  -3.021  1.00  0.00           H  
ATOM   1346 2HD1 ILE A  85       2.456 -13.173  -1.671  1.00  0.00           H  
ATOM   1347 3HD1 ILE A  85       1.917 -12.152  -3.046  1.00  0.00           H  
ATOM   1348  N   GLY A  86      -1.238  -9.797  -0.574  1.00  0.00           N  
ATOM   1349  CA  GLY A  86      -2.277  -9.117   0.181  1.00  0.00           C  
ATOM   1350  C   GLY A  86      -2.435  -9.671   1.590  1.00  0.00           C  
ATOM   1351  O   GLY A  86      -1.734 -10.580   2.027  1.00  0.00           O  
ATOM   1352  H   GLY A  86      -1.544 -10.640  -1.017  1.00  0.00           H  
ATOM   1353  HA2 GLY A  86      -2.042  -8.043   0.237  1.00  0.00           H  
ATOM   1354  HA3 GLY A  86      -3.234  -9.208  -0.354  1.00  0.00           H  
ATOM   1355  N   ARG A  87      -3.405  -9.114   2.279  1.00  0.00           N  
ATOM   1356  CA  ARG A  87      -3.554  -9.414   3.703  1.00  0.00           C  
ATOM   1357  C   ARG A  87      -3.815 -10.876   3.987  1.00  0.00           C  
ATOM   1358  O   ARG A  87      -3.430 -11.355   5.044  1.00  0.00           O  
ATOM   1359  CB  ARG A  87      -4.712  -8.609   4.313  1.00  0.00           C  
ATOM   1360  CG  ARG A  87      -4.425  -7.118   4.378  1.00  0.00           C  
ATOM   1361  CD  ARG A  87      -5.437  -6.328   5.146  1.00  0.00           C  
ATOM   1362  NE  ARG A  87      -6.773  -6.467   4.547  1.00  0.00           N  
ATOM   1363  CZ  ARG A  87      -7.764  -7.257   4.928  1.00  0.00           C  
ATOM   1364  NH1 ARG A  87      -7.649  -8.041   6.007  1.00  0.00           N1+
ATOM   1365  NH2 ARG A  87      -8.898  -7.251   4.221  1.00  0.00           N  
ATOM   1366  H   ARG A  87      -4.079  -8.476   1.905  1.00  0.00           H  
ATOM   1367  HA  ARG A  87      -2.591  -9.137   4.157  1.00  0.00           H  
ATOM   1368  HB2 ARG A  87      -5.622  -8.777   3.717  1.00  0.00           H  
ATOM   1369  HB3 ARG A  87      -4.919  -8.983   5.327  1.00  0.00           H  
ATOM   1370  HG2 ARG A  87      -3.435  -6.967   4.835  1.00  0.00           H  
ATOM   1371  HG3 ARG A  87      -4.369  -6.723   3.353  1.00  0.00           H  
ATOM   1372  HD2 ARG A  87      -5.462  -6.671   6.191  1.00  0.00           H  
ATOM   1373  HD3 ARG A  87      -5.146  -5.268   5.163  1.00  0.00           H  
ATOM   1374  HE  ARG A  87      -6.956  -5.891   3.750  1.00  0.00           H  
ATOM   1375 1HH1 ARG A  87      -6.803  -8.037   6.539  1.00  0.00           H  
ATOM   1376 2HH1 ARG A  87      -8.409  -8.631   6.279  1.00  0.00           H  
ATOM   1377 1HH2 ARG A  87      -8.985  -6.658   3.421  1.00  0.00           H  
ATOM   1378 2HH2 ARG A  87      -9.659  -7.840   4.491  1.00  0.00           H  
ATOM   1379  N   ASN A  88      -4.459 -11.605   3.054  1.00  0.00           N  
ATOM   1380  CA  ASN A  88      -4.735 -13.011   3.333  1.00  0.00           C  
ATOM   1381  C   ASN A  88      -3.482 -13.836   3.565  1.00  0.00           C  
ATOM   1382  O   ASN A  88      -3.530 -14.831   4.286  1.00  0.00           O  
ATOM   1383  CB  ASN A  88      -5.568 -13.598   2.206  1.00  0.00           C  
ATOM   1384  CG  ASN A  88      -4.790 -13.809   0.922  1.00  0.00           C  
ATOM   1385  ND2 ASN A  88      -4.823 -15.056   0.447  1.00  0.00           N  
ATOM   1386  OD1 ASN A  88      -4.179 -12.870   0.407  1.00  0.00           O  
ATOM   1387  H   ASN A  88      -4.774 -11.266   2.167  1.00  0.00           H  
ATOM   1388  HA  ASN A  88      -5.298 -13.052   4.277  1.00  0.00           H  
ATOM   1389  HB2 ASN A  88      -5.986 -14.560   2.533  1.00  0.00           H  
ATOM   1390  HB3 ASN A  88      -6.418 -12.929   2.003  1.00  0.00           H  
ATOM   1391 1HD2 ASN A  88      -4.326 -15.285  -0.390  1.00  0.00           H  
ATOM   1392 2HD2 ASN A  88      -5.344 -15.761   0.927  1.00  0.00           H  
ATOM   1393  N   LEU A  89      -2.349 -13.423   3.002  1.00  0.00           N  
ATOM   1394  CA  LEU A  89      -1.081 -14.078   3.231  1.00  0.00           C  
ATOM   1395  C   LEU A  89      -0.152 -13.303   4.156  1.00  0.00           C  
ATOM   1396  O   LEU A  89       0.629 -13.920   4.885  1.00  0.00           O  
ATOM   1397  CB  LEU A  89      -0.380 -14.389   1.891  1.00  0.00           C  
ATOM   1398  CG  LEU A  89      -1.111 -15.399   1.027  1.00  0.00           C  
ATOM   1399  CD1 LEU A  89      -0.298 -15.649  -0.246  1.00  0.00           C  
ATOM   1400  CD2 LEU A  89      -1.438 -16.691   1.727  1.00  0.00           C  
ATOM   1401  H   LEU A  89      -2.294 -12.638   2.385  1.00  0.00           H  
ATOM   1402  HA  LEU A  89      -1.312 -15.020   3.750  1.00  0.00           H  
ATOM   1403  HB2 LEU A  89      -0.266 -13.453   1.324  1.00  0.00           H  
ATOM   1404  HB3 LEU A  89       0.632 -14.766   2.098  1.00  0.00           H  
ATOM   1405  HG  LEU A  89      -2.089 -14.961   0.776  1.00  0.00           H  
ATOM   1406 1HD1 LEU A  89      -0.823 -16.381  -0.878  1.00  0.00           H  
ATOM   1407 2HD1 LEU A  89      -0.181 -14.706  -0.799  1.00  0.00           H  
ATOM   1408 3HD1 LEU A  89       0.694 -16.042   0.023  1.00  0.00           H  
ATOM   1409 1HD2 LEU A  89      -1.964 -17.363   1.033  1.00  0.00           H  
ATOM   1410 2HD2 LEU A  89      -0.507 -17.171   2.066  1.00  0.00           H  
ATOM   1411 3HD2 LEU A  89      -2.081 -16.485   2.595  1.00  0.00           H  
ATOM   1412  N   LEU A  90      -0.262 -11.967   4.187  1.00  0.00           N  
ATOM   1413  CA  LEU A  90       0.532 -11.188   5.141  1.00  0.00           C  
ATOM   1414  C   LEU A  90       0.232 -11.614   6.565  1.00  0.00           C  
ATOM   1415  O   LEU A  90       1.153 -11.661   7.398  1.00  0.00           O  
ATOM   1416  CB  LEU A  90       0.317  -9.681   4.983  1.00  0.00           C  
ATOM   1417  CG  LEU A  90       0.747  -9.073   3.642  1.00  0.00           C  
ATOM   1418  CD1 LEU A  90       0.225  -7.654   3.528  1.00  0.00           C  
ATOM   1419  CD2 LEU A  90       2.257  -9.206   3.489  1.00  0.00           C  
ATOM   1420  H   LEU A  90      -0.861 -11.429   3.594  1.00  0.00           H  
ATOM   1421  HA  LEU A  90       1.589 -11.394   4.918  1.00  0.00           H  
ATOM   1422  HB2 LEU A  90      -0.751  -9.467   5.134  1.00  0.00           H  
ATOM   1423  HB3 LEU A  90       0.864  -9.168   5.788  1.00  0.00           H  
ATOM   1424  HG  LEU A  90       0.303  -9.621   2.797  1.00  0.00           H  
ATOM   1425 1HD1 LEU A  90       0.537  -7.225   2.565  1.00  0.00           H  
ATOM   1426 2HD1 LEU A  90      -0.873  -7.661   3.588  1.00  0.00           H  
ATOM   1427 3HD1 LEU A  90       0.632  -7.047   4.349  1.00  0.00           H  
ATOM   1428 1HD2 LEU A  90       2.568  -8.770   2.527  1.00  0.00           H  
ATOM   1429 2HD2 LEU A  90       2.758  -8.674   4.311  1.00  0.00           H  
ATOM   1430 3HD2 LEU A  90       2.536 -10.268   3.517  1.00  0.00           H  
ATOM   1431  N   THR A  91      -1.024 -11.907   6.906  1.00  0.00           N  
ATOM   1432  CA  THR A  91      -1.318 -12.330   8.240  1.00  0.00           C  
ATOM   1433  C   THR A  91      -0.549 -13.586   8.622  1.00  0.00           C  
ATOM   1434  O   THR A  91      -0.081 -13.768   9.739  1.00  0.00           O  
ATOM   1435  CB  THR A  91      -2.818 -12.613   8.449  1.00  0.00           C  
ATOM   1436  CG2 THR A  91      -3.678 -11.390   8.315  1.00  0.00           C  
ATOM   1437  OG1 THR A  91      -3.200 -13.640   7.525  1.00  0.00           O  
ATOM   1438  H   THR A  91      -1.811 -11.855   6.291  1.00  0.00           H  
ATOM   1439  HA  THR A  91      -1.010 -11.491   8.882  1.00  0.00           H  
ATOM   1440  HB  THR A  91      -2.976 -12.950   9.484  1.00  0.00           H  
ATOM   1441  HG1 THR A  91      -4.167 -13.534   7.290  1.00  0.00           H  
ATOM   1442 1HG2 THR A  91      -4.732 -11.664   8.475  1.00  0.00           H  
ATOM   1443 2HG2 THR A  91      -3.376 -10.644   9.065  1.00  0.00           H  
ATOM   1444 3HG2 THR A  91      -3.559 -10.966   7.307  1.00  0.00           H  
ATOM   1445  N   GLN A  92      -0.411 -14.502   7.683  1.00  0.00           N  
ATOM   1446  CA  GLN A  92       0.155 -15.801   7.931  1.00  0.00           C  
ATOM   1447  C   GLN A  92       1.631 -15.759   8.218  1.00  0.00           C  
ATOM   1448  O   GLN A  92       2.155 -16.661   8.911  1.00  0.00           O  
ATOM   1449  CB  GLN A  92      -0.150 -16.735   6.739  1.00  0.00           C  
ATOM   1450  CG  GLN A  92      -1.637 -16.873   6.470  1.00  0.00           C  
ATOM   1451  CD  GLN A  92      -2.409 -17.420   7.658  1.00  0.00           C  
ATOM   1452  NE2 GLN A  92      -2.165 -18.693   7.780  1.00  0.00           N  
ATOM   1453  OE1 GLN A  92      -3.151 -16.733   8.411  1.00  0.00           O  
ATOM   1454  H   GLN A  92      -0.689 -14.359   6.733  1.00  0.00           H  
ATOM   1455  HA  GLN A  92      -0.318 -16.195   8.843  1.00  0.00           H  
ATOM   1456  HB2 GLN A  92       0.348 -16.347   5.838  1.00  0.00           H  
ATOM   1457  HB3 GLN A  92       0.276 -17.729   6.939  1.00  0.00           H  
ATOM   1458  HG2 GLN A  92      -2.047 -15.890   6.195  1.00  0.00           H  
ATOM   1459  HG3 GLN A  92      -1.787 -17.537   5.607  1.00  0.00           H  
ATOM   1460 1HE2 GLN A  92      -2.584 -19.213   8.525  1.00  0.00           H  
ATOM   1461 2HE2 GLN A  92      -1.560 -19.151   7.130  1.00  0.00           H  
ATOM   1462  N   ILE A  93       2.312 -14.777   7.639  1.00  0.00           N  
ATOM   1463  CA  ILE A  93       3.731 -14.612   7.920  1.00  0.00           C  
ATOM   1464  C   ILE A  93       3.979 -13.704   9.107  1.00  0.00           C  
ATOM   1465  O   ILE A  93       5.126 -13.405   9.476  1.00  0.00           O  
ATOM   1466  CB  ILE A  93       4.492 -14.148   6.663  1.00  0.00           C  
ATOM   1467  CG1 ILE A  93       4.203 -12.712   6.257  1.00  0.00           C  
ATOM   1468  CG2 ILE A  93       4.214 -15.134   5.548  1.00  0.00           C  
ATOM   1469  CD1 ILE A  93       5.012 -12.152   5.110  1.00  0.00           C  
ATOM   1470  H   ILE A  93       1.924 -14.112   7.001  1.00  0.00           H  
ATOM   1471  HA  ILE A  93       4.130 -15.597   8.201  1.00  0.00           H  
ATOM   1472  HB  ILE A  93       5.568 -14.138   6.896  1.00  0.00           H  
ATOM   1473 2HG1 ILE A  93       3.137 -12.639   5.993  1.00  0.00           H  
ATOM   1474 3HG1 ILE A  93       4.362 -12.070   7.136  1.00  0.00           H  
ATOM   1475 1HG2 ILE A  93       4.749 -14.821   4.639  1.00  0.00           H  
ATOM   1476 2HG2 ILE A  93       4.558 -16.135   5.848  1.00  0.00           H  
ATOM   1477 3HG2 ILE A  93       3.133 -15.163   5.345  1.00  0.00           H  
ATOM   1478 1HD1 ILE A  93       4.707 -11.112   4.919  1.00  0.00           H  
ATOM   1479 2HD1 ILE A  93       6.082 -12.178   5.368  1.00  0.00           H  
ATOM   1480 3HD1 ILE A  93       4.839 -12.756   4.208  1.00  0.00           H  
ATOM   1481  N   GLY A  94       2.920 -13.208   9.764  1.00  0.00           N  
ATOM   1482  CA  GLY A  94       3.051 -12.391  10.935  1.00  0.00           C  
ATOM   1483  C   GLY A  94       3.367 -10.962  10.695  1.00  0.00           C  
ATOM   1484  O   GLY A  94       3.923 -10.297  11.550  1.00  0.00           O  
ATOM   1485  H   GLY A  94       1.974 -13.373   9.486  1.00  0.00           H  
ATOM   1486  HA2 GLY A  94       2.111 -12.447  11.505  1.00  0.00           H  
ATOM   1487  HA3 GLY A  94       3.839 -12.818  11.571  1.00  0.00           H  
ATOM   1488  N   ALA A  95       3.031 -10.442   9.516  1.00  0.00           N  
ATOM   1489  CA  ALA A  95       3.365  -9.074   9.181  1.00  0.00           C  
ATOM   1490  C   ALA A  95       2.437  -8.094   9.887  1.00  0.00           C  
ATOM   1491  O   ALA A  95       1.223  -8.240   9.885  1.00  0.00           O  
ATOM   1492  CB  ALA A  95       3.272  -8.849   7.694  1.00  0.00           C  
ATOM   1493  H   ALA A  95       2.539 -10.939   8.800  1.00  0.00           H  
ATOM   1494  HA  ALA A  95       4.399  -8.900   9.515  1.00  0.00           H  
ATOM   1495  HB1 ALA A  95       3.530  -7.804   7.464  1.00  0.00           H  
ATOM   1496  HB2 ALA A  95       3.971  -9.521   7.176  1.00  0.00           H  
ATOM   1497  HB3 ALA A  95       2.246  -9.055   7.356  1.00  0.00           H  
ATOM   1498  N   THR A  96       3.052  -7.048  10.431  1.00  0.00           N  
ATOM   1499  CA  THR A  96       2.314  -5.955  11.048  1.00  0.00           C  
ATOM   1500  C   THR A  96       2.884  -4.627  10.517  1.00  0.00           C  
ATOM   1501  O   THR A  96       4.034  -4.516  10.096  1.00  0.00           O  
ATOM   1502  CB  THR A  96       2.398  -5.975  12.582  1.00  0.00           C  
ATOM   1503  CG2 THR A  96       1.798  -7.242  13.185  1.00  0.00           C  
ATOM   1504  OG1 THR A  96       3.771  -5.914  12.989  1.00  0.00           O  
ATOM   1505  H   THR A  96       4.046  -6.937  10.454  1.00  0.00           H  
ATOM   1506  HA  THR A  96       1.251  -6.069  10.787  1.00  0.00           H  
ATOM   1507  HB  THR A  96       1.825  -5.107  12.941  1.00  0.00           H  
ATOM   1508  HG1 THR A  96       4.003  -4.974  13.239  1.00  0.00           H  
ATOM   1509 1HG2 THR A  96       1.885  -7.204  14.282  1.00  0.00           H  
ATOM   1510 2HG2 THR A  96       0.737  -7.317  12.905  1.00  0.00           H  
ATOM   1511 3HG2 THR A  96       2.340  -8.122  12.806  1.00  0.00           H  
ATOM   1512  N   LEU A  97       2.016  -3.613  10.591  1.00  0.00           N  
ATOM   1513  CA  LEU A  97       2.392  -2.237  10.308  1.00  0.00           C  
ATOM   1514  C   LEU A  97       2.622  -1.532  11.626  1.00  0.00           C  
ATOM   1515  O   LEU A  97       1.742  -1.587  12.491  1.00  0.00           O  
ATOM   1516  CB  LEU A  97       1.302  -1.576   9.463  1.00  0.00           C  
ATOM   1517  CG  LEU A  97       1.615  -0.253   8.814  1.00  0.00           C  
ATOM   1518  CD1 LEU A  97       2.788  -0.363   7.830  1.00  0.00           C  
ATOM   1519  CD2 LEU A  97       0.365   0.261   8.098  1.00  0.00           C  
ATOM   1520  H   LEU A  97       1.056  -3.727  10.843  1.00  0.00           H  
ATOM   1521  HA  LEU A  97       3.323  -2.182   9.725  1.00  0.00           H  
ATOM   1522  HB2 LEU A  97       1.018  -2.282   8.668  1.00  0.00           H  
ATOM   1523  HB3 LEU A  97       0.418  -1.437  10.102  1.00  0.00           H  
ATOM   1524  HG  LEU A  97       1.917   0.457   9.598  1.00  0.00           H  
ATOM   1525 1HD1 LEU A  97       2.984   0.621   7.380  1.00  0.00           H  
ATOM   1526 2HD1 LEU A  97       3.686  -0.705   8.367  1.00  0.00           H  
ATOM   1527 3HD1 LEU A  97       2.538  -1.084   7.039  1.00  0.00           H  
ATOM   1528 1HD2 LEU A  97       0.586   1.228   7.622  1.00  0.00           H  
ATOM   1529 2HD2 LEU A  97       0.057  -0.464   7.330  1.00  0.00           H  
ATOM   1530 3HD2 LEU A  97      -0.449   0.390   8.827  1.00  0.00           H  
ATOM   1531  N   ASN A  98       3.747  -0.890  11.824  1.00  0.00           N  
ATOM   1532  CA  ASN A  98       4.150  -0.364  13.100  1.00  0.00           C  
ATOM   1533  C   ASN A  98       4.550   1.108  13.002  1.00  0.00           C  
ATOM   1534  O   ASN A  98       5.308   1.471  12.109  1.00  0.00           O  
ATOM   1535  CB  ASN A  98       5.336  -1.148  13.659  1.00  0.00           C  
ATOM   1536  CG  ASN A  98       4.947  -2.612  13.937  1.00  0.00           C  
ATOM   1537  ND2 ASN A  98       4.596  -2.894  15.167  1.00  0.00           N  
ATOM   1538  OD1 ASN A  98       4.937  -3.481  13.062  1.00  0.00           O  
ATOM   1539  H   ASN A  98       4.409  -0.719  11.096  1.00  0.00           H  
ATOM   1540  HA  ASN A  98       3.283  -0.460  13.770  1.00  0.00           H  
ATOM   1541  HB2 ASN A  98       6.172  -1.116  12.945  1.00  0.00           H  
ATOM   1542  HB3 ASN A  98       5.688  -0.676  14.588  1.00  0.00           H  
ATOM   1543 1HD2 ASN A  98       4.316  -3.823  15.407  1.00  0.00           H  
ATOM   1544 2HD2 ASN A  98       4.609  -2.179  15.866  1.00  0.00           H  
ATOM   1545  N   PHE A  99       4.034   1.942  13.892  1.00  0.00           N  
ATOM   1546  CA  PHE A  99       4.485   3.328  13.893  1.00  0.00           C  
ATOM   1547  C   PHE A  99       4.240   3.881  15.289  1.00  0.00           C  
ATOM   1548  O   PHE A  99       4.559   5.045  15.521  1.00  0.00           O  
ATOM   1549  CB  PHE A  99       3.826   4.184  12.826  1.00  0.00           C  
ATOM   1550  CG  PHE A  99       2.334   4.244  12.775  1.00  0.00           C  
ATOM   1551  CD1 PHE A  99       1.623   3.244  12.124  1.00  0.00           C  
ATOM   1552  CD2 PHE A  99       1.619   5.289  13.343  1.00  0.00           C  
ATOM   1553  CE1 PHE A  99       0.238   3.311  12.054  1.00  0.00           C  
ATOM   1554  CE2 PHE A  99       0.253   5.353  13.294  1.00  0.00           C  
ATOM   1555  CZ  PHE A  99      -0.434   4.339  12.654  1.00  0.00           C  
ATOM   1556  H   PHE A  99       3.348   1.706  14.580  1.00  0.00           H  
ATOM   1557  HA  PHE A  99       5.556   3.355  13.640  1.00  0.00           H  
ATOM   1558  HB2 PHE A  99       4.197   5.212  12.946  1.00  0.00           H  
ATOM   1559  HB3 PHE A  99       4.180   3.828  11.846  1.00  0.00           H  
ATOM   1560  HD1 PHE A  99       2.156   2.400  11.663  1.00  0.00           H  
ATOM   1561  HD2 PHE A  99       2.170   6.094  13.851  1.00  0.00           H  
ATOM   1562  HE1 PHE A  99      -0.321   2.533  11.513  1.00  0.00           H  
ATOM   1563  HE2 PHE A  99      -0.287   6.195  13.754  1.00  0.00           H  
ATOM   1564  HZ  PHE A  99      -1.533   4.360  12.628  1.00  0.00           H  
TER    1565      PHE A  99 
HETATM 1566 CL   CL  A 501      -6.778 -17.225   1.957  1.00  0.00          CL  
ATOM   1567  N   PRO B 101       1.233   2.499  17.156  1.00  0.00           N  
ATOM   1568  N   PRO B 101       1.233   2.499  17.156  1.00  0.00           N  
ATOM   1569  CA  PRO B 101       0.621   1.188  17.328  1.00  0.00           C  
ATOM   1570  CA  PRO B 101       0.621   1.188  17.328  1.00  0.00           C  
ATOM   1571  C   PRO B 101       1.318   0.118  16.509  1.00  0.00           C  
ATOM   1572  C   PRO B 101       1.318   0.118  16.509  1.00  0.00           C  
ATOM   1573  O   PRO B 101       2.213   0.350  15.704  1.00  0.00           O  
ATOM   1574  O   PRO B 101       2.213   0.350  15.704  1.00  0.00           O  
ATOM   1575  CB  PRO B 101      -0.835   1.430  16.845  1.00  0.00           C  
ATOM   1576  CB  PRO B 101      -0.835   1.430  16.845  1.00  0.00           C  
ATOM   1577  CG  PRO B 101      -0.614   2.390  15.729  1.00  0.00           C  
ATOM   1578  CG  PRO B 101      -0.614   2.390  15.729  1.00  0.00           C  
ATOM   1579  CD  PRO B 101       0.413   3.357  16.266  1.00  0.00           C  
ATOM   1580  CD  PRO B 101       0.413   3.357  16.266  1.00  0.00           C  
ATOM   1581  HA  PRO B 101       0.682   0.814  18.361  1.00  0.00           H  
ATOM   1582  HA  PRO B 101       0.683   0.814  18.361  1.00  0.00           H  
ATOM   1583  HB2 PRO B 101      -1.319   0.503  16.505  1.00  0.00           H  
ATOM   1584  HB2 PRO B 101      -1.319   0.503  16.505  1.00  0.00           H  
ATOM   1585  HB3 PRO B 101      -1.470   1.853  17.637  1.00  0.00           H  
ATOM   1586  HB3 PRO B 101      -1.470   1.853  17.637  1.00  0.00           H  
ATOM   1587  HG2 PRO B 101      -0.249   1.878  14.826  1.00  0.00           H  
ATOM   1588  HG2 PRO B 101      -0.249   1.878  14.826  1.00  0.00           H  
ATOM   1589  HG3 PRO B 101      -1.546   2.906  15.453  1.00  0.00           H  
ATOM   1590  HG3 PRO B 101      -1.546   2.906  15.453  1.00  0.00           H  
ATOM   1591  HD2 PRO B 101       1.014   3.804  15.461  1.00  0.00           H  
ATOM   1592  HD2 PRO B 101       1.014   3.804  15.461  1.00  0.00           H  
ATOM   1593  HD3 PRO B 101      -0.056   4.187  16.816  1.00  0.00           H  
ATOM   1594  HD3 PRO B 101      -0.056   4.187  16.816  1.00  0.00           H  
ATOM   1595  N   GLN B 102       0.871  -1.099  16.746  1.00  0.00           N  
ATOM   1596  N   GLN B 102       0.871  -1.099  16.746  1.00  0.00           N  
ATOM   1597  CA  GLN B 102       1.216  -2.275  15.966  1.00  0.00           C  
ATOM   1598  CA  GLN B 102       1.216  -2.275  15.966  1.00  0.00           C  
ATOM   1599  C   GLN B 102      -0.092  -2.805  15.385  1.00  0.00           C  
ATOM   1600  C   GLN B 102      -0.092  -2.805  15.385  1.00  0.00           C  
ATOM   1601  O   GLN B 102      -0.957  -3.236  16.166  1.00  0.00           O  
ATOM   1602  O   GLN B 102      -0.957  -3.236  16.166  1.00  0.00           O  
ATOM   1603  CB  GLN B 102       1.881  -3.327  16.830  1.00  0.00           C  
ATOM   1604  CB  GLN B 102       1.881  -3.327  16.830  1.00  0.00           C  
ATOM   1605  CG  GLN B 102       2.058  -4.610  15.987  1.00  0.00           C  
ATOM   1606  CG  GLN B 102       2.058  -4.610  15.987  1.00  0.00           C  
ATOM   1607  CD  GLN B 102       3.060  -5.503  16.719  1.00  0.00           C  
ATOM   1608  CD  GLN B 102       3.060  -5.503  16.719  1.00  0.00           C  
ATOM   1609  NE2 GLN B 102       2.536  -6.149  17.735  1.00  0.00           N  
ATOM   1610  NE2 GLN B 102       2.536  -6.149  17.735  1.00  0.00           N  
ATOM   1611  OE1 GLN B 102       4.220  -5.566  16.351  1.00  0.00           O  
ATOM   1612  OE1 GLN B 102       4.220  -5.566  16.351  1.00  0.00           O  
ATOM   1613  H   GLN B 102       0.247  -1.303  17.501  1.00  0.00           H  
ATOM   1614  H   GLN B 102       0.247  -1.303  17.501  1.00  0.00           H  
ATOM   1615  HA  GLN B 102       1.934  -2.022  15.171  1.00  0.00           H  
ATOM   1616  HA  GLN B 102       1.934  -2.022  15.171  1.00  0.00           H  
ATOM   1617  HB2 GLN B 102       2.857  -2.967  17.187  1.00  0.00           H  
ATOM   1618  HB2 GLN B 102       2.857  -2.967  17.187  1.00  0.00           H  
ATOM   1619  HB3 GLN B 102       1.269  -3.535  17.720  1.00  0.00           H  
ATOM   1620  HB3 GLN B 102       1.269  -3.535  17.720  1.00  0.00           H  
ATOM   1621  HG2 GLN B 102       1.095  -5.128  15.864  1.00  0.00           H  
ATOM   1622  HG2 GLN B 102       1.095  -5.128  15.864  1.00  0.00           H  
ATOM   1623  HG3 GLN B 102       2.421  -4.364  14.978  1.00  0.00           H  
ATOM   1624  HG3 GLN B 102       2.421  -4.364  14.978  1.00  0.00           H  
ATOM   1625 1HE2 GLN B 102       3.104  -6.760  18.286  1.00  0.00           H  
ATOM   1626 1HE2 GLN B 102       3.104  -6.760  18.286  1.00  0.00           H  
ATOM   1627 2HE2 GLN B 102       1.568  -6.030  17.958  1.00  0.00           H  
ATOM   1628 2HE2 GLN B 102       1.568  -6.030  17.958  1.00  0.00           H  
ATOM   1629  N   ILE B 103      -0.232  -2.695  14.067  1.00  0.00           N  
ATOM   1630  N   ILE B 103      -0.232  -2.695  14.067  1.00  0.00           N  
ATOM   1631  CA  ILE B 103      -1.506  -3.025  13.433  1.00  0.00           C  
ATOM   1632  CA  ILE B 103      -1.506  -3.025  13.433  1.00  0.00           C  
ATOM   1633  C   ILE B 103      -1.366  -4.342  12.700  1.00  0.00           C  
ATOM   1634  C   ILE B 103      -1.365  -4.342  12.700  1.00  0.00           C  
ATOM   1635  O   ILE B 103      -0.526  -4.476  11.805  1.00  0.00           O  
ATOM   1636  O   ILE B 103      -0.525  -4.476  11.805  1.00  0.00           O  
ATOM   1637  CB  ILE B 103      -1.943  -1.881  12.512  1.00  0.00           C  
ATOM   1638  CB  ILE B 103      -1.943  -1.881  12.512  1.00  0.00           C  
ATOM   1639  CG1 ILE B 103      -2.110  -0.551  13.244  1.00  0.00           C  
ATOM   1640  CG1 ILE B 103      -2.110  -0.551  13.244  1.00  0.00           C  
ATOM   1641  CG2 ILE B 103      -3.218  -2.263  11.780  1.00  0.00           C  
ATOM   1642  CG2 ILE B 103      -3.218  -2.263  11.780  1.00  0.00           C  
ATOM   1643  CD1 ILE B 103      -2.644   0.577  12.419  1.00  0.00           C  
ATOM   1644  CD1 ILE B 103      -2.644   0.577  12.419  1.00  0.00           C  
ATOM   1645  H   ILE B 103       0.488  -2.394  13.440  1.00  0.00           H  
ATOM   1646  H   ILE B 103       0.488  -2.394  13.440  1.00  0.00           H  
ATOM   1647  HA  ILE B 103      -2.296  -3.144  14.190  1.00  0.00           H  
ATOM   1648  HA  ILE B 103      -2.296  -3.144  14.190  1.00  0.00           H  
ATOM   1649  HB  ILE B 103      -1.133  -1.727  11.784  1.00  0.00           H  
ATOM   1650  HB  ILE B 103      -1.133  -1.727  11.784  1.00  0.00           H  
ATOM   1651 2HG1 ILE B 103      -2.784  -0.706  14.100  1.00  0.00           H  
ATOM   1652 2HG1 ILE B 103      -2.784  -0.706  14.100  1.00  0.00           H  
ATOM   1653 3HG1 ILE B 103      -1.134  -0.252  13.654  1.00  0.00           H  
ATOM   1654 3HG1 ILE B 103      -1.134  -0.252  13.654  1.00  0.00           H  
ATOM   1655 1HG2 ILE B 103      -3.524  -1.438  11.121  1.00  0.00           H  
ATOM   1656 1HG2 ILE B 103      -3.524  -1.438  11.121  1.00  0.00           H  
ATOM   1657 2HG2 ILE B 103      -3.038  -3.165  11.176  1.00  0.00           H  
ATOM   1658 2HG2 ILE B 103      -3.038  -3.165  11.176  1.00  0.00           H  
ATOM   1659 3HG2 ILE B 103      -4.015  -2.464  12.510  1.00  0.00           H  
ATOM   1660 3HG2 ILE B 103      -4.015  -2.464  12.511  1.00  0.00           H  
ATOM   1661 1HD1 ILE B 103      -2.724   1.481  13.041  1.00  0.00           H  
ATOM   1662 1HD1 ILE B 103      -2.724   1.481  13.041  1.00  0.00           H  
ATOM   1663 2HD1 ILE B 103      -1.962   0.770  11.578  1.00  0.00           H  
ATOM   1664 2HD1 ILE B 103      -1.962   0.770  11.578  1.00  0.00           H  
ATOM   1665 3HD1 ILE B 103      -3.638   0.310  12.031  1.00  0.00           H  
ATOM   1666 3HD1 ILE B 103      -3.638   0.310  12.032  1.00  0.00           H  
ATOM   1667  N   THR B 104      -2.137  -5.332  13.109  1.00  0.00           N  
ATOM   1668  N   THR B 104      -2.137  -5.332  13.109  1.00  0.00           N  
ATOM   1669  CA  THR B 104      -2.252  -6.601  12.420  1.00  0.00           C  
ATOM   1670  CA  THR B 104      -2.252  -6.601  12.420  1.00  0.00           C  
ATOM   1671  C   THR B 104      -3.186  -6.480  11.223  1.00  0.00           C  
ATOM   1672  C   THR B 104      -3.186  -6.480  11.223  1.00  0.00           C  
ATOM   1673  O   THR B 104      -3.861  -5.462  11.067  1.00  0.00           O  
ATOM   1674  O   THR B 104      -3.861  -5.462  11.067  1.00  0.00           O  
ATOM   1675  CB  THR B 104      -2.703  -7.738  13.376  1.00  0.00           C  
ATOM   1676  CB  THR B 104      -2.703  -7.738  13.376  1.00  0.00           C  
ATOM   1677  CG2 THR B 104      -1.746  -7.942  14.543  1.00  0.00           C  
ATOM   1678  CG2 THR B 104      -1.746  -7.942  14.543  1.00  0.00           C  
ATOM   1679  OG1 THR B 104      -3.999  -7.403  13.855  1.00  0.00           O  
ATOM   1680  OG1 THR B 104      -3.999  -7.403  13.855  1.00  0.00           O  
ATOM   1681  H   THR B 104      -2.702  -5.275  13.933  1.00  0.00           H  
ATOM   1682  H   THR B 104      -2.702  -5.275  13.933  1.00  0.00           H  
ATOM   1683  HA  THR B 104      -1.253  -6.873  12.049  1.00  0.00           H  
ATOM   1684  HA  THR B 104      -1.252  -6.873  12.049  1.00  0.00           H  
ATOM   1685  HB  THR B 104      -2.710  -8.687  12.821  1.00  0.00           H  
ATOM   1686  HB  THR B 104      -2.710  -8.687  12.822  1.00  0.00           H  
ATOM   1687  HG1 THR B 104      -4.210  -7.955  14.662  1.00  0.00           H  
ATOM   1688  HG1 THR B 104      -4.210  -7.955  14.662  1.00  0.00           H  
ATOM   1689 1HG2 THR B 104      -2.117  -8.756  15.183  1.00  0.00           H  
ATOM   1690 1HG2 THR B 104      -2.117  -8.756  15.183  1.00  0.00           H  
ATOM   1691 2HG2 THR B 104      -0.749  -8.202  14.159  1.00  0.00           H  
ATOM   1692 2HG2 THR B 104      -0.749  -8.203  14.160  1.00  0.00           H  
ATOM   1693 3HG2 THR B 104      -1.681  -7.015  15.132  1.00  0.00           H  
ATOM   1694 3HG2 THR B 104      -1.681  -7.015  15.132  1.00  0.00           H  
ATOM   1695  N   LEU B 105      -3.227  -7.516  10.387  1.00  0.00           N  
ATOM   1696  N   LEU B 105      -3.227  -7.516  10.387  1.00  0.00           N  
ATOM   1697  CA  LEU B 105      -3.870  -7.390   9.072  1.00  0.00           C  
ATOM   1698  CA  LEU B 105      -3.870  -7.390   9.072  1.00  0.00           C  
ATOM   1699  C   LEU B 105      -5.018  -8.339   8.854  1.00  0.00           C  
ATOM   1700  C   LEU B 105      -5.018  -8.339   8.854  1.00  0.00           C  
ATOM   1701  O   LEU B 105      -5.415  -8.589   7.723  1.00  0.00           O  
ATOM   1702  O   LEU B 105      -5.414  -8.589   7.724  1.00  0.00           O  
ATOM   1703  CB  LEU B 105      -2.779  -7.524   7.993  1.00  0.00           C  
ATOM   1704  CB  LEU B 105      -2.779  -7.524   7.993  1.00  0.00           C  
ATOM   1705  CG  LEU B 105      -1.698  -6.433   8.087  1.00  0.00           C  
ATOM   1706  CG  LEU B 105      -1.698  -6.433   8.087  1.00  0.00           C  
ATOM   1707  CD1 LEU B 105      -0.495  -6.749   7.243  1.00  0.00           C  
ATOM   1708  CD1 LEU B 105      -0.495  -6.749   7.243  1.00  0.00           C  
ATOM   1709  CD2 LEU B 105      -2.259  -5.069   7.687  1.00  0.00           C  
ATOM   1710  CD2 LEU B 105      -2.259  -5.069   7.687  1.00  0.00           C  
ATOM   1711  H   LEU B 105      -2.840  -8.417  10.582  1.00  0.00           H  
ATOM   1712  H   LEU B 105      -2.840  -8.417  10.582  1.00  0.00           H  
ATOM   1713  HA  LEU B 105      -4.344  -6.399   9.010  1.00  0.00           H  
ATOM   1714  HA  LEU B 105      -4.344  -6.399   9.010  1.00  0.00           H  
ATOM   1715  HB2 LEU B 105      -2.304  -8.512   8.084  1.00  0.00           H  
ATOM   1716  HB2 LEU B 105      -2.304  -8.512   8.084  1.00  0.00           H  
ATOM   1717  HB3 LEU B 105      -3.248  -7.483   7.000  1.00  0.00           H  
ATOM   1718  HB3 LEU B 105      -3.248  -7.483   7.000  1.00  0.00           H  
ATOM   1719  HG  LEU B 105      -1.377  -6.401   9.138  1.00  0.00           H  
ATOM   1720  HG  LEU B 105      -1.377  -6.401   9.138  1.00  0.00           H  
ATOM   1721 1HD1 LEU B 105       0.246  -5.943   7.343  1.00  0.00           H  
ATOM   1722 1HD1 LEU B 105       0.246  -5.943   7.343  1.00  0.00           H  
ATOM   1723 2HD1 LEU B 105      -0.051  -7.699   7.578  1.00  0.00           H  
ATOM   1724 2HD1 LEU B 105      -0.051  -7.699   7.578  1.00  0.00           H  
ATOM   1725 3HD1 LEU B 105      -0.799  -6.839   6.189  1.00  0.00           H  
ATOM   1726 3HD1 LEU B 105      -0.799  -6.839   6.189  1.00  0.00           H  
ATOM   1727 1HD2 LEU B 105      -1.467  -4.309   7.762  1.00  0.00           H  
ATOM   1728 1HD2 LEU B 105      -1.467  -4.309   7.762  1.00  0.00           H  
ATOM   1729 2HD2 LEU B 105      -2.627  -5.112   6.652  1.00  0.00           H  
ATOM   1730 2HD2 LEU B 105      -2.627  -5.112   6.652  1.00  0.00           H  
ATOM   1731 3HD2 LEU B 105      -3.089  -4.801   8.359  1.00  0.00           H  
ATOM   1732 3HD2 LEU B 105      -3.089  -4.802   8.359  1.00  0.00           H  
ATOM   1733  N   TRP B 106      -5.559  -8.861   9.915  1.00  0.00           N  
ATOM   1734  N   TRP B 106      -5.559  -8.861   9.915  1.00  0.00           N  
ATOM   1735  CA  TRP B 106      -6.710  -9.730   9.863  1.00  0.00           C  
ATOM   1736  CA  TRP B 106      -6.710  -9.730   9.863  1.00  0.00           C  
ATOM   1737  C   TRP B 106      -7.946  -8.993   9.319  1.00  0.00           C  
ATOM   1738  C   TRP B 106      -7.946  -8.994   9.319  1.00  0.00           C  
ATOM   1739  O   TRP B 106      -8.799  -9.604   8.726  1.00  0.00           O  
ATOM   1740  O   TRP B 106      -8.799  -9.604   8.726  1.00  0.00           O  
ATOM   1741  CB  TRP B 106      -6.998 -10.356  11.243  1.00  0.00           C  
ATOM   1742  CB  TRP B 106      -6.998 -10.356  11.243  1.00  0.00           C  
ATOM   1743  CG  TRP B 106      -5.780 -11.088  11.769  1.00  0.00           C  
ATOM   1744  CG  TRP B 106      -5.780 -11.088  11.769  1.00  0.00           C  
ATOM   1745  CD1 TRP B 106      -4.908 -10.588  12.688  1.00  0.00           C  
ATOM   1746  CD1 TRP B 106      -4.908 -10.588  12.688  1.00  0.00           C  
ATOM   1747  CD2 TRP B 106      -5.283 -12.377  11.414  1.00  0.00           C  
ATOM   1748  CD2 TRP B 106      -5.283 -12.377  11.414  1.00  0.00           C  
ATOM   1749  CE2 TRP B 106      -4.125 -12.595  12.164  1.00  0.00           C  
ATOM   1750  CE2 TRP B 106      -4.125 -12.595  12.165  1.00  0.00           C  
ATOM   1751  CE3 TRP B 106      -5.717 -13.369  10.539  1.00  0.00           C  
ATOM   1752  CE3 TRP B 106      -5.717 -13.369  10.539  1.00  0.00           C  
ATOM   1753  NE1 TRP B 106      -3.894 -11.493  12.940  1.00  0.00           N  
ATOM   1754  NE1 TRP B 106      -3.894 -11.493  12.940  1.00  0.00           N  
ATOM   1755  CZ2 TRP B 106      -3.370 -13.768  12.082  1.00  0.00           C  
ATOM   1756  CZ2 TRP B 106      -3.370 -13.768  12.082  1.00  0.00           C  
ATOM   1757  CZ3 TRP B 106      -4.978 -14.543  10.456  1.00  0.00           C  
ATOM   1758  CZ3 TRP B 106      -4.978 -14.543  10.456  1.00  0.00           C  
ATOM   1759  CH2 TRP B 106      -3.837 -14.722  11.219  1.00  0.00           C  
ATOM   1760  CH2 TRP B 106      -3.836 -14.722  11.219  1.00  0.00           C  
ATOM   1761  H   TRP B 106      -5.218  -8.698  10.840  1.00  0.00           H  
ATOM   1762  H   TRP B 106      -5.218  -8.699  10.840  1.00  0.00           H  
ATOM   1763  HA  TRP B 106      -6.476 -10.547   9.164  1.00  0.00           H  
ATOM   1764  HA  TRP B 106      -6.476 -10.547   9.164  1.00  0.00           H  
ATOM   1765  HB2 TRP B 106      -7.294  -9.570  11.953  1.00  0.00           H  
ATOM   1766  HB2 TRP B 106      -7.294  -9.570  11.953  1.00  0.00           H  
ATOM   1767  HB3 TRP B 106      -7.844 -11.054  11.163  1.00  0.00           H  
ATOM   1768  HB3 TRP B 106      -7.844 -11.054  11.163  1.00  0.00           H  
ATOM   1769  HD1 TRP B 106      -4.997  -9.601  13.164  1.00  0.00           H  
ATOM   1770  HD1 TRP B 106      -4.997  -9.601  13.164  1.00  0.00           H  
ATOM   1771  HE1 TRP B 106      -3.131 -11.366  13.573  1.00  0.00           H  
ATOM   1772  HE1 TRP B 106      -3.131 -11.366  13.573  1.00  0.00           H  
ATOM   1773  HE3 TRP B 106      -6.622 -13.228   9.929  1.00  0.00           H  
ATOM   1774  HE3 TRP B 106      -6.622 -13.228   9.929  1.00  0.00           H  
ATOM   1775  HZ2 TRP B 106      -2.456 -13.916  12.676  1.00  0.00           H  
ATOM   1776  HZ2 TRP B 106      -2.456 -13.916  12.676  1.00  0.00           H  
ATOM   1777  HZ3 TRP B 106      -5.305 -15.341   9.774  1.00  0.00           H  
ATOM   1778  HZ3 TRP B 106      -5.305 -15.341   9.774  1.00  0.00           H  
ATOM   1779  HH2 TRP B 106      -3.283 -15.668  11.128  1.00  0.00           H  
ATOM   1780  HH2 TRP B 106      -3.283 -15.668  11.128  1.00  0.00           H  
ATOM   1781  N   LYS B 107      -8.014  -7.690   9.561  1.00  0.00           N  
ATOM   1782  N   LYS B 107      -8.014  -7.690   9.561  1.00  0.00           N  
ATOM   1783  CA  LYS B 107      -9.046  -6.789   9.056  1.00  0.00           C  
ATOM   1784  CA  LYS B 107      -9.046  -6.789   9.056  1.00  0.00           C  
ATOM   1785  C   LYS B 107      -8.321  -5.726   8.232  1.00  0.00           C  
ATOM   1786  C   LYS B 107      -8.321  -5.726   8.232  1.00  0.00           C  
ATOM   1787  O   LYS B 107      -7.094  -5.522   8.367  1.00  0.00           O  
ATOM   1788  O   LYS B 107      -7.094  -5.522   8.367  1.00  0.00           O  
ATOM   1789  CB  LYS B 107      -9.873  -6.153  10.208  1.00  0.00           C  
ATOM   1790  CB  LYS B 107      -9.873  -6.153  10.208  1.00  0.00           C  
ATOM   1791  CG  LYS B 107     -10.624  -7.172  11.033  1.00  0.00           C  
ATOM   1792  CG  LYS B 107     -10.624  -7.172  11.033  1.00  0.00           C  
ATOM   1793  CD  LYS B 107     -11.497  -6.668  12.163  1.00  0.00           C  
ATOM   1794  CD  LYS B 107     -11.497  -6.668  12.163  1.00  0.00           C  
ATOM   1795  CE  LYS B 107     -11.401  -7.500  13.427  1.00  0.00           C  
ATOM   1796  CE  LYS B 107     -11.401  -7.500  13.428  1.00  0.00           C  
ATOM   1797  NZ  LYS B 107     -12.057  -6.917  14.641  1.00  0.00           N1+
ATOM   1798  NZ  LYS B 107     -12.056  -6.918  14.642  1.00  0.00           N1+
ATOM   1799  H   LYS B 107      -7.336  -7.221  10.127  1.00  0.00           H  
ATOM   1800  H   LYS B 107      -7.336  -7.221  10.128  1.00  0.00           H  
ATOM   1801  HA  LYS B 107      -9.775  -7.338   8.441  1.00  0.00           H  
ATOM   1802  HA  LYS B 107      -9.775  -7.338   8.441  1.00  0.00           H  
ATOM   1803  HB2 LYS B 107      -9.198  -5.585  10.865  1.00  0.00           H  
ATOM   1804  HB2 LYS B 107      -9.198  -5.585  10.865  1.00  0.00           H  
ATOM   1805  HB3 LYS B 107     -10.589  -5.434   9.784  1.00  0.00           H  
ATOM   1806  HB3 LYS B 107     -10.589  -5.434   9.784  1.00  0.00           H  
ATOM   1807  HG2 LYS B 107     -11.260  -7.755  10.350  1.00  0.00           H  
ATOM   1808  HG2 LYS B 107     -11.260  -7.755  10.350  1.00  0.00           H  
ATOM   1809  HG3 LYS B 107      -9.888  -7.868  11.460  1.00  0.00           H  
ATOM   1810  HG3 LYS B 107      -9.888  -7.868  11.461  1.00  0.00           H  
ATOM   1811  HD2 LYS B 107     -11.217  -5.630  12.396  1.00  0.00           H  
ATOM   1812  HD2 LYS B 107     -11.217  -5.630  12.397  1.00  0.00           H  
ATOM   1813  HD3 LYS B 107     -12.544  -6.651  11.826  1.00  0.00           H  
ATOM   1814  HD3 LYS B 107     -12.544  -6.651  11.826  1.00  0.00           H  
ATOM   1815  HE2 LYS B 107     -11.847  -8.485  13.230  1.00  0.00           H  
ATOM   1816  HE2 LYS B 107     -11.847  -8.485  13.230  1.00  0.00           H  
ATOM   1817  HE3 LYS B 107     -10.337  -7.668  13.653  1.00  0.00           H  
ATOM   1818  HE3 LYS B 107     -10.337  -7.668  13.653  1.00  0.00           H  
ATOM   1819  HZ1 LYS B 107     -11.937  -7.539  15.416  1.00  0.00           H  
ATOM   1820  HZ1 LYS B 107     -11.937  -7.539  15.416  1.00  0.00           H  
ATOM   1821  HZ2 LYS B 107     -11.638  -6.034  14.856  1.00  0.00           H  
ATOM   1822  HZ2 LYS B 107     -11.638  -6.035  14.856  1.00  0.00           H  
ATOM   1823  HZ3 LYS B 107     -13.033  -6.789  14.464  1.00  0.00           H  
ATOM   1824  HZ3 LYS B 107     -13.033  -6.789  14.465  1.00  0.00           H  
ATOM   1825  N   ARG B 108      -9.056  -4.966   7.414  1.00  0.00           N  
ATOM   1826  N   ARG B 108      -9.056  -4.966   7.414  1.00  0.00           N  
ATOM   1827  CA  ARG B 108      -8.443  -3.834   6.705  1.00  0.00           C  
ATOM   1828  CA  ARG B 108      -8.443  -3.835   6.705  1.00  0.00           C  
ATOM   1829  C   ARG B 108      -7.851  -2.863   7.689  1.00  0.00           C  
ATOM   1830  C   ARG B 108      -7.851  -2.863   7.689  1.00  0.00           C  
ATOM   1831  O   ARG B 108      -8.487  -2.553   8.704  1.00  0.00           O  
ATOM   1832  O   ARG B 108      -8.487  -2.553   8.704  1.00  0.00           O  
ATOM   1833  CB  ARG B 108      -9.517  -3.109   5.897  1.00  0.00           C  
ATOM   1834  CB  ARG B 108      -9.517  -3.109   5.897  1.00  0.00           C  
ATOM   1835  CG  ARG B 108      -9.814  -3.681   4.558  1.00  0.00           C  
ATOM   1836  CG  ARG B 108      -9.814  -3.681   4.558  1.00  0.00           C  
ATOM   1837  CD  ARG B 108     -10.527  -2.752   3.573  1.00  0.00           C  
ATOM   1838  CD  ARG B 108     -10.527  -2.752   3.574  1.00  0.00           C  
ATOM   1839  NE  ARG B 108     -10.881  -3.574   2.383  1.00  0.00           N  
ATOM   1840  NE  ARG B 108     -10.881  -3.574   2.383  1.00  0.00           N  
ATOM   1841  CZ  ARG B 108     -11.704  -3.132   1.428  1.00  0.00           C  
ATOM   1842  CZ  ARG B 108     -11.704  -3.132   1.428  1.00  0.00           C  
ATOM   1843  NH1 ARG B 108     -12.228  -1.921   1.502  1.00  0.00           N1+
ATOM   1844  NH1 ARG B 108     -12.228  -1.921   1.502  1.00  0.00           N1+
ATOM   1845  NH2 ARG B 108     -11.993  -3.914   0.392  1.00  0.00           N  
ATOM   1846  NH2 ARG B 108     -11.993  -3.914   0.392  1.00  0.00           N  
ATOM   1847  H   ARG B 108     -10.030  -5.104   7.232  1.00  0.00           H  
ATOM   1848  H   ARG B 108     -10.029  -5.104   7.232  1.00  0.00           H  
ATOM   1849  HA  ARG B 108      -7.652  -4.217   6.043  1.00  0.00           H  
ATOM   1850  HA  ARG B 108      -7.652  -4.217   6.044  1.00  0.00           H  
ATOM   1851  HB2 ARG B 108     -10.447  -3.097   6.485  1.00  0.00           H  
ATOM   1852  HB2 ARG B 108     -10.447  -3.097   6.485  1.00  0.00           H  
ATOM   1853  HB3 ARG B 108      -9.206  -2.062   5.766  1.00  0.00           H  
ATOM   1854  HB3 ARG B 108      -9.206  -2.062   5.766  1.00  0.00           H  
ATOM   1855  HG2 ARG B 108      -8.867  -4.008   4.103  1.00  0.00           H  
ATOM   1856  HG2 ARG B 108      -8.867  -4.008   4.103  1.00  0.00           H  
ATOM   1857  HG3 ARG B 108     -10.433  -4.580   4.695  1.00  0.00           H  
ATOM   1858  HG3 ARG B 108     -10.433  -4.580   4.695  1.00  0.00           H  
ATOM   1859  HD2 ARG B 108     -11.430  -2.318   4.030  1.00  0.00           H  
ATOM   1860  HD2 ARG B 108     -11.430  -2.318   4.030  1.00  0.00           H  
ATOM   1861  HD3 ARG B 108      -9.876  -1.912   3.289  1.00  0.00           H  
ATOM   1862  HD3 ARG B 108      -9.876  -1.912   3.289  1.00  0.00           H  
ATOM   1863  HE  ARG B 108     -10.487  -4.489   2.295  1.00  0.00           H  
ATOM   1864  HE  ARG B 108     -10.487  -4.489   2.295  1.00  0.00           H  
ATOM   1865 1HH1 ARG B 108     -12.009  -1.329   2.277  1.00  0.00           H  
ATOM   1866 1HH1 ARG B 108     -12.009  -1.329   2.277  1.00  0.00           H  
ATOM   1867 2HH1 ARG B 108     -12.843  -1.598   0.783  1.00  0.00           H  
ATOM   1868 2HH1 ARG B 108     -12.843  -1.598   0.783  1.00  0.00           H  
ATOM   1869 1HH2 ARG B 108     -11.595  -4.829   0.330  1.00  0.00           H  
ATOM   1870 1HH2 ARG B 108     -11.595  -4.830   0.330  1.00  0.00           H  
ATOM   1871 2HH2 ARG B 108     -12.608  -3.587  -0.324  1.00  0.00           H  
ATOM   1872 2HH2 ARG B 108     -12.608  -3.587  -0.324  1.00  0.00           H  
ATOM   1873  N   PRO B 109      -6.654  -2.339   7.442  1.00  0.00           N  
ATOM   1874  N   PRO B 109      -6.654  -2.339   7.442  1.00  0.00           N  
ATOM   1875  CA  PRO B 109      -6.025  -1.365   8.346  1.00  0.00           C  
ATOM   1876  CA  PRO B 109      -6.025  -1.365   8.346  1.00  0.00           C  
ATOM   1877  C   PRO B 109      -6.551   0.048   8.153  1.00  0.00           C  
ATOM   1878  C   PRO B 109      -6.551   0.048   8.153  1.00  0.00           C  
ATOM   1879  O   PRO B 109      -5.910   0.905   7.589  1.00  0.00           O  
ATOM   1880  O   PRO B 109      -5.910   0.905   7.589  1.00  0.00           O  
ATOM   1881  CB  PRO B 109      -4.531  -1.469   7.987  1.00  0.00           C  
ATOM   1882  CB  PRO B 109      -4.531  -1.469   7.987  1.00  0.00           C  
ATOM   1883  CG  PRO B 109      -4.564  -1.849   6.519  1.00  0.00           C  
ATOM   1884  CG  PRO B 109      -4.564  -1.849   6.520  1.00  0.00           C  
ATOM   1885  CD  PRO B 109      -5.743  -2.756   6.356  1.00  0.00           C  
ATOM   1886  CD  PRO B 109      -5.743  -2.756   6.356  1.00  0.00           C  
ATOM   1887  HA  PRO B 109      -6.237  -1.580   9.404  1.00  0.00           H  
ATOM   1888  HA  PRO B 109      -6.237  -1.580   9.404  1.00  0.00           H  
ATOM   1889  HB2 PRO B 109      -4.004  -0.517   8.150  1.00  0.00           H  
ATOM   1890  HB2 PRO B 109      -4.004  -0.517   8.150  1.00  0.00           H  
ATOM   1891  HB3 PRO B 109      -4.016  -2.229   8.593  1.00  0.00           H  
ATOM   1892  HB3 PRO B 109      -4.016  -2.229   8.594  1.00  0.00           H  
ATOM   1893  HG2 PRO B 109      -4.662  -0.957   5.883  1.00  0.00           H  
ATOM   1894  HG2 PRO B 109      -4.662  -0.957   5.883  1.00  0.00           H  
ATOM   1895  HG3 PRO B 109      -3.634  -2.356   6.222  1.00  0.00           H  
ATOM   1896  HG3 PRO B 109      -3.634  -2.356   6.223  1.00  0.00           H  
ATOM   1897  HD2 PRO B 109      -6.211  -2.638   5.368  1.00  0.00           H  
ATOM   1898  HD2 PRO B 109      -6.211  -2.638   5.368  1.00  0.00           H  
ATOM   1899  HD3 PRO B 109      -5.457  -3.814   6.452  1.00  0.00           H  
ATOM   1900  HD3 PRO B 109      -5.457  -3.814   6.452  1.00  0.00           H  
ATOM   1901  N   LEU B 110      -7.771   0.226   8.616  1.00  0.00           N  
ATOM   1902  N   LEU B 110      -7.771   0.226   8.616  1.00  0.00           N  
ATOM   1903  CA  LEU B 110      -8.467   1.486   8.553  1.00  0.00           C  
ATOM   1904  CA  LEU B 110      -8.467   1.486   8.553  1.00  0.00           C  
ATOM   1905  C   LEU B 110      -8.222   2.298   9.818  1.00  0.00           C  
ATOM   1906  C   LEU B 110      -8.222   2.298   9.818  1.00  0.00           C  
ATOM   1907  O   LEU B 110      -8.252   1.802  10.933  1.00  0.00           O  
ATOM   1908  O   LEU B 110      -8.252   1.802  10.933  1.00  0.00           O  
ATOM   1909  CB  LEU B 110      -9.974   1.239   8.385  1.00  0.00           C  
ATOM   1910  CB  LEU B 110      -9.974   1.239   8.385  1.00  0.00           C  
ATOM   1911  CG  LEU B 110     -10.394   0.537   7.126  1.00  0.00           C  
ATOM   1912  CG  LEU B 110     -10.394   0.537   7.126  1.00  0.00           C  
ATOM   1913  CD1 LEU B 110     -11.864   0.115   7.224  1.00  0.00           C  
ATOM   1914  CD1 LEU B 110     -11.864   0.115   7.225  1.00  0.00           C  
ATOM   1915  CD2 LEU B 110     -10.219   1.404   5.878  1.00  0.00           C  
ATOM   1916  CD2 LEU B 110     -10.219   1.404   5.878  1.00  0.00           C  
ATOM   1917  H   LEU B 110      -8.303  -0.503   9.047  1.00  0.00           H  
ATOM   1918  H   LEU B 110      -8.303  -0.503   9.047  1.00  0.00           H  
ATOM   1919  HA  LEU B 110      -8.088   2.052   7.689  1.00  0.00           H  
ATOM   1920  HA  LEU B 110      -8.088   2.052   7.689  1.00  0.00           H  
ATOM   1921  HB2 LEU B 110     -10.325   0.648   9.244  1.00  0.00           H  
ATOM   1922  HB2 LEU B 110     -10.325   0.648   9.244  1.00  0.00           H  
ATOM   1923  HB3 LEU B 110     -10.491   2.208   8.429  1.00  0.00           H  
ATOM   1924  HB3 LEU B 110     -10.491   2.208   8.429  1.00  0.00           H  
ATOM   1925  HG  LEU B 110      -9.739  -0.342   7.025  1.00  0.00           H  
ATOM   1926  HG  LEU B 110      -9.739  -0.342   7.025  1.00  0.00           H  
ATOM   1927 1HD1 LEU B 110     -12.162  -0.398   6.298  1.00  0.00           H  
ATOM   1928 1HD1 LEU B 110     -12.162  -0.398   6.298  1.00  0.00           H  
ATOM   1929 2HD1 LEU B 110     -11.994  -0.566   8.078  1.00  0.00           H  
ATOM   1930 2HD1 LEU B 110     -11.994  -0.566   8.078  1.00  0.00           H  
ATOM   1931 3HD1 LEU B 110     -12.493   1.006   7.368  1.00  0.00           H  
ATOM   1932 3HD1 LEU B 110     -12.493   1.006   7.368  1.00  0.00           H  
ATOM   1933 1HD2 LEU B 110     -10.542   0.839   4.990  1.00  0.00           H  
ATOM   1934 1HD2 LEU B 110     -10.542   0.839   4.990  1.00  0.00           H  
ATOM   1935 2HD2 LEU B 110     -10.830   2.314   5.975  1.00  0.00           H  
ATOM   1936 2HD2 LEU B 110     -10.830   2.314   5.975  1.00  0.00           H  
ATOM   1937 3HD2 LEU B 110      -9.160   1.683   5.770  1.00  0.00           H  
ATOM   1938 3HD2 LEU B 110      -9.160   1.683   5.770  1.00  0.00           H  
ATOM   1939  N   VAL B 111      -7.973   3.567   9.617  1.00  0.00           N  
ATOM   1940  N   VAL B 111      -7.973   3.567   9.617  1.00  0.00           N  
ATOM   1941  CA  VAL B 111      -7.758   4.502  10.702  1.00  0.00           C  
ATOM   1942  CA  VAL B 111      -7.758   4.502  10.702  1.00  0.00           C  
ATOM   1943  C   VAL B 111      -8.559   5.780  10.434  1.00  0.00           C  
ATOM   1944  C   VAL B 111      -8.559   5.780  10.434  1.00  0.00           C  
ATOM   1945  O   VAL B 111      -9.033   6.007   9.316  1.00  0.00           O  
ATOM   1946  O   VAL B 111      -9.033   6.007   9.316  1.00  0.00           O  
ATOM   1947  CB  VAL B 111      -6.282   4.859  10.898  1.00  0.00           C  
ATOM   1948  CB  VAL B 111      -6.282   4.859  10.899  1.00  0.00           C  
ATOM   1949  CG1 VAL B 111      -5.443   3.629  11.240  1.00  0.00           C  
ATOM   1950  CG1 VAL B 111      -5.443   3.629  11.240  1.00  0.00           C  
ATOM   1951  CG2 VAL B 111      -5.702   5.574   9.691  1.00  0.00           C  
ATOM   1952  CG2 VAL B 111      -5.702   5.574   9.691  1.00  0.00           C  
ATOM   1953  H   VAL B 111      -7.914   3.979   8.708  1.00  0.00           H  
ATOM   1954  H   VAL B 111      -7.914   3.979   8.708  1.00  0.00           H  
ATOM   1955  HA  VAL B 111      -8.098   4.011  11.626  1.00  0.00           H  
ATOM   1956  HA  VAL B 111      -8.098   4.011  11.626  1.00  0.00           H  
ATOM   1957  HB  VAL B 111      -6.242   5.550  11.753  1.00  0.00           H  
ATOM   1958  HB  VAL B 111      -6.242   5.550  11.753  1.00  0.00           H  
ATOM   1959 1HG1 VAL B 111      -4.392   3.927  11.373  1.00  0.00           H  
ATOM   1960 1HG1 VAL B 111      -4.392   3.927  11.373  1.00  0.00           H  
ATOM   1961 2HG1 VAL B 111      -5.816   3.177  12.171  1.00  0.00           H  
ATOM   1962 2HG1 VAL B 111      -5.816   3.177  12.171  1.00  0.00           H  
ATOM   1963 3HG1 VAL B 111      -5.516   2.897  10.422  1.00  0.00           H  
ATOM   1964 3HG1 VAL B 111      -5.516   2.897  10.422  1.00  0.00           H  
ATOM   1965 1HG2 VAL B 111      -4.644   5.811   9.878  1.00  0.00           H  
ATOM   1966 1HG2 VAL B 111      -4.644   5.811   9.878  1.00  0.00           H  
ATOM   1967 2HG2 VAL B 111      -5.782   4.926   8.806  1.00  0.00           H  
ATOM   1968 2HG2 VAL B 111      -5.782   4.926   8.806  1.00  0.00           H  
ATOM   1969 3HG2 VAL B 111      -6.259   6.506   9.514  1.00  0.00           H  
ATOM   1970 3HG2 VAL B 111      -6.259   6.506   9.514  1.00  0.00           H  
ATOM   1971  N   THR B 112      -8.679   6.591  11.468  1.00  0.00           N  
ATOM   1972  N   THR B 112      -8.679   6.591  11.469  1.00  0.00           N  
ATOM   1973  CA  THR B 112      -9.231   7.934  11.271  1.00  0.00           C  
ATOM   1974  CA  THR B 112      -9.231   7.934  11.271  1.00  0.00           C  
ATOM   1975  C   THR B 112      -8.119   8.917  10.946  1.00  0.00           C  
ATOM   1976  C   THR B 112      -8.119   8.917  10.946  1.00  0.00           C  
ATOM   1977  O   THR B 112      -7.072   8.922  11.603  1.00  0.00           O  
ATOM   1978  O   THR B 112      -7.072   8.922  11.604  1.00  0.00           O  
ATOM   1979  CB  THR B 112     -10.001   8.364  12.533  1.00  0.00           C  
ATOM   1980  CB  THR B 112     -10.001   8.364  12.533  1.00  0.00           C  
ATOM   1981  CG2 THR B 112     -10.684   9.704  12.279  1.00  0.00           C  
ATOM   1982  CG2 THR B 112     -10.684   9.704  12.279  1.00  0.00           C  
ATOM   1983  OG1 THR B 112     -10.991   7.391  12.854  1.00  0.00           O  
ATOM   1984  OG1 THR B 112     -10.991   7.391  12.854  1.00  0.00           O  
ATOM   1985  H   THR B 112      -8.420   6.367  12.408  1.00  0.00           H  
ATOM   1986  H   THR B 112      -8.420   6.367  12.408  1.00  0.00           H  
ATOM   1987  HA  THR B 112      -9.929   7.922  10.420  1.00  0.00           H  
ATOM   1988  HA  THR B 112      -9.929   7.922  10.420  1.00  0.00           H  
ATOM   1989  HB  THR B 112      -9.293   8.455  13.370  1.00  0.00           H  
ATOM   1990  HB  THR B 112      -9.293   8.455  13.370  1.00  0.00           H  
ATOM   1991  HG1 THR B 112     -11.533   7.185  12.039  1.00  0.00           H  
ATOM   1992  HG1 THR B 112     -11.533   7.185  12.040  1.00  0.00           H  
ATOM   1993 1HG2 THR B 112     -11.235  10.012  13.181  1.00  0.00           H  
ATOM   1994 1HG2 THR B 112     -11.235  10.012  13.181  1.00  0.00           H  
ATOM   1995 2HG2 THR B 112      -9.926  10.463  12.036  1.00  0.00           H  
ATOM   1996 2HG2 THR B 112      -9.926  10.463  12.036  1.00  0.00           H  
ATOM   1997 3HG2 THR B 112     -11.386   9.605  11.438  1.00  0.00           H  
ATOM   1998 3HG2 THR B 112     -11.386   9.605  11.438  1.00  0.00           H  
ATOM   1999  N   ILE B 113      -8.385   9.732   9.936  1.00  0.00           N  
ATOM   2000  N   ILE B 113      -8.385   9.732   9.936  1.00  0.00           N  
ATOM   2001  CA  ILE B 113      -7.532  10.851   9.590  1.00  0.00           C  
ATOM   2002  CA  ILE B 113      -7.532  10.851   9.590  1.00  0.00           C  
ATOM   2003  C   ILE B 113      -8.296  12.168   9.799  1.00  0.00           C  
ATOM   2004  C   ILE B 113      -8.296  12.168   9.799  1.00  0.00           C  
ATOM   2005  O   ILE B 113      -9.536  12.162   9.876  1.00  0.00           O  
ATOM   2006  O   ILE B 113      -9.536  12.162   9.876  1.00  0.00           O  
ATOM   2007  CB  ILE B 113      -7.044  10.773   8.126  1.00  0.00           C  
ATOM   2008  CB  ILE B 113      -7.044  10.772   8.126  1.00  0.00           C  
ATOM   2009  CG1 ILE B 113      -8.161  10.949   7.098  1.00  0.00           C  
ATOM   2010  CG1 ILE B 113      -8.161  10.949   7.098  1.00  0.00           C  
ATOM   2011  CG2 ILE B 113      -6.290   9.453   7.922  1.00  0.00           C  
ATOM   2012  CG2 ILE B 113      -6.290   9.453   7.922  1.00  0.00           C  
ATOM   2013  CD1 ILE B 113      -7.707  11.120   5.673  1.00  0.00           C  
ATOM   2014  CD1 ILE B 113      -7.708  11.120   5.673  1.00  0.00           C  
ATOM   2015  H   ILE B 113      -9.186   9.635   9.345  1.00  0.00           H  
ATOM   2016  H   ILE B 113      -9.186   9.635   9.345  1.00  0.00           H  
ATOM   2017  HA  ILE B 113      -6.650  10.813  10.246  1.00  0.00           H  
ATOM   2018  HA  ILE B 113      -6.650  10.813  10.246  1.00  0.00           H  
ATOM   2019  HB  ILE B 113      -6.365  11.621   7.953  1.00  0.00           H  
ATOM   2020  HB  ILE B 113      -6.365  11.621   7.954  1.00  0.00           H  
ATOM   2021 2HG1 ILE B 113      -8.825  10.074   7.150  1.00  0.00           H  
ATOM   2022 2HG1 ILE B 113      -8.825  10.074   7.150  1.00  0.00           H  
ATOM   2023 3HG1 ILE B 113      -8.761  11.826   7.381  1.00  0.00           H  
ATOM   2024 3HG1 ILE B 113      -8.761  11.826   7.381  1.00  0.00           H  
ATOM   2025 1HG2 ILE B 113      -5.938   9.388   6.882  1.00  0.00           H  
ATOM   2026 1HG2 ILE B 113      -5.938   9.388   6.882  1.00  0.00           H  
ATOM   2027 2HG2 ILE B 113      -5.427   9.414   8.604  1.00  0.00           H  
ATOM   2028 2HG2 ILE B 113      -5.427   9.414   8.604  1.00  0.00           H  
ATOM   2029 3HG2 ILE B 113      -6.963   8.610   8.134  1.00  0.00           H  
ATOM   2030 3HG2 ILE B 113      -6.963   8.609   8.135  1.00  0.00           H  
ATOM   2031 1HD1 ILE B 113      -8.585  11.238   5.020  1.00  0.00           H  
ATOM   2032 1HD1 ILE B 113      -8.586  11.238   5.020  1.00  0.00           H  
ATOM   2033 2HD1 ILE B 113      -7.070  12.014   5.595  1.00  0.00           H  
ATOM   2034 2HD1 ILE B 113      -7.070  12.014   5.595  1.00  0.00           H  
ATOM   2035 3HD1 ILE B 113      -7.135  10.233   5.361  1.00  0.00           H  
ATOM   2036 3HD1 ILE B 113      -7.135  10.233   5.361  1.00  0.00           H  
ATOM   2037  N   LYS B 114      -7.564  13.254   9.884  1.00  0.00           N  
ATOM   2038  N   LYS B 114      -7.564  13.254   9.884  1.00  0.00           N  
ATOM   2039  CA  LYS B 114      -8.168  14.591   9.964  1.00  0.00           C  
ATOM   2040  CA  LYS B 114      -8.168  14.591   9.964  1.00  0.00           C  
ATOM   2041  C   LYS B 114      -7.499  15.448   8.875  1.00  0.00           C  
ATOM   2042  C   LYS B 114      -7.500  15.448   8.876  1.00  0.00           C  
ATOM   2043  O   LYS B 114      -6.271  15.552   8.800  1.00  0.00           O  
ATOM   2044  O   LYS B 114      -6.271  15.552   8.800  1.00  0.00           O  
ATOM   2045  CB  LYS B 114      -8.017  15.264  11.310  1.00  0.00           C  
ATOM   2046  CB  LYS B 114      -8.017  15.264  11.310  1.00  0.00           C  
ATOM   2047  CG  LYS B 114      -8.754  16.583  11.416  1.00  0.00           C  
ATOM   2048  CG  LYS B 114      -8.754  16.582  11.416  1.00  0.00           C  
ATOM   2049  CD  LYS B 114      -8.888  17.136  12.809  1.00  0.00           C  
ATOM   2050  CD  LYS B 114      -8.888  17.136  12.809  1.00  0.00           C  
ATOM   2051  CE  LYS B 114      -7.598  17.448  13.500  1.00  0.00           C  
ATOM   2052  CE  LYS B 114      -7.598  17.448  13.500  1.00  0.00           C  
ATOM   2053  NZ  LYS B 114      -7.875  18.126  14.833  1.00  0.00           N1+
ATOM   2054  NZ  LYS B 114      -7.875  18.126  14.833  1.00  0.00           N1+
ATOM   2055  H   LYS B 114      -6.564  13.252   9.901  1.00  0.00           H  
ATOM   2056  H   LYS B 114      -6.564  13.252   9.901  1.00  0.00           H  
ATOM   2057  HA  LYS B 114      -9.253  14.486   9.818  1.00  0.00           H  
ATOM   2058  HA  LYS B 114      -9.253  14.486   9.818  1.00  0.00           H  
ATOM   2059  HB2 LYS B 114      -8.385  14.585  12.092  1.00  0.00           H  
ATOM   2060  HB2 LYS B 114      -8.385  14.585  12.092  1.00  0.00           H  
ATOM   2061  HB3 LYS B 114      -6.949  15.434  11.508  1.00  0.00           H  
ATOM   2062  HB3 LYS B 114      -6.949  15.433  11.508  1.00  0.00           H  
ATOM   2063  HG2 LYS B 114      -8.233  17.325  10.793  1.00  0.00           H  
ATOM   2064  HG2 LYS B 114      -8.233  17.325  10.793  1.00  0.00           H  
ATOM   2065  HG3 LYS B 114      -9.760  16.456  10.992  1.00  0.00           H  
ATOM   2066  HG3 LYS B 114      -9.760  16.456  10.992  1.00  0.00           H  
ATOM   2067  HD2 LYS B 114      -9.493  18.054  12.764  1.00  0.00           H  
ATOM   2068  HD2 LYS B 114      -9.493  18.054  12.765  1.00  0.00           H  
ATOM   2069  HD3 LYS B 114      -9.447  16.413  13.421  1.00  0.00           H  
ATOM   2070  HD3 LYS B 114      -9.447  16.412  13.421  1.00  0.00           H  
ATOM   2071  HE2 LYS B 114      -7.024  16.524  13.660  1.00  0.00           H  
ATOM   2072  HE2 LYS B 114      -7.024  16.524  13.660  1.00  0.00           H  
ATOM   2073  HE3 LYS B 114      -6.981  18.104  12.867  1.00  0.00           H  
ATOM   2074  HE3 LYS B 114      -6.981  18.104  12.867  1.00  0.00           H  
ATOM   2075  HZ1 LYS B 114      -7.024  18.199  15.354  1.00  0.00           H  
ATOM   2076  HZ1 LYS B 114      -7.024  18.199  15.354  1.00  0.00           H  
ATOM   2077  HZ2 LYS B 114      -8.247  19.040  14.672  1.00  0.00           H  
ATOM   2078  HZ2 LYS B 114      -8.247  19.040  14.672  1.00  0.00           H  
ATOM   2079  HZ3 LYS B 114      -8.537  17.583  15.351  1.00  0.00           H  
ATOM   2080  HZ3 LYS B 114      -8.537  17.583  15.352  1.00  0.00           H  
ATOM   2081  N   ILE B 115      -8.349  16.007   8.041  1.00  0.00           N  
ATOM   2082  N   ILE B 115      -8.349  16.007   8.041  1.00  0.00           N  
ATOM   2083  CA  ILE B 115      -7.914  16.853   6.927  1.00  0.00           C  
ATOM   2084  CA  ILE B 115      -7.914  16.853   6.927  1.00  0.00           C  
ATOM   2085  C   ILE B 115      -8.961  17.924   6.726  1.00  0.00           C  
ATOM   2086  C   ILE B 115      -8.961  17.924   6.726  1.00  0.00           C  
ATOM   2087  O   ILE B 115     -10.150  17.608   6.780  1.00  0.00           O  
ATOM   2088  O   ILE B 115     -10.150  17.608   6.781  1.00  0.00           O  
ATOM   2089  CB  ILE B 115      -7.613  16.003   5.668  1.00  0.00           C  
ATOM   2090  CB  ILE B 115      -7.613  16.003   5.668  1.00  0.00           C  
ATOM   2091  CG1 ILE B 115      -6.991  16.886   4.581  1.00  0.00           C  
ATOM   2092  CG1 ILE B 115      -6.991  16.886   4.581  1.00  0.00           C  
ATOM   2093  CG2 ILE B 115      -8.790  15.150   5.233  1.00  0.00           C  
ATOM   2094  CG2 ILE B 115      -8.790  15.150   5.233  1.00  0.00           C  
ATOM   2095  CD1 ILE B 115      -6.482  16.064   3.397  1.00  0.00           C  
ATOM   2096  CD1 ILE B 115      -6.482  16.064   3.397  1.00  0.00           C  
ATOM   2097  H   ILE B 115      -9.341  15.896   8.106  1.00  0.00           H  
ATOM   2098  H   ILE B 115      -9.341  15.896   8.106  1.00  0.00           H  
ATOM   2099  HA  ILE B 115      -6.960  17.354   7.150  1.00  0.00           H  
ATOM   2100  HA  ILE B 115      -6.960  17.354   7.150  1.00  0.00           H  
ATOM   2101  HB  ILE B 115      -6.853  15.247   5.916  1.00  0.00           H  
ATOM   2102  HB  ILE B 115      -6.853  15.247   5.916  1.00  0.00           H  
ATOM   2103 2HG1 ILE B 115      -7.737  17.612   4.227  1.00  0.00           H  
ATOM   2104 2HG1 ILE B 115      -7.738  17.612   4.227  1.00  0.00           H  
ATOM   2105 3HG1 ILE B 115      -6.158  17.463   5.009  1.00  0.00           H  
ATOM   2106 3HG1 ILE B 115      -6.158  17.463   5.009  1.00  0.00           H  
ATOM   2107 1HG2 ILE B 115      -8.514  14.573   4.338  1.00  0.00           H  
ATOM   2108 1HG2 ILE B 115      -8.514  14.573   4.339  1.00  0.00           H  
ATOM   2109 2HG2 ILE B 115      -9.063  14.459   6.044  1.00  0.00           H  
ATOM   2110 2HG2 ILE B 115      -9.063  14.459   6.044  1.00  0.00           H  
ATOM   2111 3HG2 ILE B 115      -9.647  15.798   5.000  1.00  0.00           H  
ATOM   2112 3HG2 ILE B 115      -9.647  15.798   5.001  1.00  0.00           H  
ATOM   2113 1HD1 ILE B 115      -6.046  16.737   2.644  1.00  0.00           H  
ATOM   2114 1HD1 ILE B 115      -6.046  16.737   2.644  1.00  0.00           H  
ATOM   2115 2HD1 ILE B 115      -5.715  15.356   3.744  1.00  0.00           H  
ATOM   2116 2HD1 ILE B 115      -5.715  15.356   3.744  1.00  0.00           H  
ATOM   2117 3HD1 ILE B 115      -7.319  15.508   2.950  1.00  0.00           H  
ATOM   2118 3HD1 ILE B 115      -7.319  15.508   2.950  1.00  0.00           H  
ATOM   2119  N   GLY B 116      -8.582  19.166   6.540  1.00  0.00           N  
ATOM   2120  N   GLY B 116      -8.582  19.166   6.540  1.00  0.00           N  
ATOM   2121  CA  GLY B 116      -9.505  20.271   6.445  1.00  0.00           C  
ATOM   2122  CA  GLY B 116      -9.505  20.271   6.445  1.00  0.00           C  
ATOM   2123  C   GLY B 116     -10.455  20.389   7.627  1.00  0.00           C  
ATOM   2124  C   GLY B 116     -10.455  20.389   7.627  1.00  0.00           C  
ATOM   2125  O   GLY B 116     -11.601  20.815   7.492  1.00  0.00           O  
ATOM   2126  O   GLY B 116     -11.601  20.815   7.492  1.00  0.00           O  
ATOM   2127  H   GLY B 116      -7.624  19.437   6.451  1.00  0.00           H  
ATOM   2128  H   GLY B 116      -7.624  19.437   6.451  1.00  0.00           H  
ATOM   2129  HA2 GLY B 116      -8.933  21.206   6.353  1.00  0.00           H  
ATOM   2130  HA2 GLY B 116      -8.934  21.206   6.353  1.00  0.00           H  
ATOM   2131  HA3 GLY B 116     -10.096  20.164   5.524  1.00  0.00           H  
ATOM   2132  HA3 GLY B 116     -10.096  20.164   5.524  1.00  0.00           H  
ATOM   2133  N   GLY B 117     -10.040  19.985   8.821  1.00  0.00           N  
ATOM   2134  N   GLY B 117     -10.041  19.985   8.821  1.00  0.00           N  
ATOM   2135  CA  GLY B 117     -10.853  20.069  10.020  1.00  0.00           C  
ATOM   2136  CA  GLY B 117     -10.853  20.069  10.021  1.00  0.00           C  
ATOM   2137  C   GLY B 117     -11.853  18.939  10.154  1.00  0.00           C  
ATOM   2138  C   GLY B 117     -11.853  18.939  10.154  1.00  0.00           C  
ATOM   2139  O   GLY B 117     -12.611  18.921  11.126  1.00  0.00           O  
ATOM   2140  O   GLY B 117     -12.611  18.921  11.126  1.00  0.00           O  
ATOM   2141  H   GLY B 117      -9.134  19.592   8.979  1.00  0.00           H  
ATOM   2142  H   GLY B 117      -9.134  19.592   8.979  1.00  0.00           H  
ATOM   2143  HA2 GLY B 117     -10.194  20.071  10.901  1.00  0.00           H  
ATOM   2144  HA2 GLY B 117     -10.194  20.071  10.901  1.00  0.00           H  
ATOM   2145  HA3 GLY B 117     -11.393  21.027  10.021  1.00  0.00           H  
ATOM   2146  HA3 GLY B 117     -11.393  21.027  10.021  1.00  0.00           H  
ATOM   2147  N   GLN B 118     -11.873  17.982   9.221  1.00  0.00           N  
ATOM   2148  N   GLN B 118     -11.873  17.982   9.221  1.00  0.00           N  
ATOM   2149  CA  GLN B 118     -12.884  16.925   9.243  1.00  0.00           C  
ATOM   2150  CA  GLN B 118     -12.884  16.925   9.243  1.00  0.00           C  
ATOM   2151  C   GLN B 118     -12.241  15.567   9.393  1.00  0.00           C  
ATOM   2152  C   GLN B 118     -12.241  15.567   9.393  1.00  0.00           C  
ATOM   2153  O   GLN B 118     -11.157  15.282   8.879  1.00  0.00           O  
ATOM   2154  O   GLN B 118     -11.157  15.282   8.879  1.00  0.00           O  
ATOM   2155  CB  GLN B 118     -13.733  16.892   7.968  1.00  0.00           C  
ATOM   2156  CB  GLN B 118     -13.733  16.892   7.968  1.00  0.00           C  
ATOM   2157  CG  GLN B 118     -14.518  18.183   7.850  1.00  0.00           C  
ATOM   2158  CG  GLN B 118     -14.518  18.183   7.850  1.00  0.00           C  
ATOM   2159  CD  GLN B 118     -15.461  18.446   9.016  1.00  0.00           C  
ATOM   2160  CD  GLN B 118     -15.461  18.446   9.016  1.00  0.00           C  
ATOM   2161  NE2 GLN B 118     -15.646  19.611   9.442  1.00  0.00           N  
ATOM   2162  NE2 GLN B 118     -15.646  19.611   9.443  1.00  0.00           N  
ATOM   2163  OE1 GLN B 118     -16.100  17.422   9.582  1.00  0.00           O  
ATOM   2164  OE1 GLN B 118     -16.100  17.422   9.582  1.00  0.00           O  
ATOM   2165  H   GLN B 118     -11.221  17.920   8.465  1.00  0.00           H  
ATOM   2166  H   GLN B 118     -11.221  17.919   8.465  1.00  0.00           H  
ATOM   2167  HA  GLN B 118     -13.532  17.154  10.103  1.00  0.00           H  
ATOM   2168  HA  GLN B 118     -13.532  17.154  10.103  1.00  0.00           H  
ATOM   2169  HB2 GLN B 118     -13.087  16.760   7.087  1.00  0.00           H  
ATOM   2170  HB2 GLN B 118     -13.087  16.760   7.087  1.00  0.00           H  
ATOM   2171  HB3 GLN B 118     -14.420  16.033   7.993  1.00  0.00           H  
ATOM   2172  HB3 GLN B 118     -14.420  16.033   7.993  1.00  0.00           H  
ATOM   2173  HG2 GLN B 118     -13.811  19.023   7.767  1.00  0.00           H  
ATOM   2174  HG2 GLN B 118     -13.811  19.023   7.767  1.00  0.00           H  
ATOM   2175  HG3 GLN B 118     -15.102  18.161   6.918  1.00  0.00           H  
ATOM   2176  HG3 GLN B 118     -15.102  18.161   6.918  1.00  0.00           H  
ATOM   2177 1HE2 GLN B 118     -16.272  19.771  10.205  1.00  0.00           H  
ATOM   2178 1HE2 GLN B 118     -16.272  19.770  10.205  1.00  0.00           H  
ATOM   2179 2HE2 GLN B 118     -15.167  20.381   9.019  1.00  0.00           H  
ATOM   2180 2HE2 GLN B 118     -15.167  20.381   9.019  1.00  0.00           H  
ATOM   2181  N   LEU B 119     -12.955  14.710  10.104  1.00  0.00           N  
ATOM   2182  N   LEU B 119     -12.955  14.710  10.104  1.00  0.00           N  
ATOM   2183  CA  LEU B 119     -12.545  13.347  10.324  1.00  0.00           C  
ATOM   2184  CA  LEU B 119     -12.545  13.347  10.324  1.00  0.00           C  
ATOM   2185  C   LEU B 119     -13.028  12.474   9.176  1.00  0.00           C  
ATOM   2186  C   LEU B 119     -13.029  12.474   9.176  1.00  0.00           C  
ATOM   2187  O   LEU B 119     -14.162  12.598   8.775  1.00  0.00           O  
ATOM   2188  O   LEU B 119     -14.162  12.598   8.775  1.00  0.00           O  
ATOM   2189  CB  LEU B 119     -13.113  12.832  11.638  1.00  0.00           C  
ATOM   2190  CB  LEU B 119     -13.113  12.832  11.638  1.00  0.00           C  
ATOM   2191  CG  LEU B 119     -12.600  13.556  12.876  1.00  0.00           C  
ATOM   2192  CG  LEU B 119     -12.600  13.556  12.876  1.00  0.00           C  
ATOM   2193  CD1 LEU B 119     -13.135  12.823  14.116  1.00  0.00           C  
ATOM   2194  CD1 LEU B 119     -13.135  12.823  14.116  1.00  0.00           C  
ATOM   2195  CD2 LEU B 119     -11.073  13.676  12.906  1.00  0.00           C  
ATOM   2196  CD2 LEU B 119     -11.073  13.676  12.907  1.00  0.00           C  
ATOM   2197  H   LEU B 119     -13.825  14.945  10.537  1.00  0.00           H  
ATOM   2198  H   LEU B 119     -13.825  14.945  10.537  1.00  0.00           H  
ATOM   2199  HA  LEU B 119     -11.446  13.309  10.372  1.00  0.00           H  
ATOM   2200  HA  LEU B 119     -11.446  13.309  10.372  1.00  0.00           H  
ATOM   2201  HB2 LEU B 119     -14.209  12.917  11.607  1.00  0.00           H  
ATOM   2202  HB2 LEU B 119     -14.209  12.917  11.607  1.00  0.00           H  
ATOM   2203  HB3 LEU B 119     -12.875  11.762  11.731  1.00  0.00           H  
ATOM   2204  HB3 LEU B 119     -12.875  11.762  11.731  1.00  0.00           H  
ATOM   2205  HG  LEU B 119     -12.970  14.592  12.859  1.00  0.00           H  
ATOM   2206  HG  LEU B 119     -12.970  14.592  12.859  1.00  0.00           H  
ATOM   2207 1HD1 LEU B 119     -12.776  13.329  15.025  1.00  0.00           H  
ATOM   2208 1HD1 LEU B 119     -12.776  13.329  15.025  1.00  0.00           H  
ATOM   2209 2HD1 LEU B 119     -14.235  12.831  14.102  1.00  0.00           H  
ATOM   2210 2HD1 LEU B 119     -14.235  12.831  14.102  1.00  0.00           H  
ATOM   2211 3HD1 LEU B 119     -12.776  11.783  14.111  1.00  0.00           H  
ATOM   2212 3HD1 LEU B 119     -12.776  11.783  14.111  1.00  0.00           H  
ATOM   2213 1HD2 LEU B 119     -10.765  14.206  13.820  1.00  0.00           H  
ATOM   2214 1HD2 LEU B 119     -10.765  14.206  13.820  1.00  0.00           H  
ATOM   2215 2HD2 LEU B 119     -10.626  12.671  12.897  1.00  0.00           H  
ATOM   2216 2HD2 LEU B 119     -10.626  12.671  12.897  1.00  0.00           H  
ATOM   2217 3HD2 LEU B 119     -10.731  14.237  12.024  1.00  0.00           H  
ATOM   2218 3HD2 LEU B 119     -10.731  14.237  12.025  1.00  0.00           H  
ATOM   2219  N   LYS B 120     -12.152  11.593   8.672  1.00  0.00           N  
ATOM   2220  N   LYS B 120     -12.152  11.593   8.673  1.00  0.00           N  
ATOM   2221  CA  LYS B 120     -12.476  10.647   7.613  1.00  0.00           C  
ATOM   2222  CA  LYS B 120     -12.476  10.647   7.613  1.00  0.00           C  
ATOM   2223  C   LYS B 120     -11.817   9.325   7.935  1.00  0.00           C  
ATOM   2224  C   LYS B 120     -11.817   9.325   7.935  1.00  0.00           C  
ATOM   2225  O   LYS B 120     -10.836   9.265   8.642  1.00  0.00           O  
ATOM   2226  O   LYS B 120     -10.836   9.265   8.642  1.00  0.00           O  
ATOM   2227  CB  LYS B 120     -12.004  11.162   6.248  1.00  0.00           C  
ATOM   2228  CB  LYS B 120     -12.004  11.162   6.248  1.00  0.00           C  
ATOM   2229  CG  LYS B 120     -12.578  12.517   5.836  1.00  0.00           C  
ATOM   2230  CG  LYS B 120     -12.578  12.517   5.836  1.00  0.00           C  
ATOM   2231  CD  LYS B 120     -11.949  13.086   4.584  1.00  0.00           C  
ATOM   2232  CD  LYS B 120     -11.949  13.086   4.584  1.00  0.00           C  
ATOM   2233  CE  LYS B 120     -12.209  14.446   4.041  1.00  0.00           C  
ATOM   2234  CE  LYS B 120     -12.209  14.446   4.041  1.00  0.00           C  
ATOM   2235  NZ  LYS B 120     -13.431  14.650   3.256  1.00  0.00           N1+
ATOM   2236  NZ  LYS B 120     -13.431  14.649   3.256  1.00  0.00           N1+
ATOM   2237  H   LYS B 120     -11.206  11.524   8.992  1.00  0.00           H  
ATOM   2238  H   LYS B 120     -11.206  11.524   8.992  1.00  0.00           H  
ATOM   2239  HA  LYS B 120     -13.568  10.522   7.557  1.00  0.00           H  
ATOM   2240  HA  LYS B 120     -13.568  10.522   7.557  1.00  0.00           H  
ATOM   2241  HB2 LYS B 120     -10.906  11.233   6.260  1.00  0.00           H  
ATOM   2242  HB2 LYS B 120     -10.906  11.233   6.260  1.00  0.00           H  
ATOM   2243  HB3 LYS B 120     -12.269  10.420   5.482  1.00  0.00           H  
ATOM   2244  HB3 LYS B 120     -12.269  10.420   5.482  1.00  0.00           H  
ATOM   2245  HG2 LYS B 120     -13.661  12.413   5.677  1.00  0.00           H  
ATOM   2246  HG2 LYS B 120     -13.661  12.413   5.677  1.00  0.00           H  
ATOM   2247  HG3 LYS B 120     -12.441  13.231   6.662  1.00  0.00           H  
ATOM   2248  HG3 LYS B 120     -12.441  13.231   6.662  1.00  0.00           H  
ATOM   2249  HD2 LYS B 120     -10.861  13.026   4.738  1.00  0.00           H  
ATOM   2250  HD2 LYS B 120     -10.861  13.026   4.738  1.00  0.00           H  
ATOM   2251  HD3 LYS B 120     -12.198  12.385   3.775  1.00  0.00           H  
ATOM   2252  HD3 LYS B 120     -12.199  12.385   3.775  1.00  0.00           H  
ATOM   2253  HE2 LYS B 120     -12.230  15.148   4.887  1.00  0.00           H  
ATOM   2254  HE2 LYS B 120     -12.231  15.148   4.887  1.00  0.00           H  
ATOM   2255  HE3 LYS B 120     -11.352  14.728   3.411  1.00  0.00           H  
ATOM   2256  HE3 LYS B 120     -11.352  14.728   3.412  1.00  0.00           H  
ATOM   2257  HZ1 LYS B 120     -13.653  15.624   3.231  1.00  0.00           H  
ATOM   2258  HZ1 LYS B 120     -13.653  15.624   3.231  1.00  0.00           H  
ATOM   2259  HZ2 LYS B 120     -13.288  14.317   2.324  1.00  0.00           H  
ATOM   2260  HZ2 LYS B 120     -13.288  14.317   2.324  1.00  0.00           H  
ATOM   2261  HZ3 LYS B 120     -14.186  14.145   3.676  1.00  0.00           H  
ATOM   2262  HZ3 LYS B 120     -14.186  14.145   3.676  1.00  0.00           H  
ATOM   2263  N   GLU B 121     -12.347   8.252   7.320  1.00  0.00           N  
ATOM   2264  N   GLU B 121     -12.347   8.252   7.320  1.00  0.00           N  
ATOM   2265  CA  GLU B 121     -11.687   6.961   7.445  1.00  0.00           C  
ATOM   2266  CA  GLU B 121     -11.687   6.961   7.445  1.00  0.00           C  
ATOM   2267  C   GLU B 121     -10.791   6.725   6.241  1.00  0.00           C  
ATOM   2268  C   GLU B 121     -10.791   6.725   6.241  1.00  0.00           C  
ATOM   2269  O   GLU B 121     -11.150   7.080   5.101  1.00  0.00           O  
ATOM   2270  O   GLU B 121     -11.150   7.080   5.101  1.00  0.00           O  
ATOM   2271  CB  GLU B 121     -12.679   5.815   7.583  1.00  0.00           C  
ATOM   2272  CB  GLU B 121     -12.679   5.815   7.584  1.00  0.00           C  
ATOM   2273  CG  GLU B 121     -13.550   5.926   8.815  1.00  0.00           C  
ATOM   2274  CG  GLU B 121     -13.550   5.926   8.815  1.00  0.00           C  
ATOM   2275  CD  GLU B 121     -12.846   5.753  10.151  1.00  0.00           C  
ATOM   2276  CD  GLU B 121     -12.846   5.753  10.151  1.00  0.00           C  
ATOM   2277  OE1 GLU B 121     -12.513   4.587  10.501  1.00  0.00           O  
ATOM   2278  OE1 GLU B 121     -12.513   4.587  10.501  1.00  0.00           O  
ATOM   2279  OE2 GLU B 121     -12.653   6.760  10.867  1.00  0.00           O1-
ATOM   2280  OE2 GLU B 121     -12.653   6.760  10.867  1.00  0.00           O1-
ATOM   2281  H   GLU B 121     -13.180   8.258   6.766  1.00  0.00           H  
ATOM   2282  H   GLU B 121     -13.180   8.258   6.766  1.00  0.00           H  
ATOM   2283  HA  GLU B 121     -11.085   6.986   8.365  1.00  0.00           H  
ATOM   2284  HA  GLU B 121     -11.085   6.986   8.365  1.00  0.00           H  
ATOM   2285  HB2 GLU B 121     -13.321   5.784   6.691  1.00  0.00           H  
ATOM   2286  HB2 GLU B 121     -13.321   5.784   6.691  1.00  0.00           H  
ATOM   2287  HB3 GLU B 121     -12.128   4.864   7.617  1.00  0.00           H  
ATOM   2288  HB3 GLU B 121     -12.128   4.864   7.617  1.00  0.00           H  
ATOM   2289  HG2 GLU B 121     -14.038   6.911   8.806  1.00  0.00           H  
ATOM   2290  HG2 GLU B 121     -14.038   6.911   8.806  1.00  0.00           H  
ATOM   2291  HG3 GLU B 121     -14.347   5.171   8.743  1.00  0.00           H  
ATOM   2292  HG3 GLU B 121     -14.347   5.171   8.743  1.00  0.00           H  
ATOM   2293  N   ALA B 122      -9.629   6.132   6.457  1.00  0.00           N  
ATOM   2294  N   ALA B 122      -9.629   6.132   6.457  1.00  0.00           N  
ATOM   2295  CA  ALA B 122      -8.685   5.900   5.405  1.00  0.00           C  
ATOM   2296  CA  ALA B 122      -8.685   5.900   5.405  1.00  0.00           C  
ATOM   2297  C   ALA B 122      -7.909   4.602   5.670  1.00  0.00           C  
ATOM   2298  C   ALA B 122      -7.910   4.602   5.671  1.00  0.00           C  
ATOM   2299  O   ALA B 122      -7.691   4.173   6.808  1.00  0.00           O  
ATOM   2300  O   ALA B 122      -7.691   4.173   6.808  1.00  0.00           O  
ATOM   2301  CB  ALA B 122      -7.684   7.036   5.249  1.00  0.00           C  
ATOM   2302  CB  ALA B 122      -7.684   7.036   5.249  1.00  0.00           C  
ATOM   2303  H   ALA B 122      -9.330   5.809   7.355  1.00  0.00           H  
ATOM   2304  H   ALA B 122      -9.330   5.809   7.355  1.00  0.00           H  
ATOM   2305  HA  ALA B 122      -9.268   5.828   4.475  1.00  0.00           H  
ATOM   2306  HA  ALA B 122      -9.268   5.827   4.475  1.00  0.00           H  
ATOM   2307  HB1 ALA B 122      -6.988   6.802   4.430  1.00  0.00           H  
ATOM   2308  HB1 ALA B 122      -6.988   6.802   4.430  1.00  0.00           H  
ATOM   2309  HB2 ALA B 122      -8.220   7.969   5.020  1.00  0.00           H  
ATOM   2310  HB2 ALA B 122      -8.220   7.969   5.020  1.00  0.00           H  
ATOM   2311  HB3 ALA B 122      -7.119   7.159   6.185  1.00  0.00           H  
ATOM   2312  HB3 ALA B 122      -7.120   7.159   6.185  1.00  0.00           H  
ATOM   2313  N   LEU B 123      -7.437   4.024   4.581  1.00  0.00           N  
ATOM   2314  N   LEU B 123      -7.437   4.024   4.581  1.00  0.00           N  
ATOM   2315  CA  LEU B 123      -6.721   2.790   4.542  1.00  0.00           C  
ATOM   2316  CA  LEU B 123      -6.721   2.790   4.542  1.00  0.00           C  
ATOM   2317  C   LEU B 123      -5.207   2.987   4.537  1.00  0.00           C  
ATOM   2318  C   LEU B 123      -5.207   2.987   4.537  1.00  0.00           C  
ATOM   2319  O   LEU B 123      -4.703   3.687   3.670  1.00  0.00           O  
ATOM   2320  O   LEU B 123      -4.703   3.687   3.670  1.00  0.00           O  
ATOM   2321  CB  LEU B 123      -7.133   2.077   3.245  1.00  0.00           C  
ATOM   2322  CB  LEU B 123      -7.133   2.077   3.245  1.00  0.00           C  
ATOM   2323  CG  LEU B 123      -6.599   0.696   2.963  1.00  0.00           C  
ATOM   2324  CG  LEU B 123      -6.599   0.696   2.963  1.00  0.00           C  
ATOM   2325  CD1 LEU B 123      -7.112  -0.305   3.993  1.00  0.00           C  
ATOM   2326  CD1 LEU B 123      -7.112  -0.305   3.994  1.00  0.00           C  
ATOM   2327  CD2 LEU B 123      -7.033   0.253   1.563  1.00  0.00           C  
ATOM   2328  CD2 LEU B 123      -7.033   0.253   1.563  1.00  0.00           C  
ATOM   2329  H   LEU B 123      -7.555   4.428   3.673  1.00  0.00           H  
ATOM   2330  H   LEU B 123      -7.555   4.428   3.673  1.00  0.00           H  
ATOM   2331  HA  LEU B 123      -6.965   2.208   5.443  1.00  0.00           H  
ATOM   2332  HA  LEU B 123      -6.965   2.208   5.443  1.00  0.00           H  
ATOM   2333  HB2 LEU B 123      -8.231   2.016   3.236  1.00  0.00           H  
ATOM   2334  HB2 LEU B 123      -8.231   2.016   3.236  1.00  0.00           H  
ATOM   2335  HB3 LEU B 123      -6.839   2.723   2.405  1.00  0.00           H  
ATOM   2336  HB3 LEU B 123      -6.839   2.723   2.405  1.00  0.00           H  
ATOM   2337  HG  LEU B 123      -5.500   0.729   3.020  1.00  0.00           H  
ATOM   2338  HG  LEU B 123      -5.500   0.728   3.021  1.00  0.00           H  
ATOM   2339 1HD1 LEU B 123      -6.710  -1.304   3.768  1.00  0.00           H  
ATOM   2340 1HD1 LEU B 123      -6.710  -1.304   3.768  1.00  0.00           H  
ATOM   2341 2HD1 LEU B 123      -6.786   0.003   4.998  1.00  0.00           H  
ATOM   2342 2HD1 LEU B 123      -6.786   0.003   4.998  1.00  0.00           H  
ATOM   2343 3HD1 LEU B 123      -8.211  -0.336   3.959  1.00  0.00           H  
ATOM   2344 3HD1 LEU B 123      -8.211  -0.336   3.960  1.00  0.00           H  
ATOM   2345 1HD2 LEU B 123      -6.642  -0.755   1.359  1.00  0.00           H  
ATOM   2346 1HD2 LEU B 123      -6.642  -0.755   1.359  1.00  0.00           H  
ATOM   2347 2HD2 LEU B 123      -8.132   0.239   1.508  1.00  0.00           H  
ATOM   2348 2HD2 LEU B 123      -8.132   0.239   1.508  1.00  0.00           H  
ATOM   2349 3HD2 LEU B 123      -6.637   0.958   0.816  1.00  0.00           H  
ATOM   2350 3HD2 LEU B 123      -6.637   0.958   0.816  1.00  0.00           H  
ATOM   2351  N   LEU B 124      -4.496   2.376   5.498  1.00  0.00           N  
ATOM   2352  N   LEU B 124      -4.496   2.376   5.498  1.00  0.00           N  
ATOM   2353  CA  LEU B 124      -3.040   2.445   5.493  1.00  0.00           C  
ATOM   2354  CA  LEU B 124      -3.040   2.445   5.494  1.00  0.00           C  
ATOM   2355  C   LEU B 124      -2.512   1.439   4.488  1.00  0.00           C  
ATOM   2356  C   LEU B 124      -2.512   1.439   4.488  1.00  0.00           C  
ATOM   2357  O   LEU B 124      -2.680   0.240   4.710  1.00  0.00           O  
ATOM   2358  O   LEU B 124      -2.680   0.240   4.710  1.00  0.00           O  
ATOM   2359  CB  LEU B 124      -2.465   2.172   6.879  1.00  0.00           C  
ATOM   2360  CB  LEU B 124      -2.465   2.172   6.879  1.00  0.00           C  
ATOM   2361  CG  LEU B 124      -2.950   3.125   7.979  1.00  0.00           C  
ATOM   2362  CG  LEU B 124      -2.950   3.125   7.979  1.00  0.00           C  
ATOM   2363  CD1 LEU B 124      -2.283   2.723   9.290  1.00  0.00           C  
ATOM   2364  CD1 LEU B 124      -2.283   2.723   9.290  1.00  0.00           C  
ATOM   2365  CD2 LEU B 124      -2.766   4.578   7.611  1.00  0.00           C  
ATOM   2366  CD2 LEU B 124      -2.766   4.578   7.611  1.00  0.00           C  
ATOM   2367  H   LEU B 124      -4.893   1.853   6.252  1.00  0.00           H  
ATOM   2368  H   LEU B 124      -4.893   1.853   6.252  1.00  0.00           H  
ATOM   2369  HA  LEU B 124      -2.728   3.461   5.210  1.00  0.00           H  
ATOM   2370  HA  LEU B 124      -2.728   3.461   5.210  1.00  0.00           H  
ATOM   2371  HB2 LEU B 124      -2.719   1.141   7.168  1.00  0.00           H  
ATOM   2372  HB2 LEU B 124      -2.719   1.141   7.168  1.00  0.00           H  
ATOM   2373  HB3 LEU B 124      -1.368   2.230   6.822  1.00  0.00           H  
ATOM   2374  HB3 LEU B 124      -1.368   2.230   6.822  1.00  0.00           H  
ATOM   2375  HG  LEU B 124      -4.039   3.028   8.104  1.00  0.00           H  
ATOM   2376  HG  LEU B 124      -4.039   3.028   8.104  1.00  0.00           H  
ATOM   2377 1HD1 LEU B 124      -2.618   3.395  10.094  1.00  0.00           H  
ATOM   2378 1HD1 LEU B 124      -2.618   3.395  10.094  1.00  0.00           H  
ATOM   2379 2HD1 LEU B 124      -2.557   1.688   9.539  1.00  0.00           H  
ATOM   2380 2HD1 LEU B 124      -2.557   1.688   9.540  1.00  0.00           H  
ATOM   2381 3HD1 LEU B 124      -1.191   2.796   9.183  1.00  0.00           H  
ATOM   2382 3HD1 LEU B 124      -1.191   2.796   9.183  1.00  0.00           H  
ATOM   2383 1HD2 LEU B 124      -3.128   5.213   8.432  1.00  0.00           H  
ATOM   2384 1HD2 LEU B 124      -3.128   5.213   8.432  1.00  0.00           H  
ATOM   2385 2HD2 LEU B 124      -1.698   4.779   7.436  1.00  0.00           H  
ATOM   2386 2HD2 LEU B 124      -1.698   4.779   7.437  1.00  0.00           H  
ATOM   2387 3HD2 LEU B 124      -3.334   4.800   6.697  1.00  0.00           H  
ATOM   2388 3HD2 LEU B 124      -3.334   4.800   6.697  1.00  0.00           H  
ATOM   2389  N   ASP B 125      -1.917   1.930   3.421  1.00  0.00           N  
ATOM   2390  N   ASP B 125      -1.917   1.930   3.421  1.00  0.00           N  
ATOM   2391  CA  ASP B 125      -1.659   1.106   2.242  1.00  0.00           C  
ATOM   2392  CA  ASP B 125      -1.659   1.106   2.242  1.00  0.00           C  
ATOM   2393  C   ASP B 125      -0.216   1.153   1.779  1.00  0.00           C  
ATOM   2394  C   ASP B 125      -0.216   1.153   1.779  1.00  0.00           C  
ATOM   2395  O   ASP B 125       0.222   2.027   1.061  1.00  0.00           O  
ATOM   2396  O   ASP B 125       0.222   2.027   1.061  1.00  0.00           O  
ATOM   2397  CB  ASP B 125      -2.550   1.577   1.096  1.00  0.00           C  
ATOM   2398  CB  ASP B 125      -2.550   1.577   1.096  1.00  0.00           C  
ATOM   2399  CG  ASP B 125      -2.512   0.603  -0.062  1.00  0.00           C  
ATOM   2400  CG  ASP B 125      -2.512   0.603  -0.062  1.00  0.00           C  
ATOM   2401  OD1 ASP B 125      -1.737  -0.364   0.014  1.00  0.00           O  
ATOM   2402  OD1 ASP B 125      -1.737  -0.364   0.014  1.00  0.00           O  
ATOM   2403  OD2 ASP B 125      -3.290   0.842  -1.002  1.00  0.00           O1-
ATOM   2404  OD2 ASP B 125      -3.290   0.842  -1.002  1.00  0.00           O1-
ATOM   2405  H   ASP B 125      -1.607   2.877   3.340  1.00  0.00           H  
ATOM   2406  H   ASP B 125      -1.607   2.877   3.340  1.00  0.00           H  
ATOM   2407  HA  ASP B 125      -1.880   0.067   2.528  1.00  0.00           H  
ATOM   2408  HA  ASP B 125      -1.880   0.067   2.528  1.00  0.00           H  
ATOM   2409  HB2 ASP B 125      -3.585   1.687   1.453  1.00  0.00           H  
ATOM   2410  HB2 ASP B 125      -3.585   1.687   1.453  1.00  0.00           H  
ATOM   2411  HB3 ASP B 125      -2.220   2.570   0.755  1.00  0.00           H  
ATOM   2412  HB3 ASP B 125      -2.220   2.570   0.755  1.00  0.00           H  
ATOM   2413  N   THR B 126       0.543   0.138   2.176  1.00  0.00           N  
ATOM   2414  N   THR B 126       0.543   0.138   2.176  1.00  0.00           N  
ATOM   2415  CA  THR B 126       1.941   0.009   1.800  1.00  0.00           C  
ATOM   2416  CA  THR B 126       1.941   0.009   1.800  1.00  0.00           C  
ATOM   2417  C   THR B 126       2.145  -0.206   0.321  1.00  0.00           C  
ATOM   2418  C   THR B 126       2.145  -0.206   0.321  1.00  0.00           C  
ATOM   2419  O   THR B 126       3.245   0.020  -0.186  1.00  0.00           O  
ATOM   2420  O   THR B 126       3.245   0.020  -0.186  1.00  0.00           O  
ATOM   2421  CB  THR B 126       2.683  -1.083   2.594  1.00  0.00           C  
ATOM   2422  CB  THR B 126       2.683  -1.083   2.594  1.00  0.00           C  
ATOM   2423  CG2 THR B 126       2.642  -0.765   4.093  1.00  0.00           C  
ATOM   2424  CG2 THR B 126       2.642  -0.765   4.093  1.00  0.00           C  
ATOM   2425  OG1 THR B 126       2.048  -2.340   2.361  1.00  0.00           O  
ATOM   2426  OG1 THR B 126       2.048  -2.340   2.361  1.00  0.00           O  
ATOM   2427  H   THR B 126       0.210  -0.603   2.758  1.00  0.00           H  
ATOM   2428  H   THR B 126       0.210  -0.604   2.758  1.00  0.00           H  
ATOM   2429  HA  THR B 126       2.380   0.983   2.063  1.00  0.00           H  
ATOM   2430  HA  THR B 126       2.380   0.983   2.063  1.00  0.00           H  
ATOM   2431  HB  THR B 126       3.732  -1.121   2.265  1.00  0.00           H  
ATOM   2432  HB  THR B 126       3.732  -1.121   2.265  1.00  0.00           H  
ATOM   2433  HG1 THR B 126       2.670  -2.941   1.858  1.00  0.00           H  
ATOM   2434  HG1 THR B 126       2.670  -2.941   1.858  1.00  0.00           H  
ATOM   2435 1HG2 THR B 126       3.174  -1.550   4.649  1.00  0.00           H  
ATOM   2436 1HG2 THR B 126       3.174  -1.550   4.649  1.00  0.00           H  
ATOM   2437 2HG2 THR B 126       3.126   0.206   4.276  1.00  0.00           H  
ATOM   2438 2HG2 THR B 126       3.126   0.206   4.276  1.00  0.00           H  
ATOM   2439 3HG2 THR B 126       1.596  -0.722   4.431  1.00  0.00           H  
ATOM   2440 3HG2 THR B 126       1.596  -0.722   4.431  1.00  0.00           H  
ATOM   2441  N   GLY B 127       1.111  -0.650  -0.387  1.00  0.00           N  
ATOM   2442  N   GLY B 127       1.110  -0.650  -0.387  1.00  0.00           N  
ATOM   2443  CA  GLY B 127       1.170  -0.822  -1.840  1.00  0.00           C  
ATOM   2444  CA  GLY B 127       1.170  -0.822  -1.840  1.00  0.00           C  
ATOM   2445  C   GLY B 127       0.874   0.412  -2.624  1.00  0.00           C  
ATOM   2446  C   GLY B 127       0.874   0.412  -2.624  1.00  0.00           C  
ATOM   2447  O   GLY B 127       0.955   0.371  -3.858  1.00  0.00           O  
ATOM   2448  O   GLY B 127       0.955   0.371  -3.858  1.00  0.00           O  
ATOM   2449  H   GLY B 127       0.229  -0.895   0.016  1.00  0.00           H  
ATOM   2450  H   GLY B 127       0.229  -0.895   0.016  1.00  0.00           H  
ATOM   2451  HA2 GLY B 127       2.173  -1.183  -2.112  1.00  0.00           H  
ATOM   2452  HA2 GLY B 127       2.173  -1.183  -2.112  1.00  0.00           H  
ATOM   2453  HA3 GLY B 127       0.455  -1.606  -2.132  1.00  0.00           H  
ATOM   2454  HA3 GLY B 127       0.455  -1.606  -2.132  1.00  0.00           H  
ATOM   2455  N   ALA B 128       0.511   1.519  -1.992  1.00  0.00           N  
ATOM   2456  N   ALA B 128       0.511   1.519  -1.992  1.00  0.00           N  
ATOM   2457  CA  ALA B 128       0.206   2.775  -2.643  1.00  0.00           C  
ATOM   2458  CA  ALA B 128       0.206   2.775  -2.643  1.00  0.00           C  
ATOM   2459  C   ALA B 128       1.397   3.701  -2.581  1.00  0.00           C  
ATOM   2460  C   ALA B 128       1.397   3.701  -2.581  1.00  0.00           C  
ATOM   2461  O   ALA B 128       1.893   4.018  -1.490  1.00  0.00           O  
ATOM   2462  O   ALA B 128       1.893   4.018  -1.490  1.00  0.00           O  
ATOM   2463  CB  ALA B 128      -1.024   3.422  -1.969  1.00  0.00           C  
ATOM   2464  CB  ALA B 128      -1.024   3.422  -1.969  1.00  0.00           C  
ATOM   2465  H   ALA B 128       0.421   1.563  -0.996  1.00  0.00           H  
ATOM   2466  H   ALA B 128       0.421   1.563  -0.996  1.00  0.00           H  
ATOM   2467  HA  ALA B 128      -0.027   2.587  -3.702  1.00  0.00           H  
ATOM   2468  HA  ALA B 128      -0.027   2.587  -3.702  1.00  0.00           H  
ATOM   2469  HB1 ALA B 128      -1.256   4.376  -2.465  1.00  0.00           H  
ATOM   2470  HB1 ALA B 128      -1.256   4.376  -2.465  1.00  0.00           H  
ATOM   2471  HB2 ALA B 128      -1.888   2.746  -2.055  1.00  0.00           H  
ATOM   2472  HB2 ALA B 128      -1.888   2.746  -2.055  1.00  0.00           H  
ATOM   2473  HB3 ALA B 128      -0.807   3.604  -0.906  1.00  0.00           H  
ATOM   2474  HB3 ALA B 128      -0.807   3.604  -0.906  1.00  0.00           H  
ATOM   2475  N   ASP B 129       1.874   4.188  -3.740  1.00  0.00           N  
ATOM   2476  N   ASP B 129       1.874   4.188  -3.740  1.00  0.00           N  
ATOM   2477  CA  ASP B 129       2.958   5.130  -3.738  1.00  0.00           C  
ATOM   2478  CA  ASP B 129       2.957   5.130  -3.738  1.00  0.00           C  
ATOM   2479  C   ASP B 129       2.570   6.456  -3.111  1.00  0.00           C  
ATOM   2480  C   ASP B 129       2.570   6.456  -3.111  1.00  0.00           C  
ATOM   2481  O   ASP B 129       3.411   7.097  -2.457  1.00  0.00           O  
ATOM   2482  O   ASP B 129       3.411   7.097  -2.457  1.00  0.00           O  
ATOM   2483  CB  ASP B 129       3.445   5.383  -5.185  1.00  0.00           C  
ATOM   2484  CB  ASP B 129       3.445   5.383  -5.185  1.00  0.00           C  
ATOM   2485  CG  ASP B 129       4.031   4.177  -5.862  1.00  0.00           C  
ATOM   2486  CG  ASP B 129       4.031   4.177  -5.862  1.00  0.00           C  
ATOM   2487  OD1 ASP B 129       4.535   3.238  -5.188  1.00  0.00           O  
ATOM   2488  OD1 ASP B 129       4.535   3.238  -5.188  1.00  0.00           O  
ATOM   2489  OD2 ASP B 129       3.963   4.170  -7.128  1.00  0.00           O1-
ATOM   2490  OD2 ASP B 129       3.962   4.170  -7.128  1.00  0.00           O1-
ATOM   2491  H   ASP B 129       1.528   3.942  -4.646  1.00  0.00           H  
ATOM   2492  H   ASP B 129       1.528   3.942  -4.646  1.00  0.00           H  
ATOM   2493  HA  ASP B 129       3.762   4.689  -3.131  1.00  0.00           H  
ATOM   2494  HA  ASP B 129       3.762   4.689  -3.131  1.00  0.00           H  
ATOM   2495  HB2 ASP B 129       2.600   5.751  -5.785  1.00  0.00           H  
ATOM   2496  HB2 ASP B 129       2.600   5.751  -5.785  1.00  0.00           H  
ATOM   2497  HB3 ASP B 129       4.201   6.182  -5.169  1.00  0.00           H  
ATOM   2498  HB3 ASP B 129       4.201   6.182  -5.169  1.00  0.00           H  
ATOM   2499  N   ASP B 130       1.352   6.889  -3.326  1.00  0.00           N  
ATOM   2500  N   ASP B 130       1.352   6.889  -3.326  1.00  0.00           N  
ATOM   2501  CA  ASP B 130       0.828   8.206  -2.991  1.00  0.00           C  
ATOM   2502  CA  ASP B 130       0.828   8.206  -2.991  1.00  0.00           C  
ATOM   2503  C   ASP B 130      -0.409   8.073  -2.104  1.00  0.00           C  
ATOM   2504  C   ASP B 130      -0.409   8.073  -2.103  1.00  0.00           C  
ATOM   2505  O   ASP B 130      -0.981   7.008  -1.934  1.00  0.00           O  
ATOM   2506  O   ASP B 130      -0.981   7.008  -1.934  1.00  0.00           O  
ATOM   2507  CB  ASP B 130       0.475   8.931  -4.275  1.00  0.00           C  
ATOM   2508  CB  ASP B 130       0.475   8.931  -4.275  1.00  0.00           C  
ATOM   2509  CG  ASP B 130       1.538   8.934  -5.350  1.00  0.00           C  
ATOM   2510  CG  ASP B 130       1.538   8.934  -5.349  1.00  0.00           C  
ATOM   2511  OD1 ASP B 130       2.655   9.382  -5.011  1.00  0.00           O  
ATOM   2512  OD1 ASP B 130       2.655   9.382  -5.011  1.00  0.00           O  
ATOM   2513  OD2 ASP B 130       1.276   8.483  -6.498  1.00  0.00           O1-
ATOM   2514  OD2 ASP B 130       1.276   8.483  -6.498  1.00  0.00           O1-
ATOM   2515  H   ASP B 130       0.662   6.309  -3.760  1.00  0.00           H  
ATOM   2516  H   ASP B 130       0.662   6.309  -3.760  1.00  0.00           H  
ATOM   2517  HA  ASP B 130       1.589   8.777  -2.439  1.00  0.00           H  
ATOM   2518  HA  ASP B 130       1.589   8.777  -2.439  1.00  0.00           H  
ATOM   2519  HB2 ASP B 130      -0.436   8.475  -4.691  1.00  0.00           H  
ATOM   2520  HB2 ASP B 130      -0.436   8.475  -4.691  1.00  0.00           H  
ATOM   2521  HB3 ASP B 130       0.228   9.974  -4.027  1.00  0.00           H  
ATOM   2522  HB3 ASP B 130       0.228   9.974  -4.027  1.00  0.00           H  
ATOM   2523  N   THR B 131      -0.851   9.201  -1.601  1.00  0.00           N  
ATOM   2524  N   THR B 131      -0.851   9.201  -1.601  1.00  0.00           N  
ATOM   2525  CA  THR B 131      -2.074   9.359  -0.809  1.00  0.00           C  
ATOM   2526  CA  THR B 131      -2.074   9.359  -0.809  1.00  0.00           C  
ATOM   2527  C   THR B 131      -3.165   9.970  -1.624  1.00  0.00           C  
ATOM   2528  C   THR B 131      -3.165   9.970  -1.624  1.00  0.00           C  
ATOM   2529  O   THR B 131      -2.957  11.028  -2.236  1.00  0.00           O  
ATOM   2530  O   THR B 131      -2.957  11.028  -2.236  1.00  0.00           O  
ATOM   2531  CB  THR B 131      -1.703  10.246   0.393  1.00  0.00           C  
ATOM   2532  CB  THR B 131      -1.703  10.246   0.393  1.00  0.00           C  
ATOM   2533  CG2 THR B 131      -2.935  10.615   1.201  1.00  0.00           C  
ATOM   2534  CG2 THR B 131      -2.935  10.615   1.201  1.00  0.00           C  
ATOM   2535  OG1 THR B 131      -0.782   9.504   1.220  1.00  0.00           O  
ATOM   2536  OG1 THR B 131      -0.782   9.504   1.221  1.00  0.00           O  
ATOM   2537  H   THR B 131      -0.362  10.064  -1.729  1.00  0.00           H  
ATOM   2538  H   THR B 131      -0.362  10.064  -1.729  1.00  0.00           H  
ATOM   2539  HA  THR B 131      -2.457   8.385  -0.470  1.00  0.00           H  
ATOM   2540  HA  THR B 131      -2.457   8.385  -0.470  1.00  0.00           H  
ATOM   2541  HB  THR B 131      -1.246  11.181   0.036  1.00  0.00           H  
ATOM   2542  HB  THR B 131      -1.246  11.181   0.036  1.00  0.00           H  
ATOM   2543  HG1 THR B 131       0.151   9.645   0.890  1.00  0.00           H  
ATOM   2544  HG1 THR B 131       0.151   9.645   0.890  1.00  0.00           H  
ATOM   2545 1HG2 THR B 131      -2.641  11.247   2.052  1.00  0.00           H  
ATOM   2546 1HG2 THR B 131      -2.641  11.247   2.052  1.00  0.00           H  
ATOM   2547 2HG2 THR B 131      -3.642  11.166   0.563  1.00  0.00           H  
ATOM   2548 2HG2 THR B 131      -3.642  11.166   0.563  1.00  0.00           H  
ATOM   2549 3HG2 THR B 131      -3.417   9.700   1.576  1.00  0.00           H  
ATOM   2550 3HG2 THR B 131      -3.417   9.700   1.576  1.00  0.00           H  
ATOM   2551  N   VAL B 132      -4.328   9.305  -1.665  1.00  0.00           N  
ATOM   2552  N   VAL B 132      -4.328   9.305  -1.665  1.00  0.00           N  
ATOM   2553  CA  VAL B 132      -5.408   9.826  -2.466  1.00  0.00           C  
ATOM   2554  CA  VAL B 132      -5.408   9.826  -2.466  1.00  0.00           C  
ATOM   2555  C   VAL B 132      -6.715   9.718  -1.662  1.00  0.00           C  
ATOM   2556  C   VAL B 132      -6.715   9.718  -1.662  1.00  0.00           C  
ATOM   2557  O   VAL B 132      -7.030   8.696  -1.028  1.00  0.00           O  
ATOM   2558  O   VAL B 132      -7.030   8.696  -1.028  1.00  0.00           O  
ATOM   2559  CB  VAL B 132      -5.475   9.159  -3.868  1.00  0.00           C  
ATOM   2560  CB  VAL B 132      -5.475   9.159  -3.868  1.00  0.00           C  
ATOM   2561  CG1 VAL B 132      -5.679   7.675  -3.748  1.00  0.00           C  
ATOM   2562  CG1 VAL B 132      -5.679   7.675  -3.748  1.00  0.00           C  
ATOM   2563  CG2 VAL B 132      -6.568   9.785  -4.722  1.00  0.00           C  
ATOM   2564  CG2 VAL B 132      -6.568   9.785  -4.722  1.00  0.00           C  
ATOM   2565  H   VAL B 132      -4.523   8.455  -1.176  1.00  0.00           H  
ATOM   2566  H   VAL B 132      -4.523   8.455  -1.176  1.00  0.00           H  
ATOM   2567  HA  VAL B 132      -5.231  10.890  -2.683  1.00  0.00           H  
ATOM   2568  HA  VAL B 132      -5.231  10.890  -2.682  1.00  0.00           H  
ATOM   2569  HB  VAL B 132      -4.510   9.332  -4.368  1.00  0.00           H  
ATOM   2570  HB  VAL B 132      -4.510   9.332  -4.368  1.00  0.00           H  
ATOM   2571 1HG1 VAL B 132      -5.722   7.227  -4.753  1.00  0.00           H  
ATOM   2572 1HG1 VAL B 132      -5.722   7.227  -4.753  1.00  0.00           H  
ATOM   2573 2HG1 VAL B 132      -4.842   7.233  -3.186  1.00  0.00           H  
ATOM   2574 2HG1 VAL B 132      -4.842   7.233  -3.186  1.00  0.00           H  
ATOM   2575 3HG1 VAL B 132      -6.621   7.476  -3.218  1.00  0.00           H  
ATOM   2576 3HG1 VAL B 132      -6.621   7.476  -3.218  1.00  0.00           H  
ATOM   2577 1HG2 VAL B 132      -6.592   9.294  -5.706  1.00  0.00           H  
ATOM   2578 1HG2 VAL B 132      -6.592   9.294  -5.706  1.00  0.00           H  
ATOM   2579 2HG2 VAL B 132      -7.541   9.657  -4.226  1.00  0.00           H  
ATOM   2580 2HG2 VAL B 132      -7.541   9.657  -4.226  1.00  0.00           H  
ATOM   2581 3HG2 VAL B 132      -6.362  10.858  -4.853  1.00  0.00           H  
ATOM   2582 3HG2 VAL B 132      -6.363  10.858  -4.853  1.00  0.00           H  
ATOM   2583  N   ILE B 133      -7.460  10.824  -1.693  1.00  0.00           N  
ATOM   2584  N   ILE B 133      -7.460  10.824  -1.693  1.00  0.00           N  
ATOM   2585  CA  ILE B 133      -8.707  10.878  -0.962  1.00  0.00           C  
ATOM   2586  CA  ILE B 133      -8.707  10.878  -0.962  1.00  0.00           C  
ATOM   2587  C   ILE B 133      -9.820  11.318  -1.904  1.00  0.00           C  
ATOM   2588  C   ILE B 133      -9.820  11.318  -1.903  1.00  0.00           C  
ATOM   2589  O   ILE B 133      -9.635  11.921  -2.966  1.00  0.00           O  
ATOM   2590  O   ILE B 133      -9.635  11.921  -2.966  1.00  0.00           O  
ATOM   2591  CB  ILE B 133      -8.557  11.807   0.252  1.00  0.00           C  
ATOM   2592  CB  ILE B 133      -8.557  11.807   0.252  1.00  0.00           C  
ATOM   2593  CG1 ILE B 133      -8.261  13.238  -0.147  1.00  0.00           C  
ATOM   2594  CG1 ILE B 133      -8.261  13.238  -0.147  1.00  0.00           C  
ATOM   2595  CG2 ILE B 133      -7.498  11.219   1.168  1.00  0.00           C  
ATOM   2596  CG2 ILE B 133      -7.498  11.219   1.168  1.00  0.00           C  
ATOM   2597  CD1 ILE B 133      -8.041  14.225   0.964  1.00  0.00           C  
ATOM   2598  CD1 ILE B 133      -8.042  14.224   0.964  1.00  0.00           C  
ATOM   2599  H   ILE B 133      -7.226  11.656  -2.196  1.00  0.00           H  
ATOM   2600  H   ILE B 133      -7.226  11.656  -2.196  1.00  0.00           H  
ATOM   2601  HA  ILE B 133      -8.972   9.883  -0.575  1.00  0.00           H  
ATOM   2602  HA  ILE B 133      -8.973   9.883  -0.575  1.00  0.00           H  
ATOM   2603  HB  ILE B 133      -9.513  11.865   0.793  1.00  0.00           H  
ATOM   2604  HB  ILE B 133      -9.513  11.865   0.793  1.00  0.00           H  
ATOM   2605 2HG1 ILE B 133      -7.364  13.237  -0.784  1.00  0.00           H  
ATOM   2606 2HG1 ILE B 133      -7.364  13.237  -0.784  1.00  0.00           H  
ATOM   2607 3HG1 ILE B 133      -9.095  13.600  -0.766  1.00  0.00           H  
ATOM   2608 3HG1 ILE B 133      -9.095  13.600  -0.766  1.00  0.00           H  
ATOM   2609 1HG2 ILE B 133      -7.372  11.867   2.048  1.00  0.00           H  
ATOM   2610 1HG2 ILE B 133      -7.372  11.867   2.048  1.00  0.00           H  
ATOM   2611 2HG2 ILE B 133      -7.811  10.215   1.494  1.00  0.00           H  
ATOM   2612 2HG2 ILE B 133      -7.811  10.215   1.495  1.00  0.00           H  
ATOM   2613 3HG2 ILE B 133      -6.544  11.146   0.626  1.00  0.00           H  
ATOM   2614 3HG2 ILE B 133      -6.544  11.145   0.626  1.00  0.00           H  
ATOM   2615 1HD1 ILE B 133      -7.838  15.218   0.538  1.00  0.00           H  
ATOM   2616 1HD1 ILE B 133      -7.838  15.218   0.539  1.00  0.00           H  
ATOM   2617 2HD1 ILE B 133      -8.942  14.274   1.594  1.00  0.00           H  
ATOM   2618 2HD1 ILE B 133      -8.942  14.274   1.594  1.00  0.00           H  
ATOM   2619 3HD1 ILE B 133      -7.185  13.905   1.576  1.00  0.00           H  
ATOM   2620 3HD1 ILE B 133      -7.185  13.904   1.576  1.00  0.00           H  
ATOM   2621  N   GLU B 134     -11.003  10.917  -1.537  1.00  0.00           N  
ATOM   2622  N   GLU B 134     -11.003  10.917  -1.536  1.00  0.00           N  
ATOM   2623  CA  GLU B 134     -12.249  11.234  -2.243  1.00  0.00           C  
ATOM   2624  CA  GLU B 134     -12.249  11.234  -2.243  1.00  0.00           C  
ATOM   2625  C   GLU B 134     -12.472  12.731  -2.311  1.00  0.00           C  
ATOM   2626  C   GLU B 134     -12.472  12.731  -2.311  1.00  0.00           C  
ATOM   2627  O   GLU B 134     -11.896  13.491  -1.507  1.00  0.00           O  
ATOM   2628  O   GLU B 134     -11.896  13.491  -1.507  1.00  0.00           O  
ATOM   2629  CB  GLU B 134     -13.405  10.540  -1.520  1.00  0.00           C  
ATOM   2630  CB  GLU B 134     -13.405  10.540  -1.519  1.00  0.00           C  
ATOM   2631  CG  GLU B 134     -13.341   9.030  -1.501  1.00  0.00           C  
ATOM   2632  CG  GLU B 134     -13.341   9.030  -1.501  1.00  0.00           C  
ATOM   2633  CD  GLU B 134     -14.143   8.374  -0.401  1.00  0.00           C  
ATOM   2634  CD  GLU B 134     -14.143   8.374  -0.401  1.00  0.00           C  
ATOM   2635  OE1 GLU B 134     -14.850   9.053   0.381  1.00  0.00           O  
ATOM   2636  OE1 GLU B 134     -14.850   9.053   0.381  1.00  0.00           O  
ATOM   2637  OE2 GLU B 134     -14.047   7.146  -0.295  1.00  0.00           O1-
ATOM   2638  OE2 GLU B 134     -14.047   7.146  -0.295  1.00  0.00           O1-
ATOM   2639  H   GLU B 134     -11.148  10.349  -0.726  1.00  0.00           H  
ATOM   2640  H   GLU B 134     -11.148  10.349  -0.725  1.00  0.00           H  
ATOM   2641  HA  GLU B 134     -12.189  10.872  -3.279  1.00  0.00           H  
ATOM   2642  HA  GLU B 134     -12.189  10.871  -3.279  1.00  0.00           H  
ATOM   2643  HB2 GLU B 134     -13.436  10.902  -0.481  1.00  0.00           H  
ATOM   2644  HB2 GLU B 134     -13.436  10.902  -0.481  1.00  0.00           H  
ATOM   2645  HB3 GLU B 134     -14.349  10.845  -1.995  1.00  0.00           H  
ATOM   2646  HB3 GLU B 134     -14.349  10.844  -1.995  1.00  0.00           H  
ATOM   2647  HG2 GLU B 134     -13.697   8.651  -2.471  1.00  0.00           H  
ATOM   2648  HG2 GLU B 134     -13.697   8.651  -2.471  1.00  0.00           H  
ATOM   2649  HG3 GLU B 134     -12.290   8.723  -1.401  1.00  0.00           H  
ATOM   2650  HG3 GLU B 134     -12.290   8.723  -1.401  1.00  0.00           H  
ATOM   2651  N   GLU B 135     -13.310  13.116  -3.276  1.00  0.00           N  
ATOM   2652  N   GLU B 135     -13.311  13.116  -3.276  1.00  0.00           N  
ATOM   2653  CA  GLU B 135     -13.552  14.542  -3.534  1.00  0.00           C  
ATOM   2654  CA  GLU B 135     -13.552  14.542  -3.534  1.00  0.00           C  
ATOM   2655  C   GLU B 135     -13.779  15.353  -2.271  1.00  0.00           C  
ATOM   2656  C   GLU B 135     -13.779  15.353  -2.271  1.00  0.00           C  
ATOM   2657  O   GLU B 135     -14.619  15.012  -1.411  1.00  0.00           O  
ATOM   2658  O   GLU B 135     -14.619  15.012  -1.411  1.00  0.00           O  
ATOM   2659  CB  GLU B 135     -14.761  14.714  -4.449  1.00  0.00           C  
ATOM   2660  CB  GLU B 135     -14.761  14.714  -4.449  1.00  0.00           C  
ATOM   2661  CG  GLU B 135     -15.093  16.167  -4.780  1.00  0.00           C  
ATOM   2662  CG  GLU B 135     -15.093  16.167  -4.780  1.00  0.00           C  
ATOM   2663  CD  GLU B 135     -13.923  16.848  -5.494  1.00  0.00           C  
ATOM   2664  CD  GLU B 135     -13.923  16.848  -5.494  1.00  0.00           C  
ATOM   2665  OE1 GLU B 135     -13.304  16.228  -6.366  1.00  0.00           O  
ATOM   2666  OE1 GLU B 135     -13.304  16.228  -6.365  1.00  0.00           O  
ATOM   2667  OE2 GLU B 135     -13.664  18.013  -5.142  1.00  0.00           O1-
ATOM   2668  OE2 GLU B 135     -13.664  18.013  -5.142  1.00  0.00           O1-
ATOM   2669  H   GLU B 135     -13.815  12.489  -3.870  1.00  0.00           H  
ATOM   2670  H   GLU B 135     -13.815  12.489  -3.870  1.00  0.00           H  
ATOM   2671  HA  GLU B 135     -12.638  14.923  -4.015  1.00  0.00           H  
ATOM   2672  HA  GLU B 135     -12.638  14.923  -4.014  1.00  0.00           H  
ATOM   2673  HB2 GLU B 135     -14.577  14.169  -5.387  1.00  0.00           H  
ATOM   2674  HB2 GLU B 135     -14.577  14.169  -5.387  1.00  0.00           H  
ATOM   2675  HB3 GLU B 135     -15.637  14.249  -3.973  1.00  0.00           H  
ATOM   2676  HB3 GLU B 135     -15.637  14.248  -3.973  1.00  0.00           H  
ATOM   2677  HG2 GLU B 135     -15.989  16.206  -5.417  1.00  0.00           H  
ATOM   2678  HG2 GLU B 135     -15.989  16.206  -5.417  1.00  0.00           H  
ATOM   2679  HG3 GLU B 135     -15.331  16.713  -3.855  1.00  0.00           H  
ATOM   2680  HG3 GLU B 135     -15.331  16.713  -3.855  1.00  0.00           H  
ATOM   2681  N   MET B 136     -13.025  16.425  -2.169  1.00  0.00           N  
ATOM   2682  N   MET B 136     -13.025  16.425  -2.169  1.00  0.00           N  
ATOM   2683  CA  MET B 136     -13.201  17.390  -1.086  1.00  0.00           C  
ATOM   2684  CA  MET B 136     -13.201  17.390  -1.086  1.00  0.00           C  
ATOM   2685  C   MET B 136     -12.480  18.664  -1.529  1.00  0.00           C  
ATOM   2686  C   MET B 136     -12.480  18.664  -1.529  1.00  0.00           C  
ATOM   2687  O   MET B 136     -11.713  18.684  -2.501  1.00  0.00           O  
ATOM   2688  O   MET B 136     -11.713  18.684  -2.501  1.00  0.00           O  
ATOM   2689  CB  MET B 136     -12.629  16.901   0.219  1.00  0.00           C  
ATOM   2690  CB  MET B 136     -12.629  16.901   0.219  1.00  0.00           C  
ATOM   2691  CG  MET B 136     -11.117  16.795   0.204  1.00  0.00           C  
ATOM   2692  CG  MET B 136     -11.117  16.795   0.204  1.00  0.00           C  
ATOM   2693  SD  MET B 136     -10.336  16.446   1.790  1.00  0.00           S  
ATOM   2694  SD  MET B 136     -10.336  16.446   1.790  1.00  0.00           S  
ATOM   2695  CE  MET B 136     -10.808  17.898   2.736  1.00  0.00           C  
ATOM   2696  CE  MET B 136     -10.808  17.898   2.736  1.00  0.00           C  
ATOM   2697  H   MET B 136     -12.293  16.655  -2.811  1.00  0.00           H  
ATOM   2698  H   MET B 136     -12.294  16.655  -2.811  1.00  0.00           H  
ATOM   2699  HA  MET B 136     -14.273  17.557  -0.905  1.00  0.00           H  
ATOM   2700  HA  MET B 136     -14.273  17.557  -0.905  1.00  0.00           H  
ATOM   2701  HB2 MET B 136     -12.935  17.584   1.026  1.00  0.00           H  
ATOM   2702  HB2 MET B 136     -12.935  17.584   1.026  1.00  0.00           H  
ATOM   2703  HB3 MET B 136     -13.058  15.915   0.454  1.00  0.00           H  
ATOM   2704  HB3 MET B 136     -13.058  15.915   0.454  1.00  0.00           H  
ATOM   2705  HG2 MET B 136     -10.831  16.004  -0.505  1.00  0.00           H  
ATOM   2706  HG2 MET B 136     -10.831  16.004  -0.505  1.00  0.00           H  
ATOM   2707  HG3 MET B 136     -10.707  17.739  -0.184  1.00  0.00           H  
ATOM   2708  HG3 MET B 136     -10.707  17.739  -0.184  1.00  0.00           H  
ATOM   2709  HE1 MET B 136      -9.931  18.287   3.273  1.00  0.00           H  
ATOM   2710  HE1 MET B 136      -9.931  18.287   3.273  1.00  0.00           H  
ATOM   2711  HE2 MET B 136     -11.193  18.671   2.055  1.00  0.00           H  
ATOM   2712  HE2 MET B 136     -11.194  18.671   2.055  1.00  0.00           H  
ATOM   2713  HE3 MET B 136     -11.590  17.626   3.460  1.00  0.00           H  
ATOM   2714  HE3 MET B 136     -11.590  17.626   3.460  1.00  0.00           H  
ATOM   2715  N   SER B 137     -12.743  19.723  -0.786  1.00  0.00           N  
ATOM   2716  N   SER B 137     -12.743  19.723  -0.786  1.00  0.00           N  
ATOM   2717  CA  SER B 137     -12.114  21.014  -1.016  1.00  0.00           C  
ATOM   2718  CA  SER B 137     -12.114  21.014  -1.016  1.00  0.00           C  
ATOM   2719  C   SER B 137     -10.790  21.136  -0.282  1.00  0.00           C  
ATOM   2720  C   SER B 137     -10.790  21.136  -0.282  1.00  0.00           C  
ATOM   2721  O   SER B 137     -10.763  20.902   0.918  1.00  0.00           O  
ATOM   2722  O   SER B 137     -10.763  20.902   0.919  1.00  0.00           O  
ATOM   2723  CB  SER B 137     -13.035  22.159  -0.541  1.00  0.00           C  
ATOM   2724  CB  SER B 137     -13.035  22.159  -0.541  1.00  0.00           C  
ATOM   2725  OG  SER B 137     -12.464  23.423  -0.752  1.00  0.00           O  
ATOM   2726  OG  SER B 137     -12.464  23.423  -0.752  1.00  0.00           O  
ATOM   2727  H   SER B 137     -13.386  19.715  -0.020  1.00  0.00           H  
ATOM   2728  H   SER B 137     -13.386  19.715  -0.020  1.00  0.00           H  
ATOM   2729  HA  SER B 137     -11.935  21.088  -2.099  1.00  0.00           H  
ATOM   2730  HA  SER B 137     -11.935  21.088  -2.098  1.00  0.00           H  
ATOM   2731  HB2 SER B 137     -13.995  22.099  -1.073  1.00  0.00           H  
ATOM   2732  HB2 SER B 137     -13.995  22.099  -1.073  1.00  0.00           H  
ATOM   2733  HB3 SER B 137     -13.252  22.032   0.530  1.00  0.00           H  
ATOM   2734  HB3 SER B 137     -13.252  22.032   0.530  1.00  0.00           H  
ATOM   2735  HG  SER B 137     -13.093  24.131  -0.432  1.00  0.00           H  
ATOM   2736  HG  SER B 137     -13.093  24.131  -0.432  1.00  0.00           H  
ATOM   2737  N   LEU B 138      -9.723  21.493  -0.979  1.00  0.00           N  
ATOM   2738  N   LEU B 138      -9.723  21.493  -0.978  1.00  0.00           N  
ATOM   2739  CA  LEU B 138      -8.430  21.809  -0.358  1.00  0.00           C  
ATOM   2740  CA  LEU B 138      -8.430  21.809  -0.357  1.00  0.00           C  
ATOM   2741  C   LEU B 138      -7.933  23.154  -0.877  1.00  0.00           C  
ATOM   2742  C   LEU B 138      -7.933  23.154  -0.877  1.00  0.00           C  
ATOM   2743  O   LEU B 138      -8.335  23.546  -1.976  1.00  0.00           O  
ATOM   2744  O   LEU B 138      -8.335  23.546  -1.976  1.00  0.00           O  
ATOM   2745  CB  LEU B 138      -7.389  20.749  -0.599  1.00  0.00           C  
ATOM   2746  CB  LEU B 138      -7.389  20.749  -0.599  1.00  0.00           C  
ATOM   2747  CG  LEU B 138      -7.598  19.403   0.052  1.00  0.00           C  
ATOM   2748  CG  LEU B 138      -7.598  19.403   0.052  1.00  0.00           C  
ATOM   2749  CD1 LEU B 138      -6.515  18.432  -0.394  1.00  0.00           C  
ATOM   2750  CD1 LEU B 138      -6.515  18.432  -0.394  1.00  0.00           C  
ATOM   2751  CD2 LEU B 138      -7.609  19.499   1.578  1.00  0.00           C  
ATOM   2752  CD2 LEU B 138      -7.609  19.499   1.578  1.00  0.00           C  
ATOM   2753  H   LEU B 138      -9.721  21.573  -1.975  1.00  0.00           H  
ATOM   2754  H   LEU B 138      -9.721  21.573  -1.975  1.00  0.00           H  
ATOM   2755  HA  LEU B 138      -8.591  21.852   0.729  1.00  0.00           H  
ATOM   2756  HA  LEU B 138      -8.591  21.852   0.730  1.00  0.00           H  
ATOM   2757  HB2 LEU B 138      -7.310  20.592  -1.685  1.00  0.00           H  
ATOM   2758  HB2 LEU B 138      -7.310  20.592  -1.685  1.00  0.00           H  
ATOM   2759  HB3 LEU B 138      -6.419  21.142  -0.260  1.00  0.00           H  
ATOM   2760  HB3 LEU B 138      -6.419  21.142  -0.260  1.00  0.00           H  
ATOM   2761  HG  LEU B 138      -8.584  19.033  -0.267  1.00  0.00           H  
ATOM   2762  HG  LEU B 138      -8.584  19.033  -0.266  1.00  0.00           H  
ATOM   2763 1HD1 LEU B 138      -6.677  17.455   0.085  1.00  0.00           H  
ATOM   2764 1HD1 LEU B 138      -6.677  17.455   0.086  1.00  0.00           H  
ATOM   2765 2HD1 LEU B 138      -6.555  18.314  -1.487  1.00  0.00           H  
ATOM   2766 2HD1 LEU B 138      -6.555  18.314  -1.487  1.00  0.00           H  
ATOM   2767 3HD1 LEU B 138      -5.529  18.824  -0.104  1.00  0.00           H  
ATOM   2768 3HD1 LEU B 138      -5.529  18.824  -0.104  1.00  0.00           H  
ATOM   2769 1HD2 LEU B 138      -7.764  18.498   2.008  1.00  0.00           H  
ATOM   2770 1HD2 LEU B 138      -7.764  18.498   2.008  1.00  0.00           H  
ATOM   2771 2HD2 LEU B 138      -6.648  19.902   1.927  1.00  0.00           H  
ATOM   2772 2HD2 LEU B 138      -6.648  19.902   1.927  1.00  0.00           H  
ATOM   2773 3HD2 LEU B 138      -8.424  20.165   1.898  1.00  0.00           H  
ATOM   2774 3HD2 LEU B 138      -8.424  20.165   1.898  1.00  0.00           H  
ATOM   2775  N   PRO B 139      -7.137  23.834  -0.084  1.00  0.00           N  
ATOM   2776  N   PRO B 139      -7.137  23.834  -0.084  1.00  0.00           N  
ATOM   2777  CA  PRO B 139      -6.721  25.192  -0.456  1.00  0.00           C  
ATOM   2778  CA  PRO B 139      -6.721  25.192  -0.456  1.00  0.00           C  
ATOM   2779  C   PRO B 139      -5.580  25.159  -1.457  1.00  0.00           C  
ATOM   2780  C   PRO B 139      -5.581  25.159  -1.457  1.00  0.00           C  
ATOM   2781  O   PRO B 139      -4.847  24.182  -1.547  1.00  0.00           O  
ATOM   2782  O   PRO B 139      -4.847  24.182  -1.547  1.00  0.00           O  
ATOM   2783  CB  PRO B 139      -6.272  25.758   0.896  1.00  0.00           C  
ATOM   2784  CB  PRO B 139      -6.272  25.757   0.896  1.00  0.00           C  
ATOM   2785  CG  PRO B 139      -5.824  24.573   1.688  1.00  0.00           C  
ATOM   2786  CG  PRO B 139      -5.824  24.573   1.688  1.00  0.00           C  
ATOM   2787  CD  PRO B 139      -6.694  23.431   1.255  1.00  0.00           C  
ATOM   2788  CD  PRO B 139      -6.694  23.431   1.256  1.00  0.00           C  
ATOM   2789  HA  PRO B 139      -7.504  25.788  -0.947  1.00  0.00           H  
ATOM   2790  HA  PRO B 139      -7.504  25.788  -0.947  1.00  0.00           H  
ATOM   2791  HB2 PRO B 139      -5.455  26.485   0.772  1.00  0.00           H  
ATOM   2792  HB2 PRO B 139      -5.456  26.485   0.772  1.00  0.00           H  
ATOM   2793  HB3 PRO B 139      -7.097  26.283   1.400  1.00  0.00           H  
ATOM   2794  HB3 PRO B 139      -7.097  26.283   1.400  1.00  0.00           H  
ATOM   2795  HG2 PRO B 139      -4.762  24.353   1.498  1.00  0.00           H  
ATOM   2796  HG2 PRO B 139      -4.763  24.352   1.499  1.00  0.00           H  
ATOM   2797  HG3 PRO B 139      -5.926  24.759   2.768  1.00  0.00           H  
ATOM   2798  HG3 PRO B 139      -5.926  24.759   2.768  1.00  0.00           H  
ATOM   2799  HD2 PRO B 139      -6.138  22.482   1.231  1.00  0.00           H  
ATOM   2800  HD2 PRO B 139      -6.138  22.482   1.231  1.00  0.00           H  
ATOM   2801  HD3 PRO B 139      -7.545  23.288   1.938  1.00  0.00           H  
ATOM   2802  HD3 PRO B 139      -7.545  23.288   1.938  1.00  0.00           H  
ATOM   2803  N   GLY B 140      -5.479  26.246  -2.203  1.00  0.00           N  
ATOM   2804  N   GLY B 140      -5.479  26.246  -2.203  1.00  0.00           N  
ATOM   2805  CA  GLY B 140      -4.408  26.524  -3.069  1.00  0.00           C  
ATOM   2806  CA  GLY B 140      -4.409  26.524  -3.069  1.00  0.00           C  
ATOM   2807  C   GLY B 140      -4.543  25.994  -4.465  1.00  0.00           C  
ATOM   2808  C   GLY B 140      -4.543  25.994  -4.464  1.00  0.00           C  
ATOM   2809  O   GLY B 140      -5.612  25.572  -4.918  1.00  0.00           O  
ATOM   2810  O   GLY B 140      -5.612  25.572  -4.918  1.00  0.00           O  
ATOM   2811  H   GLY B 140      -6.176  26.962  -2.202  1.00  0.00           H  
ATOM   2812  H   GLY B 140      -6.176  26.962  -2.202  1.00  0.00           H  
ATOM   2813  HA2 GLY B 140      -4.280  27.616  -3.123  1.00  0.00           H  
ATOM   2814  HA2 GLY B 140      -4.281  27.616  -3.123  1.00  0.00           H  
ATOM   2815  HA3 GLY B 140      -3.489  26.114  -2.628  1.00  0.00           H  
ATOM   2816  HA3 GLY B 140      -3.489  26.114  -2.628  1.00  0.00           H  
ATOM   2817  N   ARG B 141      -3.445  26.015  -5.195  1.00  0.00           N  
ATOM   2818  N   ARG B 141      -3.445  26.015  -5.195  1.00  0.00           N  
ATOM   2819  CA  ARG B 141      -3.402  25.514  -6.580  1.00  0.00           C  
ATOM   2820  CA  ARG B 141      -3.402  25.514  -6.580  1.00  0.00           C  
ATOM   2821  C   ARG B 141      -3.098  24.070  -6.564  1.00  0.00           C  
ATOM   2822  C   ARG B 141      -3.099  24.070  -6.564  1.00  0.00           C  
ATOM   2823  O   ARG B 141      -2.516  23.539  -5.635  1.00  0.00           O  
ATOM   2824  O   ARG B 141      -2.516  23.539  -5.635  1.00  0.00           O  
ATOM   2825  CB  ARG B 141      -2.388  26.331  -7.393  1.00  0.00           C  
ATOM   2826  CB  ARG B 141      -2.388  26.331  -7.393  1.00  0.00           C  
ATOM   2827  CG  ARG B 141      -2.909  27.744  -7.669  1.00  0.00           C  
ATOM   2828  CG  ARG B 141      -2.909  27.744  -7.669  1.00  0.00           C  
ATOM   2829  CD  ARG B 141      -1.961  28.522  -8.518  1.00  0.00           C  
ATOM   2830  CD  ARG B 141      -1.961  28.522  -8.518  1.00  0.00           C  
ATOM   2831  NE  ARG B 141      -1.805  27.961  -9.847  1.00  0.00           N  
ATOM   2832  NE  ARG B 141      -1.805  27.961  -9.847  1.00  0.00           N  
ATOM   2833  CZ  ARG B 141      -2.608  28.173 -10.877  1.00  0.00           C  
ATOM   2834  CZ  ARG B 141      -2.608  28.173 -10.877  1.00  0.00           C  
ATOM   2835  NH1 ARG B 141      -3.688  28.924 -10.718  1.00  0.00           N1+
ATOM   2836  NH1 ARG B 141      -3.688  28.924 -10.718  1.00  0.00           N1+
ATOM   2837  NH2 ARG B 141      -2.328  27.618 -12.049  1.00  0.00           N  
ATOM   2838  NH2 ARG B 141      -2.328  27.618 -12.049  1.00  0.00           N  
ATOM   2839  H   ARG B 141      -2.569  26.370  -4.865  1.00  0.00           H  
ATOM   2840  H   ARG B 141      -2.570  26.370  -4.865  1.00  0.00           H  
ATOM   2841  HA  ARG B 141      -4.378  25.638  -7.072  1.00  0.00           H  
ATOM   2842  HA  ARG B 141      -4.378  25.638  -7.072  1.00  0.00           H  
ATOM   2843  HB2 ARG B 141      -1.435  26.388  -6.846  1.00  0.00           H  
ATOM   2844  HB2 ARG B 141      -1.435  26.388  -6.846  1.00  0.00           H  
ATOM   2845  HB3 ARG B 141      -2.181  25.821  -8.345  1.00  0.00           H  
ATOM   2846  HB3 ARG B 141      -2.181  25.821  -8.345  1.00  0.00           H  
ATOM   2847  HG2 ARG B 141      -3.887  27.684  -8.169  1.00  0.00           H  
ATOM   2848  HG2 ARG B 141      -3.887  27.684  -8.169  1.00  0.00           H  
ATOM   2849  HG3 ARG B 141      -3.066  28.271  -6.716  1.00  0.00           H  
ATOM   2850  HG3 ARG B 141      -3.066  28.271  -6.716  1.00  0.00           H  
ATOM   2851  HD2 ARG B 141      -2.317  29.559  -8.602  1.00  0.00           H  
ATOM   2852  HD2 ARG B 141      -2.317  29.559  -8.602  1.00  0.00           H  
ATOM   2853  HD3 ARG B 141      -0.979  28.558  -8.023  1.00  0.00           H  
ATOM   2854  HD3 ARG B 141      -0.979  28.558  -8.023  1.00  0.00           H  
ATOM   2855  HE  ARG B 141      -1.020  27.361  -9.999  1.00  0.00           H  
ATOM   2856  HE  ARG B 141      -1.020  27.361  -9.999  1.00  0.00           H  
ATOM   2857 1HH1 ARG B 141      -3.890  29.326  -9.826  1.00  0.00           H  
ATOM   2858 1HH1 ARG B 141      -3.891  29.326  -9.825  1.00  0.00           H  
ATOM   2859 2HH1 ARG B 141      -4.300  29.089 -11.491  1.00  0.00           H  
ATOM   2860 2HH1 ARG B 141      -4.300  29.089 -11.491  1.00  0.00           H  
ATOM   2861 1HH2 ARG B 141      -1.514  27.045 -12.149  1.00  0.00           H  
ATOM   2862 1HH2 ARG B 141      -1.514  27.045 -12.148  1.00  0.00           H  
ATOM   2863 2HH2 ARG B 141      -2.930  27.772 -12.833  1.00  0.00           H  
ATOM   2864 2HH2 ARG B 141      -2.930  27.772 -12.833  1.00  0.00           H  
ATOM   2865  N   TRP B 142      -3.421  23.252  -7.495  1.00  0.00           N  
ATOM   2866  N   TRP B 142      -3.421  23.252  -7.495  1.00  0.00           N  
ATOM   2867  CA  TRP B 142      -3.274  21.917  -7.827  1.00  0.00           C  
ATOM   2868  CA  TRP B 142      -3.274  21.917  -7.827  1.00  0.00           C  
ATOM   2869  C   TRP B 142      -2.641  21.745  -9.205  1.00  0.00           C  
ATOM   2870  C   TRP B 142      -2.641  21.745  -9.205  1.00  0.00           C  
ATOM   2871  O   TRP B 142      -2.693  22.602 -10.064  1.00  0.00           O  
ATOM   2872  O   TRP B 142      -2.693  22.602 -10.064  1.00  0.00           O  
ATOM   2873  CB  TRP B 142      -4.562  21.127  -7.682  1.00  0.00           C  
ATOM   2874  CB  TRP B 142      -4.562  21.127  -7.682  1.00  0.00           C  
ATOM   2875  CG  TRP B 142      -5.690  21.461  -8.598  1.00  0.00           C  
ATOM   2876  CG  TRP B 142      -5.690  21.461  -8.598  1.00  0.00           C  
ATOM   2877  CD1 TRP B 142      -6.652  22.404  -8.454  1.00  0.00           C  
ATOM   2878  CD1 TRP B 142      -6.652  22.404  -8.454  1.00  0.00           C  
ATOM   2879  CD2 TRP B 142      -5.956  20.776  -9.820  1.00  0.00           C  
ATOM   2880  CD2 TRP B 142      -5.956  20.776  -9.820  1.00  0.00           C  
ATOM   2881  CE2 TRP B 142      -7.089  21.367 -10.365  1.00  0.00           C  
ATOM   2882  CE2 TRP B 142      -7.089  21.367 -10.365  1.00  0.00           C  
ATOM   2883  CE3 TRP B 142      -5.340  19.707 -10.513  1.00  0.00           C  
ATOM   2884  CE3 TRP B 142      -5.340  19.707 -10.512  1.00  0.00           C  
ATOM   2885  NE1 TRP B 142      -7.504  22.376  -9.504  1.00  0.00           N  
ATOM   2886  NE1 TRP B 142      -7.504  22.376  -9.504  1.00  0.00           N  
ATOM   2887  CZ2 TRP B 142      -7.633  20.947 -11.566  1.00  0.00           C  
ATOM   2888  CZ2 TRP B 142      -7.633  20.947 -11.566  1.00  0.00           C  
ATOM   2889  CZ3 TRP B 142      -5.876  19.275 -11.719  1.00  0.00           C  
ATOM   2890  CZ3 TRP B 142      -5.876  19.275 -11.719  1.00  0.00           C  
ATOM   2891  CH2 TRP B 142      -7.030  19.914 -12.223  1.00  0.00           C  
ATOM   2892  CH2 TRP B 142      -7.030  19.914 -12.223  1.00  0.00           C  
ATOM   2893  H   TRP B 142      -3.946  23.660  -8.241  1.00  0.00           H  
ATOM   2894  H   TRP B 142      -3.946  23.660  -8.241  1.00  0.00           H  
ATOM   2895  HA  TRP B 142      -2.576  21.489  -7.093  1.00  0.00           H  
ATOM   2896  HA  TRP B 142      -2.576  21.489  -7.093  1.00  0.00           H  
ATOM   2897  HB2 TRP B 142      -4.321  20.062  -7.816  1.00  0.00           H  
ATOM   2898  HB2 TRP B 142      -4.322  20.062  -7.816  1.00  0.00           H  
ATOM   2899  HB3 TRP B 142      -4.919  21.249  -6.648  1.00  0.00           H  
ATOM   2900  HB3 TRP B 142      -4.919  21.249  -6.648  1.00  0.00           H  
ATOM   2901  HD1 TRP B 142      -6.729  23.097  -7.603  1.00  0.00           H  
ATOM   2902  HD1 TRP B 142      -6.729  23.097  -7.603  1.00  0.00           H  
ATOM   2903  HE1 TRP B 142      -8.293  22.975  -9.637  1.00  0.00           H  
ATOM   2904  HE1 TRP B 142      -8.294  22.975  -9.637  1.00  0.00           H  
ATOM   2905  HE3 TRP B 142      -4.444  19.222 -10.099  1.00  0.00           H  
ATOM   2906  HE3 TRP B 142      -4.444  19.222 -10.099  1.00  0.00           H  
ATOM   2907  HZ2 TRP B 142      -8.528  21.433 -11.981  1.00  0.00           H  
ATOM   2908  HZ2 TRP B 142      -8.528  21.433 -11.981  1.00  0.00           H  
ATOM   2909  HZ3 TRP B 142      -5.409  18.447 -12.273  1.00  0.00           H  
ATOM   2910  HZ3 TRP B 142      -5.409  18.447 -12.273  1.00  0.00           H  
ATOM   2911  HH2 TRP B 142      -7.456  19.568 -13.177  1.00  0.00           H  
ATOM   2912  HH2 TRP B 142      -7.457  19.568 -13.177  1.00  0.00           H  
ATOM   2913  N   LYS B 143      -1.991  20.582  -9.299  1.00  0.00           N  
ATOM   2914  N   LYS B 143      -1.991  20.582  -9.299  1.00  0.00           N  
ATOM   2915  CA  LYS B 143      -1.274  20.131 -10.475  1.00  0.00           C  
ATOM   2916  CA  LYS B 143      -1.274  20.131 -10.475  1.00  0.00           C  
ATOM   2917  C   LYS B 143      -1.905  18.806 -10.897  1.00  0.00           C  
ATOM   2918  C   LYS B 143      -1.905  18.806 -10.896  1.00  0.00           C  
ATOM   2919  O   LYS B 143      -2.426  18.044 -10.064  1.00  0.00           O  
ATOM   2920  O   LYS B 143      -2.426  18.044 -10.064  1.00  0.00           O  
ATOM   2921  CB  LYS B 143       0.212  19.933 -10.186  1.00  0.00           C  
ATOM   2922  CB  LYS B 143       0.212  19.933 -10.186  1.00  0.00           C  
ATOM   2923  CG  LYS B 143       1.004  21.135  -9.719  1.00  0.00           C  
ATOM   2924  CG  LYS B 143       1.004  21.135  -9.719  1.00  0.00           C  
ATOM   2925  CD  LYS B 143       2.256  20.693  -8.987  1.00  0.00           C  
ATOM   2926  CD  LYS B 143       2.256  20.693  -8.987  1.00  0.00           C  
ATOM   2927  CE  LYS B 143       2.738  21.692  -7.943  1.00  0.00           C  
ATOM   2928  CE  LYS B 143       2.738  21.692  -7.943  1.00  0.00           C  
ATOM   2929  NZ  LYS B 143       3.831  22.552  -8.489  1.00  0.00           N1+
ATOM   2930  NZ  LYS B 143       3.831  22.552  -8.489  1.00  0.00           N1+
ATOM   2931  H   LYS B 143      -1.954  19.927  -8.545  1.00  0.00           H  
ATOM   2932  H   LYS B 143      -1.954  19.927  -8.545  1.00  0.00           H  
ATOM   2933  HA  LYS B 143      -1.346  20.885 -11.273  1.00  0.00           H  
ATOM   2934  HA  LYS B 143      -1.346  20.885 -11.272  1.00  0.00           H  
ATOM   2935  HB2 LYS B 143       0.307  19.147  -9.422  1.00  0.00           H  
ATOM   2936  HB2 LYS B 143       0.307  19.147  -9.422  1.00  0.00           H  
ATOM   2937  HB3 LYS B 143       0.687  19.550 -11.102  1.00  0.00           H  
ATOM   2938  HB3 LYS B 143       0.687  19.550 -11.101  1.00  0.00           H  
ATOM   2939  HG2 LYS B 143       1.277  21.759 -10.582  1.00  0.00           H  
ATOM   2940  HG2 LYS B 143       1.277  21.759 -10.582  1.00  0.00           H  
ATOM   2941  HG3 LYS B 143       0.384  21.755  -9.055  1.00  0.00           H  
ATOM   2942  HG3 LYS B 143       0.384  21.755  -9.055  1.00  0.00           H  
ATOM   2943  HD2 LYS B 143       2.062  19.728  -8.496  1.00  0.00           H  
ATOM   2944  HD2 LYS B 143       2.062  19.728  -8.496  1.00  0.00           H  
ATOM   2945  HD3 LYS B 143       3.059  20.526  -9.720  1.00  0.00           H  
ATOM   2946  HD3 LYS B 143       3.058  20.526  -9.720  1.00  0.00           H  
ATOM   2947  HE2 LYS B 143       1.897  22.323  -7.618  1.00  0.00           H  
ATOM   2948  HE2 LYS B 143       1.897  22.323  -7.618  1.00  0.00           H  
ATOM   2949  HE3 LYS B 143       3.098  21.154  -7.054  1.00  0.00           H  
ATOM   2950  HE3 LYS B 143       3.098  21.154  -7.054  1.00  0.00           H  
ATOM   2951  HZ1 LYS B 143       4.130  23.198  -7.786  1.00  0.00           H  
ATOM   2952  HZ1 LYS B 143       4.130  23.198  -7.786  1.00  0.00           H  
ATOM   2953  HZ2 LYS B 143       4.602  21.978  -8.763  1.00  0.00           H  
ATOM   2954  HZ2 LYS B 143       4.602  21.978  -8.763  1.00  0.00           H  
ATOM   2955  HZ3 LYS B 143       3.494  23.056  -9.284  1.00  0.00           H  
ATOM   2956  HZ3 LYS B 143       3.493  23.056  -9.284  1.00  0.00           H  
ATOM   2957  N   PRO B 144      -1.818  18.513 -12.178  1.00  0.00           N  
ATOM   2958  N   PRO B 144      -1.819  18.513 -12.178  1.00  0.00           N  
ATOM   2959  CA  PRO B 144      -2.407  17.262 -12.671  1.00  0.00           C  
ATOM   2960  CA  PRO B 144      -2.407  17.262 -12.671  1.00  0.00           C  
ATOM   2961  C   PRO B 144      -1.527  16.049 -12.354  1.00  0.00           C  
ATOM   2962  C   PRO B 144      -1.527  16.049 -12.354  1.00  0.00           C  
ATOM   2963  O   PRO B 144      -0.315  16.110 -12.341  1.00  0.00           O  
ATOM   2964  O   PRO B 144      -0.316  16.110 -12.341  1.00  0.00           O  
ATOM   2965  CB  PRO B 144      -2.499  17.517 -14.169  1.00  0.00           C  
ATOM   2966  CB  PRO B 144      -2.499  17.517 -14.169  1.00  0.00           C  
ATOM   2967  CG  PRO B 144      -1.329  18.367 -14.457  1.00  0.00           C  
ATOM   2968  CG  PRO B 144      -1.330  18.367 -14.457  1.00  0.00           C  
ATOM   2969  CD  PRO B 144      -1.166  19.270 -13.257  1.00  0.00           C  
ATOM   2970  CD  PRO B 144      -1.166  19.270 -13.257  1.00  0.00           C  
ATOM   2971  HA  PRO B 144      -3.374  17.020 -12.205  1.00  0.00           H  
ATOM   2972  HA  PRO B 144      -3.374  17.020 -12.205  1.00  0.00           H  
ATOM   2973  HB2 PRO B 144      -2.465  16.577 -14.741  1.00  0.00           H  
ATOM   2974  HB2 PRO B 144      -2.465  16.577 -14.741  1.00  0.00           H  
ATOM   2975  HB3 PRO B 144      -3.440  18.021 -14.435  1.00  0.00           H  
ATOM   2976  HB3 PRO B 144      -3.440  18.021 -14.435  1.00  0.00           H  
ATOM   2977  HG2 PRO B 144      -0.428  17.757 -14.616  1.00  0.00           H  
ATOM   2978  HG2 PRO B 144      -0.429  17.757 -14.616  1.00  0.00           H  
ATOM   2979  HG3 PRO B 144      -1.486  18.955 -15.374  1.00  0.00           H  
ATOM   2980  HG3 PRO B 144      -1.486  18.955 -15.374  1.00  0.00           H  
ATOM   2981  HD2 PRO B 144      -0.105  19.463 -13.035  1.00  0.00           H  
ATOM   2982  HD2 PRO B 144      -0.106  19.463 -13.034  1.00  0.00           H  
ATOM   2983  HD3 PRO B 144      -1.644  20.247 -13.415  1.00  0.00           H  
ATOM   2984  HD3 PRO B 144      -1.645  20.247 -13.415  1.00  0.00           H  
ATOM   2985  N   LYS B 145      -2.177  14.918 -12.107  1.00  0.00           N  
ATOM   2986  N   LYS B 145      -2.177  14.918 -12.107  1.00  0.00           N  
ATOM   2987  CA  LYS B 145      -1.486  13.659 -11.962  1.00  0.00           C  
ATOM   2988  CA  LYS B 145      -1.486  13.659 -11.962  1.00  0.00           C  
ATOM   2989  C   LYS B 145      -2.380  12.522 -12.414  1.00  0.00           C  
ATOM   2990  C   LYS B 145      -2.380  12.522 -12.414  1.00  0.00           C  
ATOM   2991  O   LYS B 145      -3.583  12.589 -12.171  1.00  0.00           O  
ATOM   2992  O   LYS B 145      -3.583  12.589 -12.171  1.00  0.00           O  
ATOM   2993  CB  LYS B 145      -1.080  13.431 -10.497  1.00  0.00           C  
ATOM   2994  CB  LYS B 145      -1.080  13.431 -10.497  1.00  0.00           C  
ATOM   2995  CG  LYS B 145       0.006  12.368 -10.319  1.00  0.00           C  
ATOM   2996  CG  LYS B 145       0.005  12.368 -10.319  1.00  0.00           C  
ATOM   2997  CD  LYS B 145       0.641  12.353  -8.949  1.00  0.00           C  
ATOM   2998  CD  LYS B 145       0.641  12.353  -8.949  1.00  0.00           C  
ATOM   2999  CE  LYS B 145       1.467  11.114  -8.732  1.00  0.00           C  
ATOM   3000  CE  LYS B 145       1.467  11.114  -8.732  1.00  0.00           C  
ATOM   3001  NZ  LYS B 145       2.802  11.123  -9.323  1.00  0.00           N1+
ATOM   3002  NZ  LYS B 145       2.802  11.123  -9.323  1.00  0.00           N1+
ATOM   3003  H   LYS B 145      -3.170  14.857 -12.006  1.00  0.00           H  
ATOM   3004  H   LYS B 145      -3.170  14.857 -12.006  1.00  0.00           H  
ATOM   3005  HA  LYS B 145      -0.580  13.690 -12.585  1.00  0.00           H  
ATOM   3006  HA  LYS B 145      -0.580  13.690 -12.585  1.00  0.00           H  
ATOM   3007  HB2 LYS B 145      -0.724  14.381 -10.072  1.00  0.00           H  
ATOM   3008  HB2 LYS B 145      -0.724  14.381 -10.072  1.00  0.00           H  
ATOM   3009  HB3 LYS B 145      -1.970  13.135  -9.921  1.00  0.00           H  
ATOM   3010  HB3 LYS B 145      -1.970  13.135  -9.921  1.00  0.00           H  
ATOM   3011  HG2 LYS B 145      -0.430  11.378 -10.519  1.00  0.00           H  
ATOM   3012  HG2 LYS B 145      -0.430  11.378 -10.519  1.00  0.00           H  
ATOM   3013  HG3 LYS B 145       0.790  12.532 -11.072  1.00  0.00           H  
ATOM   3014  HG3 LYS B 145       0.790  12.532 -11.072  1.00  0.00           H  
ATOM   3015  HD2 LYS B 145       1.276  13.243  -8.829  1.00  0.00           H  
ATOM   3016  HD2 LYS B 145       1.276  13.243  -8.829  1.00  0.00           H  
ATOM   3017  HD3 LYS B 145      -0.143  12.410  -8.180  1.00  0.00           H  
ATOM   3018  HD3 LYS B 145      -0.143  12.410  -8.180  1.00  0.00           H  
ATOM   3019  HE2 LYS B 145       1.569  10.952  -7.649  1.00  0.00           H  
ATOM   3020  HE2 LYS B 145       1.569  10.952  -7.649  1.00  0.00           H  
ATOM   3021  HE3 LYS B 145       0.915  10.253  -9.136  1.00  0.00           H  
ATOM   3022  HE3 LYS B 145       0.915  10.253  -9.136  1.00  0.00           H  
ATOM   3023  HZ1 LYS B 145       3.262  10.259  -9.120  1.00  0.00           H  
ATOM   3024  HZ1 LYS B 145       3.262  10.259  -9.120  1.00  0.00           H  
ATOM   3025  HZ2 LYS B 145       2.727  11.235 -10.313  1.00  0.00           H  
ATOM   3026  HZ2 LYS B 145       2.727  11.235 -10.313  1.00  0.00           H  
ATOM   3027  HZ3 LYS B 145       3.331  11.880  -8.941  1.00  0.00           H  
ATOM   3028  HZ3 LYS B 145       3.331  11.880  -8.941  1.00  0.00           H  
ATOM   3029  N   MET B 146      -1.778  11.505 -12.981  1.00  0.00           N  
ATOM   3030  N   MET B 146      -1.778  11.505 -12.981  1.00  0.00           N  
ATOM   3031  CA  MET B 146      -2.441  10.243 -13.272  1.00  0.00           C  
ATOM   3032  CA  MET B 146      -2.441  10.243 -13.272  1.00  0.00           C  
ATOM   3033  C   MET B 146      -1.821   9.185 -12.361  1.00  0.00           C  
ATOM   3034  C   MET B 146      -1.821   9.185 -12.361  1.00  0.00           C  
ATOM   3035  O   MET B 146      -0.606   9.122 -12.227  1.00  0.00           O  
ATOM   3036  O   MET B 146      -0.606   9.122 -12.227  1.00  0.00           O  
ATOM   3037  CB  MET B 146      -2.333   9.900 -14.777  1.00  0.00           C  
ATOM   3038  CB  MET B 146      -2.333   9.900 -14.777  1.00  0.00           C  
ATOM   3039  CG  MET B 146      -3.196  10.773 -15.712  1.00  0.00           C  
ATOM   3040  CG  MET B 146      -3.196  10.773 -15.712  1.00  0.00           C  
ATOM   3041  SD  MET B 146      -4.785  10.040 -16.122  1.00  0.00           S  
ATOM   3042  SD  MET B 146      -4.785  10.040 -16.122  1.00  0.00           S  
ATOM   3043  CE  MET B 146      -5.243  11.026 -17.547  1.00  0.00           C  
ATOM   3044  CE  MET B 146      -5.244  11.026 -17.547  1.00  0.00           C  
ATOM   3045  H   MET B 146      -0.816  11.524 -13.255  1.00  0.00           H  
ATOM   3046  H   MET B 146      -0.816  11.524 -13.255  1.00  0.00           H  
ATOM   3047  HA  MET B 146      -3.520  10.297 -13.069  1.00  0.00           H  
ATOM   3048  HA  MET B 146      -3.520  10.297 -13.068  1.00  0.00           H  
ATOM   3049  HB2 MET B 146      -1.280   9.993 -15.084  1.00  0.00           H  
ATOM   3050  HB2 MET B 146      -1.280   9.993 -15.084  1.00  0.00           H  
ATOM   3051  HB3 MET B 146      -2.618   8.847 -14.919  1.00  0.00           H  
ATOM   3052  HB3 MET B 146      -2.618   8.847 -14.918  1.00  0.00           H  
ATOM   3053  HG2 MET B 146      -3.365  11.750 -15.235  1.00  0.00           H  
ATOM   3054  HG2 MET B 146      -3.365  11.750 -15.235  1.00  0.00           H  
ATOM   3055  HG3 MET B 146      -2.638  10.961 -16.642  1.00  0.00           H  
ATOM   3056  HG3 MET B 146      -2.638  10.961 -16.642  1.00  0.00           H  
ATOM   3057  HE1 MET B 146      -6.220  10.691 -17.926  1.00  0.00           H  
ATOM   3058  HE1 MET B 146      -6.220  10.691 -17.926  1.00  0.00           H  
ATOM   3059  HE2 MET B 146      -5.306  12.084 -17.256  1.00  0.00           H  
ATOM   3060  HE2 MET B 146      -5.307  12.084 -17.256  1.00  0.00           H  
ATOM   3061  HE3 MET B 146      -4.485  10.907 -18.335  1.00  0.00           H  
ATOM   3062  HE3 MET B 146      -4.485  10.907 -18.335  1.00  0.00           H  
ATOM   3063  N   ILE B 147      -2.686   8.388 -11.731  1.00  0.00           N  
ATOM   3064  N   ILE B 147      -2.686   8.388 -11.731  1.00  0.00           N  
ATOM   3065  CA  ILE B 147      -2.220   7.292 -10.881  1.00  0.00           C  
ATOM   3066  CA  ILE B 147      -2.220   7.292 -10.881  1.00  0.00           C  
ATOM   3067  C   ILE B 147      -2.860   5.991 -11.350  1.00  0.00           C  
ATOM   3068  C   ILE B 147      -2.860   5.991 -11.350  1.00  0.00           C  
ATOM   3069  O   ILE B 147      -4.048   5.928 -11.720  1.00  0.00           O  
ATOM   3070  O   ILE B 147      -4.048   5.928 -11.720  1.00  0.00           O  
ATOM   3071  CB  ILE B 147      -2.473   7.540  -9.388  1.00  0.00           C  
ATOM   3072  CB  ILE B 147      -2.473   7.540  -9.388  1.00  0.00           C  
ATOM   3073  CG1 ILE B 147      -3.958   7.730  -9.089  1.00  0.00           C  
ATOM   3074  CG1 ILE B 147      -3.958   7.730  -9.088  1.00  0.00           C  
ATOM   3075  CG2 ILE B 147      -1.624   8.707  -8.910  1.00  0.00           C  
ATOM   3076  CG2 ILE B 147      -1.624   8.707  -8.910  1.00  0.00           C  
ATOM   3077  CD1 ILE B 147      -4.322   7.841  -7.627  1.00  0.00           C  
ATOM   3078  CD1 ILE B 147      -4.322   7.841  -7.627  1.00  0.00           C  
ATOM   3079  H   ILE B 147      -3.680   8.477 -11.791  1.00  0.00           H  
ATOM   3080  H   ILE B 147      -3.680   8.477 -11.790  1.00  0.00           H  
ATOM   3081  HA  ILE B 147      -1.127   7.223 -10.983  1.00  0.00           H  
ATOM   3082  HA  ILE B 147      -1.127   7.223 -10.983  1.00  0.00           H  
ATOM   3083  HB  ILE B 147      -2.168   6.646  -8.823  1.00  0.00           H  
ATOM   3084  HB  ILE B 147      -2.168   6.646  -8.823  1.00  0.00           H  
ATOM   3085 2HG1 ILE B 147      -4.303   8.638  -9.604  1.00  0.00           H  
ATOM   3086 2HG1 ILE B 147      -4.303   8.638  -9.604  1.00  0.00           H  
ATOM   3087 3HG1 ILE B 147      -4.512   6.884  -9.522  1.00  0.00           H  
ATOM   3088 3HG1 ILE B 147      -4.512   6.884  -9.522  1.00  0.00           H  
ATOM   3089 1HG2 ILE B 147      -1.809   8.881  -7.840  1.00  0.00           H  
ATOM   3090 1HG2 ILE B 147      -1.809   8.881  -7.840  1.00  0.00           H  
ATOM   3091 2HG2 ILE B 147      -0.560   8.475  -9.065  1.00  0.00           H  
ATOM   3092 2HG2 ILE B 147      -0.560   8.475  -9.065  1.00  0.00           H  
ATOM   3093 3HG2 ILE B 147      -1.889   9.610  -9.479  1.00  0.00           H  
ATOM   3094 3HG2 ILE B 147      -1.889   9.610  -9.479  1.00  0.00           H  
ATOM   3095 1HD1 ILE B 147      -5.409   7.976  -7.529  1.00  0.00           H  
ATOM   3096 1HD1 ILE B 147      -5.409   7.976  -7.529  1.00  0.00           H  
ATOM   3097 2HD1 ILE B 147      -4.017   6.925  -7.102  1.00  0.00           H  
ATOM   3098 2HD1 ILE B 147      -4.017   6.925  -7.102  1.00  0.00           H  
ATOM   3099 3HD1 ILE B 147      -3.805   8.706  -7.185  1.00  0.00           H  
ATOM   3100 3HD1 ILE B 147      -3.805   8.706  -7.185  1.00  0.00           H  
ATOM   3101  N   GLY B 148      -2.005   4.958 -11.373  1.00  0.00           N  
ATOM   3102  N   GLY B 148      -2.005   4.958 -11.372  1.00  0.00           N  
ATOM   3103  CA  GLY B 148      -2.380   3.682 -11.951  1.00  0.00           C  
ATOM   3104  CA  GLY B 148      -2.381   3.682 -11.951  1.00  0.00           C  
ATOM   3105  C   GLY B 148      -2.332   2.590 -10.924  1.00  0.00           C  
ATOM   3106  C   GLY B 148      -2.332   2.590 -10.924  1.00  0.00           C  
ATOM   3107  O   GLY B 148      -1.415   2.488 -10.101  1.00  0.00           O  
ATOM   3108  O   GLY B 148      -1.415   2.488 -10.101  1.00  0.00           O  
ATOM   3109  H   GLY B 148      -1.076   4.990 -11.005  1.00  0.00           H  
ATOM   3110  H   GLY B 148      -1.076   4.990 -11.005  1.00  0.00           H  
ATOM   3111  HA2 GLY B 148      -3.395   3.751 -12.371  1.00  0.00           H  
ATOM   3112  HA2 GLY B 148      -3.395   3.751 -12.371  1.00  0.00           H  
ATOM   3113  HA3 GLY B 148      -1.703   3.439 -12.783  1.00  0.00           H  
ATOM   3114  HA3 GLY B 148      -1.703   3.439 -12.783  1.00  0.00           H  
ATOM   3115  N   GLY B 149      -3.353   1.752 -10.934  1.00  0.00           N  
ATOM   3116  N   GLY B 149      -3.353   1.752 -10.934  1.00  0.00           N  
ATOM   3117  CA  GLY B 149      -3.371   0.542 -10.128  1.00  0.00           C  
ATOM   3118  CA  GLY B 149      -3.371   0.542 -10.127  1.00  0.00           C  
ATOM   3119  C   GLY B 149      -3.979  -0.586 -10.897  1.00  0.00           C  
ATOM   3120  C   GLY B 149      -3.979  -0.586 -10.897  1.00  0.00           C  
ATOM   3121  O   GLY B 149      -3.946  -0.652 -12.099  1.00  0.00           O  
ATOM   3122  O   GLY B 149      -3.946  -0.652 -12.099  1.00  0.00           O  
ATOM   3123  H   GLY B 149      -4.174   1.886 -11.489  1.00  0.00           H  
ATOM   3124  H   GLY B 149      -4.174   1.886 -11.489  1.00  0.00           H  
ATOM   3125  HA2 GLY B 149      -2.347   0.278  -9.825  1.00  0.00           H  
ATOM   3126  HA2 GLY B 149      -2.347   0.278  -9.825  1.00  0.00           H  
ATOM   3127  HA3 GLY B 149      -3.944   0.717  -9.205  1.00  0.00           H  
ATOM   3128  HA3 GLY B 149      -3.944   0.717  -9.205  1.00  0.00           H  
ATOM   3129  N   ILE B 150      -4.576  -1.538 -10.157  1.00  0.00           N  
ATOM   3130  N   ILE B 150      -4.577  -1.538 -10.157  1.00  0.00           N  
ATOM   3131  CA  ILE B 150      -5.311  -2.601 -10.826  1.00  0.00           C  
ATOM   3132  CA  ILE B 150      -5.311  -2.601 -10.826  1.00  0.00           C  
ATOM   3133  C   ILE B 150      -6.471  -1.963 -11.571  1.00  0.00           C  
ATOM   3134  C   ILE B 150      -6.471  -1.963 -11.571  1.00  0.00           C  
ATOM   3135  O   ILE B 150      -7.162  -1.092 -11.028  1.00  0.00           O  
ATOM   3136  O   ILE B 150      -7.162  -1.092 -11.028  1.00  0.00           O  
ATOM   3137  CB  ILE B 150      -5.757  -3.678  -9.824  1.00  0.00           C  
ATOM   3138  CB  ILE B 150      -5.757  -3.678  -9.824  1.00  0.00           C  
ATOM   3139  CG1 ILE B 150      -4.651  -4.645  -9.440  1.00  0.00           C  
ATOM   3140  CG1 ILE B 150      -4.651  -4.645  -9.440  1.00  0.00           C  
ATOM   3141  CG2 ILE B 150      -6.904  -4.478 -10.415  1.00  0.00           C  
ATOM   3142  CG2 ILE B 150      -6.904  -4.478 -10.414  1.00  0.00           C  
ATOM   3143  CD1 ILE B 150      -3.348  -4.042  -8.979  1.00  0.00           C  
ATOM   3144  CD1 ILE B 150      -3.348  -4.042  -8.979  1.00  0.00           C  
ATOM   3145  H   ILE B 150      -4.563  -1.585  -9.158  1.00  0.00           H  
ATOM   3146  H   ILE B 150      -4.563  -1.585  -9.158  1.00  0.00           H  
ATOM   3147  HA  ILE B 150      -4.671  -3.124 -11.551  1.00  0.00           H  
ATOM   3148  HA  ILE B 150      -4.671  -3.124 -11.551  1.00  0.00           H  
ATOM   3149  HB  ILE B 150      -6.061  -3.143  -8.913  1.00  0.00           H  
ATOM   3150  HB  ILE B 150      -6.061  -3.143  -8.912  1.00  0.00           H  
ATOM   3151 2HG1 ILE B 150      -5.029  -5.296  -8.638  1.00  0.00           H  
ATOM   3152 2HG1 ILE B 150      -5.029  -5.296  -8.638  1.00  0.00           H  
ATOM   3153 3HG1 ILE B 150      -4.442  -5.289 -10.307  1.00  0.00           H  
ATOM   3154 3HG1 ILE B 150      -4.442  -5.289 -10.307  1.00  0.00           H  
ATOM   3155 1HG2 ILE B 150      -7.222  -5.250  -9.697  1.00  0.00           H  
ATOM   3156 1HG2 ILE B 150      -7.222  -5.250  -9.697  1.00  0.00           H  
ATOM   3157 2HG2 ILE B 150      -7.749  -3.806 -10.628  1.00  0.00           H  
ATOM   3158 2HG2 ILE B 150      -7.749  -3.806 -10.628  1.00  0.00           H  
ATOM   3159 3HG2 ILE B 150      -6.575  -4.959 -11.347  1.00  0.00           H  
ATOM   3160 3HG2 ILE B 150      -6.575  -4.959 -11.347  1.00  0.00           H  
ATOM   3161 1HD1 ILE B 150      -2.638  -4.846  -8.733  1.00  0.00           H  
ATOM   3162 1HD1 ILE B 150      -2.638  -4.846  -8.733  1.00  0.00           H  
ATOM   3163 2HD1 ILE B 150      -2.928  -3.416  -9.781  1.00  0.00           H  
ATOM   3164 2HD1 ILE B 150      -2.928  -3.416  -9.781  1.00  0.00           H  
ATOM   3165 3HD1 ILE B 150      -3.524  -3.424  -8.087  1.00  0.00           H  
ATOM   3166 3HD1 ILE B 150      -3.524  -3.424  -8.087  1.00  0.00           H  
ATOM   3167  N   GLY B 151      -6.698  -2.386 -12.808  1.00  0.00           N  
ATOM   3168  N   GLY B 151      -6.698  -2.386 -12.808  1.00  0.00           N  
ATOM   3169  CA  GLY B 151      -7.806  -1.834 -13.560  1.00  0.00           C  
ATOM   3170  CA  GLY B 151      -7.806  -1.834 -13.560  1.00  0.00           C  
ATOM   3171  C   GLY B 151      -7.445  -0.631 -14.371  1.00  0.00           C  
ATOM   3172  C   GLY B 151      -7.445  -0.631 -14.371  1.00  0.00           C  
ATOM   3173  O   GLY B 151      -8.217  -0.185 -15.218  1.00  0.00           O  
ATOM   3174  O   GLY B 151      -8.217  -0.185 -15.218  1.00  0.00           O  
ATOM   3175  H   GLY B 151      -6.155  -3.076 -13.288  1.00  0.00           H  
ATOM   3176  H   GLY B 151      -6.155  -3.076 -13.288  1.00  0.00           H  
ATOM   3177  HA2 GLY B 151      -8.206  -2.610 -14.230  1.00  0.00           H  
ATOM   3178  HA2 GLY B 151      -8.206  -2.610 -14.230  1.00  0.00           H  
ATOM   3179  HA3 GLY B 151      -8.613  -1.565 -12.863  1.00  0.00           H  
ATOM   3180  HA3 GLY B 151      -8.613  -1.565 -12.863  1.00  0.00           H  
ATOM   3181  N   GLY B 152      -6.270  -0.024 -14.209  1.00  0.00           N  
ATOM   3182  N   GLY B 152      -6.270  -0.024 -14.208  1.00  0.00           N  
ATOM   3183  CA  GLY B 152      -5.987   1.170 -15.029  1.00  0.00           C  
ATOM   3184  CA  GLY B 152      -5.987   1.170 -15.029  1.00  0.00           C  
ATOM   3185  C   GLY B 152      -5.721   2.398 -14.166  1.00  0.00           C  
ATOM   3186  C   GLY B 152      -5.721   2.398 -14.166  1.00  0.00           C  
ATOM   3187  O   GLY B 152      -5.364   2.314 -13.016  1.00  0.00           O  
ATOM   3188  O   GLY B 152      -5.364   2.314 -13.015  1.00  0.00           O  
ATOM   3189  H   GLY B 152      -5.550  -0.304 -13.575  1.00  0.00           H  
ATOM   3190  H   GLY B 152      -5.550  -0.304 -13.575  1.00  0.00           H  
ATOM   3191  HA2 GLY B 152      -5.115   0.976 -15.671  1.00  0.00           H  
ATOM   3192  HA2 GLY B 152      -5.115   0.976 -15.671  1.00  0.00           H  
ATOM   3193  HA3 GLY B 152      -6.839   1.368 -15.695  1.00  0.00           H  
ATOM   3194  HA3 GLY B 152      -6.840   1.368 -15.695  1.00  0.00           H  
ATOM   3195  N   PHE B 153      -5.834   3.555 -14.752  1.00  0.00           N  
ATOM   3196  N   PHE B 153      -5.834   3.555 -14.752  1.00  0.00           N  
ATOM   3197  CA  PHE B 153      -5.523   4.852 -14.180  1.00  0.00           C  
ATOM   3198  CA  PHE B 153      -5.523   4.852 -14.180  1.00  0.00           C  
ATOM   3199  C   PHE B 153      -6.739   5.710 -13.882  1.00  0.00           C  
ATOM   3200  C   PHE B 153      -6.740   5.710 -13.882  1.00  0.00           C  
ATOM   3201  O   PHE B 153      -7.814   5.643 -14.502  1.00  0.00           O  
ATOM   3202  O   PHE B 153      -7.814   5.643 -14.502  1.00  0.00           O  
ATOM   3203  CB  PHE B 153      -4.629   5.678 -15.140  1.00  0.00           C  
ATOM   3204  CB  PHE B 153      -4.629   5.678 -15.140  1.00  0.00           C  
ATOM   3205  CG  PHE B 153      -3.234   5.111 -15.279  1.00  0.00           C  
ATOM   3206  CG  PHE B 153      -3.234   5.111 -15.279  1.00  0.00           C  
ATOM   3207  CD1 PHE B 153      -3.027   3.943 -15.999  1.00  0.00           C  
ATOM   3208  CD1 PHE B 153      -3.027   3.943 -15.999  1.00  0.00           C  
ATOM   3209  CD2 PHE B 153      -2.155   5.739 -14.693  1.00  0.00           C  
ATOM   3210  CD2 PHE B 153      -2.155   5.739 -14.693  1.00  0.00           C  
ATOM   3211  CE1 PHE B 153      -1.749   3.405 -16.125  1.00  0.00           C  
ATOM   3212  CE1 PHE B 153      -1.749   3.405 -16.125  1.00  0.00           C  
ATOM   3213  CE2 PHE B 153      -0.890   5.203 -14.780  1.00  0.00           C  
ATOM   3214  CE2 PHE B 153      -0.890   5.203 -14.780  1.00  0.00           C  
ATOM   3215  CZ  PHE B 153      -0.688   4.032 -15.490  1.00  0.00           C  
ATOM   3216  CZ  PHE B 153      -0.688   4.032 -15.490  1.00  0.00           C  
ATOM   3217  H   PHE B 153      -6.164   3.631 -15.693  1.00  0.00           H  
ATOM   3218  H   PHE B 153      -6.164   3.631 -15.693  1.00  0.00           H  
ATOM   3219  HA  PHE B 153      -5.014   4.616 -13.234  1.00  0.00           H  
ATOM   3220  HA  PHE B 153      -5.014   4.616 -13.234  1.00  0.00           H  
ATOM   3221  HB2 PHE B 153      -5.104   5.717 -16.131  1.00  0.00           H  
ATOM   3222  HB2 PHE B 153      -5.104   5.717 -16.131  1.00  0.00           H  
ATOM   3223  HB3 PHE B 153      -4.564   6.712 -14.772  1.00  0.00           H  
ATOM   3224  HB3 PHE B 153      -4.564   6.712 -14.772  1.00  0.00           H  
ATOM   3225  HD1 PHE B 153      -3.880   3.438 -16.474  1.00  0.00           H  
ATOM   3226  HD1 PHE B 153      -3.880   3.438 -16.474  1.00  0.00           H  
ATOM   3227  HD2 PHE B 153      -2.308   6.682 -14.148  1.00  0.00           H  
ATOM   3228  HD2 PHE B 153      -2.308   6.682 -14.148  1.00  0.00           H  
ATOM   3229  HE1 PHE B 153      -1.584   2.495 -16.719  1.00  0.00           H  
ATOM   3230  HE1 PHE B 153      -1.584   2.495 -16.719  1.00  0.00           H  
ATOM   3231  HE2 PHE B 153      -0.043   5.702 -14.286  1.00  0.00           H  
ATOM   3232  HE2 PHE B 153      -0.043   5.702 -14.286  1.00  0.00           H  
ATOM   3233  HZ  PHE B 153       0.321   3.597 -15.551  1.00  0.00           H  
ATOM   3234  HZ  PHE B 153       0.321   3.597 -15.551  1.00  0.00           H  
ATOM   3235  N   ILE B 154      -6.537   6.611 -12.917  1.00  0.00           N  
ATOM   3236  N   ILE B 154      -6.537   6.611 -12.917  1.00  0.00           N  
ATOM   3237  CA  ILE B 154      -7.509   7.673 -12.687  1.00  0.00           C  
ATOM   3238  CA  ILE B 154      -7.509   7.673 -12.687  1.00  0.00           C  
ATOM   3239  C   ILE B 154      -6.772   9.006 -12.680  1.00  0.00           C  
ATOM   3240  C   ILE B 154      -6.772   9.006 -12.679  1.00  0.00           C  
ATOM   3241  O   ILE B 154      -5.563   9.055 -12.374  1.00  0.00           O  
ATOM   3242  O   ILE B 154      -5.563   9.055 -12.374  1.00  0.00           O  
ATOM   3243  CB  ILE B 154      -8.302   7.472 -11.392  1.00  0.00           C  
ATOM   3244  CB  ILE B 154      -8.302   7.472 -11.392  1.00  0.00           C  
ATOM   3245  CG1 ILE B 154      -7.474   7.362 -10.110  1.00  0.00           C  
ATOM   3246  CG1 ILE B 154      -7.474   7.362 -10.110  1.00  0.00           C  
ATOM   3247  CG2 ILE B 154      -9.207   6.246 -11.491  1.00  0.00           C  
ATOM   3248  CG2 ILE B 154      -9.207   6.246 -11.491  1.00  0.00           C  
ATOM   3249  CD1 ILE B 154      -8.254   7.408  -8.818  1.00  0.00           C  
ATOM   3250  CD1 ILE B 154      -8.254   7.408  -8.818  1.00  0.00           C  
ATOM   3251  H   ILE B 154      -5.743   6.625 -12.310  1.00  0.00           H  
ATOM   3252  H   ILE B 154      -5.743   6.625 -12.310  1.00  0.00           H  
ATOM   3253  HA  ILE B 154      -8.251   7.656 -13.499  1.00  0.00           H  
ATOM   3254  HA  ILE B 154      -8.251   7.656 -13.499  1.00  0.00           H  
ATOM   3255  HB  ILE B 154      -8.885   8.400 -11.301  1.00  0.00           H  
ATOM   3256  HB  ILE B 154      -8.885   8.400 -11.301  1.00  0.00           H  
ATOM   3257 2HG1 ILE B 154      -6.909   6.419 -10.142  1.00  0.00           H  
ATOM   3258 2HG1 ILE B 154      -6.909   6.419 -10.142  1.00  0.00           H  
ATOM   3259 3HG1 ILE B 154      -6.737   8.179 -10.102  1.00  0.00           H  
ATOM   3260 3HG1 ILE B 154      -6.737   8.179 -10.102  1.00  0.00           H  
ATOM   3261 1HG2 ILE B 154      -9.764   6.124 -10.550  1.00  0.00           H  
ATOM   3262 1HG2 ILE B 154      -9.764   6.124 -10.550  1.00  0.00           H  
ATOM   3263 2HG2 ILE B 154      -9.915   6.378 -12.323  1.00  0.00           H  
ATOM   3264 2HG2 ILE B 154      -9.916   6.378 -12.323  1.00  0.00           H  
ATOM   3265 3HG2 ILE B 154      -8.594   5.350 -11.673  1.00  0.00           H  
ATOM   3266 3HG2 ILE B 154      -8.594   5.350 -11.672  1.00  0.00           H  
ATOM   3267 1HD1 ILE B 154      -7.561   7.322  -7.968  1.00  0.00           H  
ATOM   3268 1HD1 ILE B 154      -7.561   7.322  -7.968  1.00  0.00           H  
ATOM   3269 2HD1 ILE B 154      -8.797   8.363  -8.752  1.00  0.00           H  
ATOM   3270 2HD1 ILE B 154      -8.797   8.363  -8.752  1.00  0.00           H  
ATOM   3271 3HD1 ILE B 154      -8.972   6.575  -8.792  1.00  0.00           H  
ATOM   3272 3HD1 ILE B 154      -8.972   6.575  -8.792  1.00  0.00           H  
ATOM   3273  N   LYS B 155      -7.515  10.063 -13.019  1.00  0.00           N  
ATOM   3274  N   LYS B 155      -7.515  10.063 -13.019  1.00  0.00           N  
ATOM   3275  CA  LYS B 155      -6.960  11.422 -13.013  1.00  0.00           C  
ATOM   3276  CA  LYS B 155      -6.960  11.422 -13.013  1.00  0.00           C  
ATOM   3277  C   LYS B 155      -7.312  12.034 -11.679  1.00  0.00           C  
ATOM   3278  C   LYS B 155      -7.312  12.034 -11.679  1.00  0.00           C  
ATOM   3279  O   LYS B 155      -8.419  11.907 -11.185  1.00  0.00           O  
ATOM   3280  O   LYS B 155      -8.419  11.907 -11.185  1.00  0.00           O  
ATOM   3281  CB  LYS B 155      -7.451  12.226 -14.194  1.00  0.00           C  
ATOM   3282  CB  LYS B 155      -7.451  12.226 -14.194  1.00  0.00           C  
ATOM   3283  CG  LYS B 155      -8.695  13.038 -14.272  1.00  0.00           C  
ATOM   3284  CG  LYS B 155      -8.695  13.038 -14.272  1.00  0.00           C  
ATOM   3285  CD  LYS B 155      -9.169  13.264 -15.724  1.00  0.00           C  
ATOM   3286  CD  LYS B 155      -9.170  13.264 -15.723  1.00  0.00           C  
ATOM   3287  CE  LYS B 155     -10.658  13.577 -15.754  1.00  0.00           C  
ATOM   3288  CE  LYS B 155     -10.658  13.577 -15.754  1.00  0.00           C  
ATOM   3289  NZ  LYS B 155     -11.387  13.490 -17.048  1.00  0.00           N1+
ATOM   3290  NZ  LYS B 155     -11.387  13.490 -17.048  1.00  0.00           N1+
ATOM   3291  H   LYS B 155      -8.475  10.007 -13.293  1.00  0.00           H  
ATOM   3292  H   LYS B 155      -8.475  10.007 -13.293  1.00  0.00           H  
ATOM   3293  HA  LYS B 155      -5.866  11.409 -13.128  1.00  0.00           H  
ATOM   3294  HA  LYS B 155      -5.866  11.409 -13.128  1.00  0.00           H  
ATOM   3295  HB2 LYS B 155      -6.634  12.922 -14.433  1.00  0.00           H  
ATOM   3296  HB2 LYS B 155      -6.634  12.922 -14.433  1.00  0.00           H  
ATOM   3297  HB3 LYS B 155      -7.517  11.511 -15.026  1.00  0.00           H  
ATOM   3298  HB3 LYS B 155      -7.517  11.511 -15.026  1.00  0.00           H  
ATOM   3299  HG2 LYS B 155      -9.491  12.535 -13.703  1.00  0.00           H  
ATOM   3300  HG2 LYS B 155      -9.491  12.535 -13.703  1.00  0.00           H  
ATOM   3301  HG3 LYS B 155      -8.522  14.013 -13.791  1.00  0.00           H  
ATOM   3302  HG3 LYS B 155      -8.522  14.013 -13.791  1.00  0.00           H  
ATOM   3303  HD2 LYS B 155      -8.604  14.092 -16.176  1.00  0.00           H  
ATOM   3304  HD2 LYS B 155      -8.604  14.092 -16.176  1.00  0.00           H  
ATOM   3305  HD3 LYS B 155      -8.964  12.367 -16.326  1.00  0.00           H  
ATOM   3306  HD3 LYS B 155      -8.964  12.367 -16.326  1.00  0.00           H  
ATOM   3307  HE2 LYS B 155     -11.155  12.897 -15.046  1.00  0.00           H  
ATOM   3308  HE2 LYS B 155     -11.155  12.897 -15.046  1.00  0.00           H  
ATOM   3309  HE3 LYS B 155     -10.790  14.597 -15.366  1.00  0.00           H  
ATOM   3310  HE3 LYS B 155     -10.790  14.597 -15.366  1.00  0.00           H  
ATOM   3311  HZ1 LYS B 155     -12.349  13.723 -16.906  1.00  0.00           H  
ATOM   3312  HZ1 LYS B 155     -12.349  13.723 -16.906  1.00  0.00           H  
ATOM   3313  HZ2 LYS B 155     -10.983  14.129 -17.703  1.00  0.00           H  
ATOM   3314  HZ2 LYS B 155     -10.984  14.129 -17.703  1.00  0.00           H  
ATOM   3315  HZ3 LYS B 155     -11.320  12.559 -17.407  1.00  0.00           H  
ATOM   3316  HZ3 LYS B 155     -11.320  12.558 -17.407  1.00  0.00           H  
ATOM   3317  N   VAL B 156      -6.308  12.676 -11.104  1.00  0.00           N  
ATOM   3318  N   VAL B 156      -6.308  12.676 -11.104  1.00  0.00           N  
ATOM   3319  CA  VAL B 156      -6.486  13.272  -9.790  1.00  0.00           C  
ATOM   3320  CA  VAL B 156      -6.486  13.272  -9.790  1.00  0.00           C  
ATOM   3321  C   VAL B 156      -5.900  14.685  -9.769  1.00  0.00           C  
ATOM   3322  C   VAL B 156      -5.900  14.685  -9.769  1.00  0.00           C  
ATOM   3323  O   VAL B 156      -5.143  15.081 -10.663  1.00  0.00           O  
ATOM   3324  O   VAL B 156      -5.143  15.081 -10.663  1.00  0.00           O  
ATOM   3325  CB  VAL B 156      -5.842  12.422  -8.678  1.00  0.00           C  
ATOM   3326  CB  VAL B 156      -5.842  12.422  -8.678  1.00  0.00           C  
ATOM   3327  CG1 VAL B 156      -6.441  11.022  -8.663  1.00  0.00           C  
ATOM   3328  CG1 VAL B 156      -6.441  11.022  -8.663  1.00  0.00           C  
ATOM   3329  CG2 VAL B 156      -4.339  12.388  -8.854  1.00  0.00           C  
ATOM   3330  CG2 VAL B 156      -4.339  12.388  -8.854  1.00  0.00           C  
ATOM   3331  H   VAL B 156      -5.401  12.794 -11.507  1.00  0.00           H  
ATOM   3332  H   VAL B 156      -5.401  12.794 -11.507  1.00  0.00           H  
ATOM   3333  HA  VAL B 156      -7.567  13.316  -9.593  1.00  0.00           H  
ATOM   3334  HA  VAL B 156      -7.567  13.316  -9.593  1.00  0.00           H  
ATOM   3335  HB  VAL B 156      -6.057  12.883  -7.702  1.00  0.00           H  
ATOM   3336  HB  VAL B 156      -6.057  12.883  -7.702  1.00  0.00           H  
ATOM   3337 1HG1 VAL B 156      -5.971  10.431  -7.864  1.00  0.00           H  
ATOM   3338 1HG1 VAL B 156      -5.971  10.431  -7.864  1.00  0.00           H  
ATOM   3339 2HG1 VAL B 156      -7.524  11.088  -8.481  1.00  0.00           H  
ATOM   3340 2HG1 VAL B 156      -7.524  11.088  -8.481  1.00  0.00           H  
ATOM   3341 3HG1 VAL B 156      -6.262  10.536  -9.633  1.00  0.00           H  
ATOM   3342 3HG1 VAL B 156      -6.262  10.536  -9.633  1.00  0.00           H  
ATOM   3343 1HG2 VAL B 156      -3.890  11.779  -8.055  1.00  0.00           H  
ATOM   3344 1HG2 VAL B 156      -3.890  11.779  -8.055  1.00  0.00           H  
ATOM   3345 2HG2 VAL B 156      -4.093  11.948  -9.832  1.00  0.00           H  
ATOM   3346 2HG2 VAL B 156      -4.094  11.948  -9.832  1.00  0.00           H  
ATOM   3347 3HG2 VAL B 156      -3.940  13.412  -8.803  1.00  0.00           H  
ATOM   3348 3HG2 VAL B 156      -3.940  13.412  -8.802  1.00  0.00           H  
ATOM   3349  N   ARG B 157      -6.225  15.427  -8.704  1.00  0.00           N  
ATOM   3350  N   ARG B 157      -6.225  15.427  -8.704  1.00  0.00           N  
ATOM   3351  CA  ARG B 157      -5.710  16.766  -8.449  1.00  0.00           C  
ATOM   3352  CA  ARG B 157      -5.710  16.766  -8.449  1.00  0.00           C  
ATOM   3353  C   ARG B 157      -4.633  16.656  -7.366  1.00  0.00           C  
ATOM   3354  C   ARG B 157      -4.633  16.656  -7.366  1.00  0.00           C  
ATOM   3355  O   ARG B 157      -4.912  16.135  -6.278  1.00  0.00           O  
ATOM   3356  O   ARG B 157      -4.912  16.135  -6.278  1.00  0.00           O  
ATOM   3357  CB  ARG B 157      -6.772  17.731  -7.940  1.00  0.00           C  
ATOM   3358  CB  ARG B 157      -6.772  17.731  -7.940  1.00  0.00           C  
ATOM   3359  CG  ARG B 157      -7.966  17.851  -8.895  1.00  0.00           C  
ATOM   3360  CG  ARG B 157      -7.966  17.851  -8.895  1.00  0.00           C  
ATOM   3361  CD  ARG B 157      -8.831  19.027  -8.625  1.00  0.00           C  
ATOM   3362  CD  ARG B 157      -8.831  19.027  -8.625  1.00  0.00           C  
ATOM   3363  NE  ARG B 157      -9.358  19.146  -7.288  1.00  0.00           N  
ATOM   3364  NE  ARG B 157      -9.358  19.146  -7.288  1.00  0.00           N  
ATOM   3365  CZ  ARG B 157     -10.374  18.517  -6.733  1.00  0.00           C  
ATOM   3366  CZ  ARG B 157     -10.374  18.517  -6.733  1.00  0.00           C  
ATOM   3367  NH1 ARG B 157     -11.063  17.592  -7.353  1.00  0.00           N1+
ATOM   3368  NH1 ARG B 157     -11.063  17.592  -7.353  1.00  0.00           N1+
ATOM   3369  NH2 ARG B 157     -10.694  18.837  -5.477  1.00  0.00           N  
ATOM   3370  NH2 ARG B 157     -10.694  18.837  -5.477  1.00  0.00           N  
ATOM   3371  H   ARG B 157      -6.857  15.107  -7.997  1.00  0.00           H  
ATOM   3372  H   ARG B 157      -6.857  15.107  -7.997  1.00  0.00           H  
ATOM   3373  HA  ARG B 157      -5.328  17.158  -9.402  1.00  0.00           H  
ATOM   3374  HA  ARG B 157      -5.328  17.158  -9.402  1.00  0.00           H  
ATOM   3375  HB2 ARG B 157      -7.126  17.394  -6.955  1.00  0.00           H  
ATOM   3376  HB2 ARG B 157      -7.126  17.394  -6.955  1.00  0.00           H  
ATOM   3377  HB3 ARG B 157      -6.321  18.724  -7.797  1.00  0.00           H  
ATOM   3378  HB3 ARG B 157      -6.321  18.724  -7.797  1.00  0.00           H  
ATOM   3379  HG2 ARG B 157      -7.594  17.911  -9.929  1.00  0.00           H  
ATOM   3380  HG2 ARG B 157      -7.594  17.911  -9.929  1.00  0.00           H  
ATOM   3381  HG3 ARG B 157      -8.574  16.936  -8.825  1.00  0.00           H  
ATOM   3382  HG3 ARG B 157      -8.574  16.936  -8.825  1.00  0.00           H  
ATOM   3383  HD2 ARG B 157      -8.254  19.937  -8.850  1.00  0.00           H  
ATOM   3384  HD2 ARG B 157      -8.255  19.937  -8.850  1.00  0.00           H  
ATOM   3385  HD3 ARG B 157      -9.677  19.002  -9.328  1.00  0.00           H  
ATOM   3386  HD3 ARG B 157      -9.677  19.002  -9.327  1.00  0.00           H  
ATOM   3387  HE  ARG B 157      -8.885  19.799  -6.697  1.00  0.00           H  
ATOM   3388  HE  ARG B 157      -8.885  19.799  -6.697  1.00  0.00           H  
ATOM   3389 1HH1 ARG B 157     -10.825  17.335  -8.289  1.00  0.00           H  
ATOM   3390 1HH1 ARG B 157     -10.825  17.335  -8.289  1.00  0.00           H  
ATOM   3391 2HH1 ARG B 157     -11.827  17.142  -6.889  1.00  0.00           H  
ATOM   3392 2HH1 ARG B 157     -11.827  17.142  -6.889  1.00  0.00           H  
ATOM   3393 1HH2 ARG B 157     -10.168  19.533  -4.989  1.00  0.00           H  
ATOM   3394 1HH2 ARG B 157     -10.168  19.533  -4.989  1.00  0.00           H  
ATOM   3395 2HH2 ARG B 157     -11.459  18.380  -5.024  1.00  0.00           H  
ATOM   3396 2HH2 ARG B 157     -11.459  18.379  -5.024  1.00  0.00           H  
ATOM   3397  N   GLN B 158      -3.428  17.108  -7.640  1.00  0.00           N  
ATOM   3398  N   GLN B 158      -3.428  17.108  -7.640  1.00  0.00           N  
ATOM   3399  CA  GLN B 158      -2.354  17.061  -6.657  1.00  0.00           C  
ATOM   3400  CA  GLN B 158      -2.354  17.061  -6.657  1.00  0.00           C  
ATOM   3401  C   GLN B 158      -2.204  18.358  -5.911  1.00  0.00           C  
ATOM   3402  C   GLN B 158      -2.204  18.358  -5.911  1.00  0.00           C  
ATOM   3403  O   GLN B 158      -1.944  19.378  -6.544  1.00  0.00           O  
ATOM   3404  O   GLN B 158      -1.944  19.378  -6.544  1.00  0.00           O  
ATOM   3405  CB  GLN B 158      -1.025  16.731  -7.388  1.00  0.00           C  
ATOM   3406  CB  GLN B 158      -1.025  16.731  -7.388  1.00  0.00           C  
ATOM   3407  CG  GLN B 158       0.152  16.741  -6.454  1.00  0.00           C  
ATOM   3408  CG  GLN B 158       0.152  16.741  -6.454  1.00  0.00           C  
ATOM   3409  CD  GLN B 158       1.468  16.326  -7.089  1.00  0.00           C  
ATOM   3410  CD  GLN B 158       1.468  16.326  -7.089  1.00  0.00           C  
ATOM   3411  NE2 GLN B 158       2.553  16.820  -6.548  1.00  0.00           N  
ATOM   3412  NE2 GLN B 158       2.553  16.820  -6.548  1.00  0.00           N  
ATOM   3413  OE1 GLN B 158       1.454  15.529  -8.019  1.00  0.00           O  
ATOM   3414  OE1 GLN B 158       1.454  15.529  -8.019  1.00  0.00           O  
ATOM   3415  H   GLN B 158      -3.166  17.505  -8.520  1.00  0.00           H  
ATOM   3416  H   GLN B 158      -3.166  17.505  -8.520  1.00  0.00           H  
ATOM   3417  HA  GLN B 158      -2.604  16.286  -5.917  1.00  0.00           H  
ATOM   3418  HA  GLN B 158      -2.604  16.286  -5.917  1.00  0.00           H  
ATOM   3419  HB2 GLN B 158      -1.104  15.743  -7.863  1.00  0.00           H  
ATOM   3420  HB2 GLN B 158      -1.105  15.743  -7.863  1.00  0.00           H  
ATOM   3421  HB3 GLN B 158      -0.858  17.463  -8.192  1.00  0.00           H  
ATOM   3422  HB3 GLN B 158      -0.858  17.463  -8.192  1.00  0.00           H  
ATOM   3423  HG2 GLN B 158       0.264  17.754  -6.037  1.00  0.00           H  
ATOM   3424  HG2 GLN B 158       0.264  17.754  -6.037  1.00  0.00           H  
ATOM   3425  HG3 GLN B 158      -0.061  16.069  -5.610  1.00  0.00           H  
ATOM   3426  HG3 GLN B 158      -0.061  16.069  -5.610  1.00  0.00           H  
ATOM   3427 1HE2 GLN B 158       3.452  16.549  -6.893  1.00  0.00           H  
ATOM   3428 1HE2 GLN B 158       3.452  16.549  -6.893  1.00  0.00           H  
ATOM   3429 2HE2 GLN B 158       2.484  17.468  -5.790  1.00  0.00           H  
ATOM   3430 2HE2 GLN B 158       2.483  17.468  -5.790  1.00  0.00           H  
ATOM   3431  N   TYR B 159      -2.363  18.282  -4.572  1.00  0.00           N  
ATOM   3432  N   TYR B 159      -2.363  18.282  -4.572  1.00  0.00           N  
ATOM   3433  CA  TYR B 159      -2.175  19.412  -3.675  1.00  0.00           C  
ATOM   3434  CA  TYR B 159      -2.175  19.412  -3.675  1.00  0.00           C  
ATOM   3435  C   TYR B 159      -0.935  19.141  -2.837  1.00  0.00           C  
ATOM   3436  C   TYR B 159      -0.935  19.141  -2.837  1.00  0.00           C  
ATOM   3437  O   TYR B 159      -0.786  18.061  -2.284  1.00  0.00           O  
ATOM   3438  O   TYR B 159      -0.786  18.061  -2.284  1.00  0.00           O  
ATOM   3439  CB  TYR B 159      -3.372  19.649  -2.769  1.00  0.00           C  
ATOM   3440  CB  TYR B 159      -3.372  19.649  -2.769  1.00  0.00           C  
ATOM   3441  CG  TYR B 159      -4.646  20.033  -3.475  1.00  0.00           C  
ATOM   3442  CG  TYR B 159      -4.646  20.033  -3.475  1.00  0.00           C  
ATOM   3443  CD1 TYR B 159      -5.472  19.055  -3.985  1.00  0.00           C  
ATOM   3444  CD1 TYR B 159      -5.472  19.055  -3.985  1.00  0.00           C  
ATOM   3445  CD2 TYR B 159      -5.022  21.360  -3.640  1.00  0.00           C  
ATOM   3446  CD2 TYR B 159      -5.022  21.360  -3.640  1.00  0.00           C  
ATOM   3447  CE1 TYR B 159      -6.655  19.362  -4.638  1.00  0.00           C  
ATOM   3448  CE1 TYR B 159      -6.655  19.362  -4.638  1.00  0.00           C  
ATOM   3449  CE2 TYR B 159      -6.195  21.690  -4.279  1.00  0.00           C  
ATOM   3450  CE2 TYR B 159      -6.195  21.690  -4.279  1.00  0.00           C  
ATOM   3451  CZ  TYR B 159      -7.004  20.687  -4.783  1.00  0.00           C  
ATOM   3452  CZ  TYR B 159      -7.004  20.687  -4.783  1.00  0.00           C  
ATOM   3453  OH  TYR B 159      -8.189  20.996  -5.440  1.00  0.00           O  
ATOM   3454  OH  TYR B 159      -8.189  20.996  -5.440  1.00  0.00           O  
ATOM   3455  H   TYR B 159      -2.622  17.438  -4.102  1.00  0.00           H  
ATOM   3456  H   TYR B 159      -2.623  17.438  -4.102  1.00  0.00           H  
ATOM   3457  HA  TYR B 159      -2.060  20.322  -4.280  1.00  0.00           H  
ATOM   3458  HA  TYR B 159      -2.060  20.322  -4.280  1.00  0.00           H  
ATOM   3459  HB2 TYR B 159      -3.557  18.734  -2.186  1.00  0.00           H  
ATOM   3460  HB2 TYR B 159      -3.557  18.734  -2.186  1.00  0.00           H  
ATOM   3461  HB3 TYR B 159      -3.116  20.441  -2.051  1.00  0.00           H  
ATOM   3462  HB3 TYR B 159      -3.116  20.441  -2.051  1.00  0.00           H  
ATOM   3463  HD1 TYR B 159      -5.184  18.000  -3.870  1.00  0.00           H  
ATOM   3464  HD1 TYR B 159      -5.184  18.000  -3.870  1.00  0.00           H  
ATOM   3465  HD2 TYR B 159      -4.372  22.160  -3.253  1.00  0.00           H  
ATOM   3466  HD2 TYR B 159      -4.372  22.160  -3.253  1.00  0.00           H  
ATOM   3467  HE1 TYR B 159      -7.302  18.565  -5.031  1.00  0.00           H  
ATOM   3468  HE1 TYR B 159      -7.302  18.565  -5.031  1.00  0.00           H  
ATOM   3469  HE2 TYR B 159      -6.488  22.744  -4.389  1.00  0.00           H  
ATOM   3470  HE2 TYR B 159      -6.488  22.744  -4.389  1.00  0.00           H  
ATOM   3471  HH  TYR B 159      -8.501  21.903  -5.158  1.00  0.00           H  
ATOM   3472  HH  TYR B 159      -8.502  21.903  -5.158  1.00  0.00           H  
ATOM   3473  N   ASP B 160      -0.029  20.100  -2.727  1.00  0.00           N  
ATOM   3474  N   ASP B 160      -0.029  20.100  -2.727  1.00  0.00           N  
ATOM   3475  CA  ASP B 160       1.174  19.920  -1.947  1.00  0.00           C  
ATOM   3476  CA  ASP B 160       1.174  19.920  -1.947  1.00  0.00           C  
ATOM   3477  C   ASP B 160       1.059  20.628  -0.600  1.00  0.00           C  
ATOM   3478  C   ASP B 160       1.059  20.628  -0.600  1.00  0.00           C  
ATOM   3479  O   ASP B 160       0.303  21.588  -0.446  1.00  0.00           O  
ATOM   3480  O   ASP B 160       0.303  21.588  -0.446  1.00  0.00           O  
ATOM   3481  CB  ASP B 160       2.378  20.390  -2.744  1.00  0.00           C  
ATOM   3482  CB  ASP B 160       2.378  20.390  -2.744  1.00  0.00           C  
ATOM   3483  CG  ASP B 160       2.569  19.589  -4.041  1.00  0.00           C  
ATOM   3484  CG  ASP B 160       2.569  19.589  -4.041  1.00  0.00           C  
ATOM   3485  OD1 ASP B 160       2.491  18.338  -3.982  1.00  0.00           O  
ATOM   3486  OD1 ASP B 160       2.491  18.338  -3.982  1.00  0.00           O  
ATOM   3487  OD2 ASP B 160       2.812  20.186  -5.103  1.00  0.00           O1-
ATOM   3488  OD2 ASP B 160       2.812  20.186  -5.103  1.00  0.00           O1-
ATOM   3489  H   ASP B 160      -0.107  20.997  -3.164  1.00  0.00           H  
ATOM   3490  H   ASP B 160      -0.108  20.997  -3.164  1.00  0.00           H  
ATOM   3491  HA  ASP B 160       1.310  18.850  -1.729  1.00  0.00           H  
ATOM   3492  HA  ASP B 160       1.310  18.850  -1.729  1.00  0.00           H  
ATOM   3493  HB2 ASP B 160       2.259  21.455  -2.989  1.00  0.00           H  
ATOM   3494  HB2 ASP B 160       2.259  21.455  -2.989  1.00  0.00           H  
ATOM   3495  HB3 ASP B 160       3.282  20.301  -2.124  1.00  0.00           H  
ATOM   3496  HB3 ASP B 160       3.282  20.301  -2.124  1.00  0.00           H  
ATOM   3497  N   GLN B 161       1.838  20.131   0.362  1.00  0.00           N  
ATOM   3498  N   GLN B 161       1.838  20.131   0.362  1.00  0.00           N  
ATOM   3499  CA  GLN B 161       2.064  20.753   1.652  1.00  0.00           C  
ATOM   3500  CA  GLN B 161       2.064  20.753   1.652  1.00  0.00           C  
ATOM   3501  C   GLN B 161       0.754  20.946   2.423  1.00  0.00           C  
ATOM   3502  C   GLN B 161       0.754  20.946   2.424  1.00  0.00           C  
ATOM   3503  O   GLN B 161       0.464  21.966   3.031  1.00  0.00           O  
ATOM   3504  O   GLN B 161       0.464  21.966   3.031  1.00  0.00           O  
ATOM   3505  CB  GLN B 161       2.865  22.028   1.450  1.00  0.00           C  
ATOM   3506  CB  GLN B 161       2.865  22.028   1.450  1.00  0.00           C  
ATOM   3507  CG  GLN B 161       3.754  22.379   2.621  1.00  0.00           C  
ATOM   3508  CG  GLN B 161       3.754  22.379   2.621  1.00  0.00           C  
ATOM   3509  CD  GLN B 161       4.777  23.450   2.230  1.00  0.00           C  
ATOM   3510  CD  GLN B 161       4.777  23.450   2.230  1.00  0.00           C  
ATOM   3511  NE2 GLN B 161       5.016  24.352   3.166  1.00  0.00           N  
ATOM   3512  NE2 GLN B 161       5.016  24.352   3.166  1.00  0.00           N  
ATOM   3513  OE1 GLN B 161       5.307  23.503   1.115  1.00  0.00           O  
ATOM   3514  OE1 GLN B 161       5.307  23.503   1.115  1.00  0.00           O  
ATOM   3515  H   GLN B 161       2.334  19.269   0.255  1.00  0.00           H  
ATOM   3516  H   GLN B 161       2.334  19.269   0.256  1.00  0.00           H  
ATOM   3517  HA  GLN B 161       2.662  20.090   2.294  1.00  0.00           H  
ATOM   3518  HA  GLN B 161       2.661  20.090   2.294  1.00  0.00           H  
ATOM   3519  HB2 GLN B 161       3.486  21.922   0.548  1.00  0.00           H  
ATOM   3520  HB2 GLN B 161       3.486  21.922   0.548  1.00  0.00           H  
ATOM   3521  HB3 GLN B 161       2.170  22.862   1.266  1.00  0.00           H  
ATOM   3522  HB3 GLN B 161       2.170  22.862   1.266  1.00  0.00           H  
ATOM   3523  HG2 GLN B 161       3.140  22.741   3.458  1.00  0.00           H  
ATOM   3524  HG2 GLN B 161       3.140  22.741   3.458  1.00  0.00           H  
ATOM   3525  HG3 GLN B 161       4.278  21.478   2.973  1.00  0.00           H  
ATOM   3526  HG3 GLN B 161       4.278  21.478   2.973  1.00  0.00           H  
ATOM   3527 1HE2 GLN B 161       5.644  25.109   2.982  1.00  0.00           H  
ATOM   3528 1HE2 GLN B 161       5.644  25.109   2.982  1.00  0.00           H  
ATOM   3529 2HE2 GLN B 161       4.569  24.279   4.057  1.00  0.00           H  
ATOM   3530 2HE2 GLN B 161       4.569  24.279   4.057  1.00  0.00           H  
ATOM   3531  N   ILE B 162      -0.078  19.876   2.383  1.00  0.00           N  
ATOM   3532  N   ILE B 162      -0.078  19.876   2.383  1.00  0.00           N  
ATOM   3533  CA  ILE B 162      -1.352  19.859   3.091  1.00  0.00           C  
ATOM   3534  CA  ILE B 162      -1.352  19.859   3.091  1.00  0.00           C  
ATOM   3535  C   ILE B 162      -1.203  19.267   4.477  1.00  0.00           C  
ATOM   3536  C   ILE B 162      -1.203  19.267   4.477  1.00  0.00           C  
ATOM   3537  O   ILE B 162      -0.566  18.218   4.661  1.00  0.00           O  
ATOM   3538  O   ILE B 162      -0.566  18.218   4.661  1.00  0.00           O  
ATOM   3539  CB  ILE B 162      -2.349  19.032   2.251  1.00  0.00           C  
ATOM   3540  CB  ILE B 162      -2.349  19.032   2.252  1.00  0.00           C  
ATOM   3541  CG1 ILE B 162      -2.564  19.664   0.868  1.00  0.00           C  
ATOM   3542  CG1 ILE B 162      -2.564  19.664   0.868  1.00  0.00           C  
ATOM   3543  CG2 ILE B 162      -3.625  18.793   3.026  1.00  0.00           C  
ATOM   3544  CG2 ILE B 162      -3.625  18.793   3.026  1.00  0.00           C  
ATOM   3545  CD1 ILE B 162      -3.228  21.008   0.925  1.00  0.00           C  
ATOM   3546  CD1 ILE B 162      -3.228  21.008   0.925  1.00  0.00           C  
ATOM   3547  H   ILE B 162       0.119  19.038   1.874  1.00  0.00           H  
ATOM   3548  H   ILE B 162       0.119  19.038   1.874  1.00  0.00           H  
ATOM   3549  HA  ILE B 162      -1.718  20.888   3.220  1.00  0.00           H  
ATOM   3550  HA  ILE B 162      -1.718  20.888   3.220  1.00  0.00           H  
ATOM   3551  HB  ILE B 162      -1.923  18.037   2.056  1.00  0.00           H  
ATOM   3552  HB  ILE B 162      -1.923  18.037   2.056  1.00  0.00           H  
ATOM   3553 2HG1 ILE B 162      -1.591  19.764   0.364  1.00  0.00           H  
ATOM   3554 2HG1 ILE B 162      -1.591  19.764   0.364  1.00  0.00           H  
ATOM   3555 3HG1 ILE B 162      -3.176  18.986   0.254  1.00  0.00           H  
ATOM   3556 3HG1 ILE B 162      -3.176  18.986   0.254  1.00  0.00           H  
ATOM   3557 1HG2 ILE B 162      -4.321  18.202   2.412  1.00  0.00           H  
ATOM   3558 1HG2 ILE B 162      -4.322  18.202   2.412  1.00  0.00           H  
ATOM   3559 2HG2 ILE B 162      -3.396  18.243   3.950  1.00  0.00           H  
ATOM   3560 2HG2 ILE B 162      -3.396  18.243   3.950  1.00  0.00           H  
ATOM   3561 3HG2 ILE B 162      -4.088  19.758   3.279  1.00  0.00           H  
ATOM   3562 3HG2 ILE B 162      -4.088  19.758   3.279  1.00  0.00           H  
ATOM   3563 1HD1 ILE B 162      -3.351  21.401  -0.095  1.00  0.00           H  
ATOM   3564 1HD1 ILE B 162      -3.351  21.401  -0.095  1.00  0.00           H  
ATOM   3565 2HD1 ILE B 162      -4.215  20.910   1.401  1.00  0.00           H  
ATOM   3566 2HD1 ILE B 162      -4.215  20.910   1.401  1.00  0.00           H  
ATOM   3567 3HD1 ILE B 162      -2.607  21.699   1.512  1.00  0.00           H  
ATOM   3568 3HD1 ILE B 162      -2.607  21.699   1.512  1.00  0.00           H  
ATOM   3569  N   ILE B 163      -1.820  19.935   5.451  1.00  0.00           N  
ATOM   3570  N   ILE B 163      -1.820  19.935   5.451  1.00  0.00           N  
ATOM   3571  CA  ILE B 163      -1.837  19.447   6.843  1.00  0.00           C  
ATOM   3572  CA  ILE B 163      -1.837  19.447   6.843  1.00  0.00           C  
ATOM   3573  C   ILE B 163      -2.803  18.287   6.968  1.00  0.00           C  
ATOM   3574  C   ILE B 163      -2.803  18.287   6.968  1.00  0.00           C  
ATOM   3575  O   ILE B 163      -3.968  18.342   6.529  1.00  0.00           O  
ATOM   3576  O   ILE B 163      -3.968  18.342   6.529  1.00  0.00           O  
ATOM   3577  CB  ILE B 163      -2.151  20.603   7.791  1.00  0.00           C  
ATOM   3578  CB  ILE B 163      -2.151  20.603   7.791  1.00  0.00           C  
ATOM   3579  CG1 ILE B 163      -1.053  21.677   7.759  1.00  0.00           C  
ATOM   3580  CG1 ILE B 163      -1.053  21.677   7.759  1.00  0.00           C  
ATOM   3581  CG2 ILE B 163      -2.346  20.125   9.223  1.00  0.00           C  
ATOM   3582  CG2 ILE B 163      -2.346  20.125   9.223  1.00  0.00           C  
ATOM   3583  CD1 ILE B 163      -1.458  23.054   8.274  1.00  0.00           C  
ATOM   3584  CD1 ILE B 163      -1.458  23.054   8.274  1.00  0.00           C  
ATOM   3585  H   ILE B 163      -2.304  20.799   5.312  1.00  0.00           H  
ATOM   3586  H   ILE B 163      -2.305  20.799   5.312  1.00  0.00           H  
ATOM   3587  HA  ILE B 163      -0.846  19.064   7.129  1.00  0.00           H  
ATOM   3588  HA  ILE B 163      -0.846  19.063   7.129  1.00  0.00           H  
ATOM   3589  HB  ILE B 163      -3.093  21.044   7.435  1.00  0.00           H  
ATOM   3590  HB  ILE B 163      -3.093  21.044   7.435  1.00  0.00           H  
ATOM   3591 2HG1 ILE B 163      -0.199  21.321   8.353  1.00  0.00           H  
ATOM   3592 2HG1 ILE B 163      -0.199  21.321   8.353  1.00  0.00           H  
ATOM   3593 3HG1 ILE B 163      -0.701  21.784   6.722  1.00  0.00           H  
ATOM   3594 3HG1 ILE B 163      -0.701  21.784   6.722  1.00  0.00           H  
ATOM   3595 1HG2 ILE B 163      -2.569  20.986   9.870  1.00  0.00           H  
ATOM   3596 1HG2 ILE B 163      -2.569  20.986   9.870  1.00  0.00           H  
ATOM   3597 2HG2 ILE B 163      -3.182  19.411   9.262  1.00  0.00           H  
ATOM   3598 2HG2 ILE B 163      -3.182  19.411   9.262  1.00  0.00           H  
ATOM   3599 3HG2 ILE B 163      -1.427  19.632   9.573  1.00  0.00           H  
ATOM   3600 3HG2 ILE B 163      -1.427  19.632   9.574  1.00  0.00           H  
ATOM   3601 1HD1 ILE B 163      -0.601  23.739   8.205  1.00  0.00           H  
ATOM   3602 1HD1 ILE B 163      -0.601  23.739   8.205  1.00  0.00           H  
ATOM   3603 2HD1 ILE B 163      -2.288  23.444   7.666  1.00  0.00           H  
ATOM   3604 2HD1 ILE B 163      -2.288  23.444   7.667  1.00  0.00           H  
ATOM   3605 3HD1 ILE B 163      -1.779  22.973   9.323  1.00  0.00           H  
ATOM   3606 3HD1 ILE B 163      -1.779  22.973   9.323  1.00  0.00           H  
ATOM   3607  N   ILE B 164      -2.343  17.173   7.533  1.00  0.00           N  
ATOM   3608  N   ILE B 164      -2.343  17.173   7.533  1.00  0.00           N  
ATOM   3609  CA  ILE B 164      -3.141  15.977   7.640  1.00  0.00           C  
ATOM   3610  CA  ILE B 164      -3.141  15.977   7.641  1.00  0.00           C  
ATOM   3611  C   ILE B 164      -2.685  15.209   8.874  1.00  0.00           C  
ATOM   3612  C   ILE B 164      -2.685  15.209   8.874  1.00  0.00           C  
ATOM   3613  O   ILE B 164      -1.500  15.068   9.125  1.00  0.00           O  
ATOM   3614  O   ILE B 164      -1.500  15.068   9.125  1.00  0.00           O  
ATOM   3615  CB  ILE B 164      -3.096  15.123   6.355  1.00  0.00           C  
ATOM   3616  CB  ILE B 164      -3.096  15.123   6.355  1.00  0.00           C  
ATOM   3617  CG1 ILE B 164      -3.943  13.843   6.484  1.00  0.00           C  
ATOM   3618  CG1 ILE B 164      -3.943  13.843   6.484  1.00  0.00           C  
ATOM   3619  CG2 ILE B 164      -1.696  14.778   5.860  1.00  0.00           C  
ATOM   3620  CG2 ILE B 164      -1.696  14.778   5.860  1.00  0.00           C  
ATOM   3621  CD1 ILE B 164      -4.110  13.044   5.196  1.00  0.00           C  
ATOM   3622  CD1 ILE B 164      -4.110  13.044   5.196  1.00  0.00           C  
ATOM   3623  H   ILE B 164      -1.424  17.086   7.918  1.00  0.00           H  
ATOM   3624  H   ILE B 164      -1.424  17.086   7.918  1.00  0.00           H  
ATOM   3625  HA  ILE B 164      -4.199  16.250   7.757  1.00  0.00           H  
ATOM   3626  HA  ILE B 164      -4.200  16.250   7.757  1.00  0.00           H  
ATOM   3627  HB  ILE B 164      -3.535  15.777   5.587  1.00  0.00           H  
ATOM   3628  HB  ILE B 164      -3.535  15.777   5.587  1.00  0.00           H  
ATOM   3629 2HG1 ILE B 164      -3.484  13.193   7.242  1.00  0.00           H  
ATOM   3630 2HG1 ILE B 164      -3.484  13.193   7.243  1.00  0.00           H  
ATOM   3631 3HG1 ILE B 164      -4.940  14.118   6.858  1.00  0.00           H  
ATOM   3632 3HG1 ILE B 164      -4.940  14.118   6.859  1.00  0.00           H  
ATOM   3633 1HG2 ILE B 164      -1.770  14.172   4.945  1.00  0.00           H  
ATOM   3634 1HG2 ILE B 164      -1.770  14.172   4.945  1.00  0.00           H  
ATOM   3635 2HG2 ILE B 164      -1.145  15.705   5.641  1.00  0.00           H  
ATOM   3636 2HG2 ILE B 164      -1.146  15.705   5.642  1.00  0.00           H  
ATOM   3637 3HG2 ILE B 164      -1.162  14.209   6.635  1.00  0.00           H  
ATOM   3638 3HG2 ILE B 164      -1.163  14.209   6.635  1.00  0.00           H  
ATOM   3639 1HD1 ILE B 164      -4.727  12.155   5.393  1.00  0.00           H  
ATOM   3640 1HD1 ILE B 164      -4.727  12.155   5.393  1.00  0.00           H  
ATOM   3641 2HD1 ILE B 164      -4.602  13.671   4.437  1.00  0.00           H  
ATOM   3642 2HD1 ILE B 164      -4.603  13.671   4.437  1.00  0.00           H  
ATOM   3643 3HD1 ILE B 164      -3.122  12.731   4.827  1.00  0.00           H  
ATOM   3644 3HD1 ILE B 164      -3.122  12.731   4.827  1.00  0.00           H  
ATOM   3645  N   GLU B 165      -3.633  14.709   9.661  1.00  0.00           N  
ATOM   3646  N   GLU B 165      -3.633  14.709   9.661  1.00  0.00           N  
ATOM   3647  CA  GLU B 165      -3.335  13.874  10.833  1.00  0.00           C  
ATOM   3648  CA  GLU B 165      -3.335  13.874  10.833  1.00  0.00           C  
ATOM   3649  C   GLU B 165      -3.754  12.444  10.523  1.00  0.00           C  
ATOM   3650  C   GLU B 165      -3.754  12.444  10.523  1.00  0.00           C  
ATOM   3651  O   GLU B 165      -4.832  12.235   9.980  1.00  0.00           O  
ATOM   3652  O   GLU B 165      -4.832  12.235   9.980  1.00  0.00           O  
ATOM   3653  CB  GLU B 165      -4.089  14.402  12.023  1.00  0.00           C  
ATOM   3654  CB  GLU B 165      -4.089  14.401  12.023  1.00  0.00           C  
ATOM   3655  CG  GLU B 165      -3.494  14.245  13.397  1.00  0.00           C  
ATOM   3656  CG  GLU B 165      -3.494  14.245  13.397  1.00  0.00           C  
ATOM   3657  CD  GLU B 165      -4.388  15.121  14.312  1.00  0.00           C  
ATOM   3658  CD  GLU B 165      -4.388  15.120  14.312  1.00  0.00           C  
ATOM   3659  OE1 GLU B 165      -5.374  14.551  14.818  1.00  0.00           O  
ATOM   3660  OE1 GLU B 165      -5.374  14.551  14.819  1.00  0.00           O  
ATOM   3661  OE2 GLU B 165      -4.154  16.340  14.492  1.00  0.00           O1-
ATOM   3662  OE2 GLU B 165      -4.154  16.340  14.492  1.00  0.00           O1-
ATOM   3663  H   GLU B 165      -4.610  14.865   9.512  1.00  0.00           H  
ATOM   3664  H   GLU B 165      -4.610  14.865   9.512  1.00  0.00           H  
ATOM   3665  HA  GLU B 165      -2.260  13.896  11.065  1.00  0.00           H  
ATOM   3666  HA  GLU B 165      -2.260  13.896  11.065  1.00  0.00           H  
ATOM   3667  HB2 GLU B 165      -4.260  15.475  11.857  1.00  0.00           H  
ATOM   3668  HB2 GLU B 165      -4.260  15.475  11.857  1.00  0.00           H  
ATOM   3669  HB3 GLU B 165      -5.075  13.916  12.031  1.00  0.00           H  
ATOM   3670  HB3 GLU B 165      -5.075  13.916  12.031  1.00  0.00           H  
ATOM   3671  HG2 GLU B 165      -3.502  13.193  13.719  1.00  0.00           H  
ATOM   3672  HG2 GLU B 165      -3.502  13.193  13.719  1.00  0.00           H  
ATOM   3673  HG3 GLU B 165      -2.447  14.580  13.420  1.00  0.00           H  
ATOM   3674  HG3 GLU B 165      -2.447  14.580  13.420  1.00  0.00           H  
ATOM   3675  N   ILE B 166      -2.904  11.479  10.811  1.00  0.00           N  
ATOM   3676  N   ILE B 166      -2.904  11.479  10.811  1.00  0.00           N  
ATOM   3677  CA  ILE B 166      -3.140  10.078  10.506  1.00  0.00           C  
ATOM   3678  CA  ILE B 166      -3.140  10.078  10.506  1.00  0.00           C  
ATOM   3679  C   ILE B 166      -3.097   9.320  11.841  1.00  0.00           C  
ATOM   3680  C   ILE B 166      -3.097   9.320  11.841  1.00  0.00           C  
ATOM   3681  O   ILE B 166      -2.025   9.202  12.425  1.00  0.00           O  
ATOM   3682  O   ILE B 166      -2.025   9.202  12.425  1.00  0.00           O  
ATOM   3683  CB  ILE B 166      -2.101   9.575   9.512  1.00  0.00           C  
ATOM   3684  CB  ILE B 166      -2.101   9.575   9.512  1.00  0.00           C  
ATOM   3685  CG1 ILE B 166      -2.110  10.336   8.157  1.00  0.00           C  
ATOM   3686  CG1 ILE B 166      -2.111  10.336   8.157  1.00  0.00           C  
ATOM   3687  CG2 ILE B 166      -2.305   8.079   9.272  1.00  0.00           C  
ATOM   3688  CG2 ILE B 166      -2.305   8.079   9.272  1.00  0.00           C  
ATOM   3689  CD1 ILE B 166      -0.835  10.463   7.414  1.00  0.00           C  
ATOM   3690  CD1 ILE B 166      -0.835  10.463   7.414  1.00  0.00           C  
ATOM   3691  H   ILE B 166      -2.028  11.644  11.264  1.00  0.00           H  
ATOM   3692  H   ILE B 166      -2.028  11.644  11.264  1.00  0.00           H  
ATOM   3693  HA  ILE B 166      -4.118   9.921  10.027  1.00  0.00           H  
ATOM   3694  HA  ILE B 166      -4.118   9.921  10.028  1.00  0.00           H  
ATOM   3695  HB  ILE B 166      -1.116   9.764   9.963  1.00  0.00           H  
ATOM   3696  HB  ILE B 166      -1.116   9.764   9.963  1.00  0.00           H  
ATOM   3697 2HG1 ILE B 166      -2.835   9.837   7.498  1.00  0.00           H  
ATOM   3698 2HG1 ILE B 166      -2.835   9.837   7.498  1.00  0.00           H  
ATOM   3699 3HG1 ILE B 166      -2.492  11.350   8.345  1.00  0.00           H  
ATOM   3700 3HG1 ILE B 166      -2.492  11.350   8.345  1.00  0.00           H  
ATOM   3701 1HG2 ILE B 166      -1.554   7.717   8.554  1.00  0.00           H  
ATOM   3702 1HG2 ILE B 166      -1.554   7.717   8.554  1.00  0.00           H  
ATOM   3703 2HG2 ILE B 166      -2.195   7.536  10.223  1.00  0.00           H  
ATOM   3704 2HG2 ILE B 166      -2.195   7.536  10.223  1.00  0.00           H  
ATOM   3705 3HG2 ILE B 166      -3.312   7.906   8.866  1.00  0.00           H  
ATOM   3706 3HG2 ILE B 166      -3.312   7.906   8.867  1.00  0.00           H  
ATOM   3707 1HD1 ILE B 166      -1.007  11.024   6.483  1.00  0.00           H  
ATOM   3708 1HD1 ILE B 166      -1.007  11.024   6.483  1.00  0.00           H  
ATOM   3709 2HD1 ILE B 166      -0.101  10.999   8.033  1.00  0.00           H  
ATOM   3710 2HD1 ILE B 166      -0.101  10.999   8.033  1.00  0.00           H  
ATOM   3711 3HD1 ILE B 166      -0.449   9.462   7.172  1.00  0.00           H  
ATOM   3712 3HD1 ILE B 166      -0.450   9.462   7.172  1.00  0.00           H  
ATOM   3713  N   ALA B 167      -4.260   8.842  12.304  1.00  0.00           N  
ATOM   3714  N   ALA B 167      -4.260   8.842  12.304  1.00  0.00           N  
ATOM   3715  CA  ALA B 167      -4.311   8.130  13.586  1.00  0.00           C  
ATOM   3716  CA  ALA B 167      -4.311   8.130  13.586  1.00  0.00           C  
ATOM   3717  C   ALA B 167      -3.621   8.931  14.666  1.00  0.00           C  
ATOM   3718  C   ALA B 167      -3.621   8.931  14.666  1.00  0.00           C  
ATOM   3719  O   ALA B 167      -2.883   8.395  15.476  1.00  0.00           O  
ATOM   3720  O   ALA B 167      -2.883   8.395  15.476  1.00  0.00           O  
ATOM   3721  CB  ALA B 167      -3.695   6.750  13.440  1.00  0.00           C  
ATOM   3722  CB  ALA B 167      -3.695   6.750  13.440  1.00  0.00           C  
ATOM   3723  H   ALA B 167      -5.138   8.930  11.833  1.00  0.00           H  
ATOM   3724  H   ALA B 167      -5.138   8.930  11.833  1.00  0.00           H  
ATOM   3725  HA  ALA B 167      -5.361   8.005  13.887  1.00  0.00           H  
ATOM   3726  HA  ALA B 167      -5.361   8.005  13.887  1.00  0.00           H  
ATOM   3727  HB1 ALA B 167      -3.738   6.224  14.404  1.00  0.00           H  
ATOM   3728  HB1 ALA B 167      -3.738   6.224  14.405  1.00  0.00           H  
ATOM   3729  HB2 ALA B 167      -4.255   6.176  12.685  1.00  0.00           H  
ATOM   3730  HB2 ALA B 167      -4.255   6.176  12.685  1.00  0.00           H  
ATOM   3731  HB3 ALA B 167      -2.647   6.847  13.121  1.00  0.00           H  
ATOM   3732  HB3 ALA B 167      -2.647   6.847  13.121  1.00  0.00           H  
ATOM   3733  N   GLY B 168      -3.842  10.238  14.660  1.00  0.00           N  
ATOM   3734  N   GLY B 168      -3.842  10.237  14.660  1.00  0.00           N  
ATOM   3735  CA  GLY B 168      -3.284  11.097  15.708  1.00  0.00           C  
ATOM   3736  CA  GLY B 168      -3.284  11.097  15.708  1.00  0.00           C  
ATOM   3737  C   GLY B 168      -1.898  11.632  15.395  1.00  0.00           C  
ATOM   3738  C   GLY B 168      -1.898  11.632  15.395  1.00  0.00           C  
ATOM   3739  O   GLY B 168      -1.394  12.501  16.102  1.00  0.00           O  
ATOM   3740  O   GLY B 168      -1.394  12.501  16.102  1.00  0.00           O  
ATOM   3741  H   GLY B 168      -4.383  10.715  13.969  1.00  0.00           H  
ATOM   3742  H   GLY B 168      -4.383  10.715  13.969  1.00  0.00           H  
ATOM   3743  HA2 GLY B 168      -3.965  11.945  15.874  1.00  0.00           H  
ATOM   3744  HA2 GLY B 168      -3.965  11.945  15.874  1.00  0.00           H  
ATOM   3745  HA3 GLY B 168      -3.242  10.529  16.649  1.00  0.00           H  
ATOM   3746  HA3 GLY B 168      -3.242  10.529  16.649  1.00  0.00           H  
ATOM   3747  N   HIS B 169      -1.249  11.103  14.361  1.00  0.00           N  
ATOM   3748  N   HIS B 169      -1.249  11.103  14.361  1.00  0.00           N  
ATOM   3749  CA  HIS B 169       0.114  11.551  14.040  1.00  0.00           C  
ATOM   3750  CA  HIS B 169       0.114  11.551  14.040  1.00  0.00           C  
ATOM   3751  C   HIS B 169       0.098  12.646  12.994  1.00  0.00           C  
ATOM   3752  C   HIS B 169       0.098  12.645  12.994  1.00  0.00           C  
ATOM   3753  O   HIS B 169      -0.472  12.471  11.914  1.00  0.00           O  
ATOM   3754  O   HIS B 169      -0.472  12.471  11.914  1.00  0.00           O  
ATOM   3755  CB  HIS B 169       0.928  10.350  13.522  1.00  0.00           C  
ATOM   3756  CB  HIS B 169       0.928  10.350  13.522  1.00  0.00           C  
ATOM   3757  CG  HIS B 169       1.255   9.359  14.569  1.00  0.00           C  
ATOM   3758  CG  HIS B 169       1.255   9.359  14.569  1.00  0.00           C  
ATOM   3759  CD2 HIS B 169       2.500   9.077  15.041  1.00  0.00           C  
ATOM   3760  CD2 HIS B 169       2.500   9.077  15.041  1.00  0.00           C  
ATOM   3761  ND1 HIS B 169       0.370   8.569  15.271  1.00  0.00           N  
ATOM   3762  ND1 HIS B 169       0.370   8.569  15.272  1.00  0.00           N  
ATOM   3763  CE1 HIS B 169       1.103   7.835  16.130  1.00  0.00           C  
ATOM   3764  CE1 HIS B 169       1.103   7.835  16.130  1.00  0.00           C  
ATOM   3765  NE2 HIS B 169       2.376   8.118  15.996  1.00  0.00           N  
ATOM   3766  NE2 HIS B 169       2.376   8.118  15.996  1.00  0.00           N  
ATOM   3767  H   HIS B 169      -1.619  10.399  13.756  1.00  0.00           H  
ATOM   3768  H   HIS B 169      -1.619  10.399  13.756  1.00  0.00           H  
ATOM   3769  HA  HIS B 169       0.577  11.958  14.951  1.00  0.00           H  
ATOM   3770  HA  HIS B 169       0.577  11.958  14.951  1.00  0.00           H  
ATOM   3771  HB2 HIS B 169       0.361   9.852  12.722  1.00  0.00           H  
ATOM   3772  HB2 HIS B 169       0.361   9.852  12.722  1.00  0.00           H  
ATOM   3773  HB3 HIS B 169       1.862  10.718  13.073  1.00  0.00           H  
ATOM   3774  HB3 HIS B 169       1.862  10.718  13.074  1.00  0.00           H  
ATOM   3775  HD1 HIS B 169      -0.624   8.545  15.164  1.00  0.00           H  
ATOM   3776  HD1 HIS B 169      -0.624   8.545  15.164  1.00  0.00           H  
ATOM   3777  HD2 HIS B 169       3.439   9.543  14.709  1.00  0.00           H  
ATOM   3778  HD2 HIS B 169       3.439   9.543  14.709  1.00  0.00           H  
ATOM   3779  HE1 HIS B 169       0.693   7.104  16.841  1.00  0.00           H  
ATOM   3780  HE1 HIS B 169       0.693   7.104  16.841  1.00  0.00           H  
ATOM   3781  N   LYS B 170       0.696  13.783  13.274  1.00  0.00           N  
ATOM   3782  N   LYS B 170       0.696  13.783  13.274  1.00  0.00           N  
ATOM   3783  CA  LYS B 170       0.677  14.942  12.377  1.00  0.00           C  
ATOM   3784  CA  LYS B 170       0.677  14.942  12.377  1.00  0.00           C  
ATOM   3785  C   LYS B 170       1.658  14.796  11.243  1.00  0.00           C  
ATOM   3786  C   LYS B 170       1.658  14.796  11.243  1.00  0.00           C  
ATOM   3787  O   LYS B 170       2.822  14.395  11.393  1.00  0.00           O  
ATOM   3788  O   LYS B 170       2.822  14.395  11.393  1.00  0.00           O  
ATOM   3789  CB  LYS B 170       0.922  16.209  13.238  1.00  0.00           C  
ATOM   3790  CB  LYS B 170       0.922  16.209  13.238  1.00  0.00           C  
ATOM   3791  CG  LYS B 170      -0.235  16.481  14.194  1.00  0.00           C  
ATOM   3792  CG  LYS B 170      -0.235  16.481  14.194  1.00  0.00           C  
ATOM   3793  CD  LYS B 170      -0.053  17.766  15.011  1.00  0.00           C  
ATOM   3794  CD  LYS B 170      -0.053  17.766  15.011  1.00  0.00           C  
ATOM   3795  CE  LYS B 170      -1.435  18.088  15.627  1.00  0.00           C  
ATOM   3796  CE  LYS B 170      -1.435  18.088  15.627  1.00  0.00           C  
ATOM   3797  NZ  LYS B 170      -1.434  17.783  17.077  1.00  0.00           N1+
ATOM   3798  NZ  LYS B 170      -1.434  17.783  17.077  1.00  0.00           N1+
ATOM   3799  H   LYS B 170       1.207  13.938  14.119  1.00  0.00           H  
ATOM   3800  H   LYS B 170       1.207  13.938  14.119  1.00  0.00           H  
ATOM   3801  HA  LYS B 170      -0.302  15.027  11.884  1.00  0.00           H  
ATOM   3802  HA  LYS B 170      -0.302  15.027  11.884  1.00  0.00           H  
ATOM   3803  HB2 LYS B 170       1.851  16.087  13.814  1.00  0.00           H  
ATOM   3804  HB2 LYS B 170       1.851  16.087  13.814  1.00  0.00           H  
ATOM   3805  HB3 LYS B 170       1.065  17.078  12.580  1.00  0.00           H  
ATOM   3806  HB3 LYS B 170       1.065  17.078  12.580  1.00  0.00           H  
ATOM   3807  HG2 LYS B 170      -1.170  16.550  13.617  1.00  0.00           H  
ATOM   3808  HG2 LYS B 170      -1.170  16.550  13.617  1.00  0.00           H  
ATOM   3809  HG3 LYS B 170      -0.344  15.629  14.880  1.00  0.00           H  
ATOM   3810  HG3 LYS B 170      -0.344  15.629  14.880  1.00  0.00           H  
ATOM   3811  HD2 LYS B 170       0.704  17.626  15.797  1.00  0.00           H  
ATOM   3812  HD2 LYS B 170       0.704  17.626  15.797  1.00  0.00           H  
ATOM   3813  HD3 LYS B 170       0.294  18.592  14.372  1.00  0.00           H  
ATOM   3814  HD3 LYS B 170       0.294  18.592  14.372  1.00  0.00           H  
ATOM   3815  HE2 LYS B 170      -1.676  19.150  15.469  1.00  0.00           H  
ATOM   3816  HE2 LYS B 170      -1.677  19.150  15.469  1.00  0.00           H  
ATOM   3817  HE3 LYS B 170      -2.216  17.502  15.121  1.00  0.00           H  
ATOM   3818  HE3 LYS B 170      -2.216  17.502  15.121  1.00  0.00           H  
ATOM   3819  HZ1 LYS B 170      -2.332  17.995  17.463  1.00  0.00           H  
ATOM   3820  HZ1 LYS B 170      -2.332  17.995  17.463  1.00  0.00           H  
ATOM   3821  HZ2 LYS B 170      -1.234  16.813  17.214  1.00  0.00           H  
ATOM   3822  HZ2 LYS B 170      -1.234  16.813  17.214  1.00  0.00           H  
ATOM   3823  HZ3 LYS B 170      -0.736  18.334  17.534  1.00  0.00           H  
ATOM   3824  HZ3 LYS B 170      -0.736  18.334  17.534  1.00  0.00           H  
ATOM   3825  N   ALA B 171       1.190  15.152  10.050  1.00  0.00           N  
ATOM   3826  N   ALA B 171       1.190  15.152  10.050  1.00  0.00           N  
ATOM   3827  CA  ALA B 171       1.982  15.146   8.824  1.00  0.00           C  
ATOM   3828  CA  ALA B 171       1.982  15.146   8.824  1.00  0.00           C  
ATOM   3829  C   ALA B 171       1.632  16.379   7.993  1.00  0.00           C  
ATOM   3830  C   ALA B 171       1.632  16.379   7.993  1.00  0.00           C  
ATOM   3831  O   ALA B 171       0.586  16.967   8.180  1.00  0.00           O  
ATOM   3832  O   ALA B 171       0.586  16.967   8.180  1.00  0.00           O  
ATOM   3833  CB  ALA B 171       1.753  13.871   8.026  1.00  0.00           C  
ATOM   3834  CB  ALA B 171       1.753  13.871   8.026  1.00  0.00           C  
ATOM   3835  H   ALA B 171       0.248  15.454   9.909  1.00  0.00           H  
ATOM   3836  H   ALA B 171       0.248  15.454   9.909  1.00  0.00           H  
ATOM   3837  HA  ALA B 171       3.050  15.176   9.088  1.00  0.00           H  
ATOM   3838  HA  ALA B 171       3.050  15.176   9.088  1.00  0.00           H  
ATOM   3839  HB1 ALA B 171       2.362  13.897   7.110  1.00  0.00           H  
ATOM   3840  HB1 ALA B 171       2.362  13.897   7.111  1.00  0.00           H  
ATOM   3841  HB2 ALA B 171       2.041  13.001   8.634  1.00  0.00           H  
ATOM   3842  HB2 ALA B 171       2.041  13.001   8.634  1.00  0.00           H  
ATOM   3843  HB3 ALA B 171       0.690  13.793   7.756  1.00  0.00           H  
ATOM   3844  HB3 ALA B 171       0.690  13.793   7.756  1.00  0.00           H  
ATOM   3845  N   ILE B 172       2.551  16.710   7.089  1.00  0.00           N  
ATOM   3846  N   ILE B 172       2.551  16.710   7.089  1.00  0.00           N  
ATOM   3847  CA  ILE B 172       2.308  17.797   6.134  1.00  0.00           C  
ATOM   3848  CA  ILE B 172       2.308  17.797   6.134  1.00  0.00           C  
ATOM   3849  C   ILE B 172       2.885  17.342   4.829  1.00  0.00           C  
ATOM   3850  C   ILE B 172       2.885  17.342   4.829  1.00  0.00           C  
ATOM   3851  O   ILE B 172       4.092  17.151   4.716  1.00  0.00           O  
ATOM   3852  O   ILE B 172       4.092  17.151   4.716  1.00  0.00           O  
ATOM   3853  CB  ILE B 172       2.891  19.159   6.549  1.00  0.00           C  
ATOM   3854  CB  ILE B 172       2.891  19.159   6.549  1.00  0.00           C  
ATOM   3855  CG1 ILE B 172       2.531  19.553   7.982  1.00  0.00           C  
ATOM   3856  CG1 ILE B 172       2.531  19.553   7.982  1.00  0.00           C  
ATOM   3857  CG2 ILE B 172       2.443  20.225   5.555  1.00  0.00           C  
ATOM   3858  CG2 ILE B 172       2.443  20.225   5.556  1.00  0.00           C  
ATOM   3859  CD1 ILE B 172       3.187  20.833   8.438  1.00  0.00           C  
ATOM   3860  CD1 ILE B 172       3.187  20.833   8.438  1.00  0.00           C  
ATOM   3861  H   ILE B 172       3.439  16.260   6.996  1.00  0.00           H  
ATOM   3862  H   ILE B 172       3.439  16.260   6.996  1.00  0.00           H  
ATOM   3863  HA  ILE B 172       1.225  17.982   6.077  1.00  0.00           H  
ATOM   3864  HA  ILE B 172       1.225  17.982   6.077  1.00  0.00           H  
ATOM   3865  HB  ILE B 172       3.987  19.071   6.529  1.00  0.00           H  
ATOM   3866  HB  ILE B 172       3.987  19.071   6.529  1.00  0.00           H  
ATOM   3867 2HG1 ILE B 172       1.439  19.662   8.059  1.00  0.00           H  
ATOM   3868 2HG1 ILE B 172       1.438  19.662   8.059  1.00  0.00           H  
ATOM   3869 3HG1 ILE B 172       2.821  18.738   8.662  1.00  0.00           H  
ATOM   3870 3HG1 ILE B 172       2.821  18.738   8.662  1.00  0.00           H  
ATOM   3871 1HG2 ILE B 172       2.859  21.200   5.851  1.00  0.00           H  
ATOM   3872 1HG2 ILE B 172       2.859  21.200   5.851  1.00  0.00           H  
ATOM   3873 2HG2 ILE B 172       2.801  19.964   4.548  1.00  0.00           H  
ATOM   3874 2HG2 ILE B 172       2.801  19.964   4.548  1.00  0.00           H  
ATOM   3875 3HG2 ILE B 172       1.345  20.284   5.550  1.00  0.00           H  
ATOM   3876 3HG2 ILE B 172       1.344  20.284   5.550  1.00  0.00           H  
ATOM   3877 1HD1 ILE B 172       2.884  21.053   9.472  1.00  0.00           H  
ATOM   3878 1HD1 ILE B 172       2.884  21.053   9.472  1.00  0.00           H  
ATOM   3879 2HD1 ILE B 172       4.281  20.722   8.393  1.00  0.00           H  
ATOM   3880 2HD1 ILE B 172       4.281  20.722   8.393  1.00  0.00           H  
ATOM   3881 3HD1 ILE B 172       2.876  21.659   7.782  1.00  0.00           H  
ATOM   3882 3HD1 ILE B 172       2.876  21.659   7.782  1.00  0.00           H  
ATOM   3883  N   GLY B 173       2.083  17.113   3.809  1.00  0.00           N  
ATOM   3884  N   GLY B 173       2.082  17.113   3.809  1.00  0.00           N  
ATOM   3885  CA  GLY B 173       2.611  16.552   2.574  1.00  0.00           C  
ATOM   3886  CA  GLY B 173       2.611  16.552   2.574  1.00  0.00           C  
ATOM   3887  C   GLY B 173       1.595  16.539   1.437  1.00  0.00           C  
ATOM   3888  C   GLY B 173       1.595  16.539   1.437  1.00  0.00           C  
ATOM   3889  O   GLY B 173       0.583  17.202   1.484  1.00  0.00           O  
ATOM   3890  O   GLY B 173       0.583  17.202   1.484  1.00  0.00           O  
ATOM   3891  H   GLY B 173       1.100  17.296   3.805  1.00  0.00           H  
ATOM   3892  H   GLY B 173       1.100  17.296   3.805  1.00  0.00           H  
ATOM   3893  HA2 GLY B 173       3.492  17.133   2.263  1.00  0.00           H  
ATOM   3894  HA2 GLY B 173       3.492  17.133   2.263  1.00  0.00           H  
ATOM   3895  HA3 GLY B 173       2.953  15.524   2.763  1.00  0.00           H  
ATOM   3896  HA3 GLY B 173       2.953  15.524   2.763  1.00  0.00           H  
ATOM   3897  N   THR B 174       1.936  15.794   0.381  1.00  0.00           N  
ATOM   3898  N   THR B 174       1.935  15.794   0.381  1.00  0.00           N  
ATOM   3899  CA  THR B 174       1.134  15.813  -0.817  1.00  0.00           C  
ATOM   3900  CA  THR B 174       1.134  15.813  -0.817  1.00  0.00           C  
ATOM   3901  C   THR B 174      -0.089  14.899  -0.699  1.00  0.00           C  
ATOM   3902  C   THR B 174      -0.089  14.899  -0.699  1.00  0.00           C  
ATOM   3903  O   THR B 174       0.002  13.726  -0.292  1.00  0.00           O  
ATOM   3904  O   THR B 174       0.002  13.726  -0.292  1.00  0.00           O  
ATOM   3905  CB  THR B 174       2.008  15.368  -2.004  1.00  0.00           C  
ATOM   3906  CB  THR B 174       2.008  15.368  -2.003  1.00  0.00           C  
ATOM   3907  CG2 THR B 174       1.229  15.281  -3.291  1.00  0.00           C  
ATOM   3908  CG2 THR B 174       1.229  15.281  -3.291  1.00  0.00           C  
ATOM   3909  OG1 THR B 174       3.048  16.330  -2.138  1.00  0.00           O  
ATOM   3910  OG1 THR B 174       3.047  16.330  -2.137  1.00  0.00           O  
ATOM   3911  H   THR B 174       2.736  15.196   0.345  1.00  0.00           H  
ATOM   3912  H   THR B 174       2.736  15.196   0.345  1.00  0.00           H  
ATOM   3913  HA  THR B 174       0.763  16.836  -0.973  1.00  0.00           H  
ATOM   3914  HA  THR B 174       0.763  16.836  -0.973  1.00  0.00           H  
ATOM   3915  HB  THR B 174       2.401  14.360  -1.806  1.00  0.00           H  
ATOM   3916  HB  THR B 174       2.401  14.360  -1.806  1.00  0.00           H  
ATOM   3917  HG1 THR B 174       2.789  17.008  -2.825  1.00  0.00           H  
ATOM   3918  HG1 THR B 174       2.789  17.008  -2.825  1.00  0.00           H  
ATOM   3919 1HG2 THR B 174       1.898  14.960  -4.104  1.00  0.00           H  
ATOM   3920 1HG2 THR B 174       1.898  14.960  -4.104  1.00  0.00           H  
ATOM   3921 2HG2 THR B 174       0.413  14.552  -3.179  1.00  0.00           H  
ATOM   3922 2HG2 THR B 174       0.413  14.552  -3.179  1.00  0.00           H  
ATOM   3923 3HG2 THR B 174       0.807  16.268  -3.532  1.00  0.00           H  
ATOM   3924 3HG2 THR B 174       0.807  16.268  -3.532  1.00  0.00           H  
ATOM   3925  N   VAL B 175      -1.222  15.478  -1.048  1.00  0.00           N  
ATOM   3926  N   VAL B 175      -1.222  15.478  -1.048  1.00  0.00           N  
ATOM   3927  CA  VAL B 175      -2.510  14.792  -1.022  1.00  0.00           C  
ATOM   3928  CA  VAL B 175      -2.510  14.792  -1.022  1.00  0.00           C  
ATOM   3929  C   VAL B 175      -3.124  14.893  -2.405  1.00  0.00           C  
ATOM   3930  C   VAL B 175      -3.124  14.893  -2.405  1.00  0.00           C  
ATOM   3931  O   VAL B 175      -3.258  15.996  -2.959  1.00  0.00           O  
ATOM   3932  O   VAL B 175      -3.258  15.996  -2.959  1.00  0.00           O  
ATOM   3933  CB  VAL B 175      -3.423  15.363   0.063  1.00  0.00           C  
ATOM   3934  CB  VAL B 175      -3.423  15.363   0.063  1.00  0.00           C  
ATOM   3935  CG1 VAL B 175      -4.795  14.672  -0.034  1.00  0.00           C  
ATOM   3936  CG1 VAL B 175      -4.795  14.672  -0.034  1.00  0.00           C  
ATOM   3937  CG2 VAL B 175      -2.817  15.142   1.444  1.00  0.00           C  
ATOM   3938  CG2 VAL B 175      -2.817  15.142   1.444  1.00  0.00           C  
ATOM   3939  H   VAL B 175      -1.279  16.428  -1.355  1.00  0.00           H  
ATOM   3940  H   VAL B 175      -1.279  16.428  -1.355  1.00  0.00           H  
ATOM   3941  HA  VAL B 175      -2.372  13.731  -0.766  1.00  0.00           H  
ATOM   3942  HA  VAL B 175      -2.372  13.731  -0.766  1.00  0.00           H  
ATOM   3943  HB  VAL B 175      -3.538  16.447  -0.087  1.00  0.00           H  
ATOM   3944  HB  VAL B 175      -3.538  16.447  -0.086  1.00  0.00           H  
ATOM   3945 1HG1 VAL B 175      -5.464  15.073   0.742  1.00  0.00           H  
ATOM   3946 1HG1 VAL B 175      -5.464  15.073   0.742  1.00  0.00           H  
ATOM   3947 2HG1 VAL B 175      -5.231  14.859  -1.026  1.00  0.00           H  
ATOM   3948 2HG1 VAL B 175      -5.232  14.859  -1.026  1.00  0.00           H  
ATOM   3949 3HG1 VAL B 175      -4.672  13.589   0.113  1.00  0.00           H  
ATOM   3950 3HG1 VAL B 175      -4.672  13.588   0.113  1.00  0.00           H  
ATOM   3951 1HG2 VAL B 175      -3.487  15.560   2.210  1.00  0.00           H  
ATOM   3952 1HG2 VAL B 175      -3.487  15.560   2.210  1.00  0.00           H  
ATOM   3953 2HG2 VAL B 175      -2.686  14.065   1.619  1.00  0.00           H  
ATOM   3954 2HG2 VAL B 175      -2.686  14.065   1.619  1.00  0.00           H  
ATOM   3955 3HG2 VAL B 175      -1.839  15.644   1.500  1.00  0.00           H  
ATOM   3956 3HG2 VAL B 175      -1.839  15.644   1.500  1.00  0.00           H  
ATOM   3957  N   LEU B 176      -3.458  13.749  -2.995  1.00  0.00           N  
ATOM   3958  N   LEU B 176      -3.458  13.749  -2.995  1.00  0.00           N  
ATOM   3959  CA  LEU B 176      -4.180  13.692  -4.233  1.00  0.00           C  
ATOM   3960  CA  LEU B 176      -4.180  13.692  -4.233  1.00  0.00           C  
ATOM   3961  C   LEU B 176      -5.669  13.581  -3.968  1.00  0.00           C  
ATOM   3962  C   LEU B 176      -5.669  13.581  -3.968  1.00  0.00           C  
ATOM   3963  O   LEU B 176      -6.066  12.923  -2.994  1.00  0.00           O  
ATOM   3964  O   LEU B 176      -6.066  12.923  -2.994  1.00  0.00           O  
ATOM   3965  CB  LEU B 176      -3.727  12.493  -5.060  1.00  0.00           C  
ATOM   3966  CB  LEU B 176      -3.727  12.493  -5.060  1.00  0.00           C  
ATOM   3967  CG  LEU B 176      -2.210  12.312  -5.203  1.00  0.00           C  
ATOM   3968  CG  LEU B 176      -2.210  12.312  -5.203  1.00  0.00           C  
ATOM   3969  CD1 LEU B 176      -1.881  11.077  -6.007  1.00  0.00           C  
ATOM   3970  CD1 LEU B 176      -1.881  11.077  -6.007  1.00  0.00           C  
ATOM   3971  CD2 LEU B 176      -1.610  13.552  -5.817  1.00  0.00           C  
ATOM   3972  CD2 LEU B 176      -1.610  13.552  -5.817  1.00  0.00           C  
ATOM   3973  H   LEU B 176      -3.231  12.851  -2.619  1.00  0.00           H  
ATOM   3974  H   LEU B 176      -3.231  12.851  -2.619  1.00  0.00           H  
ATOM   3975  HA  LEU B 176      -3.975  14.617  -4.793  1.00  0.00           H  
ATOM   3976  HA  LEU B 176      -3.975  14.617  -4.793  1.00  0.00           H  
ATOM   3977  HB2 LEU B 176      -4.145  11.582  -4.608  1.00  0.00           H  
ATOM   3978  HB2 LEU B 176      -4.145  11.582  -4.608  1.00  0.00           H  
ATOM   3979  HB3 LEU B 176      -4.163  12.581  -6.067  1.00  0.00           H  
ATOM   3980  HB3 LEU B 176      -4.163  12.581  -6.067  1.00  0.00           H  
ATOM   3981  HG  LEU B 176      -1.771  12.168  -4.205  1.00  0.00           H  
ATOM   3982  HG  LEU B 176      -1.772  12.168  -4.205  1.00  0.00           H  
ATOM   3983 1HD1 LEU B 176      -0.789  10.975  -6.091  1.00  0.00           H  
ATOM   3984 1HD1 LEU B 176      -0.789  10.975  -6.091  1.00  0.00           H  
ATOM   3985 2HD1 LEU B 176      -2.293  10.190  -5.503  1.00  0.00           H  
ATOM   3986 2HD1 LEU B 176      -2.293  10.190  -5.503  1.00  0.00           H  
ATOM   3987 3HD1 LEU B 176      -2.319  11.165  -7.011  1.00  0.00           H  
ATOM   3988 3HD1 LEU B 176      -2.319  11.165  -7.011  1.00  0.00           H  
ATOM   3989 1HD2 LEU B 176      -0.522  13.422  -5.919  1.00  0.00           H  
ATOM   3990 1HD2 LEU B 176      -0.522  13.422  -5.919  1.00  0.00           H  
ATOM   3991 2HD2 LEU B 176      -2.052  13.722  -6.810  1.00  0.00           H  
ATOM   3992 2HD2 LEU B 176      -2.052  13.722  -6.810  1.00  0.00           H  
ATOM   3993 3HD2 LEU B 176      -1.816  14.418  -5.171  1.00  0.00           H  
ATOM   3994 3HD2 LEU B 176      -1.816  14.418  -5.171  1.00  0.00           H  
ATOM   3995  N   VAL B 177      -6.473  14.208  -4.800  1.00  0.00           N  
ATOM   3996  N   VAL B 177      -6.473  14.208  -4.800  1.00  0.00           N  
ATOM   3997  CA  VAL B 177      -7.923  14.199  -4.653  1.00  0.00           C  
ATOM   3998  CA  VAL B 177      -7.923  14.199  -4.653  1.00  0.00           C  
ATOM   3999  C   VAL B 177      -8.539  13.741  -5.963  1.00  0.00           C  
ATOM   4000  C   VAL B 177      -8.539  13.740  -5.963  1.00  0.00           C  
ATOM   4001  O   VAL B 177      -8.243  14.289  -7.026  1.00  0.00           O  
ATOM   4002  O   VAL B 177      -8.243  14.289  -7.026  1.00  0.00           O  
ATOM   4003  CB  VAL B 177      -8.480  15.584  -4.275  1.00  0.00           C  
ATOM   4004  CB  VAL B 177      -8.480  15.584  -4.274  1.00  0.00           C  
ATOM   4005  CG1 VAL B 177      -9.994  15.569  -4.152  1.00  0.00           C  
ATOM   4006  CG1 VAL B 177      -9.994  15.569  -4.152  1.00  0.00           C  
ATOM   4007  CG2 VAL B 177      -7.819  16.083  -2.989  1.00  0.00           C  
ATOM   4008  CG2 VAL B 177      -7.819  16.083  -2.988  1.00  0.00           C  
ATOM   4009  H   VAL B 177      -6.149  14.733  -5.588  1.00  0.00           H  
ATOM   4010  H   VAL B 177      -6.149  14.733  -5.588  1.00  0.00           H  
ATOM   4011  HA  VAL B 177      -8.183  13.510  -3.835  1.00  0.00           H  
ATOM   4012  HA  VAL B 177      -8.183  13.510  -3.835  1.00  0.00           H  
ATOM   4013  HB  VAL B 177      -8.237  16.285  -5.086  1.00  0.00           H  
ATOM   4014  HB  VAL B 177      -8.237  16.285  -5.086  1.00  0.00           H  
ATOM   4015 1HG1 VAL B 177     -10.350  16.573  -3.882  1.00  0.00           H  
ATOM   4016 1HG1 VAL B 177     -10.351  16.573  -3.881  1.00  0.00           H  
ATOM   4017 2HG1 VAL B 177     -10.437  15.270  -5.113  1.00  0.00           H  
ATOM   4018 2HG1 VAL B 177     -10.437  15.270  -5.113  1.00  0.00           H  
ATOM   4019 3HG1 VAL B 177     -10.292  14.853  -3.373  1.00  0.00           H  
ATOM   4020 3HG1 VAL B 177     -10.292  14.853  -3.373  1.00  0.00           H  
ATOM   4021 1HG2 VAL B 177      -8.223  17.073  -2.728  1.00  0.00           H  
ATOM   4022 1HG2 VAL B 177      -8.223  17.072  -2.728  1.00  0.00           H  
ATOM   4023 2HG2 VAL B 177      -8.026  15.375  -2.171  1.00  0.00           H  
ATOM   4024 2HG2 VAL B 177      -8.026  15.375  -2.171  1.00  0.00           H  
ATOM   4025 3HG2 VAL B 177      -6.732  16.160  -3.141  1.00  0.00           H  
ATOM   4026 3HG2 VAL B 177      -6.732  16.160  -3.141  1.00  0.00           H  
ATOM   4027  N   GLY B 178      -9.411  12.717  -5.878  1.00  0.00           N  
ATOM   4028  N   GLY B 178      -9.411  12.717  -5.878  1.00  0.00           N  
ATOM   4029  CA  GLY B 178     -10.057  12.287  -7.095  1.00  0.00           C  
ATOM   4030  CA  GLY B 178     -10.057  12.287  -7.094  1.00  0.00           C  
ATOM   4031  C   GLY B 178     -10.913  11.084  -6.833  1.00  0.00           C  
ATOM   4032  C   GLY B 178     -10.913  11.084  -6.833  1.00  0.00           C  
ATOM   4033  O   GLY B 178     -11.168  10.760  -5.661  1.00  0.00           O  
ATOM   4034  O   GLY B 178     -11.168  10.760  -5.660  1.00  0.00           O  
ATOM   4035  H   GLY B 178      -9.657  12.221  -5.046  1.00  0.00           H  
ATOM   4036  H   GLY B 178      -9.657  12.221  -5.046  1.00  0.00           H  
ATOM   4037  HA2 GLY B 178     -10.674  13.104  -7.499  1.00  0.00           H  
ATOM   4038  HA2 GLY B 178     -10.674  13.103  -7.499  1.00  0.00           H  
ATOM   4039  HA3 GLY B 178      -9.299  12.049  -7.856  1.00  0.00           H  
ATOM   4040  HA3 GLY B 178      -9.299  12.049  -7.856  1.00  0.00           H  
ATOM   4041  N   PRO B 179     -11.358  10.467  -7.929  1.00  0.00           N  
ATOM   4042  N   PRO B 179     -11.358  10.467  -7.929  1.00  0.00           N  
ATOM   4043  CA  PRO B 179     -12.350   9.402  -7.787  1.00  0.00           C  
ATOM   4044  CA  PRO B 179     -12.350   9.402  -7.787  1.00  0.00           C  
ATOM   4045  C   PRO B 179     -11.797   8.054  -7.388  1.00  0.00           C  
ATOM   4046  C   PRO B 179     -11.797   8.054  -7.388  1.00  0.00           C  
ATOM   4047  O   PRO B 179     -11.907   7.000  -8.014  1.00  0.00           O  
ATOM   4048  O   PRO B 179     -11.907   7.000  -8.014  1.00  0.00           O  
ATOM   4049  CB  PRO B 179     -12.960   9.367  -9.196  1.00  0.00           C  
ATOM   4050  CB  PRO B 179     -12.960   9.367  -9.196  1.00  0.00           C  
ATOM   4051  CG  PRO B 179     -11.813   9.735 -10.103  1.00  0.00           C  
ATOM   4052  CG  PRO B 179     -11.813   9.735 -10.103  1.00  0.00           C  
ATOM   4053  CD  PRO B 179     -11.049  10.771  -9.348  1.00  0.00           C  
ATOM   4054  CD  PRO B 179     -11.049  10.771  -9.348  1.00  0.00           C  
ATOM   4055  HA  PRO B 179     -13.057   9.606  -6.969  1.00  0.00           H  
ATOM   4056  HA  PRO B 179     -13.057   9.606  -6.969  1.00  0.00           H  
ATOM   4057  HB2 PRO B 179     -13.360   8.371  -9.437  1.00  0.00           H  
ATOM   4058  HB2 PRO B 179     -13.360   8.371  -9.437  1.00  0.00           H  
ATOM   4059  HB3 PRO B 179     -13.792  10.080  -9.292  1.00  0.00           H  
ATOM   4060  HB3 PRO B 179     -13.792  10.080  -9.292  1.00  0.00           H  
ATOM   4061  HG2 PRO B 179     -11.184   8.860 -10.328  1.00  0.00           H  
ATOM   4062  HG2 PRO B 179     -11.184   8.860 -10.327  1.00  0.00           H  
ATOM   4063  HG3 PRO B 179     -12.174  10.127 -11.066  1.00  0.00           H  
ATOM   4064  HG3 PRO B 179     -12.174  10.127 -11.066  1.00  0.00           H  
ATOM   4065  HD2 PRO B 179      -9.970  10.706  -9.550  1.00  0.00           H  
ATOM   4066  HD2 PRO B 179      -9.970  10.706  -9.550  1.00  0.00           H  
ATOM   4067  HD3 PRO B 179     -11.366  11.788  -9.622  1.00  0.00           H  
ATOM   4068  HD3 PRO B 179     -11.367  11.788  -9.622  1.00  0.00           H  
ATOM   4069  N   THR B 180     -11.120   8.091  -6.239  1.00  0.00           N  
ATOM   4070  N   THR B 180     -11.120   8.091  -6.239  1.00  0.00           N  
ATOM   4071  CA  THR B 180     -10.605   6.848  -5.658  1.00  0.00           C  
ATOM   4072  CA  THR B 180     -10.605   6.848  -5.658  1.00  0.00           C  
ATOM   4073  C   THR B 180     -11.722   6.070  -5.003  1.00  0.00           C  
ATOM   4074  C   THR B 180     -11.722   6.070  -5.003  1.00  0.00           C  
ATOM   4075  O   THR B 180     -12.609   6.683  -4.399  1.00  0.00           O  
ATOM   4076  O   THR B 180     -12.609   6.683  -4.399  1.00  0.00           O  
ATOM   4077  CB  THR B 180      -9.487   7.160  -4.636  1.00  0.00           C  
ATOM   4078  CB  THR B 180      -9.487   7.160  -4.636  1.00  0.00           C  
ATOM   4079  CG2 THR B 180      -9.925   8.073  -3.511  1.00  0.00           C  
ATOM   4080  CG2 THR B 180      -9.925   8.073  -3.511  1.00  0.00           C  
ATOM   4081  OG1 THR B 180      -9.081   5.881  -4.078  1.00  0.00           O  
ATOM   4082  OG1 THR B 180      -9.081   5.880  -4.078  1.00  0.00           O  
ATOM   4083  H   THR B 180     -10.925   8.921  -5.716  1.00  0.00           H  
ATOM   4084  H   THR B 180     -10.925   8.921  -5.716  1.00  0.00           H  
ATOM   4085  HA  THR B 180     -10.180   6.230  -6.463  1.00  0.00           H  
ATOM   4086  HA  THR B 180     -10.180   6.230  -6.463  1.00  0.00           H  
ATOM   4087  HB  THR B 180      -8.674   7.691  -5.154  1.00  0.00           H  
ATOM   4088  HB  THR B 180      -8.674   7.691  -5.154  1.00  0.00           H  
ATOM   4089  HG1 THR B 180      -9.269   5.870  -3.096  1.00  0.00           H  
ATOM   4090  HG1 THR B 180      -9.269   5.870  -3.096  1.00  0.00           H  
ATOM   4091 1HG2 THR B 180      -9.079   8.248  -2.829  1.00  0.00           H  
ATOM   4092 1HG2 THR B 180      -9.080   8.248  -2.829  1.00  0.00           H  
ATOM   4093 2HG2 THR B 180     -10.263   9.033  -3.928  1.00  0.00           H  
ATOM   4094 2HG2 THR B 180     -10.263   9.033  -3.928  1.00  0.00           H  
ATOM   4095 3HG2 THR B 180     -10.751   7.603  -2.958  1.00  0.00           H  
ATOM   4096 3HG2 THR B 180     -10.751   7.603  -2.957  1.00  0.00           H  
ATOM   4097  N   PRO B 181     -11.769   4.721  -5.071  1.00  0.00           N  
ATOM   4098  N   PRO B 181     -11.769   4.721  -5.071  1.00  0.00           N  
ATOM   4099  CA  PRO B 181     -12.876   3.983  -4.409  1.00  0.00           C  
ATOM   4100  CA  PRO B 181     -12.876   3.983  -4.409  1.00  0.00           C  
ATOM   4101  C   PRO B 181     -12.846   4.079  -2.901  1.00  0.00           C  
ATOM   4102  C   PRO B 181     -12.846   4.079  -2.901  1.00  0.00           C  
ATOM   4103  O   PRO B 181     -13.933   3.898  -2.324  1.00  0.00           O  
ATOM   4104  O   PRO B 181     -13.933   3.898  -2.324  1.00  0.00           O  
ATOM   4105  CB  PRO B 181     -12.673   2.551  -4.865  1.00  0.00           C  
ATOM   4106  CB  PRO B 181     -12.673   2.551  -4.865  1.00  0.00           C  
ATOM   4107  CG  PRO B 181     -11.885   2.671  -6.149  1.00  0.00           C  
ATOM   4108  CG  PRO B 181     -11.885   2.671  -6.149  1.00  0.00           C  
ATOM   4109  CD  PRO B 181     -10.930   3.855  -5.875  1.00  0.00           C  
ATOM   4110  CD  PRO B 181     -10.930   3.855  -5.875  1.00  0.00           C  
ATOM   4111  HA  PRO B 181     -13.856   4.402  -4.683  1.00  0.00           H  
ATOM   4112  HA  PRO B 181     -13.856   4.402  -4.683  1.00  0.00           H  
ATOM   4113  HB2 PRO B 181     -12.125   1.965  -4.112  1.00  0.00           H  
ATOM   4114  HB2 PRO B 181     -12.125   1.964  -4.112  1.00  0.00           H  
ATOM   4115  HB3 PRO B 181     -13.634   2.043  -5.031  1.00  0.00           H  
ATOM   4116  HB3 PRO B 181     -13.634   2.043  -5.031  1.00  0.00           H  
ATOM   4117  HG2 PRO B 181     -11.331   1.747  -6.373  1.00  0.00           H  
ATOM   4118  HG2 PRO B 181     -11.331   1.747  -6.373  1.00  0.00           H  
ATOM   4119  HG3 PRO B 181     -12.540   2.869  -7.010  1.00  0.00           H  
ATOM   4120  HG3 PRO B 181     -12.540   2.869  -7.009  1.00  0.00           H  
ATOM   4121  HD2 PRO B 181     -10.024   3.540  -5.337  1.00  0.00           H  
ATOM   4122  HD2 PRO B 181     -10.024   3.540  -5.337  1.00  0.00           H  
ATOM   4123  HD3 PRO B 181     -10.600   4.344  -6.804  1.00  0.00           H  
ATOM   4124  HD3 PRO B 181     -10.600   4.344  -6.804  1.00  0.00           H  
ATOM   4125  N   VAL B 182     -11.696   4.313  -2.302  1.00  0.00           N  
ATOM   4126  N   VAL B 182     -11.696   4.313  -2.302  1.00  0.00           N  
ATOM   4127  CA  VAL B 182     -11.546   4.457  -0.855  1.00  0.00           C  
ATOM   4128  CA  VAL B 182     -11.546   4.457  -0.855  1.00  0.00           C  
ATOM   4129  C   VAL B 182     -10.430   5.439  -0.531  1.00  0.00           C  
ATOM   4130  C   VAL B 182     -10.430   5.439  -0.531  1.00  0.00           C  
ATOM   4131  O   VAL B 182      -9.532   5.659  -1.339  1.00  0.00           O  
ATOM   4132  O   VAL B 182      -9.532   5.659  -1.339  1.00  0.00           O  
ATOM   4133  CB  VAL B 182     -11.287   3.075  -0.226  1.00  0.00           C  
ATOM   4134  CB  VAL B 182     -11.287   3.075  -0.226  1.00  0.00           C  
ATOM   4135  CG1 VAL B 182      -9.951   2.536  -0.690  1.00  0.00           C  
ATOM   4136  CG1 VAL B 182      -9.951   2.536  -0.690  1.00  0.00           C  
ATOM   4137  CG2 VAL B 182     -11.344   3.129   1.290  1.00  0.00           C  
ATOM   4138  CG2 VAL B 182     -11.344   3.129   1.290  1.00  0.00           C  
ATOM   4139  H   VAL B 182     -10.835   4.409  -2.802  1.00  0.00           H  
ATOM   4140  H   VAL B 182     -10.835   4.409  -2.802  1.00  0.00           H  
ATOM   4141  HA  VAL B 182     -12.474   4.863  -0.426  1.00  0.00           H  
ATOM   4142  HA  VAL B 182     -12.474   4.863  -0.426  1.00  0.00           H  
ATOM   4143  HB  VAL B 182     -12.085   2.396  -0.561  1.00  0.00           H  
ATOM   4144  HB  VAL B 182     -12.085   2.396  -0.561  1.00  0.00           H  
ATOM   4145 1HG1 VAL B 182      -9.775   1.549  -0.236  1.00  0.00           H  
ATOM   4146 1HG1 VAL B 182      -9.775   1.549  -0.236  1.00  0.00           H  
ATOM   4147 2HG1 VAL B 182      -9.954   2.439  -1.785  1.00  0.00           H  
ATOM   4148 2HG1 VAL B 182      -9.954   2.439  -1.785  1.00  0.00           H  
ATOM   4149 3HG1 VAL B 182      -9.151   3.227  -0.386  1.00  0.00           H  
ATOM   4150 3HG1 VAL B 182      -9.151   3.227  -0.386  1.00  0.00           H  
ATOM   4151 1HG2 VAL B 182     -11.154   2.125   1.700  1.00  0.00           H  
ATOM   4152 1HG2 VAL B 182     -11.155   2.125   1.700  1.00  0.00           H  
ATOM   4153 2HG2 VAL B 182     -10.580   3.827   1.661  1.00  0.00           H  
ATOM   4154 2HG2 VAL B 182     -10.580   3.827   1.661  1.00  0.00           H  
ATOM   4155 3HG2 VAL B 182     -12.339   3.472   1.608  1.00  0.00           H  
ATOM   4156 3HG2 VAL B 182     -12.339   3.472   1.608  1.00  0.00           H  
ATOM   4157  N   ASN B 183     -10.467   6.110   0.625  1.00  0.00           N  
ATOM   4158  N   ASN B 183     -10.467   6.110   0.625  1.00  0.00           N  
ATOM   4159  CA  ASN B 183      -9.366   7.000   0.980  1.00  0.00           C  
ATOM   4160  CA  ASN B 183      -9.366   7.000   0.980  1.00  0.00           C  
ATOM   4161  C   ASN B 183      -8.124   6.187   1.306  1.00  0.00           C  
ATOM   4162  C   ASN B 183      -8.124   6.187   1.306  1.00  0.00           C  
ATOM   4163  O   ASN B 183      -8.245   5.226   2.047  1.00  0.00           O  
ATOM   4164  O   ASN B 183      -8.245   5.226   2.047  1.00  0.00           O  
ATOM   4165  CB  ASN B 183      -9.715   7.869   2.195  1.00  0.00           C  
ATOM   4166  CB  ASN B 183      -9.715   7.869   2.196  1.00  0.00           C  
ATOM   4167  CG  ASN B 183     -10.867   8.810   1.966  1.00  0.00           C  
ATOM   4168  CG  ASN B 183     -10.867   8.810   1.966  1.00  0.00           C  
ATOM   4169  ND2 ASN B 183     -11.684   8.995   2.969  1.00  0.00           N  
ATOM   4170  ND2 ASN B 183     -11.684   8.994   2.969  1.00  0.00           N  
ATOM   4171  OD1 ASN B 183     -10.993   9.376   0.907  1.00  0.00           O  
ATOM   4172  OD1 ASN B 183     -10.993   9.376   0.907  1.00  0.00           O  
ATOM   4173  H   ASN B 183     -11.207   6.057   1.295  1.00  0.00           H  
ATOM   4174  H   ASN B 183     -11.207   6.057   1.295  1.00  0.00           H  
ATOM   4175  HA  ASN B 183      -9.181   7.655   0.116  1.00  0.00           H  
ATOM   4176  HA  ASN B 183      -9.181   7.655   0.116  1.00  0.00           H  
ATOM   4177  HB2 ASN B 183      -9.955   7.213   3.045  1.00  0.00           H  
ATOM   4178  HB2 ASN B 183      -9.955   7.213   3.045  1.00  0.00           H  
ATOM   4179  HB3 ASN B 183      -8.829   8.455   2.481  1.00  0.00           H  
ATOM   4180  HB3 ASN B 183      -8.829   8.455   2.481  1.00  0.00           H  
ATOM   4181 1HD2 ASN B 183     -12.453   9.627   2.877  1.00  0.00           H  
ATOM   4182 1HD2 ASN B 183     -12.453   9.627   2.877  1.00  0.00           H  
ATOM   4183 2HD2 ASN B 183     -11.540   8.503   3.828  1.00  0.00           H  
ATOM   4184 2HD2 ASN B 183     -11.540   8.503   3.828  1.00  0.00           H  
ATOM   4185  N   ILE B 184      -6.988   6.532   0.729  1.00  0.00           N  
ATOM   4186  N   ILE B 184      -6.988   6.532   0.729  1.00  0.00           N  
ATOM   4187  CA  ILE B 184      -5.769   5.748   0.862  1.00  0.00           C  
ATOM   4188  CA  ILE B 184      -5.769   5.748   0.862  1.00  0.00           C  
ATOM   4189  C   ILE B 184      -4.618   6.603   1.385  1.00  0.00           C  
ATOM   4190  C   ILE B 184      -4.618   6.603   1.385  1.00  0.00           C  
ATOM   4191  O   ILE B 184      -4.345   7.663   0.778  1.00  0.00           O  
ATOM   4192  O   ILE B 184      -4.345   7.663   0.778  1.00  0.00           O  
ATOM   4193  CB  ILE B 184      -5.382   5.174  -0.516  1.00  0.00           C  
ATOM   4194  CB  ILE B 184      -5.382   5.174  -0.516  1.00  0.00           C  
ATOM   4195  CG1 ILE B 184      -6.439   4.223  -1.086  1.00  0.00           C  
ATOM   4196  CG1 ILE B 184      -6.440   4.223  -1.086  1.00  0.00           C  
ATOM   4197  CG2 ILE B 184      -4.027   4.524  -0.518  1.00  0.00           C  
ATOM   4198  CG2 ILE B 184      -4.027   4.524  -0.518  1.00  0.00           C  
ATOM   4199  CD1 ILE B 184      -6.223   3.953  -2.549  1.00  0.00           C  
ATOM   4200  CD1 ILE B 184      -6.223   3.953  -2.549  1.00  0.00           C  
ATOM   4201  H   ILE B 184      -6.884   7.351   0.165  1.00  0.00           H  
ATOM   4202  H   ILE B 184      -6.884   7.351   0.165  1.00  0.00           H  
ATOM   4203  HA  ILE B 184      -5.956   4.935   1.579  1.00  0.00           H  
ATOM   4204  HA  ILE B 184      -5.956   4.935   1.579  1.00  0.00           H  
ATOM   4205  HB  ILE B 184      -5.332   6.047  -1.183  1.00  0.00           H  
ATOM   4206  HB  ILE B 184      -5.332   6.047  -1.183  1.00  0.00           H  
ATOM   4207 2HG1 ILE B 184      -6.415   3.274  -0.531  1.00  0.00           H  
ATOM   4208 2HG1 ILE B 184      -6.415   3.274  -0.531  1.00  0.00           H  
ATOM   4209 3HG1 ILE B 184      -7.440   4.656  -0.939  1.00  0.00           H  
ATOM   4210 3HG1 ILE B 184      -7.440   4.656  -0.939  1.00  0.00           H  
ATOM   4211 1HG2 ILE B 184      -3.808   4.136  -1.525  1.00  0.00           H  
ATOM   4212 1HG2 ILE B 184      -3.808   4.136  -1.524  1.00  0.00           H  
ATOM   4213 2HG2 ILE B 184      -3.264   5.266  -0.237  1.00  0.00           H  
ATOM   4214 2HG2 ILE B 184      -3.264   5.266  -0.237  1.00  0.00           H  
ATOM   4215 3HG2 ILE B 184      -4.016   3.695   0.205  1.00  0.00           H  
ATOM   4216 3HG2 ILE B 184      -4.016   3.695   0.205  1.00  0.00           H  
ATOM   4217 1HD1 ILE B 184      -7.002   3.267  -2.915  1.00  0.00           H  
ATOM   4218 1HD1 ILE B 184      -7.002   3.267  -2.915  1.00  0.00           H  
ATOM   4219 2HD1 ILE B 184      -6.274   4.898  -3.109  1.00  0.00           H  
ATOM   4220 2HD1 ILE B 184      -6.274   4.898  -3.109  1.00  0.00           H  
ATOM   4221 3HD1 ILE B 184      -5.233   3.494  -2.695  1.00  0.00           H  
ATOM   4222 3HD1 ILE B 184      -5.233   3.494  -2.695  1.00  0.00           H  
ATOM   4223  N   ILE B 185      -3.979   6.134   2.444  1.00  0.00           N  
ATOM   4224  N   ILE B 185      -3.979   6.134   2.444  1.00  0.00           N  
ATOM   4225  CA  ILE B 185      -2.738   6.752   2.904  1.00  0.00           C  
ATOM   4226  CA  ILE B 185      -2.738   6.752   2.904  1.00  0.00           C  
ATOM   4227  C   ILE B 185      -1.612   5.899   2.363  1.00  0.00           C  
ATOM   4228  C   ILE B 185      -1.612   5.899   2.363  1.00  0.00           C  
ATOM   4229  O   ILE B 185      -1.463   4.707   2.748  1.00  0.00           O  
ATOM   4230  O   ILE B 185      -1.463   4.707   2.748  1.00  0.00           O  
ATOM   4231  CB  ILE B 185      -2.690   6.810   4.431  1.00  0.00           C  
ATOM   4232  CB  ILE B 185      -2.690   6.810   4.432  1.00  0.00           C  
ATOM   4233  CG1 ILE B 185      -3.913   7.491   5.009  1.00  0.00           C  
ATOM   4234  CG1 ILE B 185      -3.913   7.491   5.009  1.00  0.00           C  
ATOM   4235  CG2 ILE B 185      -1.399   7.461   4.904  1.00  0.00           C  
ATOM   4236  CG2 ILE B 185      -1.399   7.461   4.904  1.00  0.00           C  
ATOM   4237  CD1 ILE B 185      -4.230   8.873   4.473  1.00  0.00           C  
ATOM   4238  CD1 ILE B 185      -4.230   8.873   4.473  1.00  0.00           C  
ATOM   4239  H   ILE B 185      -4.285   5.352   2.987  1.00  0.00           H  
ATOM   4240  H   ILE B 185      -4.285   5.352   2.987  1.00  0.00           H  
ATOM   4241  HA  ILE B 185      -2.658   7.789   2.547  1.00  0.00           H  
ATOM   4242  HA  ILE B 185      -2.658   7.789   2.547  1.00  0.00           H  
ATOM   4243  HB  ILE B 185      -2.701   5.776   4.809  1.00  0.00           H  
ATOM   4244  HB  ILE B 185      -2.701   5.776   4.809  1.00  0.00           H  
ATOM   4245 2HG1 ILE B 185      -4.785   6.844   4.830  1.00  0.00           H  
ATOM   4246 2HG1 ILE B 185      -4.785   6.844   4.831  1.00  0.00           H  
ATOM   4247 3HG1 ILE B 185      -3.785   7.564   6.098  1.00  0.00           H  
ATOM   4248 3HG1 ILE B 185      -3.785   7.564   6.098  1.00  0.00           H  
ATOM   4249 1HG2 ILE B 185      -1.385   7.492   6.003  1.00  0.00           H  
ATOM   4250 1HG2 ILE B 185      -1.385   7.492   6.003  1.00  0.00           H  
ATOM   4251 2HG2 ILE B 185      -0.540   6.878   4.543  1.00  0.00           H  
ATOM   4252 2HG2 ILE B 185      -0.540   6.878   4.543  1.00  0.00           H  
ATOM   4253 3HG2 ILE B 185      -1.339   8.485   4.508  1.00  0.00           H  
ATOM   4254 3HG2 ILE B 185      -1.339   8.485   4.508  1.00  0.00           H  
ATOM   4255 1HD1 ILE B 185      -5.134   9.260   4.966  1.00  0.00           H  
ATOM   4256 1HD1 ILE B 185      -5.134   9.260   4.966  1.00  0.00           H  
ATOM   4257 2HD1 ILE B 185      -3.385   9.547   4.676  1.00  0.00           H  
ATOM   4258 2HD1 ILE B 185      -3.385   9.547   4.676  1.00  0.00           H  
ATOM   4259 3HD1 ILE B 185      -4.401   8.816   3.388  1.00  0.00           H  
ATOM   4260 3HD1 ILE B 185      -4.401   8.816   3.388  1.00  0.00           H  
ATOM   4261  N   GLY B 186      -0.814   6.480   1.472  1.00  0.00           N  
ATOM   4262  N   GLY B 186      -0.814   6.480   1.472  1.00  0.00           N  
ATOM   4263  CA  GLY B 186       0.293   5.767   0.855  1.00  0.00           C  
ATOM   4264  CA  GLY B 186       0.293   5.767   0.855  1.00  0.00           C  
ATOM   4265  C   GLY B 186       1.639   6.100   1.441  1.00  0.00           C  
ATOM   4266  C   GLY B 186       1.639   6.100   1.441  1.00  0.00           C  
ATOM   4267  O   GLY B 186       1.756   6.795   2.435  1.00  0.00           O  
ATOM   4268  O   GLY B 186       1.756   6.795   2.436  1.00  0.00           O  
ATOM   4269  H   GLY B 186      -0.915   7.427   1.168  1.00  0.00           H  
ATOM   4270  H   GLY B 186      -0.915   7.427   1.168  1.00  0.00           H  
ATOM   4271  HA2 GLY B 186       0.120   4.685   0.954  1.00  0.00           H  
ATOM   4272  HA2 GLY B 186       0.120   4.685   0.954  1.00  0.00           H  
ATOM   4273  HA3 GLY B 186       0.307   5.993  -0.222  1.00  0.00           H  
ATOM   4274  HA3 GLY B 186       0.307   5.993  -0.222  1.00  0.00           H  
ATOM   4275  N   ARG B 187       2.678   5.613   0.721  1.00  0.00           N  
ATOM   4276  N   ARG B 187       2.678   5.613   0.722  1.00  0.00           N  
ATOM   4277  CA  ARG B 187       4.009   5.664   1.295  1.00  0.00           C  
ATOM   4278  CA  ARG B 187       4.009   5.664   1.295  1.00  0.00           C  
ATOM   4279  C   ARG B 187       4.537   7.046   1.542  1.00  0.00           C  
ATOM   4280  C   ARG B 187       4.537   7.046   1.542  1.00  0.00           C  
ATOM   4281  O   ARG B 187       5.356   7.239   2.442  1.00  0.00           O  
ATOM   4282  O   ARG B 187       5.356   7.239   2.442  1.00  0.00           O  
ATOM   4283  CB  ARG B 187       4.976   4.838   0.418  1.00  0.00           C  
ATOM   4284  CB  ARG B 187       4.976   4.838   0.418  1.00  0.00           C  
ATOM   4285  CG  ARG B 187       4.683   3.351   0.424  1.00  0.00           C  
ATOM   4286  CG  ARG B 187       4.683   3.351   0.424  1.00  0.00           C  
ATOM   4287  CD  ARG B 187       5.785   2.488  -0.215  1.00  0.00           C  
ATOM   4288  CD  ARG B 187       5.785   2.488  -0.215  1.00  0.00           C  
ATOM   4289  NE  ARG B 187       5.926   2.862  -1.632  1.00  0.00           N  
ATOM   4290  NE  ARG B 187       5.926   2.862  -1.632  1.00  0.00           N  
ATOM   4291  CZ  ARG B 187       6.766   3.690  -2.215  1.00  0.00           C  
ATOM   4292  CZ  ARG B 187       6.766   3.690  -2.215  1.00  0.00           C  
ATOM   4293  NH1 ARG B 187       7.715   4.281  -1.482  1.00  0.00           N1+
ATOM   4294  NH1 ARG B 187       7.715   4.281  -1.482  1.00  0.00           N1+
ATOM   4295  NH2 ARG B 187       6.675   3.921  -3.537  1.00  0.00           N  
ATOM   4296  NH2 ARG B 187       6.675   3.921  -3.537  1.00  0.00           N  
ATOM   4297  H   ARG B 187       2.613   5.209  -0.191  1.00  0.00           H  
ATOM   4298  H   ARG B 187       2.613   5.209  -0.191  1.00  0.00           H  
ATOM   4299  HA  ARG B 187       3.934   5.223   2.299  1.00  0.00           H  
ATOM   4300  HA  ARG B 187       3.934   5.223   2.299  1.00  0.00           H  
ATOM   4301  HB2 ARG B 187       4.926   5.208  -0.617  1.00  0.00           H  
ATOM   4302  HB2 ARG B 187       4.926   5.208  -0.617  1.00  0.00           H  
ATOM   4303  HB3 ARG B 187       6.006   5.001   0.769  1.00  0.00           H  
ATOM   4304  HB3 ARG B 187       6.006   5.001   0.769  1.00  0.00           H  
ATOM   4305  HG2 ARG B 187       4.534   3.023   1.463  1.00  0.00           H  
ATOM   4306  HG2 ARG B 187       4.533   3.023   1.463  1.00  0.00           H  
ATOM   4307  HG3 ARG B 187       3.738   3.173  -0.109  1.00  0.00           H  
ATOM   4308  HG3 ARG B 187       3.738   3.173  -0.109  1.00  0.00           H  
ATOM   4309  HD2 ARG B 187       6.738   2.635   0.313  1.00  0.00           H  
ATOM   4310  HD2 ARG B 187       6.738   2.635   0.313  1.00  0.00           H  
ATOM   4311  HD3 ARG B 187       5.530   1.421  -0.128  1.00  0.00           H  
ATOM   4312  HD3 ARG B 187       5.530   1.421  -0.128  1.00  0.00           H  
ATOM   4313  HE  ARG B 187       5.280   2.416  -2.250  1.00  0.00           H  
ATOM   4314  HE  ARG B 187       5.280   2.416  -2.250  1.00  0.00           H  
ATOM   4315 1HH1 ARG B 187       7.780   4.093  -0.502  1.00  0.00           H  
ATOM   4316 1HH1 ARG B 187       7.779   4.093  -0.502  1.00  0.00           H  
ATOM   4317 2HH1 ARG B 187       8.359   4.912  -1.912  1.00  0.00           H  
ATOM   4318 2HH1 ARG B 187       8.359   4.912  -1.912  1.00  0.00           H  
ATOM   4319 1HH2 ARG B 187       5.968   3.463  -4.077  1.00  0.00           H  
ATOM   4320 1HH2 ARG B 187       5.968   3.464  -4.077  1.00  0.00           H  
ATOM   4321 2HH2 ARG B 187       7.314   4.550  -3.980  1.00  0.00           H  
ATOM   4322 2HH2 ARG B 187       7.314   4.550  -3.980  1.00  0.00           H  
ATOM   4323  N   ASN B 188       4.122   8.053   0.791  1.00  0.00           N  
ATOM   4324  N   ASN B 188       4.121   8.053   0.791  1.00  0.00           N  
ATOM   4325  CA  ASN B 188       4.633   9.399   1.012  1.00  0.00           C  
ATOM   4326  CA  ASN B 188       4.633   9.399   1.012  1.00  0.00           C  
ATOM   4327  C   ASN B 188       4.324   9.857   2.428  1.00  0.00           C  
ATOM   4328  C   ASN B 188       4.324   9.857   2.428  1.00  0.00           C  
ATOM   4329  O   ASN B 188       5.153  10.520   3.036  1.00  0.00           O  
ATOM   4330  O   ASN B 188       5.152  10.520   3.036  1.00  0.00           O  
ATOM   4331  CB  ASN B 188       4.094  10.382  -0.014  1.00  0.00           C  
ATOM   4332  CB  ASN B 188       4.094  10.382  -0.014  1.00  0.00           C  
ATOM   4333  CG  ASN B 188       2.609  10.663   0.097  1.00  0.00           C  
ATOM   4334  CG  ASN B 188       2.609  10.663   0.097  1.00  0.00           C  
ATOM   4335  ND2 ASN B 188       2.308  11.937   0.201  1.00  0.00           N  
ATOM   4336  ND2 ASN B 188       2.308  11.937   0.201  1.00  0.00           N  
ATOM   4337  OD1 ASN B 188       1.766   9.748   0.131  1.00  0.00           O  
ATOM   4338  OD1 ASN B 188       1.766   9.748   0.131  1.00  0.00           O  
ATOM   4339  H   ASN B 188       3.456   7.971   0.048  1.00  0.00           H  
ATOM   4340  H   ASN B 188       3.456   7.971   0.048  1.00  0.00           H  
ATOM   4341  HA  ASN B 188       5.725   9.371   0.887  1.00  0.00           H  
ATOM   4342  HA  ASN B 188       5.725   9.371   0.887  1.00  0.00           H  
ATOM   4343  HB2 ASN B 188       4.640  11.332   0.084  1.00  0.00           H  
ATOM   4344  HB2 ASN B 188       4.640  11.332   0.084  1.00  0.00           H  
ATOM   4345  HB3 ASN B 188       4.305   9.993  -1.020  1.00  0.00           H  
ATOM   4346  HB3 ASN B 188       4.305   9.993  -1.020  1.00  0.00           H  
ATOM   4347 1HD2 ASN B 188       1.356  12.218   0.314  1.00  0.00           H  
ATOM   4348 1HD2 ASN B 188       1.356  12.218   0.314  1.00  0.00           H  
ATOM   4349 2HD2 ASN B 188       3.032  12.626   0.166  1.00  0.00           H  
ATOM   4350 2HD2 ASN B 188       3.032  12.626   0.166  1.00  0.00           H  
ATOM   4351  N   LEU B 189       3.152   9.512   2.974  1.00  0.00           N  
ATOM   4352  N   LEU B 189       3.151   9.512   2.974  1.00  0.00           N  
ATOM   4353  CA  LEU B 189       2.817   9.912   4.330  1.00  0.00           C  
ATOM   4354  CA  LEU B 189       2.817   9.912   4.330  1.00  0.00           C  
ATOM   4355  C   LEU B 189       3.130   8.835   5.328  1.00  0.00           C  
ATOM   4356  C   LEU B 189       3.130   8.835   5.328  1.00  0.00           C  
ATOM   4357  O   LEU B 189       3.438   9.143   6.494  1.00  0.00           O  
ATOM   4358  O   LEU B 189       3.438   9.143   6.494  1.00  0.00           O  
ATOM   4359  CB  LEU B 189       1.353  10.395   4.434  1.00  0.00           C  
ATOM   4360  CB  LEU B 189       1.353  10.395   4.434  1.00  0.00           C  
ATOM   4361  CG  LEU B 189       1.023  11.565   3.550  1.00  0.00           C  
ATOM   4362  CG  LEU B 189       1.023  11.565   3.550  1.00  0.00           C  
ATOM   4363  CD1 LEU B 189      -0.442  11.947   3.754  1.00  0.00           C  
ATOM   4364  CD1 LEU B 189      -0.442  11.947   3.754  1.00  0.00           C  
ATOM   4365  CD2 LEU B 189       1.950  12.746   3.786  1.00  0.00           C  
ATOM   4366  CD2 LEU B 189       1.950  12.746   3.786  1.00  0.00           C  
ATOM   4367  H   LEU B 189       2.447   8.976   2.508  1.00  0.00           H  
ATOM   4368  H   LEU B 189       2.447   8.976   2.508  1.00  0.00           H  
ATOM   4369  HA  LEU B 189       3.459  10.768   4.583  1.00  0.00           H  
ATOM   4370  HA  LEU B 189       3.459  10.769   4.583  1.00  0.00           H  
ATOM   4371  HB2 LEU B 189       0.684   9.560   4.180  1.00  0.00           H  
ATOM   4372  HB2 LEU B 189       0.684   9.560   4.180  1.00  0.00           H  
ATOM   4373  HB3 LEU B 189       1.142  10.670   5.478  1.00  0.00           H  
ATOM   4374  HB3 LEU B 189       1.142  10.670   5.478  1.00  0.00           H  
ATOM   4375  HG  LEU B 189       1.178  11.268   2.503  1.00  0.00           H  
ATOM   4376  HG  LEU B 189       1.178  11.268   2.503  1.00  0.00           H  
ATOM   4377 1HD1 LEU B 189      -0.691  12.804   3.110  1.00  0.00           H  
ATOM   4378 1HD1 LEU B 189      -0.691  12.804   3.110  1.00  0.00           H  
ATOM   4379 2HD1 LEU B 189      -1.084  11.093   3.492  1.00  0.00           H  
ATOM   4380 2HD1 LEU B 189      -1.084  11.093   3.492  1.00  0.00           H  
ATOM   4381 3HD1 LEU B 189      -0.607  12.220   4.807  1.00  0.00           H  
ATOM   4382 3HD1 LEU B 189      -0.607  12.220   4.807  1.00  0.00           H  
ATOM   4383 1HD2 LEU B 189       1.669  13.573   3.117  1.00  0.00           H  
ATOM   4384 1HD2 LEU B 189       1.669  13.573   3.117  1.00  0.00           H  
ATOM   4385 2HD2 LEU B 189       1.866  13.076   4.832  1.00  0.00           H  
ATOM   4386 2HD2 LEU B 189       1.866  13.076   4.832  1.00  0.00           H  
ATOM   4387 3HD2 LEU B 189       2.988  12.445   3.579  1.00  0.00           H  
ATOM   4388 3HD2 LEU B 189       2.988  12.445   3.579  1.00  0.00           H  
ATOM   4389  N   LEU B 190       3.109   7.562   4.946  1.00  0.00           N  
ATOM   4390  N   LEU B 190       3.109   7.562   4.946  1.00  0.00           N  
ATOM   4391  CA  LEU B 190       3.506   6.517   5.872  1.00  0.00           C  
ATOM   4392  CA  LEU B 190       3.506   6.517   5.872  1.00  0.00           C  
ATOM   4393  C   LEU B 190       4.963   6.683   6.314  1.00  0.00           C  
ATOM   4394  C   LEU B 190       4.963   6.683   6.314  1.00  0.00           C  
ATOM   4395  O   LEU B 190       5.318   6.466   7.464  1.00  0.00           O  
ATOM   4396  O   LEU B 190       5.318   6.466   7.464  1.00  0.00           O  
ATOM   4397  CB  LEU B 190       3.290   5.119   5.280  1.00  0.00           C  
ATOM   4398  CB  LEU B 190       3.290   5.119   5.280  1.00  0.00           C  
ATOM   4399  CG  LEU B 190       1.827   4.741   5.021  1.00  0.00           C  
ATOM   4400  CG  LEU B 190       1.827   4.741   5.021  1.00  0.00           C  
ATOM   4401  CD1 LEU B 190       1.746   3.458   4.209  1.00  0.00           C  
ATOM   4402  CD1 LEU B 190       1.746   3.458   4.209  1.00  0.00           C  
ATOM   4403  CD2 LEU B 190       1.029   4.597   6.281  1.00  0.00           C  
ATOM   4404  CD2 LEU B 190       1.029   4.597   6.281  1.00  0.00           C  
ATOM   4405  H   LEU B 190       2.832   7.245   4.039  1.00  0.00           H  
ATOM   4406  H   LEU B 190       2.832   7.245   4.039  1.00  0.00           H  
ATOM   4407  HA  LEU B 190       2.860   6.617   6.757  1.00  0.00           H  
ATOM   4408  HA  LEU B 190       2.860   6.617   6.757  1.00  0.00           H  
ATOM   4409  HB2 LEU B 190       3.844   5.050   4.332  1.00  0.00           H  
ATOM   4410  HB2 LEU B 190       3.844   5.050   4.332  1.00  0.00           H  
ATOM   4411  HB3 LEU B 190       3.729   4.377   5.963  1.00  0.00           H  
ATOM   4412  HB3 LEU B 190       3.729   4.377   5.963  1.00  0.00           H  
ATOM   4413  HG  LEU B 190       1.386   5.571   4.449  1.00  0.00           H  
ATOM   4414  HG  LEU B 190       1.386   5.571   4.449  1.00  0.00           H  
ATOM   4415 1HD1 LEU B 190       0.691   3.201   4.033  1.00  0.00           H  
ATOM   4416 1HD1 LEU B 190       0.691   3.201   4.033  1.00  0.00           H  
ATOM   4417 2HD1 LEU B 190       2.255   3.601   3.244  1.00  0.00           H  
ATOM   4418 2HD1 LEU B 190       2.255   3.601   3.244  1.00  0.00           H  
ATOM   4419 3HD1 LEU B 190       2.234   2.641   4.763  1.00  0.00           H  
ATOM   4420 3HD1 LEU B 190       2.234   2.641   4.763  1.00  0.00           H  
ATOM   4421 1HD2 LEU B 190      -0.007   4.326   6.031  1.00  0.00           H  
ATOM   4422 1HD2 LEU B 190      -0.007   4.326   6.031  1.00  0.00           H  
ATOM   4423 2HD2 LEU B 190       1.472   3.810   6.909  1.00  0.00           H  
ATOM   4424 2HD2 LEU B 190       1.472   3.810   6.909  1.00  0.00           H  
ATOM   4425 3HD2 LEU B 190       1.036   5.551   6.831  1.00  0.00           H  
ATOM   4426 3HD2 LEU B 190       1.036   5.551   6.831  1.00  0.00           H  
ATOM   4427  N   THR B 191       5.823   7.090   5.391  1.00  0.00           N  
ATOM   4428  N   THR B 191       5.823   7.090   5.391  1.00  0.00           N  
ATOM   4429  CA  THR B 191       7.206   7.402   5.781  1.00  0.00           C  
ATOM   4430  CA  THR B 191       7.206   7.402   5.781  1.00  0.00           C  
ATOM   4431  C   THR B 191       7.260   8.554   6.745  1.00  0.00           C  
ATOM   4432  C   THR B 191       7.260   8.554   6.745  1.00  0.00           C  
ATOM   4433  O   THR B 191       8.077   8.554   7.672  1.00  0.00           O  
ATOM   4434  O   THR B 191       8.077   8.554   7.672  1.00  0.00           O  
ATOM   4435  CB  THR B 191       8.088   7.716   4.565  1.00  0.00           C  
ATOM   4436  CB  THR B 191       8.088   7.716   4.565  1.00  0.00           C  
ATOM   4437  CG2 THR B 191       8.233   6.449   3.734  1.00  0.00           C  
ATOM   4438  CG2 THR B 191       8.233   6.449   3.734  1.00  0.00           C  
ATOM   4439  OG1 THR B 191       7.549   8.761   3.767  1.00  0.00           O  
ATOM   4440  OG1 THR B 191       7.549   8.761   3.767  1.00  0.00           O  
ATOM   4441  H   THR B 191       5.613   7.209   4.420  1.00  0.00           H  
ATOM   4442  H   THR B 191       5.613   7.209   4.420  1.00  0.00           H  
ATOM   4443  HA  THR B 191       7.598   6.501   6.275  1.00  0.00           H  
ATOM   4444  HA  THR B 191       7.598   6.501   6.275  1.00  0.00           H  
ATOM   4445  HB  THR B 191       9.070   8.061   4.925  1.00  0.00           H  
ATOM   4446  HB  THR B 191       9.070   8.061   4.925  1.00  0.00           H  
ATOM   4447  HG1 THR B 191       6.777   8.411   3.236  1.00  0.00           H  
ATOM   4448  HG1 THR B 191       6.777   8.411   3.236  1.00  0.00           H  
ATOM   4449 1HG2 THR B 191       8.863   6.656   2.856  1.00  0.00           H  
ATOM   4450 1HG2 THR B 191       8.863   6.656   2.856  1.00  0.00           H  
ATOM   4451 2HG2 THR B 191       8.700   5.662   4.343  1.00  0.00           H  
ATOM   4452 2HG2 THR B 191       8.700   5.662   4.343  1.00  0.00           H  
ATOM   4453 3HG2 THR B 191       7.240   6.113   3.400  1.00  0.00           H  
ATOM   4454 3HG2 THR B 191       7.240   6.113   3.400  1.00  0.00           H  
ATOM   4455  N   GLN B 192       6.425   9.562   6.551  1.00  0.00           N  
ATOM   4456  N   GLN B 192       6.425   9.562   6.551  1.00  0.00           N  
ATOM   4457  CA  GLN B 192       6.503  10.717   7.413  1.00  0.00           C  
ATOM   4458  CA  GLN B 192       6.503  10.717   7.413  1.00  0.00           C  
ATOM   4459  C   GLN B 192       6.192  10.356   8.836  1.00  0.00           C  
ATOM   4460  C   GLN B 192       6.192  10.356   8.836  1.00  0.00           C  
ATOM   4461  O   GLN B 192       6.787  10.939   9.731  1.00  0.00           O  
ATOM   4462  O   GLN B 192       6.787  10.939   9.731  1.00  0.00           O  
ATOM   4463  CB  GLN B 192       5.465  11.776   7.015  1.00  0.00           C  
ATOM   4464  CB  GLN B 192       5.465  11.776   7.015  1.00  0.00           C  
ATOM   4465  CG  GLN B 192       5.989  12.813   6.135  1.00  0.00           C  
ATOM   4466  CG  GLN B 192       5.988  12.813   6.135  1.00  0.00           C  
ATOM   4467  CD  GLN B 192       5.331  14.167   6.070  1.00  0.00           C  
ATOM   4468  CD  GLN B 192       5.330  14.167   6.070  1.00  0.00           C  
ATOM   4469  NE2 GLN B 192       5.386  14.683   4.846  1.00  0.00           N  
ATOM   4470  NE2 GLN B 192       5.386  14.683   4.846  1.00  0.00           N  
ATOM   4471  OE1 GLN B 192       4.783  14.755   7.018  1.00  0.00           O  
ATOM   4472  OE1 GLN B 192       4.783  14.755   7.018  1.00  0.00           O  
ATOM   4473  H   GLN B 192       5.722   9.600   5.841  1.00  0.00           H  
ATOM   4474  H   GLN B 192       5.722   9.600   5.841  1.00  0.00           H  
ATOM   4475  HA  GLN B 192       7.528  11.101   7.313  1.00  0.00           H  
ATOM   4476  HA  GLN B 192       7.528  11.101   7.313  1.00  0.00           H  
ATOM   4477  HB2 GLN B 192       4.620  11.278   6.516  1.00  0.00           H  
ATOM   4478  HB2 GLN B 192       4.620  11.278   6.516  1.00  0.00           H  
ATOM   4479  HB3 GLN B 192       5.068  12.247   7.926  1.00  0.00           H  
ATOM   4480  HB3 GLN B 192       5.068  12.247   7.926  1.00  0.00           H  
ATOM   4481  HG2 GLN B 192       7.040  12.975   6.415  1.00  0.00           H  
ATOM   4482  HG2 GLN B 192       7.040  12.975   6.415  1.00  0.00           H  
ATOM   4483  HG3 GLN B 192       5.988  12.403   5.114  1.00  0.00           H  
ATOM   4484  HG3 GLN B 192       5.988  12.403   5.114  1.00  0.00           H  
ATOM   4485 1HE2 GLN B 192       4.976  15.577   4.661  1.00  0.00           H  
ATOM   4486 1HE2 GLN B 192       4.976  15.577   4.661  1.00  0.00           H  
ATOM   4487 2HE2 GLN B 192       5.835  14.177   4.111  1.00  0.00           H  
ATOM   4488 2HE2 GLN B 192       5.835  14.177   4.111  1.00  0.00           H  
ATOM   4489  N   ILE B 193       5.242   9.454   9.031  1.00  0.00           N  
ATOM   4490  N   ILE B 193       5.242   9.454   9.031  1.00  0.00           N  
ATOM   4491  CA  ILE B 193       4.844   9.098  10.379  1.00  0.00           C  
ATOM   4492  CA  ILE B 193       4.844   9.098  10.379  1.00  0.00           C  
ATOM   4493  C   ILE B 193       5.640   7.914  10.926  1.00  0.00           C  
ATOM   4494  C   ILE B 193       5.640   7.914  10.926  1.00  0.00           C  
ATOM   4495  O   ILE B 193       5.358   7.438  12.019  1.00  0.00           O  
ATOM   4496  O   ILE B 193       5.358   7.438  12.019  1.00  0.00           O  
ATOM   4497  CB  ILE B 193       3.334   8.802  10.487  1.00  0.00           C  
ATOM   4498  CB  ILE B 193       3.334   8.802  10.487  1.00  0.00           C  
ATOM   4499  CG1 ILE B 193       2.886   7.541   9.769  1.00  0.00           C  
ATOM   4500  CG1 ILE B 193       2.886   7.541   9.769  1.00  0.00           C  
ATOM   4501  CG2 ILE B 193       2.493   9.974  10.059  1.00  0.00           C  
ATOM   4502  CG2 ILE B 193       2.493   9.974  10.059  1.00  0.00           C  
ATOM   4503  CD1 ILE B 193       1.413   7.228   9.870  1.00  0.00           C  
ATOM   4504  CD1 ILE B 193       1.413   7.228   9.870  1.00  0.00           C  
ATOM   4505  H   ILE B 193       4.753   8.975   8.303  1.00  0.00           H  
ATOM   4506  H   ILE B 193       4.753   8.975   8.303  1.00  0.00           H  
ATOM   4507  HA  ILE B 193       5.069   9.982  10.994  1.00  0.00           H  
ATOM   4508  HA  ILE B 193       5.069   9.982  10.994  1.00  0.00           H  
ATOM   4509  HB  ILE B 193       3.172   8.620  11.559  1.00  0.00           H  
ATOM   4510  HB  ILE B 193       3.172   8.620  11.559  1.00  0.00           H  
ATOM   4511 2HG1 ILE B 193       3.154   7.629   8.706  1.00  0.00           H  
ATOM   4512 2HG1 ILE B 193       3.154   7.629   8.706  1.00  0.00           H  
ATOM   4513 3HG1 ILE B 193       3.454   6.689  10.173  1.00  0.00           H  
ATOM   4514 3HG1 ILE B 193       3.454   6.689  10.173  1.00  0.00           H  
ATOM   4515 1HG2 ILE B 193       1.428   9.716  10.153  1.00  0.00           H  
ATOM   4516 1HG2 ILE B 193       1.428   9.716  10.153  1.00  0.00           H  
ATOM   4517 2HG2 ILE B 193       2.717  10.840  10.698  1.00  0.00           H  
ATOM   4518 2HG2 ILE B 193       2.717  10.840  10.698  1.00  0.00           H  
ATOM   4519 3HG2 ILE B 193       2.717  10.225   9.011  1.00  0.00           H  
ATOM   4520 3HG2 ILE B 193       2.717  10.225   9.012  1.00  0.00           H  
ATOM   4521 1HD1 ILE B 193       1.196   6.300   9.319  1.00  0.00           H  
ATOM   4522 1HD1 ILE B 193       1.196   6.300   9.319  1.00  0.00           H  
ATOM   4523 2HD1 ILE B 193       1.136   7.100  10.927  1.00  0.00           H  
ATOM   4524 2HD1 ILE B 193       1.136   7.100  10.927  1.00  0.00           H  
ATOM   4525 3HD1 ILE B 193       0.831   8.055   9.437  1.00  0.00           H  
ATOM   4526 3HD1 ILE B 193       0.831   8.055   9.437  1.00  0.00           H  
ATOM   4527  N   GLY B 194       6.665   7.478  10.199  1.00  0.00           N  
ATOM   4528  N   GLY B 194       6.665   7.478  10.199  1.00  0.00           N  
ATOM   4529  CA  GLY B 194       7.585   6.493  10.731  1.00  0.00           C  
ATOM   4530  CA  GLY B 194       7.585   6.493  10.731  1.00  0.00           C  
ATOM   4531  C   GLY B 194       7.129   5.051  10.612  1.00  0.00           C  
ATOM   4532  C   GLY B 194       7.129   5.051  10.612  1.00  0.00           C  
ATOM   4533  O   GLY B 194       7.609   4.244  11.411  1.00  0.00           O  
ATOM   4534  O   GLY B 194       7.609   4.244  11.411  1.00  0.00           O  
ATOM   4535  H   GLY B 194       6.870   7.784   9.269  1.00  0.00           H  
ATOM   4536  H   GLY B 194       6.870   7.784   9.269  1.00  0.00           H  
ATOM   4537  HA2 GLY B 194       8.549   6.600  10.213  1.00  0.00           H  
ATOM   4538  HA2 GLY B 194       8.549   6.600  10.213  1.00  0.00           H  
ATOM   4539  HA3 GLY B 194       7.763   6.718  11.793  1.00  0.00           H  
ATOM   4540  HA3 GLY B 194       7.763   6.718  11.793  1.00  0.00           H  
ATOM   4541  N   ALA B 195       6.209   4.776   9.677  1.00  0.00           N  
ATOM   4542  N   ALA B 195       6.209   4.776   9.677  1.00  0.00           N  
ATOM   4543  CA  ALA B 195       5.655   3.435   9.624  1.00  0.00           C  
ATOM   4544  CA  ALA B 195       5.655   3.435   9.624  1.00  0.00           C  
ATOM   4545  C   ALA B 195       6.560   2.449   8.906  1.00  0.00           C  
ATOM   4546  C   ALA B 195       6.560   2.449   8.906  1.00  0.00           C  
ATOM   4547  O   ALA B 195       7.215   2.789   7.911  1.00  0.00           O  
ATOM   4548  O   ALA B 195       7.215   2.789   7.911  1.00  0.00           O  
ATOM   4549  CB  ALA B 195       4.307   3.455   8.917  1.00  0.00           C  
ATOM   4550  CB  ALA B 195       4.307   3.455   8.917  1.00  0.00           C  
ATOM   4551  H   ALA B 195       5.859   5.421   8.998  1.00  0.00           H  
ATOM   4552  H   ALA B 195       5.859   5.421   8.998  1.00  0.00           H  
ATOM   4553  HA  ALA B 195       5.549   3.101  10.666  1.00  0.00           H  
ATOM   4554  HA  ALA B 195       5.549   3.101  10.666  1.00  0.00           H  
ATOM   4555  HB1 ALA B 195       3.896   2.436   8.880  1.00  0.00           H  
ATOM   4556  HB1 ALA B 195       3.896   2.436   8.880  1.00  0.00           H  
ATOM   4557  HB2 ALA B 195       3.614   4.110   9.466  1.00  0.00           H  
ATOM   4558  HB2 ALA B 195       3.614   4.110   9.466  1.00  0.00           H  
ATOM   4559  HB3 ALA B 195       4.435   3.835   7.892  1.00  0.00           H  
ATOM   4560  HB3 ALA B 195       4.435   3.835   7.892  1.00  0.00           H  
ATOM   4561  N   THR B 196       6.607   1.218   9.447  1.00  0.00           N  
ATOM   4562  N   THR B 196       6.607   1.218   9.447  1.00  0.00           N  
ATOM   4563  CA  THR B 196       7.390   0.133   8.876  1.00  0.00           C  
ATOM   4564  CA  THR B 196       7.390   0.133   8.876  1.00  0.00           C  
ATOM   4565  C   THR B 196       6.542  -1.131   8.848  1.00  0.00           C  
ATOM   4566  C   THR B 196       6.542  -1.131   8.848  1.00  0.00           C  
ATOM   4567  O   THR B 196       5.631  -1.257   9.647  1.00  0.00           O  
ATOM   4568  O   THR B 196       5.631  -1.257   9.647  1.00  0.00           O  
ATOM   4569  CB  THR B 196       8.682  -0.163   9.652  1.00  0.00           C  
ATOM   4570  CB  THR B 196       8.682  -0.163   9.652  1.00  0.00           C  
ATOM   4571  CG2 THR B 196       9.585   1.061   9.647  1.00  0.00           C  
ATOM   4572  CG2 THR B 196       9.585   1.061   9.647  1.00  0.00           C  
ATOM   4573  OG1 THR B 196       8.415  -0.465  11.046  1.00  0.00           O  
ATOM   4574  OG1 THR B 196       8.415  -0.465  11.046  1.00  0.00           O  
ATOM   4575  H   THR B 196       6.107   0.964  10.275  1.00  0.00           H  
ATOM   4576  H   THR B 196       6.107   0.964  10.275  1.00  0.00           H  
ATOM   4577  HA  THR B 196       7.683   0.453   7.865  1.00  0.00           H  
ATOM   4578  HA  THR B 196       7.683   0.453   7.865  1.00  0.00           H  
ATOM   4579  HB  THR B 196       9.152  -1.025   9.157  1.00  0.00           H  
ATOM   4580  HB  THR B 196       9.152  -1.025   9.157  1.00  0.00           H  
ATOM   4581  HG1 THR B 196       8.385   0.385  11.572  1.00  0.00           H  
ATOM   4582  HG1 THR B 196       8.385   0.385  11.572  1.00  0.00           H  
ATOM   4583 1HG2 THR B 196      10.506   0.839  10.204  1.00  0.00           H  
ATOM   4584 1HG2 THR B 196      10.506   0.839  10.204  1.00  0.00           H  
ATOM   4585 2HG2 THR B 196       9.839   1.325   8.610  1.00  0.00           H  
ATOM   4586 2HG2 THR B 196       9.839   1.325   8.610  1.00  0.00           H  
ATOM   4587 3HG2 THR B 196       9.063   1.905  10.122  1.00  0.00           H  
ATOM   4588 3HG2 THR B 196       9.063   1.905  10.122  1.00  0.00           H  
ATOM   4589  N   LEU B 197       6.929  -2.019   7.952  1.00  0.00           N  
ATOM   4590  N   LEU B 197       6.929  -2.019   7.952  1.00  0.00           N  
ATOM   4591  CA  LEU B 197       6.367  -3.377   7.996  1.00  0.00           C  
ATOM   4592  CA  LEU B 197       6.368  -3.377   7.996  1.00  0.00           C  
ATOM   4593  C   LEU B 197       7.351  -4.275   8.722  1.00  0.00           C  
ATOM   4594  C   LEU B 197       7.351  -4.275   8.722  1.00  0.00           C  
ATOM   4595  O   LEU B 197       8.572  -4.133   8.546  1.00  0.00           O  
ATOM   4596  O   LEU B 197       8.572  -4.133   8.546  1.00  0.00           O  
ATOM   4597  CB  LEU B 197       6.181  -3.961   6.617  1.00  0.00           C  
ATOM   4598  CB  LEU B 197       6.181  -3.961   6.617  1.00  0.00           C  
ATOM   4599  CG  LEU B 197       5.041  -3.463   5.801  1.00  0.00           C  
ATOM   4600  CG  LEU B 197       5.041  -3.463   5.801  1.00  0.00           C  
ATOM   4601  CD1 LEU B 197       5.260  -3.817   4.344  1.00  0.00           C  
ATOM   4602  CD1 LEU B 197       5.260  -3.817   4.344  1.00  0.00           C  
ATOM   4603  CD2 LEU B 197       3.763  -4.048   6.375  1.00  0.00           C  
ATOM   4604  CD2 LEU B 197       3.763  -4.048   6.375  1.00  0.00           C  
ATOM   4605  H   LEU B 197       7.590  -1.850   7.222  1.00  0.00           H  
ATOM   4606  H   LEU B 197       7.590  -1.850   7.222  1.00  0.00           H  
ATOM   4607  HA  LEU B 197       5.390  -3.317   8.497  1.00  0.00           H  
ATOM   4608  HA  LEU B 197       5.390  -3.317   8.497  1.00  0.00           H  
ATOM   4609  HB2 LEU B 197       7.107  -3.786   6.049  1.00  0.00           H  
ATOM   4610  HB2 LEU B 197       7.107  -3.786   6.049  1.00  0.00           H  
ATOM   4611  HB3 LEU B 197       6.071  -5.049   6.724  1.00  0.00           H  
ATOM   4612  HB3 LEU B 197       6.071  -5.049   6.724  1.00  0.00           H  
ATOM   4613  HG  LEU B 197       4.962  -2.366   5.842  1.00  0.00           H  
ATOM   4614  HG  LEU B 197       4.962  -2.366   5.842  1.00  0.00           H  
ATOM   4615 1HD1 LEU B 197       4.415  -3.447   3.745  1.00  0.00           H  
ATOM   4616 1HD1 LEU B 197       4.415  -3.447   3.745  1.00  0.00           H  
ATOM   4617 2HD1 LEU B 197       6.192  -3.353   3.989  1.00  0.00           H  
ATOM   4618 2HD1 LEU B 197       6.192  -3.353   3.989  1.00  0.00           H  
ATOM   4619 3HD1 LEU B 197       5.333  -4.910   4.239  1.00  0.00           H  
ATOM   4620 3HD1 LEU B 197       5.333  -4.910   4.239  1.00  0.00           H  
ATOM   4621 1HD2 LEU B 197       2.902  -3.695   5.789  1.00  0.00           H  
ATOM   4622 1HD2 LEU B 197       2.902  -3.695   5.789  1.00  0.00           H  
ATOM   4623 2HD2 LEU B 197       3.810  -5.146   6.332  1.00  0.00           H  
ATOM   4624 2HD2 LEU B 197       3.810  -5.146   6.332  1.00  0.00           H  
ATOM   4625 3HD2 LEU B 197       3.650  -3.728   7.422  1.00  0.00           H  
ATOM   4626 3HD2 LEU B 197       3.650  -3.728   7.422  1.00  0.00           H  
ATOM   4627  N   ASN B 198       6.804  -5.152   9.535  1.00  0.00           N  
ATOM   4628  N   ASN B 198       6.804  -5.152   9.535  1.00  0.00           N  
ATOM   4629  CA  ASN B 198       7.641  -5.981  10.396  1.00  0.00           C  
ATOM   4630  CA  ASN B 198       7.641  -5.981  10.396  1.00  0.00           C  
ATOM   4631  C   ASN B 198       7.101  -7.415  10.396  1.00  0.00           C  
ATOM   4632  C   ASN B 198       7.101  -7.415  10.396  1.00  0.00           C  
ATOM   4633  O   ASN B 198       5.916  -7.624  10.561  1.00  0.00           O  
ATOM   4634  O   ASN B 198       5.916  -7.624  10.561  1.00  0.00           O  
ATOM   4635  CB  ASN B 198       7.634  -5.431  11.822  1.00  0.00           C  
ATOM   4636  CB  ASN B 198       7.634  -5.431  11.822  1.00  0.00           C  
ATOM   4637  CG  ASN B 198       8.308  -4.113  11.910  1.00  0.00           C  
ATOM   4638  CG  ASN B 198       8.308  -4.113  11.910  1.00  0.00           C  
ATOM   4639  ND2 ASN B 198       7.531  -3.094  11.591  1.00  0.00           N  
ATOM   4640  ND2 ASN B 198       7.531  -3.094  11.591  1.00  0.00           N  
ATOM   4641  OD1 ASN B 198       9.489  -3.931  12.245  1.00  0.00           O  
ATOM   4642  OD1 ASN B 198       9.489  -3.931  12.246  1.00  0.00           O  
ATOM   4643  H   ASN B 198       5.820  -5.310   9.621  1.00  0.00           H  
ATOM   4644  H   ASN B 198       5.820  -5.310   9.621  1.00  0.00           H  
ATOM   4645  HA  ASN B 198       8.673  -5.972  10.015  1.00  0.00           H  
ATOM   4646  HA  ASN B 198       8.673  -5.972  10.015  1.00  0.00           H  
ATOM   4647  HB2 ASN B 198       6.596  -5.336  12.173  1.00  0.00           H  
ATOM   4648  HB2 ASN B 198       6.596  -5.336  12.173  1.00  0.00           H  
ATOM   4649  HB3 ASN B 198       8.137  -6.145  12.492  1.00  0.00           H  
ATOM   4650  HB3 ASN B 198       8.137  -6.145  12.492  1.00  0.00           H  
ATOM   4651 1HD2 ASN B 198       7.892  -2.162  11.619  1.00  0.00           H  
ATOM   4652 1HD2 ASN B 198       7.892  -2.162  11.619  1.00  0.00           H  
ATOM   4653 2HD2 ASN B 198       6.581  -3.255  11.322  1.00  0.00           H  
ATOM   4654 2HD2 ASN B 198       6.581  -3.255  11.322  1.00  0.00           H  
ATOM   4655  N   PHE B 199       7.980  -8.380  10.209  1.00  0.00           N  
ATOM   4656  N   PHE B 199       7.980  -8.380  10.209  1.00  0.00           N  
ATOM   4657  CA  PHE B 199       7.674  -9.785  10.392  1.00  0.00           C  
ATOM   4658  CA  PHE B 199       7.674  -9.785  10.392  1.00  0.00           C  
ATOM   4659  C   PHE B 199       8.946 -10.582  10.683  1.00  0.00           C  
ATOM   4660  C   PHE B 199       8.946 -10.582  10.683  1.00  0.00           C  
ATOM   4661  O   PHE B 199       8.855 -11.832  10.802  1.00  0.00           O  
ATOM   4662  O   PHE B 199       8.856 -11.832  10.802  1.00  0.00           O  
ATOM   4663  CB  PHE B 199       6.941 -10.373   9.188  1.00  0.00           C  
ATOM   4664  CB  PHE B 199       6.941 -10.373   9.188  1.00  0.00           C  
ATOM   4665  CG  PHE B 199       7.591 -10.270   7.856  1.00  0.00           C  
ATOM   4666  CG  PHE B 199       7.591 -10.270   7.856  1.00  0.00           C  
ATOM   4667  CD1 PHE B 199       7.570  -9.102   7.117  1.00  0.00           C  
ATOM   4668  CD1 PHE B 199       7.570  -9.102   7.117  1.00  0.00           C  
ATOM   4669  CD2 PHE B 199       8.242 -11.364   7.332  1.00  0.00           C  
ATOM   4670  CD2 PHE B 199       8.242 -11.364   7.332  1.00  0.00           C  
ATOM   4671  CE1 PHE B 199       8.184  -9.014   5.891  1.00  0.00           C  
ATOM   4672  CE1 PHE B 199       8.184  -9.014   5.891  1.00  0.00           C  
ATOM   4673  CE2 PHE B 199       8.845 -11.287   6.107  1.00  0.00           C  
ATOM   4674  CE2 PHE B 199       8.845 -11.287   6.107  1.00  0.00           C  
ATOM   4675  CZ  PHE B 199       8.801 -10.121   5.365  1.00  0.00           C  
ATOM   4676  CZ  PHE B 199       8.801 -10.121   5.365  1.00  0.00           C  
ATOM   4677  H   PHE B 199       8.924  -8.209   9.927  1.00  0.00           H  
ATOM   4678  H   PHE B 199       8.924  -8.209   9.927  1.00  0.00           H  
ATOM   4679  HA  PHE B 199       7.000  -9.861  11.258  1.00  0.00           H  
ATOM   4680  HA  PHE B 199       7.000  -9.861  11.258  1.00  0.00           H  
ATOM   4681  HB2 PHE B 199       6.758 -11.439   9.392  1.00  0.00           H  
ATOM   4682  HB2 PHE B 199       6.758 -11.439   9.392  1.00  0.00           H  
ATOM   4683  HB3 PHE B 199       5.957  -9.885   9.121  1.00  0.00           H  
ATOM   4684  HB3 PHE B 199       5.957  -9.885   9.121  1.00  0.00           H  
ATOM   4685  HD1 PHE B 199       7.049  -8.221   7.520  1.00  0.00           H  
ATOM   4686  HD1 PHE B 199       7.049  -8.221   7.520  1.00  0.00           H  
ATOM   4687  HD2 PHE B 199       8.278 -12.304   7.901  1.00  0.00           H  
ATOM   4688  HD2 PHE B 199       8.278 -12.304   7.901  1.00  0.00           H  
ATOM   4689  HE1 PHE B 199       8.181  -8.065   5.336  1.00  0.00           H  
ATOM   4690  HE1 PHE B 199       8.181  -8.065   5.336  1.00  0.00           H  
ATOM   4691  HE2 PHE B 199       9.373 -12.165   5.706  1.00  0.00           H  
ATOM   4692  HE2 PHE B 199       9.373 -12.165   5.706  1.00  0.00           H  
ATOM   4693  HZ  PHE B 199       9.256 -10.081   4.365  1.00  0.00           H  
ATOM   4694  HZ  PHE B 199       9.256 -10.081   4.365  1.00  0.00           H  
TER    4695      PHE B 199 
HETATM 4696 CL   CL  B 500      -1.297 -12.197  14.865  1.00  0.00          CL  
HETATM 4697  C1  MK1 B 902      -8.108  -1.474  -4.131  1.00  0.00           C  
HETATM 4698  N1  MK1 B 902      -8.604  -0.429  -3.177  1.00  0.00           N  
HETATM 4699  O1  MK1 B 902      -6.121  -2.903  -5.778  1.00  0.00           O  
HETATM 4700  C2  MK1 B 902      -6.904  -2.260  -3.639  1.00  0.00           C  
HETATM 4701  N2  MK1 B 902      -6.727  -4.546  -4.340  1.00  0.00           N  
HETATM 4702  O2  MK1 B 902      -2.353  -1.185  -2.648  1.00  0.00           O  
HETATM 4703  C3  MK1 B 902      -6.550  -3.272  -4.678  1.00  0.00           C  
HETATM 4704  N3  MK1 B 902      -5.822  -1.222  -3.473  1.00  0.00           N  
HETATM 4705  O3  MK1 B 902      -3.114   0.369  -6.848  1.00  0.00           O  
HETATM 4706  C4  MK1 B 902      -6.460  -5.659  -5.213  1.00  0.00           C  
HETATM 4707  N4  MK1 B 902      -1.202   1.141  -5.988  1.00  0.00           N  
HETATM 4708  O4  MK1 B 902       1.163   2.666  -6.217  1.00  0.00           O  
HETATM 4709  C5  MK1 B 902      -6.867  -6.914  -4.401  1.00  0.00           C  
HETATM 4710  N5  MK1 B 902     -12.983  -1.831  -2.924  1.00  0.00           N  
HETATM 4711  C6  MK1 B 902      -5.068  -5.682  -5.497  1.00  0.00           C  
HETATM 4712  C7  MK1 B 902      -7.285  -5.607  -6.410  1.00  0.00           C  
HETATM 4713  C8  MK1 B 902      -6.236  -0.158  -2.530  1.00  0.00           C  
HETATM 4714  C9  MK1 B 902      -7.542   0.458  -2.924  1.00  0.00           C  
HETATM 4715  C10 MK1 B 902      -4.595  -1.778  -2.949  1.00  0.00           C  
HETATM 4716  C11 MK1 B 902      -3.366  -1.110  -3.593  1.00  0.00           C  
HETATM 4717  C12 MK1 B 902      -2.913  -1.811  -4.886  1.00  0.00           C  
HETATM 4718  C13 MK1 B 902      -1.702  -1.144  -5.601  1.00  0.00           C  
HETATM 4719  C14 MK1 B 902      -1.224  -2.081  -6.722  1.00  0.00           C  
HETATM 4720  C15 MK1 B 902      -0.182  -1.459  -7.584  1.00  0.00           C  
HETATM 4721  C16 MK1 B 902       1.029  -1.067  -7.061  1.00  0.00           C  
HETATM 4722  C17 MK1 B 902       2.034  -0.559  -7.861  1.00  0.00           C  
HETATM 4723  C18 MK1 B 902       1.778  -0.415  -9.228  1.00  0.00           C  
HETATM 4724  C19 MK1 B 902       0.556  -0.792  -9.756  1.00  0.00           C  
HETATM 4725  C20 MK1 B 902      -0.427  -1.332  -8.937  1.00  0.00           C  
HETATM 4726  C21 MK1 B 902      -2.094   0.186  -6.175  1.00  0.00           C  
HETATM 4727  C22 MK1 B 902      -1.191   2.344  -6.738  1.00  0.00           C  
HETATM 4728  C23 MK1 B 902       0.161   2.818  -7.234  1.00  0.00           C  
HETATM 4729  C24 MK1 B 902      -0.017   4.312  -7.509  1.00  0.00           C  
HETATM 4730  C25 MK1 B 902      -0.979   4.809  -6.459  1.00  0.00           C  
HETATM 4731  C26 MK1 B 902      -1.266   6.027  -5.920  1.00  0.00           C  
HETATM 4732  C27 MK1 B 902      -2.268   6.097  -4.955  1.00  0.00           C  
HETATM 4733  C28 MK1 B 902      -2.989   4.994  -4.531  1.00  0.00           C  
HETATM 4734  C29 MK1 B 902      -2.719   3.746  -5.064  1.00  0.00           C  
HETATM 4735  C30 MK1 B 902      -1.763   3.565  -5.992  1.00  0.00           C  
HETATM 4736  C31 MK1 B 902      -9.783   0.241  -3.745  1.00  0.00           C  
HETATM 4737  C32 MK1 B 902     -11.075  -0.566  -3.957  1.00  0.00           C  
HETATM 4738  C33 MK1 B 902     -11.776  -1.102  -2.860  1.00  0.00           C  
HETATM 4739  C34 MK1 B 902     -13.395  -1.953  -4.252  1.00  0.00           C  
HETATM 4740  C35 MK1 B 902     -12.772  -1.444  -5.386  1.00  0.00           C  
HETATM 4741  C36 MK1 B 902     -11.585  -0.740  -5.244  1.00  0.00           C  
HETATM 4742  HN2 MK1 B 902      -7.067  -4.743  -3.422  1.00  0.00           H  
HETATM 4743  HN4 MK1 B 902      -0.501   1.009  -5.287  1.00  0.00           H  
HETATM 4744  HO2 MK1 B 902      -1.676  -1.861  -2.938  1.00  0.00           H  
HETATM 4745  HO4 MK1 B 902       1.595   1.768  -6.305  1.00  0.00           H  
HETATM 4746  H2  MK1 B 902      -7.073  -2.806  -2.699  1.00  0.00           H  
HETATM 4747 1H10 MK1 B 902      -4.569  -2.861  -3.137  1.00  0.00           H  
HETATM 4748 2H10 MK1 B 902      -4.563  -1.641  -1.858  1.00  0.00           H  
HETATM 4749  H11 MK1 B 902      -3.613  -0.076  -3.876  1.00  0.00           H  
HETATM 4750 1H12 MK1 B 902      -3.761  -1.844  -5.585  1.00  0.00           H  
HETATM 4751 2H12 MK1 B 902      -2.651  -2.852  -4.648  1.00  0.00           H  
HETATM 4752  H12 MK1 B 902      -8.928  -2.178  -4.342  1.00  0.00           H  
HETATM 4753  H13 MK1 B 902      -0.892  -0.975  -4.876  1.00  0.00           H  
HETATM 4754 1H14 MK1 B 902      -2.084  -2.371  -7.345  1.00  0.00           H  
HETATM 4755 2H14 MK1 B 902      -0.824  -3.004  -6.278  1.00  0.00           H  
HETATM 4756  H16 MK1 B 902       1.201  -1.159  -5.979  1.00  0.00           H  
HETATM 4757  H17 MK1 B 902       3.008  -0.277  -7.434  1.00  0.00           H  
HETATM 4758  H18 MK1 B 902       2.554   0.001  -9.888  1.00  0.00           H  
HETATM 4759  H19 MK1 B 902       0.363  -0.662 -10.831  1.00  0.00           H  
HETATM 4760  H20 MK1 B 902      -1.389  -1.656  -9.361  1.00  0.00           H  
HETATM 4761  H22 MK1 B 902      -1.823   2.029  -7.583  1.00  0.00           H  
HETATM 4762  H23 MK1 B 902       0.482   2.243  -8.116  1.00  0.00           H  
HETATM 4763 1H24 MK1 B 902      -0.413   4.483  -8.521  1.00  0.00           H  
HETATM 4764 2H24 MK1 B 902       0.945   4.842  -7.445  1.00  0.00           H  
HETATM 4765  H26 MK1 B 902      -0.722   6.929  -6.238  1.00  0.00           H  
HETATM 4766  H27 MK1 B 902      -2.498   7.076  -4.507  1.00  0.00           H  
HETATM 4767  H28 MK1 B 902      -3.775   5.110  -3.771  1.00  0.00           H  
HETATM 4768  H29 MK1 B 902      -3.303   2.879  -4.720  1.00  0.00           H  
HETATM 4769 1H31 MK1 B 902      -9.489   0.659  -4.720  1.00  0.00           H  
HETATM 4770 2H31 MK1 B 902     -10.027   1.093  -3.092  1.00  0.00           H  
HETATM 4771  H33 MK1 B 902     -11.344  -0.937  -1.861  1.00  0.00           H  
HETATM 4772  H34 MK1 B 902     -14.323  -2.518  -4.422  1.00  0.00           H  
HETATM 4773  H35 MK1 B 902     -13.213  -1.598  -6.382  1.00  0.00           H  
HETATM 4774  H36 MK1 B 902     -11.062  -0.330  -6.121  1.00  0.00           H  
HETATM 4775  H51 MK1 B 902      -6.690  -7.816  -5.006  1.00  0.00           H  
HETATM 4776  H52 MK1 B 902      -7.933  -6.852  -4.139  1.00  0.00           H  
HETATM 4777  H53 MK1 B 902      -6.266  -6.967  -3.481  1.00  0.00           H  
HETATM 4778  H61 MK1 B 902      -4.843  -6.527  -6.163  1.00  0.00           H  
HETATM 4779  H62 MK1 B 902      -4.504  -5.795  -4.559  1.00  0.00           H  
HETATM 4780  H63 MK1 B 902      -4.777  -4.741  -5.987  1.00  0.00           H  
HETATM 4781  H71 MK1 B 902      -7.055  -6.471  -7.052  1.00  0.00           H  
HETATM 4782  H72 MK1 B 902      -7.077  -4.677  -6.960  1.00  0.00           H  
HETATM 4783  H73 MK1 B 902      -8.347  -5.635  -6.126  1.00  0.00           H  
HETATM 4784  H81 MK1 B 902      -5.459   0.620  -2.491  1.00  0.00           H  
HETATM 4785  H82 MK1 B 902      -6.319  -0.579  -1.517  1.00  0.00           H  
HETATM 4786  H91 MK1 B 902      -7.853   1.148  -2.125  1.00  0.00           H  
HETATM 4787  H92 MK1 B 902      -7.378   1.065  -3.826  1.00  0.00           H  
HETATM 4788 H11A MK1 B 902      -7.848  -0.988  -5.083  1.00  0.00           H  
HETATM 4789  O1  H2O Q   3      -2.712  -0.875  -2.839  1.00  0.00           O  
HETATM 4790  H2  H2O Q   3      -2.887  -0.266  -2.121  1.00  0.00           H  
HETATM 4791  H3  H2O Q   3      -2.353  -1.652  -2.412  1.00  0.00           H  
CONECT 4697 4698 4700 4752 4788
CONECT 4698 4697 4714 4736
CONECT 4699 4703
CONECT 4699 4703
CONECT 4700 4697 4703 4704 4746
CONECT 4701 4703 4706 4742
CONECT 4702 4716 4744
CONECT 4703 4699
CONECT 4703 4699
CONECT 4703 4700 4701
CONECT 4704 4700 4713 4715
CONECT 4705 4726
CONECT 4705 4726
CONECT 4706 4701 4709 4711 4712
CONECT 4707 4726 4727 4743
CONECT 4708 4728 4745
CONECT 4709 4706 4775 4776 4777
CONECT 4710 4738
CONECT 4710 4738
CONECT 4710 4738
CONECT 4710 4738
CONECT 4710 4739
CONECT 4710 4739
CONECT 4710 4739
CONECT 4710 4739
CONECT 4711 4706 4778 4779 4780
CONECT 4712 4706 4781 4782 4783
CONECT 4713 4704 4714 4784 4785
CONECT 4714 4698 4713 4786 4787
CONECT 4715 4704 4716 4747 4748
CONECT 4716 4702 4715 4717 4749
CONECT 4717 4716 4718 4750 4751
CONECT 4718 4717 4719 4726 4753
CONECT 4719 4718 4720 4754 4755
CONECT 4720 4719
CONECT 4720 4721
CONECT 4720 4721
CONECT 4720 4721
CONECT 4720 4721
CONECT 4720 4725
CONECT 4720 4725
CONECT 4720 4725
CONECT 4720 4725
CONECT 4721 4720
CONECT 4721 4720
CONECT 4721 4720
CONECT 4721 4720
CONECT 4721 4722
CONECT 4721 4722
CONECT 4721 4722
CONECT 4721 4722
CONECT 4721 4756
CONECT 4722 4721
CONECT 4722 4721
CONECT 4722 4721
CONECT 4722 4721
CONECT 4722 4723
CONECT 4722 4723
CONECT 4722 4723
CONECT 4722 4723
CONECT 4722 4757
CONECT 4723 4722
CONECT 4723 4722
CONECT 4723 4722
CONECT 4723 4722
CONECT 4723 4724
CONECT 4723 4724
CONECT 4723 4724
CONECT 4723 4724
CONECT 4723 4758
CONECT 4724 4723
CONECT 4724 4723
CONECT 4724 4723
CONECT 4724 4723
CONECT 4724 4725
CONECT 4724 4725
CONECT 4724 4725
CONECT 4724 4725
CONECT 4724 4759
CONECT 4725 4720
CONECT 4725 4720
CONECT 4725 4720
CONECT 4725 4720
CONECT 4725 4724
CONECT 4725 4724
CONECT 4725 4724
CONECT 4725 4724
CONECT 4725 4760
CONECT 4726 4705
CONECT 4726 4705
CONECT 4726 4707 4718
CONECT 4727 4707 4728 4735 4761
CONECT 4728 4708 4727 4729 4762
CONECT 4729 4728 4730 4763 4764
CONECT 4730 4729
CONECT 4730 4731
CONECT 4730 4731
CONECT 4730 4731
CONECT 4730 4731
CONECT 4730 4735
CONECT 4730 4735
CONECT 4730 4735
CONECT 4730 4735
CONECT 4731 4730
CONECT 4731 4730
CONECT 4731 4730
CONECT 4731 4730
CONECT 4731 4732
CONECT 4731 4732
CONECT 4731 4732
CONECT 4731 4732
CONECT 4731 4765
CONECT 4732 4731
CONECT 4732 4731
CONECT 4732 4731
CONECT 4732 4731
CONECT 4732 4733
CONECT 4732 4733
CONECT 4732 4733
CONECT 4732 4733
CONECT 4732 4766
CONECT 4733 4732
CONECT 4733 4732
CONECT 4733 4732
CONECT 4733 4732
CONECT 4733 4734
CONECT 4733 4734
CONECT 4733 4734
CONECT 4733 4734
CONECT 4733 4767
CONECT 4734 4733
CONECT 4734 4733
CONECT 4734 4733
CONECT 4734 4733
CONECT 4734 4735
CONECT 4734 4735
CONECT 4734 4735
CONECT 4734 4735
CONECT 4734 4768
CONECT 4735 4727
CONECT 4735 4730
CONECT 4735 4730
CONECT 4735 4730
CONECT 4735 4730
CONECT 4735 4734
CONECT 4735 4734
CONECT 4735 4734
CONECT 4735 4734
CONECT 4736 4698 4737 4769 4770
CONECT 4737 4736
CONECT 4737 4738
CONECT 4737 4738
CONECT 4737 4738
CONECT 4737 4738
CONECT 4737 4741
CONECT 4737 4741
CONECT 4737 4741
CONECT 4737 4741
CONECT 4738 4710
CONECT 4738 4710
CONECT 4738 4710
CONECT 4738 4710
CONECT 4738 4737
CONECT 4738 4737
CONECT 4738 4737
CONECT 4738 4737
CONECT 4738 4771
CONECT 4739 4710
CONECT 4739 4710
CONECT 4739 4710
CONECT 4739 4710
CONECT 4739 4740
CONECT 4739 4740
CONECT 4739 4740
CONECT 4739 4740
CONECT 4739 4772
CONECT 4740 4739
CONECT 4740 4739
CONECT 4740 4739
CONECT 4740 4739
CONECT 4740 4741
CONECT 4740 4741
CONECT 4740 4741
CONECT 4740 4741
CONECT 4740 4773
CONECT 4741 4737
CONECT 4741 4737
CONECT 4741 4737
CONECT 4741 4737
CONECT 4741 4740
CONECT 4741 4740
CONECT 4741 4740
CONECT 4741 4740
CONECT 4741 4774
CONECT 4742 4701
CONECT 4743 4707
CONECT 4744 4702
CONECT 4745 4708
CONECT 4746 4700
CONECT 4747 4715
CONECT 4748 4715
CONECT 4749 4716
CONECT 4750 4717
CONECT 4751 4717
CONECT 4752 4697
CONECT 4753 4718
CONECT 4754 4719
CONECT 4755 4719
CONECT 4756 4721
CONECT 4757 4722
CONECT 4758 4723
CONECT 4759 4724
CONECT 4760 4725
CONECT 4761 4727
CONECT 4762 4728
CONECT 4763 4729
CONECT 4764 4729
CONECT 4765 4731
CONECT 4766 4732
CONECT 4767 4733
CONECT 4768 4734
CONECT 4769 4736
CONECT 4770 4736
CONECT 4771 4738
CONECT 4772 4739
CONECT 4773 4740
CONECT 4774 4741
CONECT 4775 4709
CONECT 4776 4709
CONECT 4777 4709
CONECT 4778 4711
CONECT 4779 4711
CONECT 4780 4711
CONECT 4781 4712
CONECT 4782 4712
CONECT 4783 4712
CONECT 4784 4713
CONECT 4785 4713
CONECT 4786 4714
CONECT 4787 4714
CONECT 4788 4697
CONECT 4789 4790 4791
CONECT 4790 4789
CONECT 4791 4789
END
