# Supplementary material for: Hot-spot identification on a broad class of proteins and RNA suggest unifying principles of molecular recognition
Source: PLoS One. 2017 Aug 24;12(8):e0183327. doi: 10.1371/journal.pone.0183327 (PMC5570288; doi:10.1371/journal.pone.0183327)
Supplement: S2 File — PDB data files containing computed fragments. (ZIP) [file pone.0183327.s002.zip › Supporting information - PDB data files/HIV_protease_cluster_figure8.pdb]

REMARK 77 Written by the BioLeap Fragment Displayer(TM)[BioLeap, LLC]
HEADER    BioLeap Fragment Data                    8-Dec-11   1SDT      
REMARK 60 Translation   -8.984  -22.349   15.409
REMARK 60 Rotation  0.064640 -0.966301  0.249168
REMARK 60          -0.689318 -0.223783 -0.689030
REMARK 60           0.721569 -0.127218 -0.680554
REMARK 60 Box min  -35.296  -48.423  -37.199
REMARK 60 Box max   35.387   48.423   37.225
REMARK 77 Solute structure from W:/projects-other/hiv_protease/1SDT_clus
REMARK 77 ter_diel1/acetamide/V7752_ACM-75.snap
REMARK 77 Fragments acetamide (ACM), benzene (BEN), furan (FUR),
REMARK 77  i-butane (IBU), imidazole-1H-4-Me (T45), indole-3-Me (IN3),
REMARK 77  methane (CH4), phenol (PNL), pyridine (PYD),
REMARK 77  pyrimidine (PMD), thioether (TOE),
REMARK 77  thiol (THL) with solute 1SDT                          
REMARK 77 Residue from W:/projects-other/hiv_protease/structures/1SDT_bf
REMARK 77 d.pdb
HETATM    1 CL   CL  A 501      -6.778 -17.225   1.957  1.00  0.00
REMARK 77 Residue from W:/projects-other/hiv_protease/structures/1SDT_bf
REMARK 77 d.pdb
HETATM    2 CL   CL  B 500      -1.297 -12.197  14.865  1.00  0.00
REMARK 77 Residue from W:/projects-other/hiv_protease/structures/1SDT_bf
REMARK 77 d.pdb
HETATM    3  N1  MK1 B 902      -8.604  -0.429  -3.177  1.00  0.00
HETATM    4  C1  MK1 B 902      -8.108  -1.474  -4.131  1.00  0.00
HETATM    5  C2  MK1 B 902      -6.904  -2.260  -3.639  1.00  0.00
HETATM    6  C3  MK1 B 902      -6.550  -3.272  -4.678  1.00  0.00
HETATM    7  O1  MK1 B 902      -6.121  -2.903  -5.778  1.00  0.00
HETATM    8  N2  MK1 B 902      -6.727  -4.546  -4.340  1.00  0.00
HETATM    9  C4  MK1 B 902      -6.460  -5.659  -5.213  1.00  0.00
HETATM   10  C5  MK1 B 902      -6.867  -6.914  -4.401  1.00  0.00
HETATM   11  C6  MK1 B 902      -5.068  -5.682  -5.497  1.00  0.00
HETATM   12  C7  MK1 B 902      -7.285  -5.607  -6.410  1.00  0.00
HETATM   13  N3  MK1 B 902      -5.822  -1.222  -3.473  1.00  0.00
HETATM   14  C8  MK1 B 902      -6.236  -0.158  -2.530  1.00  0.00
HETATM   15  C9  MK1 B 902      -7.542   0.458  -2.924  1.00  0.00
HETATM   16  C10 MK1 B 902      -4.595  -1.778  -2.949  1.00  0.00
HETATM   17  C11 MK1 B 902      -3.366  -1.110  -3.593  1.00  0.00
HETATM   18  O2  MK1 B 902      -2.353  -1.185  -2.648  1.00  0.00
HETATM   19  C12 MK1 B 902      -2.913  -1.811  -4.886  1.00  0.00
HETATM   20  C13 MK1 B 902      -1.702  -1.144  -5.601  1.00  0.00
HETATM   21  C14 MK1 B 902      -1.224  -2.081  -6.722  1.00  0.00
HETATM   22  C15 MK1 B 902      -0.182  -1.459  -7.584  1.00  0.00
HETATM   23  C16 MK1 B 902       1.029  -1.067  -7.061  1.00  0.00
HETATM   24  C17 MK1 B 902       2.034  -0.559  -7.861  1.00  0.00
HETATM   25  C18 MK1 B 902       1.778  -0.415  -9.228  1.00  0.00
HETATM   26  C19 MK1 B 902       0.556  -0.792  -9.756  1.00  0.00
HETATM   27  C20 MK1 B 902      -0.427  -1.332  -8.937  1.00  0.00
HETATM   28  C21 MK1 B 902      -2.094   0.186  -6.175  1.00  0.00
HETATM   29  O3  MK1 B 902      -3.114   0.369  -6.848  1.00  0.00
HETATM   30  N4  MK1 B 902      -1.202   1.141  -5.988  1.00  0.00
HETATM   31  C22 MK1 B 902      -1.191   2.344  -6.738  1.00  0.00
HETATM   32  C23 MK1 B 902       0.161   2.818  -7.234  1.00  0.00
HETATM   33  O4  MK1 B 902       1.163   2.666  -6.217  1.00  0.00
HETATM   34  C25 MK1 B 902      -0.979   4.809  -6.459  1.00  0.00
HETATM   35  C26 MK1 B 902      -1.266   6.027  -5.920  1.00  0.00
HETATM   36  C27 MK1 B 902      -2.268   6.097  -4.955  1.00  0.00
HETATM   37  C28 MK1 B 902      -2.989   4.994  -4.531  1.00  0.00
HETATM   38  C29 MK1 B 902      -2.719   3.746  -5.064  1.00  0.00
HETATM   39  C30 MK1 B 902      -1.763   3.565  -5.992  1.00  0.00
HETATM   40  C31 MK1 B 902      -9.783   0.241  -3.745  1.00  0.00
HETATM   41  C32 MK1 B 902     -11.075  -0.566  -3.957  1.00  0.00
HETATM   42  C33 MK1 B 902     -11.776  -1.102  -2.860  1.00  0.00
HETATM   43  N5  MK1 B 902     -12.983  -1.831  -2.924  1.00  0.00
HETATM   44  C34 MK1 B 902     -13.395  -1.953  -4.252  1.00  0.00
HETATM   45  C35 MK1 B 902     -12.772  -1.444  -5.386  1.00  0.00
HETATM   46  C36 MK1 B 902     -11.585  -0.740  -5.244  1.00  0.00
ATOM     47  N   PRO A   1      12.130  -9.342   9.298  1.00  0.00
ATOM     48  CA  PRO A   1      12.868  -8.086   9.115  1.00  0.00
ATOM     49  C   PRO A   1      11.965  -6.887   9.367  1.00  0.00
ATOM     50  O   PRO A   1      10.749  -7.042   9.507  1.00  0.00
ATOM     51  CB  PRO A   1      13.260  -8.125   7.637  1.00  0.00
ATOM     52  CG  PRO A   1      12.349  -9.096   6.989  1.00  0.00
ATOM     53  CD  PRO A   1      11.534  -9.799   8.034  1.00  0.00
ATOM     54  HA  PRO A   1      13.721  -7.991   9.803  1.00  0.00
ATOM     55  HB2 PRO A   1      13.163  -7.130   7.179  1.00  0.00
ATOM     56  HB3 PRO A   1      14.309  -8.433   7.519  1.00  0.00
ATOM     57  HG2 PRO A   1      11.686  -8.576   6.280  1.00  0.00
ATOM     58  HG3 PRO A   1      12.929  -9.827   6.408  1.00  0.00
ATOM     59  HD2 PRO A   1      10.470  -9.528   7.967  1.00  0.00
ATOM     60  HD3 PRO A   1      11.595 -10.891   7.928  1.00  0.00
ATOM     61  N   GLN A   2      12.561  -5.729   9.459  1.00  0.00
ATOM     62  CA  GLN A   2      11.847  -4.459   9.433  1.00  0.00
ATOM     63  C   GLN A   2      12.052  -3.840   8.071  1.00  0.00
ATOM     64  O   GLN A   2      13.213  -3.611   7.671  1.00  0.00
ATOM     65  CB  GLN A   2      12.395  -3.578  10.551  1.00  0.00
ATOM     66  CG  GLN A   2      11.769  -2.184  10.500  1.00  0.00
ATOM     67  CD  GLN A   2      12.027  -1.364  11.756  1.00  0.00
ATOM     68  OE1 GLN A   2      12.891  -0.486  11.825  1.00  0.00
ATOM     69  NE2 GLN A   2      11.240  -1.666  12.792  1.00  0.00
ATOM     70  H   GLN A   2      13.551  -5.629   9.553  1.00  0.00
ATOM     71  HA  GLN A   2      10.767  -4.586   9.598  1.00  0.00
ATOM     72  HB2 GLN A   2      12.188  -4.043  11.527  1.00  0.00
ATOM     73  HB3 GLN A   2      13.489  -3.497  10.458  1.00  0.00
ATOM     74  HG2 GLN A   2      12.166  -1.642   9.628  1.00  0.00
ATOM     75  HG3 GLN A   2      10.683  -2.282  10.351  1.00  0.00
ATOM     76 1HE2 GLN A   2      11.341  -1.175  13.657  1.00  0.00
ATOM     77 2HE2 GLN A   2      10.549  -2.383  12.703  1.00  0.00
ATOM     78  N   ILE A   3      10.946  -3.564   7.360  1.00  0.00
ATOM     79  CA  ILE A   3      11.022  -2.963   6.029  1.00  0.00
ATOM     80  C   ILE A   3      10.467  -1.567   6.087  1.00  0.00
ATOM     81  O   ILE A   3       9.341  -1.307   6.500  1.00  0.00
ATOM     82  CB  ILE A   3      10.253  -3.866   5.046  1.00  0.00
ATOM     83  CG1 ILE A   3      10.791  -5.308   5.091  1.00  0.00
ATOM     84  CG2 ILE A   3      10.226  -3.313   3.642  1.00  0.00
ATOM     85  CD1 ILE A   3      10.036  -6.299   4.236  1.00  0.00
ATOM     86  H   ILE A   3      10.016  -3.743   7.681  1.00  0.00
ATOM     87  HA  ILE A   3      12.061  -2.885   5.677  1.00  0.00
ATOM     88  HB  ILE A   3       9.205  -3.886   5.379  1.00  0.00
ATOM     89 2HG1 ILE A   3      11.844  -5.300   4.773  1.00  0.00
ATOM     90 3HG1 ILE A   3      10.773  -5.659   6.134  1.00  0.00
ATOM     91 1HG2 ILE A   3       9.665  -3.998   2.989  1.00  0.00
ATOM     92 2HG2 ILE A   3       9.738  -2.327   3.645  1.00  0.00
ATOM     93 3HG2 ILE A   3      11.255  -3.210   3.268  1.00  0.00
ATOM     94 1HD1 ILE A   3      10.495  -7.293   4.335  1.00  0.00
ATOM     95 2HD1 ILE A   3       8.988  -6.344   4.565  1.00  0.00
ATOM     96 3HD1 ILE A   3      10.075  -5.981   3.183  1.00  0.00
ATOM     97  N   THR A   4      11.283  -0.612   5.697  1.00  0.00
ATOM     98  CA  THR A   4      10.921   0.781   5.570  1.00  0.00
ATOM     99  C   THR A   4      10.159   0.982   4.262  1.00  0.00
ATOM    100  O   THR A   4      10.046   0.083   3.442  1.00  0.00
ATOM    101  CB  THR A   4      12.110   1.738   5.626  1.00  0.00
ATOM    102  OG1 THR A   4      13.019   1.381   4.570  1.00  0.00
ATOM    103  CG2 THR A   4      12.878   1.688   6.941  1.00  0.00
ATOM    104  H   THR A   4      12.237  -0.789   5.454  1.00  0.00
ATOM    105  HA  THR A   4      10.293   1.025   6.439  1.00  0.00
ATOM    106  HB  THR A   4      11.708   2.757   5.523  1.00  0.00
ATOM    107  HG1 THR A   4      12.628   1.650   3.689  1.00  0.00
ATOM    108 1HG2 THR A   4      13.715   2.400   6.905  1.00  0.00
ATOM    109 2HG2 THR A   4      12.205   1.954   7.769  1.00  0.00
ATOM    110 3HG2 THR A   4      13.269   0.671   7.100  1.00  0.00
ATOM    111  N   LEU A   5       9.605   2.189   4.120  1.00  0.00
ATOM    112  CA  LEU A   5       8.664   2.475   3.040  1.00  0.00
ATOM    113  C   LEU A   5       9.153   3.565   2.109  1.00  0.00
ATOM    114  O   LEU A   5       8.375   4.122   1.348  1.00  0.00
ATOM    115  CB  LEU A   5       7.298   2.724   3.663  1.00  0.00
ATOM    116  CG  LEU A   5       6.709   1.496   4.338  1.00  0.00
ATOM    117  CD1 LEU A   5       5.445   1.925   5.047  1.00  0.00
ATOM    118  CD2 LEU A   5       6.413   0.370   3.356  1.00  0.00
ATOM    119  H   LEU A   5       9.789   2.964   4.726  1.00  0.00
ATOM    120  HA  LEU A   5       8.576   1.608   2.368  1.00  0.00
ATOM    121  HB2 LEU A   5       7.382   3.534   4.401  1.00  0.00
ATOM    122  HB3 LEU A   5       6.605   3.072   2.882  1.00  0.00
ATOM    123  HG  LEU A   5       7.446   1.091   5.048  1.00  0.00
ATOM    124 1HD1 LEU A   5       4.992   1.057   5.549  1.00  0.00
ATOM    125 2HD1 LEU A   5       5.687   2.695   5.795  1.00  0.00
ATOM    126 3HD1 LEU A   5       4.735   2.338   4.316  1.00  0.00
ATOM    127 1HD2 LEU A   5       5.991  -0.488   3.898  1.00  0.00
ATOM    128 2HD2 LEU A   5       5.690   0.719   2.604  1.00  0.00
ATOM    129 3HD2 LEU A   5       7.344   0.065   2.855  1.00  0.00
ATOM    130  N   TRP A   6      10.459   3.818   2.138  1.00  0.00
ATOM    131  CA  TRP A   6      11.053   4.834   1.260  1.00  0.00
ATOM    132  C   TRP A   6      10.892   4.449  -0.190  1.00  0.00
ATOM    133  O   TRP A   6      10.770   5.330  -1.049  1.00  0.00
ATOM    134  CB  TRP A   6      12.525   5.006   1.626  1.00  0.00
ATOM    135  CG  TRP A   6      12.765   5.462   3.020  1.00  0.00
ATOM    136  CD1 TRP A   6      13.386   4.755   4.003  1.00  0.00
ATOM    137  CD2 TRP A   6      12.410   6.716   3.608  1.00  0.00
ATOM    138  NE1 TRP A   6      13.441   5.474   5.168  1.00  0.00
ATOM    139  CE2 TRP A   6      12.857   6.678   4.952  1.00  0.00
ATOM    140  CE3 TRP A   6      11.775   7.863   3.110  1.00  0.00
ATOM    141  CZ2 TRP A   6      12.666   7.753   5.803  1.00  0.00
ATOM    142  CZ3 TRP A   6      11.590   8.932   3.983  1.00  0.00
ATOM    143  CH2 TRP A   6      12.031   8.858   5.292  1.00  0.00
ATOM    144  H   TRP A   6      11.110   3.353   2.739  1.00  0.00
ATOM    145  HA  TRP A   6      10.532   5.792   1.402  1.00  0.00
ATOM    146  HB2 TRP A   6      13.043   4.048   1.473  1.00  0.00
ATOM    147  HB3 TRP A   6      12.980   5.731   0.934  1.00  0.00
ATOM    148  HD1 TRP A   6      13.791   3.740   3.878  1.00  0.00
ATOM    149  HE1 TRP A   6      13.842   5.164   6.031  1.00  0.00
ATOM    150  HE3 TRP A   6      11.434   7.916   2.066  1.00  0.00
ATOM    151  HZ2 TRP A   6      13.009   7.723   6.848  1.00  0.00
ATOM    152  HZ3 TRP A   6      11.089   9.845   3.627  1.00  0.00
ATOM    153  HH2 TRP A   6      11.866   9.721   5.953  1.00  0.00
ATOM    154  N   LYS A   7      10.907   3.137  -0.421  1.00  0.00
ATOM    155  CA  LYS A   7      10.677   2.595  -1.743  1.00  0.00
ATOM    156  C   LYS A   7       9.604   1.528  -1.650  1.00  0.00
ATOM    157  O   LYS A   7       9.246   1.103  -0.572  1.00  0.00
ATOM    158  CB  LYS A   7      11.946   2.066  -2.352  1.00  0.00
ATOM    159  CG  LYS A   7      12.786   1.005  -1.751  1.00  0.00
ATOM    160  CD  LYS A   7      13.954   0.628  -2.675  1.00  0.00
ATOM    161  CE  LYS A   7      14.694  -0.579  -2.124  1.00  0.00
ATOM    162  NZ  LYS A   7      16.085  -0.621  -2.618  1.00  0.00
ATOM    163  H   LYS A   7      11.073   2.448   0.284  1.00  0.00
ATOM    164  HA  LYS A   7      10.331   3.395  -2.413  1.00  0.00
ATOM    165  HB2 LYS A   7      11.676   1.708  -3.356  1.00  0.00
ATOM    166  HB3 LYS A   7      12.605   2.936  -2.488  1.00  0.00
ATOM    167  HG2 LYS A   7      13.178   1.350  -0.782  1.00  0.00
ATOM    168  HG3 LYS A   7      12.171   0.116  -1.552  1.00  0.00
ATOM    169  HD2 LYS A   7      13.577   0.406  -3.684  1.00  0.00
ATOM    170  HD3 LYS A   7      14.646   1.478  -2.770  1.00  0.00
ATOM    171  HE2 LYS A   7      14.693  -0.544  -1.024  1.00  0.00
ATOM    172  HE3 LYS A   7      14.170  -1.501  -2.417  1.00  0.00
ATOM    173  HZ1 LYS A   7      16.549  -1.422  -2.241  1.00  0.00
ATOM    174  HZ2 LYS A   7      16.084  -0.675  -3.616  1.00  0.00
ATOM    175  HZ3 LYS A   7      16.567   0.208  -2.331  1.00  0.00
ATOM    176  N   ARG A   8       9.067   1.060  -2.774  1.00  0.00
ATOM    177  CA  ARG A   8       8.107  -0.029  -2.732  1.00  0.00
ATOM    178  C   ARG A   8       8.640  -1.236  -1.994  1.00  0.00
ATOM    179  O   ARG A   8       9.772  -1.663  -2.246  1.00  0.00
ATOM    180  CB  ARG A   8       7.722  -0.436  -4.165  1.00  0.00
ATOM    181  CG  ARG A   8       6.852   0.543  -4.896  1.00  0.00
ATOM    182  CD  ARG A   8       6.588   0.083  -6.329  1.00  0.00
ATOM    183  NE  ARG A   8       5.756   1.120  -6.956  1.00  0.00
ATOM    184  CZ  ARG A   8       5.338   1.010  -8.205  1.00  0.00
ATOM    185  NH1 ARG A   8       5.646  -0.038  -8.956  1.00  0.00
ATOM    186  NH2 ARG A   8       4.601   1.960  -8.715  1.00  0.00
ATOM    187  H   ARG A   8       9.274   1.405  -3.689  1.00  0.00
ATOM    188  HA  ARG A   8       7.223   0.333  -2.185  1.00  0.00
ATOM    189  HB2 ARG A   8       8.644  -0.586  -4.747  1.00  0.00
ATOM    190  HB3 ARG A   8       7.204  -1.405  -4.128  1.00  0.00
ATOM    191  HG2 ARG A   8       5.897   0.659  -4.363  1.00  0.00
ATOM    192  HG3 ARG A   8       7.335   1.531  -4.907  1.00  0.00
ATOM    193  HD2 ARG A   8       7.533  -0.046  -6.879  1.00  0.00
ATOM    194  HD3 ARG A   8       6.075  -0.890  -6.339  1.00  0.00
ATOM    195  HE  ARG A   8       5.500   1.927  -6.425  1.00  0.00
ATOM    196 1HH1 ARG A   8       6.210  -0.773  -8.579  1.00  0.00
ATOM    197 2HH1 ARG A   8       5.316  -0.093  -9.898  1.00  0.00
ATOM    198 1HH2 ARG A   8       4.359   2.757  -8.162  1.00  0.00
ATOM    199 2HH2 ARG A   8       4.277   1.890  -9.659  1.00  0.00
ATOM    200  N   PRO A   9       7.892  -1.829  -1.070  1.00  0.00
ATOM    201  CA  PRO A   9       8.361  -3.002  -0.308  1.00  0.00
ATOM    202  C   PRO A   9       8.183  -4.294  -1.106  1.00  0.00
ATOM    203  O   PRO A   9       7.267  -5.121  -0.921  1.00  0.00
ATOM    204  CB  PRO A   9       7.483  -2.984   0.932  1.00  0.00
ATOM    205  CG  PRO A   9       6.188  -2.381   0.452  1.00  0.00
ATOM    206  CD  PRO A   9       6.578  -1.344  -0.555  1.00  0.00
ATOM    207  HA  PRO A   9       9.434  -2.962  -0.071  1.00  0.00
ATOM    208  HB2 PRO A   9       7.331  -3.996   1.333  1.00  0.00
ATOM    209  HB3 PRO A   9       7.933  -2.383   1.736  1.00  0.00
ATOM    210  HG2 PRO A   9       5.539  -3.146   0.001  1.00  0.00
ATOM    211  HG3 PRO A   9       5.627  -1.933   1.286  1.00  0.00
ATOM    212  HD2 PRO A   9       5.833  -1.262  -1.361  1.00  0.00
ATOM    213  HD3 PRO A   9       6.667  -0.348  -0.097  1.00  0.00
ATOM    214  N   LEU A  10       9.141  -4.513  -1.976  1.00  0.00
ATOM    215  CA  LEU A  10       9.254  -5.648  -2.867  1.00  0.00
ATOM    216  C   LEU A  10      10.119  -6.723  -2.209  1.00  0.00
ATOM    217  O   LEU A  10      11.162  -6.425  -1.639  1.00  0.00
ATOM    218  CB  LEU A  10       9.924  -5.229  -4.181  1.00  0.00
ATOM    219  CG  LEU A  10       9.064  -4.248  -5.004  1.00  0.00
ATOM    220  CD1 LEU A  10       9.899  -3.819  -6.208  1.00  0.00
ATOM    221  CD2 LEU A  10       7.745  -4.803  -5.460  1.00  0.00
ATOM    222  H   LEU A  10       9.900  -3.872  -2.087  1.00  0.00
ATOM    223  HA  LEU A  10       8.245  -6.036  -3.074  1.00  0.00
ATOM    224  HB2 LEU A  10      10.895  -4.761  -3.960  1.00  0.00
ATOM    225  HB3 LEU A  10      10.129  -6.125  -4.785  1.00  0.00
ATOM    226  HG  LEU A  10       8.800  -3.402  -4.353  1.00  0.00
ATOM    227 1HD1 LEU A  10       9.321  -3.116  -6.825  1.00  0.00
ATOM    228 2HD1 LEU A  10      10.820  -3.329  -5.860  1.00  0.00
ATOM    229 3HD1 LEU A  10      10.160  -4.704  -6.808  1.00  0.00
ATOM    230 1HD2 LEU A  10       7.204  -4.038  -6.036  1.00  0.00
ATOM    231 2HD2 LEU A  10       7.917  -5.685  -6.094  1.00  0.00
ATOM    232 3HD2 LEU A  10       7.146  -5.094  -4.584  1.00  0.00
ATOM    233  N   VAL A  11       9.663  -7.967  -2.318  1.00  0.00
ATOM    234  CA  VAL A  11      10.380  -9.123  -1.833  1.00  0.00
ATOM    235  C   VAL A  11      10.324 -10.241  -2.881  1.00  0.00
ATOM    236  O   VAL A  11       9.501 -10.208  -3.790  1.00  0.00
ATOM    237  CB  VAL A  11       9.794  -9.637  -0.495  1.00  0.00
ATOM    238  CG1 VAL A  11       9.875  -8.542   0.575  1.00  0.00
ATOM    239  CG2 VAL A  11       8.374 -10.153  -0.680  1.00  0.00
ATOM    240  H   VAL A  11       8.787  -8.191  -2.746  1.00  0.00
ATOM    241  HA  VAL A  11      11.424  -8.825  -1.656  1.00  0.00
ATOM    242  HB  VAL A  11      10.399 -10.488  -0.148  1.00  0.00
ATOM    243 1HG1 VAL A  11       9.455  -8.920   1.520  1.00  0.00
ATOM    244 2HG1 VAL A  11      10.925  -8.257   0.729  1.00  0.00
ATOM    245 3HG1 VAL A  11       9.301  -7.664   0.245  1.00  0.00
ATOM    246 1HG2 VAL A  11       7.985 -10.511   0.285  1.00  0.00
ATOM    247 2HG2 VAL A  11       7.734  -9.341  -1.055  1.00  0.00
ATOM    248 3HG2 VAL A  11       8.377 -10.982  -1.403  1.00  0.00
ATOM    249  N   THR A  12      11.198 -11.203  -2.692  1.00  0.00
ATOM    250  CA  THR A  12      11.151 -12.402  -3.513  1.00  0.00
ATOM    251  C   THR A  12      10.190 -13.421  -2.904  1.00  0.00
ATOM    252  O   THR A  12      10.157 -13.654  -1.682  1.00  0.00
ATOM    253  CB  THR A  12      12.547 -13.025  -3.610  1.00  0.00
ATOM    254  OG1 THR A  12      13.468 -12.059  -4.147  1.00  0.00
ATOM    255  CG2 THR A  12      12.517 -14.242  -4.508  1.00  0.00
ATOM    256  H   THR A  12      11.926 -11.187  -2.006  1.00  0.00
ATOM    257  HA  THR A  12      10.799 -12.125  -4.518  1.00  0.00
ATOM    258  HB  THR A  12      12.871 -13.330  -2.604  1.00  0.00
ATOM    259  HG1 THR A  12      14.380 -12.466  -4.208  1.00  0.00
ATOM    260 1HG2 THR A  12      13.524 -14.679  -4.568  1.00  0.00
ATOM    261 2HG2 THR A  12      11.819 -14.987  -4.095  1.00  0.00
ATOM    262 3HG2 THR A  12      12.185 -13.947  -5.514  1.00  0.00
ATOM    263  N   ILE A  13       9.409 -14.016  -3.754  1.00  0.00
ATOM    264  CA  ILE A  13       8.501 -15.099  -3.378  1.00  0.00
ATOM    265  C   ILE A  13       8.824 -16.326  -4.207  1.00  0.00
ATOM    266  O   ILE A  13       9.356 -16.211  -5.307  1.00  0.00
ATOM    267  CB  ILE A  13       7.043 -14.646  -3.555  1.00  0.00
ATOM    268  CG1 ILE A  13       6.614 -14.473  -5.021  1.00  0.00
ATOM    269  CG2 ILE A  13       6.764 -13.408  -2.719  1.00  0.00
ATOM    270  CD1 ILE A  13       5.132 -14.335  -5.260  1.00  0.00
ATOM    271  H   ILE A  13       9.372 -13.778  -4.725  1.00  0.00
ATOM    272  HA  ILE A  13       8.632 -15.359  -2.318  1.00  0.00
ATOM    273  HB  ILE A  13       6.412 -15.466  -3.182  1.00  0.00
ATOM    274 2HG1 ILE A  13       7.115 -13.582  -5.426  1.00  0.00
ATOM    275 3HG1 ILE A  13       6.979 -15.337  -5.595  1.00  0.00
ATOM    276 1HG2 ILE A  13       5.717 -13.099  -2.858  1.00  0.00
ATOM    277 2HG2 ILE A  13       6.940 -13.635  -1.657  1.00  0.00
ATOM    278 3HG2 ILE A  13       7.431 -12.593  -3.035  1.00  0.00
ATOM    279 1HD1 ILE A  13       4.944 -14.217  -6.338  1.00  0.00
ATOM    280 2HD1 ILE A  13       4.617 -15.235  -4.894  1.00  0.00
ATOM    281 3HD1 ILE A  13       4.754 -13.452  -4.723  1.00  0.00
ATOM    282  N   LYS A  14       8.431 -17.483  -3.715  1.00  0.00
ATOM    283  CA  LYS A  14       8.450 -18.739  -4.458  1.00  0.00
ATOM    284  C   LYS A  14       6.998 -19.245  -4.489  1.00  0.00
ATOM    285  O   LYS A  14       6.362 -19.439  -3.458  1.00  0.00
ATOM    286  CB  LYS A  14       9.355 -19.816  -3.890  1.00  0.00
ATOM    287  CG  LYS A  14       9.592 -20.946  -4.876  1.00  0.00
ATOM    288  CD  LYS A  14      10.933 -21.673  -4.789  1.00  0.00
ATOM    289  CE  LYS A  14      10.915 -23.063  -5.393  1.00  0.00
ATOM    290  NZ  LYS A  14      11.810 -24.037  -4.707  1.00  0.00
ATOM    291  H   LYS A  14       8.087 -17.583  -2.781  1.00  0.00
ATOM    292  HA  LYS A  14       8.866 -18.534  -5.455  1.00  0.00
ATOM    293  HB2 LYS A  14      10.320 -19.370  -3.607  1.00  0.00
ATOM    294  HB3 LYS A  14       8.907 -20.222  -2.971  1.00  0.00
ATOM    295  HG2 LYS A  14       8.792 -21.689  -4.745  1.00  0.00
ATOM    296  HG3 LYS A  14       9.490 -20.539  -5.893  1.00  0.00
ATOM    297  HD2 LYS A  14      11.699 -21.072  -5.299  1.00  0.00
ATOM    298  HD3 LYS A  14      11.232 -21.746  -3.733  1.00  0.00
ATOM    299  HE2 LYS A  14       9.886 -23.448  -5.368  1.00  0.00
ATOM    300  HE3 LYS A  14      11.209 -22.995  -6.451  1.00  0.00
ATOM    301  HZ1 LYS A  14      11.744 -24.925  -5.159  1.00  0.00
ATOM    302  HZ2 LYS A  14      12.754 -23.710  -4.750  1.00  0.00
ATOM    303  HZ3 LYS A  14      11.533 -24.128  -3.751  1.00  0.00
ATOM    304  N   ILE A  15       6.522 -19.460  -5.697  1.00  0.00
ATOM    305  CA  ILE A  15       5.161 -19.940  -5.942  1.00  0.00
ATOM    306  C   ILE A  15       5.136 -20.824  -7.167  1.00  0.00
ATOM    307  O   ILE A  15       5.714 -20.455  -8.174  1.00  0.00
ATOM    308  CB  ILE A  15       4.193 -18.765  -6.134  1.00  0.00
ATOM    309  CG1 ILE A  15       2.767 -19.272  -6.358  1.00  0.00
ATOM    310  CG2 ILE A  15       4.640 -17.803  -7.218  1.00  0.00
ATOM    311  CD1 ILE A  15       1.707 -18.197  -6.398  1.00  0.00
ATOM    312  H   ILE A  15       7.054 -19.312  -6.531  1.00  0.00
ATOM    313  HA  ILE A  15       4.839 -20.520  -5.065  1.00  0.00
ATOM    314  HB  ILE A  15       4.202 -18.179  -5.203  1.00  0.00
ATOM    315 2HG1 ILE A  15       2.737 -19.831  -7.304  1.00  0.00
ATOM    316 3HG1 ILE A  15       2.517 -19.983  -5.556  1.00  0.00
ATOM    317 1HG2 ILE A  15       3.909 -16.986  -7.307  1.00  0.00
ATOM    318 2HG2 ILE A  15       5.624 -17.386  -6.956  1.00  0.00
ATOM    319 3HG2 ILE A  15       4.712 -18.337  -8.177  1.00  0.00
ATOM    320 1HD1 ILE A  15       0.722 -18.658  -6.562  1.00  0.00
ATOM    321 2HD1 ILE A  15       1.701 -17.650  -5.443  1.00  0.00
ATOM    322 3HD1 ILE A  15       1.925 -17.498  -7.219  1.00  0.00
ATOM    323  N   GLY A  16       4.491 -21.984  -7.085  1.00  0.00
ATOM    324  CA  GLY A  16       4.385 -22.871  -8.217  1.00  0.00
ATOM    325  C   GLY A  16       5.752 -23.248  -8.765  1.00  0.00
ATOM    326  O   GLY A  16       5.900 -23.477  -9.967  1.00  0.00
ATOM    327  H   GLY A  16       4.043 -22.316  -6.255  1.00  0.00
ATOM    328  HA2 GLY A  16       3.844 -23.782  -7.921  1.00  0.00
ATOM    329  HA3 GLY A  16       3.792 -22.389  -9.008  1.00  0.00
ATOM    330  N   GLY A  17       6.805 -23.335  -7.948  1.00  0.00
ATOM    331  CA  GLY A  17       8.109 -23.668  -8.396  1.00  0.00
ATOM    332  C   GLY A  17       8.886 -22.539  -9.016  1.00  0.00
ATOM    333  O   GLY A  17       9.994 -22.776  -9.516  1.00  0.00
ATOM    334  H   GLY A  17       6.748 -23.171  -6.963  1.00  0.00
ATOM    335  HA2 GLY A  17       8.682 -24.058  -7.542  1.00  0.00
ATOM    336  HA3 GLY A  17       8.029 -24.483  -9.130  1.00  0.00
ATOM    337  N   GLN A  18       8.320 -21.357  -9.022  1.00  0.00
ATOM    338  CA  GLN A  18       8.858 -20.193  -9.688  1.00  0.00
ATOM    339  C   GLN A  18       9.243 -19.109  -8.686  1.00  0.00
ATOM    340  O   GLN A  18       8.561 -18.957  -7.705  1.00  0.00
ATOM    341  CB  GLN A  18       7.865 -19.566 -10.683  1.00  0.00
ATOM    342  CG  GLN A  18       7.570 -20.538 -11.840  1.00  0.00
ATOM    343  CD  GLN A  18       6.443 -20.077 -12.741  1.00  0.00
ATOM    344  OE1 GLN A  18       5.517 -20.831 -13.000  1.00  0.00
ATOM    345  NE2 GLN A  18       6.506 -18.832 -13.192  1.00  0.00
ATOM    346  H   GLN A  18       7.455 -21.175  -8.554  1.00  0.00
ATOM    347  HA  GLN A  18       9.743 -20.553 -10.234  1.00  0.00
ATOM    348  HB2 GLN A  18       6.929 -19.310 -10.164  1.00  0.00
ATOM    349  HB3 GLN A  18       8.279 -18.628 -11.082  1.00  0.00
ATOM    350  HG2 GLN A  18       8.481 -20.667 -12.442  1.00  0.00
ATOM    351  HG3 GLN A  18       7.316 -21.524 -11.425  1.00  0.00
ATOM    352 1HE2 GLN A  18       5.775 -18.472 -13.771  1.00  0.00
ATOM    353 2HE2 GLN A  18       7.285 -18.252 -12.953  1.00  0.00
ATOM    354  N   LEU A  19      10.302 -18.384  -8.958  1.00  0.00
ATOM    355  CA  LEU A  19      10.632 -17.180  -8.208  1.00  0.00
ATOM    356  C   LEU A  19      10.048 -15.960  -8.879  1.00  0.00
ATOM    357  O   LEU A  19      10.138 -15.811 -10.098  1.00  0.00
ATOM    358  CB  LEU A  19      12.137 -17.025  -8.097  1.00  0.00
ATOM    359  CG  LEU A  19      12.857 -18.101  -7.293  1.00  0.00
ATOM    360  CD1 LEU A  19      14.366 -17.826  -7.343  1.00  0.00
ATOM    361  CD2 LEU A  19      12.452 -18.138  -5.843  1.00  0.00
ATOM    362  H   LEU A  19      10.951 -18.602  -9.687  1.00  0.00
ATOM    363  HA  LEU A  19      10.200 -17.275  -7.202  1.00  0.00
ATOM    364  HB2 LEU A  19      12.562 -17.007  -9.111  1.00  0.00
ATOM    365  HB3 LEU A  19      12.353 -16.048  -7.640  1.00  0.00
ATOM    366  HG  LEU A  19      12.585 -19.066  -7.745  1.00  0.00
ATOM    367 1HD1 LEU A  19      14.899 -18.597  -6.766  1.00  0.00
ATOM    368 2HD1 LEU A  19      14.708 -17.849  -8.388  1.00  0.00
ATOM    369 3HD1 LEU A  19      14.574 -16.837  -6.911  1.00  0.00
ATOM    370 1HD2 LEU A  19      13.009 -18.934  -5.327  1.00  0.00
ATOM    371 2HD2 LEU A  19      12.679 -17.170  -5.374  1.00  0.00
ATOM    372 3HD2 LEU A  19      11.373 -18.338  -5.768  1.00  0.00
ATOM    373  N   LYS A  20       9.445 -15.092  -8.096  1.00  0.00
ATOM    374  CA  LYS A  20       8.898 -13.842  -8.559  1.00  0.00
ATOM    375  C   LYS A  20       9.183 -12.730  -7.540  1.00  0.00
ATOM    376  O   LYS A  20       9.403 -13.006  -6.377  1.00  0.00
ATOM    377  CB  LYS A  20       7.362 -13.931  -8.770  1.00  0.00
ATOM    378  CG  LYS A  20       6.974 -14.844  -9.903  1.00  0.00
ATOM    379  CD  LYS A  20       5.504 -14.969 -10.161  1.00  0.00
ATOM    380  CE  LYS A  20       5.152 -15.693 -11.458  1.00  0.00
ATOM    381  NZ  LYS A  20       5.763 -15.120 -12.670  1.00  0.00
ATOM    382  H   LYS A  20       9.322 -15.240  -7.115  1.00  0.00
ATOM    383  HA  LYS A  20       9.378 -13.616  -9.522  1.00  0.00
ATOM    384  HB2 LYS A  20       6.890 -14.287  -7.842  1.00  0.00
ATOM    385  HB3 LYS A  20       6.965 -12.924  -8.967  1.00  0.00
ATOM    386  HG2 LYS A  20       7.460 -14.484 -10.822  1.00  0.00
ATOM    387  HG3 LYS A  20       7.378 -15.847  -9.696  1.00  0.00
ATOM    388  HD2 LYS A  20       5.040 -15.504  -9.319  1.00  0.00
ATOM    389  HD3 LYS A  20       5.061 -13.963 -10.185  1.00  0.00
ATOM    390  HE2 LYS A  20       5.461 -16.745 -11.371  1.00  0.00
ATOM    391  HE3 LYS A  20       4.058 -15.689 -11.579  1.00  0.00
ATOM    392  HZ1 LYS A  20       5.281 -15.458 -13.479  1.00  0.00
ATOM    393  HZ2 LYS A  20       5.699 -14.123 -12.636  1.00  0.00
ATOM    394  HZ3 LYS A  20       6.725 -15.390 -12.719  1.00  0.00
ATOM    395  N   GLU A  21       9.156 -11.496  -7.999  1.00  0.00
ATOM    396  CA  GLU A  21       9.191 -10.302  -7.167  1.00  0.00
ATOM    397  C   GLU A  21       7.755  -9.881  -6.872  1.00  0.00
ATOM    398  O   GLU A  21       6.966  -9.824  -7.813  1.00  0.00
ATOM    399  CB  GLU A  21       9.943  -9.164  -7.847  1.00  0.00
ATOM    400  CG  GLU A  21       9.997  -7.849  -7.104  1.00  0.00
ATOM    401  CD  GLU A  21      10.829  -6.760  -7.745  1.00  0.00
ATOM    402  OE1 GLU A  21      10.292  -6.055  -8.642  1.00  0.00
ATOM    403  OE2 GLU A  21      11.999  -6.568  -7.348  1.00  0.00
ATOM    404  H   GLU A  21       9.109 -11.289  -8.976  1.00  0.00
ATOM    405  HA  GLU A  21       9.726 -10.531  -6.234  1.00  0.00
ATOM    406  HB2 GLU A  21      10.976  -9.496  -8.032  1.00  0.00
ATOM    407  HB3 GLU A  21       9.482  -8.986  -8.829  1.00  0.00
ATOM    408  HG2 GLU A  21       8.968  -7.476  -6.986  1.00  0.00
ATOM    409  HG3 GLU A  21      10.388  -8.037  -6.093  1.00  0.00
ATOM    410  N   ALA A  22       7.435  -9.592  -5.608  1.00  0.00
ATOM    411  CA  ALA A  22       6.081  -9.170  -5.260  1.00  0.00
ATOM    412  C   ALA A  22       6.086  -8.085  -4.202  1.00  0.00
ATOM    413  O   ALA A  22       7.019  -7.937  -3.402  1.00  0.00
ATOM    414  CB  ALA A  22       5.308 -10.388  -4.790  1.00  0.00
ATOM    415  H   ALA A  22       8.071  -9.640  -4.838  1.00  0.00
ATOM    416  HA  ALA A  22       5.596  -8.736  -6.146  1.00  0.00
ATOM    417  HB1 ALA A  22       4.283 -10.092  -4.521  1.00  0.00
ATOM    418  HB2 ALA A  22       5.274 -11.135  -5.596  1.00  0.00
ATOM    419  HB3 ALA A  22       5.806 -10.822  -3.910  1.00  0.00
ATOM    420  N   LEU A  23       4.980  -7.321  -4.180  1.00  0.00
ATOM    421  CA  LEU A  23       4.798  -6.175  -3.325  1.00  0.00
ATOM    422  C   LEU A  23       4.039  -6.548  -2.057  1.00  0.00
ATOM    423  O   LEU A  23       2.950  -7.117  -2.178  1.00  0.00
ATOM    424  CB  LEU A  23       4.007  -5.156  -4.141  1.00  0.00
ATOM    425  CG  LEU A  23       3.680  -3.811  -3.549  1.00  0.00
ATOM    426  CD1 LEU A  23       4.961  -3.026  -3.324  1.00  0.00
ATOM    427  CD2 LEU A  23       2.785  -3.021  -4.485  1.00  0.00
ATOM    428  H   LEU A  23       4.192  -7.500  -4.768  1.00  0.00
ATOM    429  HA  LEU A  23       5.768  -5.769  -3.002  1.00  0.00
ATOM    430  HB2 LEU A  23       4.566  -4.976  -5.072  1.00  0.00
ATOM    431  HB3 LEU A  23       3.055  -5.630  -4.424  1.00  0.00
ATOM    432  HG  LEU A  23       3.158  -3.971  -2.594  1.00  0.00
ATOM    433 1HD1 LEU A  23       4.719  -2.044  -2.891  1.00  0.00
ATOM    434 2HD1 LEU A  23       5.613  -3.579  -2.633  1.00  0.00
ATOM    435 3HD1 LEU A  23       5.479  -2.885  -4.284  1.00  0.00
ATOM    436 1HD2 LEU A  23       2.556  -2.043  -4.037  1.00  0.00
ATOM    437 2HD2 LEU A  23       3.299  -2.872  -5.447  1.00  0.00
ATOM    438 3HD2 LEU A  23       1.849  -3.574  -4.653  1.00  0.00
ATOM    439  N   LEU A  24       4.587  -6.226  -0.889  1.00  0.00
ATOM    440  CA  LEU A  24       3.877  -6.443   0.373  1.00  0.00
ATOM    441  C   LEU A  24       2.862  -5.324   0.569  1.00  0.00
ATOM    442  O   LEU A  24       3.248  -4.168   0.749  1.00  0.00
ATOM    443  CB  LEU A  24       4.841  -6.507   1.548  1.00  0.00
ATOM    444  CG  LEU A  24       5.971  -7.558   1.460  1.00  0.00
ATOM    445  CD1 LEU A  24       6.874  -7.411   2.677  1.00  0.00
ATOM    446  CD2 LEU A  24       5.412  -8.965   1.292  1.00  0.00
ATOM    447  H   LEU A  24       5.497  -5.824  -0.789  1.00  0.00
ATOM    448  HA  LEU A  24       3.355  -7.411   0.327  1.00  0.00
ATOM    449  HB2 LEU A  24       5.302  -5.515   1.668  1.00  0.00
ATOM    450  HB3 LEU A  24       4.258  -6.703   2.460  1.00  0.00
ATOM    451  HG  LEU A  24       6.580  -7.380   0.561  1.00  0.00
ATOM    452 1HD1 LEU A  24       7.683  -8.155   2.626  1.00  0.00
ATOM    453 2HD1 LEU A  24       7.306  -6.399   2.695  1.00  0.00
ATOM    454 3HD1 LEU A  24       6.285  -7.573   3.593  1.00  0.00
ATOM    455 1HD2 LEU A  24       6.241  -9.685   1.232  1.00  0.00
ATOM    456 2HD2 LEU A  24       4.773  -9.212   2.152  1.00  0.00
ATOM    457 3HD2 LEU A  24       4.816  -9.016   0.368  1.00  0.00
ATOM    458  N   ASP A  25       1.577  -5.643   0.413  1.00  0.00
ATOM    459  CA  ASP A  25       0.531  -4.634   0.183  1.00  0.00
ATOM    460  C   ASP A  25      -0.575  -4.703   1.203  1.00  0.00
ATOM    461  O   ASP A  25      -1.535  -5.442   1.056  1.00  0.00
ATOM    462  CB  ASP A  25      -0.054  -4.819  -1.228  1.00  0.00
ATOM    463  CG  ASP A  25      -0.936  -3.669  -1.642  1.00  0.00
ATOM    464  OD1 ASP A  25      -1.190  -2.827  -0.759  1.00  0.00
ATOM    465  OD2 ASP A  25      -1.245  -3.604  -2.844  1.00  0.00
ATOM    466  H   ASP A  25       1.235  -6.582   0.441  1.00  0.00
ATOM    467  HA  ASP A  25       1.001  -3.644   0.280  1.00  0.00
ATOM    468  HB2 ASP A  25       0.769  -4.924  -1.952  1.00  0.00
ATOM    469  HB3 ASP A  25      -0.634  -5.753  -1.262  1.00  0.00
ATOM    470  N   THR A  26      -0.468  -3.852   2.235  1.00  0.00
ATOM    471  CA  THR A  26      -1.458  -3.876   3.289  1.00  0.00
ATOM    472  C   THR A  26      -2.846  -3.408   2.828  1.00  0.00
ATOM    473  O   THR A  26      -3.814  -3.717   3.525  1.00  0.00
ATOM    474  CB  THR A  26      -1.000  -3.027   4.491  1.00  0.00
ATOM    475  OG1 THR A  26      -0.802  -1.653   4.114  1.00  0.00
ATOM    476  CG2 THR A  26       0.305  -3.564   5.067  1.00  0.00
ATOM    477  H   THR A  26       0.262  -3.177   2.347  1.00  0.00
ATOM    478  HA  THR A  26      -1.551  -4.930   3.590  1.00  0.00
ATOM    479  HB  THR A  26      -1.795  -3.087   5.250  1.00  0.00
ATOM    480  HG1 THR A  26      -1.500  -1.083   4.549  1.00  0.00
ATOM    481 1HG2 THR A  26       0.612  -2.943   5.922  1.00  0.00
ATOM    482 2HG2 THR A  26       0.160  -4.602   5.401  1.00  0.00
ATOM    483 3HG2 THR A  26       1.087  -3.533   4.295  1.00  0.00
ATOM    484  N   GLY A  27      -2.916  -2.669   1.725  1.00  0.00
ATOM    485  CA  GLY A  27      -4.176  -2.234   1.205  1.00  0.00
ATOM    486  C   GLY A  27      -4.893  -3.264   0.404  1.00  0.00
ATOM    487  O   GLY A  27      -6.080  -3.043   0.099  1.00  0.00
ATOM    488  H   GLY A  27      -2.121  -2.373   1.195  1.00  0.00
ATOM    489  HA2 GLY A  27      -4.818  -1.925   2.043  1.00  0.00
ATOM    490  HA3 GLY A  27      -4.014  -1.345   0.578  1.00  0.00
ATOM    491  N   ALA A  28      -4.253  -4.359   0.046  1.00  0.00
ATOM    492  CA  ALA A  28      -4.822  -5.416  -0.788  1.00  0.00
ATOM    493  C   ALA A  28      -5.469  -6.469   0.073  1.00  0.00
ATOM    494  O   ALA A  28      -4.814  -7.067   0.918  1.00  0.00
ATOM    495  CB  ALA A  28      -3.729  -6.002  -1.667  1.00  0.00
ATOM    496  H   ALA A  28      -3.313  -4.546   0.328  1.00  0.00
ATOM    497  HA  ALA A  28      -5.604  -4.999  -1.440  1.00  0.00
ATOM    498  HB1 ALA A  28      -4.152  -6.799  -2.297  1.00  0.00
ATOM    499  HB2 ALA A  28      -3.309  -5.212  -2.307  1.00  0.00
ATOM    500  HB3 ALA A  28      -2.933  -6.420  -1.033  1.00  0.00
ATOM    501  N   ASP A  29      -6.769  -6.745  -0.159  1.00  0.00
ATOM    502  CA  ASP A  29      -7.435  -7.800   0.600  1.00  0.00
ATOM    503  C   ASP A  29      -6.897  -9.174   0.195  1.00  0.00
ATOM    504  O   ASP A  29      -6.828 -10.102   0.998  1.00  0.00
ATOM    505  CB  ASP A  29      -8.927  -7.779   0.352  1.00  0.00
ATOM    506  CG  ASP A  29      -9.656  -6.560   0.882  1.00  0.00
ATOM    507  OD1 ASP A  29      -9.142  -5.851   1.770  1.00  0.00
ATOM    508  OD2 ASP A  29     -10.766  -6.351   0.374  1.00  0.00
ATOM    509  H   ASP A  29      -7.343  -6.274  -0.829  1.00  0.00
ATOM    510  HA  ASP A  29      -7.233  -7.619   1.665  1.00  0.00
ATOM    511  HB2 ASP A  29      -9.103  -7.847  -0.732  1.00  0.00
ATOM    512  HB3 ASP A  29      -9.370  -8.676   0.808  1.00  0.00
ATOM    513  N   ASP A  30      -6.540  -9.315  -1.067  1.00  0.00
ATOM    514  CA  ASP A  30      -6.211 -10.536  -1.758  1.00  0.00
ATOM    515  C   ASP A  30      -4.803 -10.492  -2.343  1.00  0.00
ATOM    516  O   ASP A  30      -4.227  -9.428  -2.562  1.00  0.00
ATOM    517  CB  ASP A  30      -7.190 -10.770  -2.911  1.00  0.00
ATOM    518  CG  ASP A  30      -8.644 -10.743  -2.525  1.00  0.00
ATOM    519  OD1 ASP A  30      -8.983 -11.289  -1.464  1.00  0.00
ATOM    520  OD2 ASP A  30      -9.429 -10.171  -3.297  1.00  0.00
ATOM    521  H   ASP A  30      -6.469  -8.521  -1.671  1.00  0.00
ATOM    522  HA  ASP A  30      -6.272 -11.347  -1.018  1.00  0.00
ATOM    523  HB2 ASP A  30      -7.016 -10.004  -3.680  1.00  0.00
ATOM    524  HB3 ASP A  30      -6.966 -11.744  -3.371  1.00  0.00
ATOM    525  N   THR A  31      -4.269 -11.638  -2.618  1.00  0.00
ATOM    526  CA  THR A  31      -2.966 -11.858  -3.288  1.00  0.00
ATOM    527  C   THR A  31      -3.219 -12.106  -4.746  1.00  0.00
ATOM    528  O   THR A  31      -4.038 -12.974  -5.109  1.00  0.00
ATOM    529  CB  THR A  31      -2.281 -13.068  -2.610  1.00  0.00
ATOM    530  OG1 THR A  31      -1.967 -12.671  -1.269  1.00  0.00
ATOM    531  CG2 THR A  31      -1.029 -13.487  -3.336  1.00  0.00
ATOM    532  H   THR A  31      -4.725 -12.497  -2.385  1.00  0.00
ATOM    533  HA  THR A  31      -2.303 -10.984  -3.198  1.00  0.00
ATOM    534  HB  THR A  31      -2.956 -13.936  -2.628  1.00  0.00
ATOM    535  HG1 THR A  31      -2.805 -12.643  -0.723  1.00  0.00
ATOM    536 1HG2 THR A  31      -0.576 -14.347  -2.821  1.00  0.00
ATOM    537 2HG2 THR A  31      -1.281 -13.769  -4.369  1.00  0.00
ATOM    538 3HG2 THR A  31      -0.314 -12.650  -3.348  1.00  0.00
ATOM    539  N   VAL A  32      -2.535 -11.352  -5.594  1.00  0.00
ATOM    540  CA  VAL A  32      -2.772 -11.349  -7.032  1.00  0.00
ATOM    541  C   VAL A  32      -1.434 -11.441  -7.762  1.00  0.00
ATOM    542  O   VAL A  32      -0.571 -10.612  -7.555  1.00  0.00
ATOM    543  CB  VAL A  32      -3.543 -10.084  -7.502  1.00  0.00
ATOM    544  CG1 VAL A  32      -4.006 -10.358  -8.934  1.00  0.00
ATOM    545  CG2 VAL A  32      -4.630  -9.669  -6.555  1.00  0.00
ATOM    546  H   VAL A  32      -1.806 -10.731  -5.307  1.00  0.00
ATOM    547  HA  VAL A  32      -3.401 -12.220  -7.271  1.00  0.00
ATOM    548  HB  VAL A  32      -2.888  -9.200  -7.499  1.00  0.00
ATOM    549 1HG1 VAL A  32      -4.560  -9.487  -9.313  1.00  0.00
ATOM    550 2HG1 VAL A  32      -3.131 -10.543  -9.574  1.00  0.00
ATOM    551 3HG1 VAL A  32      -4.661 -11.243  -8.945  1.00  0.00
ATOM    552 1HG2 VAL A  32      -5.134  -8.772  -6.945  1.00  0.00
ATOM    553 2HG2 VAL A  32      -5.361 -10.484  -6.453  1.00  0.00
ATOM    554 3HG2 VAL A  32      -4.194  -9.444  -5.570  1.00  0.00
ATOM    555  N   ILE A  33      -1.263 -12.468  -8.584  1.00  0.00
ATOM    556  CA  ILE A  33      -0.058 -12.802  -9.311  1.00  0.00
ATOM    557  C   ILE A  33      -0.333 -12.719 -10.802  1.00  0.00
ATOM    558  O   ILE A  33      -1.403 -13.088 -11.275  1.00  0.00
ATOM    559  CB  ILE A  33       0.496 -14.173  -8.881  1.00  0.00
ATOM    560  CG1 ILE A  33       0.651 -14.298  -7.354  1.00  0.00
ATOM    561  CG2 ILE A  33       1.785 -14.536  -9.568  1.00  0.00
ATOM    562  CD1 ILE A  33       1.628 -13.328  -6.749  1.00  0.00
ATOM    563  H   ILE A  33      -2.001 -13.118  -8.765  1.00  0.00
ATOM    564  HA  ILE A  33       0.730 -12.073  -9.071  1.00  0.00
ATOM    565  HB  ILE A  33      -0.266 -14.896  -9.206  1.00  0.00
ATOM    566 2HG1 ILE A  33      -0.333 -14.151  -6.884  1.00  0.00
ATOM    567 3HG1 ILE A  33       0.972 -15.322  -7.112  1.00  0.00
ATOM    568 1HG2 ILE A  33       2.123 -15.522  -9.216  1.00  0.00
ATOM    569 2HG2 ILE A  33       1.624 -14.570 -10.656  1.00  0.00
ATOM    570 3HG2 ILE A  33       2.550 -13.782  -9.334  1.00  0.00
ATOM    571 1HD1 ILE A  33       1.677 -13.486  -5.661  1.00  0.00
ATOM    572 2HD1 ILE A  33       2.625 -13.489  -7.187  1.00  0.00
ATOM    573 3HD1 ILE A  33       1.299 -12.299  -6.954  1.00  0.00
ATOM    574  N   GLU A  34       0.683 -12.259 -11.555  1.00  0.00
ATOM    575  CA  GLU A  34       0.674 -12.258 -12.992  1.00  0.00
ATOM    576  C   GLU A  34       0.509 -13.676 -13.547  1.00  0.00
ATOM    577  O   GLU A  34       0.688 -14.660 -12.830  1.00  0.00
ATOM    578  CB  GLU A  34       1.992 -11.672 -13.519  1.00  0.00
ATOM    579  CG  GLU A  34       3.196 -12.532 -13.214  1.00  0.00
ATOM    580  CD  GLU A  34       4.505 -11.774 -13.176  1.00  0.00
ATOM    581  OE1 GLU A  34       4.562 -10.617 -13.677  1.00  0.00
ATOM    582  OE2 GLU A  34       5.499 -12.358 -12.641  1.00  0.00
ATOM    583  H   GLU A  34       1.522 -11.883 -11.163  1.00  0.00
ATOM    584  HA  GLU A  34      -0.178 -11.646 -13.323  1.00  0.00
ATOM    585  HB2 GLU A  34       1.915 -11.536 -14.608  1.00  0.00
ATOM    586  HB3 GLU A  34       2.143 -10.674 -13.079  1.00  0.00
ATOM    587  HG2 GLU A  34       3.043 -13.027 -12.243  1.00  0.00
ATOM    588  HG3 GLU A  34       3.266 -13.327 -13.972  1.00  0.00
ATOM    589  N   GLU A  35       0.158 -13.771 -14.829  1.00  0.00
ATOM    590  CA  GLU A  35      -0.219 -15.023 -15.431  1.00  0.00
ATOM    591  C   GLU A  35       0.859 -16.086 -15.204  1.00  0.00
ATOM    592  O   GLU A  35       2.025 -15.874 -15.507  1.00  0.00
ATOM    593  CB  GLU A  35      -0.517 -14.851 -16.927  1.00  0.00
ATOM    594  CG  GLU A  35      -1.880 -14.233 -17.147  1.00  0.00
ATOM    595  CD  GLU A  35      -3.073 -15.084 -16.776  1.00  0.00
ATOM    596  OE1 GLU A  35      -2.950 -16.290 -16.448  1.00  0.00
ATOM    597  OE2 GLU A  35      -4.182 -14.459 -16.812  1.00  0.00
ATOM    598  H   GLU A  35       0.131 -12.992 -15.456  1.00  0.00
ATOM    599  HA  GLU A  35      -1.143 -15.366 -14.943  1.00  0.00
ATOM    600  HB2 GLU A  35       0.255 -14.218 -17.387  1.00  0.00
ATOM    601  HB3 GLU A  35      -0.470 -15.830 -17.428  1.00  0.00
ATOM    602  HG2 GLU A  35      -1.932 -13.298 -16.570  1.00  0.00
ATOM    603  HG3 GLU A  35      -1.968 -13.961 -18.210  1.00  0.00
ATOM    604  N   MET A  36       0.393 -17.226 -14.695  1.00  0.00
ATOM    605  CA  MET A  36       1.205 -18.402 -14.432  1.00  0.00
ATOM    606  C   MET A  36       0.263 -19.583 -14.279  1.00  0.00
ATOM    607  O   MET A  36      -0.920 -19.401 -14.010  1.00  0.00
ATOM    608  CB  MET A  36       2.071 -18.181 -13.184  1.00  0.00
ATOM    609  CG  MET A  36       1.291 -18.185 -11.881  1.00  0.00
ATOM    610  SD  MET A  36       2.324 -18.128 -10.420  1.00  0.00
ATOM    611  CE  MET A  36       3.116 -19.753 -10.467  1.00  0.00
ATOM    612  H   MET A  36      -0.569 -17.352 -14.454  1.00  0.00
ATOM    613  HA  MET A  36       1.900 -18.601 -15.261  1.00  0.00
ATOM    614  HB2 MET A  36       2.840 -18.966 -13.141  1.00  0.00
ATOM    615  HB3 MET A  36       2.597 -17.220 -13.282  1.00  0.00
ATOM    616  HG2 MET A  36       0.609 -17.322 -11.870  1.00  0.00
ATOM    617  HG3 MET A  36       0.666 -19.088 -11.841  1.00  0.00
ATOM    618  HE1 MET A  36       2.923 -20.283  -9.523  1.00  0.00
ATOM    619  HE2 MET A  36       2.708 -20.336 -11.305  1.00  0.00
ATOM    620  HE3 MET A  36       4.201 -19.628 -10.601  1.00  0.00
ATOM    621  N   SER A  37       0.795 -20.789 -14.406  1.00  0.00
ATOM    622  CA  SER A  37       0.056 -21.996 -14.097  1.00  0.00
ATOM    623  C   SER A  37       0.092 -22.332 -12.626  1.00  0.00
ATOM    624  O   SER A  37       1.130 -22.203 -11.984  1.00  0.00
ATOM    625  CB  SER A  37       0.713 -23.152 -14.871  1.00  0.00
ATOM    626  OG  SER A  37       0.473 -22.898 -16.223  1.00  0.00
ATOM    627  H   SER A  37       1.731 -20.951 -14.719  1.00  0.00
ATOM    628  HA  SER A  37      -0.996 -21.843 -14.380  1.00  0.00
ATOM    629  HB2 SER A  37       1.793 -23.200 -14.666  1.00  0.00
ATOM    630  HB3 SER A  37       0.285 -24.120 -14.571  1.00  0.00
ATOM    631  HG  SER A  37      -0.329 -23.415 -16.523  1.00  0.00
ATOM    632  N   LEU A  38      -1.034 -22.779 -12.080  1.00  0.00
ATOM    633  CA  LEU A  38      -1.139 -23.317 -10.734  1.00  0.00
ATOM    634  C   LEU A  38      -1.976 -24.584 -10.778  1.00  0.00
ATOM    635  O   LEU A  38      -2.819 -24.713 -11.663  1.00  0.00
ATOM    636  CB  LEU A  38      -1.785 -22.311  -9.781  1.00  0.00
ATOM    637  CG  LEU A  38      -0.917 -21.119  -9.399  1.00  0.00
ATOM    638  CD1 LEU A  38      -1.644 -20.132  -8.489  1.00  0.00
ATOM    639  CD2 LEU A  38       0.356 -21.541  -8.664  1.00  0.00
ATOM    640  H   LEU A  38      -1.906 -22.777 -12.569  1.00  0.00
ATOM    641  HA  LEU A  38      -0.126 -23.534 -10.361  1.00  0.00
ATOM    642  HB2 LEU A  38      -2.709 -21.936 -10.243  1.00  0.00
ATOM    643  HB3 LEU A  38      -2.076 -22.840  -8.861  1.00  0.00
ATOM    644  HG  LEU A  38      -0.668 -20.641 -10.358  1.00  0.00
ATOM    645 1HD1 LEU A  38      -0.974 -19.294  -8.245  1.00  0.00
ATOM    646 2HD1 LEU A  38      -2.537 -19.748  -9.003  1.00  0.00
ATOM    647 3HD1 LEU A  38      -1.945 -20.640  -7.561  1.00  0.00
ATOM    648 1HD2 LEU A  38       0.947 -20.649  -8.411  1.00  0.00
ATOM    649 2HD2 LEU A  38       0.088 -22.076  -7.742  1.00  0.00
ATOM    650 3HD2 LEU A  38       0.952 -22.203  -9.311  1.00  0.00
ATOM    651  N   PRO A  39      -1.723 -25.518  -9.866  1.00  0.00
ATOM    652  CA  PRO A  39      -2.488 -26.759  -9.816  1.00  0.00
ATOM    653  C   PRO A  39      -3.852 -26.583  -9.172  1.00  0.00
ATOM    654  O   PRO A  39      -4.047 -25.638  -8.435  1.00  0.00
ATOM    655  CB  PRO A  39      -1.608 -27.650  -8.918  1.00  0.00
ATOM    656  CG  PRO A  39      -0.759 -26.711  -8.109  1.00  0.00
ATOM    657  CD  PRO A  39      -0.622 -25.432  -8.880  1.00  0.00
ATOM    658  HA  PRO A  39      -2.691 -27.160 -10.820  1.00  0.00
ATOM    659  HB2 PRO A  39      -2.226 -28.283  -8.265  1.00  0.00
ATOM    660  HB3 PRO A  39      -0.983 -28.324  -9.522  1.00  0.00
ATOM    661  HG2 PRO A  39      -1.222 -26.521  -7.129  1.00  0.00
ATOM    662  HG3 PRO A  39       0.230 -27.153  -7.918  1.00  0.00
ATOM    663  HD2 PRO A  39      -0.725 -24.551  -8.230  1.00  0.00
ATOM    664  HD3 PRO A  39       0.360 -25.356  -9.371  1.00  0.00
ATOM    665  N   GLY A  40      -4.734 -27.534  -9.457  1.00  0.00
ATOM    666  CA  GLY A  40      -6.036 -27.662  -8.878  1.00  0.00
ATOM    667  C   GLY A  40      -7.104 -26.895  -9.617  1.00  0.00
ATOM    668  O   GLY A  40      -6.930 -26.303 -10.683  1.00  0.00
ATOM    669  H   GLY A  40      -4.538 -28.253 -10.123  1.00  0.00
ATOM    670  HA2 GLY A  40      -6.313 -28.727  -8.852  1.00  0.00
ATOM    671  HA3 GLY A  40      -6.001 -27.313  -7.836  1.00  0.00
ATOM    672  N   ARG A  41      -8.270 -26.882  -9.004  1.00  0.00
ATOM    673  CA  ARG A  41      -9.432 -26.248  -9.602  1.00  0.00
ATOM    674  C   ARG A  41      -9.338 -24.744  -9.362  1.00  0.00
ATOM    675  O   ARG A  41      -8.637 -24.246  -8.506  1.00  0.00
ATOM    676  CB  ARG A  41     -10.716 -26.848  -9.081  1.00  0.00
ATOM    677  CG  ARG A  41     -10.929 -28.284  -9.549  1.00  0.00
ATOM    678  CD  ARG A  41     -12.141 -28.490 -10.451  1.00  0.00
ATOM    679  NE  ARG A  41     -11.907 -28.022 -11.805  1.00  0.00
ATOM    680  CZ  ARG A  41     -12.618 -28.032 -12.909  1.00  0.00
ATOM    681  NH1 ARG A  41     -13.842 -28.558 -12.938  1.00  0.00
ATOM    682  NH2 ARG A  41     -12.105 -27.501 -14.022  1.00  0.00
ATOM    683  H   ARG A  41      -8.437 -27.296  -8.109  1.00  0.00
ATOM    684  HA  ARG A  41      -9.445 -26.427 -10.687  1.00  0.00
ATOM    685  HB2 ARG A  41     -10.707 -26.824  -7.981  1.00  0.00
ATOM    686  HB3 ARG A  41     -11.565 -26.231  -9.410  1.00  0.00
ATOM    687  HG2 ARG A  41     -10.029 -28.616 -10.087  1.00  0.00
ATOM    688  HG3 ARG A  41     -11.033 -28.931  -8.666  1.00  0.00
ATOM    689  HD2 ARG A  41     -12.399 -29.559 -10.475  1.00  0.00
ATOM    690  HD3 ARG A  41     -13.005 -27.960 -10.026  1.00  0.00
ATOM    691  HE  ARG A  41     -11.009 -27.599 -11.923  1.00  0.00
ATOM    692 1HH1 ARG A  41     -14.236 -28.954 -12.109  1.00  0.00
ATOM    693 2HH1 ARG A  41     -14.367 -28.555 -13.789  1.00  0.00
ATOM    694 1HH2 ARG A  41     -11.189 -27.102 -14.009  1.00  0.00
ATOM    695 2HH2 ARG A  41     -12.638 -27.504 -14.868  1.00  0.00
ATOM    696  N   TRP A  42     -10.077 -24.006 -10.174  1.00  0.00
ATOM    697  CA  TRP A  42     -10.144 -22.561 -10.049  1.00  0.00
ATOM    698  C   TRP A  42     -11.564 -22.112 -10.434  1.00  0.00
ATOM    699  O   TRP A  42     -12.300 -22.823 -11.088  1.00  0.00
ATOM    700  CB  TRP A  42      -9.096 -21.857 -10.892  1.00  0.00
ATOM    701  CG  TRP A  42      -9.243 -22.115 -12.356  1.00  0.00
ATOM    702  CD1 TRP A  42      -8.619 -23.108 -13.031  1.00  0.00
ATOM    703  CD2 TRP A  42     -10.049 -21.403 -13.310  1.00  0.00
ATOM    704  NE1 TRP A  42      -8.967 -23.071 -14.351  1.00  0.00
ATOM    705  CE2 TRP A  42      -9.851 -22.031 -14.557  1.00  0.00
ATOM    706  CE3 TRP A  42     -10.903 -20.308 -13.258  1.00  0.00
ATOM    707  CZ2 TRP A  42     -10.480 -21.603 -15.733  1.00  0.00
ATOM    708  CZ3 TRP A  42     -11.534 -19.872 -14.405  1.00  0.00
ATOM    709  CH2 TRP A  42     -11.319 -20.515 -15.624  1.00  0.00
ATOM    710  H   TRP A  42     -10.631 -24.382 -10.916  1.00  0.00
ATOM    711  HA  TRP A  42      -9.927 -22.280  -9.007  1.00  0.00
ATOM    712  HB2 TRP A  42      -9.157 -20.774 -10.710  1.00  0.00
ATOM    713  HB3 TRP A  42      -8.097 -22.182 -10.569  1.00  0.00
ATOM    714  HD1 TRP A  42      -7.931 -23.839 -12.581  1.00  0.00
ATOM    715  HE1 TRP A  42      -8.635 -23.698 -15.055  1.00  0.00
ATOM    716  HE3 TRP A  42     -11.075 -19.789 -12.304  1.00  0.00
ATOM    717  HZ2 TRP A  42     -10.313 -22.110 -16.695  1.00  0.00
ATOM    718  HZ3 TRP A  42     -12.214 -19.009 -14.357  1.00  0.00
ATOM    719  HH2 TRP A  42     -11.832 -20.142 -16.522  1.00  0.00
ATOM    720  N   LYS A  43     -11.879 -20.896 -10.023  1.00  0.00
ATOM    721  CA  LYS A  43     -13.118 -20.268 -10.390  1.00  0.00
ATOM    722  C   LYS A  43     -12.866 -18.801 -10.666  1.00  0.00
ATOM    723  O   LYS A  43     -11.950 -18.216 -10.111  1.00  0.00
ATOM    724  CB  LYS A  43     -14.163 -20.411  -9.319  1.00  0.00
ATOM    725  CG  LYS A  43     -13.868 -19.811  -7.991  1.00  0.00
ATOM    726  CD  LYS A  43     -14.976 -20.217  -6.995  1.00  0.00
ATOM    727  CE  LYS A  43     -14.656 -19.675  -5.620  1.00  0.00
ATOM    728  NZ  LYS A  43     -15.721 -19.911  -4.619  1.00  0.00
ATOM    729  H   LYS A  43     -11.292 -20.335  -9.439  1.00  0.00
ATOM    730  HA  LYS A  43     -13.501 -20.769 -11.292  1.00  0.00
ATOM    731  HB2 LYS A  43     -15.096 -19.966  -9.693  1.00  0.00
ATOM    732  HB3 LYS A  43     -14.355 -21.484  -9.173  1.00  0.00
ATOM    733  HG2 LYS A  43     -12.888 -20.155  -7.628  1.00  0.00
ATOM    734  HG3 LYS A  43     -13.815 -18.715  -8.073  1.00  0.00
ATOM    735  HD2 LYS A  43     -15.948 -19.829  -7.335  1.00  0.00
ATOM    736  HD3 LYS A  43     -15.063 -21.313  -6.956  1.00  0.00
ATOM    737  HE2 LYS A  43     -13.723 -20.135  -5.263  1.00  0.00
ATOM    738  HE3 LYS A  43     -14.472 -18.593  -5.696  1.00  0.00
ATOM    739  HZ1 LYS A  43     -15.443 -19.527  -3.738  1.00  0.00
ATOM    740  HZ2 LYS A  43     -16.567 -19.471  -4.921  1.00  0.00
ATOM    741  HZ3 LYS A  43     -15.875 -20.894  -4.520  1.00  0.00
ATOM    742  N   PRO A  44     -13.657 -18.205 -11.542  1.00  0.00
ATOM    743  CA  PRO A  44     -13.406 -16.810 -11.892  1.00  0.00
ATOM    744  C   PRO A  44     -13.849 -15.868 -10.785  1.00  0.00
ATOM    745  O   PRO A  44     -14.769 -16.099  -9.971  1.00  0.00
ATOM    746  CB  PRO A  44     -14.274 -16.629 -13.135  1.00  0.00
ATOM    747  CG  PRO A  44     -15.381 -17.613 -12.976  1.00  0.00
ATOM    748  CD  PRO A  44     -14.778 -18.801 -12.300  1.00  0.00
ATOM    749  HA  PRO A  44     -12.340 -16.587 -12.052  1.00  0.00
ATOM    750  HB2 PRO A  44     -14.662 -15.601 -13.204  1.00  0.00
ATOM    751  HB3 PRO A  44     -13.701 -16.818 -14.054  1.00  0.00
ATOM    752  HG2 PRO A  44     -16.201 -17.192 -12.377  1.00  0.00
ATOM    753  HG3 PRO A  44     -15.806 -17.890 -13.952  1.00  0.00
ATOM    754  HD2 PRO A  44     -15.498 -19.304 -11.637  1.00  0.00
ATOM    755  HD3 PRO A  44     -14.429 -19.551 -13.024  1.00  0.00
ATOM    756  N   LYS A  45     -13.200 -14.710 -10.758  1.00  0.00
ATOM    757  CA  LYS A  45     -13.468 -13.643  -9.813  1.00  0.00
ATOM    758  C   LYS A  45     -13.224 -12.303 -10.475  1.00  0.00
ATOM    759  O   LYS A  45     -12.326 -12.219 -11.331  1.00  0.00
ATOM    760  CB  LYS A  45     -12.510 -13.813  -8.635  1.00  0.00
ATOM    761  CG  LYS A  45     -12.828 -13.059  -7.371  1.00  0.00
ATOM    762  CD  LYS A  45     -11.766 -13.382  -6.321  1.00  0.00
ATOM    763  CE  LYS A  45     -11.893 -12.451  -5.130  1.00  0.00
ATOM    764  NZ  LYS A  45     -13.220 -12.564  -4.461  1.00  0.00
ATOM    765  H   LYS A  45     -12.467 -14.489 -11.400  1.00  0.00
ATOM    766  HA  LYS A  45     -14.512 -13.684  -9.472  1.00  0.00
ATOM    767  HB2 LYS A  45     -12.460 -14.884  -8.389  1.00  0.00
ATOM    768  HB3 LYS A  45     -11.505 -13.511  -8.968  1.00  0.00
ATOM    769  HG2 LYS A  45     -12.850 -11.977  -7.569  1.00  0.00
ATOM    770  HG3 LYS A  45     -13.826 -13.339  -7.002  1.00  0.00
ATOM    771  HD2 LYS A  45     -11.874 -14.426  -5.991  1.00  0.00
ATOM    772  HD3 LYS A  45     -10.763 -13.287  -6.764  1.00  0.00
ATOM    773  HE2 LYS A  45     -11.097 -12.677  -4.404  1.00  0.00
ATOM    774  HE3 LYS A  45     -11.739 -11.413  -5.461  1.00  0.00
ATOM    775  HZ1 LYS A  45     -13.234 -11.983  -3.646  1.00  0.00
ATOM    776  HZ2 LYS A  45     -13.938 -12.272  -5.092  1.00  0.00
ATOM    777  HZ3 LYS A  45     -13.378 -13.515  -4.193  1.00  0.00
ATOM    778  N   MET A  46     -13.968 -11.271 -10.108  1.00  0.00
ATOM    779  CA  MET A  46     -13.676  -9.913 -10.472  1.00  0.00
ATOM    780  C   MET A  46     -13.156  -9.187  -9.213  1.00  0.00
ATOM    781  O   MET A  46     -13.771  -9.237  -8.153  1.00  0.00
ATOM    782  CB  MET A  46     -14.902  -9.211 -10.994  1.00  0.00
ATOM    783  CG  MET A  46     -15.496  -9.727 -12.303  1.00  0.00
ATOM    784  SD  MET A  46     -14.385  -9.538 -13.685  1.00  0.00
ATOM    785  CE  MET A  46     -14.648  -7.822 -14.090  1.00  0.00
ATOM    786  H   MET A  46     -14.791 -11.366  -9.548  1.00  0.00
ATOM    787  HA  MET A  46     -12.922  -9.903 -11.273  1.00  0.00
ATOM    788  HB2 MET A  46     -15.681  -9.266 -10.221  1.00  0.00
ATOM    789  HB3 MET A  46     -14.655  -8.147 -11.127  1.00  0.00
ATOM    790  HG2 MET A  46     -15.755 -10.790 -12.189  1.00  0.00
ATOM    791  HG3 MET A  46     -16.431  -9.188 -12.514  1.00  0.00
ATOM    792  HE1 MET A  46     -14.881  -7.729 -15.162  1.00  0.00
ATOM    793  HE2 MET A  46     -15.489  -7.429 -13.498  1.00  0.00
ATOM    794  HE3 MET A  46     -13.738  -7.247 -13.861  1.00  0.00
ATOM    795  N   ILE A  47     -12.046  -8.506  -9.352  1.00  0.00
ATOM    796  CA  ILE A  47     -11.482  -7.745  -8.251  1.00  0.00
ATOM    797  C   ILE A  47     -11.260  -6.314  -8.714  1.00  0.00
ATOM    798  O   ILE A  47     -10.931  -6.049  -9.873  1.00  0.00
ATOM    799  CB  ILE A  47     -10.183  -8.385  -7.758  1.00  0.00
ATOM    800  CG1 ILE A  47      -9.072  -8.436  -8.782  1.00  0.00
ATOM    801  CG2 ILE A  47     -10.511  -9.760  -7.222  1.00  0.00
ATOM    802  CD1 ILE A  47      -7.765  -8.981  -8.224  1.00  0.00
ATOM    803  H   ILE A  47     -11.520  -8.461 -10.201  1.00  0.00
ATOM    804  HA  ILE A  47     -12.179  -7.743  -7.400  1.00  0.00
ATOM    805  HB  ILE A  47      -9.777  -7.740  -6.965  1.00  0.00
ATOM    806 2HG1 ILE A  47      -9.391  -9.063  -9.628  1.00  0.00
ATOM    807 3HG1 ILE A  47      -8.901  -7.424  -9.178  1.00  0.00
ATOM    808 1HG2 ILE A  47      -9.590 -10.242  -6.859  1.00  0.00
ATOM    809 2HG2 ILE A  47     -11.227  -9.670  -6.391  1.00  0.00
ATOM    810 3HG2 ILE A  47     -10.953 -10.371  -8.022  1.00  0.00
ATOM    811 1HD1 ILE A  47      -7.003  -8.991  -9.017  1.00  0.00
ATOM    812 2HD1 ILE A  47      -7.424  -8.341  -7.396  1.00  0.00
ATOM    813 3HD1 ILE A  47      -7.922 -10.005  -7.854  1.00  0.00
ATOM    814  N   GLY A  48     -11.459  -5.391  -7.758  1.00  0.00
ATOM    815  CA  GLY A  48     -11.461  -3.979  -8.039  1.00  0.00
ATOM    816  C   GLY A  48     -10.250  -3.244  -7.468  1.00  0.00
ATOM    817  O   GLY A  48      -9.925  -3.405  -6.301  1.00  0.00
ATOM    818  H   GLY A  48     -11.620  -5.615  -6.798  1.00  0.00
ATOM    819  HA2 GLY A  48     -11.491  -3.829  -9.129  1.00  0.00
ATOM    820  HA3 GLY A  48     -12.378  -3.532  -7.629  1.00  0.00
ATOM    821  N   GLY A  49      -9.601  -2.502  -8.335  1.00  0.00
ATOM    822  CA  GLY A  49      -8.431  -1.678  -8.074  1.00  0.00
ATOM    823  C   GLY A  49      -8.819  -0.196  -8.107  1.00  0.00
ATOM    824  O   GLY A  49      -9.996   0.167  -8.310  1.00  0.00
ATOM    825  H   GLY A  49      -9.887  -2.451  -9.292  1.00  0.00
ATOM    826  HA2 GLY A  49      -8.004  -1.932  -7.093  1.00  0.00
ATOM    827  HA3 GLY A  49      -7.654  -1.880  -8.826  1.00  0.00
ATOM    828  N   ILE A  50      -7.874   0.689  -7.932  1.00  0.00
ATOM    829  CA  ILE A  50      -8.179   2.099  -8.094  1.00  0.00
ATOM    830  C   ILE A  50      -8.640   2.406  -9.478  1.00  0.00
ATOM    831  O   ILE A  50      -9.372   3.390  -9.639  1.00  0.00
ATOM    832  CB  ILE A  50      -6.977   2.994  -7.709  1.00  0.00
ATOM    833  CG1 ILE A  50      -5.703   2.756  -8.520  1.00  0.00
ATOM    834  CG2 ILE A  50      -6.730   2.871  -6.206  1.00  0.00
ATOM    835  CD1 ILE A  50      -4.720   3.913  -8.327  1.00  0.00
ATOM    836  H   ILE A  50      -6.927   0.478  -7.689  1.00  0.00
ATOM    837  HA  ILE A  50      -9.004   2.327  -7.403  1.00  0.00
ATOM    838  HB  ILE A  50      -7.253   4.027  -7.968  1.00  0.00
ATOM    839 2HG1 ILE A  50      -5.232   1.812  -8.207  1.00  0.00
ATOM    840 3HG1 ILE A  50      -5.954   2.654  -9.586  1.00  0.00
ATOM    841 1HG2 ILE A  50      -5.876   3.503  -5.921  1.00  0.00
ATOM    842 2HG2 ILE A  50      -7.627   3.197  -5.659  1.00  0.00
ATOM    843 3HG2 ILE A  50      -6.509   1.823  -5.955  1.00  0.00
ATOM    844 1HD1 ILE A  50      -3.811   3.724  -8.917  1.00  0.00
ATOM    845 2HD1 ILE A  50      -5.187   4.851  -8.663  1.00  0.00
ATOM    846 3HD1 ILE A  50      -4.455   3.996  -7.263  1.00  0.00
ATOM    847  N   GLY A  51      -8.242   1.657 -10.490  1.00  0.00
ATOM    848  CA  GLY A  51      -8.657   2.051 -11.861  1.00  0.00
ATOM    849  C   GLY A  51      -9.811   1.285 -12.458  1.00  0.00
ATOM    850  O   GLY A  51     -10.207   1.514 -13.628  1.00  0.00
ATOM    851  H   GLY A  51      -7.676   0.835 -10.421  1.00  0.00
ATOM    852  HA2 GLY A  51      -8.922   3.119 -11.847  1.00  0.00
ATOM    853  HA3 GLY A  51      -7.790   1.943 -12.529  1.00  0.00
ATOM    854  N   GLY A  52     -10.396   0.371 -11.707  1.00  0.00
ATOM    855  CA  GLY A  52     -11.555  -0.422 -12.101  1.00  0.00
ATOM    856  C   GLY A  52     -11.337  -1.884 -11.788  1.00  0.00
ATOM    857  O   GLY A  52     -10.442  -2.239 -10.997  1.00  0.00
ATOM    858  H   GLY A  52     -10.073   0.153 -10.786  1.00  0.00
ATOM    859  HA2 GLY A  52     -12.451  -0.058 -11.574  1.00  0.00
ATOM    860  HA3 GLY A  52     -11.743  -0.296 -13.179  1.00  0.00
ATOM    861  N   PHE A  53     -12.087  -2.792 -12.337  1.00  0.00
ATOM    862  CA  PHE A  53     -12.044  -4.218 -12.075  1.00  0.00
ATOM    863  C   PHE A  53     -11.344  -5.014 -13.166  1.00  0.00
ATOM    864  O   PHE A  53     -11.430  -4.649 -14.339  1.00  0.00
ATOM    865  CB  PHE A  53     -13.475  -4.730 -11.941  1.00  0.00
ATOM    866  CG  PHE A  53     -14.157  -4.334 -10.642  1.00  0.00
ATOM    867  CD1 PHE A  53     -14.671  -3.050 -10.512  1.00  0.00
ATOM    868  CD2 PHE A  53     -14.268  -5.268  -9.622  1.00  0.00
ATOM    869  CE1 PHE A  53     -15.287  -2.706  -9.324  1.00  0.00
ATOM    870  CE2 PHE A  53     -14.870  -4.908  -8.432  1.00  0.00
ATOM    871  CZ  PHE A  53     -15.384  -3.631  -8.292  1.00  0.00
ATOM    872  H   PHE A  53     -12.782  -2.554 -13.014  1.00  0.00
ATOM    873  HA  PHE A  53     -11.466  -4.360 -11.151  1.00  0.00
ATOM    874  HB2 PHE A  53     -14.070  -4.351 -12.785  1.00  0.00
ATOM    875  HB3 PHE A  53     -13.468  -5.827 -12.019  1.00  0.00
ATOM    876  HD1 PHE A  53     -14.590  -2.325 -11.336  1.00  0.00
ATOM    877  HD2 PHE A  53     -13.880  -6.288  -9.761  1.00  0.00
ATOM    878  HE1 PHE A  53     -15.703  -1.695  -9.195  1.00  0.00
ATOM    879  HE2 PHE A  53     -14.939  -5.629  -7.604  1.00  0.00
ATOM    880  HZ  PHE A  53     -15.875  -3.344  -7.351  1.00  0.00
ATOM    881  N   ILE A  54     -10.683  -6.085 -12.710  1.00  0.00
ATOM    882  CA  ILE A  54     -10.100  -7.054 -13.621  1.00  0.00
ATOM    883  C   ILE A  54     -10.617  -8.456 -13.265  1.00  0.00
ATOM    884  O   ILE A  54     -10.979  -8.757 -12.149  1.00  0.00
ATOM    885  CB  ILE A  54      -8.547  -7.081 -13.592  1.00  0.00
ATOM    886  CG1 ILE A  54      -7.962  -7.501 -12.244  1.00  0.00
ATOM    887  CG2 ILE A  54      -7.967  -5.763 -14.061  1.00  0.00
ATOM    888  CD1 ILE A  54      -6.470  -7.721 -12.265  1.00  0.00
ATOM    889  H   ILE A  54     -10.547  -6.291 -11.741  1.00  0.00
ATOM    890  HA  ILE A  54     -10.401  -6.750 -14.634  1.00  0.00
ATOM    891  HB  ILE A  54      -8.248  -7.867 -14.302  1.00  0.00
ATOM    892 2HG1 ILE A  54      -8.198  -6.728 -11.497  1.00  0.00
ATOM    893 3HG1 ILE A  54      -8.454  -8.428 -11.914  1.00  0.00
ATOM    894 1HG2 ILE A  54      -6.868  -5.814 -14.029  1.00  0.00
ATOM    895 2HG2 ILE A  54      -8.294  -5.563 -15.092  1.00  0.00
ATOM    896 3HG2 ILE A  54      -8.315  -4.954 -13.402  1.00  0.00
ATOM    897 1HD1 ILE A  54      -6.128  -8.019 -11.262  1.00  0.00
ATOM    898 2HD1 ILE A  54      -6.226  -8.515 -12.986  1.00  0.00
ATOM    899 3HD1 ILE A  54      -5.965  -6.789 -12.562  1.00  0.00
ATOM    900  N   LYS A  55     -10.635  -9.302 -14.307  1.00  0.00
ATOM    901  CA  LYS A  55     -10.995 -10.706 -14.161  1.00  0.00
ATOM    902  C   LYS A  55      -9.763 -11.564 -13.887  1.00  0.00
ATOM    903  O   LYS A  55      -8.779 -11.467 -14.561  1.00  0.00
ATOM    904  CB  LYS A  55     -11.730 -11.198 -15.397  1.00  0.00
ATOM    905  CG  LYS A  55     -12.373 -12.578 -15.195  1.00  0.00
ATOM    906  CD  LYS A  55     -13.152 -12.977 -16.444  1.00  0.00
ATOM    907  CE  LYS A  55     -13.823 -14.316 -16.337  1.00  0.00
ATOM    908  NZ  LYS A  55     -14.360 -14.613 -17.705  1.00  0.00
ATOM    909  H   LYS A  55     -10.407  -9.033 -15.243  1.00  0.00
ATOM    910  HA  LYS A  55     -11.668 -10.799 -13.296  1.00  0.00
ATOM    911  HB2 LYS A  55     -12.511 -10.471 -15.667  1.00  0.00
ATOM    912  HB3 LYS A  55     -11.028 -11.245 -16.242  1.00  0.00
ATOM    913  HG2 LYS A  55     -11.595 -13.327 -14.983  1.00  0.00
ATOM    914  HG3 LYS A  55     -13.045 -12.556 -14.325  1.00  0.00
ATOM    915  HD2 LYS A  55     -13.914 -12.211 -16.651  1.00  0.00
ATOM    916  HD3 LYS A  55     -12.466 -12.990 -17.305  1.00  0.00
ATOM    917  HE2 LYS A  55     -13.111 -15.090 -16.016  1.00  0.00
ATOM    918  HE3 LYS A  55     -14.633 -14.293 -15.592  1.00  0.00
ATOM    919  HZ1 LYS A  55     -14.822 -15.500 -17.696  1.00  0.00
ATOM    920  HZ2 LYS A  55     -15.011 -13.901 -17.971  1.00  0.00
ATOM    921  HZ3 LYS A  55     -13.606 -14.637 -18.361  1.00  0.00
ATOM    922  N   VAL A  56      -9.880 -12.399 -12.833  1.00  0.00
ATOM    923  CA  VAL A  56      -8.823 -13.272 -12.411  1.00  0.00
ATOM    924  C   VAL A  56      -9.356 -14.695 -12.225  1.00  0.00
ATOM    925  O   VAL A  56     -10.555 -14.941 -12.139  1.00  0.00
ATOM    926  CB  VAL A  56      -8.157 -12.813 -11.102  1.00  0.00
ATOM    927  CG1 VAL A  56      -7.568 -11.437 -11.254  1.00  0.00
ATOM    928  CG2 VAL A  56      -9.184 -12.807  -9.962  1.00  0.00
ATOM    929  H   VAL A  56     -10.708 -12.468 -12.275  1.00  0.00
ATOM    930  HA  VAL A  56      -8.060 -13.245 -13.204  1.00  0.00
ATOM    931  HB  VAL A  56      -7.348 -13.519 -10.866  1.00  0.00
ATOM    932 1HG1 VAL A  56      -7.099 -11.131 -10.307  1.00  0.00
ATOM    933 2HG1 VAL A  56      -6.810 -11.448 -12.052  1.00  0.00
ATOM    934 3HG1 VAL A  56      -8.363 -10.724 -11.515  1.00  0.00
ATOM    935 1HG2 VAL A  56      -8.697 -12.478  -9.032  1.00  0.00
ATOM    936 2HG2 VAL A  56     -10.004 -12.117 -10.211  1.00  0.00
ATOM    937 3HG2 VAL A  56      -9.587 -13.822  -9.826  1.00  0.00
ATOM    938  N   ARG A  57      -8.441 -15.635 -12.125  1.00  0.00
ATOM    939  CA  ARG A  57      -8.715 -17.002 -11.715  1.00  0.00
ATOM    940  C   ARG A  57      -8.335 -17.172 -10.243  1.00  0.00
ATOM    941  O   ARG A  57      -7.214 -16.834  -9.849  1.00  0.00
ATOM    942  CB  ARG A  57      -7.919 -18.012 -12.555  1.00  0.00
ATOM    943  CG  ARG A  57      -8.149 -18.010 -14.028  1.00  0.00
ATOM    944  CD  ARG A  57      -7.548 -19.162 -14.789  1.00  0.00
ATOM    945  NE  ARG A  57      -6.116 -19.396 -14.608  1.00  0.00
ATOM    946  CZ  ARG A  57      -4.904 -18.992 -14.932  1.00  0.00
ATOM    947  NH1 ARG A  57      -4.735 -17.942 -15.728  1.00  0.00
ATOM    948  NH2 ARG A  57      -3.775 -19.597 -14.483  1.00  0.00
ATOM    949  H   ARG A  57      -7.475 -15.470 -12.327  1.00  0.00
ATOM    950  HA  ARG A  57      -9.788 -17.197 -11.864  1.00  0.00
ATOM    951  HB2 ARG A  57      -6.849 -17.833 -12.378  1.00  0.00
ATOM    952  HB3 ARG A  57      -8.143 -19.020 -12.177  1.00  0.00
ATOM    953  HG2 ARG A  57      -9.234 -18.002 -14.210  1.00  0.00
ATOM    954  HG3 ARG A  57      -7.747 -17.073 -14.441  1.00  0.00
ATOM    955  HD2 ARG A  57      -8.084 -20.079 -14.502  1.00  0.00
ATOM    956  HD3 ARG A  57      -7.738 -19.001 -15.860  1.00  0.00
ATOM    957  HE  ARG A  57      -6.016 -20.176 -13.990  1.00  0.00
ATOM    958 1HH1 ARG A  57      -5.530 -17.452 -16.085  1.00  0.00
ATOM    959 2HH1 ARG A  57      -3.813 -17.641 -15.969  1.00  0.00
ATOM    960 1HH2 ARG A  57      -3.840 -20.390 -13.877  1.00  0.00
ATOM    961 2HH2 ARG A  57      -2.878 -19.251 -14.760  1.00  0.00
ATOM    962  N   GLN A  58      -9.237 -17.736  -9.467  1.00  0.00
ATOM    963  CA  GLN A  58      -9.022 -17.969  -8.051  1.00  0.00
ATOM    964  C   GLN A  58      -8.644 -19.414  -7.771  1.00  0.00
ATOM    965  O   GLN A  58      -9.459 -20.327  -8.064  1.00  0.00
ATOM    966  CB  GLN A  58     -10.302 -17.659  -7.269  1.00  0.00
ATOM    967  CG  GLN A  58     -10.173 -17.946  -5.788  1.00  0.00
ATOM    968  CD  GLN A  58     -11.411 -17.627  -5.000  1.00  0.00
ATOM    969  OE1 GLN A  58     -12.213 -16.758  -5.365  1.00  0.00
ATOM    970  NE2 GLN A  58     -11.571 -18.310  -3.895  1.00  0.00
ATOM    971  H   GLN A  58     -10.129 -18.043  -9.796  1.00  0.00
ATOM    972  HA  GLN A  58      -8.199 -17.311  -7.737  1.00  0.00
ATOM    973  HB2 GLN A  58     -10.564 -16.600  -7.410  1.00  0.00
ATOM    974  HB3 GLN A  58     -11.131 -18.254  -7.681  1.00  0.00
ATOM    975  HG2 GLN A  58      -9.925 -19.009  -5.650  1.00  0.00
ATOM    976  HG3 GLN A  58      -9.331 -17.366  -5.383  1.00  0.00
ATOM    977 1HE2 GLN A  58     -12.363 -18.138  -3.311  1.00  0.00
ATOM    978 2HE2 GLN A  58     -10.900 -19.004  -3.636  1.00  0.00
ATOM    979  N   TYR A  59      -7.460 -19.634  -7.232  1.00  0.00
ATOM    980  CA  TYR A  59      -6.957 -20.955  -6.833  1.00  0.00
ATOM    981  C   TYR A  59      -6.845 -20.991  -5.329  1.00  0.00
ATOM    982  O   TYR A  59      -6.357 -20.029  -4.724  1.00  0.00
ATOM    983  CB  TYR A  59      -5.565 -21.184  -7.424  1.00  0.00
ATOM    984  CG  TYR A  59      -5.498 -21.309  -8.918  1.00  0.00
ATOM    985  CD1 TYR A  59      -5.363 -20.189  -9.731  1.00  0.00
ATOM    986  CD2 TYR A  59      -5.563 -22.553  -9.550  1.00  0.00
ATOM    987  CE1 TYR A  59      -5.303 -20.310 -11.100  1.00  0.00
ATOM    988  CE2 TYR A  59      -5.491 -22.708 -10.916  1.00  0.00
ATOM    989  CZ  TYR A  59      -5.363 -21.554 -11.694  1.00  0.00
ATOM    990  OH  TYR A  59      -5.282 -21.640 -13.062  1.00  0.00
ATOM    991  H   TYR A  59      -6.808 -18.898  -7.052  1.00  0.00
ATOM    992  HA  TYR A  59      -7.646 -21.733  -7.195  1.00  0.00
ATOM    993  HB2 TYR A  59      -4.917 -20.350  -7.117  1.00  0.00
ATOM    994  HB3 TYR A  59      -5.146 -22.099  -6.980  1.00  0.00
ATOM    995  HD1 TYR A  59      -5.304 -19.191  -9.272  1.00  0.00
ATOM    996  HD2 TYR A  59      -5.677 -23.452  -8.926  1.00  0.00
ATOM    997  HE1 TYR A  59      -5.207 -19.410 -11.725  1.00  0.00
ATOM    998  HE2 TYR A  59      -5.533 -23.705 -11.379  1.00  0.00
ATOM    999  HH  TYR A  59      -6.130 -22.028 -13.423  1.00  0.00
ATOM   1000  N   ASP A  60      -7.329 -22.056  -4.701  1.00  0.00
ATOM   1001  CA  ASP A  60      -7.298 -22.113  -3.257  1.00  0.00
ATOM   1002  C   ASP A  60      -6.194 -23.080  -2.791  1.00  0.00
ATOM   1003  O   ASP A  60      -5.702 -23.911  -3.563  1.00  0.00
ATOM   1004  CB  ASP A  60      -8.671 -22.539  -2.733  1.00  0.00
ATOM   1005  CG  ASP A  60      -9.769 -21.554  -3.102  1.00  0.00
ATOM   1006  OD1 ASP A  60     -10.864 -21.966  -3.532  1.00  0.00
ATOM   1007  OD2 ASP A  60      -9.569 -20.330  -2.970  1.00  0.00
ATOM   1008  H   ASP A  60      -7.729 -22.854  -5.152  1.00  0.00
ATOM   1009  HA  ASP A  60      -7.065 -21.117  -2.851  1.00  0.00
ATOM   1010  HB2 ASP A  60      -8.922 -23.531  -3.137  1.00  0.00
ATOM   1011  HB3 ASP A  60      -8.627 -22.639  -1.639  1.00  0.00
ATOM   1012  N   GLN A  61      -5.799 -22.906  -1.521  1.00  0.00
ATOM   1013  CA  GLN A  61      -4.836 -23.796  -0.868  1.00  0.00
ATOM   1014  C   GLN A  61      -3.509 -23.852  -1.620  1.00  0.00
ATOM   1015  O   GLN A  61      -2.929 -24.910  -1.869  1.00  0.00
ATOM   1016  CB  GLN A  61      -5.452 -25.208  -0.691  1.00  0.00
ATOM   1017  CG  GLN A  61      -6.489 -25.170   0.456  1.00  0.00
ATOM   1018  CD  GLN A  61      -7.449 -26.332   0.478  1.00  0.00
ATOM   1019  OE1 GLN A  61      -7.062 -27.494   0.365  1.00  0.00
ATOM   1020  NE2 GLN A  61      -8.739 -26.002   0.627  1.00  0.00
ATOM   1021  H   GLN A  61      -6.129 -22.164  -0.937  1.00  0.00
ATOM   1022  HA  GLN A  61      -4.612 -23.385   0.128  1.00  0.00
ATOM   1023  HB2 GLN A  61      -5.933 -25.533  -1.626  1.00  0.00
ATOM   1024  HB3 GLN A  61      -4.663 -25.940  -0.464  1.00  0.00
ATOM   1025  HG2 GLN A  61      -5.952 -25.138   1.416  1.00  0.00
ATOM   1026  HG3 GLN A  61      -7.066 -24.237   0.379  1.00  0.00
ATOM   1027 1HE2 GLN A  61      -9.439 -26.716   0.649  1.00  0.00
ATOM   1028 2HE2 GLN A  61      -9.002 -25.040   0.715  1.00  0.00
ATOM   1029  N   ILE A  62      -2.976 -22.685  -1.983  1.00  0.00
ATOM   1030  CA  ILE A  62      -1.714 -22.581  -2.670  1.00  0.00
ATOM   1031  C   ILE A  62      -0.643 -22.213  -1.669  1.00  0.00
ATOM   1032  O   ILE A  62      -0.800 -21.247  -0.915  1.00  0.00
ATOM   1033  CB  ILE A  62      -1.804 -21.515  -3.795  1.00  0.00
ATOM   1034  CG1 ILE A  62      -2.859 -21.875  -4.837  1.00  0.00
ATOM   1035  CG2 ILE A  62      -0.460 -21.269  -4.416  1.00  0.00
ATOM   1036  CD1 ILE A  62      -2.679 -23.184  -5.572  1.00  0.00
ATOM   1037  H   ILE A  62      -3.413 -21.803  -1.805  1.00  0.00
ATOM   1038  HA  ILE A  62      -1.462 -23.545  -3.136  1.00  0.00
ATOM   1039  HB  ILE A  62      -2.129 -20.571  -3.333  1.00  0.00
ATOM   1040 2HG1 ILE A  62      -3.839 -21.895  -4.338  1.00  0.00
ATOM   1041 3HG1 ILE A  62      -2.895 -21.067  -5.582  1.00  0.00
ATOM   1042 1HG2 ILE A  62      -0.555 -20.511  -5.208  1.00  0.00
ATOM   1043 2HG2 ILE A  62       0.240 -20.910  -3.647  1.00  0.00
ATOM   1044 3HG2 ILE A  62      -0.078 -22.206  -4.849  1.00  0.00
ATOM   1045 1HD1 ILE A  62      -3.503 -23.319  -6.289  1.00  0.00
ATOM   1046 2HD1 ILE A  62      -1.721 -23.172  -6.114  1.00  0.00
ATOM   1047 3HD1 ILE A  62      -2.681 -24.014  -4.850  1.00  0.00
ATOM   1048  N   ILE A  63       0.459 -22.956  -1.715  1.00  0.00
ATOM   1049  CA  ILE A  63       1.598 -22.646  -0.846  1.00  0.00
ATOM   1050  C   ILE A  63       2.501 -21.614  -1.490  1.00  0.00
ATOM   1051  O   ILE A  63       2.769 -21.680  -2.665  1.00  0.00
ATOM   1052  CB  ILE A  63       2.383 -23.920  -0.551  1.00  0.00
ATOM   1053  CG1 ILE A  63       1.500 -24.784   0.351  1.00  0.00
ATOM   1054  CG2 ILE A  63       3.776 -23.700   0.010  1.00  0.00
ATOM   1055  CD1 ILE A  63       2.180 -26.030   0.833  1.00  0.00
ATOM   1056  H   ILE A  63       0.589 -23.745  -2.316  1.00  0.00
ATOM   1057  HA  ILE A  63       1.215 -22.228   0.096  1.00  0.00
ATOM   1058  HB  ILE A  63       2.597 -24.434  -1.499  1.00  0.00
ATOM   1059 2HG1 ILE A  63       1.184 -24.188   1.220  1.00  0.00
ATOM   1060 3HG1 ILE A  63       0.589 -25.061  -0.199  1.00  0.00
ATOM   1061 1HG2 ILE A  63       4.258 -24.673   0.189  1.00  0.00
ATOM   1062 2HG2 ILE A  63       4.374 -23.121  -0.709  1.00  0.00
ATOM   1063 3HG2 ILE A  63       3.707 -23.146   0.958  1.00  0.00
ATOM   1064 1HD1 ILE A  63       1.491 -26.600   1.473  1.00  0.00
ATOM   1065 2HD1 ILE A  63       2.473 -26.646  -0.030  1.00  0.00
ATOM   1066 3HD1 ILE A  63       3.076 -25.760   1.410  1.00  0.00
ATOM   1067  N   ILE A  64       2.935 -20.651  -0.715  1.00  0.00
ATOM   1068  CA  ILE A  64       3.827 -19.608  -1.154  1.00  0.00
ATOM   1069  C   ILE A  64       4.891 -19.422  -0.072  1.00  0.00
ATOM   1070  O   ILE A  64       4.677 -19.601   1.116  1.00  0.00
ATOM   1071  CB  ILE A  64       3.103 -18.267  -1.452  1.00  0.00
ATOM   1072  CG1 ILE A  64       1.986 -18.272  -2.489  1.00  0.00
ATOM   1073  CG2 ILE A  64       4.128 -17.215  -1.866  1.00  0.00
ATOM   1074  CD1 ILE A  64       1.680 -16.914  -3.107  1.00  0.00
ATOM   1075  H   ILE A  64       2.673 -20.571   0.247  1.00  0.00
ATOM   1076  HA  ILE A  64       4.281 -19.911  -2.109  1.00  0.00
ATOM   1077  HB  ILE A  64       2.595 -18.046  -0.502  1.00  0.00
ATOM   1078 2HG1 ILE A  64       2.255 -18.973  -3.293  1.00  0.00
ATOM   1079 3HG1 ILE A  64       1.070 -18.660  -2.019  1.00  0.00
ATOM   1080 1HG2 ILE A  64       3.615 -16.265  -2.077  1.00  0.00
ATOM   1081 2HG2 ILE A  64       4.852 -17.066  -1.050  1.00  0.00
ATOM   1082 3HG2 ILE A  64       4.658 -17.553  -2.769  1.00  0.00
ATOM   1083 1HD1 ILE A  64       0.865 -17.018  -3.839  1.00  0.00
ATOM   1084 2HD1 ILE A  64       1.375 -16.212  -2.317  1.00  0.00
ATOM   1085 3HD1 ILE A  64       2.579 -16.529  -3.611  1.00  0.00
ATOM   1086  N   GLU A  65       6.092 -19.122  -0.495  1.00  0.00
ATOM   1087  CA  GLU A  65       7.158 -18.735   0.429  1.00  0.00
ATOM   1088  C   GLU A  65       7.455 -17.262   0.137  1.00  0.00
ATOM   1089  O   GLU A  65       7.745 -16.936  -0.997  1.00  0.00
ATOM   1090  CB  GLU A  65       8.410 -19.587   0.277  1.00  0.00
ATOM   1091  CG  GLU A  65       9.387 -19.398   1.432  1.00  0.00
ATOM   1092  CD  GLU A  65      10.622 -20.246   1.159  1.00  0.00
ATOM   1093  OE1 GLU A  65      10.612 -21.405   1.587  1.00  0.00
ATOM   1094  OE2 GLU A  65      11.552 -19.720   0.525  1.00  0.00
ATOM   1095  H   GLU A  65       6.364 -19.135  -1.457  1.00  0.00
ATOM   1096  HA  GLU A  65       6.832 -18.891   1.468  1.00  0.00
ATOM   1097  HB2 GLU A  65       8.122 -20.648   0.214  1.00  0.00
ATOM   1098  HB3 GLU A  65       8.911 -19.332  -0.669  1.00  0.00
ATOM   1099  HG2 GLU A  65       9.665 -18.338   1.529  1.00  0.00
ATOM   1100  HG3 GLU A  65       8.921 -19.697   2.382  1.00  0.00
ATOM   1101  N   ILE A  66       7.316 -16.439   1.156  1.00  0.00
ATOM   1102  CA  ILE A  66       7.381 -14.984   1.037  1.00  0.00
ATOM   1103  C   ILE A  66       8.565 -14.512   1.837  1.00  0.00
ATOM   1104  O   ILE A  66       8.504 -14.608   3.069  1.00  0.00
ATOM   1105  CB  ILE A  66       6.072 -14.332   1.521  1.00  0.00
ATOM   1106  CG1 ILE A  66       4.826 -14.812   0.766  1.00  0.00
ATOM   1107  CG2 ILE A  66       6.164 -12.817   1.522  1.00  0.00
ATOM   1108  CD1 ILE A  66       3.516 -14.601   1.505  1.00  0.00
ATOM   1109  H   ILE A  66       7.154 -16.755   2.091  1.00  0.00
ATOM   1110  HA  ILE A  66       7.505 -14.691  -0.015  1.00  0.00
ATOM   1111  HB  ILE A  66       5.945 -14.669   2.559  1.00  0.00
ATOM   1112 2HG1 ILE A  66       4.775 -14.288  -0.200  1.00  0.00
ATOM   1113 3HG1 ILE A  66       4.938 -15.884   0.545  1.00  0.00
ATOM   1114 1HG2 ILE A  66       5.212 -12.391   1.873  1.00  0.00
ATOM   1115 2HG2 ILE A  66       6.976 -12.499   2.193  1.00  0.00
ATOM   1116 3HG2 ILE A  66       6.371 -12.461   0.503  1.00  0.00
ATOM   1117 1HD1 ILE A  66       2.683 -14.973   0.890  1.00  0.00
ATOM   1118 2HD1 ILE A  66       3.540 -15.148   2.459  1.00  0.00
ATOM   1119 3HD1 ILE A  66       3.374 -13.527   1.702  1.00  0.00
ATOM   1120  N   ALA A  67       9.629 -14.045   1.152  1.00  0.00
ATOM   1121  CA  ALA A  67      10.838 -13.658   1.891  1.00  0.00
ATOM   1122  C   ALA A  67      11.266 -14.690   2.920  1.00  0.00
ATOM   1123  O   ALA A  67      11.654 -14.341   4.052  1.00  0.00
ATOM   1124  CB  ALA A  67      10.678 -12.312   2.576  1.00  0.00
ATOM   1125  H   ALA A  67       9.675 -13.934   0.158  1.00  0.00
ATOM   1126  HA  ALA A  67      11.628 -13.588   1.129  1.00  0.00
ATOM   1127  HB1 ALA A  67      11.603 -12.062   3.116  1.00  0.00
ATOM   1128  HB2 ALA A  67      10.474 -11.539   1.821  1.00  0.00
ATOM   1129  HB3 ALA A  67       9.840 -12.360   3.287  1.00  0.00
ATOM   1130  N   GLY A  68      11.153 -15.977   2.533  1.00  0.00
ATOM   1131  CA  GLY A  68      11.605 -17.019   3.470  1.00  0.00
ATOM   1132  C   GLY A  68      10.539 -17.579   4.394  1.00  0.00
ATOM   1133  O   GLY A  68      10.771 -18.540   5.158  1.00  0.00
ATOM   1134  H   GLY A  68      10.788 -16.297   1.659  1.00  0.00
ATOM   1135  HA2 GLY A  68      12.032 -17.849   2.888  1.00  0.00
ATOM   1136  HA3 GLY A  68      12.417 -16.606   4.086  1.00  0.00
ATOM   1137  N   HIS A  69       9.360 -16.987   4.413  1.00  0.00
ATOM   1138  CA  HIS A  69       8.304 -17.417   5.336  1.00  0.00
ATOM   1139  C   HIS A  69       7.212 -18.175   4.608  1.00  0.00
ATOM   1140  O   HIS A  69       6.663 -17.616   3.675  1.00  0.00
ATOM   1141  CB  HIS A  69       7.694 -16.193   6.065  1.00  0.00
ATOM   1142  CG  HIS A  69       8.621 -15.544   7.047  1.00  0.00
ATOM   1143  ND1 HIS A  69       9.759 -14.829   6.806  1.00  0.00
ATOM   1144  CD2 HIS A  69       8.499 -15.571   8.406  1.00  0.00
ATOM   1145  CE1 HIS A  69      10.312 -14.428   7.950  1.00  0.00
ATOM   1146  NE2 HIS A  69       9.552 -14.875   8.946  1.00  0.00
ATOM   1147  H   HIS A  69       9.106 -16.226   3.816  1.00  0.00
ATOM   1148  HA  HIS A  69       8.760 -18.090   6.077  1.00  0.00
ATOM   1149  HB2 HIS A  69       7.389 -15.447   5.316  1.00  0.00
ATOM   1150  HB3 HIS A  69       6.782 -16.510   6.592  1.00  0.00
ATOM   1151  HD2 HIS A  69       7.696 -16.067   8.972  1.00  0.00
ATOM   1152  HE1 HIS A  69      11.232 -13.834   8.053  1.00  0.00
ATOM   1153  HE2 HIS A  69       9.719 -14.728   9.921  1.00  0.00
ATOM   1154  N   LYS A  70       6.826 -19.380   5.023  1.00  0.00
ATOM   1155  CA  LYS A  70       5.857 -20.194   4.306  1.00  0.00
ATOM   1156  C   LYS A  70       4.463 -19.791   4.738  1.00  0.00
ATOM   1157  O   LYS A  70       4.216 -19.494   5.912  1.00  0.00
ATOM   1158  CB  LYS A  70       5.956 -21.694   4.564  1.00  0.00
ATOM   1159  CG  LYS A  70       5.105 -22.586   3.687  1.00  0.00
ATOM   1160  CD  LYS A  70       4.260 -23.639   4.412  1.00  0.00
ATOM   1161  CE  LYS A  70       4.532 -25.061   3.955  1.00  0.00
ATOM   1162  NZ  LYS A  70       3.382 -26.011   3.844  1.00  0.00
ATOM   1163  H   LYS A  70       7.176 -19.811   5.856  1.00  0.00
ATOM   1164  HA  LYS A  70       6.070 -20.016   3.242  1.00  0.00
ATOM   1165  HB2 LYS A  70       7.007 -21.996   4.444  1.00  0.00
ATOM   1166  HB3 LYS A  70       5.685 -21.882   5.613  1.00  0.00
ATOM   1167  HG2 LYS A  70       4.430 -21.948   3.097  1.00  0.00
ATOM   1168  HG3 LYS A  70       5.765 -23.103   2.975  1.00  0.00
ATOM   1169  HD2 LYS A  70       4.450 -23.569   5.493  1.00  0.00
ATOM   1170  HD3 LYS A  70       3.195 -23.412   4.258  1.00  0.00
ATOM   1171  HE2 LYS A  70       5.017 -25.008   2.969  1.00  0.00
ATOM   1172  HE3 LYS A  70       5.263 -25.501   4.650  1.00  0.00
ATOM   1173  HZ1 LYS A  70       3.610 -26.736   3.194  1.00  0.00
ATOM   1174  HZ2 LYS A  70       3.194 -26.414   4.740  1.00  0.00
ATOM   1175  HZ3 LYS A  70       2.572 -25.518   3.523  1.00  0.00
ATOM   1176  N   ALA A  71       3.546 -19.820   3.767  1.00  0.00
ATOM   1177  CA  ALA A  71       2.142 -19.562   4.049  1.00  0.00
ATOM   1178  C   ALA A  71       1.321 -20.351   3.059  1.00  0.00
ATOM   1179  O   ALA A  71       1.842 -20.740   2.008  1.00  0.00
ATOM   1180  CB  ALA A  71       1.858 -18.069   3.991  1.00  0.00
ATOM   1181  H   ALA A  71       3.749 -20.014   2.807  1.00  0.00
ATOM   1182  HA  ALA A  71       1.874 -19.885   5.066  1.00  0.00
ATOM   1183  HB1 ALA A  71       0.794 -17.889   4.206  1.00  0.00
ATOM   1184  HB2 ALA A  71       2.475 -17.549   4.738  1.00  0.00
ATOM   1185  HB3 ALA A  71       2.098 -17.688   2.988  1.00  0.00
ATOM   1186  N   ILE A  72       0.076 -20.585   3.348  1.00  0.00
ATOM   1187  CA  ILE A  72      -0.866 -21.181   2.393  1.00  0.00
ATOM   1188  C   ILE A  72      -2.106 -20.334   2.334  1.00  0.00
ATOM   1189  O   ILE A  72      -2.556 -19.793   3.352  1.00  0.00
ATOM   1190  CB  ILE A  72      -1.175 -22.653   2.758  1.00  0.00
ATOM   1191  CG1 ILE A  72      -2.076 -23.371   1.730  1.00  0.00
ATOM   1192  CG2 ILE A  72      -1.761 -22.800   4.128  1.00  0.00
ATOM   1193  CD1 ILE A  72      -2.029 -24.864   1.874  1.00  0.00
ATOM   1194  H   ILE A  72      -0.330 -20.378   4.239  1.00  0.00
ATOM   1195  HA  ILE A  72      -0.413 -21.203   1.391  1.00  0.00
ATOM   1196  HB  ILE A  72      -0.191 -23.145   2.740  1.00  0.00
ATOM   1197 2HG1 ILE A  72      -3.113 -23.025   1.851  1.00  0.00
ATOM   1198 3HG1 ILE A  72      -1.761 -23.093   0.713  1.00  0.00
ATOM   1199 1HG2 ILE A  72      -1.959 -23.862   4.330  1.00  0.00
ATOM   1200 2HG2 ILE A  72      -1.053 -22.410   4.874  1.00  0.00
ATOM   1201 3HG2 ILE A  72      -2.703 -22.235   4.186  1.00  0.00
ATOM   1202 1HD1 ILE A  72      -2.685 -25.326   1.121  1.00  0.00
ATOM   1203 2HD1 ILE A  72      -0.998 -25.215   1.726  1.00  0.00
ATOM   1204 3HD1 ILE A  72      -2.371 -25.146   2.881  1.00  0.00
ATOM   1205  N   GLY A  73      -2.693 -20.220   1.114  1.00  0.00
ATOM   1206  CA  GLY A  73      -3.936 -19.495   1.019  1.00  0.00
ATOM   1207  C   GLY A  73      -4.391 -19.412  -0.427  1.00  0.00
ATOM   1208  O   GLY A  73      -3.854 -20.048  -1.317  1.00  0.00
ATOM   1209  H   GLY A  73      -2.340 -20.598   0.258  1.00  0.00
ATOM   1210  HA2 GLY A  73      -4.707 -19.993   1.625  1.00  0.00
ATOM   1211  HA3 GLY A  73      -3.810 -18.481   1.430  1.00  0.00
ATOM   1212  N   THR A  74      -5.414 -18.562  -0.607  1.00  0.00
ATOM   1213  CA  THR A  74      -5.951 -18.316  -1.933  1.00  0.00
ATOM   1214  C   THR A  74      -5.058 -17.359  -2.701  1.00  0.00
ATOM   1215  O   THR A  74      -4.597 -16.347  -2.161  1.00  0.00
ATOM   1216  CB  THR A  74      -7.372 -17.748  -1.788  1.00  0.00
ATOM   1217  OG1 THR A  74      -8.215 -18.782  -1.247  1.00  0.00
ATOM   1218  CG2 THR A  74      -7.924 -17.267  -3.099  1.00  0.00
ATOM   1219  H   THR A  74      -5.864 -18.056   0.129  1.00  0.00
ATOM   1220  HA  THR A  74      -5.991 -19.257  -2.501  1.00  0.00
ATOM   1221  HB  THR A  74      -7.339 -16.876  -1.117  1.00  0.00
ATOM   1222  HG1 THR A  74      -8.461 -19.425  -1.972  1.00  0.00
ATOM   1223 1HG2 THR A  74      -8.939 -16.870  -2.947  1.00  0.00
ATOM   1224 2HG2 THR A  74      -7.278 -16.474  -3.501  1.00  0.00
ATOM   1225 3HG2 THR A  74      -7.962 -18.104  -3.811  1.00  0.00
ATOM   1226  N   VAL A  75      -4.788 -17.694  -3.967  1.00  0.00
ATOM   1227  CA  VAL A  75      -4.022 -16.872  -4.869  1.00  0.00
ATOM   1228  C   VAL A  75      -4.855 -16.618  -6.108  1.00  0.00
ATOM   1229  O   VAL A  75      -5.389 -17.552  -6.685  1.00  0.00
ATOM   1230  CB  VAL A  75      -2.672 -17.546  -5.195  1.00  0.00
ATOM   1231  CG1 VAL A  75      -1.904 -16.759  -6.229  1.00  0.00
ATOM   1232  CG2 VAL A  75      -1.830 -17.680  -3.939  1.00  0.00
ATOM   1233  H   VAL A  75      -5.102 -18.549  -4.381  1.00  0.00
ATOM   1234  HA  VAL A  75      -3.783 -15.903  -4.405  1.00  0.00
ATOM   1235  HB  VAL A  75      -2.891 -18.545  -5.600  1.00  0.00
ATOM   1236 1HG1 VAL A  75      -0.949 -17.263  -6.438  1.00  0.00
ATOM   1237 2HG1 VAL A  75      -2.495 -16.693  -7.154  1.00  0.00
ATOM   1238 3HG1 VAL A  75      -1.708 -15.746  -5.848  1.00  0.00
ATOM   1239 1HG2 VAL A  75      -0.873 -18.162  -4.188  1.00  0.00
ATOM   1240 2HG2 VAL A  75      -1.638 -16.682  -3.517  1.00  0.00
ATOM   1241 3HG2 VAL A  75      -2.367 -18.293  -3.200  1.00  0.00
ATOM   1242  N   LEU A  76      -4.938 -15.344  -6.471  1.00  0.00
ATOM   1243  CA  LEU A  76      -5.627 -14.931  -7.689  1.00  0.00
ATOM   1244  C   LEU A  76      -4.608 -14.739  -8.782  1.00  0.00
ATOM   1245  O   LEU A  76      -3.538 -14.156  -8.529  1.00  0.00
ATOM   1246  CB  LEU A  76      -6.462 -13.664  -7.471  1.00  0.00
ATOM   1247  CG  LEU A  76      -7.286 -13.658  -6.187  1.00  0.00
ATOM   1248  CD1 LEU A  76      -7.998 -12.311  -6.047  1.00  0.00
ATOM   1249  CD2 LEU A  76      -8.262 -14.809  -6.190  1.00  0.00
ATOM   1250  H   LEU A  76      -4.542 -14.589  -5.948  1.00  0.00
ATOM   1251  HA  LEU A  76      -6.335 -15.720  -7.983  1.00  0.00
ATOM   1252  HB2 LEU A  76      -5.789 -12.794  -7.463  1.00  0.00
ATOM   1253  HB3 LEU A  76      -7.142 -13.537  -8.327  1.00  0.00
ATOM   1254  HG  LEU A  76      -6.624 -13.790  -5.317  1.00  0.00
ATOM   1255 1HD1 LEU A  76      -8.592 -12.304  -5.121  1.00  0.00
ATOM   1256 2HD1 LEU A  76      -7.252 -11.504  -6.009  1.00  0.00
ATOM   1257 3HD1 LEU A  76      -8.662 -12.155  -6.910  1.00  0.00
ATOM   1258 1HD2 LEU A  76      -8.849 -14.795  -5.260  1.00  0.00
ATOM   1259 2HD2 LEU A  76      -8.938 -14.715  -7.052  1.00  0.00
ATOM   1260 3HD2 LEU A  76      -7.710 -15.758  -6.260  1.00  0.00
ATOM   1261  N   VAL A  77      -4.891 -15.159  -9.998  1.00  0.00
ATOM   1262  CA  VAL A  77      -3.988 -15.052 -11.140  1.00  0.00
ATOM   1263  C   VAL A  77      -4.660 -14.291 -12.271  1.00  0.00
ATOM   1264  O   VAL A  77      -5.777 -14.648 -12.684  1.00  0.00
ATOM   1265  CB  VAL A  77      -3.553 -16.474 -11.633  1.00  0.00
ATOM   1266  CG1 VAL A  77      -2.706 -16.299 -12.869  1.00  0.00
ATOM   1267  CG2 VAL A  77      -2.875 -17.206 -10.485  1.00  0.00
ATOM   1268  H   VAL A  77      -5.764 -15.588 -10.228  1.00  0.00
ATOM   1269  HA  VAL A  77      -3.091 -14.502 -10.822  1.00  0.00
ATOM   1270  HB  VAL A  77      -4.404 -17.107 -11.926  1.00  0.00
ATOM   1271 1HG1 VAL A  77      -2.386 -17.285 -13.237  1.00  0.00
ATOM   1272 2HG1 VAL A  77      -3.294 -15.790 -13.648  1.00  0.00
ATOM   1273 3HG1 VAL A  77      -1.821 -15.695 -12.624  1.00  0.00
ATOM   1274 1HG2 VAL A  77      -2.564 -18.207 -10.820  1.00  0.00
ATOM   1275 2HG2 VAL A  77      -1.991 -16.639 -10.158  1.00  0.00
ATOM   1276 3HG2 VAL A  77      -3.579 -17.303  -9.646  1.00  0.00
ATOM   1277  N   GLY A  78      -3.996 -13.223 -12.744  1.00  0.00
ATOM   1278  CA  GLY A  78      -4.554 -12.458 -13.829  1.00  0.00
ATOM   1279  C   GLY A  78      -3.675 -11.269 -14.183  1.00  0.00
ATOM   1280  O   GLY A  78      -2.490 -11.211 -13.825  1.00  0.00
ATOM   1281  H   GLY A  78      -3.115 -12.898 -12.400  1.00  0.00
ATOM   1282  HA2 GLY A  78      -4.672 -13.104 -14.712  1.00  0.00
ATOM   1283  HA3 GLY A  78      -5.558 -12.105 -13.552  1.00  0.00
ATOM   1284  N   PRO A  79      -4.249 -10.351 -14.953  1.00  0.00
ATOM   1285  CA  PRO A  79      -3.454  -9.266 -15.564  1.00  0.00
ATOM   1286  C   PRO A  79      -3.229  -8.097 -14.629  1.00  0.00
ATOM   1287  O   PRO A  79      -3.688  -6.978 -14.834  1.00  0.00
ATOM   1288  CB  PRO A  79      -4.301  -8.853 -16.792  1.00  0.00
ATOM   1289  CG  PRO A  79      -5.692  -9.092 -16.286  1.00  0.00
ATOM   1290  CD  PRO A  79      -5.645 -10.342 -15.432  1.00  0.00
ATOM   1291  HA  PRO A  79      -2.437  -9.597 -15.821  1.00  0.00
ATOM   1292  HB2 PRO A  79      -4.138  -7.802 -17.074  1.00  0.00
ATOM   1293  HB3 PRO A  79      -4.072  -9.463 -17.678  1.00  0.00
ATOM   1294  HG2 PRO A  79      -6.045  -8.231 -15.698  1.00  0.00
ATOM   1295  HG3 PRO A  79      -6.394  -9.219 -17.124  1.00  0.00
ATOM   1296  HD2 PRO A  79      -6.363 -10.295 -14.599  1.00  0.00
ATOM   1297  HD3 PRO A  79      -5.886 -11.244 -16.013  1.00  0.00
ATOM   1298  N   THR A  80      -2.483  -8.372 -13.581  1.00  0.00
ATOM   1299  CA  THR A  80      -2.100  -7.380 -12.600  1.00  0.00
ATOM   1300  C   THR A  80      -0.772  -6.764 -13.034  1.00  0.00
ATOM   1301  O   THR A  80       0.102  -7.466 -13.536  1.00  0.00
ATOM   1302  CB  THR A  80      -2.010  -8.005 -11.185  1.00  0.00
ATOM   1303  OG1 THR A  80      -1.559  -6.963 -10.341  1.00  0.00
ATOM   1304  CG2 THR A  80      -1.052  -9.182 -11.100  1.00  0.00
ATOM   1305  H   THR A  80      -2.127  -9.286 -13.387  1.00  0.00
ATOM   1306  HA  THR A  80      -2.864  -6.590 -12.543  1.00  0.00
ATOM   1307  HB  THR A  80      -2.991  -8.409 -10.896  1.00  0.00
ATOM   1308  HG1 THR A  80      -0.602  -7.121 -10.098  1.00  0.00
ATOM   1309 1HG2 THR A  80      -1.040  -9.573 -10.072  1.00  0.00
ATOM   1310 2HG2 THR A  80      -1.381  -9.974 -11.789  1.00  0.00
ATOM   1311 3HG2 THR A  80      -0.040  -8.853 -11.379  1.00  0.00
ATOM   1312  N   PRO A  81      -0.637  -5.452 -12.862  1.00  0.00
ATOM   1313  CA  PRO A  81       0.601  -4.799 -13.305  1.00  0.00
ATOM   1314  C   PRO A  81       1.835  -5.096 -12.445  1.00  0.00
ATOM   1315  O   PRO A  81       2.978  -4.851 -12.867  1.00  0.00
ATOM   1316  CB  PRO A  81       0.271  -3.307 -13.208  1.00  0.00
ATOM   1317  CG  PRO A  81      -0.903  -3.201 -12.336  1.00  0.00
ATOM   1318  CD  PRO A  81      -1.625  -4.512 -12.327  1.00  0.00
ATOM   1319  HA  PRO A  81       0.876  -5.162 -14.305  1.00  0.00
ATOM   1320  HB2 PRO A  81       1.120  -2.744 -12.793  1.00  0.00
ATOM   1321  HB3 PRO A  81       0.060  -2.887 -14.203  1.00  0.00
ATOM   1322  HG2 PRO A  81      -0.596  -2.929 -11.316  1.00  0.00
ATOM   1323  HG3 PRO A  81      -1.571  -2.403 -12.693  1.00  0.00
ATOM   1324  HD2 PRO A  81      -1.943  -4.793 -11.311  1.00  0.00
ATOM   1325  HD3 PRO A  81      -2.532  -4.480 -12.949  1.00  0.00
ATOM   1326  N   VAL A  82       1.629  -5.549 -11.225  1.00  0.00
ATOM   1327  CA  VAL A  82       2.673  -5.956 -10.301  1.00  0.00
ATOM   1328  C   VAL A  82       2.124  -7.147  -9.500  1.00  0.00
ATOM   1329  O   VAL A  82       0.913  -7.284  -9.293  1.00  0.00
ATOM   1330  CB  VAL A  82       3.183  -4.875  -9.347  1.00  0.00
ATOM   1331  CG1 VAL A  82       3.610  -3.618 -10.103  1.00  0.00
ATOM   1332  CG2 VAL A  82       2.170  -4.460  -8.282  1.00  0.00
ATOM   1333  H   VAL A  82       0.711  -5.647 -10.840  1.00  0.00
ATOM   1334  HA  VAL A  82       3.556  -6.208 -10.905  1.00  0.00
ATOM   1335  HB  VAL A  82       4.042  -5.340  -8.842  1.00  0.00
ATOM   1336 1HG1 VAL A  82       3.970  -2.863  -9.388  1.00  0.00
ATOM   1337 2HG1 VAL A  82       4.417  -3.869 -10.808  1.00  0.00
ATOM   1338 3HG1 VAL A  82       2.751  -3.214 -10.659  1.00  0.00
ATOM   1339 1HG2 VAL A  82       2.610  -3.683  -7.639  1.00  0.00
ATOM   1340 2HG2 VAL A  82       1.267  -4.063  -8.769  1.00  0.00
ATOM   1341 3HG2 VAL A  82       1.903  -5.333  -7.669  1.00  0.00
ATOM   1342  N   ASN A  83       2.993  -8.036  -9.061  1.00  0.00
ATOM   1343  CA  ASN A  83       2.598  -9.125  -8.217  1.00  0.00
ATOM   1344  C   ASN A  83       2.365  -8.568  -6.814  1.00  0.00
ATOM   1345  O   ASN A  83       3.186  -7.831  -6.304  1.00  0.00
ATOM   1346  CB  ASN A  83       3.630 -10.215  -8.184  1.00  0.00
ATOM   1347  CG  ASN A  83       3.888 -10.841  -9.540  1.00  0.00
ATOM   1348  OD1 ASN A  83       2.958 -11.167 -10.266  1.00  0.00
ATOM   1349  ND2 ASN A  83       5.164 -11.013  -9.852  1.00  0.00
ATOM   1350  H   ASN A  83       3.969  -8.016  -9.279  1.00  0.00
ATOM   1351  HA  ASN A  83       1.678  -9.577  -8.616  1.00  0.00
ATOM   1352  HB2 ASN A  83       4.572  -9.806  -7.792  1.00  0.00
ATOM   1353  HB3 ASN A  83       3.303 -10.998  -7.484  1.00  0.00
ATOM   1354 1HD2 ASN A  83       5.414 -11.432 -10.726  1.00  0.00
ATOM   1355 2HD2 ASN A  83       5.879 -10.725  -9.213  1.00  0.00
ATOM   1356  N   ILE A  84       1.242  -8.946  -6.201  1.00  0.00
ATOM   1357  CA  ILE A  84       0.781  -8.388  -4.932  1.00  0.00
ATOM   1358  C   ILE A  84       0.554  -9.464  -3.888  1.00  0.00
ATOM   1359  O   ILE A  84      -0.174 -10.410  -4.135  1.00  0.00
ATOM   1360  CB  ILE A  84      -0.534  -7.616  -5.162  1.00  0.00
ATOM   1361  CG1 ILE A  84      -0.330  -6.411  -6.098  1.00  0.00
ATOM   1362  CG2 ILE A  84      -1.162  -7.230  -3.819  1.00  0.00
ATOM   1363  CD1 ILE A  84      -1.577  -5.871  -6.660  1.00  0.00
ATOM   1364  H   ILE A  84       0.631  -9.646  -6.571  1.00  0.00
ATOM   1365  HA  ILE A  84       1.565  -7.714  -4.556  1.00  0.00
ATOM   1366  HB  ILE A  84      -1.245  -8.278  -5.679  1.00  0.00
ATOM   1367 2HG1 ILE A  84       0.185  -5.613  -5.543  1.00  0.00
ATOM   1368 3HG1 ILE A  84       0.333  -6.709  -6.923  1.00  0.00
ATOM   1369 1HG2 ILE A  84      -2.098  -6.680  -3.996  1.00  0.00
ATOM   1370 2HG2 ILE A  84      -1.376  -8.139  -3.238  1.00  0.00
ATOM   1371 3HG2 ILE A  84      -0.464  -6.592  -3.257  1.00  0.00
ATOM   1372 1HD1 ILE A  84      -1.345  -5.017  -7.314  1.00  0.00
ATOM   1373 2HD1 ILE A  84      -2.085  -6.652  -7.245  1.00  0.00
ATOM   1374 3HD1 ILE A  84      -2.234  -5.538  -5.843  1.00  0.00
ATOM   1375  N   ILE A  85       1.223  -9.306  -2.727  1.00  0.00
ATOM   1376  CA  ILE A  85       0.956 -10.119  -1.530  1.00  0.00
ATOM   1377  C   ILE A  85      -0.005  -9.336  -0.663  1.00  0.00
ATOM   1378  O   ILE A  85       0.368  -8.288  -0.120  1.00  0.00
ATOM   1379  CB  ILE A  85       2.213 -10.503  -0.767  1.00  0.00
ATOM   1380  CG1 ILE A  85       3.250 -11.180  -1.675  1.00  0.00
ATOM   1381  CG2 ILE A  85       1.865 -11.382   0.433  1.00  0.00
ATOM   1382  CD1 ILE A  85       2.769 -12.414  -2.403  1.00  0.00
ATOM   1383  H   ILE A  85       1.946  -8.627  -2.599  1.00  0.00
ATOM   1384  HA  ILE A  85       0.517 -11.079  -1.839  1.00  0.00
ATOM   1385  HB  ILE A  85       2.674  -9.577  -0.393  1.00  0.00
ATOM   1386 2HG1 ILE A  85       3.593 -10.446  -2.420  1.00  0.00
ATOM   1387 3HG1 ILE A  85       4.124 -11.452  -1.065  1.00  0.00
ATOM   1388 1HG2 ILE A  85       2.786 -11.648   0.972  1.00  0.00
ATOM   1389 2HG2 ILE A  85       1.192 -10.832   1.109  1.00  0.00
ATOM   1390 3HG2 ILE A  85       1.366 -12.298   0.085  1.00  0.00
ATOM   1391 1HD1 ILE A  85       3.586 -12.816  -3.021  1.00  0.00
ATOM   1392 2HD1 ILE A  85       2.456 -13.173  -1.671  1.00  0.00
ATOM   1393 3HD1 ILE A  85       1.917 -12.152  -3.046  1.00  0.00
ATOM   1394  N   GLY A  86      -1.238  -9.797  -0.574  1.00  0.00
ATOM   1395  CA  GLY A  86      -2.277  -9.117   0.181  1.00  0.00
ATOM   1396  C   GLY A  86      -2.435  -9.671   1.590  1.00  0.00
ATOM   1397  O   GLY A  86      -1.734 -10.580   2.027  1.00  0.00
ATOM   1398  H   GLY A  86      -1.544 -10.640  -1.017  1.00  0.00
ATOM   1399  HA2 GLY A  86      -2.042  -8.043   0.237  1.00  0.00
ATOM   1400  HA3 GLY A  86      -3.234  -9.208  -0.354  1.00  0.00
ATOM   1401  N   ARG A  87      -3.405  -9.114   2.279  1.00  0.00
ATOM   1402  CA  ARG A  87      -3.554  -9.414   3.703  1.00  0.00
ATOM   1403  C   ARG A  87      -3.815 -10.876   3.987  1.00  0.00
ATOM   1404  O   ARG A  87      -3.430 -11.355   5.044  1.00  0.00
ATOM   1405  CB  ARG A  87      -4.712  -8.609   4.313  1.00  0.00
ATOM   1406  CG  ARG A  87      -4.425  -7.118   4.378  1.00  0.00
ATOM   1407  CD  ARG A  87      -5.437  -6.328   5.146  1.00  0.00
ATOM   1408  NE  ARG A  87      -6.773  -6.467   4.547  1.00  0.00
ATOM   1409  CZ  ARG A  87      -7.764  -7.257   4.928  1.00  0.00
ATOM   1410  NH1 ARG A  87      -7.649  -8.041   6.007  1.00  0.00
ATOM   1411  NH2 ARG A  87      -8.898  -7.251   4.221  1.00  0.00
ATOM   1412  H   ARG A  87      -4.079  -8.476   1.905  1.00  0.00
ATOM   1413  HA  ARG A  87      -2.591  -9.137   4.157  1.00  0.00
ATOM   1414  HB2 ARG A  87      -5.622  -8.777   3.717  1.00  0.00
ATOM   1415  HB3 ARG A  87      -4.919  -8.983   5.327  1.00  0.00
ATOM   1416  HG2 ARG A  87      -3.435  -6.967   4.835  1.00  0.00
ATOM   1417  HG3 ARG A  87      -4.369  -6.723   3.353  1.00  0.00
ATOM   1418  HD2 ARG A  87      -5.462  -6.671   6.191  1.00  0.00
ATOM   1419  HD3 ARG A  87      -5.146  -5.268   5.163  1.00  0.00
ATOM   1420  HE  ARG A  87      -6.956  -5.891   3.750  1.00  0.00
ATOM   1421 1HH1 ARG A  87      -6.803  -8.037   6.539  1.00  0.00
ATOM   1422 2HH1 ARG A  87      -8.409  -8.631   6.279  1.00  0.00
ATOM   1423 1HH2 ARG A  87      -8.985  -6.658   3.421  1.00  0.00
ATOM   1424 2HH2 ARG A  87      -9.659  -7.840   4.491  1.00  0.00
ATOM   1425  N   ASN A  88      -4.459 -11.605   3.054  1.00  0.00
ATOM   1426  CA  ASN A  88      -4.735 -13.011   3.333  1.00  0.00
ATOM   1427  C   ASN A  88      -3.482 -13.836   3.565  1.00  0.00
ATOM   1428  O   ASN A  88      -3.530 -14.831   4.286  1.00  0.00
ATOM   1429  CB  ASN A  88      -5.568 -13.598   2.206  1.00  0.00
ATOM   1430  CG  ASN A  88      -4.790 -13.809   0.922  1.00  0.00
ATOM   1431  OD1 ASN A  88      -4.179 -12.870   0.407  1.00  0.00
ATOM   1432  ND2 ASN A  88      -4.823 -15.056   0.447  1.00  0.00
ATOM   1433  H   ASN A  88      -4.774 -11.266   2.167  1.00  0.00
ATOM   1434  HA  ASN A  88      -5.298 -13.052   4.277  1.00  0.00
ATOM   1435  HB2 ASN A  88      -5.986 -14.560   2.533  1.00  0.00
ATOM   1436  HB3 ASN A  88      -6.418 -12.929   2.003  1.00  0.00
ATOM   1437 1HD2 ASN A  88      -4.326 -15.285  -0.390  1.00  0.00
ATOM   1438 2HD2 ASN A  88      -5.344 -15.761   0.927  1.00  0.00
ATOM   1439  N   LEU A  89      -2.349 -13.423   3.002  1.00  0.00
ATOM   1440  CA  LEU A  89      -1.081 -14.078   3.231  1.00  0.00
ATOM   1441  C   LEU A  89      -0.152 -13.303   4.156  1.00  0.00
ATOM   1442  O   LEU A  89       0.629 -13.920   4.885  1.00  0.00
ATOM   1443  CB  LEU A  89      -0.380 -14.389   1.891  1.00  0.00
ATOM   1444  CG  LEU A  89      -1.111 -15.399   1.027  1.00  0.00
ATOM   1445  CD1 LEU A  89      -0.298 -15.649  -0.246  1.00  0.00
ATOM   1446  CD2 LEU A  89      -1.438 -16.691   1.727  1.00  0.00
ATOM   1447  H   LEU A  89      -2.294 -12.638   2.385  1.00  0.00
ATOM   1448  HA  LEU A  89      -1.312 -15.020   3.750  1.00  0.00
ATOM   1449  HB2 LEU A  89      -0.266 -13.453   1.324  1.00  0.00
ATOM   1450  HB3 LEU A  89       0.632 -14.766   2.098  1.00  0.00
ATOM   1451  HG  LEU A  89      -2.089 -14.961   0.776  1.00  0.00
ATOM   1452 1HD1 LEU A  89      -0.823 -16.381  -0.878  1.00  0.00
ATOM   1453 2HD1 LEU A  89      -0.181 -14.706  -0.799  1.00  0.00
ATOM   1454 3HD1 LEU A  89       0.694 -16.042   0.023  1.00  0.00
ATOM   1455 1HD2 LEU A  89      -1.964 -17.363   1.033  1.00  0.00
ATOM   1456 2HD2 LEU A  89      -0.507 -17.171   2.066  1.00  0.00
ATOM   1457 3HD2 LEU A  89      -2.081 -16.485   2.595  1.00  0.00
ATOM   1458  N   LEU A  90      -0.262 -11.967   4.187  1.00  0.00
ATOM   1459  CA  LEU A  90       0.532 -11.188   5.141  1.00  0.00
ATOM   1460  C   LEU A  90       0.232 -11.614   6.565  1.00  0.00
ATOM   1461  O   LEU A  90       1.153 -11.661   7.398  1.00  0.00
ATOM   1462  CB  LEU A  90       0.317  -9.681   4.983  1.00  0.00
ATOM   1463  CG  LEU A  90       0.747  -9.073   3.642  1.00  0.00
ATOM   1464  CD1 LEU A  90       0.225  -7.654   3.528  1.00  0.00
ATOM   1465  CD2 LEU A  90       2.257  -9.206   3.489  1.00  0.00
ATOM   1466  H   LEU A  90      -0.861 -11.429   3.594  1.00  0.00
ATOM   1467  HA  LEU A  90       1.589 -11.394   4.918  1.00  0.00
ATOM   1468  HB2 LEU A  90      -0.751  -9.467   5.134  1.00  0.00
ATOM   1469  HB3 LEU A  90       0.864  -9.168   5.788  1.00  0.00
ATOM   1470  HG  LEU A  90       0.303  -9.621   2.797  1.00  0.00
ATOM   1471 1HD1 LEU A  90       0.537  -7.225   2.565  1.00  0.00
ATOM   1472 2HD1 LEU A  90      -0.873  -7.661   3.588  1.00  0.00
ATOM   1473 3HD1 LEU A  90       0.632  -7.047   4.349  1.00  0.00
ATOM   1474 1HD2 LEU A  90       2.568  -8.770   2.527  1.00  0.00
ATOM   1475 2HD2 LEU A  90       2.758  -8.674   4.311  1.00  0.00
ATOM   1476 3HD2 LEU A  90       2.536 -10.268   3.517  1.00  0.00
ATOM   1477  N   THR A  91      -1.024 -11.907   6.906  1.00  0.00
ATOM   1478  CA  THR A  91      -1.318 -12.330   8.240  1.00  0.00
ATOM   1479  C   THR A  91      -0.549 -13.586   8.622  1.00  0.00
ATOM   1480  O   THR A  91      -0.081 -13.768   9.739  1.00  0.00
ATOM   1481  CB  THR A  91      -2.818 -12.613   8.449  1.00  0.00
ATOM   1482  OG1 THR A  91      -3.200 -13.640   7.525  1.00  0.00
ATOM   1483  CG2 THR A  91      -3.678 -11.390   8.315  1.00  0.00
ATOM   1484  H   THR A  91      -1.811 -11.855   6.291  1.00  0.00
ATOM   1485  HA  THR A  91      -1.010 -11.491   8.882  1.00  0.00
ATOM   1486  HB  THR A  91      -2.976 -12.950   9.484  1.00  0.00
ATOM   1487  HG1 THR A  91      -4.167 -13.534   7.290  1.00  0.00
ATOM   1488 1HG2 THR A  91      -4.732 -11.664   8.475  1.00  0.00
ATOM   1489 2HG2 THR A  91      -3.376 -10.644   9.065  1.00  0.00
ATOM   1490 3HG2 THR A  91      -3.559 -10.966   7.307  1.00  0.00
ATOM   1491  N   GLN A  92      -0.411 -14.502   7.683  1.00  0.00
ATOM   1492  CA  GLN A  92       0.155 -15.801   7.931  1.00  0.00
ATOM   1493  C   GLN A  92       1.631 -15.759   8.218  1.00  0.00
ATOM   1494  O   GLN A  92       2.155 -16.661   8.911  1.00  0.00
ATOM   1495  CB  GLN A  92      -0.150 -16.735   6.739  1.00  0.00
ATOM   1496  CG  GLN A  92      -1.637 -16.873   6.470  1.00  0.00
ATOM   1497  CD  GLN A  92      -2.409 -17.420   7.658  1.00  0.00
ATOM   1498  OE1 GLN A  92      -3.151 -16.733   8.411  1.00  0.00
ATOM   1499  NE2 GLN A  92      -2.165 -18.693   7.780  1.00  0.00
ATOM   1500  H   GLN A  92      -0.689 -14.359   6.733  1.00  0.00
ATOM   1501  HA  GLN A  92      -0.318 -16.195   8.843  1.00  0.00
ATOM   1502  HB2 GLN A  92       0.348 -16.347   5.838  1.00  0.00
ATOM   1503  HB3 GLN A  92       0.276 -17.729   6.939  1.00  0.00
ATOM   1504  HG2 GLN A  92      -2.047 -15.890   6.195  1.00  0.00
ATOM   1505  HG3 GLN A  92      -1.787 -17.537   5.607  1.00  0.00
ATOM   1506 1HE2 GLN A  92      -2.584 -19.213   8.525  1.00  0.00
ATOM   1507 2HE2 GLN A  92      -1.560 -19.151   7.130  1.00  0.00
ATOM   1508  N   ILE A  93       2.312 -14.777   7.639  1.00  0.00
ATOM   1509  CA  ILE A  93       3.731 -14.612   7.920  1.00  0.00
ATOM   1510  C   ILE A  93       3.979 -13.704   9.107  1.00  0.00
ATOM   1511  O   ILE A  93       5.126 -13.405   9.476  1.00  0.00
ATOM   1512  CB  ILE A  93       4.492 -14.148   6.663  1.00  0.00
ATOM   1513  CG1 ILE A  93       4.203 -12.712   6.257  1.00  0.00
ATOM   1514  CG2 ILE A  93       4.214 -15.134   5.548  1.00  0.00
ATOM   1515  CD1 ILE A  93       5.012 -12.152   5.110  1.00  0.00
ATOM   1516  H   ILE A  93       1.924 -14.112   7.001  1.00  0.00
ATOM   1517  HA  ILE A  93       4.130 -15.597   8.201  1.00  0.00
ATOM   1518  HB  ILE A  93       5.568 -14.138   6.896  1.00  0.00
ATOM   1519 2HG1 ILE A  93       3.137 -12.639   5.993  1.00  0.00
ATOM   1520 3HG1 ILE A  93       4.362 -12.070   7.136  1.00  0.00
ATOM   1521 1HG2 ILE A  93       4.749 -14.821   4.639  1.00  0.00
ATOM   1522 2HG2 ILE A  93       4.558 -16.135   5.848  1.00  0.00
ATOM   1523 3HG2 ILE A  93       3.133 -15.163   5.345  1.00  0.00
ATOM   1524 1HD1 ILE A  93       4.707 -11.112   4.919  1.00  0.00
ATOM   1525 2HD1 ILE A  93       6.082 -12.178   5.368  1.00  0.00
ATOM   1526 3HD1 ILE A  93       4.839 -12.756   4.208  1.00  0.00
ATOM   1527  N   GLY A  94       2.920 -13.208   9.764  1.00  0.00
ATOM   1528  CA  GLY A  94       3.051 -12.391  10.935  1.00  0.00
ATOM   1529  C   GLY A  94       3.367 -10.962  10.695  1.00  0.00
ATOM   1530  O   GLY A  94       3.923 -10.297  11.550  1.00  0.00
ATOM   1531  H   GLY A  94       1.974 -13.373   9.486  1.00  0.00
ATOM   1532  HA2 GLY A  94       2.111 -12.447  11.505  1.00  0.00
ATOM   1533  HA3 GLY A  94       3.839 -12.818  11.571  1.00  0.00
ATOM   1534  N   ALA A  95       3.031 -10.442   9.516  1.00  0.00
ATOM   1535  CA  ALA A  95       3.365  -9.074   9.181  1.00  0.00
ATOM   1536  C   ALA A  95       2.437  -8.094   9.887  1.00  0.00
ATOM   1537  O   ALA A  95       1.223  -8.240   9.885  1.00  0.00
ATOM   1538  CB  ALA A  95       3.272  -8.849   7.694  1.00  0.00
ATOM   1539  H   ALA A  95       2.539 -10.939   8.800  1.00  0.00
ATOM   1540  HA  ALA A  95       4.399  -8.900   9.515  1.00  0.00
ATOM   1541  HB1 ALA A  95       3.530  -7.804   7.464  1.00  0.00
ATOM   1542  HB2 ALA A  95       3.971  -9.521   7.176  1.00  0.00
ATOM   1543  HB3 ALA A  95       2.246  -9.055   7.356  1.00  0.00
ATOM   1544  N   THR A  96       3.052  -7.048  10.431  1.00  0.00
ATOM   1545  CA  THR A  96       2.314  -5.955  11.048  1.00  0.00
ATOM   1546  C   THR A  96       2.884  -4.627  10.517  1.00  0.00
ATOM   1547  O   THR A  96       4.034  -4.516  10.096  1.00  0.00
ATOM   1548  CB  THR A  96       2.398  -5.975  12.582  1.00  0.00
ATOM   1549  OG1 THR A  96       3.771  -5.914  12.989  1.00  0.00
ATOM   1550  CG2 THR A  96       1.798  -7.242  13.185  1.00  0.00
ATOM   1551  H   THR A  96       4.046  -6.937  10.454  1.00  0.00
ATOM   1552  HA  THR A  96       1.251  -6.069  10.787  1.00  0.00
ATOM   1553  HB  THR A  96       1.825  -5.107  12.941  1.00  0.00
ATOM   1554  HG1 THR A  96       4.003  -4.974  13.239  1.00  0.00
ATOM   1555 1HG2 THR A  96       1.885  -7.204  14.282  1.00  0.00
ATOM   1556 2HG2 THR A  96       0.737  -7.317  12.905  1.00  0.00
ATOM   1557 3HG2 THR A  96       2.340  -8.122  12.806  1.00  0.00
ATOM   1558  N   LEU A  97       2.016  -3.613  10.591  1.00  0.00
ATOM   1559  CA  LEU A  97       2.392  -2.237  10.308  1.00  0.00
ATOM   1560  C   LEU A  97       2.622  -1.532  11.626  1.00  0.00
ATOM   1561  O   LEU A  97       1.742  -1.587  12.491  1.00  0.00
ATOM   1562  CB  LEU A  97       1.302  -1.576   9.463  1.00  0.00
ATOM   1563  CG  LEU A  97       1.615  -0.253   8.814  1.00  0.00
ATOM   1564  CD1 LEU A  97       2.788  -0.363   7.830  1.00  0.00
ATOM   1565  CD2 LEU A  97       0.365   0.261   8.098  1.00  0.00
ATOM   1566  H   LEU A  97       1.056  -3.727  10.843  1.00  0.00
ATOM   1567  HA  LEU A  97       3.323  -2.182   9.725  1.00  0.00
ATOM   1568  HB2 LEU A  97       1.018  -2.282   8.668  1.00  0.00
ATOM   1569  HB3 LEU A  97       0.418  -1.437  10.102  1.00  0.00
ATOM   1570  HG  LEU A  97       1.917   0.457   9.598  1.00  0.00
ATOM   1571 1HD1 LEU A  97       2.984   0.621   7.380  1.00  0.00
ATOM   1572 2HD1 LEU A  97       3.686  -0.705   8.367  1.00  0.00
ATOM   1573 3HD1 LEU A  97       2.538  -1.084   7.039  1.00  0.00
ATOM   1574 1HD2 LEU A  97       0.586   1.228   7.622  1.00  0.00
ATOM   1575 2HD2 LEU A  97       0.057  -0.464   7.330  1.00  0.00
ATOM   1576 3HD2 LEU A  97      -0.449   0.390   8.827  1.00  0.00
ATOM   1577  N   ASN A  98       3.747  -0.890  11.824  1.00  0.00
ATOM   1578  CA  ASN A  98       4.150  -0.364  13.100  1.00  0.00
ATOM   1579  C   ASN A  98       4.550   1.108  13.002  1.00  0.00
ATOM   1580  O   ASN A  98       5.308   1.471  12.109  1.00  0.00
ATOM   1581  CB  ASN A  98       5.336  -1.148  13.659  1.00  0.00
ATOM   1582  CG  ASN A  98       4.947  -2.612  13.937  1.00  0.00
ATOM   1583  OD1 ASN A  98       4.937  -3.481  13.062  1.00  0.00
ATOM   1584  ND2 ASN A  98       4.596  -2.894  15.167  1.00  0.00
ATOM   1585  H   ASN A  98       4.409  -0.719  11.096  1.00  0.00
ATOM   1586  HA  ASN A  98       3.283  -0.460  13.770  1.00  0.00
ATOM   1587  HB2 ASN A  98       6.172  -1.116  12.945  1.00  0.00
ATOM   1588  HB3 ASN A  98       5.688  -0.676  14.588  1.00  0.00
ATOM   1589 1HD2 ASN A  98       4.316  -3.823  15.407  1.00  0.00
ATOM   1590 2HD2 ASN A  98       4.609  -2.179  15.866  1.00  0.00
ATOM   1591  N   PHE A  99       4.034   1.942  13.892  1.00  0.00
ATOM   1592  CA  PHE A  99       4.485   3.328  13.893  1.00  0.00
ATOM   1593  C   PHE A  99       4.240   3.881  15.289  1.00  0.00
ATOM   1594  O   PHE A  99       4.559   5.045  15.521  1.00  0.00
ATOM   1595  CB  PHE A  99       3.826   4.184  12.826  1.00  0.00
ATOM   1596  CG  PHE A  99       2.334   4.244  12.775  1.00  0.00
ATOM   1597  CD1 PHE A  99       1.623   3.244  12.124  1.00  0.00
ATOM   1598  CD2 PHE A  99       1.619   5.289  13.343  1.00  0.00
ATOM   1599  CE1 PHE A  99       0.238   3.311  12.054  1.00  0.00
ATOM   1600  CE2 PHE A  99       0.253   5.353  13.294  1.00  0.00
ATOM   1601  CZ  PHE A  99      -0.434   4.339  12.654  1.00  0.00
ATOM   1602  H   PHE A  99       3.348   1.706  14.580  1.00  0.00
ATOM   1603  HA  PHE A  99       5.556   3.355  13.640  1.00  0.00
ATOM   1604  HB2 PHE A  99       4.197   5.212  12.946  1.00  0.00
ATOM   1605  HB3 PHE A  99       4.180   3.828  11.846  1.00  0.00
ATOM   1606  HD1 PHE A  99       2.156   2.400  11.663  1.00  0.00
ATOM   1607  HD2 PHE A  99       2.170   6.094  13.851  1.00  0.00
ATOM   1608  HE1 PHE A  99      -0.321   2.533  11.513  1.00  0.00
ATOM   1609  HE2 PHE A  99      -0.287   6.195  13.754  1.00  0.00
ATOM   1610  HZ  PHE A  99      -1.533   4.360  12.628  1.00  0.00
ATOM   1611  N   PRO B 101       1.233   2.499  17.156  1.00  0.00
ATOM   1612  CA  PRO B 101       0.621   1.188  17.328  1.00  0.00
ATOM   1613  C   PRO B 101       1.318   0.118  16.509  1.00  0.00
ATOM   1614  O   PRO B 101       2.213   0.350  15.704  1.00  0.00
ATOM   1615  CB  PRO B 101      -0.835   1.430  16.845  1.00  0.00
ATOM   1616  CG  PRO B 101      -0.614   2.390  15.729  1.00  0.00
ATOM   1617  CD  PRO B 101       0.413   3.357  16.266  1.00  0.00
ATOM   1618  HA  PRO B 101       0.682   0.814  18.361  1.00  0.00
ATOM   1619  HB2 PRO B 101      -1.319   0.503  16.505  1.00  0.00
ATOM   1620  HB3 PRO B 101      -1.470   1.853  17.637  1.00  0.00
ATOM   1621  HG2 PRO B 101      -0.249   1.878  14.826  1.00  0.00
ATOM   1622  HG3 PRO B 101      -1.546   2.906  15.453  1.00  0.00
ATOM   1623  HD2 PRO B 101       1.014   3.804  15.461  1.00  0.00
ATOM   1624  HD3 PRO B 101      -0.056   4.187  16.816  1.00  0.00
ATOM   1625  N   GLN B 102       0.871  -1.099  16.746  1.00  0.00
ATOM   1626  CA  GLN B 102       1.216  -2.275  15.966  1.00  0.00
ATOM   1627  C   GLN B 102      -0.092  -2.805  15.385  1.00  0.00
ATOM   1628  O   GLN B 102      -0.957  -3.236  16.166  1.00  0.00
ATOM   1629  CB  GLN B 102       1.881  -3.327  16.830  1.00  0.00
ATOM   1630  CG  GLN B 102       2.058  -4.610  15.987  1.00  0.00
ATOM   1631  CD  GLN B 102       3.060  -5.503  16.719  1.00  0.00
ATOM   1632  OE1 GLN B 102       4.220  -5.566  16.351  1.00  0.00
ATOM   1633  NE2 GLN B 102       2.536  -6.149  17.735  1.00  0.00
ATOM   1634  H   GLN B 102       0.247  -1.303  17.501  1.00  0.00
ATOM   1635  HA  GLN B 102       1.934  -2.022  15.171  1.00  0.00
ATOM   1636  HB2 GLN B 102       2.857  -2.967  17.187  1.00  0.00
ATOM   1637  HB3 GLN B 102       1.269  -3.535  17.720  1.00  0.00
ATOM   1638  HG2 GLN B 102       1.095  -5.128  15.864  1.00  0.00
ATOM   1639  HG3 GLN B 102       2.421  -4.364  14.978  1.00  0.00
ATOM   1640 1HE2 GLN B 102       3.104  -6.760  18.286  1.00  0.00
ATOM   1641 2HE2 GLN B 102       1.568  -6.030  17.958  1.00  0.00
ATOM   1642  N   ILE B 103      -0.232  -2.695  14.067  1.00  0.00
ATOM   1643  CA  ILE B 103      -1.506  -3.025  13.433  1.00  0.00
ATOM   1644  C   ILE B 103      -1.366  -4.342  12.700  1.00  0.00
ATOM   1645  O   ILE B 103      -0.526  -4.476  11.805  1.00  0.00
ATOM   1646  CB  ILE B 103      -1.943  -1.881  12.512  1.00  0.00
ATOM   1647  CG1 ILE B 103      -2.110  -0.551  13.244  1.00  0.00
ATOM   1648  CG2 ILE B 103      -3.218  -2.263  11.780  1.00  0.00
ATOM   1649  CD1 ILE B 103      -2.644   0.577  12.419  1.00  0.00
ATOM   1650  H   ILE B 103       0.488  -2.394  13.440  1.00  0.00
ATOM   1651  HA  ILE B 103      -2.296  -3.144  14.190  1.00  0.00
ATOM   1652  HB  ILE B 103      -1.133  -1.727  11.784  1.00  0.00
ATOM   1653 2HG1 ILE B 103      -2.784  -0.706  14.100  1.00  0.00
ATOM   1654 3HG1 ILE B 103      -1.134  -0.252  13.654  1.00  0.00
ATOM   1655 1HG2 ILE B 103      -3.524  -1.438  11.121  1.00  0.00
ATOM   1656 2HG2 ILE B 103      -3.038  -3.165  11.176  1.00  0.00
ATOM   1657 3HG2 ILE B 103      -4.015  -2.464  12.510  1.00  0.00
ATOM   1658 1HD1 ILE B 103      -2.724   1.481  13.041  1.00  0.00
ATOM   1659 2HD1 ILE B 103      -1.962   0.770  11.578  1.00  0.00
ATOM   1660 3HD1 ILE B 103      -3.638   0.310  12.031  1.00  0.00
ATOM   1661  N   THR B 104      -2.137  -5.332  13.109  1.00  0.00
ATOM   1662  CA  THR B 104      -2.252  -6.601  12.420  1.00  0.00
ATOM   1663  C   THR B 104      -3.186  -6.480  11.223  1.00  0.00
ATOM   1664  O   THR B 104      -3.861  -5.462  11.067  1.00  0.00
ATOM   1665  CB  THR B 104      -2.703  -7.738  13.376  1.00  0.00
ATOM   1666  OG1 THR B 104      -3.999  -7.403  13.855  1.00  0.00
ATOM   1667  CG2 THR B 104      -1.746  -7.942  14.543  1.00  0.00
ATOM   1668  H   THR B 104      -2.702  -5.275  13.933  1.00  0.00
ATOM   1669  HA  THR B 104      -1.253  -6.873  12.049  1.00  0.00
ATOM   1670  HB  THR B 104      -2.710  -8.687  12.821  1.00  0.00
ATOM   1671  HG1 THR B 104      -4.210  -7.955  14.662  1.00  0.00
ATOM   1672 1HG2 THR B 104      -2.117  -8.756  15.183  1.00  0.00
ATOM   1673 2HG2 THR B 104      -0.749  -8.202  14.159  1.00  0.00
ATOM   1674 3HG2 THR B 104      -1.681  -7.015  15.132  1.00  0.00
ATOM   1675  N   LEU B 105      -3.227  -7.516  10.387  1.00  0.00
ATOM   1676  CA  LEU B 105      -3.870  -7.390   9.072  1.00  0.00
ATOM   1677  C   LEU B 105      -5.018  -8.339   8.854  1.00  0.00
ATOM   1678  O   LEU B 105      -5.415  -8.589   7.723  1.00  0.00
ATOM   1679  CB  LEU B 105      -2.779  -7.524   7.993  1.00  0.00
ATOM   1680  CG  LEU B 105      -1.698  -6.433   8.087  1.00  0.00
ATOM   1681  CD1 LEU B 105      -0.495  -6.749   7.243  1.00  0.00
ATOM   1682  CD2 LEU B 105      -2.259  -5.069   7.687  1.00  0.00
ATOM   1683  H   LEU B 105      -2.840  -8.417  10.582  1.00  0.00
ATOM   1684  HA  LEU B 105      -4.344  -6.399   9.010  1.00  0.00
ATOM   1685  HB2 LEU B 105      -2.304  -8.512   8.084  1.00  0.00
ATOM   1686  HB3 LEU B 105      -3.248  -7.483   7.000  1.00  0.00
ATOM   1687  HG  LEU B 105      -1.377  -6.401   9.138  1.00  0.00
ATOM   1688 1HD1 LEU B 105       0.246  -5.943   7.343  1.00  0.00
ATOM   1689 2HD1 LEU B 105      -0.051  -7.699   7.578  1.00  0.00
ATOM   1690 3HD1 LEU B 105      -0.799  -6.839   6.189  1.00  0.00
ATOM   1691 1HD2 LEU B 105      -1.467  -4.309   7.762  1.00  0.00
ATOM   1692 2HD2 LEU B 105      -2.627  -5.112   6.652  1.00  0.00
ATOM   1693 3HD2 LEU B 105      -3.089  -4.801   8.359  1.00  0.00
ATOM   1694  N   TRP B 106      -5.559  -8.861   9.915  1.00  0.00
ATOM   1695  CA  TRP B 106      -6.710  -9.730   9.863  1.00  0.00
ATOM   1696  C   TRP B 106      -7.946  -8.993   9.319  1.00  0.00
ATOM   1697  O   TRP B 106      -8.799  -9.604   8.726  1.00  0.00
ATOM   1698  CB  TRP B 106      -6.998 -10.356  11.243  1.00  0.00
ATOM   1699  CG  TRP B 106      -5.780 -11.088  11.769  1.00  0.00
ATOM   1700  CD1 TRP B 106      -4.908 -10.588  12.688  1.00  0.00
ATOM   1701  CD2 TRP B 106      -5.283 -12.377  11.414  1.00  0.00
ATOM   1702  NE1 TRP B 106      -3.894 -11.493  12.940  1.00  0.00
ATOM   1703  CE2 TRP B 106      -4.125 -12.595  12.164  1.00  0.00
ATOM   1704  CE3 TRP B 106      -5.717 -13.369  10.539  1.00  0.00
ATOM   1705  CZ2 TRP B 106      -3.370 -13.768  12.082  1.00  0.00
ATOM   1706  CZ3 TRP B 106      -4.978 -14.543  10.456  1.00  0.00
ATOM   1707  CH2 TRP B 106      -3.837 -14.722  11.219  1.00  0.00
ATOM   1708  H   TRP B 106      -5.218  -8.698  10.840  1.00  0.00
ATOM   1709  HA  TRP B 106      -6.476 -10.547   9.164  1.00  0.00
ATOM   1710  HB2 TRP B 106      -7.294  -9.570  11.953  1.00  0.00
ATOM   1711  HB3 TRP B 106      -7.844 -11.054  11.163  1.00  0.00
ATOM   1712  HD1 TRP B 106      -4.997  -9.601  13.164  1.00  0.00
ATOM   1713  HE1 TRP B 106      -3.131 -11.366  13.573  1.00  0.00
ATOM   1714  HE3 TRP B 106      -6.622 -13.228   9.929  1.00  0.00
ATOM   1715  HZ2 TRP B 106      -2.456 -13.916  12.676  1.00  0.00
ATOM   1716  HZ3 TRP B 106      -5.305 -15.341   9.774  1.00  0.00
ATOM   1717  HH2 TRP B 106      -3.283 -15.668  11.128  1.00  0.00
ATOM   1718  N   LYS B 107      -8.014  -7.690   9.561  1.00  0.00
ATOM   1719  CA  LYS B 107      -9.046  -6.789   9.056  1.00  0.00
ATOM   1720  C   LYS B 107      -8.321  -5.726   8.232  1.00  0.00
ATOM   1721  O   LYS B 107      -7.094  -5.522   8.367  1.00  0.00
ATOM   1722  CB  LYS B 107      -9.873  -6.153  10.208  1.00  0.00
ATOM   1723  CG  LYS B 107     -10.624  -7.172  11.033  1.00  0.00
ATOM   1724  CD  LYS B 107     -11.497  -6.668  12.163  1.00  0.00
ATOM   1725  CE  LYS B 107     -11.401  -7.500  13.427  1.00  0.00
ATOM   1726  NZ  LYS B 107     -12.057  -6.917  14.641  1.00  0.00
ATOM   1727  H   LYS B 107      -7.336  -7.221  10.127  1.00  0.00
ATOM   1728  HA  LYS B 107      -9.775  -7.338   8.441  1.00  0.00
ATOM   1729  HB2 LYS B 107      -9.198  -5.585  10.865  1.00  0.00
ATOM   1730  HB3 LYS B 107     -10.589  -5.434   9.784  1.00  0.00
ATOM   1731  HG2 LYS B 107     -11.260  -7.755  10.350  1.00  0.00
ATOM   1732  HG3 LYS B 107      -9.888  -7.868  11.460  1.00  0.00
ATOM   1733  HD2 LYS B 107     -11.217  -5.630  12.396  1.00  0.00
ATOM   1734  HD3 LYS B 107     -12.544  -6.651  11.826  1.00  0.00
ATOM   1735  HE2 LYS B 107     -11.847  -8.485  13.230  1.00  0.00
ATOM   1736  HE3 LYS B 107     -10.337  -7.668  13.653  1.00  0.00
ATOM   1737  HZ1 LYS B 107     -11.937  -7.539  15.416  1.00  0.00
ATOM   1738  HZ2 LYS B 107     -11.638  -6.034  14.856  1.00  0.00
ATOM   1739  HZ3 LYS B 107     -13.033  -6.789  14.464  1.00  0.00
ATOM   1740  N   ARG B 108      -9.056  -4.966   7.414  1.00  0.00
ATOM   1741  CA  ARG B 108      -8.443  -3.834   6.705  1.00  0.00
ATOM   1742  C   ARG B 108      -7.851  -2.863   7.689  1.00  0.00
ATOM   1743  O   ARG B 108      -8.487  -2.553   8.704  1.00  0.00
ATOM   1744  CB  ARG B 108      -9.517  -3.109   5.897  1.00  0.00
ATOM   1745  CG  ARG B 108      -9.814  -3.681   4.558  1.00  0.00
ATOM   1746  CD  ARG B 108     -10.527  -2.752   3.573  1.00  0.00
ATOM   1747  NE  ARG B 108     -10.881  -3.574   2.383  1.00  0.00
ATOM   1748  CZ  ARG B 108     -11.704  -3.132   1.428  1.00  0.00
ATOM   1749  NH1 ARG B 108     -12.228  -1.921   1.502  1.00  0.00
ATOM   1750  NH2 ARG B 108     -11.993  -3.914   0.392  1.00  0.00
ATOM   1751  H   ARG B 108     -10.030  -5.104   7.232  1.00  0.00
ATOM   1752  HA  ARG B 108      -7.652  -4.217   6.043  1.00  0.00
ATOM   1753  HB2 ARG B 108     -10.447  -3.097   6.485  1.00  0.00
ATOM   1754  HB3 ARG B 108      -9.206  -2.062   5.766  1.00  0.00
ATOM   1755  HG2 ARG B 108      -8.867  -4.008   4.103  1.00  0.00
ATOM   1756  HG3 ARG B 108     -10.433  -4.580   4.695  1.00  0.00
ATOM   1757  HD2 ARG B 108     -11.430  -2.318   4.030  1.00  0.00
ATOM   1758  HD3 ARG B 108      -9.876  -1.912   3.289  1.00  0.00
ATOM   1759  HE  ARG B 108     -10.487  -4.489   2.295  1.00  0.00
ATOM   1760 1HH1 ARG B 108     -12.009  -1.329   2.277  1.00  0.00
ATOM   1761 2HH1 ARG B 108     -12.843  -1.598   0.783  1.00  0.00
ATOM   1762 1HH2 ARG B 108     -11.595  -4.829   0.330  1.00  0.00
ATOM   1763 2HH2 ARG B 108     -12.608  -3.587  -0.324  1.00  0.00
ATOM   1764  N   PRO B 109      -6.654  -2.339   7.442  1.00  0.00
ATOM   1765  CA  PRO B 109      -6.025  -1.365   8.346  1.00  0.00
ATOM   1766  C   PRO B 109      -6.551   0.048   8.153  1.00  0.00
ATOM   1767  O   PRO B 109      -5.910   0.905   7.589  1.00  0.00
ATOM   1768  CB  PRO B 109      -4.531  -1.469   7.987  1.00  0.00
ATOM   1769  CG  PRO B 109      -4.564  -1.849   6.519  1.00  0.00
ATOM   1770  CD  PRO B 109      -5.743  -2.756   6.356  1.00  0.00
ATOM   1771  HA  PRO B 109      -6.237  -1.580   9.404  1.00  0.00
ATOM   1772  HB2 PRO B 109      -4.004  -0.517   8.150  1.00  0.00
ATOM   1773  HB3 PRO B 109      -4.016  -2.229   8.593  1.00  0.00
ATOM   1774  HG2 PRO B 109      -4.662  -0.957   5.883  1.00  0.00
ATOM   1775  HG3 PRO B 109      -3.634  -2.356   6.222  1.00  0.00
ATOM   1776  HD2 PRO B 109      -6.211  -2.638   5.368  1.00  0.00
ATOM   1777  HD3 PRO B 109      -5.457  -3.814   6.452  1.00  0.00
ATOM   1778  N   LEU B 110      -7.771   0.226   8.616  1.00  0.00
ATOM   1779  CA  LEU B 110      -8.467   1.486   8.553  1.00  0.00
ATOM   1780  C   LEU B 110      -8.222   2.298   9.818  1.00  0.00
ATOM   1781  O   LEU B 110      -8.252   1.802  10.933  1.00  0.00
ATOM   1782  CB  LEU B 110      -9.974   1.239   8.385  1.00  0.00
ATOM   1783  CG  LEU B 110     -10.394   0.537   7.126  1.00  0.00
ATOM   1784  CD1 LEU B 110     -11.864   0.115   7.224  1.00  0.00
ATOM   1785  CD2 LEU B 110     -10.219   1.404   5.878  1.00  0.00
ATOM   1786  H   LEU B 110      -8.303  -0.503   9.047  1.00  0.00
ATOM   1787  HA  LEU B 110      -8.088   2.052   7.689  1.00  0.00
ATOM   1788  HB2 LEU B 110     -10.325   0.648   9.244  1.00  0.00
ATOM   1789  HB3 LEU B 110     -10.491   2.208   8.429  1.00  0.00
ATOM   1790  HG  LEU B 110      -9.739  -0.342   7.025  1.00  0.00
ATOM   1791 1HD1 LEU B 110     -12.162  -0.398   6.298  1.00  0.00
ATOM   1792 2HD1 LEU B 110     -11.994  -0.566   8.078  1.00  0.00
ATOM   1793 3HD1 LEU B 110     -12.493   1.006   7.368  1.00  0.00
ATOM   1794 1HD2 LEU B 110     -10.542   0.839   4.990  1.00  0.00
ATOM   1795 2HD2 LEU B 110     -10.830   2.314   5.975  1.00  0.00
ATOM   1796 3HD2 LEU B 110      -9.160   1.683   5.770  1.00  0.00
ATOM   1797  N   VAL B 111      -7.973   3.567   9.617  1.00  0.00
ATOM   1798  CA  VAL B 111      -7.758   4.502  10.702  1.00  0.00
ATOM   1799  C   VAL B 111      -8.559   5.780  10.434  1.00  0.00
ATOM   1800  O   VAL B 111      -9.033   6.007   9.316  1.00  0.00
ATOM   1801  CB  VAL B 111      -6.282   4.859  10.898  1.00  0.00
ATOM   1802  CG1 VAL B 111      -5.443   3.629  11.240  1.00  0.00
ATOM   1803  CG2 VAL B 111      -5.702   5.574   9.691  1.00  0.00
ATOM   1804  H   VAL B 111      -7.914   3.979   8.708  1.00  0.00
ATOM   1805  HA  VAL B 111      -8.098   4.011  11.626  1.00  0.00
ATOM   1806  HB  VAL B 111      -6.242   5.550  11.753  1.00  0.00
ATOM   1807 1HG1 VAL B 111      -4.392   3.927  11.373  1.00  0.00
ATOM   1808 2HG1 VAL B 111      -5.816   3.177  12.171  1.00  0.00
ATOM   1809 3HG1 VAL B 111      -5.516   2.897  10.422  1.00  0.00
ATOM   1810 1HG2 VAL B 111      -4.644   5.811   9.878  1.00  0.00
ATOM   1811 2HG2 VAL B 111      -5.782   4.926   8.806  1.00  0.00
ATOM   1812 3HG2 VAL B 111      -6.259   6.506   9.514  1.00  0.00
ATOM   1813  N   THR B 112      -8.679   6.591  11.468  1.00  0.00
ATOM   1814  CA  THR B 112      -9.231   7.934  11.271  1.00  0.00
ATOM   1815  C   THR B 112      -8.119   8.917  10.946  1.00  0.00
ATOM   1816  O   THR B 112      -7.072   8.922  11.603  1.00  0.00
ATOM   1817  CB  THR B 112     -10.001   8.364  12.533  1.00  0.00
ATOM   1818  OG1 THR B 112     -10.991   7.391  12.854  1.00  0.00
ATOM   1819  CG2 THR B 112     -10.684   9.704  12.279  1.00  0.00
ATOM   1820  H   THR B 112      -8.420   6.367  12.408  1.00  0.00
ATOM   1821  HA  THR B 112      -9.929   7.922  10.420  1.00  0.00
ATOM   1822  HB  THR B 112      -9.293   8.455  13.370  1.00  0.00
ATOM   1823  HG1 THR B 112     -11.533   7.185  12.039  1.00  0.00
ATOM   1824 1HG2 THR B 112     -11.235  10.012  13.181  1.00  0.00
ATOM   1825 2HG2 THR B 112      -9.926  10.463  12.036  1.00  0.00
ATOM   1826 3HG2 THR B 112     -11.386   9.605  11.438  1.00  0.00
ATOM   1827  N   ILE B 113      -8.385   9.732   9.936  1.00  0.00
ATOM   1828  CA  ILE B 113      -7.532  10.851   9.590  1.00  0.00
ATOM   1829  C   ILE B 113      -8.296  12.168   9.799  1.00  0.00
ATOM   1830  O   ILE B 113      -9.536  12.162   9.876  1.00  0.00
ATOM   1831  CB  ILE B 113      -7.044  10.773   8.126  1.00  0.00
ATOM   1832  CG1 ILE B 113      -8.161  10.949   7.098  1.00  0.00
ATOM   1833  CG2 ILE B 113      -6.290   9.453   7.922  1.00  0.00
ATOM   1834  CD1 ILE B 113      -7.707  11.120   5.673  1.00  0.00
ATOM   1835  H   ILE B 113      -9.186   9.635   9.345  1.00  0.00
ATOM   1836  HA  ILE B 113      -6.650  10.813  10.246  1.00  0.00
ATOM   1837  HB  ILE B 113      -6.365  11.621   7.953  1.00  0.00
ATOM   1838 2HG1 ILE B 113      -8.825  10.074   7.150  1.00  0.00
ATOM   1839 3HG1 ILE B 113      -8.761  11.826   7.381  1.00  0.00
ATOM   1840 1HG2 ILE B 113      -5.938   9.388   6.882  1.00  0.00
ATOM   1841 2HG2 ILE B 113      -5.427   9.414   8.604  1.00  0.00
ATOM   1842 3HG2 ILE B 113      -6.963   8.610   8.134  1.00  0.00
ATOM   1843 1HD1 ILE B 113      -8.585  11.238   5.020  1.00  0.00
ATOM   1844 2HD1 ILE B 113      -7.070  12.014   5.595  1.00  0.00
ATOM   1845 3HD1 ILE B 113      -7.135  10.233   5.361  1.00  0.00
ATOM   1846  N   LYS B 114      -7.564  13.254   9.884  1.00  0.00
ATOM   1847  CA  LYS B 114      -8.168  14.591   9.964  1.00  0.00
ATOM   1848  C   LYS B 114      -7.499  15.448   8.875  1.00  0.00
ATOM   1849  O   LYS B 114      -6.271  15.552   8.800  1.00  0.00
ATOM   1850  CB  LYS B 114      -8.017  15.264  11.310  1.00  0.00
ATOM   1851  CG  LYS B 114      -8.754  16.583  11.416  1.00  0.00
ATOM   1852  CD  LYS B 114      -8.888  17.136  12.809  1.00  0.00
ATOM   1853  CE  LYS B 114      -7.598  17.448  13.500  1.00  0.00
ATOM   1854  NZ  LYS B 114      -7.875  18.126  14.833  1.00  0.00
ATOM   1855  H   LYS B 114      -6.564  13.252   9.901  1.00  0.00
ATOM   1856  HA  LYS B 114      -9.253  14.486   9.818  1.00  0.00
ATOM   1857  HB2 LYS B 114      -8.385  14.585  12.092  1.00  0.00
ATOM   1858  HB3 LYS B 114      -6.949  15.434  11.508  1.00  0.00
ATOM   1859  HG2 LYS B 114      -8.233  17.325  10.793  1.00  0.00
ATOM   1860  HG3 LYS B 114      -9.760  16.456  10.992  1.00  0.00
ATOM   1861  HD2 LYS B 114      -9.493  18.054  12.764  1.00  0.00
ATOM   1862  HD3 LYS B 114      -9.447  16.413  13.421  1.00  0.00
ATOM   1863  HE2 LYS B 114      -7.024  16.524  13.660  1.00  0.00
ATOM   1864  HE3 LYS B 114      -6.981  18.104  12.867  1.00  0.00
ATOM   1865  HZ1 LYS B 114      -7.024  18.199  15.354  1.00  0.00
ATOM   1866  HZ2 LYS B 114      -8.247  19.040  14.672  1.00  0.00
ATOM   1867  HZ3 LYS B 114      -8.537  17.583  15.351  1.00  0.00
ATOM   1868  N   ILE B 115      -8.349  16.007   8.041  1.00  0.00
ATOM   1869  CA  ILE B 115      -7.914  16.853   6.927  1.00  0.00
ATOM   1870  C   ILE B 115      -8.961  17.924   6.726  1.00  0.00
ATOM   1871  O   ILE B 115     -10.150  17.608   6.780  1.00  0.00
ATOM   1872  CB  ILE B 115      -7.613  16.003   5.668  1.00  0.00
ATOM   1873  CG1 ILE B 115      -6.991  16.886   4.581  1.00  0.00
ATOM   1874  CG2 ILE B 115      -8.790  15.150   5.233  1.00  0.00
ATOM   1875  CD1 ILE B 115      -6.482  16.064   3.397  1.00  0.00
ATOM   1876  H   ILE B 115      -9.341  15.896   8.106  1.00  0.00
ATOM   1877  HA  ILE B 115      -6.960  17.354   7.150  1.00  0.00
ATOM   1878  HB  ILE B 115      -6.853  15.247   5.916  1.00  0.00
ATOM   1879 2HG1 ILE B 115      -7.737  17.612   4.227  1.00  0.00
ATOM   1880 3HG1 ILE B 115      -6.158  17.463   5.009  1.00  0.00
ATOM   1881 1HG2 ILE B 115      -8.514  14.573   4.338  1.00  0.00
ATOM   1882 2HG2 ILE B 115      -9.063  14.459   6.044  1.00  0.00
ATOM   1883 3HG2 ILE B 115      -9.647  15.798   5.000  1.00  0.00
ATOM   1884 1HD1 ILE B 115      -6.046  16.737   2.644  1.00  0.00
ATOM   1885 2HD1 ILE B 115      -5.715  15.356   3.744  1.00  0.00
ATOM   1886 3HD1 ILE B 115      -7.319  15.508   2.950  1.00  0.00
ATOM   1887  N   GLY B 116      -8.582  19.166   6.540  1.00  0.00
ATOM   1888  CA  GLY B 116      -9.505  20.271   6.445  1.00  0.00
ATOM   1889  C   GLY B 116     -10.455  20.389   7.627  1.00  0.00
ATOM   1890  O   GLY B 116     -11.601  20.815   7.492  1.00  0.00
ATOM   1891  H   GLY B 116      -7.624  19.437   6.451  1.00  0.00
ATOM   1892  HA2 GLY B 116      -8.933  21.206   6.353  1.00  0.00
ATOM   1893  HA3 GLY B 116     -10.096  20.164   5.524  1.00  0.00
ATOM   1894  N   GLY B 117     -10.040  19.985   8.821  1.00  0.00
ATOM   1895  CA  GLY B 117     -10.853  20.069  10.020  1.00  0.00
ATOM   1896  C   GLY B 117     -11.853  18.939  10.154  1.00  0.00
ATOM   1897  O   GLY B 117     -12.611  18.921  11.126  1.00  0.00
ATOM   1898  H   GLY B 117      -9.134  19.592   8.979  1.00  0.00
ATOM   1899  HA2 GLY B 117     -10.194  20.071  10.901  1.00  0.00
ATOM   1900  HA3 GLY B 117     -11.393  21.027  10.021  1.00  0.00
ATOM   1901  N   GLN B 118     -11.873  17.982   9.221  1.00  0.00
ATOM   1902  CA  GLN B 118     -12.884  16.925   9.243  1.00  0.00
ATOM   1903  C   GLN B 118     -12.241  15.567   9.393  1.00  0.00
ATOM   1904  O   GLN B 118     -11.157  15.282   8.879  1.00  0.00
ATOM   1905  CB  GLN B 118     -13.733  16.892   7.968  1.00  0.00
ATOM   1906  CG  GLN B 118     -14.518  18.183   7.850  1.00  0.00
ATOM   1907  CD  GLN B 118     -15.461  18.446   9.016  1.00  0.00
ATOM   1908  OE1 GLN B 118     -16.100  17.422   9.582  1.00  0.00
ATOM   1909  NE2 GLN B 118     -15.646  19.611   9.442  1.00  0.00
ATOM   1910  H   GLN B 118     -11.221  17.920   8.465  1.00  0.00
ATOM   1911  HA  GLN B 118     -13.532  17.154  10.103  1.00  0.00
ATOM   1912  HB2 GLN B 118     -13.087  16.760   7.087  1.00  0.00
ATOM   1913  HB3 GLN B 118     -14.420  16.033   7.993  1.00  0.00
ATOM   1914  HG2 GLN B 118     -13.811  19.023   7.767  1.00  0.00
ATOM   1915  HG3 GLN B 118     -15.102  18.161   6.918  1.00  0.00
ATOM   1916 1HE2 GLN B 118     -16.272  19.771  10.205  1.00  0.00
ATOM   1917 2HE2 GLN B 118     -15.167  20.381   9.019  1.00  0.00
ATOM   1918  N   LEU B 119     -12.955  14.710  10.104  1.00  0.00
ATOM   1919  CA  LEU B 119     -12.545  13.347  10.324  1.00  0.00
ATOM   1920  C   LEU B 119     -13.028  12.474   9.176  1.00  0.00
ATOM   1921  O   LEU B 119     -14.162  12.598   8.775  1.00  0.00
ATOM   1922  CB  LEU B 119     -13.113  12.832  11.638  1.00  0.00
ATOM   1923  CG  LEU B 119     -12.600  13.556  12.876  1.00  0.00
ATOM   1924  CD1 LEU B 119     -13.135  12.823  14.116  1.00  0.00
ATOM   1925  CD2 LEU B 119     -11.073  13.676  12.906  1.00  0.00
ATOM   1926  H   LEU B 119     -13.825  14.945  10.537  1.00  0.00
ATOM   1927  HA  LEU B 119     -11.446  13.309  10.372  1.00  0.00
ATOM   1928  HB2 LEU B 119     -14.209  12.917  11.607  1.00  0.00
ATOM   1929  HB3 LEU B 119     -12.875  11.762  11.731  1.00  0.00
ATOM   1930  HG  LEU B 119     -12.970  14.592  12.859  1.00  0.00
ATOM   1931 1HD1 LEU B 119     -12.776  13.329  15.025  1.00  0.00
ATOM   1932 2HD1 LEU B 119     -14.235  12.831  14.102  1.00  0.00
ATOM   1933 3HD1 LEU B 119     -12.776  11.783  14.111  1.00  0.00
ATOM   1934 1HD2 LEU B 119     -10.765  14.206  13.820  1.00  0.00
ATOM   1935 2HD2 LEU B 119     -10.626  12.671  12.897  1.00  0.00
ATOM   1936 3HD2 LEU B 119     -10.731  14.237  12.024  1.00  0.00
ATOM   1937  N   LYS B 120     -12.152  11.593   8.672  1.00  0.00
ATOM   1938  CA  LYS B 120     -12.476  10.647   7.613  1.00  0.00
ATOM   1939  C   LYS B 120     -11.817   9.325   7.935  1.00  0.00
ATOM   1940  O   LYS B 120     -10.836   9.265   8.642  1.00  0.00
ATOM   1941  CB  LYS B 120     -12.004  11.162   6.248  1.00  0.00
ATOM   1942  CG  LYS B 120     -12.578  12.517   5.836  1.00  0.00
ATOM   1943  CD  LYS B 120     -11.949  13.086   4.584  1.00  0.00
ATOM   1944  CE  LYS B 120     -12.209  14.446   4.041  1.00  0.00
ATOM   1945  NZ  LYS B 120     -13.431  14.650   3.256  1.00  0.00
ATOM   1946  H   LYS B 120     -11.206  11.524   8.992  1.00  0.00
ATOM   1947  HA  LYS B 120     -13.568  10.522   7.557  1.00  0.00
ATOM   1948  HB2 LYS B 120     -10.906  11.233   6.260  1.00  0.00
ATOM   1949  HB3 LYS B 120     -12.269  10.420   5.482  1.00  0.00
ATOM   1950  HG2 LYS B 120     -13.661  12.413   5.677  1.00  0.00
ATOM   1951  HG3 LYS B 120     -12.441  13.231   6.662  1.00  0.00
ATOM   1952  HD2 LYS B 120     -10.861  13.026   4.738  1.00  0.00
ATOM   1953  HD3 LYS B 120     -12.198  12.385   3.775  1.00  0.00
ATOM   1954  HE2 LYS B 120     -12.230  15.148   4.887  1.00  0.00
ATOM   1955  HE3 LYS B 120     -11.352  14.728   3.411  1.00  0.00
ATOM   1956  HZ1 LYS B 120     -13.653  15.624   3.231  1.00  0.00
ATOM   1957  HZ2 LYS B 120     -13.288  14.317   2.324  1.00  0.00
ATOM   1958  HZ3 LYS B 120     -14.186  14.145   3.676  1.00  0.00
ATOM   1959  N   GLU B 121     -12.347   8.252   7.320  1.00  0.00
ATOM   1960  CA  GLU B 121     -11.687   6.961   7.445  1.00  0.00
ATOM   1961  C   GLU B 121     -10.791   6.725   6.241  1.00  0.00
ATOM   1962  O   GLU B 121     -11.150   7.080   5.101  1.00  0.00
ATOM   1963  CB  GLU B 121     -12.679   5.815   7.583  1.00  0.00
ATOM   1964  CG  GLU B 121     -13.550   5.926   8.815  1.00  0.00
ATOM   1965  CD  GLU B 121     -12.846   5.753  10.151  1.00  0.00
ATOM   1966  OE1 GLU B 121     -12.513   4.587  10.501  1.00  0.00
ATOM   1967  OE2 GLU B 121     -12.653   6.760  10.867  1.00  0.00
ATOM   1968  H   GLU B 121     -13.180   8.258   6.766  1.00  0.00
ATOM   1969  HA  GLU B 121     -11.085   6.986   8.365  1.00  0.00
ATOM   1970  HB2 GLU B 121     -13.321   5.784   6.691  1.00  0.00
ATOM   1971  HB3 GLU B 121     -12.128   4.864   7.617  1.00  0.00
ATOM   1972  HG2 GLU B 121     -14.038   6.911   8.806  1.00  0.00
ATOM   1973  HG3 GLU B 121     -14.347   5.171   8.743  1.00  0.00
ATOM   1974  N   ALA B 122      -9.629   6.132   6.457  1.00  0.00
ATOM   1975  CA  ALA B 122      -8.685   5.900   5.405  1.00  0.00
ATOM   1976  C   ALA B 122      -7.909   4.602   5.670  1.00  0.00
ATOM   1977  O   ALA B 122      -7.691   4.173   6.808  1.00  0.00
ATOM   1978  CB  ALA B 122      -7.684   7.036   5.249  1.00  0.00
ATOM   1979  H   ALA B 122      -9.330   5.809   7.355  1.00  0.00
ATOM   1980  HA  ALA B 122      -9.268   5.828   4.475  1.00  0.00
ATOM   1981  HB1 ALA B 122      -6.988   6.802   4.430  1.00  0.00
ATOM   1982  HB2 ALA B 122      -8.220   7.969   5.020  1.00  0.00
ATOM   1983  HB3 ALA B 122      -7.119   7.159   6.185  1.00  0.00
ATOM   1984  N   LEU B 123      -7.437   4.024   4.581  1.00  0.00
ATOM   1985  CA  LEU B 123      -6.721   2.790   4.542  1.00  0.00
ATOM   1986  C   LEU B 123      -5.207   2.987   4.537  1.00  0.00
ATOM   1987  O   LEU B 123      -4.703   3.687   3.670  1.00  0.00
ATOM   1988  CB  LEU B 123      -7.133   2.077   3.245  1.00  0.00
ATOM   1989  CG  LEU B 123      -6.599   0.696   2.963  1.00  0.00
ATOM   1990  CD1 LEU B 123      -7.112  -0.305   3.993  1.00  0.00
ATOM   1991  CD2 LEU B 123      -7.033   0.253   1.563  1.00  0.00
ATOM   1992  H   LEU B 123      -7.555   4.428   3.673  1.00  0.00
ATOM   1993  HA  LEU B 123      -6.965   2.208   5.443  1.00  0.00
ATOM   1994  HB2 LEU B 123      -8.231   2.016   3.236  1.00  0.00
ATOM   1995  HB3 LEU B 123      -6.839   2.723   2.405  1.00  0.00
ATOM   1996  HG  LEU B 123      -5.500   0.729   3.020  1.00  0.00
ATOM   1997 1HD1 LEU B 123      -6.710  -1.304   3.768  1.00  0.00
ATOM   1998 2HD1 LEU B 123      -6.786   0.003   4.998  1.00  0.00
ATOM   1999 3HD1 LEU B 123      -8.211  -0.336   3.959  1.00  0.00
ATOM   2000 1HD2 LEU B 123      -6.642  -0.755   1.359  1.00  0.00
ATOM   2001 2HD2 LEU B 123      -8.132   0.239   1.508  1.00  0.00
ATOM   2002 3HD2 LEU B 123      -6.637   0.958   0.816  1.00  0.00
ATOM   2003  N   LEU B 124      -4.496   2.376   5.498  1.00  0.00
ATOM   2004  CA  LEU B 124      -3.040   2.445   5.493  1.00  0.00
ATOM   2005  C   LEU B 124      -2.512   1.439   4.488  1.00  0.00
ATOM   2006  O   LEU B 124      -2.680   0.240   4.710  1.00  0.00
ATOM   2007  CB  LEU B 124      -2.465   2.172   6.879  1.00  0.00
ATOM   2008  CG  LEU B 124      -2.950   3.125   7.979  1.00  0.00
ATOM   2009  CD1 LEU B 124      -2.283   2.723   9.290  1.00  0.00
ATOM   2010  CD2 LEU B 124      -2.766   4.578   7.611  1.00  0.00
ATOM   2011  H   LEU B 124      -4.893   1.853   6.252  1.00  0.00
ATOM   2012  HA  LEU B 124      -2.728   3.461   5.210  1.00  0.00
ATOM   2013  HB2 LEU B 124      -2.719   1.141   7.168  1.00  0.00
ATOM   2014  HB3 LEU B 124      -1.368   2.230   6.822  1.00  0.00
ATOM   2015  HG  LEU B 124      -4.039   3.028   8.104  1.00  0.00
ATOM   2016 1HD1 LEU B 124      -2.618   3.395  10.094  1.00  0.00
ATOM   2017 2HD1 LEU B 124      -2.557   1.688   9.539  1.00  0.00
ATOM   2018 3HD1 LEU B 124      -1.191   2.796   9.183  1.00  0.00
ATOM   2019 1HD2 LEU B 124      -3.128   5.213   8.432  1.00  0.00
ATOM   2020 2HD2 LEU B 124      -1.698   4.779   7.436  1.00  0.00
ATOM   2021 3HD2 LEU B 124      -3.334   4.800   6.697  1.00  0.00
ATOM   2022  N   ASP B 125      -1.917   1.930   3.421  1.00  0.00
ATOM   2023  CA  ASP B 125      -1.659   1.106   2.242  1.00  0.00
ATOM   2024  C   ASP B 125      -0.216   1.153   1.779  1.00  0.00
ATOM   2025  O   ASP B 125       0.222   2.027   1.061  1.00  0.00
ATOM   2026  CB  ASP B 125      -2.550   1.577   1.096  1.00  0.00
ATOM   2027  CG  ASP B 125      -2.512   0.603  -0.062  1.00  0.00
ATOM   2028  OD1 ASP B 125      -1.737  -0.364   0.014  1.00  0.00
ATOM   2029  OD2 ASP B 125      -3.290   0.842  -1.002  1.00  0.00
ATOM   2030  H   ASP B 125      -1.607   2.877   3.340  1.00  0.00
ATOM   2031  HA  ASP B 125      -1.880   0.067   2.528  1.00  0.00
ATOM   2032  HB2 ASP B 125      -3.585   1.687   1.453  1.00  0.00
ATOM   2033  HB3 ASP B 125      -2.220   2.570   0.755  1.00  0.00
ATOM   2034  N   THR B 126       0.543   0.138   2.176  1.00  0.00
ATOM   2035  CA  THR B 126       1.941   0.009   1.800  1.00  0.00
ATOM   2036  C   THR B 126       2.145  -0.206   0.321  1.00  0.00
ATOM   2037  O   THR B 126       3.245   0.020  -0.186  1.00  0.00
ATOM   2038  CB  THR B 126       2.683  -1.083   2.594  1.00  0.00
ATOM   2039  OG1 THR B 126       2.048  -2.340   2.361  1.00  0.00
ATOM   2040  CG2 THR B 126       2.642  -0.765   4.093  1.00  0.00
ATOM   2041  H   THR B 126       0.210  -0.603   2.758  1.00  0.00
ATOM   2042  HA  THR B 126       2.380   0.983   2.063  1.00  0.00
ATOM   2043  HB  THR B 126       3.732  -1.121   2.265  1.00  0.00
ATOM   2044  HG1 THR B 126       2.670  -2.941   1.858  1.00  0.00
ATOM   2045 1HG2 THR B 126       3.174  -1.550   4.649  1.00  0.00
ATOM   2046 2HG2 THR B 126       3.126   0.206   4.276  1.00  0.00
ATOM   2047 3HG2 THR B 126       1.596  -0.722   4.431  1.00  0.00
ATOM   2048  N   GLY B 127       1.111  -0.650  -0.387  1.00  0.00
ATOM   2049  CA  GLY B 127       1.170  -0.822  -1.840  1.00  0.00
ATOM   2050  C   GLY B 127       0.874   0.412  -2.624  1.00  0.00
ATOM   2051  O   GLY B 127       0.955   0.371  -3.858  1.00  0.00
ATOM   2052  H   GLY B 127       0.229  -0.895   0.016  1.00  0.00
ATOM   2053  HA2 GLY B 127       2.173  -1.183  -2.112  1.00  0.00
ATOM   2054  HA3 GLY B 127       0.455  -1.606  -2.132  1.00  0.00
ATOM   2055  N   ALA B 128       0.511   1.519  -1.992  1.00  0.00
ATOM   2056  CA  ALA B 128       0.206   2.775  -2.643  1.00  0.00
ATOM   2057  C   ALA B 128       1.397   3.701  -2.581  1.00  0.00
ATOM   2058  O   ALA B 128       1.893   4.018  -1.490  1.00  0.00
ATOM   2059  CB  ALA B 128      -1.024   3.422  -1.969  1.00  0.00
ATOM   2060  H   ALA B 128       0.421   1.563  -0.996  1.00  0.00
ATOM   2061  HA  ALA B 128      -0.027   2.587  -3.702  1.00  0.00
ATOM   2062  HB1 ALA B 128      -1.256   4.376  -2.465  1.00  0.00
ATOM   2063  HB2 ALA B 128      -1.888   2.746  -2.055  1.00  0.00
ATOM   2064  HB3 ALA B 128      -0.807   3.604  -0.906  1.00  0.00
ATOM   2065  N   ASP B 129       1.874   4.188  -3.740  1.00  0.00
ATOM   2066  CA  ASP B 129       2.958   5.130  -3.738  1.00  0.00
ATOM   2067  C   ASP B 129       2.570   6.456  -3.111  1.00  0.00
ATOM   2068  O   ASP B 129       3.411   7.097  -2.457  1.00  0.00
ATOM   2069  CB  ASP B 129       3.445   5.383  -5.185  1.00  0.00
ATOM   2070  CG  ASP B 129       4.031   4.177  -5.862  1.00  0.00
ATOM   2071  OD1 ASP B 129       4.535   3.238  -5.188  1.00  0.00
ATOM   2072  OD2 ASP B 129       3.963   4.170  -7.128  1.00  0.00
ATOM   2073  H   ASP B 129       1.528   3.942  -4.646  1.00  0.00
ATOM   2074  HA  ASP B 129       3.762   4.689  -3.131  1.00  0.00
ATOM   2075  HB2 ASP B 129       2.600   5.751  -5.785  1.00  0.00
ATOM   2076  HB3 ASP B 129       4.201   6.182  -5.169  1.00  0.00
ATOM   2077  N   ASP B 130       1.352   6.889  -3.326  1.00  0.00
ATOM   2078  CA  ASP B 130       0.828   8.206  -2.991  1.00  0.00
ATOM   2079  C   ASP B 130      -0.409   8.073  -2.104  1.00  0.00
ATOM   2080  O   ASP B 130      -0.981   7.008  -1.934  1.00  0.00
ATOM   2081  CB  ASP B 130       0.475   8.931  -4.275  1.00  0.00
ATOM   2082  CG  ASP B 130       1.538   8.934  -5.350  1.00  0.00
ATOM   2083  OD1 ASP B 130       2.655   9.382  -5.011  1.00  0.00
ATOM   2084  OD2 ASP B 130       1.276   8.483  -6.498  1.00  0.00
ATOM   2085  H   ASP B 130       0.662   6.309  -3.760  1.00  0.00
ATOM   2086  HA  ASP B 130       1.589   8.777  -2.439  1.00  0.00
ATOM   2087  HB2 ASP B 130      -0.436   8.475  -4.691  1.00  0.00
ATOM   2088  HB3 ASP B 130       0.228   9.974  -4.027  1.00  0.00
ATOM   2089  N   THR B 131      -0.851   9.201  -1.601  1.00  0.00
ATOM   2090  CA  THR B 131      -2.074   9.359  -0.809  1.00  0.00
ATOM   2091  C   THR B 131      -3.165   9.970  -1.624  1.00  0.00
ATOM   2092  O   THR B 131      -2.957  11.028  -2.236  1.00  0.00
ATOM   2093  CB  THR B 131      -1.703  10.246   0.393  1.00  0.00
ATOM   2094  OG1 THR B 131      -0.782   9.504   1.220  1.00  0.00
ATOM   2095  CG2 THR B 131      -2.935  10.615   1.201  1.00  0.00
ATOM   2096  H   THR B 131      -0.362  10.064  -1.729  1.00  0.00
ATOM   2097  HA  THR B 131      -2.457   8.385  -0.470  1.00  0.00
ATOM   2098  HB  THR B 131      -1.246  11.181   0.036  1.00  0.00
ATOM   2099  HG1 THR B 131       0.151   9.645   0.890  1.00  0.00
ATOM   2100 1HG2 THR B 131      -2.641  11.247   2.052  1.00  0.00
ATOM   2101 2HG2 THR B 131      -3.642  11.166   0.563  1.00  0.00
ATOM   2102 3HG2 THR B 131      -3.417   9.700   1.576  1.00  0.00
ATOM   2103  N   VAL B 132      -4.328   9.305  -1.665  1.00  0.00
ATOM   2104  CA  VAL B 132      -5.408   9.826  -2.466  1.00  0.00
ATOM   2105  C   VAL B 132      -6.715   9.718  -1.662  1.00  0.00
ATOM   2106  O   VAL B 132      -7.030   8.696  -1.028  1.00  0.00
ATOM   2107  CB  VAL B 132      -5.475   9.159  -3.868  1.00  0.00
ATOM   2108  CG1 VAL B 132      -5.679   7.675  -3.748  1.00  0.00
ATOM   2109  CG2 VAL B 132      -6.568   9.785  -4.722  1.00  0.00
ATOM   2110  H   VAL B 132      -4.523   8.455  -1.176  1.00  0.00
ATOM   2111  HA  VAL B 132      -5.231  10.890  -2.683  1.00  0.00
ATOM   2112  HB  VAL B 132      -4.510   9.332  -4.368  1.00  0.00
ATOM   2113 1HG1 VAL B 132      -5.722   7.227  -4.753  1.00  0.00
ATOM   2114 2HG1 VAL B 132      -4.842   7.233  -3.186  1.00  0.00
ATOM   2115 3HG1 VAL B 132      -6.621   7.476  -3.218  1.00  0.00
ATOM   2116 1HG2 VAL B 132      -6.592   9.294  -5.706  1.00  0.00
ATOM   2117 2HG2 VAL B 132      -7.541   9.657  -4.226  1.00  0.00
ATOM   2118 3HG2 VAL B 132      -6.362  10.858  -4.853  1.00  0.00
ATOM   2119  N   ILE B 133      -7.460  10.824  -1.693  1.00  0.00
ATOM   2120  CA  ILE B 133      -8.707  10.878  -0.962  1.00  0.00
ATOM   2121  C   ILE B 133      -9.820  11.318  -1.904  1.00  0.00
ATOM   2122  O   ILE B 133      -9.635  11.921  -2.966  1.00  0.00
ATOM   2123  CB  ILE B 133      -8.557  11.807   0.252  1.00  0.00
ATOM   2124  CG1 ILE B 133      -8.261  13.238  -0.147  1.00  0.00
ATOM   2125  CG2 ILE B 133      -7.498  11.219   1.168  1.00  0.00
ATOM   2126  CD1 ILE B 133      -8.041  14.225   0.964  1.00  0.00
ATOM   2127  H   ILE B 133      -7.226  11.656  -2.196  1.00  0.00
ATOM   2128  HA  ILE B 133      -8.972   9.883  -0.575  1.00  0.00
ATOM   2129  HB  ILE B 133      -9.513  11.865   0.793  1.00  0.00
ATOM   2130 2HG1 ILE B 133      -7.364  13.237  -0.784  1.00  0.00
ATOM   2131 3HG1 ILE B 133      -9.095  13.600  -0.766  1.00  0.00
ATOM   2132 1HG2 ILE B 133      -7.372  11.867   2.048  1.00  0.00
ATOM   2133 2HG2 ILE B 133      -7.811  10.215   1.494  1.00  0.00
ATOM   2134 3HG2 ILE B 133      -6.544  11.146   0.626  1.00  0.00
ATOM   2135 1HD1 ILE B 133      -7.838  15.218   0.538  1.00  0.00
ATOM   2136 2HD1 ILE B 133      -8.942  14.274   1.594  1.00  0.00
ATOM   2137 3HD1 ILE B 133      -7.185  13.905   1.576  1.00  0.00
ATOM   2138  N   GLU B 134     -11.003  10.917  -1.537  1.00  0.00
ATOM   2139  CA  GLU B 134     -12.249  11.234  -2.243  1.00  0.00
ATOM   2140  C   GLU B 134     -12.472  12.731  -2.311  1.00  0.00
ATOM   2141  O   GLU B 134     -11.896  13.491  -1.507  1.00  0.00
ATOM   2142  CB  GLU B 134     -13.405  10.540  -1.520  1.00  0.00
ATOM   2143  CG  GLU B 134     -13.341   9.030  -1.501  1.00  0.00
ATOM   2144  CD  GLU B 134     -14.143   8.374  -0.401  1.00  0.00
ATOM   2145  OE1 GLU B 134     -14.850   9.053   0.381  1.00  0.00
ATOM   2146  OE2 GLU B 134     -14.047   7.146  -0.295  1.00  0.00
ATOM   2147  H   GLU B 134     -11.148  10.349  -0.726  1.00  0.00
ATOM   2148  HA  GLU B 134     -12.189  10.872  -3.279  1.00  0.00
ATOM   2149  HB2 GLU B 134     -13.436  10.902  -0.481  1.00  0.00
ATOM   2150  HB3 GLU B 134     -14.349  10.845  -1.995  1.00  0.00
ATOM   2151  HG2 GLU B 134     -13.697   8.651  -2.471  1.00  0.00
ATOM   2152  HG3 GLU B 134     -12.290   8.723  -1.401  1.00  0.00
ATOM   2153  N   GLU B 135     -13.310  13.116  -3.276  1.00  0.00
ATOM   2154  CA  GLU B 135     -13.552  14.542  -3.534  1.00  0.00
ATOM   2155  C   GLU B 135     -13.779  15.353  -2.271  1.00  0.00
ATOM   2156  O   GLU B 135     -14.619  15.012  -1.411  1.00  0.00
ATOM   2157  CB  GLU B 135     -14.761  14.714  -4.449  1.00  0.00
ATOM   2158  CG  GLU B 135     -15.093  16.167  -4.780  1.00  0.00
ATOM   2159  CD  GLU B 135     -13.923  16.848  -5.494  1.00  0.00
ATOM   2160  OE1 GLU B 135     -13.304  16.228  -6.366  1.00  0.00
ATOM   2161  OE2 GLU B 135     -13.664  18.013  -5.142  1.00  0.00
ATOM   2162  H   GLU B 135     -13.815  12.489  -3.870  1.00  0.00
ATOM   2163  HA  GLU B 135     -12.638  14.923  -4.015  1.00  0.00
ATOM   2164  HB2 GLU B 135     -14.577  14.169  -5.387  1.00  0.00
ATOM   2165  HB3 GLU B 135     -15.637  14.249  -3.973  1.00  0.00
ATOM   2166  HG2 GLU B 135     -15.989  16.206  -5.417  1.00  0.00
ATOM   2167  HG3 GLU B 135     -15.331  16.713  -3.855  1.00  0.00
ATOM   2168  N   MET B 136     -13.025  16.425  -2.169  1.00  0.00
ATOM   2169  CA  MET B 136     -13.201  17.390  -1.086  1.00  0.00
ATOM   2170  C   MET B 136     -12.480  18.664  -1.529  1.00  0.00
ATOM   2171  O   MET B 136     -11.713  18.684  -2.501  1.00  0.00
ATOM   2172  CB  MET B 136     -12.629  16.901   0.219  1.00  0.00
ATOM   2173  CG  MET B 136     -11.117  16.795   0.204  1.00  0.00
ATOM   2174  SD  MET B 136     -10.336  16.446   1.790  1.00  0.00
ATOM   2175  CE  MET B 136     -10.808  17.898   2.736  1.00  0.00
ATOM   2176  H   MET B 136     -12.293  16.655  -2.811  1.00  0.00
ATOM   2177  HA  MET B 136     -14.273  17.557  -0.905  1.00  0.00
ATOM   2178  HB2 MET B 136     -12.935  17.584   1.026  1.00  0.00
ATOM   2179  HB3 MET B 136     -13.058  15.915   0.454  1.00  0.00
ATOM   2180  HG2 MET B 136     -10.831  16.004  -0.505  1.00  0.00
ATOM   2181  HG3 MET B 136     -10.707  17.739  -0.184  1.00  0.00
ATOM   2182  HE1 MET B 136      -9.931  18.287   3.273  1.00  0.00
ATOM   2183  HE2 MET B 136     -11.193  18.671   2.055  1.00  0.00
ATOM   2184  HE3 MET B 136     -11.590  17.626   3.460  1.00  0.00
ATOM   2185  N   SER B 137     -12.743  19.723  -0.786  1.00  0.00
ATOM   2186  CA  SER B 137     -12.114  21.014  -1.016  1.00  0.00
ATOM   2187  C   SER B 137     -10.790  21.136  -0.282  1.00  0.00
ATOM   2188  O   SER B 137     -10.763  20.902   0.918  1.00  0.00
ATOM   2189  CB  SER B 137     -13.035  22.159  -0.541  1.00  0.00
ATOM   2190  OG  SER B 137     -12.464  23.423  -0.752  1.00  0.00
ATOM   2191  H   SER B 137     -13.386  19.715  -0.020  1.00  0.00
ATOM   2192  HA  SER B 137     -11.935  21.088  -2.099  1.00  0.00
ATOM   2193  HB2 SER B 137     -13.995  22.099  -1.073  1.00  0.00
ATOM   2194  HB3 SER B 137     -13.252  22.032   0.530  1.00  0.00
ATOM   2195  HG  SER B 137     -13.093  24.131  -0.432  1.00  0.00
ATOM   2196  N   LEU B 138      -9.723  21.493  -0.979  1.00  0.00
ATOM   2197  CA  LEU B 138      -8.430  21.809  -0.358  1.00  0.00
ATOM   2198  C   LEU B 138      -7.933  23.154  -0.877  1.00  0.00
ATOM   2199  O   LEU B 138      -8.335  23.546  -1.976  1.00  0.00
ATOM   2200  CB  LEU B 138      -7.389  20.749  -0.599  1.00  0.00
ATOM   2201  CG  LEU B 138      -7.598  19.403   0.052  1.00  0.00
ATOM   2202  CD1 LEU B 138      -6.515  18.432  -0.394  1.00  0.00
ATOM   2203  CD2 LEU B 138      -7.609  19.499   1.578  1.00  0.00
ATOM   2204  H   LEU B 138      -9.721  21.573  -1.975  1.00  0.00
ATOM   2205  HA  LEU B 138      -8.591  21.852   0.729  1.00  0.00
ATOM   2206  HB2 LEU B 138      -7.310  20.592  -1.685  1.00  0.00
ATOM   2207  HB3 LEU B 138      -6.419  21.142  -0.260  1.00  0.00
ATOM   2208  HG  LEU B 138      -8.584  19.033  -0.267  1.00  0.00
ATOM   2209 1HD1 LEU B 138      -6.677  17.455   0.085  1.00  0.00
ATOM   2210 2HD1 LEU B 138      -6.555  18.314  -1.487  1.00  0.00
ATOM   2211 3HD1 LEU B 138      -5.529  18.824  -0.104  1.00  0.00
ATOM   2212 1HD2 LEU B 138      -7.764  18.498   2.008  1.00  0.00
ATOM   2213 2HD2 LEU B 138      -6.648  19.902   1.927  1.00  0.00
ATOM   2214 3HD2 LEU B 138      -8.424  20.165   1.898  1.00  0.00
ATOM   2215  N   PRO B 139      -7.137  23.834  -0.084  1.00  0.00
ATOM   2216  CA  PRO B 139      -6.721  25.192  -0.456  1.00  0.00
ATOM   2217  C   PRO B 139      -5.580  25.159  -1.457  1.00  0.00
ATOM   2218  O   PRO B 139      -4.847  24.182  -1.547  1.00  0.00
ATOM   2219  CB  PRO B 139      -6.272  25.758   0.896  1.00  0.00
ATOM   2220  CG  PRO B 139      -5.824  24.573   1.688  1.00  0.00
ATOM   2221  CD  PRO B 139      -6.694  23.431   1.255  1.00  0.00
ATOM   2222  HA  PRO B 139      -7.504  25.788  -0.947  1.00  0.00
ATOM   2223  HB2 PRO B 139      -5.455  26.485   0.772  1.00  0.00
ATOM   2224  HB3 PRO B 139      -7.097  26.283   1.400  1.00  0.00
ATOM   2225  HG2 PRO B 139      -4.762  24.353   1.498  1.00  0.00
ATOM   2226  HG3 PRO B 139      -5.926  24.759   2.768  1.00  0.00
ATOM   2227  HD2 PRO B 139      -6.138  22.482   1.231  1.00  0.00
ATOM   2228  HD3 PRO B 139      -7.545  23.288   1.938  1.00  0.00
ATOM   2229  N   GLY B 140      -5.479  26.246  -2.203  1.00  0.00
ATOM   2230  CA  GLY B 140      -4.408  26.524  -3.069  1.00  0.00
ATOM   2231  C   GLY B 140      -4.543  25.994  -4.465  1.00  0.00
ATOM   2232  O   GLY B 140      -5.612  25.572  -4.918  1.00  0.00
ATOM   2233  H   GLY B 140      -6.176  26.962  -2.202  1.00  0.00
ATOM   2234  HA2 GLY B 140      -4.280  27.616  -3.123  1.00  0.00
ATOM   2235  HA3 GLY B 140      -3.489  26.114  -2.628  1.00  0.00
ATOM   2236  N   ARG B 141      -3.445  26.015  -5.195  1.00  0.00
ATOM   2237  CA  ARG B 141      -3.402  25.514  -6.580  1.00  0.00
ATOM   2238  C   ARG B 141      -3.098  24.070  -6.564  1.00  0.00
ATOM   2239  O   ARG B 141      -2.516  23.539  -5.635  1.00  0.00
ATOM   2240  CB  ARG B 141      -2.388  26.331  -7.393  1.00  0.00
ATOM   2241  CG  ARG B 141      -2.909  27.744  -7.669  1.00  0.00
ATOM   2242  CD  ARG B 141      -1.961  28.522  -8.518  1.00  0.00
ATOM   2243  NE  ARG B 141      -1.805  27.961  -9.847  1.00  0.00
ATOM   2244  CZ  ARG B 141      -2.608  28.173 -10.877  1.00  0.00
ATOM   2245  NH1 ARG B 141      -3.688  28.924 -10.718  1.00  0.00
ATOM   2246  NH2 ARG B 141      -2.328  27.618 -12.049  1.00  0.00
ATOM   2247  H   ARG B 141      -2.569  26.370  -4.865  1.00  0.00
ATOM   2248  HA  ARG B 141      -4.378  25.638  -7.072  1.00  0.00
ATOM   2249  HB2 ARG B 141      -1.435  26.388  -6.846  1.00  0.00
ATOM   2250  HB3 ARG B 141      -2.181  25.821  -8.345  1.00  0.00
ATOM   2251  HG2 ARG B 141      -3.887  27.684  -8.169  1.00  0.00
ATOM   2252  HG3 ARG B 141      -3.066  28.271  -6.716  1.00  0.00
ATOM   2253  HD2 ARG B 141      -2.317  29.559  -8.602  1.00  0.00
ATOM   2254  HD3 ARG B 141      -0.979  28.558  -8.023  1.00  0.00
ATOM   2255  HE  ARG B 141      -1.020  27.361  -9.999  1.00  0.00
ATOM   2256 1HH1 ARG B 141      -3.890  29.326  -9.826  1.00  0.00
ATOM   2257 2HH1 ARG B 141      -4.300  29.089 -11.491  1.00  0.00
ATOM   2258 1HH2 ARG B 141      -1.514  27.045 -12.149  1.00  0.00
ATOM   2259 2HH2 ARG B 141      -2.930  27.772 -12.833  1.00  0.00
ATOM   2260  N   TRP B 142      -3.421  23.252  -7.495  1.00  0.00
ATOM   2261  CA  TRP B 142      -3.274  21.917  -7.827  1.00  0.00
ATOM   2262  C   TRP B 142      -2.641  21.745  -9.205  1.00  0.00
ATOM   2263  O   TRP B 142      -2.693  22.602 -10.064  1.00  0.00
ATOM   2264  CB  TRP B 142      -4.562  21.127  -7.682  1.00  0.00
ATOM   2265  CG  TRP B 142      -5.690  21.461  -8.598  1.00  0.00
ATOM   2266  CD1 TRP B 142      -6.652  22.404  -8.454  1.00  0.00
ATOM   2267  CD2 TRP B 142      -5.956  20.776  -9.820  1.00  0.00
ATOM   2268  NE1 TRP B 142      -7.504  22.376  -9.504  1.00  0.00
ATOM   2269  CE2 TRP B 142      -7.089  21.367 -10.365  1.00  0.00
ATOM   2270  CE3 TRP B 142      -5.340  19.707 -10.513  1.00  0.00
ATOM   2271  CZ2 TRP B 142      -7.633  20.947 -11.566  1.00  0.00
ATOM   2272  CZ3 TRP B 142      -5.876  19.275 -11.719  1.00  0.00
ATOM   2273  CH2 TRP B 142      -7.030  19.914 -12.223  1.00  0.00
ATOM   2274  H   TRP B 142      -3.946  23.660  -8.241  1.00  0.00
ATOM   2275  HA  TRP B 142      -2.576  21.489  -7.093  1.00  0.00
ATOM   2276  HB2 TRP B 142      -4.321  20.062  -7.816  1.00  0.00
ATOM   2277  HB3 TRP B 142      -4.919  21.249  -6.648  1.00  0.00
ATOM   2278  HD1 TRP B 142      -6.729  23.097  -7.603  1.00  0.00
ATOM   2279  HE1 TRP B 142      -8.293  22.975  -9.637  1.00  0.00
ATOM   2280  HE3 TRP B 142      -4.444  19.222 -10.099  1.00  0.00
ATOM   2281  HZ2 TRP B 142      -8.528  21.433 -11.981  1.00  0.00
ATOM   2282  HZ3 TRP B 142      -5.409  18.447 -12.273  1.00  0.00
ATOM   2283  HH2 TRP B 142      -7.456  19.568 -13.177  1.00  0.00
ATOM   2284  N   LYS B 143      -1.991  20.582  -9.299  1.00  0.00
ATOM   2285  CA  LYS B 143      -1.274  20.131 -10.475  1.00  0.00
ATOM   2286  C   LYS B 143      -1.905  18.806 -10.897  1.00  0.00
ATOM   2287  O   LYS B 143      -2.426  18.044 -10.064  1.00  0.00
ATOM   2288  CB  LYS B 143       0.212  19.933 -10.186  1.00  0.00
ATOM   2289  CG  LYS B 143       1.004  21.135  -9.719  1.00  0.00
ATOM   2290  CD  LYS B 143       2.256  20.693  -8.987  1.00  0.00
ATOM   2291  CE  LYS B 143       2.738  21.692  -7.943  1.00  0.00
ATOM   2292  NZ  LYS B 143       3.831  22.552  -8.489  1.00  0.00
ATOM   2293  H   LYS B 143      -1.954  19.927  -8.545  1.00  0.00
ATOM   2294  HA  LYS B 143      -1.346  20.885 -11.273  1.00  0.00
ATOM   2295  HB2 LYS B 143       0.307  19.147  -9.422  1.00  0.00
ATOM   2296  HB3 LYS B 143       0.687  19.550 -11.102  1.00  0.00
ATOM   2297  HG2 LYS B 143       1.277  21.759 -10.582  1.00  0.00
ATOM   2298  HG3 LYS B 143       0.384  21.755  -9.055  1.00  0.00
ATOM   2299  HD2 LYS B 143       2.062  19.728  -8.496  1.00  0.00
ATOM   2300  HD3 LYS B 143       3.059  20.526  -9.720  1.00  0.00
ATOM   2301  HE2 LYS B 143       1.897  22.323  -7.618  1.00  0.00
ATOM   2302  HE3 LYS B 143       3.098  21.154  -7.054  1.00  0.00
ATOM   2303  HZ1 LYS B 143       4.130  23.198  -7.786  1.00  0.00
ATOM   2304  HZ2 LYS B 143       4.602  21.978  -8.763  1.00  0.00
ATOM   2305  HZ3 LYS B 143       3.494  23.056  -9.284  1.00  0.00
ATOM   2306  N   PRO B 144      -1.818  18.513 -12.178  1.00  0.00
ATOM   2307  CA  PRO B 144      -2.407  17.262 -12.671  1.00  0.00
ATOM   2308  C   PRO B 144      -1.527  16.049 -12.354  1.00  0.00
ATOM   2309  O   PRO B 144      -0.315  16.110 -12.341  1.00  0.00
ATOM   2310  CB  PRO B 144      -2.499  17.517 -14.169  1.00  0.00
ATOM   2311  CG  PRO B 144      -1.329  18.367 -14.457  1.00  0.00
ATOM   2312  CD  PRO B 144      -1.166  19.270 -13.257  1.00  0.00
ATOM   2313  HA  PRO B 144      -3.374  17.020 -12.205  1.00  0.00
ATOM   2314  HB2 PRO B 144      -2.465  16.577 -14.741  1.00  0.00
ATOM   2315  HB3 PRO B 144      -3.440  18.021 -14.435  1.00  0.00
ATOM   2316  HG2 PRO B 144      -0.428  17.757 -14.616  1.00  0.00
ATOM   2317  HG3 PRO B 144      -1.486  18.955 -15.374  1.00  0.00
ATOM   2318  HD2 PRO B 144      -0.105  19.463 -13.035  1.00  0.00
ATOM   2319  HD3 PRO B 144      -1.644  20.247 -13.415  1.00  0.00
ATOM   2320  N   LYS B 145      -2.177  14.918 -12.107  1.00  0.00
ATOM   2321  CA  LYS B 145      -1.486  13.659 -11.962  1.00  0.00
ATOM   2322  C   LYS B 145      -2.380  12.522 -12.414  1.00  0.00
ATOM   2323  O   LYS B 145      -3.583  12.589 -12.171  1.00  0.00
ATOM   2324  CB  LYS B 145      -1.080  13.431 -10.497  1.00  0.00
ATOM   2325  CG  LYS B 145       0.006  12.368 -10.319  1.00  0.00
ATOM   2326  CD  LYS B 145       0.641  12.353  -8.949  1.00  0.00
ATOM   2327  CE  LYS B 145       1.467  11.114  -8.732  1.00  0.00
ATOM   2328  NZ  LYS B 145       2.802  11.123  -9.323  1.00  0.00
ATOM   2329  H   LYS B 145      -3.170  14.857 -12.006  1.00  0.00
ATOM   2330  HA  LYS B 145      -0.580  13.690 -12.585  1.00  0.00
ATOM   2331  HB2 LYS B 145      -0.724  14.381 -10.072  1.00  0.00
ATOM   2332  HB3 LYS B 145      -1.970  13.135  -9.921  1.00  0.00
ATOM   2333  HG2 LYS B 145      -0.430  11.378 -10.519  1.00  0.00
ATOM   2334  HG3 LYS B 145       0.790  12.532 -11.072  1.00  0.00
ATOM   2335  HD2 LYS B 145       1.276  13.243  -8.829  1.00  0.00
ATOM   2336  HD3 LYS B 145      -0.143  12.410  -8.180  1.00  0.00
ATOM   2337  HE2 LYS B 145       1.569  10.952  -7.649  1.00  0.00
ATOM   2338  HE3 LYS B 145       0.915  10.253  -9.136  1.00  0.00
ATOM   2339  HZ1 LYS B 145       3.262  10.259  -9.120  1.00  0.00
ATOM   2340  HZ2 LYS B 145       2.727  11.235 -10.313  1.00  0.00
ATOM   2341  HZ3 LYS B 145       3.331  11.880  -8.941  1.00  0.00
ATOM   2342  N   MET B 146      -1.778  11.505 -12.981  1.00  0.00
ATOM   2343  CA  MET B 146      -2.441  10.243 -13.272  1.00  0.00
ATOM   2344  C   MET B 146      -1.821   9.185 -12.361  1.00  0.00
ATOM   2345  O   MET B 146      -0.606   9.122 -12.227  1.00  0.00
ATOM   2346  CB  MET B 146      -2.333   9.900 -14.777  1.00  0.00
ATOM   2347  CG  MET B 146      -3.196  10.773 -15.712  1.00  0.00
ATOM   2348  SD  MET B 146      -4.785  10.040 -16.122  1.00  0.00
ATOM   2349  CE  MET B 146      -5.243  11.026 -17.547  1.00  0.00
ATOM   2350  H   MET B 146      -0.816  11.524 -13.255  1.00  0.00
ATOM   2351  HA  MET B 146      -3.520  10.297 -13.069  1.00  0.00
ATOM   2352  HB2 MET B 146      -1.280   9.993 -15.084  1.00  0.00
ATOM   2353  HB3 MET B 146      -2.618   8.847 -14.919  1.00  0.00
ATOM   2354  HG2 MET B 146      -3.365  11.750 -15.235  1.00  0.00
ATOM   2355  HG3 MET B 146      -2.638  10.961 -16.642  1.00  0.00
ATOM   2356  HE1 MET B 146      -6.220  10.691 -17.926  1.00  0.00
ATOM   2357  HE2 MET B 146      -5.306  12.084 -17.256  1.00  0.00
ATOM   2358  HE3 MET B 146      -4.485  10.907 -18.335  1.00  0.00
ATOM   2359  N   ILE B 147      -2.686   8.388 -11.731  1.00  0.00
ATOM   2360  CA  ILE B 147      -2.220   7.292 -10.881  1.00  0.00
ATOM   2361  C   ILE B 147      -2.860   5.991 -11.350  1.00  0.00
ATOM   2362  O   ILE B 147      -4.048   5.928 -11.720  1.00  0.00
ATOM   2363  CB  ILE B 147      -2.473   7.540  -9.388  1.00  0.00
ATOM   2364  CG1 ILE B 147      -3.958   7.730  -9.089  1.00  0.00
ATOM   2365  CG2 ILE B 147      -1.624   8.707  -8.910  1.00  0.00
ATOM   2366  CD1 ILE B 147      -4.322   7.841  -7.627  1.00  0.00
ATOM   2367  H   ILE B 147      -3.680   8.477 -11.791  1.00  0.00
ATOM   2368  HA  ILE B 147      -1.127   7.223 -10.983  1.00  0.00
ATOM   2369  HB  ILE B 147      -2.168   6.646  -8.823  1.00  0.00
ATOM   2370 2HG1 ILE B 147      -4.303   8.638  -9.604  1.00  0.00
ATOM   2371 3HG1 ILE B 147      -4.512   6.884  -9.522  1.00  0.00
ATOM   2372 1HG2 ILE B 147      -1.809   8.881  -7.840  1.00  0.00
ATOM   2373 2HG2 ILE B 147      -0.560   8.475  -9.065  1.00  0.00
ATOM   2374 3HG2 ILE B 147      -1.889   9.610  -9.479  1.00  0.00
ATOM   2375 1HD1 ILE B 147      -5.409   7.976  -7.529  1.00  0.00
ATOM   2376 2HD1 ILE B 147      -4.017   6.925  -7.102  1.00  0.00
ATOM   2377 3HD1 ILE B 147      -3.805   8.706  -7.185  1.00  0.00
ATOM   2378  N   GLY B 148      -2.005   4.958 -11.373  1.00  0.00
ATOM   2379  CA  GLY B 148      -2.380   3.682 -11.951  1.00  0.00
ATOM   2380  C   GLY B 148      -2.332   2.590 -10.924  1.00  0.00
ATOM   2381  O   GLY B 148      -1.415   2.488 -10.101  1.00  0.00
ATOM   2382  H   GLY B 148      -1.076   4.990 -11.005  1.00  0.00
ATOM   2383  HA2 GLY B 148      -3.395   3.751 -12.371  1.00  0.00
ATOM   2384  HA3 GLY B 148      -1.703   3.439 -12.783  1.00  0.00
ATOM   2385  N   GLY B 149      -3.353   1.752 -10.934  1.00  0.00
ATOM   2386  CA  GLY B 149      -3.371   0.542 -10.128  1.00  0.00
ATOM   2387  C   GLY B 149      -3.979  -0.586 -10.897  1.00  0.00
ATOM   2388  O   GLY B 149      -3.946  -0.652 -12.099  1.00  0.00
ATOM   2389  H   GLY B 149      -4.174   1.886 -11.489  1.00  0.00
ATOM   2390  HA2 GLY B 149      -2.347   0.278  -9.825  1.00  0.00
ATOM   2391  HA3 GLY B 149      -3.944   0.717  -9.205  1.00  0.00
ATOM   2392  N   ILE B 150      -4.576  -1.538 -10.157  1.00  0.00
ATOM   2393  CA  ILE B 150      -5.311  -2.601 -10.826  1.00  0.00
ATOM   2394  C   ILE B 150      -6.471  -1.963 -11.571  1.00  0.00
ATOM   2395  O   ILE B 150      -7.162  -1.092 -11.028  1.00  0.00
ATOM   2396  CB  ILE B 150      -5.757  -3.678  -9.824  1.00  0.00
ATOM   2397  CG1 ILE B 150      -4.651  -4.645  -9.440  1.00  0.00
ATOM   2398  CG2 ILE B 150      -6.904  -4.478 -10.415  1.00  0.00
ATOM   2399  CD1 ILE B 150      -3.348  -4.042  -8.979  1.00  0.00
ATOM   2400  H   ILE B 150      -4.563  -1.585  -9.158  1.00  0.00
ATOM   2401  HA  ILE B 150      -4.671  -3.124 -11.551  1.00  0.00
ATOM   2402  HB  ILE B 150      -6.061  -3.143  -8.913  1.00  0.00
ATOM   2403 2HG1 ILE B 150      -5.029  -5.296  -8.638  1.00  0.00
ATOM   2404 3HG1 ILE B 150      -4.442  -5.289 -10.307  1.00  0.00
ATOM   2405 1HG2 ILE B 150      -7.222  -5.250  -9.697  1.00  0.00
ATOM   2406 2HG2 ILE B 150      -7.749  -3.806 -10.628  1.00  0.00
ATOM   2407 3HG2 ILE B 150      -6.575  -4.959 -11.347  1.00  0.00
ATOM   2408 1HD1 ILE B 150      -2.638  -4.846  -8.733  1.00  0.00
ATOM   2409 2HD1 ILE B 150      -2.928  -3.416  -9.781  1.00  0.00
ATOM   2410 3HD1 ILE B 150      -3.524  -3.424  -8.087  1.00  0.00
ATOM   2411  N   GLY B 151      -6.698  -2.386 -12.808  1.00  0.00
ATOM   2412  CA  GLY B 151      -7.806  -1.834 -13.560  1.00  0.00
ATOM   2413  C   GLY B 151      -7.445  -0.631 -14.371  1.00  0.00
ATOM   2414  O   GLY B 151      -8.217  -0.185 -15.218  1.00  0.00
ATOM   2415  H   GLY B 151      -6.155  -3.076 -13.288  1.00  0.00
ATOM   2416  HA2 GLY B 151      -8.206  -2.610 -14.230  1.00  0.00
ATOM   2417  HA3 GLY B 151      -8.613  -1.565 -12.863  1.00  0.00
ATOM   2418  N   GLY B 152      -6.270  -0.024 -14.209  1.00  0.00
ATOM   2419  CA  GLY B 152      -5.987   1.170 -15.029  1.00  0.00
ATOM   2420  C   GLY B 152      -5.721   2.398 -14.166  1.00  0.00
ATOM   2421  O   GLY B 152      -5.364   2.314 -13.016  1.00  0.00
ATOM   2422  H   GLY B 152      -5.550  -0.304 -13.575  1.00  0.00
ATOM   2423  HA2 GLY B 152      -5.115   0.976 -15.671  1.00  0.00
ATOM   2424  HA3 GLY B 152      -6.839   1.368 -15.695  1.00  0.00
ATOM   2425  N   PHE B 153      -5.834   3.555 -14.752  1.00  0.00
ATOM   2426  CA  PHE B 153      -5.523   4.852 -14.180  1.00  0.00
ATOM   2427  C   PHE B 153      -6.739   5.710 -13.882  1.00  0.00
ATOM   2428  O   PHE B 153      -7.814   5.643 -14.502  1.00  0.00
ATOM   2429  CB  PHE B 153      -4.629   5.678 -15.140  1.00  0.00
ATOM   2430  CG  PHE B 153      -3.234   5.111 -15.279  1.00  0.00
ATOM   2431  CD1 PHE B 153      -3.027   3.943 -15.999  1.00  0.00
ATOM   2432  CD2 PHE B 153      -2.155   5.739 -14.693  1.00  0.00
ATOM   2433  CE1 PHE B 153      -1.749   3.405 -16.125  1.00  0.00
ATOM   2434  CE2 PHE B 153      -0.890   5.203 -14.780  1.00  0.00
ATOM   2435  CZ  PHE B 153      -0.688   4.032 -15.490  1.00  0.00
ATOM   2436  H   PHE B 153      -6.164   3.631 -15.693  1.00  0.00
ATOM   2437  HA  PHE B 153      -5.014   4.616 -13.234  1.00  0.00
ATOM   2438  HB2 PHE B 153      -5.104   5.717 -16.131  1.00  0.00
ATOM   2439  HB3 PHE B 153      -4.564   6.712 -14.772  1.00  0.00
ATOM   2440  HD1 PHE B 153      -3.880   3.438 -16.474  1.00  0.00
ATOM   2441  HD2 PHE B 153      -2.308   6.682 -14.148  1.00  0.00
ATOM   2442  HE1 PHE B 153      -1.584   2.495 -16.719  1.00  0.00
ATOM   2443  HE2 PHE B 153      -0.043   5.702 -14.286  1.00  0.00
ATOM   2444  HZ  PHE B 153       0.321   3.597 -15.551  1.00  0.00
ATOM   2445  N   ILE B 154      -6.537   6.611 -12.917  1.00  0.00
ATOM   2446  CA  ILE B 154      -7.509   7.673 -12.687  1.00  0.00
ATOM   2447  C   ILE B 154      -6.772   9.006 -12.680  1.00  0.00
ATOM   2448  O   ILE B 154      -5.563   9.055 -12.374  1.00  0.00
ATOM   2449  CB  ILE B 154      -8.302   7.472 -11.392  1.00  0.00
ATOM   2450  CG1 ILE B 154      -7.474   7.362 -10.110  1.00  0.00
ATOM   2451  CG2 ILE B 154      -9.207   6.246 -11.491  1.00  0.00
ATOM   2452  CD1 ILE B 154      -8.254   7.408  -8.818  1.00  0.00
ATOM   2453  H   ILE B 154      -5.743   6.625 -12.310  1.00  0.00
ATOM   2454  HA  ILE B 154      -8.251   7.656 -13.499  1.00  0.00
ATOM   2455  HB  ILE B 154      -8.885   8.400 -11.301  1.00  0.00
ATOM   2456 2HG1 ILE B 154      -6.909   6.419 -10.142  1.00  0.00
ATOM   2457 3HG1 ILE B 154      -6.737   8.179 -10.102  1.00  0.00
ATOM   2458 1HG2 ILE B 154      -9.764   6.124 -10.550  1.00  0.00
ATOM   2459 2HG2 ILE B 154      -9.915   6.378 -12.323  1.00  0.00
ATOM   2460 3HG2 ILE B 154      -8.594   5.350 -11.673  1.00  0.00
ATOM   2461 1HD1 ILE B 154      -7.561   7.322  -7.968  1.00  0.00
ATOM   2462 2HD1 ILE B 154      -8.797   8.363  -8.752  1.00  0.00
ATOM   2463 3HD1 ILE B 154      -8.972   6.575  -8.792  1.00  0.00
ATOM   2464  N   LYS B 155      -7.515  10.063 -13.019  1.00  0.00
ATOM   2465  CA  LYS B 155      -6.960  11.422 -13.013  1.00  0.00
ATOM   2466  C   LYS B 155      -7.312  12.034 -11.679  1.00  0.00
ATOM   2467  O   LYS B 155      -8.419  11.907 -11.185  1.00  0.00
ATOM   2468  CB  LYS B 155      -7.451  12.226 -14.194  1.00  0.00
ATOM   2469  CG  LYS B 155      -8.695  13.038 -14.272  1.00  0.00
ATOM   2470  CD  LYS B 155      -9.169  13.264 -15.724  1.00  0.00
ATOM   2471  CE  LYS B 155     -10.658  13.577 -15.754  1.00  0.00
ATOM   2472  NZ  LYS B 155     -11.387  13.490 -17.048  1.00  0.00
ATOM   2473  H   LYS B 155      -8.475  10.007 -13.293  1.00  0.00
ATOM   2474  HA  LYS B 155      -5.866  11.409 -13.128  1.00  0.00
ATOM   2475  HB2 LYS B 155      -6.634  12.922 -14.433  1.00  0.00
ATOM   2476  HB3 LYS B 155      -7.517  11.511 -15.026  1.00  0.00
ATOM   2477  HG2 LYS B 155      -9.491  12.535 -13.703  1.00  0.00
ATOM   2478  HG3 LYS B 155      -8.522  14.013 -13.791  1.00  0.00
ATOM   2479  HD2 LYS B 155      -8.604  14.092 -16.176  1.00  0.00
ATOM   2480  HD3 LYS B 155      -8.964  12.367 -16.326  1.00  0.00
ATOM   2481  HE2 LYS B 155     -11.155  12.897 -15.046  1.00  0.00
ATOM   2482  HE3 LYS B 155     -10.790  14.597 -15.366  1.00  0.00
ATOM   2483  HZ1 LYS B 155     -12.349  13.723 -16.906  1.00  0.00
ATOM   2484  HZ2 LYS B 155     -10.983  14.129 -17.703  1.00  0.00
ATOM   2485  HZ3 LYS B 155     -11.320  12.559 -17.407  1.00  0.00
ATOM   2486  N   VAL B 156      -6.308  12.676 -11.104  1.00  0.00
ATOM   2487  CA  VAL B 156      -6.486  13.272  -9.790  1.00  0.00
ATOM   2488  C   VAL B 156      -5.900  14.685  -9.769  1.00  0.00
ATOM   2489  O   VAL B 156      -5.143  15.081 -10.663  1.00  0.00
ATOM   2490  CB  VAL B 156      -5.842  12.422  -8.678  1.00  0.00
ATOM   2491  CG1 VAL B 156      -6.441  11.022  -8.663  1.00  0.00
ATOM   2492  CG2 VAL B 156      -4.339  12.388  -8.854  1.00  0.00
ATOM   2493  H   VAL B 156      -5.401  12.794 -11.507  1.00  0.00
ATOM   2494  HA  VAL B 156      -7.567  13.316  -9.593  1.00  0.00
ATOM   2495  HB  VAL B 156      -6.057  12.883  -7.702  1.00  0.00
ATOM   2496 1HG1 VAL B 156      -5.971  10.431  -7.864  1.00  0.00
ATOM   2497 2HG1 VAL B 156      -7.524  11.088  -8.481  1.00  0.00
ATOM   2498 3HG1 VAL B 156      -6.262  10.536  -9.633  1.00  0.00
ATOM   2499 1HG2 VAL B 156      -3.890  11.779  -8.055  1.00  0.00
ATOM   2500 2HG2 VAL B 156      -4.093  11.948  -9.832  1.00  0.00
ATOM   2501 3HG2 VAL B 156      -3.940  13.412  -8.803  1.00  0.00
ATOM   2502  N   ARG B 157      -6.225  15.427  -8.704  1.00  0.00
ATOM   2503  CA  ARG B 157      -5.710  16.766  -8.449  1.00  0.00
ATOM   2504  C   ARG B 157      -4.633  16.656  -7.366  1.00  0.00
ATOM   2505  O   ARG B 157      -4.912  16.135  -6.278  1.00  0.00
ATOM   2506  CB  ARG B 157      -6.772  17.731  -7.940  1.00  0.00
ATOM   2507  CG  ARG B 157      -7.966  17.851  -8.895  1.00  0.00
ATOM   2508  CD  ARG B 157      -8.831  19.027  -8.625  1.00  0.00
ATOM   2509  NE  ARG B 157      -9.358  19.146  -7.288  1.00  0.00
ATOM   2510  CZ  ARG B 157     -10.374  18.517  -6.733  1.00  0.00
ATOM   2511  NH1 ARG B 157     -11.063  17.592  -7.353  1.00  0.00
ATOM   2512  NH2 ARG B 157     -10.694  18.837  -5.477  1.00  0.00
ATOM   2513  H   ARG B 157      -6.857  15.107  -7.997  1.00  0.00
ATOM   2514  HA  ARG B 157      -5.328  17.158  -9.402  1.00  0.00
ATOM   2515  HB2 ARG B 157      -7.126  17.394  -6.955  1.00  0.00
ATOM   2516  HB3 ARG B 157      -6.321  18.724  -7.797  1.00  0.00
ATOM   2517  HG2 ARG B 157      -7.594  17.911  -9.929  1.00  0.00
ATOM   2518  HG3 ARG B 157      -8.574  16.936  -8.825  1.00  0.00
ATOM   2519  HD2 ARG B 157      -8.254  19.937  -8.850  1.00  0.00
ATOM   2520  HD3 ARG B 157      -9.677  19.002  -9.328  1.00  0.00
ATOM   2521  HE  ARG B 157      -8.885  19.799  -6.697  1.00  0.00
ATOM   2522 1HH1 ARG B 157     -10.825  17.335  -8.289  1.00  0.00
ATOM   2523 2HH1 ARG B 157     -11.827  17.142  -6.889  1.00  0.00
ATOM   2524 1HH2 ARG B 157     -10.168  19.533  -4.989  1.00  0.00
ATOM   2525 2HH2 ARG B 157     -11.459  18.380  -5.024  1.00  0.00
ATOM   2526  N   GLN B 158      -3.428  17.108  -7.640  1.00  0.00
ATOM   2527  CA  GLN B 158      -2.354  17.061  -6.657  1.00  0.00
ATOM   2528  C   GLN B 158      -2.204  18.358  -5.911  1.00  0.00
ATOM   2529  O   GLN B 158      -1.944  19.378  -6.544  1.00  0.00
ATOM   2530  CB  GLN B 158      -1.025  16.731  -7.388  1.00  0.00
ATOM   2531  CG  GLN B 158       0.152  16.741  -6.454  1.00  0.00
ATOM   2532  CD  GLN B 158       1.468  16.326  -7.089  1.00  0.00
ATOM   2533  OE1 GLN B 158       1.454  15.529  -8.019  1.00  0.00
ATOM   2534  NE2 GLN B 158       2.553  16.820  -6.548  1.00  0.00
ATOM   2535  H   GLN B 158      -3.166  17.505  -8.520  1.00  0.00
ATOM   2536  HA  GLN B 158      -2.604  16.286  -5.917  1.00  0.00
ATOM   2537  HB2 GLN B 158      -1.104  15.743  -7.863  1.00  0.00
ATOM   2538  HB3 GLN B 158      -0.858  17.463  -8.192  1.00  0.00
ATOM   2539  HG2 GLN B 158       0.264  17.754  -6.037  1.00  0.00
ATOM   2540  HG3 GLN B 158      -0.061  16.069  -5.610  1.00  0.00
ATOM   2541 1HE2 GLN B 158       3.452  16.549  -6.893  1.00  0.00
ATOM   2542 2HE2 GLN B 158       2.484  17.468  -5.790  1.00  0.00
ATOM   2543  N   TYR B 159      -2.363  18.282  -4.572  1.00  0.00
ATOM   2544  CA  TYR B 159      -2.175  19.412  -3.675  1.00  0.00
ATOM   2545  C   TYR B 159      -0.935  19.141  -2.837  1.00  0.00
ATOM   2546  O   TYR B 159      -0.786  18.061  -2.284  1.00  0.00
ATOM   2547  CB  TYR B 159      -3.372  19.649  -2.769  1.00  0.00
ATOM   2548  CG  TYR B 159      -4.646  20.033  -3.475  1.00  0.00
ATOM   2549  CD1 TYR B 159      -5.472  19.055  -3.985  1.00  0.00
ATOM   2550  CD2 TYR B 159      -5.022  21.360  -3.640  1.00  0.00
ATOM   2551  CE1 TYR B 159      -6.655  19.362  -4.638  1.00  0.00
ATOM   2552  CE2 TYR B 159      -6.195  21.690  -4.279  1.00  0.00
ATOM   2553  CZ  TYR B 159      -7.004  20.687  -4.783  1.00  0.00
ATOM   2554  OH  TYR B 159      -8.189  20.996  -5.440  1.00  0.00
ATOM   2555  H   TYR B 159      -2.622  17.438  -4.102  1.00  0.00
ATOM   2556  HA  TYR B 159      -2.060  20.322  -4.280  1.00  0.00
ATOM   2557  HB2 TYR B 159      -3.557  18.734  -2.186  1.00  0.00
ATOM   2558  HB3 TYR B 159      -3.116  20.441  -2.051  1.00  0.00
ATOM   2559  HD1 TYR B 159      -5.184  18.000  -3.870  1.00  0.00
ATOM   2560  HD2 TYR B 159      -4.372  22.160  -3.253  1.00  0.00
ATOM   2561  HE1 TYR B 159      -7.302  18.565  -5.031  1.00  0.00
ATOM   2562  HE2 TYR B 159      -6.488  22.744  -4.389  1.00  0.00
ATOM   2563  HH  TYR B 159      -8.501  21.903  -5.158  1.00  0.00
ATOM   2564  N   ASP B 160      -0.029  20.100  -2.727  1.00  0.00
ATOM   2565  CA  ASP B 160       1.174  19.920  -1.947  1.00  0.00
ATOM   2566  C   ASP B 160       1.059  20.628  -0.600  1.00  0.00
ATOM   2567  O   ASP B 160       0.303  21.588  -0.446  1.00  0.00
ATOM   2568  CB  ASP B 160       2.378  20.390  -2.744  1.00  0.00
ATOM   2569  CG  ASP B 160       2.569  19.589  -4.041  1.00  0.00
ATOM   2570  OD1 ASP B 160       2.491  18.338  -3.982  1.00  0.00
ATOM   2571  OD2 ASP B 160       2.812  20.186  -5.103  1.00  0.00
ATOM   2572  H   ASP B 160      -0.107  20.997  -3.164  1.00  0.00
ATOM   2573  HA  ASP B 160       1.310  18.850  -1.729  1.00  0.00
ATOM   2574  HB2 ASP B 160       2.259  21.455  -2.989  1.00  0.00
ATOM   2575  HB3 ASP B 160       3.282  20.301  -2.124  1.00  0.00
ATOM   2576  N   GLN B 161       1.838  20.131   0.362  1.00  0.00
ATOM   2577  CA  GLN B 161       2.064  20.753   1.652  1.00  0.00
ATOM   2578  C   GLN B 161       0.754  20.946   2.423  1.00  0.00
ATOM   2579  O   GLN B 161       0.464  21.966   3.031  1.00  0.00
ATOM   2580  CB  GLN B 161       2.865  22.028   1.450  1.00  0.00
ATOM   2581  CG  GLN B 161       3.754  22.379   2.621  1.00  0.00
ATOM   2582  CD  GLN B 161       4.777  23.450   2.230  1.00  0.00
ATOM   2583  OE1 GLN B 161       5.307  23.503   1.115  1.00  0.00
ATOM   2584  NE2 GLN B 161       5.016  24.352   3.166  1.00  0.00
ATOM   2585  H   GLN B 161       2.334  19.269   0.255  1.00  0.00
ATOM   2586  HA  GLN B 161       2.662  20.090   2.294  1.00  0.00
ATOM   2587  HB2 GLN B 161       3.486  21.922   0.548  1.00  0.00
ATOM   2588  HB3 GLN B 161       2.170  22.862   1.266  1.00  0.00
ATOM   2589  HG2 GLN B 161       3.140  22.741   3.458  1.00  0.00
ATOM   2590  HG3 GLN B 161       4.278  21.478   2.973  1.00  0.00
ATOM   2591 1HE2 GLN B 161       5.644  25.109   2.982  1.00  0.00
ATOM   2592 2HE2 GLN B 161       4.569  24.279   4.057  1.00  0.00
ATOM   2593  N   ILE B 162      -0.078  19.876   2.383  1.00  0.00
ATOM   2594  CA  ILE B 162      -1.352  19.859   3.091  1.00  0.00
ATOM   2595  C   ILE B 162      -1.203  19.267   4.477  1.00  0.00
ATOM   2596  O   ILE B 162      -0.566  18.218   4.661  1.00  0.00
ATOM   2597  CB  ILE B 162      -2.349  19.032   2.251  1.00  0.00
ATOM   2598  CG1 ILE B 162      -2.564  19.664   0.868  1.00  0.00
ATOM   2599  CG2 ILE B 162      -3.625  18.793   3.026  1.00  0.00
ATOM   2600  CD1 ILE B 162      -3.228  21.008   0.925  1.00  0.00
ATOM   2601  H   ILE B 162       0.119  19.038   1.874  1.00  0.00
ATOM   2602  HA  ILE B 162      -1.718  20.888   3.220  1.00  0.00
ATOM   2603  HB  ILE B 162      -1.923  18.037   2.056  1.00  0.00
ATOM   2604 2HG1 ILE B 162      -1.591  19.764   0.364  1.00  0.00
ATOM   2605 3HG1 ILE B 162      -3.176  18.986   0.254  1.00  0.00
ATOM   2606 1HG2 ILE B 162      -4.321  18.202   2.412  1.00  0.00
ATOM   2607 2HG2 ILE B 162      -3.396  18.243   3.950  1.00  0.00
ATOM   2608 3HG2 ILE B 162      -4.088  19.758   3.279  1.00  0.00
ATOM   2609 1HD1 ILE B 162      -3.351  21.401  -0.095  1.00  0.00
ATOM   2610 2HD1 ILE B 162      -4.215  20.910   1.401  1.00  0.00
ATOM   2611 3HD1 ILE B 162      -2.607  21.699   1.512  1.00  0.00
ATOM   2612  N   ILE B 163      -1.820  19.935   5.451  1.00  0.00
ATOM   2613  CA  ILE B 163      -1.837  19.447   6.843  1.00  0.00
ATOM   2614  C   ILE B 163      -2.803  18.287   6.968  1.00  0.00
ATOM   2615  O   ILE B 163      -3.968  18.342   6.529  1.00  0.00
ATOM   2616  CB  ILE B 163      -2.151  20.603   7.791  1.00  0.00
ATOM   2617  CG1 ILE B 163      -1.053  21.677   7.759  1.00  0.00
ATOM   2618  CG2 ILE B 163      -2.346  20.125   9.223  1.00  0.00
ATOM   2619  CD1 ILE B 163      -1.458  23.054   8.274  1.00  0.00
ATOM   2620  H   ILE B 163      -2.304  20.799   5.312  1.00  0.00
ATOM   2621  HA  ILE B 163      -0.846  19.064   7.129  1.00  0.00
ATOM   2622  HB  ILE B 163      -3.093  21.044   7.435  1.00  0.00
ATOM   2623 2HG1 ILE B 163      -0.199  21.321   8.353  1.00  0.00
ATOM   2624 3HG1 ILE B 163      -0.701  21.784   6.722  1.00  0.00
ATOM   2625 1HG2 ILE B 163      -2.569  20.986   9.870  1.00  0.00
ATOM   2626 2HG2 ILE B 163      -3.182  19.411   9.262  1.00  0.00
ATOM   2627 3HG2 ILE B 163      -1.427  19.632   9.573  1.00  0.00
ATOM   2628 1HD1 ILE B 163      -0.601  23.739   8.205  1.00  0.00
ATOM   2629 2HD1 ILE B 163      -2.288  23.444   7.666  1.00  0.00
ATOM   2630 3HD1 ILE B 163      -1.779  22.973   9.323  1.00  0.00
ATOM   2631  N   ILE B 164      -2.343  17.173   7.533  1.00  0.00
ATOM   2632  CA  ILE B 164      -3.141  15.977   7.640  1.00  0.00
ATOM   2633  C   ILE B 164      -2.685  15.209   8.874  1.00  0.00
ATOM   2634  O   ILE B 164      -1.500  15.068   9.125  1.00  0.00
ATOM   2635  CB  ILE B 164      -3.096  15.123   6.355  1.00  0.00
ATOM   2636  CG1 ILE B 164      -3.943  13.843   6.484  1.00  0.00
ATOM   2637  CG2 ILE B 164      -1.696  14.778   5.860  1.00  0.00
ATOM   2638  CD1 ILE B 164      -4.110  13.044   5.196  1.00  0.00
ATOM   2639  H   ILE B 164      -1.424  17.086   7.918  1.00  0.00
ATOM   2640  HA  ILE B 164      -4.199  16.250   7.757  1.00  0.00
ATOM   2641  HB  ILE B 164      -3.535  15.777   5.587  1.00  0.00
ATOM   2642 2HG1 ILE B 164      -3.484  13.193   7.242  1.00  0.00
ATOM   2643 3HG1 ILE B 164      -4.940  14.118   6.858  1.00  0.00
ATOM   2644 1HG2 ILE B 164      -1.770  14.172   4.945  1.00  0.00
ATOM   2645 2HG2 ILE B 164      -1.145  15.705   5.641  1.00  0.00
ATOM   2646 3HG2 ILE B 164      -1.162  14.209   6.635  1.00  0.00
ATOM   2647 1HD1 ILE B 164      -4.727  12.155   5.393  1.00  0.00
ATOM   2648 2HD1 ILE B 164      -4.602  13.671   4.437  1.00  0.00
ATOM   2649 3HD1 ILE B 164      -3.122  12.731   4.827  1.00  0.00
ATOM   2650  N   GLU B 165      -3.633  14.709   9.661  1.00  0.00
ATOM   2651  CA  GLU B 165      -3.335  13.874  10.833  1.00  0.00
ATOM   2652  C   GLU B 165      -3.754  12.444  10.523  1.00  0.00
ATOM   2653  O   GLU B 165      -4.832  12.235   9.980  1.00  0.00
ATOM   2654  CB  GLU B 165      -4.089  14.402  12.023  1.00  0.00
ATOM   2655  CG  GLU B 165      -3.494  14.245  13.397  1.00  0.00
ATOM   2656  CD  GLU B 165      -4.388  15.121  14.312  1.00  0.00
ATOM   2657  OE1 GLU B 165      -5.374  14.551  14.818  1.00  0.00
ATOM   2658  OE2 GLU B 165      -4.154  16.340  14.492  1.00  0.00
ATOM   2659  H   GLU B 165      -4.610  14.865   9.512  1.00  0.00
ATOM   2660  HA  GLU B 165      -2.260  13.896  11.065  1.00  0.00
ATOM   2661  HB2 GLU B 165      -4.260  15.475  11.857  1.00  0.00
ATOM   2662  HB3 GLU B 165      -5.075  13.916  12.031  1.00  0.00
ATOM   2663  HG2 GLU B 165      -3.502  13.193  13.719  1.00  0.00
ATOM   2664  HG3 GLU B 165      -2.447  14.580  13.420  1.00  0.00
ATOM   2665  N   ILE B 166      -2.904  11.479  10.811  1.00  0.00
ATOM   2666  CA  ILE B 166      -3.140  10.078  10.506  1.00  0.00
ATOM   2667  C   ILE B 166      -3.097   9.320  11.841  1.00  0.00
ATOM   2668  O   ILE B 166      -2.025   9.202  12.425  1.00  0.00
ATOM   2669  CB  ILE B 166      -2.101   9.575   9.512  1.00  0.00
ATOM   2670  CG1 ILE B 166      -2.110  10.336   8.157  1.00  0.00
ATOM   2671  CG2 ILE B 166      -2.305   8.079   9.272  1.00  0.00
ATOM   2672  CD1 ILE B 166      -0.835  10.463   7.414  1.00  0.00
ATOM   2673  H   ILE B 166      -2.028  11.644  11.264  1.00  0.00
ATOM   2674  HA  ILE B 166      -4.118   9.921  10.027  1.00  0.00
ATOM   2675  HB  ILE B 166      -1.116   9.764   9.963  1.00  0.00
ATOM   2676 2HG1 ILE B 166      -2.835   9.837   7.498  1.00  0.00
ATOM   2677 3HG1 ILE B 166      -2.492  11.350   8.345  1.00  0.00
ATOM   2678 1HG2 ILE B 166      -1.554   7.717   8.554  1.00  0.00
ATOM   2679 2HG2 ILE B 166      -2.195   7.536  10.223  1.00  0.00
ATOM   2680 3HG2 ILE B 166      -3.312   7.906   8.866  1.00  0.00
ATOM   2681 1HD1 ILE B 166      -1.007  11.024   6.483  1.00  0.00
ATOM   2682 2HD1 ILE B 166      -0.101  10.999   8.033  1.00  0.00
ATOM   2683 3HD1 ILE B 166      -0.449   9.462   7.172  1.00  0.00
ATOM   2684  N   ALA B 167      -4.260   8.842  12.304  1.00  0.00
ATOM   2685  CA  ALA B 167      -4.311   8.130  13.586  1.00  0.00
ATOM   2686  C   ALA B 167      -3.621   8.931  14.666  1.00  0.00
ATOM   2687  O   ALA B 167      -2.883   8.395  15.476  1.00  0.00
ATOM   2688  CB  ALA B 167      -3.695   6.750  13.440  1.00  0.00
ATOM   2689  H   ALA B 167      -5.138   8.930  11.833  1.00  0.00
ATOM   2690  HA  ALA B 167      -5.361   8.005  13.887  1.00  0.00
ATOM   2691  HB1 ALA B 167      -3.738   6.224  14.404  1.00  0.00
ATOM   2692  HB2 ALA B 167      -4.255   6.176  12.685  1.00  0.00
ATOM   2693  HB3 ALA B 167      -2.647   6.847  13.121  1.00  0.00
ATOM   2694  N   GLY B 168      -3.842  10.238  14.660  1.00  0.00
ATOM   2695  CA  GLY B 168      -3.284  11.097  15.708  1.00  0.00
ATOM   2696  C   GLY B 168      -1.898  11.632  15.395  1.00  0.00
ATOM   2697  O   GLY B 168      -1.394  12.501  16.102  1.00  0.00
ATOM   2698  H   GLY B 168      -4.383  10.715  13.969  1.00  0.00
ATOM   2699  HA2 GLY B 168      -3.965  11.945  15.874  1.00  0.00
ATOM   2700  HA3 GLY B 168      -3.242  10.529  16.649  1.00  0.00
ATOM   2701  N   HIS B 169      -1.249  11.103  14.361  1.00  0.00
ATOM   2702  CA  HIS B 169       0.114  11.551  14.040  1.00  0.00
ATOM   2703  C   HIS B 169       0.098  12.646  12.994  1.00  0.00
ATOM   2704  O   HIS B 169      -0.472  12.471  11.914  1.00  0.00
ATOM   2705  CB  HIS B 169       0.928  10.350  13.522  1.00  0.00
ATOM   2706  CG  HIS B 169       1.255   9.359  14.569  1.00  0.00
ATOM   2707  ND1 HIS B 169       0.370   8.569  15.271  1.00  0.00
ATOM   2708  CD2 HIS B 169       2.500   9.077  15.041  1.00  0.00
ATOM   2709  CE1 HIS B 169       1.103   7.835  16.130  1.00  0.00
ATOM   2710  NE2 HIS B 169       2.376   8.118  15.996  1.00  0.00
ATOM   2711  H   HIS B 169      -1.619  10.399  13.756  1.00  0.00
ATOM   2712  HA  HIS B 169       0.577  11.958  14.951  1.00  0.00
ATOM   2713  HB2 HIS B 169       0.361   9.852  12.722  1.00  0.00
ATOM   2714  HB3 HIS B 169       1.862  10.718  13.073  1.00  0.00
ATOM   2715  HD1 HIS B 169      -0.624   8.545  15.164  1.00  0.00
ATOM   2716  HD2 HIS B 169       3.439   9.543  14.709  1.00  0.00
ATOM   2717  HE1 HIS B 169       0.693   7.104  16.841  1.00  0.00
ATOM   2718  N   LYS B 170       0.696  13.783  13.274  1.00  0.00
ATOM   2719  CA  LYS B 170       0.677  14.942  12.377  1.00  0.00
ATOM   2720  C   LYS B 170       1.658  14.796  11.243  1.00  0.00
ATOM   2721  O   LYS B 170       2.822  14.395  11.393  1.00  0.00
ATOM   2722  CB  LYS B 170       0.922  16.209  13.238  1.00  0.00
ATOM   2723  CG  LYS B 170      -0.235  16.481  14.194  1.00  0.00
ATOM   2724  CD  LYS B 170      -0.053  17.766  15.011  1.00  0.00
ATOM   2725  CE  LYS B 170      -1.435  18.088  15.627  1.00  0.00
ATOM   2726  NZ  LYS B 170      -1.434  17.783  17.077  1.00  0.00
ATOM   2727  H   LYS B 170       1.207  13.938  14.119  1.00  0.00
ATOM   2728  HA  LYS B 170      -0.302  15.027  11.884  1.00  0.00
ATOM   2729  HB2 LYS B 170       1.851  16.087  13.814  1.00  0.00
ATOM   2730  HB3 LYS B 170       1.065  17.078  12.580  1.00  0.00
ATOM   2731  HG2 LYS B 170      -1.170  16.550  13.617  1.00  0.00
ATOM   2732  HG3 LYS B 170      -0.344  15.629  14.880  1.00  0.00
ATOM   2733  HD2 LYS B 170       0.704  17.626  15.797  1.00  0.00
ATOM   2734  HD3 LYS B 170       0.294  18.592  14.372  1.00  0.00
ATOM   2735  HE2 LYS B 170      -1.676  19.150  15.469  1.00  0.00
ATOM   2736  HE3 LYS B 170      -2.216  17.502  15.121  1.00  0.00
ATOM   2737  HZ1 LYS B 170      -2.332  17.995  17.463  1.00  0.00
ATOM   2738  HZ2 LYS B 170      -1.234  16.813  17.214  1.00  0.00
ATOM   2739  HZ3 LYS B 170      -0.736  18.334  17.534  1.00  0.00
ATOM   2740  N   ALA B 171       1.190  15.152  10.050  1.00  0.00
ATOM   2741  CA  ALA B 171       1.982  15.146   8.824  1.00  0.00
ATOM   2742  C   ALA B 171       1.632  16.379   7.993  1.00  0.00
ATOM   2743  O   ALA B 171       0.586  16.967   8.180  1.00  0.00
ATOM   2744  CB  ALA B 171       1.753  13.871   8.026  1.00  0.00
ATOM   2745  H   ALA B 171       0.248  15.454   9.909  1.00  0.00
ATOM   2746  HA  ALA B 171       3.050  15.176   9.088  1.00  0.00
ATOM   2747  HB1 ALA B 171       2.362  13.897   7.110  1.00  0.00
ATOM   2748  HB2 ALA B 171       2.041  13.001   8.634  1.00  0.00
ATOM   2749  HB3 ALA B 171       0.690  13.793   7.756  1.00  0.00
ATOM   2750  N   ILE B 172       2.551  16.710   7.089  1.00  0.00
ATOM   2751  CA  ILE B 172       2.308  17.797   6.134  1.00  0.00
ATOM   2752  C   ILE B 172       2.885  17.342   4.829  1.00  0.00
ATOM   2753  O   ILE B 172       4.092  17.151   4.716  1.00  0.00
ATOM   2754  CB  ILE B 172       2.891  19.159   6.549  1.00  0.00
ATOM   2755  CG1 ILE B 172       2.531  19.553   7.982  1.00  0.00
ATOM   2756  CG2 ILE B 172       2.443  20.225   5.555  1.00  0.00
ATOM   2757  CD1 ILE B 172       3.187  20.833   8.438  1.00  0.00
ATOM   2758  H   ILE B 172       3.439  16.260   6.996  1.00  0.00
ATOM   2759  HA  ILE B 172       1.225  17.982   6.077  1.00  0.00
ATOM   2760  HB  ILE B 172       3.987  19.071   6.529  1.00  0.00
ATOM   2761 2HG1 ILE B 172       1.439  19.662   8.059  1.00  0.00
ATOM   2762 3HG1 ILE B 172       2.821  18.738   8.662  1.00  0.00
ATOM   2763 1HG2 ILE B 172       2.859  21.200   5.851  1.00  0.00
ATOM   2764 2HG2 ILE B 172       2.801  19.964   4.548  1.00  0.00
ATOM   2765 3HG2 ILE B 172       1.345  20.284   5.550  1.00  0.00
ATOM   2766 1HD1 ILE B 172       2.884  21.053   9.472  1.00  0.00
ATOM   2767 2HD1 ILE B 172       4.281  20.722   8.393  1.00  0.00
ATOM   2768 3HD1 ILE B 172       2.876  21.659   7.782  1.00  0.00
ATOM   2769  N   GLY B 173       2.083  17.113   3.809  1.00  0.00
ATOM   2770  CA  GLY B 173       2.611  16.552   2.574  1.00  0.00
ATOM   2771  C   GLY B 173       1.595  16.539   1.437  1.00  0.00
ATOM   2772  O   GLY B 173       0.583  17.202   1.484  1.00  0.00
ATOM   2773  H   GLY B 173       1.100  17.296   3.805  1.00  0.00
ATOM   2774  HA2 GLY B 173       3.492  17.133   2.263  1.00  0.00
ATOM   2775  HA3 GLY B 173       2.953  15.524   2.763  1.00  0.00
ATOM   2776  N   THR B 174       1.936  15.794   0.381  1.00  0.00
ATOM   2777  CA  THR B 174       1.134  15.813  -0.817  1.00  0.00
ATOM   2778  C   THR B 174      -0.089  14.899  -0.699  1.00  0.00
ATOM   2779  O   THR B 174       0.002  13.726  -0.292  1.00  0.00
ATOM   2780  CB  THR B 174       2.008  15.368  -2.004  1.00  0.00
ATOM   2781  OG1 THR B 174       3.048  16.330  -2.138  1.00  0.00
ATOM   2782  CG2 THR B 174       1.229  15.281  -3.291  1.00  0.00
ATOM   2783  H   THR B 174       2.736  15.196   0.345  1.00  0.00
ATOM   2784  HA  THR B 174       0.763  16.836  -0.973  1.00  0.00
ATOM   2785  HB  THR B 174       2.401  14.360  -1.806  1.00  0.00
ATOM   2786  HG1 THR B 174       2.789  17.008  -2.825  1.00  0.00
ATOM   2787 1HG2 THR B 174       1.898  14.960  -4.104  1.00  0.00
ATOM   2788 2HG2 THR B 174       0.413  14.552  -3.179  1.00  0.00
ATOM   2789 3HG2 THR B 174       0.807  16.268  -3.532  1.00  0.00
ATOM   2790  N   VAL B 175      -1.222  15.478  -1.048  1.00  0.00
ATOM   2791  CA  VAL B 175      -2.510  14.792  -1.022  1.00  0.00
ATOM   2792  C   VAL B 175      -3.124  14.893  -2.405  1.00  0.00
ATOM   2793  O   VAL B 175      -3.258  15.996  -2.959  1.00  0.00
ATOM   2794  CB  VAL B 175      -3.423  15.363   0.063  1.00  0.00
ATOM   2795  CG1 VAL B 175      -4.795  14.672  -0.034  1.00  0.00
ATOM   2796  CG2 VAL B 175      -2.817  15.142   1.444  1.00  0.00
ATOM   2797  H   VAL B 175      -1.279  16.428  -1.355  1.00  0.00
ATOM   2798  HA  VAL B 175      -2.372  13.731  -0.766  1.00  0.00
ATOM   2799  HB  VAL B 175      -3.538  16.447  -0.087  1.00  0.00
ATOM   2800 1HG1 VAL B 175      -5.464  15.073   0.742  1.00  0.00
ATOM   2801 2HG1 VAL B 175      -5.231  14.859  -1.026  1.00  0.00
ATOM   2802 3HG1 VAL B 175      -4.672  13.589   0.113  1.00  0.00
ATOM   2803 1HG2 VAL B 175      -3.487  15.560   2.210  1.00  0.00
ATOM   2804 2HG2 VAL B 175      -2.686  14.065   1.619  1.00  0.00
ATOM   2805 3HG2 VAL B 175      -1.839  15.644   1.500  1.00  0.00
ATOM   2806  N   LEU B 176      -3.458  13.749  -2.995  1.00  0.00
ATOM   2807  CA  LEU B 176      -4.180  13.692  -4.233  1.00  0.00
ATOM   2808  C   LEU B 176      -5.669  13.581  -3.968  1.00  0.00
ATOM   2809  O   LEU B 176      -6.066  12.923  -2.994  1.00  0.00
ATOM   2810  CB  LEU B 176      -3.727  12.493  -5.060  1.00  0.00
ATOM   2811  CG  LEU B 176      -2.210  12.312  -5.203  1.00  0.00
ATOM   2812  CD1 LEU B 176      -1.881  11.077  -6.007  1.00  0.00
ATOM   2813  CD2 LEU B 176      -1.610  13.552  -5.817  1.00  0.00
ATOM   2814  H   LEU B 176      -3.231  12.851  -2.619  1.00  0.00
ATOM   2815  HA  LEU B 176      -3.975  14.617  -4.793  1.00  0.00
ATOM   2816  HB2 LEU B 176      -4.145  11.582  -4.608  1.00  0.00
ATOM   2817  HB3 LEU B 176      -4.163  12.581  -6.067  1.00  0.00
ATOM   2818  HG  LEU B 176      -1.771  12.168  -4.205  1.00  0.00
ATOM   2819 1HD1 LEU B 176      -0.789  10.975  -6.091  1.00  0.00
ATOM   2820 2HD1 LEU B 176      -2.293  10.190  -5.503  1.00  0.00
ATOM   2821 3HD1 LEU B 176      -2.319  11.165  -7.011  1.00  0.00
ATOM   2822 1HD2 LEU B 176      -0.522  13.422  -5.919  1.00  0.00
ATOM   2823 2HD2 LEU B 176      -2.052  13.722  -6.810  1.00  0.00
ATOM   2824 3HD2 LEU B 176      -1.816  14.418  -5.171  1.00  0.00
ATOM   2825  N   VAL B 177      -6.473  14.208  -4.800  1.00  0.00
ATOM   2826  CA  VAL B 177      -7.923  14.199  -4.653  1.00  0.00
ATOM   2827  C   VAL B 177      -8.539  13.741  -5.963  1.00  0.00
ATOM   2828  O   VAL B 177      -8.243  14.289  -7.026  1.00  0.00
ATOM   2829  CB  VAL B 177      -8.480  15.584  -4.275  1.00  0.00
ATOM   2830  CG1 VAL B 177      -9.994  15.569  -4.152  1.00  0.00
ATOM   2831  CG2 VAL B 177      -7.819  16.083  -2.989  1.00  0.00
ATOM   2832  H   VAL B 177      -6.149  14.733  -5.588  1.00  0.00
ATOM   2833  HA  VAL B 177      -8.183  13.510  -3.835  1.00  0.00
ATOM   2834  HB  VAL B 177      -8.237  16.285  -5.086  1.00  0.00
ATOM   2835 1HG1 VAL B 177     -10.350  16.573  -3.882  1.00  0.00
ATOM   2836 2HG1 VAL B 177     -10.437  15.270  -5.113  1.00  0.00
ATOM   2837 3HG1 VAL B 177     -10.292  14.853  -3.373  1.00  0.00
ATOM   2838 1HG2 VAL B 177      -8.223  17.073  -2.728  1.00  0.00
ATOM   2839 2HG2 VAL B 177      -8.026  15.375  -2.171  1.00  0.00
ATOM   2840 3HG2 VAL B 177      -6.732  16.160  -3.141  1.00  0.00
ATOM   2841  N   GLY B 178      -9.411  12.717  -5.878  1.00  0.00
ATOM   2842  CA  GLY B 178     -10.057  12.287  -7.095  1.00  0.00
ATOM   2843  C   GLY B 178     -10.913  11.084  -6.833  1.00  0.00
ATOM   2844  O   GLY B 178     -11.168  10.760  -5.661  1.00  0.00
ATOM   2845  H   GLY B 178      -9.657  12.221  -5.046  1.00  0.00
ATOM   2846  HA2 GLY B 178     -10.674  13.104  -7.499  1.00  0.00
ATOM   2847  HA3 GLY B 178      -9.299  12.049  -7.856  1.00  0.00
ATOM   2848  N   PRO B 179     -11.358  10.467  -7.929  1.00  0.00
ATOM   2849  CA  PRO B 179     -12.350   9.402  -7.787  1.00  0.00
ATOM   2850  C   PRO B 179     -11.797   8.054  -7.388  1.00  0.00
ATOM   2851  O   PRO B 179     -11.907   7.000  -8.014  1.00  0.00
ATOM   2852  CB  PRO B 179     -12.960   9.367  -9.196  1.00  0.00
ATOM   2853  CG  PRO B 179     -11.813   9.735 -10.103  1.00  0.00
ATOM   2854  CD  PRO B 179     -11.049  10.771  -9.348  1.00  0.00
ATOM   2855  HA  PRO B 179     -13.057   9.606  -6.969  1.00  0.00
ATOM   2856  HB2 PRO B 179     -13.360   8.371  -9.437  1.00  0.00
ATOM   2857  HB3 PRO B 179     -13.792  10.080  -9.292  1.00  0.00
ATOM   2858  HG2 PRO B 179     -11.184   8.860 -10.328  1.00  0.00
ATOM   2859  HG3 PRO B 179     -12.174  10.127 -11.066  1.00  0.00
ATOM   2860  HD2 PRO B 179      -9.970  10.706  -9.550  1.00  0.00
ATOM   2861  HD3 PRO B 179     -11.366  11.788  -9.622  1.00  0.00
ATOM   2862  N   THR B 180     -11.120   8.091  -6.239  1.00  0.00
ATOM   2863  CA  THR B 180     -10.605   6.848  -5.658  1.00  0.00
ATOM   2864  C   THR B 180     -11.722   6.070  -5.003  1.00  0.00
ATOM   2865  O   THR B 180     -12.609   6.683  -4.399  1.00  0.00
ATOM   2866  CB  THR B 180      -9.487   7.160  -4.636  1.00  0.00
ATOM   2867  OG1 THR B 180      -9.081   5.881  -4.078  1.00  0.00
ATOM   2868  CG2 THR B 180      -9.925   8.073  -3.511  1.00  0.00
ATOM   2869  H   THR B 180     -10.925   8.921  -5.716  1.00  0.00
ATOM   2870  HA  THR B 180     -10.180   6.230  -6.463  1.00  0.00
ATOM   2871  HB  THR B 180      -8.674   7.691  -5.154  1.00  0.00
ATOM   2872  HG1 THR B 180      -9.269   5.870  -3.096  1.00  0.00
ATOM   2873 1HG2 THR B 180      -9.079   8.248  -2.829  1.00  0.00
ATOM   2874 2HG2 THR B 180     -10.263   9.033  -3.928  1.00  0.00
ATOM   2875 3HG2 THR B 180     -10.751   7.603  -2.958  1.00  0.00
ATOM   2876  N   PRO B 181     -11.769   4.721  -5.071  1.00  0.00
ATOM   2877  CA  PRO B 181     -12.876   3.983  -4.409  1.00  0.00
ATOM   2878  C   PRO B 181     -12.846   4.079  -2.901  1.00  0.00
ATOM   2879  O   PRO B 181     -13.933   3.898  -2.324  1.00  0.00
ATOM   2880  CB  PRO B 181     -12.673   2.551  -4.865  1.00  0.00
ATOM   2881  CG  PRO B 181     -11.885   2.671  -6.149  1.00  0.00
ATOM   2882  CD  PRO B 181     -10.930   3.855  -5.875  1.00  0.00
ATOM   2883  HA  PRO B 181     -13.856   4.402  -4.683  1.00  0.00
ATOM   2884  HB2 PRO B 181     -12.125   1.965  -4.112  1.00  0.00
ATOM   2885  HB3 PRO B 181     -13.634   2.043  -5.031  1.00  0.00
ATOM   2886  HG2 PRO B 181     -11.331   1.747  -6.373  1.00  0.00
ATOM   2887  HG3 PRO B 181     -12.540   2.869  -7.010  1.00  0.00
ATOM   2888  HD2 PRO B 181     -10.024   3.540  -5.337  1.00  0.00
ATOM   2889  HD3 PRO B 181     -10.600   4.344  -6.804  1.00  0.00
ATOM   2890  N   VAL B 182     -11.696   4.313  -2.302  1.00  0.00
ATOM   2891  CA  VAL B 182     -11.546   4.457  -0.855  1.00  0.00
ATOM   2892  C   VAL B 182     -10.430   5.439  -0.531  1.00  0.00
ATOM   2893  O   VAL B 182      -9.532   5.659  -1.339  1.00  0.00
ATOM   2894  CB  VAL B 182     -11.287   3.075  -0.226  1.00  0.00
ATOM   2895  CG1 VAL B 182      -9.951   2.536  -0.690  1.00  0.00
ATOM   2896  CG2 VAL B 182     -11.344   3.129   1.290  1.00  0.00
ATOM   2897  H   VAL B 182     -10.835   4.409  -2.802  1.00  0.00
ATOM   2898  HA  VAL B 182     -12.474   4.863  -0.426  1.00  0.00
ATOM   2899  HB  VAL B 182     -12.085   2.396  -0.561  1.00  0.00
ATOM   2900 1HG1 VAL B 182      -9.775   1.549  -0.236  1.00  0.00
ATOM   2901 2HG1 VAL B 182      -9.954   2.439  -1.785  1.00  0.00
ATOM   2902 3HG1 VAL B 182      -9.151   3.227  -0.386  1.00  0.00
ATOM   2903 1HG2 VAL B 182     -11.154   2.125   1.700  1.00  0.00
ATOM   2904 2HG2 VAL B 182     -10.580   3.827   1.661  1.00  0.00
ATOM   2905 3HG2 VAL B 182     -12.339   3.472   1.608  1.00  0.00
ATOM   2906  N   ASN B 183     -10.467   6.110   0.625  1.00  0.00
ATOM   2907  CA  ASN B 183      -9.366   7.000   0.980  1.00  0.00
ATOM   2908  C   ASN B 183      -8.124   6.187   1.306  1.00  0.00
ATOM   2909  O   ASN B 183      -8.245   5.226   2.047  1.00  0.00
ATOM   2910  CB  ASN B 183      -9.715   7.869   2.195  1.00  0.00
ATOM   2911  CG  ASN B 183     -10.867   8.810   1.966  1.00  0.00
ATOM   2912  OD1 ASN B 183     -10.993   9.376   0.907  1.00  0.00
ATOM   2913  ND2 ASN B 183     -11.684   8.995   2.969  1.00  0.00
ATOM   2914  H   ASN B 183     -11.207   6.057   1.295  1.00  0.00
ATOM   2915  HA  ASN B 183      -9.181   7.655   0.116  1.00  0.00
ATOM   2916  HB2 ASN B 183      -9.955   7.213   3.045  1.00  0.00
ATOM   2917  HB3 ASN B 183      -8.829   8.455   2.481  1.00  0.00
ATOM   2918 1HD2 ASN B 183     -12.453   9.627   2.877  1.00  0.00
ATOM   2919 2HD2 ASN B 183     -11.540   8.503   3.828  1.00  0.00
ATOM   2920  N   ILE B 184      -6.988   6.532   0.729  1.00  0.00
ATOM   2921  CA  ILE B 184      -5.769   5.748   0.862  1.00  0.00
ATOM   2922  C   ILE B 184      -4.618   6.603   1.385  1.00  0.00
ATOM   2923  O   ILE B 184      -4.345   7.663   0.778  1.00  0.00
ATOM   2924  CB  ILE B 184      -5.382   5.174  -0.516  1.00  0.00
ATOM   2925  CG1 ILE B 184      -6.439   4.223  -1.086  1.00  0.00
ATOM   2926  CG2 ILE B 184      -4.027   4.524  -0.518  1.00  0.00
ATOM   2927  CD1 ILE B 184      -6.223   3.953  -2.549  1.00  0.00
ATOM   2928  H   ILE B 184      -6.884   7.351   0.165  1.00  0.00
ATOM   2929  HA  ILE B 184      -5.956   4.935   1.579  1.00  0.00
ATOM   2930  HB  ILE B 184      -5.332   6.047  -1.183  1.00  0.00
ATOM   2931 2HG1 ILE B 184      -6.415   3.274  -0.531  1.00  0.00
ATOM   2932 3HG1 ILE B 184      -7.440   4.656  -0.939  1.00  0.00
ATOM   2933 1HG2 ILE B 184      -3.808   4.136  -1.525  1.00  0.00
ATOM   2934 2HG2 ILE B 184      -3.264   5.266  -0.237  1.00  0.00
ATOM   2935 3HG2 ILE B 184      -4.016   3.695   0.205  1.00  0.00
ATOM   2936 1HD1 ILE B 184      -7.002   3.267  -2.915  1.00  0.00
ATOM   2937 2HD1 ILE B 184      -6.274   4.898  -3.109  1.00  0.00
ATOM   2938 3HD1 ILE B 184      -5.233   3.494  -2.695  1.00  0.00
ATOM   2939  N   ILE B 185      -3.979   6.134   2.444  1.00  0.00
ATOM   2940  CA  ILE B 185      -2.738   6.752   2.904  1.00  0.00
ATOM   2941  C   ILE B 185      -1.612   5.899   2.363  1.00  0.00
ATOM   2942  O   ILE B 185      -1.463   4.707   2.748  1.00  0.00
ATOM   2943  CB  ILE B 185      -2.690   6.810   4.431  1.00  0.00
ATOM   2944  CG1 ILE B 185      -3.913   7.491   5.009  1.00  0.00
ATOM   2945  CG2 ILE B 185      -1.399   7.461   4.904  1.00  0.00
ATOM   2946  CD1 ILE B 185      -4.230   8.873   4.473  1.00  0.00
ATOM   2947  H   ILE B 185      -4.285   5.352   2.987  1.00  0.00
ATOM   2948  HA  ILE B 185      -2.658   7.789   2.547  1.00  0.00
ATOM   2949  HB  ILE B 185      -2.701   5.776   4.809  1.00  0.00
ATOM   2950 2HG1 ILE B 185      -4.785   6.844   4.830  1.00  0.00
ATOM   2951 3HG1 ILE B 185      -3.785   7.564   6.098  1.00  0.00
ATOM   2952 1HG2 ILE B 185      -1.385   7.492   6.003  1.00  0.00
ATOM   2953 2HG2 ILE B 185      -0.540   6.878   4.543  1.00  0.00
ATOM   2954 3HG2 ILE B 185      -1.339   8.485   4.508  1.00  0.00
ATOM   2955 1HD1 ILE B 185      -5.134   9.260   4.966  1.00  0.00
ATOM   2956 2HD1 ILE B 185      -3.385   9.547   4.676  1.00  0.00
ATOM   2957 3HD1 ILE B 185      -4.401   8.816   3.388  1.00  0.00
ATOM   2958  N   GLY B 186      -0.814   6.480   1.472  1.00  0.00
ATOM   2959  CA  GLY B 186       0.293   5.767   0.855  1.00  0.00
ATOM   2960  C   GLY B 186       1.639   6.100   1.441  1.00  0.00
ATOM   2961  O   GLY B 186       1.756   6.795   2.435  1.00  0.00
ATOM   2962  H   GLY B 186      -0.915   7.427   1.168  1.00  0.00
ATOM   2963  HA2 GLY B 186       0.120   4.685   0.954  1.00  0.00
ATOM   2964  HA3 GLY B 186       0.307   5.993  -0.222  1.00  0.00
ATOM   2965  N   ARG B 187       2.678   5.613   0.721  1.00  0.00
ATOM   2966  CA  ARG B 187       4.009   5.664   1.295  1.00  0.00
ATOM   2967  C   ARG B 187       4.537   7.046   1.542  1.00  0.00
ATOM   2968  O   ARG B 187       5.356   7.239   2.442  1.00  0.00
ATOM   2969  CB  ARG B 187       4.976   4.838   0.418  1.00  0.00
ATOM   2970  CG  ARG B 187       4.683   3.351   0.424  1.00  0.00
ATOM   2971  CD  ARG B 187       5.785   2.488  -0.215  1.00  0.00
ATOM   2972  NE  ARG B 187       5.926   2.862  -1.632  1.00  0.00
ATOM   2973  CZ  ARG B 187       6.766   3.690  -2.215  1.00  0.00
ATOM   2974  NH1 ARG B 187       7.715   4.281  -1.482  1.00  0.00
ATOM   2975  NH2 ARG B 187       6.675   3.921  -3.537  1.00  0.00
ATOM   2976  H   ARG B 187       2.613   5.209  -0.191  1.00  0.00
ATOM   2977  HA  ARG B 187       3.934   5.223   2.299  1.00  0.00
ATOM   2978  HB2 ARG B 187       4.926   5.208  -0.617  1.00  0.00
ATOM   2979  HB3 ARG B 187       6.006   5.001   0.769  1.00  0.00
ATOM   2980  HG2 ARG B 187       4.534   3.023   1.463  1.00  0.00
ATOM   2981  HG3 ARG B 187       3.738   3.173  -0.109  1.00  0.00
ATOM   2982  HD2 ARG B 187       6.738   2.635   0.313  1.00  0.00
ATOM   2983  HD3 ARG B 187       5.530   1.421  -0.128  1.00  0.00
ATOM   2984  HE  ARG B 187       5.280   2.416  -2.250  1.00  0.00
ATOM   2985 1HH1 ARG B 187       7.780   4.093  -0.502  1.00  0.00
ATOM   2986 2HH1 ARG B 187       8.359   4.912  -1.912  1.00  0.00
ATOM   2987 1HH2 ARG B 187       5.968   3.463  -4.077  1.00  0.00
ATOM   2988 2HH2 ARG B 187       7.314   4.550  -3.980  1.00  0.00
ATOM   2989  N   ASN B 188       4.122   8.053   0.791  1.00  0.00
ATOM   2990  CA  ASN B 188       4.633   9.399   1.012  1.00  0.00
ATOM   2991  C   ASN B 188       4.324   9.857   2.428  1.00  0.00
ATOM   2992  O   ASN B 188       5.153  10.520   3.036  1.00  0.00
ATOM   2993  CB  ASN B 188       4.094  10.382  -0.014  1.00  0.00
ATOM   2994  CG  ASN B 188       2.609  10.663   0.097  1.00  0.00
ATOM   2995  OD1 ASN B 188       1.766   9.748   0.131  1.00  0.00
ATOM   2996  ND2 ASN B 188       2.308  11.937   0.201  1.00  0.00
ATOM   2997  H   ASN B 188       3.456   7.971   0.048  1.00  0.00
ATOM   2998  HA  ASN B 188       5.725   9.371   0.887  1.00  0.00
ATOM   2999  HB2 ASN B 188       4.640  11.332   0.084  1.00  0.00
ATOM   3000  HB3 ASN B 188       4.305   9.993  -1.020  1.00  0.00
ATOM   3001 1HD2 ASN B 188       1.356  12.218   0.314  1.00  0.00
ATOM   3002 2HD2 ASN B 188       3.032  12.626   0.166  1.00  0.00
ATOM   3003  N   LEU B 189       3.152   9.512   2.974  1.00  0.00
ATOM   3004  CA  LEU B 189       2.817   9.912   4.330  1.00  0.00
ATOM   3005  C   LEU B 189       3.130   8.835   5.328  1.00  0.00
ATOM   3006  O   LEU B 189       3.438   9.143   6.494  1.00  0.00
ATOM   3007  CB  LEU B 189       1.353  10.395   4.434  1.00  0.00
ATOM   3008  CG  LEU B 189       1.023  11.565   3.550  1.00  0.00
ATOM   3009  CD1 LEU B 189      -0.442  11.947   3.754  1.00  0.00
ATOM   3010  CD2 LEU B 189       1.950  12.746   3.786  1.00  0.00
ATOM   3011  H   LEU B 189       2.447   8.976   2.508  1.00  0.00
ATOM   3012  HA  LEU B 189       3.459  10.768   4.583  1.00  0.00
ATOM   3013  HB2 LEU B 189       0.684   9.560   4.180  1.00  0.00
ATOM   3014  HB3 LEU B 189       1.142  10.670   5.478  1.00  0.00
ATOM   3015  HG  LEU B 189       1.178  11.268   2.503  1.00  0.00
ATOM   3016 1HD1 LEU B 189      -0.691  12.804   3.110  1.00  0.00
ATOM   3017 2HD1 LEU B 189      -1.084  11.093   3.492  1.00  0.00
ATOM   3018 3HD1 LEU B 189      -0.607  12.220   4.807  1.00  0.00
ATOM   3019 1HD2 LEU B 189       1.669  13.573   3.117  1.00  0.00
ATOM   3020 2HD2 LEU B 189       1.866  13.076   4.832  1.00  0.00
ATOM   3021 3HD2 LEU B 189       2.988  12.445   3.579  1.00  0.00
ATOM   3022  N   LEU B 190       3.109   7.562   4.946  1.00  0.00
ATOM   3023  CA  LEU B 190       3.506   6.517   5.872  1.00  0.00
ATOM   3024  C   LEU B 190       4.963   6.683   6.314  1.00  0.00
ATOM   3025  O   LEU B 190       5.318   6.466   7.464  1.00  0.00
ATOM   3026  CB  LEU B 190       3.290   5.119   5.280  1.00  0.00
ATOM   3027  CG  LEU B 190       1.827   4.741   5.021  1.00  0.00
ATOM   3028  CD1 LEU B 190       1.746   3.458   4.209  1.00  0.00
ATOM   3029  CD2 LEU B 190       1.029   4.597   6.281  1.00  0.00
ATOM   3030  H   LEU B 190       2.832   7.245   4.039  1.00  0.00
ATOM   3031  HA  LEU B 190       2.860   6.617   6.757  1.00  0.00
ATOM   3032  HB2 LEU B 190       3.844   5.050   4.332  1.00  0.00
ATOM   3033  HB3 LEU B 190       3.729   4.377   5.963  1.00  0.00
ATOM   3034  HG  LEU B 190       1.386   5.571   4.449  1.00  0.00
ATOM   3035 1HD1 LEU B 190       0.691   3.201   4.033  1.00  0.00
ATOM   3036 2HD1 LEU B 190       2.255   3.601   3.244  1.00  0.00
ATOM   3037 3HD1 LEU B 190       2.234   2.641   4.763  1.00  0.00
ATOM   3038 1HD2 LEU B 190      -0.007   4.326   6.031  1.00  0.00
ATOM   3039 2HD2 LEU B 190       1.472   3.810   6.909  1.00  0.00
ATOM   3040 3HD2 LEU B 190       1.036   5.551   6.831  1.00  0.00
ATOM   3041  N   THR B 191       5.823   7.090   5.391  1.00  0.00
ATOM   3042  CA  THR B 191       7.206   7.402   5.781  1.00  0.00
ATOM   3043  C   THR B 191       7.260   8.554   6.745  1.00  0.00
ATOM   3044  O   THR B 191       8.077   8.554   7.672  1.00  0.00
ATOM   3045  CB  THR B 191       8.088   7.716   4.565  1.00  0.00
ATOM   3046  OG1 THR B 191       7.549   8.761   3.767  1.00  0.00
ATOM   3047  CG2 THR B 191       8.233   6.449   3.734  1.00  0.00
ATOM   3048  H   THR B 191       5.613   7.209   4.420  1.00  0.00
ATOM   3049  HA  THR B 191       7.598   6.501   6.275  1.00  0.00
ATOM   3050  HB  THR B 191       9.070   8.061   4.925  1.00  0.00
ATOM   3051  HG1 THR B 191       6.777   8.411   3.236  1.00  0.00
ATOM   3052 1HG2 THR B 191       8.863   6.656   2.856  1.00  0.00
ATOM   3053 2HG2 THR B 191       8.700   5.662   4.343  1.00  0.00
ATOM   3054 3HG2 THR B 191       7.240   6.113   3.400  1.00  0.00
ATOM   3055  N   GLN B 192       6.425   9.562   6.551  1.00  0.00
ATOM   3056  CA  GLN B 192       6.503  10.717   7.413  1.00  0.00
ATOM   3057  C   GLN B 192       6.192  10.356   8.836  1.00  0.00
ATOM   3058  O   GLN B 192       6.787  10.939   9.731  1.00  0.00
ATOM   3059  CB  GLN B 192       5.465  11.776   7.015  1.00  0.00
ATOM   3060  CG  GLN B 192       5.989  12.813   6.135  1.00  0.00
ATOM   3061  CD  GLN B 192       5.331  14.167   6.070  1.00  0.00
ATOM   3062  OE1 GLN B 192       4.783  14.755   7.018  1.00  0.00
ATOM   3063  NE2 GLN B 192       5.386  14.683   4.846  1.00  0.00
ATOM   3064  H   GLN B 192       5.722   9.600   5.841  1.00  0.00
ATOM   3065  HA  GLN B 192       7.528  11.101   7.313  1.00  0.00
ATOM   3066  HB2 GLN B 192       4.620  11.278   6.516  1.00  0.00
ATOM   3067  HB3 GLN B 192       5.068  12.247   7.926  1.00  0.00
ATOM   3068  HG2 GLN B 192       7.040  12.975   6.415  1.00  0.00
ATOM   3069  HG3 GLN B 192       5.988  12.403   5.114  1.00  0.00
ATOM   3070 1HE2 GLN B 192       4.976  15.577   4.661  1.00  0.00
ATOM   3071 2HE2 GLN B 192       5.835  14.177   4.111  1.00  0.00
ATOM   3072  N   ILE B 193       5.242   9.454   9.031  1.00  0.00
ATOM   3073  CA  ILE B 193       4.844   9.098  10.379  1.00  0.00
ATOM   3074  C   ILE B 193       5.640   7.914  10.926  1.00  0.00
ATOM   3075  O   ILE B 193       5.358   7.438  12.019  1.00  0.00
ATOM   3076  CB  ILE B 193       3.334   8.802  10.487  1.00  0.00
ATOM   3077  CG1 ILE B 193       2.886   7.541   9.769  1.00  0.00
ATOM   3078  CG2 ILE B 193       2.493   9.974  10.059  1.00  0.00
ATOM   3079  CD1 ILE B 193       1.413   7.228   9.870  1.00  0.00
ATOM   3080  H   ILE B 193       4.753   8.975   8.303  1.00  0.00
ATOM   3081  HA  ILE B 193       5.069   9.982  10.994  1.00  0.00
ATOM   3082  HB  ILE B 193       3.172   8.620  11.559  1.00  0.00
ATOM   3083 2HG1 ILE B 193       3.154   7.629   8.706  1.00  0.00
ATOM   3084 3HG1 ILE B 193       3.454   6.689  10.173  1.00  0.00
ATOM   3085 1HG2 ILE B 193       1.428   9.716  10.153  1.00  0.00
ATOM   3086 2HG2 ILE B 193       2.717  10.840  10.698  1.00  0.00
ATOM   3087 3HG2 ILE B 193       2.717  10.225   9.011  1.00  0.00
ATOM   3088 1HD1 ILE B 193       1.196   6.300   9.319  1.00  0.00
ATOM   3089 2HD1 ILE B 193       1.136   7.100  10.927  1.00  0.00
ATOM   3090 3HD1 ILE B 193       0.831   8.055   9.437  1.00  0.00
ATOM   3091  N   GLY B 194       6.665   7.478  10.199  1.00  0.00
ATOM   3092  CA  GLY B 194       7.585   6.493  10.731  1.00  0.00
ATOM   3093  C   GLY B 194       7.129   5.051  10.612  1.00  0.00
ATOM   3094  O   GLY B 194       7.609   4.244  11.411  1.00  0.00
ATOM   3095  H   GLY B 194       6.870   7.784   9.269  1.00  0.00
ATOM   3096  HA2 GLY B 194       8.549   6.600  10.213  1.00  0.00
ATOM   3097  HA3 GLY B 194       7.763   6.718  11.793  1.00  0.00
ATOM   3098  N   ALA B 195       6.209   4.776   9.677  1.00  0.00
ATOM   3099  CA  ALA B 195       5.655   3.435   9.624  1.00  0.00
ATOM   3100  C   ALA B 195       6.560   2.449   8.906  1.00  0.00
ATOM   3101  O   ALA B 195       7.215   2.789   7.911  1.00  0.00
ATOM   3102  CB  ALA B 195       4.307   3.455   8.917  1.00  0.00
ATOM   3103  H   ALA B 195       5.859   5.421   8.998  1.00  0.00
ATOM   3104  HA  ALA B 195       5.549   3.101  10.666  1.00  0.00
ATOM   3105  HB1 ALA B 195       3.896   2.436   8.880  1.00  0.00
ATOM   3106  HB2 ALA B 195       3.614   4.110   9.466  1.00  0.00
ATOM   3107  HB3 ALA B 195       4.435   3.835   7.892  1.00  0.00
ATOM   3108  N   THR B 196       6.607   1.218   9.447  1.00  0.00
ATOM   3109  CA  THR B 196       7.390   0.133   8.876  1.00  0.00
ATOM   3110  C   THR B 196       6.542  -1.131   8.848  1.00  0.00
ATOM   3111  O   THR B 196       5.631  -1.257   9.647  1.00  0.00
ATOM   3112  CB  THR B 196       8.682  -0.163   9.652  1.00  0.00
ATOM   3113  OG1 THR B 196       8.415  -0.465  11.046  1.00  0.00
ATOM   3114  CG2 THR B 196       9.585   1.061   9.647  1.00  0.00
ATOM   3115  H   THR B 196       6.107   0.964  10.275  1.00  0.00
ATOM   3116  HA  THR B 196       7.683   0.453   7.865  1.00  0.00
ATOM   3117  HB  THR B 196       9.152  -1.025   9.157  1.00  0.00
ATOM   3118  HG1 THR B 196       8.385   0.385  11.572  1.00  0.00
ATOM   3119 1HG2 THR B 196      10.506   0.839  10.204  1.00  0.00
ATOM   3120 2HG2 THR B 196       9.839   1.325   8.610  1.00  0.00
ATOM   3121 3HG2 THR B 196       9.063   1.905  10.122  1.00  0.00
ATOM   3122  N   LEU B 197       6.929  -2.019   7.952  1.00  0.00
ATOM   3123  CA  LEU B 197       6.367  -3.377   7.996  1.00  0.00
ATOM   3124  C   LEU B 197       7.351  -4.275   8.722  1.00  0.00
ATOM   3125  O   LEU B 197       8.572  -4.133   8.546  1.00  0.00
ATOM   3126  CB  LEU B 197       6.181  -3.961   6.617  1.00  0.00
ATOM   3127  CG  LEU B 197       5.041  -3.463   5.801  1.00  0.00
ATOM   3128  CD1 LEU B 197       5.260  -3.817   4.344  1.00  0.00
ATOM   3129  CD2 LEU B 197       3.763  -4.048   6.375  1.00  0.00
ATOM   3130  H   LEU B 197       7.590  -1.850   7.222  1.00  0.00
ATOM   3131  HA  LEU B 197       5.390  -3.317   8.497  1.00  0.00
ATOM   3132  HB2 LEU B 197       7.107  -3.786   6.049  1.00  0.00
ATOM   3133  HB3 LEU B 197       6.071  -5.049   6.724  1.00  0.00
ATOM   3134  HG  LEU B 197       4.962  -2.366   5.842  1.00  0.00
ATOM   3135 1HD1 LEU B 197       4.415  -3.447   3.745  1.00  0.00
ATOM   3136 2HD1 LEU B 197       6.192  -3.353   3.989  1.00  0.00
ATOM   3137 3HD1 LEU B 197       5.333  -4.910   4.239  1.00  0.00
ATOM   3138 1HD2 LEU B 197       2.902  -3.695   5.789  1.00  0.00
ATOM   3139 2HD2 LEU B 197       3.810  -5.146   6.332  1.00  0.00
ATOM   3140 3HD2 LEU B 197       3.650  -3.728   7.422  1.00  0.00
ATOM   3141  N   ASN B 198       6.804  -5.152   9.535  1.00  0.00
ATOM   3142  CA  ASN B 198       7.641  -5.981  10.396  1.00  0.00
ATOM   3143  C   ASN B 198       7.101  -7.415  10.396  1.00  0.00
ATOM   3144  O   ASN B 198       5.916  -7.624  10.561  1.00  0.00
ATOM   3145  CB  ASN B 198       7.634  -5.431  11.822  1.00  0.00
ATOM   3146  CG  ASN B 198       8.308  -4.113  11.910  1.00  0.00
ATOM   3147  OD1 ASN B 198       9.489  -3.931  12.245  1.00  0.00
ATOM   3148  ND2 ASN B 198       7.531  -3.094  11.591  1.00  0.00
ATOM   3149  H   ASN B 198       5.820  -5.310   9.621  1.00  0.00
ATOM   3150  HA  ASN B 198       8.673  -5.972  10.015  1.00  0.00
ATOM   3151  HB2 ASN B 198       6.596  -5.336  12.173  1.00  0.00
ATOM   3152  HB3 ASN B 198       8.137  -6.145  12.492  1.00  0.00
ATOM   3153 1HD2 ASN B 198       7.892  -2.162  11.619  1.00  0.00
ATOM   3154 2HD2 ASN B 198       6.581  -3.255  11.322  1.00  0.00
ATOM   3155  N   PHE B 199       7.980  -8.380  10.209  1.00  0.00
ATOM   3156  CA  PHE B 199       7.674  -9.785  10.392  1.00  0.00
ATOM   3157  C   PHE B 199       8.946 -10.582  10.683  1.00  0.00
ATOM   3158  O   PHE B 199       8.855 -11.832  10.802  1.00  0.00
ATOM   3159  CB  PHE B 199       6.941 -10.373   9.188  1.00  0.00
ATOM   3160  CG  PHE B 199       7.591 -10.270   7.856  1.00  0.00
ATOM   3161  CD1 PHE B 199       7.570  -9.102   7.117  1.00  0.00
ATOM   3162  CD2 PHE B 199       8.242 -11.364   7.332  1.00  0.00
ATOM   3163  CE1 PHE B 199       8.184  -9.014   5.891  1.00  0.00
ATOM   3164  CE2 PHE B 199       8.845 -11.287   6.107  1.00  0.00
ATOM   3165  CZ  PHE B 199       8.801 -10.121   5.365  1.00  0.00
ATOM   3166  H   PHE B 199       8.924  -8.209   9.927  1.00  0.00
ATOM   3167  HA  PHE B 199       7.000  -9.861  11.258  1.00  0.00
ATOM   3168  HB2 PHE B 199       6.758 -11.439   9.392  1.00  0.00
ATOM   3169  HB3 PHE B 199       5.957  -9.885   9.121  1.00  0.00
ATOM   3170  HD1 PHE B 199       7.049  -8.221   7.520  1.00  0.00
ATOM   3171  HD2 PHE B 199       8.278 -12.304   7.901  1.00  0.00
ATOM   3172  HE1 PHE B 199       8.181  -8.065   5.336  1.00  0.00
ATOM   3173  HE2 PHE B 199       9.373 -12.165   5.706  1.00  0.00
ATOM   3174  HZ  PHE B 199       9.256 -10.081   4.365  1.00  0.00
REMARK 65 fragment acetamide (ACM) snapshot 99 ordinal 18
REMARK 65 from W:/projects-other/hiv_protease/1SDT_cluster_diel1/acetami
REMARK 65 de/V7752_ACM-35.snap
REMARK 65 pos -4.384, -2.489, -5.249 en f-s -31.019 en f-f -5.110
HETATM 3175  N1  ACM Q   1      -3.105  -2.735  -5.521  1.00  0.00
HETATM 3176  C2  ACM Q   1      -4.436  -2.468  -5.330  1.00  0.00
HETATM 3177  O3  ACM Q   1      -5.182  -2.192  -6.257  1.00  0.00
HETATM 3178  H4  ACM Q   1      -2.478  -2.964  -4.765  1.00  0.00
HETATM 3179  H5  ACM Q   1      -2.739  -2.699  -6.461  1.00  0.00
HETATM 3180  C6  ACM Q   1      -4.898  -2.544  -3.881  1.00  0.00
HETATM 3181  H7  ACM Q   1      -5.965  -2.319  -3.843  1.00  0.00
HETATM 3182  H8  ACM Q   1      -4.355  -1.823  -3.257  1.00  0.00
HETATM 3183  H9  ACM Q   1      -4.725  -3.544  -3.464  1.00  0.00
REMARK 65 fragment acetamide (ACM) snapshot 99 ordinal 42
REMARK 65 pos -11.257, -6.360, -4.236 en f-s -24.645 en f-f -4.853
HETATM 3184  N1  ACM Q   2     -10.017  -5.926  -4.441  1.00  0.00
HETATM 3185  C2  ACM Q   2     -11.319  -6.328  -4.305  1.00  0.00
HETATM 3186  O3  ACM Q   2     -12.189  -5.990  -5.094  1.00  0.00
HETATM 3187  H4  ACM Q   2      -9.289  -6.197  -3.797  1.00  0.00
HETATM 3188  H5  ACM Q   2      -9.777  -5.331  -5.221  1.00  0.00
HETATM 3189  C6  ACM Q   2     -11.587  -7.220  -3.100  1.00  0.00
HETATM 3190  H7  ACM Q   2     -12.646  -7.482  -3.089  1.00  0.00
HETATM 3191  H8  ACM Q   2     -11.334  -6.705  -2.165  1.00  0.00
HETATM 3192  H9  ACM Q   2     -10.989  -8.138  -3.149  1.00  0.00
REMARK 65 fragment acetamide (ACM) snapshot 99 ordinal 49
REMARK 65 pos -6.879, -5.288, -5.991 en f-s -23.552 en f-f -3.351
HETATM 3193  N1  ACM Q   3      -7.319  -4.327  -5.185  1.00  0.00
HETATM 3194  C2  ACM Q   3      -6.946  -5.314  -6.059  1.00  0.00
HETATM 3195  O3  ACM Q   3      -7.690  -5.718  -6.939  1.00  0.00
HETATM 3196  H4  ACM Q   3      -6.715  -3.984  -4.454  1.00  0.00
HETATM 3197  H5  ACM Q   3      -8.242  -3.927  -5.279  1.00  0.00
HETATM 3198  C6  ACM Q   3      -5.540  -5.858  -5.840  1.00  0.00
HETATM 3199  H7  ACM Q   3      -5.345  -6.630  -6.586  1.00  0.00
HETATM 3200  H8  ACM Q   3      -5.438  -6.291  -4.837  1.00  0.00
HETATM 3201  H9  ACM Q   3      -4.791  -5.063  -5.939  1.00  0.00
REMARK 65 fragment acetamide (ACM) snapshot 99 ordinal 65
REMARK 65 pos -2.724, 0.644, -4.601 en f-s -30.352 en f-f -4.061
HETATM 3202  N1  ACM Q   4      -2.194   0.103  -3.508  1.00  0.00
HETATM 3203  C2  ACM Q   4      -2.681   0.610  -4.683  1.00  0.00
HETATM 3204  O3  ACM Q   4      -2.239   0.270  -5.771  1.00  0.00
HETATM 3205  H4  ACM Q   4      -2.549   0.374  -2.604  1.00  0.00
HETATM 3206  H5  ACM Q   4      -1.444  -0.573  -3.552  1.00  0.00
HETATM 3207  C6  ACM Q   4      -3.808   1.622  -4.521  1.00  0.00
HETATM 3208  H7  ACM Q   4      -4.122   1.957  -5.510  1.00  0.00
HETATM 3209  H8  ACM Q   4      -3.477   2.488  -3.935  1.00  0.00
HETATM 3210  H9  ACM Q   4      -4.666   1.176  -4.002  1.00  0.00
REMARK 65 fragment acetamide (ACM) snapshot 99 ordinal 80
REMARK 65 pos 0.985, -0.260, -8.422 en f-s -21.754 en f-f -3.669
HETATM 3211  N1  ACM Q   5      -0.190   0.360  -8.374  1.00  0.00
HETATM 3212  C2  ACM Q   5       1.027  -0.254  -8.511  1.00  0.00
HETATM 3213  O3  ACM Q   5       1.640  -0.251  -9.568  1.00  0.00
HETATM 3214  H4  ACM Q   5      -0.707   0.366  -7.508  1.00  0.00
HETATM 3215  H5  ACM Q   5      -0.585   0.828  -9.177  1.00  0.00
HETATM 3216  C6  ACM Q   5       1.543  -0.934  -7.249  1.00  0.00
HETATM 3217  H7  ACM Q   5       2.511  -1.385  -7.467  1.00  0.00
HETATM 3218  H8  ACM Q   5       0.849  -1.714  -6.912  1.00  0.00
HETATM 3219  H9  ACM Q   5       1.657  -0.211  -6.432  1.00  0.00
REMARK 65 fragment acetamide (ACM) snapshot 99 ordinal 87
REMARK 65 pos -9.451, -3.026, -1.287 en f-s -16.807 en f-f -3.590
HETATM 3220  N1  ACM Q   6      -8.430  -3.874  -1.374  1.00  0.00
HETATM 3221  C2  ACM Q   6      -9.522  -3.047  -1.352  1.00  0.00
HETATM 3222  O3  ACM Q   6     -10.467  -3.198  -2.112  1.00  0.00
HETATM 3223  H4  ACM Q   6      -7.644  -3.761  -0.753  1.00  0.00
HETATM 3224  H5  ACM Q   6      -8.414  -4.630  -2.043  1.00  0.00
HETATM 3225  C6  ACM Q   6      -9.457  -1.935  -0.313  1.00  0.00
HETATM 3226  H7  ACM Q   6     -10.370  -1.342  -0.379  1.00  0.00
HETATM 3227  H8  ACM Q   6      -8.591  -1.285  -0.486  1.00  0.00
HETATM 3228  H9  ACM Q   6      -9.367  -2.348   0.700  1.00  0.00
REMARK 65 fragment acetamide (ACM) snapshot 99 ordinal 152
REMARK 65 pos -8.655, -0.249, -4.087 en f-s -17.327 en f-f -3.991
HETATM 3229  N1  ACM Q   7      -8.672  -1.472  -4.608  1.00  0.00
HETATM 3230  C2  ACM Q   7      -8.723  -0.190  -4.128  1.00  0.00
HETATM 3231  O3  ACM Q   7      -9.521   0.631  -4.553  1.00  0.00
HETATM 3232  H4  ACM Q   7      -8.019  -2.161  -4.267  1.00  0.00
HETATM 3233  H5  ACM Q   7      -9.319  -1.737  -5.337  1.00  0.00
HETATM 3234  C6  ACM Q   7      -7.711   0.118  -3.032  1.00  0.00
HETATM 3235  H7  ACM Q   7      -7.839   1.156  -2.722  1.00  0.00
HETATM 3236  H8  ACM Q   7      -6.685  -0.027  -3.392  1.00  0.00
HETATM 3237  H9  ACM Q   7      -7.856  -0.538  -2.165  1.00  0.00
REMARK 65 fragment acetamide (ACM) snapshot 99 ordinal 172
REMARK 65 pos -1.025, 5.337, -6.475 en f-s -16.208 en f-f -2.384
HETATM 3238  N1  ACM Q   8       0.175   5.812  -6.797  1.00  0.00
HETATM 3239  C2  ACM Q   8      -1.057   5.271  -6.541  1.00  0.00
HETATM 3240  O3  ACM Q   8      -1.568   4.441  -7.278  1.00  0.00
HETATM 3241  H4  ACM Q   8       0.608   6.497  -6.197  1.00  0.00
HETATM 3242  H5  ACM Q   8       0.668   5.511  -7.625  1.00  0.00
HETATM 3243  C6  ACM Q   8      -1.727   5.785  -5.273  1.00  0.00
HETATM 3244  H7  ACM Q   8      -2.693   5.290  -5.163  1.00  0.00
HETATM 3245  H8  ACM Q   8      -1.881   6.870  -5.322  1.00  0.00
HETATM 3246  H9  ACM Q   8      -1.111   5.574  -4.389  1.00  0.00
REMARK 65 fragment benzene (BEN) snapshot 99 ordinal 2
REMARK 65 from W:/projects-other/hiv_protease/1SDT_cluster_diel1/benzene
REMARK 65 /V7752_BEN-23.snap
REMARK 65 pos -6.779, -0.673, -3.606 en f-s -14.026 en f-f -4.507
HETATM 3247  C1  BEN Q   9      -7.461   0.546  -3.608  1.00  0.00
HETATM 3248  C2  BEN Q   9      -6.167   0.470  -3.088  1.00  0.00
HETATM 3249  C3  BEN Q   9      -5.485  -0.748  -3.085  1.00  0.00
HETATM 3250  C4  BEN Q   9      -6.097  -1.892  -3.604  1.00  0.00
HETATM 3251  C5  BEN Q   9      -7.391  -1.816  -4.124  1.00  0.00
HETATM 3252  C6  BEN Q   9      -8.073  -0.598  -4.127  1.00  0.00
HETATM 3253  H7  BEN Q   9      -7.992   1.495  -3.610  1.00  0.00
HETATM 3254  H8  BEN Q   9      -5.691   1.361  -2.684  1.00  0.00
HETATM 3255  H9  BEN Q   9      -4.478  -0.807  -2.680  1.00  0.00
HETATM 3256  H10 BEN Q   9      -5.566  -2.841  -3.602  1.00  0.00
HETATM 3257  H11 BEN Q   9      -7.867  -2.707  -4.528  1.00  0.00
HETATM 3258  H12 BEN Q   9      -9.080  -0.539  -4.532  1.00  0.00
REMARK 65 fragment benzene (BEN) snapshot 99 ordinal 5
REMARK 65 pos -1.756, 4.925, -5.509 en f-s -17.914 en f-f -2.331
HETATM 3259  C1  BEN Q  10      -1.048   6.069  -5.885  1.00  0.00
HETATM 3260  C2  BEN Q  10      -2.269   6.191  -5.218  1.00  0.00
HETATM 3261  C3  BEN Q  10      -2.977   5.048  -4.842  1.00  0.00
HETATM 3262  C4  BEN Q  10      -2.464   3.781  -5.133  1.00  0.00
HETATM 3263  C5  BEN Q  10      -1.243   3.659  -5.800  1.00  0.00
HETATM 3264  C6  BEN Q  10      -0.535   4.802  -6.176  1.00  0.00
HETATM 3265  H7  BEN Q  10      -0.496   6.959  -6.178  1.00  0.00
HETATM 3266  H8  BEN Q  10      -2.668   7.177  -4.992  1.00  0.00
HETATM 3267  H9  BEN Q  10      -3.928   5.143  -4.323  1.00  0.00
HETATM 3268  H10 BEN Q  10      -3.016   2.891  -4.840  1.00  0.00
HETATM 3269  H11 BEN Q  10      -0.844   2.673  -6.026  1.00  0.00
HETATM 3270  H12 BEN Q  10       0.416   4.707  -6.695  1.00  0.00
REMARK 65 fragment benzene (BEN) snapshot 99 ordinal 6
REMARK 65 pos -10.335, -2.836, -2.203 en f-s -10.682 en f-f -6.037
HETATM 3271  C1  BEN Q  11     -11.112  -2.280  -3.222  1.00  0.00
HETATM 3272  C2  BEN Q  11     -10.529  -1.454  -2.258  1.00  0.00
HETATM 3273  C3  BEN Q  11      -9.753  -2.009  -1.239  1.00  0.00
HETATM 3274  C4  BEN Q  11      -9.558  -3.392  -1.184  1.00  0.00
HETATM 3275  C5  BEN Q  11     -10.141  -4.218  -2.148  1.00  0.00
HETATM 3276  C6  BEN Q  11     -10.917  -3.663  -3.167  1.00  0.00
HETATM 3277  H7  BEN Q  11     -11.717  -1.847  -4.015  1.00  0.00
HETATM 3278  H8  BEN Q  11     -10.681  -0.378  -2.301  1.00  0.00
HETATM 3279  H9  BEN Q  11      -9.299  -1.367  -0.489  1.00  0.00
HETATM 3280  H10 BEN Q  11      -8.953  -3.825  -0.391  1.00  0.00
HETATM 3281  H11 BEN Q  11      -9.989  -5.294  -2.105  1.00  0.00
HETATM 3282  H12 BEN Q  11     -11.371  -4.305  -3.917  1.00  0.00
REMARK 65 fragment benzene (BEN) snapshot 99 ordinal 9
REMARK 65 pos -1.806, -0.801, -6.185 en f-s -13.329 en f-f -3.795
HETATM 3283  C1  BEN Q  12      -1.374  -2.004  -5.621  1.00  0.00
HETATM 3284  C2  BEN Q  12      -0.821  -1.558  -6.825  1.00  0.00
HETATM 3285  C3  BEN Q  12      -1.253  -0.356  -7.388  1.00  0.00
HETATM 3286  C4  BEN Q  12      -2.238   0.402  -6.749  1.00  0.00
HETATM 3287  C5  BEN Q  12      -2.791  -0.044  -5.545  1.00  0.00
HETATM 3288  C6  BEN Q  12      -2.359  -1.246  -4.982  1.00  0.00
HETATM 3289  H7  BEN Q  12      -1.038  -2.940  -5.183  1.00  0.00
HETATM 3290  H8  BEN Q  12      -0.055  -2.147  -7.322  1.00  0.00
HETATM 3291  H9  BEN Q  12      -0.824  -0.008  -8.324  1.00  0.00
HETATM 3292  H10 BEN Q  12      -2.574   1.338  -7.187  1.00  0.00
HETATM 3293  H11 BEN Q  12      -3.557   0.545  -5.048  1.00  0.00
HETATM 3294  H12 BEN Q  12      -2.788  -1.594  -4.046  1.00  0.00
REMARK 65 fragment benzene (BEN) snapshot 99 ordinal 13
REMARK 65 pos -6.793, -6.224, -5.158 en f-s -15.145 en f-f -2.855
HETATM 3295  C1  BEN Q  13      -5.856  -5.278  -5.580  1.00  0.00
HETATM 3296  C2  BEN Q  13      -7.217  -5.064  -5.811  1.00  0.00
HETATM 3297  C3  BEN Q  13      -8.154  -6.010  -5.390  1.00  0.00
HETATM 3298  C4  BEN Q  13      -7.730  -7.170  -4.736  1.00  0.00
HETATM 3299  C5  BEN Q  13      -6.369  -7.384  -4.505  1.00  0.00
HETATM 3300  C6  BEN Q  13      -5.432  -6.438  -4.926  1.00  0.00
HETATM 3301  H7  BEN Q  13      -5.126  -4.542  -5.908  1.00  0.00
HETATM 3302  H8  BEN Q  13      -7.546  -4.161  -6.319  1.00  0.00
HETATM 3303  H9  BEN Q  13      -9.213  -5.844  -5.569  1.00  0.00
HETATM 3304  H10 BEN Q  13      -8.460  -7.906  -4.408  1.00  0.00
HETATM 3305  H11 BEN Q  13      -6.040  -8.287  -3.997  1.00  0.00
HETATM 3306  H12 BEN Q  13      -4.373  -6.604  -4.747  1.00  0.00
REMARK 65 fragment benzene (BEN) snapshot 99 ordinal 28
REMARK 65 pos 1.821, 0.667, -8.394 en f-s -11.507 en f-f -4.017
HETATM 3307  C1  BEN Q  14       1.747   1.914  -7.768  1.00  0.00
HETATM 3308  C2  BEN Q  14       2.000   0.766  -7.012  1.00  0.00
HETATM 3309  C3  BEN Q  14       2.074  -0.480  -7.638  1.00  0.00
HETATM 3310  C4  BEN Q  14       1.895  -0.580  -9.020  1.00  0.00
HETATM 3311  C5  BEN Q  14       1.642   0.568  -9.776  1.00  0.00
HETATM 3312  C6  BEN Q  14       1.568   1.814  -9.150  1.00  0.00
HETATM 3313  H7  BEN Q  14       1.690   2.884  -7.281  1.00  0.00
HETATM 3314  H8  BEN Q  14       2.139   0.844  -5.937  1.00  0.00
HETATM 3315  H9  BEN Q  14       2.270  -1.373  -7.050  1.00  0.00
HETATM 3316  H10 BEN Q  14       1.952  -1.550  -9.507  1.00  0.00
HETATM 3317  H11 BEN Q  14       1.503   0.490 -10.851  1.00  0.00
HETATM 3318  H12 BEN Q  14       1.372   2.707  -9.738  1.00  0.00
REMARK 65 fragment furan (FUR) snapshot 99 ordinal 0
REMARK 65 from W:/projects-other/hiv_protease/1SDT_cluster_diel1/furan/V
REMARK 65 7752_FUR-31.snap
REMARK 65 pos -7.433, -6.019, -3.754 en f-s -16.254 en f-f -2.035
HETATM 3319  C1  FUR Q  15      -7.469  -4.880  -3.797  1.00  0.00
HETATM 3320  C2  FUR Q  15      -6.410  -5.594  -4.268  1.00  0.00
HETATM 3321  C3  FUR Q  15      -6.729  -6.975  -4.041  1.00  0.00
HETATM 3322  C4  FUR Q  15      -7.956  -6.987  -3.452  1.00  0.00
HETATM 3323  O5  FUR Q  15      -8.423  -5.715  -3.295  1.00  0.00
HETATM 3324  H6  FUR Q  15      -7.696  -3.826  -3.744  1.00  0.00
HETATM 3325  H7  FUR Q  15      -5.512  -5.192  -4.718  1.00  0.00
HETATM 3326  H8  FUR Q  15      -6.124  -7.838  -4.285  1.00  0.00
HETATM 3327  H9  FUR Q  15      -8.608  -7.771  -3.098  1.00  0.00
REMARK 65 fragment furan (FUR) snapshot 99 ordinal 1
REMARK 65 pos -1.498, 5.141, -5.481 en f-s -17.766 en f-f -1.169
HETATM 3328  C1  FUR Q  16      -0.691   5.765  -5.991  1.00  0.00
HETATM 3329  C2  FUR Q  16      -0.665   4.404  -5.986  1.00  0.00
HETATM 3330  C3  FUR Q  16      -1.830   3.986  -5.258  1.00  0.00
HETATM 3331  C4  FUR Q  16      -2.467   5.128  -4.880  1.00  0.00
HETATM 3332  O5  FUR Q  16      -1.785   6.224  -5.319  1.00  0.00
HETATM 3333  H6  FUR Q  16      -0.044   6.524  -6.403  1.00  0.00
HETATM 3334  H7  FUR Q  16       0.087   3.773  -6.441  1.00  0.00
HETATM 3335  H8  FUR Q  16      -2.144   2.974  -5.046  1.00  0.00
HETATM 3336  H9  FUR Q  16      -3.370   5.332  -4.324  1.00  0.00
REMARK 65 fragment furan (FUR) snapshot 99 ordinal 7
REMARK 65 pos -4.267, -1.470, -6.321 en f-s -14.798 en f-f -2.804
HETATM 3337  C1  FUR Q  17      -5.074  -2.276  -6.344  1.00  0.00
HETATM 3338  C2  FUR Q  17      -3.935  -2.407  -5.610  1.00  0.00
HETATM 3339  C3  FUR Q  17      -3.178  -1.207  -5.834  1.00  0.00
HETATM 3340  C4  FUR Q  17      -3.920  -0.447  -6.685  1.00  0.00
HETATM 3341  O5  FUR Q  17      -5.081  -1.085  -7.007  1.00  0.00
HETATM 3342  H6  FUR Q  17      -5.939  -2.903  -6.500  1.00  0.00
HETATM 3343  H7  FUR Q  17      -3.663  -3.248  -4.988  1.00  0.00
HETATM 3344  H8  FUR Q  17      -2.214  -0.951  -5.417  1.00  0.00
HETATM 3345  H9  FUR Q  17      -3.779   0.523  -7.138  1.00  0.00
REMARK 65 fragment furan (FUR) snapshot 99 ordinal 11
REMARK 65 pos -7.282, -0.867, -3.578 en f-s -12.163 en f-f -2.964
HETATM 3346  C1  FUR Q  18      -8.317  -1.321  -3.732  1.00  0.00
HETATM 3347  C2  FUR Q  18      -7.644  -1.426  -2.554  1.00  0.00
HETATM 3348  C3  FUR Q  18      -6.397  -0.740  -2.746  1.00  0.00
HETATM 3349  C4  FUR Q  18      -6.416  -0.274  -4.025  1.00  0.00
HETATM 3350  O5  FUR Q  18      -7.582  -0.620  -4.642  1.00  0.00
HETATM 3351  H6  FUR Q  18      -9.279  -1.669  -4.077  1.00  0.00
HETATM 3352  H7  FUR Q  18      -7.986  -1.928  -1.659  1.00  0.00
HETATM 3353  H8  FUR Q  18      -5.599  -0.613  -2.027  1.00  0.00
HETATM 3354  H9  FUR Q  18      -5.721   0.293  -4.625  1.00  0.00
REMARK 65 fragment i-butane (IBU) snapshot 99 ordinal 0
REMARK 65 from W:/projects-other/hiv_protease/1SDT_cluster_diel1/i-butan
REMARK 65 e/V7752_IBU-26.snap
REMARK 65 pos -1.147, 4.142, -6.437 en f-s -12.367 en f-f -0.797
HETATM 3355  C1  IBU Q  19      -0.868   4.157  -6.203  1.00  0.00
HETATM 3356  C2  IBU Q  19      -2.010   5.006  -5.627  1.00  0.00
HETATM 3357  C3  IBU Q  19      -1.286   2.687  -6.337  1.00  0.00
HETATM 3358  C4  IBU Q  19      -0.385   4.719  -7.547  1.00  0.00
HETATM 3359  H5  IBU Q  19      -0.025   4.204  -5.496  1.00  0.00
HETATM 3360  H6  IBU Q  19      -1.706   6.052  -5.497  1.00  0.00
HETATM 3361  H7  IBU Q  19      -2.336   4.628  -4.650  1.00  0.00
HETATM 3362  H8  IBU Q  19      -2.882   4.995  -6.296  1.00  0.00
HETATM 3363  H9  IBU Q  19      -0.462   2.069  -6.716  1.00  0.00
HETATM 3364  H10 IBU Q  19      -2.128   2.581  -7.034  1.00  0.00
HETATM 3365  H11 IBU Q  19      -1.600   2.271  -5.373  1.00  0.00
HETATM 3366  H12 IBU Q  19       0.453   4.137  -7.946  1.00  0.00
HETATM 3367  H13 IBU Q  19      -0.054   5.760  -7.449  1.00  0.00
HETATM 3368  H14 IBU Q  19      -1.192   4.696  -8.293  1.00  0.00
REMARK 65 fragment i-butane (IBU) snapshot 99 ordinal 1
REMARK 65 pos -3.766, -0.863, -4.261 en f-s -11.916 en f-f -2.756
HETATM 3369  C1  IBU Q  20      -3.916  -0.651  -4.005  1.00  0.00
HETATM 3370  C2  IBU Q  20      -4.526  -0.260  -5.358  1.00  0.00
HETATM 3371  C3  IBU Q  20      -4.240  -2.109  -3.654  1.00  0.00
HETATM 3372  C4  IBU Q  20      -2.402  -0.403  -3.989  1.00  0.00
HETATM 3373  H5  IBU Q  20      -4.370  -0.010  -3.234  1.00  0.00
HETATM 3374  H6  IBU Q  20      -4.327   0.791  -5.599  1.00  0.00
HETATM 3375  H7  IBU Q  20      -5.614  -0.404  -5.363  1.00  0.00
HETATM 3376  H8  IBU Q  20      -4.106  -0.872  -6.169  1.00  0.00
HETATM 3377  H9  IBU Q  20      -3.836  -2.384  -2.672  1.00  0.00
HETATM 3378  H10 IBU Q  20      -3.809  -2.796  -4.395  1.00  0.00
HETATM 3379  H11 IBU Q  20      -5.323  -2.284  -3.631  1.00  0.00
HETATM 3380  H12 IBU Q  20      -1.966  -0.648  -3.014  1.00  0.00
HETATM 3381  H13 IBU Q  20      -2.167   0.646  -4.207  1.00  0.00
HETATM 3382  H14 IBU Q  20      -1.896  -1.020  -4.745  1.00  0.00
REMARK 65 fragment i-butane (IBU) snapshot 99 ordinal 2
REMARK 65 pos -6.613, -5.777, -4.798 en f-s -11.902 en f-f -1.998
HETATM 3383  C1  IBU Q  21      -6.852  -5.813  -5.070  1.00  0.00
HETATM 3384  C2  IBU Q  21      -6.992  -7.040  -4.158  1.00  0.00
HETATM 3385  C3  IBU Q  21      -7.192  -4.521  -4.315  1.00  0.00
HETATM 3386  C4  IBU Q  21      -5.448  -5.740  -5.685  1.00  0.00
HETATM 3387  H5  IBU Q  21      -7.575  -5.922  -5.893  1.00  0.00
HETATM 3388  H6  IBU Q  21      -6.784  -7.969  -4.702  1.00  0.00
HETATM 3389  H7  IBU Q  21      -8.005  -7.115  -3.742  1.00  0.00
HETATM 3390  H8  IBU Q  21      -6.290  -6.983  -3.315  1.00  0.00
HETATM 3391  H9  IBU Q  21      -7.127  -3.645  -4.971  1.00  0.00
HETATM 3392  H10 IBU Q  21      -6.499  -4.363  -3.478  1.00  0.00
HETATM 3393  H11 IBU Q  21      -8.207  -4.555  -3.902  1.00  0.00
HETATM 3394  H12 IBU Q  21      -5.353  -4.885  -6.365  1.00  0.00
HETATM 3395  H13 IBU Q  21      -5.213  -6.648  -6.254  1.00  0.00
HETATM 3396  H14 IBU Q  21      -4.684  -5.631  -4.904  1.00  0.00
REMARK 65 fragment i-butane (IBU) snapshot 99 ordinal 3
REMARK 65 pos -9.266, -0.975, -3.022 en f-s -9.949 en f-f -2.083
HETATM 3397  C1  IBU Q  22      -9.091  -1.196  -3.253  1.00  0.00
HETATM 3398  C2  IBU Q  22      -9.410   0.106  -4.000  1.00  0.00
HETATM 3399  C3  IBU Q  22      -8.162  -0.935  -2.059  1.00  0.00
HETATM 3400  C4  IBU Q  22     -10.377  -1.906  -2.806  1.00  0.00
HETATM 3401  H5  IBU Q  22      -8.563  -1.864  -3.950  1.00  0.00
HETATM 3402  H6  IBU Q  22     -10.046  -0.080  -4.874  1.00  0.00
HETATM 3403  H7  IBU Q  22      -8.495   0.600  -4.351  1.00  0.00
HETATM 3404  H8  IBU Q  22      -9.940   0.812  -3.348  1.00  0.00
HETATM 3405  H9  IBU Q  22      -7.904  -1.867  -1.541  1.00  0.00
HETATM 3406  H10 IBU Q  22      -8.641  -0.270  -1.328  1.00  0.00
HETATM 3407  H11 IBU Q  22      -7.227  -0.459  -2.378  1.00  0.00
HETATM 3408  H12 IBU Q  22     -10.157  -2.854  -2.301  1.00  0.00
HETATM 3409  H13 IBU Q  22     -11.029  -2.125  -3.660  1.00  0.00
HETATM 3410  H14 IBU Q  22     -10.946  -1.280  -2.105  1.00  0.00
REMARK 65 fragment i-butane (IBU) snapshot 99 ordinal 4
REMARK 65 pos 0.300, -0.948, -8.287 en f-s -8.886 en f-f -1.391
HETATM 3411  C1  IBU Q  23       0.096  -0.654  -8.219  1.00  0.00
HETATM 3412  C2  IBU Q  23       1.498  -0.389  -7.656  1.00  0.00
HETATM 3413  C3  IBU Q  23       0.139  -0.855  -9.740  1.00  0.00
HETATM 3414  C4  IBU Q  23      -0.561  -1.854  -7.523  1.00  0.00
HETATM 3415  H5  IBU Q  23      -0.523   0.233  -8.014  1.00  0.00
HETATM 3416  H6  IBU Q  23       1.469  -0.211  -6.574  1.00  0.00
HETATM 3417  H7  IBU Q  23       1.959   0.489  -8.127  1.00  0.00
HETATM 3418  H8  IBU Q  23       2.160  -1.247  -7.833  1.00  0.00
HETATM 3419  H9  IBU Q  23      -0.865  -1.012 -10.152  1.00  0.00
HETATM 3420  H10 IBU Q  23       0.747  -1.732 -10.002  1.00  0.00
HETATM 3421  H11 IBU Q  23       0.577   0.014 -10.245  1.00  0.00
HETATM 3422  H12 IBU Q  23      -1.577  -2.028  -7.897  1.00  0.00
HETATM 3423  H13 IBU Q  23      -0.625  -1.701  -6.438  1.00  0.00
HETATM 3424  H14 IBU Q  23       0.018  -2.771  -7.695  1.00  0.00
REMARK 65 fragment imidazole-1H-4-Me (T45) snapshot 99 ordinal 3
REMARK 65 from W:/projects-other/hiv_protease/1SDT_cluster_diel1/imidazo
REMARK 65 le-1H-4-Me/V7752_T45-46.snap
REMARK 65 pos -7.872, -0.032, -2.950 en f-s -25.399 en f-f -6.274
HETATM 3425  C1  T45 Q  24      -6.946   0.583  -3.223  1.00  0.00
HETATM 3426  N1  T45 Q  24      -6.627  -0.031  -2.043  1.00  0.00
HETATM 3427  C2  T45 Q  24      -7.702  -0.784  -1.667  1.00  0.00
HETATM 3428  N2  T45 Q  24      -8.683  -0.686  -2.534  1.00  0.00
HETATM 3429  C3  T45 Q  24      -8.227   0.165  -3.513  1.00  0.00
HETATM 3430  C4  T45 Q  24      -9.084   0.508  -4.669  1.00  0.00
HETATM 3431  H1  T45 Q  24      -6.260   1.240  -3.736  1.00  0.00
HETATM 3432  H2  T45 Q  24      -5.756   0.053  -1.537  1.00  0.00
HETATM 3433  H3  T45 Q  24      -7.712  -1.375  -0.761  1.00  0.00
HETATM 3434  H4  T45 Q  24      -8.574   1.193  -5.353  1.00  0.00
HETATM 3435  H5  T45 Q  24      -9.350  -0.395  -5.226  1.00  0.00
HETATM 3436  H6  T45 Q  24     -10.006   0.988  -4.328  1.00  0.00
REMARK 65 fragment imidazole-1H-4-Me (T45) snapshot 99 ordinal 7
REMARK 65 pos -4.359, -1.486, -4.248 en f-s -29.296 en f-f -7.248
HETATM 3437  C1  T45 Q  25      -3.683  -0.562  -4.257  1.00  0.00
HETATM 3438  N1  T45 Q  25      -3.461  -1.150  -3.042  1.00  0.00
HETATM 3439  C2  T45 Q  25      -4.247  -2.265  -2.975  1.00  0.00
HETATM 3440  N2  T45 Q  25      -4.953  -2.422  -4.070  1.00  0.00
HETATM 3441  C3  T45 Q  25      -4.613  -1.366  -4.883  1.00  0.00
HETATM 3442  C4  T45 Q  25      -5.225  -1.218  -6.221  1.00  0.00
HETATM 3443  H1  T45 Q  25      -3.180   0.343  -4.561  1.00  0.00
HETATM 3444  H2  T45 Q  25      -2.833  -0.824  -2.321  1.00  0.00
HETATM 3445  H3  T45 Q  25      -4.261  -2.917  -2.112  1.00  0.00
HETATM 3446  H4  T45 Q  25      -4.849  -0.330  -6.736  1.00  0.00
HETATM 3447  H5  T45 Q  25      -5.001  -2.093  -6.839  1.00  0.00
HETATM 3448  H6  T45 Q  25      -6.312  -1.128  -6.133  1.00  0.00
REMARK 65 fragment imidazole-1H-4-Me (T45) snapshot 99 ordinal 11
REMARK 65 pos -0.590, -1.641, -6.896 en f-s -32.041 en f-f -4.441
HETATM 3449  C1  T45 Q  26       0.230  -1.601  -6.098  1.00  0.00
HETATM 3450  N1  T45 Q  26      -0.815  -2.248  -5.497  1.00  0.00
HETATM 3451  C2  T45 Q  26      -1.828  -2.325  -6.409  1.00  0.00
HETATM 3452  N2  T45 Q  26      -1.493  -1.769  -7.549  1.00  0.00
HETATM 3453  C3  T45 Q  26      -0.209  -1.310  -7.373  1.00  0.00
HETATM 3454  C4  T45 Q  26       0.500  -0.617  -8.470  1.00  0.00
HETATM 3455  H1  T45 Q  26       1.162  -1.409  -5.587  1.00  0.00
HETATM 3456  H2  T45 Q  26      -0.839  -2.605  -4.553  1.00  0.00
HETATM 3457  H3  T45 Q  26      -2.778  -2.794  -6.187  1.00  0.00
HETATM 3458  H4  T45 Q  26       1.508  -0.318  -8.167  1.00  0.00
HETATM 3459  H5  T45 Q  26       0.586  -1.275  -9.341  1.00  0.00
HETATM 3460  H6  T45 Q  26      -0.049   0.281  -8.769  1.00  0.00
REMARK 65 fragment imidazole-1H-4-Me (T45) snapshot 99 ordinal 25
REMARK 65 pos -1.180, 4.649, -6.488 en f-s -23.782 en f-f -3.674
HETATM 3461  C1  T45 Q  27      -0.060   4.511  -6.681  1.00  0.00
HETATM 3462  N1  T45 Q  27      -0.228   5.859  -6.521  1.00  0.00
HETATM 3463  C2  T45 Q  27      -1.554   6.083  -6.287  1.00  0.00
HETATM 3464  N2  T45 Q  27      -2.238   4.963  -6.288  1.00  0.00
HETATM 3465  C3  T45 Q  27      -1.319   3.970  -6.533  1.00  0.00
HETATM 3466  C4  T45 Q  27      -1.743   2.555  -6.604  1.00  0.00
HETATM 3467  H1  T45 Q  27       0.905   4.069  -6.879  1.00  0.00
HETATM 3468  H2  T45 Q  27       0.493   6.565  -6.567  1.00  0.00
HETATM 3469  H3  T45 Q  27      -1.958   7.074  -6.125  1.00  0.00
HETATM 3470  H4  T45 Q  27      -0.894   1.894  -6.805  1.00  0.00
HETATM 3471  H5  T45 Q  27      -2.199   2.247  -5.658  1.00  0.00
HETATM 3472  H6  T45 Q  27      -2.479   2.419  -7.402  1.00  0.00
REMARK 65 fragment imidazole-1H-4-Me (T45) snapshot 99 ordinal 32
REMARK 65 pos -8.161, -6.148, -3.662 en f-s -21.670 en f-f -4.881
HETATM 3473  C1  T45 Q  28      -9.027  -6.486  -2.994  1.00  0.00
HETATM 3474  N1  T45 Q  28      -8.627  -7.617  -3.650  1.00  0.00
HETATM 3475  C2  T45 Q  28      -7.588  -7.272  -4.467  1.00  0.00
HETATM 3476  N2  T45 Q  28      -7.305  -5.994  -4.371  1.00  0.00
HETATM 3477  C3  T45 Q  28      -8.195  -5.487  -3.453  1.00  0.00
HETATM 3478  C4  T45 Q  28      -8.167  -4.054  -3.091  1.00  0.00
HETATM 3479  H1  T45 Q  28      -9.840  -6.488  -2.283  1.00  0.00
HETATM 3480  H2  T45 Q  28      -9.022  -8.542  -3.554  1.00  0.00
HETATM 3481  H3  T45 Q  28      -7.084  -7.988  -5.103  1.00  0.00
HETATM 3482  H4  T45 Q  28      -8.937  -3.814  -2.352  1.00  0.00
HETATM 3483  H5  T45 Q  28      -7.193  -3.788  -2.668  1.00  0.00
HETATM 3484  H6  T45 Q  28      -8.339  -3.435  -3.977  1.00  0.00
REMARK 65 fragment indole-3-Me (IN3) snapshot 99 ordinal 0
REMARK 65 from W:/projects-other/hiv_protease/1SDT_cluster_diel1/indole-
REMARK 65 3-Me/V7752_IN3-64.snap
REMARK 65 pos -2.076, 0.961, -5.581 en f-s -36.441 en f-f 0.000
HETATM 3485  C1  IN3 Q  29      -1.593   1.558  -7.059  1.00  0.00
HETATM 3486  C2  IN3 Q  29      -1.898   0.750  -5.949  1.00  0.00
HETATM 3487  C3  IN3 Q  29      -2.451   1.365  -4.790  1.00  0.00
HETATM 3488  C4  IN3 Q  29      -2.700   2.740  -4.719  1.00  0.00
HETATM 3489  C5  IN3 Q  29      -2.388   3.509  -5.832  1.00  0.00
HETATM 3490  C6  IN3 Q  29      -1.839   2.924  -6.992  1.00  0.00
HETATM 3491  N7  IN3 Q  29      -2.654   0.367  -3.863  1.00  0.00
HETATM 3492  C8  IN3 Q  29      -2.248  -0.844  -4.399  1.00  0.00
HETATM 3493  C9  IN3 Q  29      -1.778  -0.661  -5.675  1.00  0.00
HETATM 3494  C10 IN3 Q  29      -1.244  -1.716  -6.605  1.00  0.00
HETATM 3495  H11 IN3 Q  29      -1.170   1.121  -7.960  1.00  0.00
HETATM 3496  H12 IN3 Q  29      -3.124   3.191  -3.824  1.00  0.00
HETATM 3497  H13 IN3 Q  29      -2.570   4.580  -5.809  1.00  0.00
HETATM 3498  H14 IN3 Q  29      -1.606   3.554  -7.846  1.00  0.00
HETATM 3499  H15 IN3 Q  29      -3.036   0.496  -2.939  1.00  0.00
HETATM 3500  H16 IN3 Q  29      -2.331  -1.751  -3.816  1.00  0.00
HETATM 3501  H17 IN3 Q  29      -0.943  -1.277  -7.561  1.00  0.00
HETATM 3502  H18 IN3 Q  29      -1.990  -2.490  -6.824  1.00  0.00
HETATM 3503  H19 IN3 Q  29      -0.363  -2.223  -6.191  1.00  0.00
REMARK 65 fragment methane (CH4) snapshot 19 ordinal 0
REMARK 65 from W:/projects-other/hiv_protease/1SDT_cluster_diel1/methane
REMARK 65 /V7752_CH4-16.snap
REMARK 65 pos -3.210, 0.056, -6.056 en f-s -3.236 en f-f -0.410
HETATM 3504  C1  CH4 Q  30      -3.210   0.056  -6.056  1.00  0.00
HETATM 3505  H2  CH4 Q  30      -3.739   1.010  -6.115  1.00  0.00
HETATM 3506  H3  CH4 Q  30      -3.330  -0.366  -5.055  1.00  0.00
HETATM 3507  H4  CH4 Q  30      -3.622  -0.637  -6.795  1.00  0.00
HETATM 3508  H5  CH4 Q  30      -2.148   0.214  -6.260  1.00  0.00
REMARK 65 fragment methane (CH4) snapshot 19 ordinal 1
REMARK 65 pos -5.895, 0.095, -3.372 en f-s -3.146 en f-f -0.481
HETATM 3509  C1  CH4 Q  31      -5.895   0.095  -3.372  1.00  0.00
HETATM 3510  H2  CH4 Q  31      -6.242  -0.404  -4.281  1.00  0.00
HETATM 3511  H3  CH4 Q  31      -6.754   0.486  -2.820  1.00  0.00
HETATM 3512  H4  CH4 Q  31      -5.355  -0.621  -2.746  1.00  0.00
HETATM 3513  H5  CH4 Q  31      -5.228   0.919  -3.640  1.00  0.00
REMARK 65 fragment methane (CH4) snapshot 19 ordinal 2
REMARK 65 pos -6.129, -5.460, -4.261 en f-s -3.292 en f-f -0.072
HETATM 3514  C1  CH4 Q  32      -6.129  -5.460  -4.261  1.00  0.00
HETATM 3515  H2  CH4 Q  32      -6.757  -4.611  -3.979  1.00  0.00
HETATM 3516  H3  CH4 Q  32      -6.488  -6.362  -3.759  1.00  0.00
HETATM 3517  H4  CH4 Q  32      -6.173  -5.604  -5.344  1.00  0.00
HETATM 3518  H5  CH4 Q  32      -5.096  -5.265  -3.962  1.00  0.00
REMARK 65 fragment methane (CH4) snapshot 39 ordinal 0
REMARK 65 pos 1.202, -0.905, -8.714 en f-s -3.087 en f-f 0.000
HETATM 3519  C1  CH4 Q  33       1.202  -0.905  -8.714  1.00  0.00
HETATM 3520  H2  CH4 Q  33       2.118  -1.498  -8.650  1.00  0.00
HETATM 3521  H3  CH4 Q  33       0.747  -0.828  -7.723  1.00  0.00
HETATM 3522  H4  CH4 Q  33       1.440   0.096  -9.085  1.00  0.00
HETATM 3523  H5  CH4 Q  33       0.501  -1.389  -9.399  1.00  0.00
REMARK 65 fragment methane (CH4) snapshot 39 ordinal 1
REMARK 65 pos -6.350, -3.752, -4.065 en f-s -2.979 en f-f -0.334
HETATM 3524  C1  CH4 Q  34      -6.350  -3.752  -4.065  1.00  0.00
HETATM 3525  H2  CH4 Q  34      -6.914  -3.956  -4.979  1.00  0.00
HETATM 3526  H3  CH4 Q  34      -5.815  -2.805  -4.170  1.00  0.00
HETATM 3527  H4  CH4 Q  34      -7.038  -3.690  -3.218  1.00  0.00
HETATM 3528  H5  CH4 Q  34      -5.632  -4.558  -3.891  1.00  0.00
REMARK 65 fragment methane (CH4) snapshot 39 ordinal 2
REMARK 65 pos -9.092, -6.940, -4.060 en f-s -3.642 en f-f -0.334
HETATM 3529  C1  CH4 Q  35      -9.092  -6.940  -4.060  1.00  0.00
HETATM 3530  H2  CH4 Q  35      -8.552  -6.739  -3.131  1.00  0.00
HETATM 3531  H3  CH4 Q  35     -10.147  -7.119  -3.837  1.00  0.00
HETATM 3532  H4  CH4 Q  35      -9.001  -6.080  -4.729  1.00  0.00
HETATM 3533  H5  CH4 Q  35      -8.668  -7.823  -4.545  1.00  0.00
REMARK 65 fragment methane (CH4) snapshot 59 ordinal 0
REMARK 65 pos -8.259, -0.592, -2.328 en f-s -2.750 en f-f -0.323
HETATM 3534  C1  CH4 Q  36      -8.259  -0.592  -2.328  1.00  0.00
HETATM 3535  H2  CH4 Q  36      -8.480   0.108  -1.518  1.00  0.00
HETATM 3536  H3  CH4 Q  36      -9.159  -0.752  -2.928  1.00  0.00
HETATM 3537  H4  CH4 Q  36      -7.467  -0.180  -2.960  1.00  0.00
HETATM 3538  H5  CH4 Q  36      -7.928  -1.545  -1.907  1.00  0.00
REMARK 65 fragment methane (CH4) snapshot 59 ordinal 1
REMARK 65 pos -6.540, -3.851, -4.390 en f-s -2.942 en f-f -0.323
HETATM 3539  C1  CH4 Q  37      -6.540  -3.851  -4.390  1.00  0.00
HETATM 3540  H2  CH4 Q  37      -7.497  -4.357  -4.541  1.00  0.00
HETATM 3541  H3  CH4 Q  37      -5.723  -4.529  -4.654  1.00  0.00
HETATM 3542  H4  CH4 Q  37      -6.494  -2.961  -5.023  1.00  0.00
HETATM 3543  H5  CH4 Q  37      -6.444  -3.556  -3.342  1.00  0.00
REMARK 65 fragment methane (CH4) snapshot 79 ordinal 0
REMARK 65 pos -9.725, -0.977, -2.059 en f-s -2.698 en f-f 0.000
HETATM 3544  C1  CH4 Q  38      -9.725  -0.977  -2.059  1.00  0.00
HETATM 3545  H2  CH4 Q  38     -10.300  -0.048  -2.044  1.00  0.00
HETATM 3546  H3  CH4 Q  38     -10.279  -1.758  -1.531  1.00  0.00
HETATM 3547  H4  CH4 Q  38      -9.557  -1.285  -3.095  1.00  0.00
HETATM 3548  H5  CH4 Q  38      -8.762  -0.818  -1.566  1.00  0.00
REMARK 65 fragment methane (CH4) snapshot 79 ordinal 1
REMARK 65 pos -5.556, -6.199, -5.556 en f-s -4.083 en f-f 0.000
HETATM 3549  C1  CH4 Q  39      -5.556  -6.199  -5.556  1.00  0.00
HETATM 3550  H2  CH4 Q  39      -5.811  -5.137  -5.513  1.00  0.00
HETATM 3551  H3  CH4 Q  39      -6.460  -6.783  -5.749  1.00  0.00
HETATM 3552  H4  CH4 Q  39      -4.833  -6.368  -6.359  1.00  0.00
HETATM 3553  H5  CH4 Q  39      -5.119  -6.509  -4.603  1.00  0.00
REMARK 65 fragment methane (CH4) snapshot 99 ordinal 0
REMARK 65 pos -4.874, -1.556, -4.549 en f-s -2.629 en f-f -0.376
HETATM 3554  C1  CH4 Q  40      -4.874  -1.556  -4.549  1.00  0.00
HETATM 3555  H2  CH4 Q  40      -5.370  -0.595  -4.710  1.00  0.00
HETATM 3556  H3  CH4 Q  40      -5.519  -2.203  -3.948  1.00  0.00
HETATM 3557  H4  CH4 Q  40      -4.677  -2.032  -5.514  1.00  0.00
HETATM 3558  H5  CH4 Q  40      -3.929  -1.395  -4.024  1.00  0.00
REMARK 65 fragment methane (CH4) snapshot 99 ordinal 1
REMARK 65 pos -6.092, -4.965, -4.885 en f-s -3.232 en f-f -0.376
HETATM 3559  C1  CH4 Q  41      -6.092  -4.965  -4.885  1.00  0.00
HETATM 3560  H2  CH4 Q  41      -6.551  -5.925  -5.137  1.00  0.00
HETATM 3561  H3  CH4 Q  41      -5.061  -4.947  -5.248  1.00  0.00
HETATM 3562  H4  CH4 Q  41      -6.658  -4.155  -5.354  1.00  0.00
HETATM 3563  H5  CH4 Q  41      -6.098  -4.832  -3.800  1.00  0.00
REMARK 65 fragment phenol (PNL) snapshot 99 ordinal 0
REMARK 65 from W:/projects-other/hiv_protease/1SDT_cluster_diel1/phenol/
REMARK 65 V7752_PNL-62.snap
REMARK 65 pos -1.854, -0.446, -5.513 en f-s -33.289 en f-f -1.877
HETATM 3564  C1  PNL Q  42      -1.447  -1.270  -5.472  1.00  0.00
HETATM 3565  C2  PNL Q  42      -2.019  -0.716  -4.322  1.00  0.00
HETATM 3566  C3  PNL Q  42      -2.635   0.534  -4.388  1.00  0.00
HETATM 3567  C4  PNL Q  42      -2.685   1.238  -5.592  1.00  0.00
HETATM 3568  C5  PNL Q  42      -2.111   0.676  -6.735  1.00  0.00
HETATM 3569  C6  PNL Q  42      -1.493  -0.572  -6.684  1.00  0.00
HETATM 3570  O7  PNL Q  42      -0.830  -2.491  -5.474  1.00  0.00
HETATM 3571  H8  PNL Q  42      -1.982  -1.262  -3.381  1.00  0.00
HETATM 3572  H9  PNL Q  42      -3.076   0.957  -3.489  1.00  0.00
HETATM 3573  H10 PNL Q  42      -3.165   2.211  -5.639  1.00  0.00
HETATM 3574  H11 PNL Q  42      -2.143   1.214  -7.679  1.00  0.00
HETATM 3575  H12 PNL Q  42      -1.043  -1.019  -7.565  1.00  0.00
HETATM 3576  H13 PNL Q  42      -0.868  -2.864  -4.580  1.00  0.00
REMARK 65 fragment phenol (PNL) snapshot 99 ordinal 1
REMARK 65 pos -5.891, -1.336, -3.209 en f-s -31.221 en f-f -1.877
HETATM 3577  C1  PNL Q  43      -5.841  -0.505  -2.818  1.00  0.00
HETATM 3578  C2  PNL Q  43      -4.797  -1.420  -2.647  1.00  0.00
HETATM 3579  C3  PNL Q  43      -4.876  -2.680  -3.243  1.00  0.00
HETATM 3580  C4  PNL Q  43      -5.988  -3.034  -4.007  1.00  0.00
HETATM 3581  C5  PNL Q  43      -7.026  -2.112  -4.171  1.00  0.00
HETATM 3582  C6  PNL Q  43      -6.960  -0.851  -3.582  1.00  0.00
HETATM 3583  O7  PNL Q  43      -5.823   0.745  -2.260  1.00  0.00
HETATM 3584  H8  PNL Q  43      -3.928  -1.147  -2.052  1.00  0.00
HETATM 3585  H9  PNL Q  43      -4.060  -3.385  -3.105  1.00  0.00
HETATM 3586  H10 PNL Q  43      -6.047  -4.016  -4.469  1.00  0.00
HETATM 3587  H11 PNL Q  43      -7.898  -2.376  -4.764  1.00  0.00
HETATM 3588  H12 PNL Q  43      -7.759  -0.126  -3.702  1.00  0.00
HETATM 3589  H13 PNL Q  43      -5.000   0.855  -1.761  1.00  0.00
REMARK 65 fragment pyridine (PYD) snapshot 99 ordinal 3
REMARK 65 from W:/projects-other/hiv_protease/1SDT_cluster_diel1/pyridin
REMARK 65 e/V7752_PYD-33.snap
REMARK 65 pos -3.782, -0.790, -5.755 en f-s -26.719 en f-f -5.338
HETATM 3590  C1  PYD Q  44      -4.945  -1.340  -6.116  1.00  0.00
HETATM 3591  N2  PYD Q  44      -4.254  -0.691  -7.061  1.00  0.00
HETATM 3592  C3  PYD Q  44      -3.090  -0.141  -6.697  1.00  0.00
HETATM 3593  C4  PYD Q  44      -2.570  -0.210  -5.402  1.00  0.00
HETATM 3594  C5  PYD Q  44      -3.302  -0.890  -4.429  1.00  0.00
HETATM 3595  C6  PYD Q  44      -4.518  -1.469  -4.792  1.00  0.00
HETATM 3596  H7  PYD Q  44      -5.889  -1.781  -6.432  1.00  0.00
HETATM 3597  H8  PYD Q  44      -2.543   0.382  -7.480  1.00  0.00
HETATM 3598  H9  PYD Q  44      -1.618   0.257  -5.168  1.00  0.00
HETATM 3599  H10 PYD Q  44      -2.933  -0.967  -3.410  1.00  0.00
HETATM 3600  H11 PYD Q  44      -5.123  -2.009  -4.071  1.00  0.00
REMARK 65 fragment pyridine (PYD) snapshot 99 ordinal 14
REMARK 65 pos -1.720, 4.545, -5.639 en f-s -20.082 en f-f -3.193
HETATM 3601  C1  PYD Q  45      -1.436   3.342  -6.148  1.00  0.00
HETATM 3602  N2  PYD Q  45      -0.728   4.383  -6.603  1.00  0.00
HETATM 3603  C3  PYD Q  45      -1.014   5.586  -6.091  1.00  0.00
HETATM 3604  C4  PYD Q  45      -1.997   5.805  -5.124  1.00  0.00
HETATM 3605  C5  PYD Q  45      -2.726   4.709  -4.661  1.00  0.00
HETATM 3606  C6  PYD Q  45      -2.441   3.448  -5.184  1.00  0.00
HETATM 3607  H7  PYD Q  45      -1.189   2.372  -6.577  1.00  0.00
HETATM 3608  H8  PYD Q  45      -0.426   6.420  -6.474  1.00  0.00
HETATM 3609  H9  PYD Q  45      -2.183   6.806  -4.747  1.00  0.00
HETATM 3610  H10 PYD Q  45      -3.500   4.836  -3.908  1.00  0.00
HETATM 3611  H11 PYD Q  45      -2.981   2.566  -4.855  1.00  0.00
REMARK 65 fragment pyridine (PYD) snapshot 99 ordinal 27
REMARK 65 pos -8.273, -0.521, -2.567 en f-s -17.723 en f-f -3.180
HETATM 3612  C1  PYD Q  46      -8.174  -1.323  -1.503  1.00  0.00
HETATM 3613  N2  PYD Q  46      -9.405  -1.049  -1.952  1.00  0.00
HETATM 3614  C3  PYD Q  46      -9.501  -0.246  -3.018  1.00  0.00
HETATM 3615  C4  PYD Q  46      -8.399   0.310  -3.672  1.00  0.00
HETATM 3616  C5  PYD Q  46      -7.124   0.015  -3.192  1.00  0.00
HETATM 3617  C6  PYD Q  46      -7.006  -0.821  -2.081  1.00  0.00
HETATM 3618  H7  PYD Q  46      -8.117  -1.978  -0.634  1.00  0.00
HETATM 3619  H8  PYD Q  46     -10.510  -0.035  -3.368  1.00  0.00
HETATM 3620  H9  PYD Q  46      -8.541   0.956  -4.534  1.00  0.00
HETATM 3621  H10 PYD Q  46      -6.240   0.427  -3.672  1.00  0.00
HETATM 3622  H11 PYD Q  46      -6.035  -1.079  -1.670  1.00  0.00
REMARK 65 fragment pyridine (PYD) snapshot 99 ordinal 35
REMARK 65 pos 0.302, -0.989, -8.227 en f-s -15.354 en f-f -4.528
HETATM 3623  C1  PYD Q  47      -0.297  -2.011  -8.844  1.00  0.00
HETATM 3624  N2  PYD Q  47      -0.073  -0.906  -9.566  1.00  0.00
HETATM 3625  C3  PYD Q  47       0.528   0.116  -8.945  1.00  0.00
HETATM 3626  C4  PYD Q  47       0.925   0.086  -7.606  1.00  0.00
HETATM 3627  C5  PYD Q  47       0.684  -1.073  -6.869  1.00  0.00
HETATM 3628  C6  PYD Q  47       0.058  -2.148  -7.501  1.00  0.00
HETATM 3629  H7  PYD Q  47      -0.787  -2.831  -9.367  1.00  0.00
HETATM 3630  H8  PYD Q  47       0.701   1.006  -9.548  1.00  0.00
HETATM 3631  H9  PYD Q  47       1.409   0.949  -7.157  1.00  0.00
HETATM 3632  H10 PYD Q  47       0.977  -1.138  -5.824  1.00  0.00
HETATM 3633  H11 PYD Q  47      -0.151  -3.071  -6.969  1.00  0.00
REMARK 65 fragment pyridine (PYD) snapshot 99 ordinal 42
REMARK 65 pos -6.813, -6.207, -4.099 en f-s -18.369 en f-f -3.163
HETATM 3634  C1  PYD Q  48      -7.761  -7.142  -3.992  1.00  0.00
HETATM 3635  N2  PYD Q  48      -6.615  -7.497  -4.587  1.00  0.00
HETATM 3636  C3  PYD Q  48      -5.667  -6.558  -4.692  1.00  0.00
HETATM 3637  C4  PYD Q  48      -5.812  -5.251  -4.221  1.00  0.00
HETATM 3638  C5  PYD Q  48      -7.013  -4.898  -3.604  1.00  0.00
HETATM 3639  C6  PYD Q  48      -8.012  -5.864  -3.486  1.00  0.00
HETATM 3640  H7  PYD Q  48      -8.520  -7.919  -3.916  1.00  0.00
HETATM 3641  H8  PYD Q  48      -4.742  -6.866  -5.178  1.00  0.00
HETATM 3642  H9  PYD Q  48      -5.005  -4.534  -4.336  1.00  0.00
HETATM 3643  H10 PYD Q  48      -7.166  -3.892  -3.224  1.00  0.00
HETATM 3644  H11 PYD Q  48      -8.963  -5.638  -3.014  1.00  0.00
REMARK 65 fragment pyrimidine (PMD) snapshot 99 ordinal 5
REMARK 65 from W:/projects-other/hiv_protease/1SDT_cluster_diel1/pyrimid
REMARK 65 ine/V7752_PMD-30.snap
REMARK 65 pos -2.317, -0.444, -5.259 en f-s -27.448 en f-f -5.452
HETATM 3645  N1  PMD Q  49      -1.636  -1.054  -6.296  1.00  0.00
HETATM 3646  C2  PMD Q  49      -2.584  -0.126  -6.471  1.00  0.00
HETATM 3647  N3  PMD Q  49      -3.285   0.507  -5.524  1.00  0.00
HETATM 3648  C4  PMD Q  49      -2.996   0.166  -4.263  1.00  0.00
HETATM 3649  C5  PMD Q  49      -2.029  -0.787  -3.949  1.00  0.00
HETATM 3650  C6  PMD Q  49      -1.367  -1.376  -5.025  1.00  0.00
HETATM 3651  H7  PMD Q  49      -2.810   0.144  -7.501  1.00  0.00
HETATM 3652  H8  PMD Q  49      -3.560   0.675  -3.481  1.00  0.00
HETATM 3653  H9  PMD Q  49      -1.803  -1.056  -2.922  1.00  0.00
HETATM 3654  H10 PMD Q  49      -0.597  -2.131  -4.868  1.00  0.00
REMARK 65 fragment pyrimidine (PMD) snapshot 99 ordinal 10
REMARK 65 pos -5.443, -4.256, -5.565 en f-s -20.160 en f-f -4.365
HETATM 3655  N1  PMD Q  50      -6.293  -3.246  -5.975  1.00  0.00
HETATM 3656  C2  PMD Q  50      -6.362  -4.504  -6.422  1.00  0.00
HETATM 3657  N3  PMD Q  50      -5.580  -5.533  -6.076  1.00  0.00
HETATM 3658  C4  PMD Q  50      -4.625  -5.260  -5.180  1.00  0.00
HETATM 3659  C5  PMD Q  50      -4.450  -3.988  -4.638  1.00  0.00
HETATM 3660  C6  PMD Q  50      -5.329  -3.000  -5.080  1.00  0.00
HETATM 3661  H7  PMD Q  50      -7.143  -4.715  -7.151  1.00  0.00
HETATM 3662  H8  PMD Q  50      -3.981  -6.089  -4.889  1.00  0.00
HETATM 3663  H9  PMD Q  50      -3.672  -3.777  -3.912  1.00  0.00
HETATM 3664  H10 PMD Q  50      -5.261  -1.978  -4.707  1.00  0.00
REMARK 65 fragment pyrimidine (PMD) snapshot 99 ordinal 12
REMARK 65 pos -7.557, -1.052, -3.246 en f-s -20.981 en f-f -4.091
HETATM 3665  N1  PMD Q  51      -8.565  -1.991  -3.128  1.00  0.00
HETATM 3666  C2  PMD Q  51      -8.354  -1.259  -4.227  1.00  0.00
HETATM 3667  N3  PMD Q  51      -7.405  -0.336  -4.419  1.00  0.00
HETATM 3668  C4  PMD Q  51      -6.580  -0.129  -3.386  1.00  0.00
HETATM 3669  C5  PMD Q  51      -6.696  -0.828  -2.185  1.00  0.00
HETATM 3670  C6  PMD Q  51      -7.726  -1.765  -2.110  1.00  0.00
HETATM 3671  H7  PMD Q  51      -9.031  -1.436  -5.062  1.00  0.00
HETATM 3672  H8  PMD Q  51      -5.802   0.621  -3.528  1.00  0.00
HETATM 3673  H9  PMD Q  51      -6.021  -0.652  -1.353  1.00  0.00
HETATM 3674  H10 PMD Q  51      -7.886  -2.354  -1.208  1.00  0.00
REMARK 65 fragment pyrimidine (PMD) snapshot 99 ordinal 15
REMARK 65 pos -11.004, -6.130, -3.580 en f-s -18.298 en f-f -6.379
HETATM 3675  N1  PMD Q  52     -11.901  -5.243  -3.015  1.00  0.00
HETATM 3676  C2  PMD Q  52     -12.262  -6.294  -3.760  1.00  0.00
HETATM 3677  N3  PMD Q  52     -11.457  -7.193  -4.339  1.00  0.00
HETATM 3678  C4  PMD Q  52     -10.146  -7.010  -4.143  1.00  0.00
HETATM 3679  C5  PMD Q  52      -9.644  -5.953  -3.385  1.00  0.00
HETATM 3680  C6  PMD Q  52     -10.585  -5.084  -2.834  1.00  0.00
HETATM 3681  H7  PMD Q  52     -13.331  -6.433  -3.914  1.00  0.00
HETATM 3682  H8  PMD Q  52      -9.480  -7.735  -4.609  1.00  0.00
HETATM 3683  H9  PMD Q  52      -8.579  -5.814  -3.232  1.00  0.00
HETATM 3684  H10 PMD Q  52     -10.278  -4.232  -2.228  1.00  0.00
REMARK 65 fragment pyrimidine (PMD) snapshot 99 ordinal 25
REMARK 65 pos 2.075, 0.332, -7.619 en f-s -16.963 en f-f -2.726
HETATM 3685  N1  PMD Q  53       1.637   0.403  -8.928  1.00  0.00
HETATM 3686  C2  PMD Q  53       2.288  -0.648  -8.416  1.00  0.00
HETATM 3687  N3  PMD Q  53       2.741  -0.792  -7.166  1.00  0.00
HETATM 3688  C4  PMD Q  53       2.512   0.239  -6.344  1.00  0.00
HETATM 3689  C5  PMD Q  53       1.845   1.391  -6.757  1.00  0.00
HETATM 3690  C6  PMD Q  53       1.422   1.420  -8.085  1.00  0.00
HETATM 3691  H7  PMD Q  53       2.468  -1.481  -9.094  1.00  0.00
HETATM 3692  H8  PMD Q  53       2.876   0.135  -5.322  1.00  0.00
HETATM 3693  H9  PMD Q  53       1.665   2.221  -6.081  1.00  0.00
HETATM 3694  H10 PMD Q  53       0.893   2.282  -8.489  1.00  0.00
REMARK 65 fragment pyrimidine (PMD) snapshot 99 ordinal 52
REMARK 65 pos -2.271, 4.693, -5.132 en f-s -15.767 en f-f -2.297
HETATM 3695  N1  PMD Q  54      -3.243   5.102  -4.238  1.00  0.00
HETATM 3696  C2  PMD Q  54      -3.171   3.867  -4.747  1.00  0.00
HETATM 3697  N3  PMD Q  54      -2.265   3.397  -5.612  1.00  0.00
HETATM 3698  C4  PMD Q  54      -1.331   4.270  -6.006  1.00  0.00
HETATM 3699  C5  PMD Q  54      -1.298   5.587  -5.548  1.00  0.00
HETATM 3700  C6  PMD Q  54      -2.298   5.955  -4.648  1.00  0.00
HETATM 3701  H7  PMD Q  54      -3.935   3.164  -4.419  1.00  0.00
HETATM 3702  H8  PMD Q  54      -0.587   3.901  -6.711  1.00  0.00
HETATM 3703  H9  PMD Q  54      -0.536   6.287  -5.875  1.00  0.00
HETATM 3704  H10 PMD Q  54      -2.345   6.965  -4.242  1.00  0.00
REMARK 65 fragment thioether (TOE) snapshot 99 ordinal 0
REMARK 65 from W:/projects-other/hiv_protease/1SDT_cluster_diel1/thioeth
REMARK 65 er/V7752_TOE-30.snap
REMARK 65 pos -0.270, -1.205, -7.179 en f-s -16.249 en f-f -1.026
HETATM 3705  C1  TOE Q  55      -0.471  -2.238  -6.093  1.00  0.00
HETATM 3706  S2  TOE Q  55      -0.141  -1.446  -7.704  1.00  0.00
HETATM 3707  C3  TOE Q  55      -0.325   0.306  -7.224  1.00  0.00
HETATM 3708  H4  TOE Q  55      -0.389  -3.318  -6.244  1.00  0.00
HETATM 3709  H5  TOE Q  55      -1.480  -2.008  -5.735  1.00  0.00
HETATM 3710  H6  TOE Q  55       0.264  -1.932  -5.341  1.00  0.00
HETATM 3711  H7  TOE Q  55      -0.149   0.905  -8.122  1.00  0.00
HETATM 3712  H8  TOE Q  55       0.407   0.590  -6.463  1.00  0.00
HETATM 3713  H9  TOE Q  55      -1.336   0.514  -6.857  1.00  0.00
REMARK 65 fragment thioether (TOE) snapshot 99 ordinal 1
REMARK 65 pos -4.954, -1.596, -5.764 en f-s -17.982 en f-f -1.380
HETATM 3714  C1  TOE Q  56      -5.184  -2.751  -4.816  1.00  0.00
HETATM 3715  S2  TOE Q  56      -5.307  -1.614  -6.239  1.00  0.00
HETATM 3716  C3  TOE Q  56      -4.025  -0.403  -5.771  1.00  0.00
HETATM 3717  H4  TOE Q  56      -5.919  -3.545  -4.975  1.00  0.00
HETATM 3718  H5  TOE Q  56      -5.417  -2.240  -3.876  1.00  0.00
HETATM 3719  H6  TOE Q  56      -4.189  -3.202  -4.751  1.00  0.00
HETATM 3720  H7  TOE Q  56      -3.994   0.354  -6.560  1.00  0.00
HETATM 3721  H8  TOE Q  56      -3.039  -0.873  -5.698  1.00  0.00
HETATM 3722  H9  TOE Q  56      -4.268   0.089  -4.823  1.00  0.00
REMARK 65 fragment thioether (TOE) snapshot 99 ordinal 23
REMARK 65 pos -1.224, 4.659, -6.035 en f-s -12.585 en f-f -0.891
HETATM 3723  C1  TOE Q  57      -0.931   3.946  -7.336  1.00  0.00
HETATM 3724  S2  TOE Q  57      -0.787   5.023  -5.869  1.00  0.00
HETATM 3725  C3  TOE Q  57      -2.382   4.652  -5.063  1.00  0.00
HETATM 3726  H4  TOE Q  57      -0.016   4.076  -7.921  1.00  0.00
HETATM 3727  H5  TOE Q  57      -1.788   4.230  -7.956  1.00  0.00
HETATM 3728  H6  TOE Q  57      -1.018   2.893  -7.050  1.00  0.00
HETATM 3729  H7  TOE Q  57      -2.425   5.248  -4.147  1.00  0.00
HETATM 3730  H8  TOE Q  57      -2.457   3.593  -4.796  1.00  0.00
HETATM 3731  H9  TOE Q  57      -3.226   4.930  -5.702  1.00  0.00
REMARK 65 fragment thioether (TOE) snapshot 99 ordinal 27
REMARK 65 pos -7.807, -5.246, -3.804 en f-s -9.368 en f-f -2.574
HETATM 3732  C1  TOE Q  58      -6.705  -6.250  -4.057  1.00  0.00
HETATM 3733  S2  TOE Q  58      -8.159  -5.168  -4.274  1.00  0.00
HETATM 3734  C3  TOE Q  58      -8.212  -4.395  -2.621  1.00  0.00
HETATM 3735  H4  TOE Q  58      -6.559  -6.785  -4.999  1.00  0.00
HETATM 3736  H5  TOE Q  58      -6.869  -6.983  -3.259  1.00  0.00
HETATM 3737  H6  TOE Q  58      -5.804  -5.668  -3.840  1.00  0.00
HETATM 3738  H7  TOE Q  58      -9.060  -3.706  -2.615  1.00  0.00
HETATM 3739  H8  TOE Q  58      -7.298  -3.829  -2.416  1.00  0.00
HETATM 3740  H9  TOE Q  58      -8.363  -5.144  -1.836  1.00  0.00
REMARK 65 fragment thiol (THL) snapshot 99 ordinal 5
REMARK 65 from W:/projects-other/hiv_protease/1SDT_cluster_diel1/thiol/V
REMARK 65 7752_THL-24.snap
REMARK 65 pos -5.257, -1.511, -6.813 en f-s -15.222 en f-f -1.944
HETATM 3741  C1  THL Q  59      -5.388  -2.556  -6.154  1.00  0.00
HETATM 3742  S2  THL Q  59      -5.196  -1.033  -7.160  1.00  0.00
HETATM 3743  H3  THL Q  59      -5.115  -0.164  -6.129  1.00  0.00
HETATM 3744  H4  THL Q  59      -5.470  -3.381  -6.866  1.00  0.00
HETATM 3745  H5  THL Q  59      -4.517  -2.727  -5.518  1.00  0.00
HETATM 3746  H6  THL Q  59      -6.297  -2.523  -5.550  1.00  0.00
REMARK 65 fragment thiol (THL) snapshot 99 ordinal 7
REMARK 65 pos 2.050, 0.676, -6.559 en f-s -12.597 en f-f -2.492
HETATM 3747  C1  THL Q  60       1.177   1.559  -6.558  1.00  0.00
HETATM 3748  S2  THL Q  60       2.473   0.261  -6.598  1.00  0.00
HETATM 3749  H3  THL Q  60       2.407  -0.077  -5.291  1.00  0.00
HETATM 3750  H4  THL Q  60       1.104   1.948  -7.577  1.00  0.00
HETATM 3751  H5  THL Q  60       0.207   1.147  -6.270  1.00  0.00
HETATM 3752  H6  THL Q  60       1.452   2.378  -5.889  1.00  0.00
REMARK 65 fragment thiol (THL) snapshot 99 ordinal 10
REMARK 65 pos -0.611, -1.646, -7.767 en f-s -13.801 en f-f -2.682
HETATM 3753  C1  THL Q  61      -0.270  -2.225  -6.723  1.00  0.00
HETATM 3754  S2  THL Q  61      -0.764  -1.401  -8.286  1.00  0.00
HETATM 3755  H3  THL Q  61      -1.141  -0.225  -7.738  1.00  0.00
HETATM 3756  H4  THL Q  61       0.073  -3.225  -7.002  1.00  0.00
HETATM 3757  H5  THL Q  61       0.552  -1.697  -6.234  1.00  0.00
HETATM 3758  H6  THL Q  61      -1.115  -2.324  -6.038  1.00  0.00
REMARK 65 fragment thiol (THL) snapshot 99 ordinal 25
REMARK 65 pos -5.124, -2.615, -2.871 en f-s -17.283 en f-f 0.066
HETATM 3759  C1  THL Q  62      -4.023  -2.073  -2.676  1.00  0.00
HETATM 3760  S2  THL Q  62      -5.638  -2.883  -3.000  1.00  0.00
HETATM 3761  H3  THL Q  62      -6.188  -2.641  -1.790  1.00  0.00
HETATM 3762  H4  THL Q  62      -3.438  -2.184  -3.592  1.00  0.00
HETATM 3763  H5  THL Q  62      -4.145  -1.008  -2.466  1.00  0.00
HETATM 3764  H6  THL Q  62      -3.489  -2.560  -1.858  1.00  0.00
REMARK 65 fragment thiol (THL) snapshot 99 ordinal 32
REMARK 65 pos -6.375, -6.084, -5.401 en f-s -11.063 en f-f -2.201
HETATM 3765  C1  THL Q  63      -5.291  -6.201  -4.806  1.00  0.00
HETATM 3766  S2  THL Q  63      -6.883  -6.058  -5.707  1.00  0.00
HETATM 3767  H3  THL Q  63      -7.358  -4.988  -5.033  1.00  0.00
HETATM 3768  H4  THL Q  63      -4.767  -7.053  -5.248  1.00  0.00
HETATM 3769  H5  THL Q  63      -4.677  -5.307  -4.934  1.00  0.00
HETATM 3770  H6  THL Q  63      -5.449  -6.401  -3.744  1.00  0.00
REMARK 65 fragment thiol (THL) snapshot 99 ordinal 33
REMARK 65 pos -3.432, 0.779, -4.410 en f-s -18.159 en f-f -2.730
HETATM 3771  C1  THL Q  64      -2.387   0.216  -4.775  1.00  0.00
HETATM 3772  S2  THL Q  64      -3.943   1.049  -4.272  1.00  0.00
HETATM 3773  H3  THL Q  64      -3.680   1.101  -2.948  1.00  0.00
HETATM 3774  H4  THL Q  64      -2.444   0.096  -5.860  1.00  0.00
HETATM 3775  H5  THL Q  64      -1.512   0.824  -4.536  1.00  0.00
HETATM 3776  H6  THL Q  64      -2.297  -0.772  -4.318  1.00  0.00
REMARK 65 fragment thiol (THL) snapshot 99 ordinal 36
REMARK 65 pos -11.506, -6.501, -4.324 en f-s -13.700 en f-f -1.649
HETATM 3777  C1  THL Q  65     -10.640  -7.349  -4.054  1.00  0.00
HETATM 3778  S2  THL Q  65     -11.939  -6.123  -4.473  1.00  0.00
HETATM 3779  H3  THL Q  65     -11.396  -5.077  -3.812  1.00  0.00
HETATM 3780  H4  THL Q  65     -10.940  -8.285  -4.531  1.00  0.00
HETATM 3781  H5  THL Q  65      -9.666  -7.051  -4.450  1.00  0.00
HETATM 3782  H6  THL Q  65     -10.575  -7.511  -2.976  1.00  0.00
REMARK 65 fragment thiol (THL) snapshot 99 ordinal 68
REMARK 65 pos -8.729, -0.106, -4.388 en f-s -11.324 en f-f -2.547
HETATM 3783  C1  THL Q  66      -7.673  -0.050  -3.737  1.00  0.00
HETATM 3784  S2  THL Q  66      -9.230  -0.095  -4.707  1.00  0.00
HETATM 3785  H3  THL Q  66      -9.496  -1.407  -4.529  1.00  0.00
HETATM 3786  H4  THL Q  66      -7.315   0.982  -3.783  1.00  0.00
HETATM 3787  H5  THL Q  66      -7.845  -0.313  -2.691  1.00  0.00
HETATM 3788  H6  THL Q  66      -6.912  -0.703  -4.170  1.00  0.00
REMARK 65 fragment thiol (THL) snapshot 99 ordinal 99
REMARK 65 pos -1.577, 5.012, -5.497 en f-s -11.370 en f-f -1.494
HETATM 3789  C1  THL Q  67      -2.256   3.976  -5.580  1.00  0.00
HETATM 3790  S2  THL Q  67      -1.239   5.501  -5.493  1.00  0.00
HETATM 3791  H3  THL Q  67      -1.604   5.871  -4.246  1.00  0.00
HETATM 3792  H4  THL Q  67      -2.067   3.540  -6.564  1.00  0.00
HETATM 3793  H5  THL Q  67      -1.960   3.254  -4.815  1.00  0.00
HETATM 3794  H6  THL Q  67      -3.322   4.200  -5.495  1.00  0.00
REMARK 65 fragment thiol (THL) snapshot 99 ordinal 104
REMARK 65 pos -9.794, -2.527, -1.646 en f-s -11.328 en f-f -2.207
HETATM 3795  C1  THL Q  68      -9.142  -3.583  -1.588  1.00  0.00
HETATM 3796  S2  THL Q  68     -10.128  -2.036  -1.645  1.00  0.00
HETATM 3797  H3  THL Q  68      -9.428  -1.432  -2.631  1.00  0.00
HETATM 3798  H4  THL Q  68      -9.596  -4.203  -0.811  1.00  0.00
HETATM 3799  H5  THL Q  68      -9.188  -4.122  -2.537  1.00  0.00
HETATM 3800  H6  THL Q  68      -8.103  -3.385  -1.316  1.00  0.00
CONECT    3    4   15   40     
CONECT    4    3    5          
CONECT    5    4    6   13     
CONECT    6    5    7    8     
CONECT    7    6               
CONECT    8    6    9          
CONECT    9    8   10   11   12
CONECT   10    9               
CONECT   11    9               
CONECT   12    9               
CONECT   13    5   14   16     
CONECT   14   13   15          
CONECT   15    3   14          
CONECT   16   13   17          
CONECT   17   16   18   19     
CONECT   18   17               
CONECT   19   17   20          
CONECT   20   19   21   28     
CONECT   21   20   22          
CONECT   22   21   23   27     
CONECT   23   22   24          
CONECT   24   23   25          
CONECT   25   24   26          
CONECT   26   25   27          
CONECT   27   22   26          
CONECT   28   20   29   30     
CONECT   29   28               
CONECT   30   28   31          
CONECT   31   30   32   39     
CONECT   32   31   33          
CONECT   33   32               
CONECT   34   35   39          
CONECT   35   34   36          
CONECT   36   35   37          
CONECT   37   36   38          
CONECT   38   37   39          
CONECT   39   31   34   38     
CONECT   40    3   41          
CONECT   41   40   42   46     
CONECT   42   41   43          
CONECT   43   42   44          
CONECT   44   43   45          
CONECT   45   44   46          
CONECT   46   41   45          
CONECT   49   61               
CONECT   61   49               
CONECT   63   78               
CONECT   78   63               
CONECT   80   97               
CONECT   97   80               
CONECT   99  111               
CONECT  111   99               
CONECT  113  130               
CONECT  130  113               
CONECT  132  154               
CONECT  154  132               
CONECT  156  176               
CONECT  176  156               
CONECT  178  200               
CONECT  200  178               
CONECT  202  214               
CONECT  214  202               
CONECT  216  233               
CONECT  233  216               
CONECT  235  249               
CONECT  249  235               
CONECT  251  263               
CONECT  263  251               
CONECT  265  282               
CONECT  282  265               
CONECT  284  304               
CONECT  304  284               
CONECT  306  323               
CONECT  323  306               
CONECT  325  330               
CONECT  330  325               
CONECT  332  337               
CONECT  337  332               
CONECT  339  354               
CONECT  354  339               
CONECT  356  373               
CONECT  373  356               
CONECT  375  395               
CONECT  395  375               
CONECT  397  410               
CONECT  410  397               
CONECT  412  420               
CONECT  420  412               
CONECT  422  439               
CONECT  439  422               
CONECT  441  458               
CONECT  458  441               
CONECT  460  470               
CONECT  470  460               
CONECT  472  484               
CONECT  484  472               
CONECT  486  491               
CONECT  491  486               
CONECT  493  501               
CONECT  501  493               
CONECT  503  513               
CONECT  513  503               
CONECT  515  525               
CONECT  525  515               
CONECT  527  539               
CONECT  539  527               
CONECT  541  555               
CONECT  555  541               
CONECT  557  574               
CONECT  574  557               
CONECT  576  589               
CONECT  589  576               
CONECT  591  604               
CONECT  604  591               
CONECT  606  621               
CONECT  621  606               
CONECT  623  632               
CONECT  632  623               
CONECT  634  651               
CONECT  651  634               
CONECT  653  665               
CONECT  665  653               
CONECT  667  672               
CONECT  672  667               
CONECT  674  696               
CONECT  696  674               
CONECT  698  720               
CONECT  720  698               
CONECT  722  742               
CONECT  742  722               
CONECT  744  756               
CONECT  756  744               
CONECT  758  778               
CONECT  778  758               
CONECT  780  795               
CONECT  795  780               
CONECT  797  814               
CONECT  814  797               
CONECT  816  821               
CONECT  821  816               
CONECT  823  828               
CONECT  828  823               
CONECT  830  847               
CONECT  847  830               
CONECT  849  854               
CONECT  854  849               
CONECT  856  861               
CONECT  861  856               
CONECT  863  881               
CONECT  881  863               
CONECT  883  900               
CONECT  900  883               
CONECT  902  922               
CONECT  922  902               
CONECT  924  938               
CONECT  938  924               
CONECT  940  962               
CONECT  962  940               
CONECT  964  979               
CONECT  979  964               
CONECT  981 1000               
CONECT 1000  981               
CONECT 1002 1012               
CONECT 1012 1002               
CONECT 1014 1029               
CONECT 1029 1014               
CONECT 1031 1048               
CONECT 1048 1031               
CONECT 1050 1067               
CONECT 1067 1050               
CONECT 1069 1086               
CONECT 1086 1069               
CONECT 1088 1101               
CONECT 1101 1088               
CONECT 1103 1120               
CONECT 1120 1103               
CONECT 1122 1130               
CONECT 1130 1122               
CONECT 1132 1137               
CONECT 1137 1132               
CONECT 1139 1154               
CONECT 1154 1139               
CONECT 1156 1176               
CONECT 1176 1156               
CONECT 1178 1186               
CONECT 1186 1178               
CONECT 1188 1205               
CONECT 1205 1188               
CONECT 1207 1212               
CONECT 1212 1207               
CONECT 1214 1226               
CONECT 1226 1214               
CONECT 1228 1242               
CONECT 1242 1228               
CONECT 1244 1261               
CONECT 1261 1244               
CONECT 1263 1277               
CONECT 1277 1263               
CONECT 1279 1284               
CONECT 1284 1279               
CONECT 1286 1298               
CONECT 1298 1286               
CONECT 1300 1312               
CONECT 1312 1300               
CONECT 1314 1326               
CONECT 1326 1314               
CONECT 1328 1342               
CONECT 1342 1328               
CONECT 1344 1356               
CONECT 1356 1344               
CONECT 1358 1375               
CONECT 1375 1358               
CONECT 1377 1394               
CONECT 1394 1377               
CONECT 1396 1401               
CONECT 1401 1396               
CONECT 1403 1425               
CONECT 1425 1403               
CONECT 1427 1439               
CONECT 1439 1427               
CONECT 1441 1458               
CONECT 1458 1441               
CONECT 1460 1477               
CONECT 1477 1460               
CONECT 1479 1491               
CONECT 1491 1479               
CONECT 1493 1508               
CONECT 1508 1493               
CONECT 1510 1527               
CONECT 1527 1510               
CONECT 1529 1534               
CONECT 1534 1529               
CONECT 1536 1544               
CONECT 1544 1536               
CONECT 1546 1558               
CONECT 1558 1546               
CONECT 1560 1577               
CONECT 1577 1560               
CONECT 1579 1591               
CONECT 1591 1579               
CONECT 1613 1625               
CONECT 1625 1613               
CONECT 1627 1642               
CONECT 1642 1627               
CONECT 1644 1661               
CONECT 1661 1644               
CONECT 1663 1675               
CONECT 1675 1663               
CONECT 1677 1694               
CONECT 1694 1677               
CONECT 1696 1718               
CONECT 1718 1696               
CONECT 1720 1740               
CONECT 1740 1720               
CONECT 1742 1764               
CONECT 1764 1742               
CONECT 1766 1778               
CONECT 1778 1766               
CONECT 1780 1797               
CONECT 1797 1780               
CONECT 1799 1813               
CONECT 1813 1799               
CONECT 1815 1827               
CONECT 1827 1815               
CONECT 1829 1846               
CONECT 1846 1829               
CONECT 1848 1868               
CONECT 1868 1848               
CONECT 1870 1887               
CONECT 1887 1870               
CONECT 1889 1894               
CONECT 1894 1889               
CONECT 1896 1901               
CONECT 1901 1896               
CONECT 1903 1918               
CONECT 1918 1903               
CONECT 1920 1937               
CONECT 1937 1920               
CONECT 1939 1959               
CONECT 1959 1939               
CONECT 1961 1974               
CONECT 1974 1961               
CONECT 1976 1984               
CONECT 1984 1976               
CONECT 1986 2003               
CONECT 2003 1986               
CONECT 2005 2022               
CONECT 2022 2005               
CONECT 2024 2034               
CONECT 2034 2024               
CONECT 2036 2048               
CONECT 2048 2036               
CONECT 2050 2055               
CONECT 2055 2050               
CONECT 2057 2065               
CONECT 2065 2057               
CONECT 2067 2077               
CONECT 2077 2067               
CONECT 2079 2089               
CONECT 2089 2079               
CONECT 2091 2103               
CONECT 2103 2091               
CONECT 2105 2119               
CONECT 2119 2105               
CONECT 2121 2138               
CONECT 2138 2121               
CONECT 2140 2153               
CONECT 2153 2140               
CONECT 2155 2168               
CONECT 2168 2155               
CONECT 2170 2185               
CONECT 2185 2170               
CONECT 2187 2196               
CONECT 2196 2187               
CONECT 2198 2215               
CONECT 2215 2198               
CONECT 2217 2229               
CONECT 2229 2217               
CONECT 2231 2236               
CONECT 2236 2231               
CONECT 2238 2260               
CONECT 2260 2238               
CONECT 2262 2284               
CONECT 2284 2262               
CONECT 2286 2306               
CONECT 2306 2286               
CONECT 2308 2320               
CONECT 2320 2308               
CONECT 2322 2342               
CONECT 2342 2322               
CONECT 2344 2359               
CONECT 2359 2344               
CONECT 2361 2378               
CONECT 2378 2361               
CONECT 2380 2385               
CONECT 2385 2380               
CONECT 2387 2392               
CONECT 2392 2387               
CONECT 2394 2411               
CONECT 2411 2394               
CONECT 2413 2418               
CONECT 2418 2413               
CONECT 2420 2425               
CONECT 2425 2420               
CONECT 2427 2445               
CONECT 2445 2427               
CONECT 2447 2464               
CONECT 2464 2447               
CONECT 2466 2486               
CONECT 2486 2466               
CONECT 2488 2502               
CONECT 2502 2488               
CONECT 2504 2526               
CONECT 2526 2504               
CONECT 2528 2543               
CONECT 2543 2528               
CONECT 2545 2564               
CONECT 2564 2545               
CONECT 2566 2576               
CONECT 2576 2566               
CONECT 2578 2593               
CONECT 2593 2578               
CONECT 2595 2612               
CONECT 2612 2595               
CONECT 2614 2631               
CONECT 2631 2614               
CONECT 2633 2650               
CONECT 2650 2633               
CONECT 2652 2665               
CONECT 2665 2652               
CONECT 2667 2684               
CONECT 2684 2667               
CONECT 2686 2694               
CONECT 2694 2686               
CONECT 2696 2701               
CONECT 2701 2696               
CONECT 2703 2718               
CONECT 2718 2703               
CONECT 2720 2740               
CONECT 2740 2720               
CONECT 2742 2750               
CONECT 2750 2742               
CONECT 2752 2769               
CONECT 2769 2752               
CONECT 2771 2776               
CONECT 2776 2771               
CONECT 2778 2790               
CONECT 2790 2778               
CONECT 2792 2806               
CONECT 2806 2792               
CONECT 2808 2825               
CONECT 2825 2808               
CONECT 2827 2841               
CONECT 2841 2827               
CONECT 2843 2848               
CONECT 2848 2843               
CONECT 2850 2862               
CONECT 2862 2850               
CONECT 2864 2876               
CONECT 2876 2864               
CONECT 2878 2890               
CONECT 2890 2878               
CONECT 2892 2906               
CONECT 2906 2892               
CONECT 2908 2920               
CONECT 2920 2908               
CONECT 2922 2939               
CONECT 2939 2922               
CONECT 2941 2958               
CONECT 2958 2941               
CONECT 2960 2965               
CONECT 2965 2960               
CONECT 2967 2989               
CONECT 2989 2967               
CONECT 2991 3003               
CONECT 3003 2991               
CONECT 3005 3022               
CONECT 3022 3005               
CONECT 3024 3041               
CONECT 3041 3024               
CONECT 3043 3055               
CONECT 3055 3043               
CONECT 3057 3072               
CONECT 3072 3057               
CONECT 3074 3091               
CONECT 3091 3074               
CONECT 3093 3098               
CONECT 3098 3093               
CONECT 3100 3108               
CONECT 3108 3100               
CONECT 3110 3122               
CONECT 3122 3110               
CONECT 3124 3141               
CONECT 3141 3124               
CONECT 3143 3155               
CONECT 3155 3143               
CONECT 3175 3176 3178 3179     
CONECT 3176 3175 3177 3180     
CONECT 3177 3176               
CONECT 3178 3175               
CONECT 3179 3175               
CONECT 3180 3176 3181 3182 3183
CONECT 3181 3180               
CONECT 3182 3180               
CONECT 3183 3180               
CONECT 3184 3185 3187 3188     
CONECT 3185 3184 3186 3189     
CONECT 3186 3185               
CONECT 3187 3184               
CONECT 3188 3184               
CONECT 3189 3185 3190 3191 3192
CONECT 3190 3189               
CONECT 3191 3189               
CONECT 3192 3189               
CONECT 3193 3194 3196 3197     
CONECT 3194 3193 3195 3198     
CONECT 3195 3194               
CONECT 3196 3193               
CONECT 3197 3193               
CONECT 3198 3194 3199 3200 3201
CONECT 3199 3198               
CONECT 3200 3198               
CONECT 3201 3198               
CONECT 3202 3203 3205 3206     
CONECT 3203 3202 3204 3207     
CONECT 3204 3203               
CONECT 3205 3202               
CONECT 3206 3202               
CONECT 3207 3203 3208 3209 3210
CONECT 3208 3207               
CONECT 3209 3207               
CONECT 3210 3207               
CONECT 3211 3212 3214 3215     
CONECT 3212 3211 3213 3216     
CONECT 3213 3212               
CONECT 3214 3211               
CONECT 3215 3211               
CONECT 3216 3212 3217 3218 3219
CONECT 3217 3216               
CONECT 3218 3216               
CONECT 3219 3216               
CONECT 3220 3221 3223 3224     
CONECT 3221 3220 3222 3225     
CONECT 3222 3221               
CONECT 3223 3220               
CONECT 3224 3220               
CONECT 3225 3221 3226 3227 3228
CONECT 3226 3225               
CONECT 3227 3225               
CONECT 3228 3225               
CONECT 3229 3230 3232 3233     
CONECT 3230 3229 3231 3234     
CONECT 3231 3230               
CONECT 3232 3229               
CONECT 3233 3229               
CONECT 3234 3230 3235 3236 3237
CONECT 3235 3234               
CONECT 3236 3234               
CONECT 3237 3234               
CONECT 3238 3239 3241 3242     
CONECT 3239 3238 3240 3243     
CONECT 3240 3239               
CONECT 3241 3238               
CONECT 3242 3238               
CONECT 3243 3239 3244 3245 3246
CONECT 3244 3243               
CONECT 3245 3243               
CONECT 3246 3243               
CONECT 3247 3248 3252 3253     
CONECT 3248 3247 3249 3254     
CONECT 3249 3248 3250 3255     
CONECT 3250 3249 3251 3256     
CONECT 3251 3250 3252 3257     
CONECT 3252 3247 3251 3258     
CONECT 3253 3247               
CONECT 3254 3248               
CONECT 3255 3249               
CONECT 3256 3250               
CONECT 3257 3251               
CONECT 3258 3252               
CONECT 3259 3260 3264 3265     
CONECT 3260 3259 3261 3266     
CONECT 3261 3260 3262 3267     
CONECT 3262 3261 3263 3268     
CONECT 3263 3262 3264 3269     
CONECT 3264 3259 3263 3270     
CONECT 3265 3259               
CONECT 3266 3260               
CONECT 3267 3261               
CONECT 3268 3262               
CONECT 3269 3263               
CONECT 3270 3264               
CONECT 3271 3272 3276 3277     
CONECT 3272 3271 3273 3278     
CONECT 3273 3272 3274 3279     
CONECT 3274 3273 3275 3280     
CONECT 3275 3274 3276 3281     
CONECT 3276 3271 3275 3282     
CONECT 3277 3271               
CONECT 3278 3272               
CONECT 3279 3273               
CONECT 3280 3274               
CONECT 3281 3275               
CONECT 3282 3276               
CONECT 3283 3284 3288 3289     
CONECT 3284 3283 3285 3290     
CONECT 3285 3284 3286 3291     
CONECT 3286 3285 3287 3292     
CONECT 3287 3286 3288 3293     
CONECT 3288 3283 3287 3294     
CONECT 3289 3283               
CONECT 3290 3284               
CONECT 3291 3285               
CONECT 3292 3286               
CONECT 3293 3287               
CONECT 3294 3288               
CONECT 3295 3296 3300 3301     
CONECT 3296 3295 3297 3302     
CONECT 3297 3296 3298 3303     
CONECT 3298 3297 3299 3304     
CONECT 3299 3298 3300 3305     
CONECT 3300 3295 3299 3306     
CONECT 3301 3295               
CONECT 3302 3296               
CONECT 3303 3297               
CONECT 3304 3298               
CONECT 3305 3299               
CONECT 3306 3300               
CONECT 3307 3308 3312 3313     
CONECT 3308 3307 3309 3314     
CONECT 3309 3308 3310 3315     
CONECT 3310 3309 3311 3316     
CONECT 3311 3310 3312 3317     
CONECT 3312 3307 3311 3318     
CONECT 3313 3307               
CONECT 3314 3308               
CONECT 3315 3309               
CONECT 3316 3310               
CONECT 3317 3311               
CONECT 3318 3312               
CONECT 3319 3320 3323 3324     
CONECT 3320 3319 3321 3325     
CONECT 3321 3320 3322 3326     
CONECT 3322 3321 3323 3327     
CONECT 3323 3319 3322          
CONECT 3324 3319               
CONECT 3325 3320               
CONECT 3326 3321               
CONECT 3327 3322               
CONECT 3328 3329 3332 3333     
CONECT 3329 3328 3330 3334     
CONECT 3330 3329 3331 3335     
CONECT 3331 3330 3332 3336     
CONECT 3332 3328 3331          
CONECT 3333 3328               
CONECT 3334 3329               
CONECT 3335 3330               
CONECT 3336 3331               
CONECT 3337 3338 3341 3342     
CONECT 3338 3337 3339 3343     
CONECT 3339 3338 3340 3344     
CONECT 3340 3339 3341 3345     
CONECT 3341 3337 3340          
CONECT 3342 3337               
CONECT 3343 3338               
CONECT 3344 3339               
CONECT 3345 3340               
CONECT 3346 3347 3350 3351     
CONECT 3347 3346 3348 3352     
CONECT 3348 3347 3349 3353     
CONECT 3349 3348 3350 3354     
CONECT 3350 3346 3349          
CONECT 3351 3346               
CONECT 3352 3347               
CONECT 3353 3348               
CONECT 3354 3349               
CONECT 3355 3356 3357 3358 3359
CONECT 3356 3355 3360 3361 3362
CONECT 3357 3355 3363 3364 3365
CONECT 3358 3355 3366 3367 3368
CONECT 3359 3355               
CONECT 3360 3356               
CONECT 3361 3356               
CONECT 3362 3356               
CONECT 3363 3357               
CONECT 3364 3357               
CONECT 3365 3357               
CONECT 3366 3358               
CONECT 3367 3358               
CONECT 3368 3358               
CONECT 3369 3370 3371 3372 3373
CONECT 3370 3369 3374 3375 3376
CONECT 3371 3369 3377 3378 3379
CONECT 3372 3369 3380 3381 3382
CONECT 3373 3369               
CONECT 3374 3370               
CONECT 3375 3370               
CONECT 3376 3370               
CONECT 3377 3371               
CONECT 3378 3371               
CONECT 3379 3371               
CONECT 3380 3372               
CONECT 3381 3372               
CONECT 3382 3372               
CONECT 3383 3384 3385 3386 3387
CONECT 3384 3383 3388 3389 3390
CONECT 3385 3383 3391 3392 3393
CONECT 3386 3383 3394 3395 3396
CONECT 3387 3383               
CONECT 3388 3384               
CONECT 3389 3384               
CONECT 3390 3384               
CONECT 3391 3385               
CONECT 3392 3385               
CONECT 3393 3385               
CONECT 3394 3386               
CONECT 3395 3386               
CONECT 3396 3386               
CONECT 3397 3398 3399 3400 3401
CONECT 3398 3397 3402 3403 3404
CONECT 3399 3397 3405 3406 3407
CONECT 3400 3397 3408 3409 3410
CONECT 3401 3397               
CONECT 3402 3398               
CONECT 3403 3398               
CONECT 3404 3398               
CONECT 3405 3399               
CONECT 3406 3399               
CONECT 3407 3399               
CONECT 3408 3400               
CONECT 3409 3400               
CONECT 3410 3400               
CONECT 3411 3412 3413 3414 3415
CONECT 3412 3411 3416 3417 3418
CONECT 3413 3411 3419 3420 3421
CONECT 3414 3411 3422 3423 3424
CONECT 3415 3411               
CONECT 3416 3412               
CONECT 3417 3412               
CONECT 3418 3412               
CONECT 3419 3413               
CONECT 3420 3413               
CONECT 3421 3413               
CONECT 3422 3414               
CONECT 3423 3414               
CONECT 3424 3414               
CONECT 3425 3426 3429 3431     
CONECT 3426 3425 3427 3432     
CONECT 3427 3426 3428 3433     
CONECT 3428 3427 3429          
CONECT 3429 3425 3428 3430     
CONECT 3430 3429 3434 3435 3436
CONECT 3431 3425               
CONECT 3432 3426               
CONECT 3433 3427               
CONECT 3434 3430               
CONECT 3435 3430               
CONECT 3436 3430               
CONECT 3437 3438 3441 3443     
CONECT 3438 3437 3439 3444     
CONECT 3439 3438 3440 3445     
CONECT 3440 3439 3441          
CONECT 3441 3437 3440 3442     
CONECT 3442 3441 3446 3447 3448
CONECT 3443 3437               
CONECT 3444 3438               
CONECT 3445 3439               
CONECT 3446 3442               
CONECT 3447 3442               
CONECT 3448 3442               
CONECT 3449 3450 3453 3455     
CONECT 3450 3449 3451 3456     
CONECT 3451 3450 3452 3457     
CONECT 3452 3451 3453          
CONECT 3453 3449 3452 3454     
CONECT 3454 3453 3458 3459 3460
CONECT 3455 3449               
CONECT 3456 3450               
CONECT 3457 3451               
CONECT 3458 3454               
CONECT 3459 3454               
CONECT 3460 3454               
CONECT 3461 3462 3465 3467     
CONECT 3462 3461 3463 3468     
CONECT 3463 3462 3464 3469     
CONECT 3464 3463 3465          
CONECT 3465 3461 3464 3466     
CONECT 3466 3465 3470 3471 3472
CONECT 3467 3461               
CONECT 3468 3462               
CONECT 3469 3463               
CONECT 3470 3466               
CONECT 3471 3466               
CONECT 3472 3466               
CONECT 3473 3474 3477 3479     
CONECT 3474 3473 3475 3480     
CONECT 3475 3474 3476 3481     
CONECT 3476 3475 3477          
CONECT 3477 3473 3476 3478     
CONECT 3478 3477 3482 3483 3484
CONECT 3479 3473               
CONECT 3480 3474               
CONECT 3481 3475               
CONECT 3482 3478               
CONECT 3483 3478               
CONECT 3484 3478               
CONECT 3485 3486 3490 3495     
CONECT 3486 3485 3487 3493     
CONECT 3487 3486 3488 3491     
CONECT 3488 3487 3489 3496     
CONECT 3489 3488 3490 3497     
CONECT 3490 3485 3489 3498     
CONECT 3491 3487 3492 3499     
CONECT 3492 3491 3493 3500     
CONECT 3493 3486 3492 3494     
CONECT 3494 3493 3501 3502 3503
CONECT 3495 3485               
CONECT 3496 3488               
CONECT 3497 3489               
CONECT 3498 3490               
CONECT 3499 3491               
CONECT 3500 3492               
CONECT 3501 3494               
CONECT 3502 3494               
CONECT 3503 3494               
CONECT 3504 3505 3506 3507 3508
CONECT 3505 3504               
CONECT 3506 3504               
CONECT 3507 3504               
CONECT 3508 3504               
CONECT 3509 3510 3511 3512 3513
CONECT 3510 3509               
CONECT 3511 3509               
CONECT 3512 3509               
CONECT 3513 3509               
CONECT 3514 3515 3516 3517 3518
CONECT 3515 3514               
CONECT 3516 3514               
CONECT 3517 3514               
CONECT 3518 3514               
CONECT 3519 3520 3521 3522 3523
CONECT 3520 3519               
CONECT 3521 3519               
CONECT 3522 3519               
CONECT 3523 3519               
CONECT 3524 3525 3526 3527 3528
CONECT 3525 3524               
CONECT 3526 3524               
CONECT 3527 3524               
CONECT 3528 3524               
CONECT 3529 3530 3531 3532 3533
CONECT 3530 3529               
CONECT 3531 3529               
CONECT 3532 3529               
CONECT 3533 3529               
CONECT 3534 3535 3536 3537 3538
CONECT 3535 3534               
CONECT 3536 3534               
CONECT 3537 3534               
CONECT 3538 3534               
CONECT 3539 3540 3541 3542 3543
CONECT 3540 3539               
CONECT 3541 3539               
CONECT 3542 3539               
CONECT 3543 3539               
CONECT 3544 3545 3546 3547 3548
CONECT 3545 3544               
CONECT 3546 3544               
CONECT 3547 3544               
CONECT 3548 3544               
CONECT 3549 3550 3551 3552 3553
CONECT 3550 3549               
CONECT 3551 3549               
CONECT 3552 3549               
CONECT 3553 3549               
CONECT 3554 3555 3556 3557 3558
CONECT 3555 3554               
CONECT 3556 3554               
CONECT 3557 3554               
CONECT 3558 3554               
CONECT 3559 3560 3561 3562 3563
CONECT 3560 3559               
CONECT 3561 3559               
CONECT 3562 3559               
CONECT 3563 3559               
CONECT 3564 3565 3569 3570     
CONECT 3565 3564 3566 3571     
CONECT 3566 3565 3567 3572     
CONECT 3567 3566 3568 3573     
CONECT 3568 3567 3569 3574     
CONECT 3569 3564 3568 3575     
CONECT 3570 3564 3576          
CONECT 3571 3565               
CONECT 3572 3566               
CONECT 3573 3567               
CONECT 3574 3568               
CONECT 3575 3569               
CONECT 3576 3570               
CONECT 3577 3578 3582 3583     
CONECT 3578 3577 3579 3584     
CONECT 3579 3578 3580 3585     
CONECT 3580 3579 3581 3586     
CONECT 3581 3580 3582 3587     
CONECT 3582 3577 3581 3588     
CONECT 3583 3577 3589          
CONECT 3584 3578               
CONECT 3585 3579               
CONECT 3586 3580               
CONECT 3587 3581               
CONECT 3588 3582               
CONECT 3589 3583               
CONECT 3590 3591 3595 3596     
CONECT 3591 3590 3592          
CONECT 3592 3591 3593 3597     
CONECT 3593 3592 3594 3598     
CONECT 3594 3593 3595 3599     
CONECT 3595 3590 3594 3600     
CONECT 3596 3590               
CONECT 3597 3592               
CONECT 3598 3593               
CONECT 3599 3594               
CONECT 3600 3595               
CONECT 3601 3602 3606 3607     
CONECT 3602 3601 3603          
CONECT 3603 3602 3604 3608     
CONECT 3604 3603 3605 3609     
CONECT 3605 3604 3606 3610     
CONECT 3606 3601 3605 3611     
CONECT 3607 3601               
CONECT 3608 3603               
CONECT 3609 3604               
CONECT 3610 3605               
CONECT 3611 3606               
CONECT 3612 3613 3617 3618     
CONECT 3613 3612 3614          
CONECT 3614 3613 3615 3619     
CONECT 3615 3614 3616 3620     
CONECT 3616 3615 3617 3621     
CONECT 3617 3612 3616 3622     
CONECT 3618 3612               
CONECT 3619 3614               
CONECT 3620 3615               
CONECT 3621 3616               
CONECT 3622 3617               
CONECT 3623 3624 3628 3629     
CONECT 3624 3623 3625          
CONECT 3625 3624 3626 3630     
CONECT 3626 3625 3627 3631     
CONECT 3627 3626 3628 3632     
CONECT 3628 3623 3627 3633     
CONECT 3629 3623               
CONECT 3630 3625               
CONECT 3631 3626               
CONECT 3632 3627               
CONECT 3633 3628               
CONECT 3634 3635 3639 3640     
CONECT 3635 3634 3636          
CONECT 3636 3635 3637 3641     
CONECT 3637 3636 3638 3642     
CONECT 3638 3637 3639 3643     
CONECT 3639 3634 3638 3644     
CONECT 3640 3634               
CONECT 3641 3636               
CONECT 3642 3637               
CONECT 3643 3638               
CONECT 3644 3639               
CONECT 3645 3646 3650          
CONECT 3646 3645 3647 3651     
CONECT 3647 3646 3648          
CONECT 3648 3647 3649 3652     
CONECT 3649 3648 3650 3653     
CONECT 3650 3645 3649 3654     
CONECT 3651 3646               
CONECT 3652 3648               
CONECT 3653 3649               
CONECT 3654 3650               
CONECT 3655 3656 3660          
CONECT 3656 3655 3657 3661     
CONECT 3657 3656 3658          
CONECT 3658 3657 3659 3662     
CONECT 3659 3658 3660 3663     
CONECT 3660 3655 3659 3664     
CONECT 3661 3656               
CONECT 3662 3658               
CONECT 3663 3659               
CONECT 3664 3660               
CONECT 3665 3666 3670          
CONECT 3666 3665 3667 3671     
CONECT 3667 3666 3668          
CONECT 3668 3667 3669 3672     
CONECT 3669 3668 3670 3673     
CONECT 3670 3665 3669 3674     
CONECT 3671 3666               
CONECT 3672 3668               
CONECT 3673 3669               
CONECT 3674 3670               
CONECT 3675 3676 3680          
CONECT 3676 3675 3677 3681     
CONECT 3677 3676 3678          
CONECT 3678 3677 3679 3682     
CONECT 3679 3678 3680 3683     
CONECT 3680 3675 3679 3684     
CONECT 3681 3676               
CONECT 3682 3678               
CONECT 3683 3679               
CONECT 3684 3680               
CONECT 3685 3686 3690          
CONECT 3686 3685 3687 3691     
CONECT 3687 3686 3688          
CONECT 3688 3687 3689 3692     
CONECT 3689 3688 3690 3693     
CONECT 3690 3685 3689 3694     
CONECT 3691 3686               
CONECT 3692 3688               
CONECT 3693 3689               
CONECT 3694 3690               
CONECT 3695 3696 3700          
CONECT 3696 3695 3697 3701     
CONECT 3697 3696 3698          
CONECT 3698 3697 3699 3702     
CONECT 3699 3698 3700 3703     
CONECT 3700 3695 3699 3704     
CONECT 3701 3696               
CONECT 3702 3698               
CONECT 3703 3699               
CONECT 3704 3700               
CONECT 3705 3706 3708 3709 3710
CONECT 3706 3705 3707          
CONECT 3707 3706 3711 3712 3713
CONECT 3708 3705               
CONECT 3709 3705               
CONECT 3710 3705               
CONECT 3711 3707               
CONECT 3712 3707               
CONECT 3713 3707               
CONECT 3714 3715 3717 3718 3719
CONECT 3715 3714 3716          
CONECT 3716 3715 3720 3721 3722
CONECT 3717 3714               
CONECT 3718 3714               
CONECT 3719 3714               
CONECT 3720 3716               
CONECT 3721 3716               
CONECT 3722 3716               
CONECT 3723 3724 3726 3727 3728
CONECT 3724 3723 3725          
CONECT 3725 3724 3729 3730 3731
CONECT 3726 3723               
CONECT 3727 3723               
CONECT 3728 3723               
CONECT 3729 3725               
CONECT 3730 3725               
CONECT 3731 3725               
CONECT 3732 3733 3735 3736 3737
CONECT 3733 3732 3734          
CONECT 3734 3733 3738 3739 3740
CONECT 3735 3732               
CONECT 3736 3732               
CONECT 3737 3732               
CONECT 3738 3734               
CONECT 3739 3734               
CONECT 3740 3734               
CONECT 3741 3742 3744 3745 3746
CONECT 3742 3741 3743          
CONECT 3743 3742               
CONECT 3744 3741               
CONECT 3745 3741               
CONECT 3746 3741               
CONECT 3747 3748 3750 3751 3752
CONECT 3748 3747 3749          
CONECT 3749 3748               
CONECT 3750 3747               
CONECT 3751 3747               
CONECT 3752 3747               
CONECT 3753 3754 3756 3757 3758
CONECT 3754 3753 3755          
CONECT 3755 3754               
CONECT 3756 3753               
CONECT 3757 3753               
CONECT 3758 3753               
CONECT 3759 3760 3762 3763 3764
CONECT 3760 3759 3761          
CONECT 3761 3760               
CONECT 3762 3759               
CONECT 3763 3759               
CONECT 3764 3759               
CONECT 3765 3766 3768 3769 3770
CONECT 3766 3765 3767          
CONECT 3767 3766               
CONECT 3768 3765               
CONECT 3769 3765               
CONECT 3770 3765               
CONECT 3771 3772 3774 3775 3776
CONECT 3772 3771 3773          
CONECT 3773 3772               
CONECT 3774 3771               
CONECT 3775 3771               
CONECT 3776 3771               
CONECT 3777 3778 3780 3781 3782
CONECT 3778 3777 3779          
CONECT 3779 3778               
CONECT 3780 3777               
CONECT 3781 3777               
CONECT 3782 3777               
CONECT 3783 3784 3786 3787 3788
CONECT 3784 3783 3785          
CONECT 3785 3784               
CONECT 3786 3783               
CONECT 3787 3783               
CONECT 3788 3783               
CONECT 3789 3790 3792 3793 3794
CONECT 3790 3789 3791          
CONECT 3791 3790               
CONECT 3792 3789               
CONECT 3793 3789               
CONECT 3794 3789               
CONECT 3795 3796 3798 3799 3800
CONECT 3796 3795 3797          
CONECT 3797 3796               
CONECT 3798 3795               
CONECT 3799 3795               
CONECT 3800 3795               
