# Supplementary material for: Hot-spot identification on a broad class of proteins and RNA suggest unifying principles of molecular recognition
Source: PLoS One. 2017 Aug 24;12(8):e0183327. doi: 10.1371/journal.pone.0183327 (PMC5570288; doi:10.1371/journal.pone.0183327)
Supplement: S2 File — PDB data files containing computed fragments. (ZIP) [file pone.0183327.s002.zip › Supporting information - PDB data files/HIV_protease_figure7c.pdb]

REMARK 77 Written by the BioLeap Fragment Displayer(TM)[BioLeap, Inc.]
HEADER    BioLeap Fragment Data                   15-May-13   1SDT      
REMARK 60 Translation   -8.984  -22.349   15.409
REMARK 60 Rotation  0.064640 -0.966301  0.249168
REMARK 60          -0.689318 -0.223783 -0.689030
REMARK 60           0.721569 -0.127218 -0.680554
REMARK 60 Box min  -35.296  -48.423  -37.199
REMARK 60 Box max   35.387   48.423   37.225
REMARK 77 Solute structure from C:\BioLeap\BFD\Current\projects\
REMARK 77 hiv_protease\1SDT_ASH25OD2_ASH125OD1_cluster_diel1\acetamide\
REMARK 77 V7951_ACM-74.snap
REMARK 77 Fragment water (H2O) with solute 1SDT                         
REMARK 77  
ATOM      1  N   PRO A   1      12.130  -9.342   9.298  1.00  0.00           N  
ATOM      2  CA  PRO A   1      12.868  -8.086   9.115  1.00  0.00           C  
ATOM      3  C   PRO A   1      11.965  -6.887   9.367  1.00  0.00           C  
ATOM      4  O   PRO A   1      10.749  -7.042   9.507  1.00  0.00           O  
ATOM      5  CB  PRO A   1      13.260  -8.125   7.637  1.00  0.00           C  
ATOM      6  CG  PRO A   1      12.349  -9.096   6.989  1.00  0.00           C  
ATOM      7  CD  PRO A   1      11.534  -9.799   8.034  1.00  0.00           C  
ATOM      8  HA  PRO A   1      13.721  -7.991   9.803  1.00  0.00           H  
ATOM      9  HB2 PRO A   1      13.163  -7.130   7.179  1.00  0.00           H  
ATOM     10  HB3 PRO A   1      14.309  -8.433   7.519  1.00  0.00           H  
ATOM     11  HG2 PRO A   1      11.686  -8.576   6.280  1.00  0.00           H  
ATOM     12  HG3 PRO A   1      12.929  -9.827   6.408  1.00  0.00           H  
ATOM     13  HD2 PRO A   1      10.470  -9.528   7.967  1.00  0.00           H  
ATOM     14  HD3 PRO A   1      11.595 -10.891   7.928  1.00  0.00           H  
ATOM     15  N   GLN A   2      12.561  -5.729   9.459  1.00  0.00           N  
ATOM     16  CA  GLN A   2      11.847  -4.459   9.433  1.00  0.00           C  
ATOM     17  C   GLN A   2      12.052  -3.840   8.071  1.00  0.00           C  
ATOM     18  O   GLN A   2      13.213  -3.611   7.671  1.00  0.00           O  
ATOM     19  CB  GLN A   2      12.395  -3.578  10.551  1.00  0.00           C  
ATOM     20  CG  GLN A   2      11.769  -2.184  10.500  1.00  0.00           C  
ATOM     21  CD  GLN A   2      12.027  -1.364  11.756  1.00  0.00           C  
ATOM     22  OE1 GLN A   2      12.891  -0.486  11.825  1.00  0.00           O  
ATOM     23  NE2 GLN A   2      11.240  -1.666  12.792  1.00  0.00           N  
ATOM     24  H   GLN A   2      13.551  -5.629   9.553  1.00  0.00           H  
ATOM     25  HA  GLN A   2      10.767  -4.586   9.598  1.00  0.00           H  
ATOM     26  HB2 GLN A   2      12.188  -4.043  11.527  1.00  0.00           H  
ATOM     27  HB3 GLN A   2      13.489  -3.497  10.458  1.00  0.00           H  
ATOM     28  HG2 GLN A   2      12.166  -1.642   9.628  1.00  0.00           H  
ATOM     29  HG3 GLN A   2      10.683  -2.282  10.351  1.00  0.00           H  
ATOM     30 1HE2 GLN A   2      11.341  -1.175  13.657  1.00  0.00           H  
ATOM     31 2HE2 GLN A   2      10.549  -2.383  12.703  1.00  0.00           H  
ATOM     32  N   ILE A   3      10.946  -3.564   7.360  1.00  0.00           N  
ATOM     33  CA  ILE A   3      11.022  -2.963   6.029  1.00  0.00           C  
ATOM     34  C   ILE A   3      10.467  -1.567   6.087  1.00  0.00           C  
ATOM     35  O   ILE A   3       9.341  -1.307   6.500  1.00  0.00           O  
ATOM     36  CB  ILE A   3      10.253  -3.866   5.046  1.00  0.00           C  
ATOM     37  CG1 ILE A   3      10.791  -5.308   5.091  1.00  0.00           C  
ATOM     38  CG2 ILE A   3      10.226  -3.313   3.642  1.00  0.00           C  
ATOM     39  CD1 ILE A   3      10.036  -6.299   4.236  1.00  0.00           C  
ATOM     40  H   ILE A   3      10.016  -3.743   7.681  1.00  0.00           H  
ATOM     41  HA  ILE A   3      12.061  -2.885   5.677  1.00  0.00           H  
ATOM     42  HB  ILE A   3       9.205  -3.886   5.379  1.00  0.00           H  
ATOM     43 2HG1 ILE A   3      11.844  -5.300   4.773  1.00  0.00           H  
ATOM     44 3HG1 ILE A   3      10.773  -5.659   6.134  1.00  0.00           H  
ATOM     45 1HG2 ILE A   3       9.665  -3.998   2.989  1.00  0.00           H  
ATOM     46 2HG2 ILE A   3       9.738  -2.327   3.645  1.00  0.00           H  
ATOM     47 3HG2 ILE A   3      11.255  -3.210   3.268  1.00  0.00           H  
ATOM     48 1HD1 ILE A   3      10.495  -7.293   4.335  1.00  0.00           H  
ATOM     49 2HD1 ILE A   3       8.988  -6.344   4.565  1.00  0.00           H  
ATOM     50 3HD1 ILE A   3      10.075  -5.981   3.183  1.00  0.00           H  
ATOM     51  N   THR A   4      11.283  -0.612   5.697  1.00  0.00           N  
ATOM     52  CA  THR A   4      10.921   0.781   5.570  1.00  0.00           C  
ATOM     53  C   THR A   4      10.159   0.982   4.262  1.00  0.00           C  
ATOM     54  O   THR A   4      10.046   0.083   3.442  1.00  0.00           O  
ATOM     55  CB  THR A   4      12.110   1.738   5.626  1.00  0.00           C  
ATOM     56  OG1 THR A   4      13.019   1.381   4.570  1.00  0.00           O  
ATOM     57  CG2 THR A   4      12.878   1.688   6.941  1.00  0.00           C  
ATOM     58  H   THR A   4      12.237  -0.789   5.454  1.00  0.00           H  
ATOM     59  HA  THR A   4      10.293   1.025   6.439  1.00  0.00           H  
ATOM     60  HB  THR A   4      11.708   2.757   5.523  1.00  0.00           H  
ATOM     61  HG1 THR A   4      12.628   1.650   3.689  1.00  0.00           H  
ATOM     62 1HG2 THR A   4      13.715   2.400   6.905  1.00  0.00           H  
ATOM     63 2HG2 THR A   4      12.205   1.954   7.769  1.00  0.00           H  
ATOM     64 3HG2 THR A   4      13.269   0.671   7.100  1.00  0.00           H  
ATOM     65  N   LEU A   5       9.605   2.189   4.120  1.00  0.00           N  
ATOM     66  CA  LEU A   5       8.664   2.475   3.040  1.00  0.00           C  
ATOM     67  C   LEU A   5       9.153   3.565   2.109  1.00  0.00           C  
ATOM     68  O   LEU A   5       8.375   4.122   1.348  1.00  0.00           O  
ATOM     69  CB  LEU A   5       7.298   2.724   3.663  1.00  0.00           C  
ATOM     70  CG  LEU A   5       6.709   1.496   4.338  1.00  0.00           C  
ATOM     71  CD1 LEU A   5       5.445   1.925   5.047  1.00  0.00           C  
ATOM     72  CD2 LEU A   5       6.413   0.370   3.356  1.00  0.00           C  
ATOM     73  H   LEU A   5       9.789   2.964   4.726  1.00  0.00           H  
ATOM     74  HA  LEU A   5       8.576   1.608   2.368  1.00  0.00           H  
ATOM     75  HB2 LEU A   5       7.382   3.534   4.401  1.00  0.00           H  
ATOM     76  HB3 LEU A   5       6.605   3.072   2.882  1.00  0.00           H  
ATOM     77  HG  LEU A   5       7.446   1.091   5.048  1.00  0.00           H  
ATOM     78 1HD1 LEU A   5       4.992   1.057   5.549  1.00  0.00           H  
ATOM     79 2HD1 LEU A   5       5.687   2.695   5.795  1.00  0.00           H  
ATOM     80 3HD1 LEU A   5       4.735   2.338   4.316  1.00  0.00           H  
ATOM     81 1HD2 LEU A   5       5.991  -0.488   3.898  1.00  0.00           H  
ATOM     82 2HD2 LEU A   5       5.690   0.719   2.604  1.00  0.00           H  
ATOM     83 3HD2 LEU A   5       7.344   0.065   2.855  1.00  0.00           H  
ATOM     84  N   TRP A   6      10.459   3.818   2.138  1.00  0.00           N  
ATOM     85  CA  TRP A   6      11.053   4.834   1.260  1.00  0.00           C  
ATOM     86  C   TRP A   6      10.892   4.449  -0.190  1.00  0.00           C  
ATOM     87  O   TRP A   6      10.770   5.330  -1.049  1.00  0.00           O  
ATOM     88  CB  TRP A   6      12.525   5.006   1.626  1.00  0.00           C  
ATOM     89  CG  TRP A   6      12.765   5.462   3.020  1.00  0.00           C  
ATOM     90  CD1 TRP A   6      13.386   4.755   4.003  1.00  0.00           C  
ATOM     91  CD2 TRP A   6      12.410   6.716   3.608  1.00  0.00           C  
ATOM     92  NE1 TRP A   6      13.441   5.474   5.168  1.00  0.00           N  
ATOM     93  CE2 TRP A   6      12.857   6.678   4.952  1.00  0.00           C  
ATOM     94  CE3 TRP A   6      11.775   7.863   3.110  1.00  0.00           C  
ATOM     95  CZ2 TRP A   6      12.666   7.753   5.803  1.00  0.00           C  
ATOM     96  CZ3 TRP A   6      11.590   8.932   3.983  1.00  0.00           C  
ATOM     97  CH2 TRP A   6      12.031   8.858   5.292  1.00  0.00           C  
ATOM     98  H   TRP A   6      11.110   3.353   2.739  1.00  0.00           H  
ATOM     99  HA  TRP A   6      10.532   5.792   1.402  1.00  0.00           H  
ATOM    100  HB2 TRP A   6      13.043   4.048   1.473  1.00  0.00           H  
ATOM    101  HB3 TRP A   6      12.980   5.731   0.934  1.00  0.00           H  
ATOM    102  HD1 TRP A   6      13.791   3.740   3.878  1.00  0.00           H  
ATOM    103  HE1 TRP A   6      13.842   5.164   6.031  1.00  0.00           H  
ATOM    104  HE3 TRP A   6      11.434   7.916   2.066  1.00  0.00           H  
ATOM    105  HZ2 TRP A   6      13.009   7.723   6.848  1.00  0.00           H  
ATOM    106  HZ3 TRP A   6      11.089   9.845   3.627  1.00  0.00           H  
ATOM    107  HH2 TRP A   6      11.866   9.721   5.953  1.00  0.00           H  
ATOM    108  N   LYS A   7      10.907   3.137  -0.421  1.00  0.00           N  
ATOM    109  CA  LYS A   7      10.677   2.595  -1.743  1.00  0.00           C  
ATOM    110  C   LYS A   7       9.604   1.528  -1.650  1.00  0.00           C  
ATOM    111  O   LYS A   7       9.246   1.103  -0.572  1.00  0.00           O  
ATOM    112  CB  LYS A   7      11.946   2.066  -2.352  1.00  0.00           C  
ATOM    113  CG  LYS A   7      12.786   1.005  -1.751  1.00  0.00           C  
ATOM    114  CD  LYS A   7      13.954   0.628  -2.675  1.00  0.00           C  
ATOM    115  CE  LYS A   7      14.694  -0.579  -2.124  1.00  0.00           C  
ATOM    116  NZ  LYS A   7      16.085  -0.621  -2.618  1.00  0.00           N  
ATOM    117  H   LYS A   7      11.073   2.448   0.284  1.00  0.00           H  
ATOM    118  HA  LYS A   7      10.331   3.395  -2.413  1.00  0.00           H  
ATOM    119  HB2 LYS A   7      11.676   1.708  -3.356  1.00  0.00           H  
ATOM    120  HB3 LYS A   7      12.605   2.936  -2.488  1.00  0.00           H  
ATOM    121  HG2 LYS A   7      13.178   1.350  -0.782  1.00  0.00           H  
ATOM    122  HG3 LYS A   7      12.171   0.116  -1.552  1.00  0.00           H  
ATOM    123  HD2 LYS A   7      13.577   0.406  -3.684  1.00  0.00           H  
ATOM    124  HD3 LYS A   7      14.646   1.478  -2.770  1.00  0.00           H  
ATOM    125  HE2 LYS A   7      14.693  -0.544  -1.024  1.00  0.00           H  
ATOM    126  HE3 LYS A   7      14.170  -1.501  -2.417  1.00  0.00           H  
ATOM    127  HZ1 LYS A   7      16.549  -1.422  -2.241  1.00  0.00           H  
ATOM    128  HZ2 LYS A   7      16.084  -0.675  -3.616  1.00  0.00           H  
ATOM    129  HZ3 LYS A   7      16.567   0.208  -2.331  1.00  0.00           H  
ATOM    130  N   ARG A   8       9.067   1.060  -2.774  1.00  0.00           N  
ATOM    131  CA  ARG A   8       8.107  -0.029  -2.732  1.00  0.00           C  
ATOM    132  C   ARG A   8       8.640  -1.236  -1.994  1.00  0.00           C  
ATOM    133  O   ARG A   8       9.772  -1.663  -2.246  1.00  0.00           O  
ATOM    134  CB  ARG A   8       7.722  -0.436  -4.165  1.00  0.00           C  
ATOM    135  CG  ARG A   8       6.852   0.543  -4.896  1.00  0.00           C  
ATOM    136  CD  ARG A   8       6.588   0.083  -6.329  1.00  0.00           C  
ATOM    137  NE  ARG A   8       5.756   1.120  -6.956  1.00  0.00           N  
ATOM    138  CZ  ARG A   8       5.338   1.010  -8.205  1.00  0.00           C  
ATOM    139  NH1 ARG A   8       5.646  -0.038  -8.956  1.00  0.00           N  
ATOM    140  NH2 ARG A   8       4.601   1.960  -8.715  1.00  0.00           N  
ATOM    141  H   ARG A   8       9.274   1.405  -3.689  1.00  0.00           H  
ATOM    142  HA  ARG A   8       7.223   0.333  -2.185  1.00  0.00           H  
ATOM    143  HB2 ARG A   8       8.644  -0.586  -4.747  1.00  0.00           H  
ATOM    144  HB3 ARG A   8       7.204  -1.405  -4.128  1.00  0.00           H  
ATOM    145  HG2 ARG A   8       5.897   0.659  -4.363  1.00  0.00           H  
ATOM    146  HG3 ARG A   8       7.335   1.531  -4.907  1.00  0.00           H  
ATOM    147  HD2 ARG A   8       7.533  -0.046  -6.879  1.00  0.00           H  
ATOM    148  HD3 ARG A   8       6.075  -0.890  -6.339  1.00  0.00           H  
ATOM    149  HE  ARG A   8       5.500   1.927  -6.425  1.00  0.00           H  
ATOM    150 1HH1 ARG A   8       6.210  -0.773  -8.579  1.00  0.00           H  
ATOM    151 2HH1 ARG A   8       5.316  -0.093  -9.898  1.00  0.00           H  
ATOM    152 1HH2 ARG A   8       4.359   2.757  -8.162  1.00  0.00           H  
ATOM    153 2HH2 ARG A   8       4.277   1.890  -9.659  1.00  0.00           H  
ATOM    154  N   PRO A   9       7.892  -1.829  -1.070  1.00  0.00           N  
ATOM    155  CA  PRO A   9       8.361  -3.002  -0.308  1.00  0.00           C  
ATOM    156  C   PRO A   9       8.183  -4.294  -1.106  1.00  0.00           C  
ATOM    157  O   PRO A   9       7.267  -5.121  -0.921  1.00  0.00           O  
ATOM    158  CB  PRO A   9       7.483  -2.984   0.932  1.00  0.00           C  
ATOM    159  CG  PRO A   9       6.188  -2.381   0.452  1.00  0.00           C  
ATOM    160  CD  PRO A   9       6.578  -1.344  -0.555  1.00  0.00           C  
ATOM    161  HA  PRO A   9       9.434  -2.962  -0.071  1.00  0.00           H  
ATOM    162  HB2 PRO A   9       7.331  -3.996   1.333  1.00  0.00           H  
ATOM    163  HB3 PRO A   9       7.933  -2.383   1.736  1.00  0.00           H  
ATOM    164  HG2 PRO A   9       5.539  -3.146   0.001  1.00  0.00           H  
ATOM    165  HG3 PRO A   9       5.627  -1.933   1.286  1.00  0.00           H  
ATOM    166  HD2 PRO A   9       5.833  -1.262  -1.361  1.00  0.00           H  
ATOM    167  HD3 PRO A   9       6.667  -0.348  -0.097  1.00  0.00           H  
ATOM    168  N   LEU A  10       9.141  -4.513  -1.976  1.00  0.00           N  
ATOM    169  CA  LEU A  10       9.254  -5.648  -2.867  1.00  0.00           C  
ATOM    170  C   LEU A  10      10.119  -6.723  -2.209  1.00  0.00           C  
ATOM    171  O   LEU A  10      11.162  -6.425  -1.639  1.00  0.00           O  
ATOM    172  CB  LEU A  10       9.924  -5.229  -4.181  1.00  0.00           C  
ATOM    173  CG  LEU A  10       9.064  -4.248  -5.004  1.00  0.00           C  
ATOM    174  CD1 LEU A  10       9.899  -3.819  -6.208  1.00  0.00           C  
ATOM    175  CD2 LEU A  10       7.745  -4.803  -5.460  1.00  0.00           C  
ATOM    176  H   LEU A  10       9.900  -3.872  -2.087  1.00  0.00           H  
ATOM    177  HA  LEU A  10       8.245  -6.036  -3.074  1.00  0.00           H  
ATOM    178  HB2 LEU A  10      10.895  -4.761  -3.960  1.00  0.00           H  
ATOM    179  HB3 LEU A  10      10.129  -6.125  -4.785  1.00  0.00           H  
ATOM    180  HG  LEU A  10       8.800  -3.402  -4.353  1.00  0.00           H  
ATOM    181 1HD1 LEU A  10       9.321  -3.116  -6.825  1.00  0.00           H  
ATOM    182 2HD1 LEU A  10      10.820  -3.329  -5.860  1.00  0.00           H  
ATOM    183 3HD1 LEU A  10      10.160  -4.704  -6.808  1.00  0.00           H  
ATOM    184 1HD2 LEU A  10       7.204  -4.038  -6.036  1.00  0.00           H  
ATOM    185 2HD2 LEU A  10       7.917  -5.685  -6.094  1.00  0.00           H  
ATOM    186 3HD2 LEU A  10       7.146  -5.094  -4.584  1.00  0.00           H  
ATOM    187  N   VAL A  11       9.663  -7.967  -2.318  1.00  0.00           N  
ATOM    188  CA  VAL A  11      10.380  -9.123  -1.833  1.00  0.00           C  
ATOM    189  C   VAL A  11      10.324 -10.241  -2.881  1.00  0.00           C  
ATOM    190  O   VAL A  11       9.501 -10.208  -3.790  1.00  0.00           O  
ATOM    191  CB  VAL A  11       9.794  -9.637  -0.495  1.00  0.00           C  
ATOM    192  CG1 VAL A  11       9.875  -8.542   0.575  1.00  0.00           C  
ATOM    193  CG2 VAL A  11       8.374 -10.153  -0.680  1.00  0.00           C  
ATOM    194  H   VAL A  11       8.787  -8.191  -2.746  1.00  0.00           H  
ATOM    195  HA  VAL A  11      11.424  -8.825  -1.656  1.00  0.00           H  
ATOM    196  HB  VAL A  11      10.399 -10.488  -0.148  1.00  0.00           H  
ATOM    197 1HG1 VAL A  11       9.455  -8.920   1.520  1.00  0.00           H  
ATOM    198 2HG1 VAL A  11      10.925  -8.257   0.729  1.00  0.00           H  
ATOM    199 3HG1 VAL A  11       9.301  -7.664   0.245  1.00  0.00           H  
ATOM    200 1HG2 VAL A  11       7.985 -10.511   0.285  1.00  0.00           H  
ATOM    201 2HG2 VAL A  11       7.734  -9.341  -1.055  1.00  0.00           H  
ATOM    202 3HG2 VAL A  11       8.377 -10.982  -1.403  1.00  0.00           H  
ATOM    203  N   THR A  12      11.198 -11.203  -2.692  1.00  0.00           N  
ATOM    204  CA  THR A  12      11.151 -12.402  -3.513  1.00  0.00           C  
ATOM    205  C   THR A  12      10.190 -13.421  -2.904  1.00  0.00           C  
ATOM    206  O   THR A  12      10.157 -13.654  -1.682  1.00  0.00           O  
ATOM    207  CB  THR A  12      12.547 -13.025  -3.610  1.00  0.00           C  
ATOM    208  OG1 THR A  12      13.468 -12.059  -4.147  1.00  0.00           O  
ATOM    209  CG2 THR A  12      12.517 -14.242  -4.508  1.00  0.00           C  
ATOM    210  H   THR A  12      11.926 -11.187  -2.006  1.00  0.00           H  
ATOM    211  HA  THR A  12      10.799 -12.125  -4.518  1.00  0.00           H  
ATOM    212  HB  THR A  12      12.871 -13.330  -2.604  1.00  0.00           H  
ATOM    213  HG1 THR A  12      14.380 -12.466  -4.208  1.00  0.00           H  
ATOM    214 1HG2 THR A  12      13.524 -14.679  -4.568  1.00  0.00           H  
ATOM    215 2HG2 THR A  12      11.819 -14.987  -4.095  1.00  0.00           H  
ATOM    216 3HG2 THR A  12      12.185 -13.947  -5.514  1.00  0.00           H  
ATOM    217  N   ILE A  13       9.409 -14.016  -3.754  1.00  0.00           N  
ATOM    218  CA  ILE A  13       8.501 -15.099  -3.378  1.00  0.00           C  
ATOM    219  C   ILE A  13       8.824 -16.326  -4.207  1.00  0.00           C  
ATOM    220  O   ILE A  13       9.356 -16.211  -5.307  1.00  0.00           O  
ATOM    221  CB  ILE A  13       7.043 -14.646  -3.555  1.00  0.00           C  
ATOM    222  CG1 ILE A  13       6.614 -14.473  -5.021  1.00  0.00           C  
ATOM    223  CG2 ILE A  13       6.764 -13.408  -2.719  1.00  0.00           C  
ATOM    224  CD1 ILE A  13       5.132 -14.335  -5.260  1.00  0.00           C  
ATOM    225  H   ILE A  13       9.372 -13.778  -4.725  1.00  0.00           H  
ATOM    226  HA  ILE A  13       8.632 -15.359  -2.318  1.00  0.00           H  
ATOM    227  HB  ILE A  13       6.412 -15.466  -3.182  1.00  0.00           H  
ATOM    228 2HG1 ILE A  13       7.115 -13.582  -5.426  1.00  0.00           H  
ATOM    229 3HG1 ILE A  13       6.979 -15.337  -5.595  1.00  0.00           H  
ATOM    230 1HG2 ILE A  13       5.717 -13.099  -2.858  1.00  0.00           H  
ATOM    231 2HG2 ILE A  13       6.940 -13.635  -1.657  1.00  0.00           H  
ATOM    232 3HG2 ILE A  13       7.431 -12.593  -3.035  1.00  0.00           H  
ATOM    233 1HD1 ILE A  13       4.944 -14.217  -6.338  1.00  0.00           H  
ATOM    234 2HD1 ILE A  13       4.617 -15.235  -4.894  1.00  0.00           H  
ATOM    235 3HD1 ILE A  13       4.754 -13.452  -4.723  1.00  0.00           H  
ATOM    236  N   LYS A  14       8.431 -17.483  -3.715  1.00  0.00           N  
ATOM    237  CA  LYS A  14       8.450 -18.739  -4.458  1.00  0.00           C  
ATOM    238  C   LYS A  14       6.998 -19.245  -4.489  1.00  0.00           C  
ATOM    239  O   LYS A  14       6.362 -19.439  -3.458  1.00  0.00           O  
ATOM    240  CB  LYS A  14       9.355 -19.816  -3.890  1.00  0.00           C  
ATOM    241  CG  LYS A  14       9.592 -20.946  -4.876  1.00  0.00           C  
ATOM    242  CD  LYS A  14      10.933 -21.673  -4.789  1.00  0.00           C  
ATOM    243  CE  LYS A  14      10.915 -23.063  -5.393  1.00  0.00           C  
ATOM    244  NZ  LYS A  14      11.810 -24.037  -4.707  1.00  0.00           N  
ATOM    245  H   LYS A  14       8.087 -17.583  -2.781  1.00  0.00           H  
ATOM    246  HA  LYS A  14       8.866 -18.534  -5.455  1.00  0.00           H  
ATOM    247  HB2 LYS A  14      10.320 -19.370  -3.607  1.00  0.00           H  
ATOM    248  HB3 LYS A  14       8.907 -20.222  -2.971  1.00  0.00           H  
ATOM    249  HG2 LYS A  14       8.792 -21.689  -4.745  1.00  0.00           H  
ATOM    250  HG3 LYS A  14       9.490 -20.539  -5.893  1.00  0.00           H  
ATOM    251  HD2 LYS A  14      11.699 -21.072  -5.299  1.00  0.00           H  
ATOM    252  HD3 LYS A  14      11.232 -21.746  -3.733  1.00  0.00           H  
ATOM    253  HE2 LYS A  14       9.886 -23.448  -5.368  1.00  0.00           H  
ATOM    254  HE3 LYS A  14      11.209 -22.995  -6.451  1.00  0.00           H  
ATOM    255  HZ1 LYS A  14      11.744 -24.925  -5.159  1.00  0.00           H  
ATOM    256  HZ2 LYS A  14      12.754 -23.710  -4.750  1.00  0.00           H  
ATOM    257  HZ3 LYS A  14      11.533 -24.128  -3.751  1.00  0.00           H  
ATOM    258  N   ILE A  15       6.522 -19.460  -5.697  1.00  0.00           N  
ATOM    259  CA  ILE A  15       5.161 -19.940  -5.942  1.00  0.00           C  
ATOM    260  C   ILE A  15       5.136 -20.824  -7.167  1.00  0.00           C  
ATOM    261  O   ILE A  15       5.714 -20.455  -8.174  1.00  0.00           O  
ATOM    262  CB  ILE A  15       4.193 -18.765  -6.134  1.00  0.00           C  
ATOM    263  CG1 ILE A  15       2.767 -19.272  -6.358  1.00  0.00           C  
ATOM    264  CG2 ILE A  15       4.640 -17.803  -7.218  1.00  0.00           C  
ATOM    265  CD1 ILE A  15       1.707 -18.197  -6.398  1.00  0.00           C  
ATOM    266  H   ILE A  15       7.054 -19.312  -6.531  1.00  0.00           H  
ATOM    267  HA  ILE A  15       4.839 -20.520  -5.065  1.00  0.00           H  
ATOM    268  HB  ILE A  15       4.202 -18.179  -5.203  1.00  0.00           H  
ATOM    269 2HG1 ILE A  15       2.737 -19.831  -7.304  1.00  0.00           H  
ATOM    270 3HG1 ILE A  15       2.517 -19.983  -5.556  1.00  0.00           H  
ATOM    271 1HG2 ILE A  15       3.909 -16.986  -7.307  1.00  0.00           H  
ATOM    272 2HG2 ILE A  15       5.624 -17.386  -6.956  1.00  0.00           H  
ATOM    273 3HG2 ILE A  15       4.712 -18.337  -8.177  1.00  0.00           H  
ATOM    274 1HD1 ILE A  15       0.722 -18.658  -6.562  1.00  0.00           H  
ATOM    275 2HD1 ILE A  15       1.701 -17.650  -5.443  1.00  0.00           H  
ATOM    276 3HD1 ILE A  15       1.925 -17.498  -7.219  1.00  0.00           H  
ATOM    277  N   GLY A  16       4.491 -21.984  -7.085  1.00  0.00           N  
ATOM    278  CA  GLY A  16       4.385 -22.871  -8.217  1.00  0.00           C  
ATOM    279  C   GLY A  16       5.752 -23.248  -8.765  1.00  0.00           C  
ATOM    280  O   GLY A  16       5.900 -23.477  -9.967  1.00  0.00           O  
ATOM    281  H   GLY A  16       4.043 -22.316  -6.255  1.00  0.00           H  
ATOM    282  HA2 GLY A  16       3.844 -23.782  -7.921  1.00  0.00           H  
ATOM    283  HA3 GLY A  16       3.792 -22.389  -9.008  1.00  0.00           H  
ATOM    284  N   GLY A  17       6.805 -23.335  -7.948  1.00  0.00           N  
ATOM    285  CA  GLY A  17       8.109 -23.668  -8.396  1.00  0.00           C  
ATOM    286  C   GLY A  17       8.886 -22.539  -9.016  1.00  0.00           C  
ATOM    287  O   GLY A  17       9.994 -22.776  -9.516  1.00  0.00           O  
ATOM    288  H   GLY A  17       6.748 -23.171  -6.963  1.00  0.00           H  
ATOM    289  HA2 GLY A  17       8.682 -24.058  -7.542  1.00  0.00           H  
ATOM    290  HA3 GLY A  17       8.029 -24.483  -9.130  1.00  0.00           H  
ATOM    291  N   GLN A  18       8.320 -21.357  -9.022  1.00  0.00           N  
ATOM    292  CA  GLN A  18       8.858 -20.193  -9.688  1.00  0.00           C  
ATOM    293  C   GLN A  18       9.243 -19.109  -8.686  1.00  0.00           C  
ATOM    294  O   GLN A  18       8.561 -18.957  -7.705  1.00  0.00           O  
ATOM    295  CB  GLN A  18       7.865 -19.566 -10.683  1.00  0.00           C  
ATOM    296  CG  GLN A  18       7.570 -20.538 -11.840  1.00  0.00           C  
ATOM    297  CD  GLN A  18       6.443 -20.077 -12.741  1.00  0.00           C  
ATOM    298  OE1 GLN A  18       5.517 -20.831 -13.000  1.00  0.00           O  
ATOM    299  NE2 GLN A  18       6.506 -18.832 -13.192  1.00  0.00           N  
ATOM    300  H   GLN A  18       7.455 -21.175  -8.554  1.00  0.00           H  
ATOM    301  HA  GLN A  18       9.743 -20.553 -10.234  1.00  0.00           H  
ATOM    302  HB2 GLN A  18       6.929 -19.310 -10.164  1.00  0.00           H  
ATOM    303  HB3 GLN A  18       8.279 -18.628 -11.082  1.00  0.00           H  
ATOM    304  HG2 GLN A  18       8.481 -20.667 -12.442  1.00  0.00           H  
ATOM    305  HG3 GLN A  18       7.316 -21.524 -11.425  1.00  0.00           H  
ATOM    306 1HE2 GLN A  18       5.775 -18.472 -13.771  1.00  0.00           H  
ATOM    307 2HE2 GLN A  18       7.285 -18.252 -12.953  1.00  0.00           H  
ATOM    308  N   LEU A  19      10.302 -18.384  -8.958  1.00  0.00           N  
ATOM    309  CA  LEU A  19      10.632 -17.180  -8.208  1.00  0.00           C  
ATOM    310  C   LEU A  19      10.048 -15.960  -8.879  1.00  0.00           C  
ATOM    311  O   LEU A  19      10.138 -15.811 -10.098  1.00  0.00           O  
ATOM    312  CB  LEU A  19      12.137 -17.025  -8.097  1.00  0.00           C  
ATOM    313  CG  LEU A  19      12.857 -18.101  -7.293  1.00  0.00           C  
ATOM    314  CD1 LEU A  19      14.366 -17.826  -7.343  1.00  0.00           C  
ATOM    315  CD2 LEU A  19      12.452 -18.138  -5.843  1.00  0.00           C  
ATOM    316  H   LEU A  19      10.951 -18.602  -9.687  1.00  0.00           H  
ATOM    317  HA  LEU A  19      10.200 -17.275  -7.202  1.00  0.00           H  
ATOM    318  HB2 LEU A  19      12.562 -17.007  -9.111  1.00  0.00           H  
ATOM    319  HB3 LEU A  19      12.353 -16.048  -7.640  1.00  0.00           H  
ATOM    320  HG  LEU A  19      12.585 -19.066  -7.745  1.00  0.00           H  
ATOM    321 1HD1 LEU A  19      14.899 -18.597  -6.766  1.00  0.00           H  
ATOM    322 2HD1 LEU A  19      14.708 -17.849  -8.388  1.00  0.00           H  
ATOM    323 3HD1 LEU A  19      14.574 -16.837  -6.911  1.00  0.00           H  
ATOM    324 1HD2 LEU A  19      13.009 -18.934  -5.327  1.00  0.00           H  
ATOM    325 2HD2 LEU A  19      12.679 -17.170  -5.374  1.00  0.00           H  
ATOM    326 3HD2 LEU A  19      11.373 -18.338  -5.768  1.00  0.00           H  
ATOM    327  N   LYS A  20       9.445 -15.092  -8.096  1.00  0.00           N  
ATOM    328  CA  LYS A  20       8.898 -13.842  -8.559  1.00  0.00           C  
ATOM    329  C   LYS A  20       9.183 -12.730  -7.540  1.00  0.00           C  
ATOM    330  O   LYS A  20       9.403 -13.006  -6.377  1.00  0.00           O  
ATOM    331  CB  LYS A  20       7.362 -13.931  -8.770  1.00  0.00           C  
ATOM    332  CG  LYS A  20       6.974 -14.844  -9.903  1.00  0.00           C  
ATOM    333  CD  LYS A  20       5.504 -14.969 -10.161  1.00  0.00           C  
ATOM    334  CE  LYS A  20       5.152 -15.693 -11.458  1.00  0.00           C  
ATOM    335  NZ  LYS A  20       5.763 -15.120 -12.670  1.00  0.00           N  
ATOM    336  H   LYS A  20       9.322 -15.240  -7.115  1.00  0.00           H  
ATOM    337  HA  LYS A  20       9.378 -13.616  -9.522  1.00  0.00           H  
ATOM    338  HB2 LYS A  20       6.890 -14.287  -7.842  1.00  0.00           H  
ATOM    339  HB3 LYS A  20       6.965 -12.924  -8.967  1.00  0.00           H  
ATOM    340  HG2 LYS A  20       7.460 -14.484 -10.822  1.00  0.00           H  
ATOM    341  HG3 LYS A  20       7.378 -15.847  -9.696  1.00  0.00           H  
ATOM    342  HD2 LYS A  20       5.040 -15.504  -9.319  1.00  0.00           H  
ATOM    343  HD3 LYS A  20       5.061 -13.963 -10.185  1.00  0.00           H  
ATOM    344  HE2 LYS A  20       5.461 -16.745 -11.371  1.00  0.00           H  
ATOM    345  HE3 LYS A  20       4.058 -15.689 -11.579  1.00  0.00           H  
ATOM    346  HZ1 LYS A  20       5.281 -15.458 -13.479  1.00  0.00           H  
ATOM    347  HZ2 LYS A  20       5.699 -14.123 -12.636  1.00  0.00           H  
ATOM    348  HZ3 LYS A  20       6.725 -15.390 -12.719  1.00  0.00           H  
ATOM    349  N   GLU A  21       9.156 -11.496  -7.999  1.00  0.00           N  
ATOM    350  CA  GLU A  21       9.191 -10.302  -7.167  1.00  0.00           C  
ATOM    351  C   GLU A  21       7.755  -9.881  -6.872  1.00  0.00           C  
ATOM    352  O   GLU A  21       6.966  -9.824  -7.813  1.00  0.00           O  
ATOM    353  CB  GLU A  21       9.943  -9.164  -7.847  1.00  0.00           C  
ATOM    354  CG  GLU A  21       9.997  -7.849  -7.104  1.00  0.00           C  
ATOM    355  CD  GLU A  21      10.829  -6.760  -7.745  1.00  0.00           C  
ATOM    356  OE1 GLU A  21      10.292  -6.055  -8.642  1.00  0.00           O  
ATOM    357  OE2 GLU A  21      11.999  -6.568  -7.348  1.00  0.00           O  
ATOM    358  H   GLU A  21       9.109 -11.289  -8.976  1.00  0.00           H  
ATOM    359  HA  GLU A  21       9.726 -10.531  -6.234  1.00  0.00           H  
ATOM    360  HB2 GLU A  21      10.976  -9.496  -8.032  1.00  0.00           H  
ATOM    361  HB3 GLU A  21       9.482  -8.986  -8.829  1.00  0.00           H  
ATOM    362  HG2 GLU A  21       8.968  -7.476  -6.986  1.00  0.00           H  
ATOM    363  HG3 GLU A  21      10.388  -8.037  -6.093  1.00  0.00           H  
ATOM    364  N   ALA A  22       7.435  -9.592  -5.608  1.00  0.00           N  
ATOM    365  CA  ALA A  22       6.081  -9.170  -5.260  1.00  0.00           C  
ATOM    366  C   ALA A  22       6.086  -8.085  -4.202  1.00  0.00           C  
ATOM    367  O   ALA A  22       7.019  -7.937  -3.402  1.00  0.00           O  
ATOM    368  CB  ALA A  22       5.308 -10.388  -4.790  1.00  0.00           C  
ATOM    369  H   ALA A  22       8.071  -9.640  -4.838  1.00  0.00           H  
ATOM    370  HA  ALA A  22       5.596  -8.736  -6.146  1.00  0.00           H  
ATOM    371  HB1 ALA A  22       4.283 -10.092  -4.521  1.00  0.00           H  
ATOM    372  HB2 ALA A  22       5.274 -11.135  -5.596  1.00  0.00           H  
ATOM    373  HB3 ALA A  22       5.806 -10.822  -3.910  1.00  0.00           H  
ATOM    374  N   LEU A  23       4.980  -7.321  -4.180  1.00  0.00           N  
ATOM    375  CA  LEU A  23       4.798  -6.175  -3.325  1.00  0.00           C  
ATOM    376  C   LEU A  23       4.039  -6.548  -2.057  1.00  0.00           C  
ATOM    377  O   LEU A  23       2.950  -7.117  -2.178  1.00  0.00           O  
ATOM    378  CB  LEU A  23       4.007  -5.156  -4.141  1.00  0.00           C  
ATOM    379  CG  LEU A  23       3.680  -3.811  -3.549  1.00  0.00           C  
ATOM    380  CD1 LEU A  23       4.961  -3.026  -3.324  1.00  0.00           C  
ATOM    381  CD2 LEU A  23       2.785  -3.021  -4.485  1.00  0.00           C  
ATOM    382  H   LEU A  23       4.192  -7.500  -4.768  1.00  0.00           H  
ATOM    383  HA  LEU A  23       5.768  -5.769  -3.002  1.00  0.00           H  
ATOM    384  HB2 LEU A  23       4.566  -4.976  -5.072  1.00  0.00           H  
ATOM    385  HB3 LEU A  23       3.055  -5.630  -4.424  1.00  0.00           H  
ATOM    386  HG  LEU A  23       3.158  -3.971  -2.594  1.00  0.00           H  
ATOM    387 1HD1 LEU A  23       4.719  -2.044  -2.891  1.00  0.00           H  
ATOM    388 2HD1 LEU A  23       5.613  -3.579  -2.633  1.00  0.00           H  
ATOM    389 3HD1 LEU A  23       5.479  -2.885  -4.284  1.00  0.00           H  
ATOM    390 1HD2 LEU A  23       2.556  -2.043  -4.037  1.00  0.00           H  
ATOM    391 2HD2 LEU A  23       3.299  -2.872  -5.447  1.00  0.00           H  
ATOM    392 3HD2 LEU A  23       1.849  -3.574  -4.653  1.00  0.00           H  
ATOM    393  N   LEU A  24       4.587  -6.226  -0.889  1.00  0.00           N  
ATOM    394  CA  LEU A  24       3.877  -6.443   0.373  1.00  0.00           C  
ATOM    395  C   LEU A  24       2.862  -5.324   0.569  1.00  0.00           C  
ATOM    396  O   LEU A  24       3.248  -4.168   0.749  1.00  0.00           O  
ATOM    397  CB  LEU A  24       4.841  -6.507   1.548  1.00  0.00           C  
ATOM    398  CG  LEU A  24       5.971  -7.558   1.460  1.00  0.00           C  
ATOM    399  CD1 LEU A  24       6.874  -7.411   2.677  1.00  0.00           C  
ATOM    400  CD2 LEU A  24       5.412  -8.965   1.292  1.00  0.00           C  
ATOM    401  H   LEU A  24       5.497  -5.824  -0.789  1.00  0.00           H  
ATOM    402  HA  LEU A  24       3.355  -7.411   0.327  1.00  0.00           H  
ATOM    403  HB2 LEU A  24       5.302  -5.515   1.668  1.00  0.00           H  
ATOM    404  HB3 LEU A  24       4.258  -6.703   2.460  1.00  0.00           H  
ATOM    405  HG  LEU A  24       6.580  -7.380   0.561  1.00  0.00           H  
ATOM    406 1HD1 LEU A  24       7.683  -8.155   2.626  1.00  0.00           H  
ATOM    407 2HD1 LEU A  24       7.306  -6.399   2.695  1.00  0.00           H  
ATOM    408 3HD1 LEU A  24       6.285  -7.573   3.593  1.00  0.00           H  
ATOM    409 1HD2 LEU A  24       6.241  -9.685   1.232  1.00  0.00           H  
ATOM    410 2HD2 LEU A  24       4.773  -9.212   2.152  1.00  0.00           H  
ATOM    411 3HD2 LEU A  24       4.816  -9.016   0.368  1.00  0.00           H  
ATOM    412  N   ASH A  25       1.577  -5.643   0.413  1.00  0.00           N  
ATOM    413  CA  ASH A  25       0.531  -4.634   0.183  1.00  0.00           C  
ATOM    414  C   ASH A  25      -0.575  -4.703   1.203  1.00  0.00           C  
ATOM    415  O   ASH A  25      -1.535  -5.442   1.056  1.00  0.00           O  
ATOM    416  CB  ASH A  25      -0.054  -4.819  -1.228  1.00  0.00           C  
ATOM    417  CG  ASH A  25      -0.936  -3.669  -1.642  1.00  0.00           C  
ATOM    418  OD1 ASH A  25      -1.190  -2.827  -0.759  1.00  0.00           O  
ATOM    419  OD2 ASH A  25      -1.245  -3.604  -2.844  1.00  0.00           O  
ATOM    420  H   ASH A  25       1.235  -6.582   0.441  1.00  0.00           H  
ATOM    421  HA  ASH A  25       1.001  -3.644   0.280  1.00  0.00           H  
ATOM    422  HB2 ASH A  25       0.769  -4.924  -1.952  1.00  0.00           H  
ATOM    423  HB3 ASH A  25      -0.634  -5.753  -1.262  1.00  0.00           H  
ATOM    424  HD2 ASH A  25      -1.801  -2.709  -3.161  1.00  0.00           H  
ATOM    425  N   THR A  26      -0.468  -3.852   2.235  1.00  0.00           N  
ATOM    426  CA  THR A  26      -1.458  -3.876   3.289  1.00  0.00           C  
ATOM    427  C   THR A  26      -2.846  -3.408   2.828  1.00  0.00           C  
ATOM    428  O   THR A  26      -3.814  -3.717   3.525  1.00  0.00           O  
ATOM    429  CB  THR A  26      -1.000  -3.027   4.491  1.00  0.00           C  
ATOM    430  OG1 THR A  26      -0.802  -1.653   4.114  1.00  0.00           O  
ATOM    431  CG2 THR A  26       0.305  -3.564   5.067  1.00  0.00           C  
ATOM    432  H   THR A  26       0.262  -3.177   2.347  1.00  0.00           H  
ATOM    433  HA  THR A  26      -1.551  -4.930   3.590  1.00  0.00           H  
ATOM    434  HB  THR A  26      -1.795  -3.087   5.250  1.00  0.00           H  
ATOM    435  HG1 THR A  26      -1.500  -1.083   4.549  1.00  0.00           H  
ATOM    436 1HG2 THR A  26       0.612  -2.943   5.922  1.00  0.00           H  
ATOM    437 2HG2 THR A  26       0.160  -4.602   5.401  1.00  0.00           H  
ATOM    438 3HG2 THR A  26       1.087  -3.533   4.295  1.00  0.00           H  
ATOM    439  N   GLY A  27      -2.916  -2.669   1.725  1.00  0.00           N  
ATOM    440  CA  GLY A  27      -4.176  -2.234   1.205  1.00  0.00           C  
ATOM    441  C   GLY A  27      -4.893  -3.264   0.404  1.00  0.00           C  
ATOM    442  O   GLY A  27      -6.080  -3.043   0.099  1.00  0.00           O  
ATOM    443  H   GLY A  27      -2.121  -2.373   1.195  1.00  0.00           H  
ATOM    444  HA2 GLY A  27      -4.818  -1.925   2.043  1.00  0.00           H  
ATOM    445  HA3 GLY A  27      -4.014  -1.345   0.578  1.00  0.00           H  
ATOM    446  N   ALA A  28      -4.253  -4.359   0.046  1.00  0.00           N  
ATOM    447  CA  ALA A  28      -4.822  -5.416  -0.788  1.00  0.00           C  
ATOM    448  C   ALA A  28      -5.469  -6.469   0.073  1.00  0.00           C  
ATOM    449  O   ALA A  28      -4.814  -7.067   0.918  1.00  0.00           O  
ATOM    450  CB  ALA A  28      -3.729  -6.002  -1.667  1.00  0.00           C  
ATOM    451  H   ALA A  28      -3.313  -4.546   0.328  1.00  0.00           H  
ATOM    452  HA  ALA A  28      -5.604  -4.999  -1.440  1.00  0.00           H  
ATOM    453  HB1 ALA A  28      -4.152  -6.799  -2.297  1.00  0.00           H  
ATOM    454  HB2 ALA A  28      -3.309  -5.212  -2.307  1.00  0.00           H  
ATOM    455  HB3 ALA A  28      -2.933  -6.420  -1.033  1.00  0.00           H  
ATOM    456  N   ASP A  29      -6.769  -6.745  -0.159  1.00  0.00           N  
ATOM    457  CA  ASP A  29      -7.435  -7.800   0.600  1.00  0.00           C  
ATOM    458  C   ASP A  29      -6.897  -9.174   0.195  1.00  0.00           C  
ATOM    459  O   ASP A  29      -6.828 -10.102   0.998  1.00  0.00           O  
ATOM    460  CB  ASP A  29      -8.927  -7.779   0.352  1.00  0.00           C  
ATOM    461  CG  ASP A  29      -9.656  -6.560   0.882  1.00  0.00           C  
ATOM    462  OD1 ASP A  29      -9.142  -5.851   1.770  1.00  0.00           O  
ATOM    463  OD2 ASP A  29     -10.766  -6.351   0.374  1.00  0.00           O  
ATOM    464  H   ASP A  29      -7.343  -6.274  -0.829  1.00  0.00           H  
ATOM    465  HA  ASP A  29      -7.233  -7.619   1.665  1.00  0.00           H  
ATOM    466  HB2 ASP A  29      -9.103  -7.847  -0.732  1.00  0.00           H  
ATOM    467  HB3 ASP A  29      -9.370  -8.676   0.808  1.00  0.00           H  
ATOM    468  N   ASP A  30      -6.540  -9.315  -1.067  1.00  0.00           N  
ATOM    469  CA  ASP A  30      -6.211 -10.536  -1.758  1.00  0.00           C  
ATOM    470  C   ASP A  30      -4.803 -10.492  -2.343  1.00  0.00           C  
ATOM    471  O   ASP A  30      -4.227  -9.428  -2.562  1.00  0.00           O  
ATOM    472  CB  ASP A  30      -7.190 -10.770  -2.911  1.00  0.00           C  
ATOM    473  CG  ASP A  30      -8.644 -10.743  -2.525  1.00  0.00           C  
ATOM    474  OD1 ASP A  30      -8.983 -11.289  -1.464  1.00  0.00           O  
ATOM    475  OD2 ASP A  30      -9.429 -10.171  -3.297  1.00  0.00           O  
ATOM    476  H   ASP A  30      -6.469  -8.521  -1.671  1.00  0.00           H  
ATOM    477  HA  ASP A  30      -6.272 -11.347  -1.018  1.00  0.00           H  
ATOM    478  HB2 ASP A  30      -7.016 -10.004  -3.680  1.00  0.00           H  
ATOM    479  HB3 ASP A  30      -6.966 -11.744  -3.371  1.00  0.00           H  
ATOM    480  N   THR A  31      -4.269 -11.638  -2.618  1.00  0.00           N  
ATOM    481  CA  THR A  31      -2.966 -11.858  -3.288  1.00  0.00           C  
ATOM    482  C   THR A  31      -3.219 -12.106  -4.746  1.00  0.00           C  
ATOM    483  O   THR A  31      -4.038 -12.974  -5.109  1.00  0.00           O  
ATOM    484  CB  THR A  31      -2.281 -13.068  -2.610  1.00  0.00           C  
ATOM    485  OG1 THR A  31      -1.967 -12.671  -1.269  1.00  0.00           O  
ATOM    486  CG2 THR A  31      -1.029 -13.487  -3.336  1.00  0.00           C  
ATOM    487  H   THR A  31      -4.725 -12.497  -2.385  1.00  0.00           H  
ATOM    488  HA  THR A  31      -2.303 -10.984  -3.198  1.00  0.00           H  
ATOM    489  HB  THR A  31      -2.956 -13.936  -2.628  1.00  0.00           H  
ATOM    490  HG1 THR A  31      -2.805 -12.643  -0.723  1.00  0.00           H  
ATOM    491 1HG2 THR A  31      -0.576 -14.347  -2.821  1.00  0.00           H  
ATOM    492 2HG2 THR A  31      -1.281 -13.769  -4.369  1.00  0.00           H  
ATOM    493 3HG2 THR A  31      -0.314 -12.650  -3.348  1.00  0.00           H  
ATOM    494  N   VAL A  32      -2.535 -11.352  -5.594  1.00  0.00           N  
ATOM    495  CA  VAL A  32      -2.772 -11.349  -7.032  1.00  0.00           C  
ATOM    496  C   VAL A  32      -1.434 -11.441  -7.762  1.00  0.00           C  
ATOM    497  O   VAL A  32      -0.571 -10.612  -7.555  1.00  0.00           O  
ATOM    498  CB  VAL A  32      -3.543 -10.084  -7.502  1.00  0.00           C  
ATOM    499  CG1 VAL A  32      -4.006 -10.358  -8.934  1.00  0.00           C  
ATOM    500  CG2 VAL A  32      -4.630  -9.669  -6.555  1.00  0.00           C  
ATOM    501  H   VAL A  32      -1.806 -10.731  -5.307  1.00  0.00           H  
ATOM    502  HA  VAL A  32      -3.401 -12.220  -7.271  1.00  0.00           H  
ATOM    503  HB  VAL A  32      -2.888  -9.200  -7.499  1.00  0.00           H  
ATOM    504 1HG1 VAL A  32      -4.560  -9.487  -9.313  1.00  0.00           H  
ATOM    505 2HG1 VAL A  32      -3.131 -10.543  -9.574  1.00  0.00           H  
ATOM    506 3HG1 VAL A  32      -4.661 -11.243  -8.945  1.00  0.00           H  
ATOM    507 1HG2 VAL A  32      -5.134  -8.772  -6.945  1.00  0.00           H  
ATOM    508 2HG2 VAL A  32      -5.361 -10.484  -6.453  1.00  0.00           H  
ATOM    509 3HG2 VAL A  32      -4.194  -9.444  -5.570  1.00  0.00           H  
ATOM    510  N   ILE A  33      -1.263 -12.468  -8.584  1.00  0.00           N  
ATOM    511  CA  ILE A  33      -0.058 -12.802  -9.311  1.00  0.00           C  
ATOM    512  C   ILE A  33      -0.333 -12.719 -10.802  1.00  0.00           C  
ATOM    513  O   ILE A  33      -1.403 -13.088 -11.275  1.00  0.00           O  
ATOM    514  CB  ILE A  33       0.496 -14.173  -8.881  1.00  0.00           C  
ATOM    515  CG1 ILE A  33       0.651 -14.298  -7.354  1.00  0.00           C  
ATOM    516  CG2 ILE A  33       1.785 -14.536  -9.568  1.00  0.00           C  
ATOM    517  CD1 ILE A  33       1.628 -13.328  -6.749  1.00  0.00           C  
ATOM    518  H   ILE A  33      -2.001 -13.118  -8.765  1.00  0.00           H  
ATOM    519  HA  ILE A  33       0.730 -12.073  -9.071  1.00  0.00           H  
ATOM    520  HB  ILE A  33      -0.266 -14.896  -9.206  1.00  0.00           H  
ATOM    521 2HG1 ILE A  33      -0.333 -14.151  -6.884  1.00  0.00           H  
ATOM    522 3HG1 ILE A  33       0.972 -15.322  -7.112  1.00  0.00           H  
ATOM    523 1HG2 ILE A  33       2.123 -15.522  -9.216  1.00  0.00           H  
ATOM    524 2HG2 ILE A  33       1.624 -14.570 -10.656  1.00  0.00           H  
ATOM    525 3HG2 ILE A  33       2.550 -13.782  -9.334  1.00  0.00           H  
ATOM    526 1HD1 ILE A  33       1.677 -13.486  -5.661  1.00  0.00           H  
ATOM    527 2HD1 ILE A  33       2.625 -13.489  -7.187  1.00  0.00           H  
ATOM    528 3HD1 ILE A  33       1.299 -12.299  -6.954  1.00  0.00           H  
ATOM    529  N   GLU A  34       0.683 -12.259 -11.555  1.00  0.00           N  
ATOM    530  CA  GLU A  34       0.674 -12.258 -12.992  1.00  0.00           C  
ATOM    531  C   GLU A  34       0.509 -13.676 -13.547  1.00  0.00           C  
ATOM    532  O   GLU A  34       0.688 -14.660 -12.830  1.00  0.00           O  
ATOM    533  CB  GLU A  34       1.992 -11.672 -13.519  1.00  0.00           C  
ATOM    534  CG  GLU A  34       3.196 -12.532 -13.214  1.00  0.00           C  
ATOM    535  CD  GLU A  34       4.505 -11.774 -13.176  1.00  0.00           C  
ATOM    536  OE1 GLU A  34       4.562 -10.617 -13.677  1.00  0.00           O  
ATOM    537  OE2 GLU A  34       5.499 -12.358 -12.641  1.00  0.00           O  
ATOM    538  H   GLU A  34       1.522 -11.883 -11.163  1.00  0.00           H  
ATOM    539  HA  GLU A  34      -0.178 -11.646 -13.323  1.00  0.00           H  
ATOM    540  HB2 GLU A  34       1.915 -11.536 -14.608  1.00  0.00           H  
ATOM    541  HB3 GLU A  34       2.143 -10.674 -13.079  1.00  0.00           H  
ATOM    542  HG2 GLU A  34       3.043 -13.027 -12.243  1.00  0.00           H  
ATOM    543  HG3 GLU A  34       3.266 -13.327 -13.972  1.00  0.00           H  
ATOM    544  N   GLU A  35       0.158 -13.771 -14.829  1.00  0.00           N  
ATOM    545  CA  GLU A  35      -0.219 -15.023 -15.431  1.00  0.00           C  
ATOM    546  C   GLU A  35       0.859 -16.086 -15.204  1.00  0.00           C  
ATOM    547  O   GLU A  35       2.025 -15.874 -15.507  1.00  0.00           O  
ATOM    548  CB  GLU A  35      -0.517 -14.851 -16.927  1.00  0.00           C  
ATOM    549  CG  GLU A  35      -1.880 -14.233 -17.147  1.00  0.00           C  
ATOM    550  CD  GLU A  35      -3.073 -15.084 -16.776  1.00  0.00           C  
ATOM    551  OE1 GLU A  35      -2.950 -16.290 -16.448  1.00  0.00           O  
ATOM    552  OE2 GLU A  35      -4.182 -14.459 -16.812  1.00  0.00           O  
ATOM    553  H   GLU A  35       0.131 -12.992 -15.456  1.00  0.00           H  
ATOM    554  HA  GLU A  35      -1.143 -15.366 -14.943  1.00  0.00           H  
ATOM    555  HB2 GLU A  35       0.255 -14.218 -17.387  1.00  0.00           H  
ATOM    556  HB3 GLU A  35      -0.470 -15.830 -17.428  1.00  0.00           H  
ATOM    557  HG2 GLU A  35      -1.932 -13.298 -16.570  1.00  0.00           H  
ATOM    558  HG3 GLU A  35      -1.968 -13.961 -18.210  1.00  0.00           H  
ATOM    559  N   MET A  36       0.393 -17.226 -14.695  1.00  0.00           N  
ATOM    560  CA  MET A  36       1.205 -18.402 -14.432  1.00  0.00           C  
ATOM    561  C   MET A  36       0.263 -19.583 -14.279  1.00  0.00           C  
ATOM    562  O   MET A  36      -0.920 -19.401 -14.010  1.00  0.00           O  
ATOM    563  CB  MET A  36       2.071 -18.181 -13.184  1.00  0.00           C  
ATOM    564  CG  MET A  36       1.291 -18.185 -11.881  1.00  0.00           C  
ATOM    565  SD  MET A  36       2.324 -18.128 -10.420  1.00  0.00           S  
ATOM    566  CE  MET A  36       3.116 -19.753 -10.467  1.00  0.00           C  
ATOM    567  H   MET A  36      -0.569 -17.352 -14.454  1.00  0.00           H  
ATOM    568  HA  MET A  36       1.900 -18.601 -15.261  1.00  0.00           H  
ATOM    569  HB2 MET A  36       2.840 -18.966 -13.141  1.00  0.00           H  
ATOM    570  HB3 MET A  36       2.597 -17.220 -13.282  1.00  0.00           H  
ATOM    571  HG2 MET A  36       0.609 -17.322 -11.870  1.00  0.00           H  
ATOM    572  HG3 MET A  36       0.666 -19.088 -11.841  1.00  0.00           H  
ATOM    573  HE1 MET A  36       2.923 -20.283  -9.523  1.00  0.00           H  
ATOM    574  HE2 MET A  36       2.708 -20.336 -11.305  1.00  0.00           H  
ATOM    575  HE3 MET A  36       4.201 -19.628 -10.601  1.00  0.00           H  
ATOM    576  N   SER A  37       0.795 -20.789 -14.406  1.00  0.00           N  
ATOM    577  CA  SER A  37       0.056 -21.996 -14.097  1.00  0.00           C  
ATOM    578  C   SER A  37       0.092 -22.332 -12.626  1.00  0.00           C  
ATOM    579  O   SER A  37       1.130 -22.203 -11.984  1.00  0.00           O  
ATOM    580  CB  SER A  37       0.713 -23.152 -14.871  1.00  0.00           C  
ATOM    581  OG  SER A  37       0.473 -22.898 -16.223  1.00  0.00           O  
ATOM    582  H   SER A  37       1.731 -20.951 -14.719  1.00  0.00           H  
ATOM    583  HA  SER A  37      -0.996 -21.843 -14.380  1.00  0.00           H  
ATOM    584  HB2 SER A  37       1.793 -23.200 -14.666  1.00  0.00           H  
ATOM    585  HB3 SER A  37       0.285 -24.120 -14.571  1.00  0.00           H  
ATOM    586  HG  SER A  37      -0.329 -23.415 -16.523  1.00  0.00           H  
ATOM    587  N   LEU A  38      -1.034 -22.779 -12.080  1.00  0.00           N  
ATOM    588  CA  LEU A  38      -1.139 -23.317 -10.734  1.00  0.00           C  
ATOM    589  C   LEU A  38      -1.976 -24.584 -10.778  1.00  0.00           C  
ATOM    590  O   LEU A  38      -2.819 -24.713 -11.663  1.00  0.00           O  
ATOM    591  CB  LEU A  38      -1.785 -22.311  -9.781  1.00  0.00           C  
ATOM    592  CG  LEU A  38      -0.917 -21.119  -9.399  1.00  0.00           C  
ATOM    593  CD1 LEU A  38      -1.644 -20.132  -8.489  1.00  0.00           C  
ATOM    594  CD2 LEU A  38       0.356 -21.541  -8.664  1.00  0.00           C  
ATOM    595  H   LEU A  38      -1.906 -22.777 -12.569  1.00  0.00           H  
ATOM    596  HA  LEU A  38      -0.126 -23.534 -10.361  1.00  0.00           H  
ATOM    597  HB2 LEU A  38      -2.709 -21.936 -10.243  1.00  0.00           H  
ATOM    598  HB3 LEU A  38      -2.076 -22.840  -8.861  1.00  0.00           H  
ATOM    599  HG  LEU A  38      -0.668 -20.641 -10.358  1.00  0.00           H  
ATOM    600 1HD1 LEU A  38      -0.974 -19.294  -8.245  1.00  0.00           H  
ATOM    601 2HD1 LEU A  38      -2.537 -19.748  -9.003  1.00  0.00           H  
ATOM    602 3HD1 LEU A  38      -1.945 -20.640  -7.561  1.00  0.00           H  
ATOM    603 1HD2 LEU A  38       0.947 -20.649  -8.411  1.00  0.00           H  
ATOM    604 2HD2 LEU A  38       0.088 -22.076  -7.742  1.00  0.00           H  
ATOM    605 3HD2 LEU A  38       0.952 -22.203  -9.311  1.00  0.00           H  
ATOM    606  N   PRO A  39      -1.723 -25.518  -9.866  1.00  0.00           N  
ATOM    607  CA  PRO A  39      -2.488 -26.759  -9.816  1.00  0.00           C  
ATOM    608  C   PRO A  39      -3.852 -26.583  -9.172  1.00  0.00           C  
ATOM    609  O   PRO A  39      -4.047 -25.638  -8.435  1.00  0.00           O  
ATOM    610  CB  PRO A  39      -1.608 -27.650  -8.918  1.00  0.00           C  
ATOM    611  CG  PRO A  39      -0.759 -26.711  -8.109  1.00  0.00           C  
ATOM    612  CD  PRO A  39      -0.622 -25.432  -8.880  1.00  0.00           C  
ATOM    613  HA  PRO A  39      -2.691 -27.160 -10.820  1.00  0.00           H  
ATOM    614  HB2 PRO A  39      -2.226 -28.283  -8.265  1.00  0.00           H  
ATOM    615  HB3 PRO A  39      -0.983 -28.324  -9.522  1.00  0.00           H  
ATOM    616  HG2 PRO A  39      -1.222 -26.521  -7.129  1.00  0.00           H  
ATOM    617  HG3 PRO A  39       0.230 -27.153  -7.918  1.00  0.00           H  
ATOM    618  HD2 PRO A  39      -0.725 -24.551  -8.230  1.00  0.00           H  
ATOM    619  HD3 PRO A  39       0.360 -25.356  -9.371  1.00  0.00           H  
ATOM    620  N   GLY A  40      -4.734 -27.534  -9.457  1.00  0.00           N  
ATOM    621  CA  GLY A  40      -6.036 -27.662  -8.878  1.00  0.00           C  
ATOM    622  C   GLY A  40      -7.104 -26.895  -9.617  1.00  0.00           C  
ATOM    623  O   GLY A  40      -6.930 -26.303 -10.683  1.00  0.00           O  
ATOM    624  H   GLY A  40      -4.538 -28.253 -10.123  1.00  0.00           H  
ATOM    625  HA2 GLY A  40      -6.313 -28.727  -8.852  1.00  0.00           H  
ATOM    626  HA3 GLY A  40      -6.001 -27.313  -7.836  1.00  0.00           H  
ATOM    627  N   ARG A  41      -8.270 -26.882  -9.004  1.00  0.00           N  
ATOM    628  CA  ARG A  41      -9.432 -26.248  -9.602  1.00  0.00           C  
ATOM    629  C   ARG A  41      -9.338 -24.744  -9.362  1.00  0.00           C  
ATOM    630  O   ARG A  41      -8.637 -24.246  -8.506  1.00  0.00           O  
ATOM    631  CB  ARG A  41     -10.716 -26.848  -9.081  1.00  0.00           C  
ATOM    632  CG  ARG A  41     -10.929 -28.284  -9.549  1.00  0.00           C  
ATOM    633  CD  ARG A  41     -12.141 -28.490 -10.451  1.00  0.00           C  
ATOM    634  NE  ARG A  41     -11.907 -28.022 -11.805  1.00  0.00           N  
ATOM    635  CZ  ARG A  41     -12.618 -28.032 -12.909  1.00  0.00           C  
ATOM    636  NH1 ARG A  41     -13.842 -28.558 -12.938  1.00  0.00           N  
ATOM    637  NH2 ARG A  41     -12.105 -27.501 -14.022  1.00  0.00           N  
ATOM    638  H   ARG A  41      -8.437 -27.296  -8.109  1.00  0.00           H  
ATOM    639  HA  ARG A  41      -9.445 -26.427 -10.687  1.00  0.00           H  
ATOM    640  HB2 ARG A  41     -10.707 -26.824  -7.981  1.00  0.00           H  
ATOM    641  HB3 ARG A  41     -11.565 -26.231  -9.410  1.00  0.00           H  
ATOM    642  HG2 ARG A  41     -10.029 -28.616 -10.087  1.00  0.00           H  
ATOM    643  HG3 ARG A  41     -11.033 -28.931  -8.666  1.00  0.00           H  
ATOM    644  HD2 ARG A  41     -12.399 -29.559 -10.475  1.00  0.00           H  
ATOM    645  HD3 ARG A  41     -13.005 -27.960 -10.026  1.00  0.00           H  
ATOM    646  HE  ARG A  41     -11.009 -27.599 -11.923  1.00  0.00           H  
ATOM    647 1HH1 ARG A  41     -14.236 -28.954 -12.109  1.00  0.00           H  
ATOM    648 2HH1 ARG A  41     -14.367 -28.555 -13.789  1.00  0.00           H  
ATOM    649 1HH2 ARG A  41     -11.189 -27.102 -14.009  1.00  0.00           H  
ATOM    650 2HH2 ARG A  41     -12.638 -27.504 -14.868  1.00  0.00           H  
ATOM    651  N   TRP A  42     -10.077 -24.006 -10.174  1.00  0.00           N  
ATOM    652  CA  TRP A  42     -10.144 -22.561 -10.049  1.00  0.00           C  
ATOM    653  C   TRP A  42     -11.564 -22.112 -10.434  1.00  0.00           C  
ATOM    654  O   TRP A  42     -12.300 -22.823 -11.088  1.00  0.00           O  
ATOM    655  CB  TRP A  42      -9.096 -21.857 -10.892  1.00  0.00           C  
ATOM    656  CG  TRP A  42      -9.243 -22.115 -12.356  1.00  0.00           C  
ATOM    657  CD1 TRP A  42      -8.619 -23.108 -13.031  1.00  0.00           C  
ATOM    658  CD2 TRP A  42     -10.049 -21.403 -13.310  1.00  0.00           C  
ATOM    659  NE1 TRP A  42      -8.967 -23.071 -14.351  1.00  0.00           N  
ATOM    660  CE2 TRP A  42      -9.851 -22.031 -14.557  1.00  0.00           C  
ATOM    661  CE3 TRP A  42     -10.903 -20.308 -13.258  1.00  0.00           C  
ATOM    662  CZ2 TRP A  42     -10.480 -21.603 -15.733  1.00  0.00           C  
ATOM    663  CZ3 TRP A  42     -11.534 -19.872 -14.405  1.00  0.00           C  
ATOM    664  CH2 TRP A  42     -11.319 -20.515 -15.624  1.00  0.00           C  
ATOM    665  H   TRP A  42     -10.631 -24.382 -10.916  1.00  0.00           H  
ATOM    666  HA  TRP A  42      -9.927 -22.280  -9.007  1.00  0.00           H  
ATOM    667  HB2 TRP A  42      -9.157 -20.774 -10.710  1.00  0.00           H  
ATOM    668  HB3 TRP A  42      -8.097 -22.182 -10.569  1.00  0.00           H  
ATOM    669  HD1 TRP A  42      -7.931 -23.839 -12.581  1.00  0.00           H  
ATOM    670  HE1 TRP A  42      -8.635 -23.698 -15.055  1.00  0.00           H  
ATOM    671  HE3 TRP A  42     -11.075 -19.789 -12.304  1.00  0.00           H  
ATOM    672  HZ2 TRP A  42     -10.313 -22.110 -16.695  1.00  0.00           H  
ATOM    673  HZ3 TRP A  42     -12.214 -19.009 -14.357  1.00  0.00           H  
ATOM    674  HH2 TRP A  42     -11.832 -20.142 -16.522  1.00  0.00           H  
ATOM    675  N   LYS A  43     -11.879 -20.896 -10.023  1.00  0.00           N  
ATOM    676  CA  LYS A  43     -13.118 -20.268 -10.390  1.00  0.00           C  
ATOM    677  C   LYS A  43     -12.866 -18.801 -10.666  1.00  0.00           C  
ATOM    678  O   LYS A  43     -11.950 -18.216 -10.111  1.00  0.00           O  
ATOM    679  CB  LYS A  43     -14.163 -20.411  -9.319  1.00  0.00           C  
ATOM    680  CG  LYS A  43     -13.868 -19.811  -7.991  1.00  0.00           C  
ATOM    681  CD  LYS A  43     -14.976 -20.217  -6.995  1.00  0.00           C  
ATOM    682  CE  LYS A  43     -14.656 -19.675  -5.620  1.00  0.00           C  
ATOM    683  NZ  LYS A  43     -15.721 -19.911  -4.619  1.00  0.00           N  
ATOM    684  H   LYS A  43     -11.292 -20.335  -9.439  1.00  0.00           H  
ATOM    685  HA  LYS A  43     -13.501 -20.769 -11.292  1.00  0.00           H  
ATOM    686  HB2 LYS A  43     -15.096 -19.966  -9.693  1.00  0.00           H  
ATOM    687  HB3 LYS A  43     -14.355 -21.484  -9.173  1.00  0.00           H  
ATOM    688  HG2 LYS A  43     -12.888 -20.155  -7.628  1.00  0.00           H  
ATOM    689  HG3 LYS A  43     -13.815 -18.715  -8.073  1.00  0.00           H  
ATOM    690  HD2 LYS A  43     -15.948 -19.829  -7.335  1.00  0.00           H  
ATOM    691  HD3 LYS A  43     -15.063 -21.313  -6.956  1.00  0.00           H  
ATOM    692  HE2 LYS A  43     -13.723 -20.135  -5.263  1.00  0.00           H  
ATOM    693  HE3 LYS A  43     -14.472 -18.593  -5.696  1.00  0.00           H  
ATOM    694  HZ1 LYS A  43     -15.443 -19.527  -3.738  1.00  0.00           H  
ATOM    695  HZ2 LYS A  43     -16.567 -19.471  -4.921  1.00  0.00           H  
ATOM    696  HZ3 LYS A  43     -15.875 -20.894  -4.520  1.00  0.00           H  
ATOM    697  N   PRO A  44     -13.657 -18.205 -11.542  1.00  0.00           N  
ATOM    698  CA  PRO A  44     -13.406 -16.810 -11.892  1.00  0.00           C  
ATOM    699  C   PRO A  44     -13.849 -15.868 -10.785  1.00  0.00           C  
ATOM    700  O   PRO A  44     -14.769 -16.099  -9.971  1.00  0.00           O  
ATOM    701  CB  PRO A  44     -14.274 -16.629 -13.135  1.00  0.00           C  
ATOM    702  CG  PRO A  44     -15.381 -17.613 -12.976  1.00  0.00           C  
ATOM    703  CD  PRO A  44     -14.778 -18.801 -12.300  1.00  0.00           C  
ATOM    704  HA  PRO A  44     -12.340 -16.587 -12.052  1.00  0.00           H  
ATOM    705  HB2 PRO A  44     -14.662 -15.601 -13.204  1.00  0.00           H  
ATOM    706  HB3 PRO A  44     -13.701 -16.818 -14.054  1.00  0.00           H  
ATOM    707  HG2 PRO A  44     -16.201 -17.192 -12.377  1.00  0.00           H  
ATOM    708  HG3 PRO A  44     -15.806 -17.890 -13.952  1.00  0.00           H  
ATOM    709  HD2 PRO A  44     -15.498 -19.304 -11.637  1.00  0.00           H  
ATOM    710  HD3 PRO A  44     -14.429 -19.551 -13.024  1.00  0.00           H  
ATOM    711  N   LYS A  45     -13.200 -14.710 -10.758  1.00  0.00           N  
ATOM    712  CA  LYS A  45     -13.468 -13.643  -9.813  1.00  0.00           C  
ATOM    713  C   LYS A  45     -13.224 -12.303 -10.475  1.00  0.00           C  
ATOM    714  O   LYS A  45     -12.326 -12.219 -11.331  1.00  0.00           O  
ATOM    715  CB  LYS A  45     -12.510 -13.813  -8.635  1.00  0.00           C  
ATOM    716  CG  LYS A  45     -12.828 -13.059  -7.371  1.00  0.00           C  
ATOM    717  CD  LYS A  45     -11.766 -13.382  -6.321  1.00  0.00           C  
ATOM    718  CE  LYS A  45     -11.893 -12.451  -5.130  1.00  0.00           C  
ATOM    719  NZ  LYS A  45     -13.220 -12.564  -4.461  1.00  0.00           N  
ATOM    720  H   LYS A  45     -12.467 -14.489 -11.400  1.00  0.00           H  
ATOM    721  HA  LYS A  45     -14.512 -13.684  -9.472  1.00  0.00           H  
ATOM    722  HB2 LYS A  45     -12.460 -14.884  -8.389  1.00  0.00           H  
ATOM    723  HB3 LYS A  45     -11.505 -13.511  -8.968  1.00  0.00           H  
ATOM    724  HG2 LYS A  45     -12.850 -11.977  -7.569  1.00  0.00           H  
ATOM    725  HG3 LYS A  45     -13.826 -13.339  -7.002  1.00  0.00           H  
ATOM    726  HD2 LYS A  45     -11.874 -14.426  -5.991  1.00  0.00           H  
ATOM    727  HD3 LYS A  45     -10.763 -13.287  -6.764  1.00  0.00           H  
ATOM    728  HE2 LYS A  45     -11.097 -12.677  -4.404  1.00  0.00           H  
ATOM    729  HE3 LYS A  45     -11.739 -11.413  -5.461  1.00  0.00           H  
ATOM    730  HZ1 LYS A  45     -13.234 -11.983  -3.646  1.00  0.00           H  
ATOM    731  HZ2 LYS A  45     -13.938 -12.272  -5.092  1.00  0.00           H  
ATOM    732  HZ3 LYS A  45     -13.378 -13.515  -4.193  1.00  0.00           H  
ATOM    733  N   MET A  46     -13.968 -11.271 -10.108  1.00  0.00           N  
ATOM    734  CA  MET A  46     -13.676  -9.913 -10.472  1.00  0.00           C  
ATOM    735  C   MET A  46     -13.156  -9.187  -9.213  1.00  0.00           C  
ATOM    736  O   MET A  46     -13.771  -9.237  -8.153  1.00  0.00           O  
ATOM    737  CB  MET A  46     -14.902  -9.211 -10.994  1.00  0.00           C  
ATOM    738  CG  MET A  46     -15.496  -9.727 -12.303  1.00  0.00           C  
ATOM    739  SD  MET A  46     -14.385  -9.538 -13.685  1.00  0.00           S  
ATOM    740  CE  MET A  46     -14.648  -7.822 -14.090  1.00  0.00           C  
ATOM    741  H   MET A  46     -14.791 -11.366  -9.548  1.00  0.00           H  
ATOM    742  HA  MET A  46     -12.922  -9.903 -11.273  1.00  0.00           H  
ATOM    743  HB2 MET A  46     -15.681  -9.266 -10.221  1.00  0.00           H  
ATOM    744  HB3 MET A  46     -14.655  -8.147 -11.127  1.00  0.00           H  
ATOM    745  HG2 MET A  46     -15.755 -10.790 -12.189  1.00  0.00           H  
ATOM    746  HG3 MET A  46     -16.431  -9.188 -12.514  1.00  0.00           H  
ATOM    747  HE1 MET A  46     -14.881  -7.729 -15.162  1.00  0.00           H  
ATOM    748  HE2 MET A  46     -15.489  -7.429 -13.498  1.00  0.00           H  
ATOM    749  HE3 MET A  46     -13.738  -7.247 -13.861  1.00  0.00           H  
ATOM    750  N   ILE A  47     -12.046  -8.506  -9.352  1.00  0.00           N  
ATOM    751  CA  ILE A  47     -11.482  -7.745  -8.251  1.00  0.00           C  
ATOM    752  C   ILE A  47     -11.260  -6.314  -8.714  1.00  0.00           C  
ATOM    753  O   ILE A  47     -10.931  -6.049  -9.873  1.00  0.00           O  
ATOM    754  CB  ILE A  47     -10.183  -8.385  -7.758  1.00  0.00           C  
ATOM    755  CG1 ILE A  47      -9.072  -8.436  -8.782  1.00  0.00           C  
ATOM    756  CG2 ILE A  47     -10.511  -9.760  -7.222  1.00  0.00           C  
ATOM    757  CD1 ILE A  47      -7.765  -8.981  -8.224  1.00  0.00           C  
ATOM    758  H   ILE A  47     -11.520  -8.461 -10.201  1.00  0.00           H  
ATOM    759  HA  ILE A  47     -12.179  -7.743  -7.400  1.00  0.00           H  
ATOM    760  HB  ILE A  47      -9.777  -7.740  -6.965  1.00  0.00           H  
ATOM    761 2HG1 ILE A  47      -9.391  -9.063  -9.628  1.00  0.00           H  
ATOM    762 3HG1 ILE A  47      -8.901  -7.424  -9.178  1.00  0.00           H  
ATOM    763 1HG2 ILE A  47      -9.590 -10.242  -6.859  1.00  0.00           H  
ATOM    764 2HG2 ILE A  47     -11.227  -9.670  -6.391  1.00  0.00           H  
ATOM    765 3HG2 ILE A  47     -10.953 -10.371  -8.022  1.00  0.00           H  
ATOM    766 1HD1 ILE A  47      -7.003  -8.991  -9.017  1.00  0.00           H  
ATOM    767 2HD1 ILE A  47      -7.424  -8.341  -7.396  1.00  0.00           H  
ATOM    768 3HD1 ILE A  47      -7.922 -10.005  -7.854  1.00  0.00           H  
ATOM    769  N   GLY A  48     -11.459  -5.391  -7.758  1.00  0.00           N  
ATOM    770  CA  GLY A  48     -11.461  -3.979  -8.039  1.00  0.00           C  
ATOM    771  C   GLY A  48     -10.250  -3.244  -7.468  1.00  0.00           C  
ATOM    772  O   GLY A  48      -9.925  -3.405  -6.301  1.00  0.00           O  
ATOM    773  H   GLY A  48     -11.620  -5.615  -6.798  1.00  0.00           H  
ATOM    774  HA2 GLY A  48     -11.491  -3.829  -9.129  1.00  0.00           H  
ATOM    775  HA3 GLY A  48     -12.378  -3.532  -7.629  1.00  0.00           H  
ATOM    776  N   GLY A  49      -9.601  -2.502  -8.335  1.00  0.00           N  
ATOM    777  CA  GLY A  49      -8.431  -1.678  -8.074  1.00  0.00           C  
ATOM    778  C   GLY A  49      -8.819  -0.196  -8.107  1.00  0.00           C  
ATOM    779  O   GLY A  49      -9.996   0.167  -8.310  1.00  0.00           O  
ATOM    780  H   GLY A  49      -9.887  -2.451  -9.292  1.00  0.00           H  
ATOM    781  HA2 GLY A  49      -8.004  -1.932  -7.093  1.00  0.00           H  
ATOM    782  HA3 GLY A  49      -7.654  -1.880  -8.826  1.00  0.00           H  
ATOM    783  N   ILE A  50      -7.874   0.689  -7.932  1.00  0.00           N  
ATOM    784  CA  ILE A  50      -8.179   2.099  -8.094  1.00  0.00           C  
ATOM    785  C   ILE A  50      -8.640   2.406  -9.478  1.00  0.00           C  
ATOM    786  O   ILE A  50      -9.372   3.390  -9.639  1.00  0.00           O  
ATOM    787  CB  ILE A  50      -6.977   2.994  -7.709  1.00  0.00           C  
ATOM    788  CG1 ILE A  50      -5.703   2.756  -8.520  1.00  0.00           C  
ATOM    789  CG2 ILE A  50      -6.730   2.871  -6.206  1.00  0.00           C  
ATOM    790  CD1 ILE A  50      -4.720   3.913  -8.327  1.00  0.00           C  
ATOM    791  H   ILE A  50      -6.927   0.478  -7.689  1.00  0.00           H  
ATOM    792  HA  ILE A  50      -9.004   2.327  -7.403  1.00  0.00           H  
ATOM    793  HB  ILE A  50      -7.253   4.027  -7.968  1.00  0.00           H  
ATOM    794 2HG1 ILE A  50      -5.232   1.812  -8.207  1.00  0.00           H  
ATOM    795 3HG1 ILE A  50      -5.954   2.654  -9.586  1.00  0.00           H  
ATOM    796 1HG2 ILE A  50      -5.876   3.503  -5.921  1.00  0.00           H  
ATOM    797 2HG2 ILE A  50      -7.627   3.197  -5.659  1.00  0.00           H  
ATOM    798 3HG2 ILE A  50      -6.509   1.823  -5.955  1.00  0.00           H  
ATOM    799 1HD1 ILE A  50      -3.811   3.724  -8.917  1.00  0.00           H  
ATOM    800 2HD1 ILE A  50      -5.187   4.851  -8.663  1.00  0.00           H  
ATOM    801 3HD1 ILE A  50      -4.455   3.996  -7.263  1.00  0.00           H  
ATOM    802  N   GLY A  51      -8.242   1.657 -10.490  1.00  0.00           N  
ATOM    803  CA  GLY A  51      -8.657   2.051 -11.861  1.00  0.00           C  
ATOM    804  C   GLY A  51      -9.811   1.285 -12.458  1.00  0.00           C  
ATOM    805  O   GLY A  51     -10.207   1.514 -13.628  1.00  0.00           O  
ATOM    806  H   GLY A  51      -7.676   0.835 -10.421  1.00  0.00           H  
ATOM    807  HA2 GLY A  51      -8.922   3.119 -11.847  1.00  0.00           H  
ATOM    808  HA3 GLY A  51      -7.790   1.943 -12.529  1.00  0.00           H  
ATOM    809  N   GLY A  52     -10.396   0.371 -11.707  1.00  0.00           N  
ATOM    810  CA  GLY A  52     -11.555  -0.422 -12.101  1.00  0.00           C  
ATOM    811  C   GLY A  52     -11.337  -1.884 -11.788  1.00  0.00           C  
ATOM    812  O   GLY A  52     -10.442  -2.239 -10.997  1.00  0.00           O  
ATOM    813  H   GLY A  52     -10.073   0.153 -10.786  1.00  0.00           H  
ATOM    814  HA2 GLY A  52     -12.451  -0.058 -11.574  1.00  0.00           H  
ATOM    815  HA3 GLY A  52     -11.743  -0.296 -13.179  1.00  0.00           H  
ATOM    816  N   PHE A  53     -12.087  -2.792 -12.337  1.00  0.00           N  
ATOM    817  CA  PHE A  53     -12.044  -4.218 -12.075  1.00  0.00           C  
ATOM    818  C   PHE A  53     -11.344  -5.014 -13.166  1.00  0.00           C  
ATOM    819  O   PHE A  53     -11.430  -4.649 -14.339  1.00  0.00           O  
ATOM    820  CB  PHE A  53     -13.475  -4.730 -11.941  1.00  0.00           C  
ATOM    821  CG  PHE A  53     -14.157  -4.334 -10.642  1.00  0.00           C  
ATOM    822  CD1 PHE A  53     -14.671  -3.050 -10.512  1.00  0.00           C  
ATOM    823  CD2 PHE A  53     -14.268  -5.268  -9.622  1.00  0.00           C  
ATOM    824  CE1 PHE A  53     -15.287  -2.706  -9.324  1.00  0.00           C  
ATOM    825  CE2 PHE A  53     -14.870  -4.908  -8.432  1.00  0.00           C  
ATOM    826  CZ  PHE A  53     -15.384  -3.631  -8.292  1.00  0.00           C  
ATOM    827  H   PHE A  53     -12.782  -2.554 -13.014  1.00  0.00           H  
ATOM    828  HA  PHE A  53     -11.466  -4.360 -11.151  1.00  0.00           H  
ATOM    829  HB2 PHE A  53     -14.070  -4.351 -12.785  1.00  0.00           H  
ATOM    830  HB3 PHE A  53     -13.468  -5.827 -12.019  1.00  0.00           H  
ATOM    831  HD1 PHE A  53     -14.590  -2.325 -11.336  1.00  0.00           H  
ATOM    832  HD2 PHE A  53     -13.880  -6.288  -9.761  1.00  0.00           H  
ATOM    833  HE1 PHE A  53     -15.703  -1.695  -9.195  1.00  0.00           H  
ATOM    834  HE2 PHE A  53     -14.939  -5.629  -7.604  1.00  0.00           H  
ATOM    835  HZ  PHE A  53     -15.875  -3.344  -7.351  1.00  0.00           H  
ATOM    836  N   ILE A  54     -10.683  -6.085 -12.710  1.00  0.00           N  
ATOM    837  CA  ILE A  54     -10.100  -7.054 -13.621  1.00  0.00           C  
ATOM    838  C   ILE A  54     -10.617  -8.456 -13.265  1.00  0.00           C  
ATOM    839  O   ILE A  54     -10.979  -8.757 -12.149  1.00  0.00           O  
ATOM    840  CB  ILE A  54      -8.547  -7.081 -13.592  1.00  0.00           C  
ATOM    841  CG1 ILE A  54      -7.962  -7.501 -12.244  1.00  0.00           C  
ATOM    842  CG2 ILE A  54      -7.967  -5.763 -14.061  1.00  0.00           C  
ATOM    843  CD1 ILE A  54      -6.470  -7.721 -12.265  1.00  0.00           C  
ATOM    844  H   ILE A  54     -10.547  -6.291 -11.741  1.00  0.00           H  
ATOM    845  HA  ILE A  54     -10.401  -6.750 -14.634  1.00  0.00           H  
ATOM    846  HB  ILE A  54      -8.248  -7.867 -14.302  1.00  0.00           H  
ATOM    847 2HG1 ILE A  54      -8.198  -6.728 -11.497  1.00  0.00           H  
ATOM    848 3HG1 ILE A  54      -8.454  -8.428 -11.914  1.00  0.00           H  
ATOM    849 1HG2 ILE A  54      -6.868  -5.814 -14.029  1.00  0.00           H  
ATOM    850 2HG2 ILE A  54      -8.294  -5.563 -15.092  1.00  0.00           H  
ATOM    851 3HG2 ILE A  54      -8.315  -4.954 -13.402  1.00  0.00           H  
ATOM    852 1HD1 ILE A  54      -6.128  -8.019 -11.262  1.00  0.00           H  
ATOM    853 2HD1 ILE A  54      -6.226  -8.515 -12.986  1.00  0.00           H  
ATOM    854 3HD1 ILE A  54      -5.965  -6.789 -12.562  1.00  0.00           H  
ATOM    855  N   LYS A  55     -10.635  -9.302 -14.307  1.00  0.00           N  
ATOM    856  CA  LYS A  55     -10.995 -10.706 -14.161  1.00  0.00           C  
ATOM    857  C   LYS A  55      -9.763 -11.564 -13.887  1.00  0.00           C  
ATOM    858  O   LYS A  55      -8.779 -11.467 -14.561  1.00  0.00           O  
ATOM    859  CB  LYS A  55     -11.730 -11.198 -15.397  1.00  0.00           C  
ATOM    860  CG  LYS A  55     -12.373 -12.578 -15.195  1.00  0.00           C  
ATOM    861  CD  LYS A  55     -13.152 -12.977 -16.444  1.00  0.00           C  
ATOM    862  CE  LYS A  55     -13.823 -14.316 -16.337  1.00  0.00           C  
ATOM    863  NZ  LYS A  55     -14.360 -14.613 -17.705  1.00  0.00           N  
ATOM    864  H   LYS A  55     -10.407  -9.033 -15.243  1.00  0.00           H  
ATOM    865  HA  LYS A  55     -11.668 -10.799 -13.296  1.00  0.00           H  
ATOM    866  HB2 LYS A  55     -12.511 -10.471 -15.667  1.00  0.00           H  
ATOM    867  HB3 LYS A  55     -11.028 -11.245 -16.242  1.00  0.00           H  
ATOM    868  HG2 LYS A  55     -11.595 -13.327 -14.983  1.00  0.00           H  
ATOM    869  HG3 LYS A  55     -13.045 -12.556 -14.325  1.00  0.00           H  
ATOM    870  HD2 LYS A  55     -13.914 -12.211 -16.651  1.00  0.00           H  
ATOM    871  HD3 LYS A  55     -12.466 -12.990 -17.305  1.00  0.00           H  
ATOM    872  HE2 LYS A  55     -13.111 -15.090 -16.016  1.00  0.00           H  
ATOM    873  HE3 LYS A  55     -14.633 -14.293 -15.592  1.00  0.00           H  
ATOM    874  HZ1 LYS A  55     -14.822 -15.500 -17.696  1.00  0.00           H  
ATOM    875  HZ2 LYS A  55     -15.011 -13.901 -17.971  1.00  0.00           H  
ATOM    876  HZ3 LYS A  55     -13.606 -14.637 -18.361  1.00  0.00           H  
ATOM    877  N   VAL A  56      -9.880 -12.399 -12.833  1.00  0.00           N  
ATOM    878  CA  VAL A  56      -8.823 -13.272 -12.411  1.00  0.00           C  
ATOM    879  C   VAL A  56      -9.356 -14.695 -12.225  1.00  0.00           C  
ATOM    880  O   VAL A  56     -10.555 -14.941 -12.139  1.00  0.00           O  
ATOM    881  CB  VAL A  56      -8.157 -12.813 -11.102  1.00  0.00           C  
ATOM    882  CG1 VAL A  56      -7.568 -11.437 -11.254  1.00  0.00           C  
ATOM    883  CG2 VAL A  56      -9.184 -12.807  -9.962  1.00  0.00           C  
ATOM    884  H   VAL A  56     -10.708 -12.468 -12.275  1.00  0.00           H  
ATOM    885  HA  VAL A  56      -8.060 -13.245 -13.204  1.00  0.00           H  
ATOM    886  HB  VAL A  56      -7.348 -13.519 -10.866  1.00  0.00           H  
ATOM    887 1HG1 VAL A  56      -7.099 -11.131 -10.307  1.00  0.00           H  
ATOM    888 2HG1 VAL A  56      -6.810 -11.448 -12.052  1.00  0.00           H  
ATOM    889 3HG1 VAL A  56      -8.363 -10.724 -11.515  1.00  0.00           H  
ATOM    890 1HG2 VAL A  56      -8.697 -12.478  -9.032  1.00  0.00           H  
ATOM    891 2HG2 VAL A  56     -10.004 -12.117 -10.211  1.00  0.00           H  
ATOM    892 3HG2 VAL A  56      -9.587 -13.822  -9.826  1.00  0.00           H  
ATOM    893  N   ARG A  57      -8.441 -15.635 -12.125  1.00  0.00           N  
ATOM    894  CA  ARG A  57      -8.715 -17.002 -11.715  1.00  0.00           C  
ATOM    895  C   ARG A  57      -8.335 -17.172 -10.243  1.00  0.00           C  
ATOM    896  O   ARG A  57      -7.214 -16.834  -9.849  1.00  0.00           O  
ATOM    897  CB  ARG A  57      -7.919 -18.012 -12.555  1.00  0.00           C  
ATOM    898  CG  ARG A  57      -8.149 -18.010 -14.028  1.00  0.00           C  
ATOM    899  CD  ARG A  57      -7.548 -19.162 -14.789  1.00  0.00           C  
ATOM    900  NE  ARG A  57      -6.116 -19.396 -14.608  1.00  0.00           N  
ATOM    901  CZ  ARG A  57      -4.904 -18.992 -14.932  1.00  0.00           C  
ATOM    902  NH1 ARG A  57      -4.735 -17.942 -15.728  1.00  0.00           N  
ATOM    903  NH2 ARG A  57      -3.775 -19.597 -14.483  1.00  0.00           N  
ATOM    904  H   ARG A  57      -7.475 -15.470 -12.327  1.00  0.00           H  
ATOM    905  HA  ARG A  57      -9.788 -17.197 -11.864  1.00  0.00           H  
ATOM    906  HB2 ARG A  57      -6.849 -17.833 -12.378  1.00  0.00           H  
ATOM    907  HB3 ARG A  57      -8.143 -19.020 -12.177  1.00  0.00           H  
ATOM    908  HG2 ARG A  57      -9.234 -18.002 -14.210  1.00  0.00           H  
ATOM    909  HG3 ARG A  57      -7.747 -17.073 -14.441  1.00  0.00           H  
ATOM    910  HD2 ARG A  57      -8.084 -20.079 -14.502  1.00  0.00           H  
ATOM    911  HD3 ARG A  57      -7.738 -19.001 -15.860  1.00  0.00           H  
ATOM    912  HE  ARG A  57      -6.016 -20.176 -13.990  1.00  0.00           H  
ATOM    913 1HH1 ARG A  57      -5.530 -17.452 -16.085  1.00  0.00           H  
ATOM    914 2HH1 ARG A  57      -3.813 -17.641 -15.969  1.00  0.00           H  
ATOM    915 1HH2 ARG A  57      -3.840 -20.390 -13.877  1.00  0.00           H  
ATOM    916 2HH2 ARG A  57      -2.878 -19.251 -14.760  1.00  0.00           H  
ATOM    917  N   GLN A  58      -9.237 -17.736  -9.467  1.00  0.00           N  
ATOM    918  CA  GLN A  58      -9.022 -17.969  -8.051  1.00  0.00           C  
ATOM    919  C   GLN A  58      -8.644 -19.414  -7.771  1.00  0.00           C  
ATOM    920  O   GLN A  58      -9.459 -20.327  -8.064  1.00  0.00           O  
ATOM    921  CB  GLN A  58     -10.302 -17.659  -7.269  1.00  0.00           C  
ATOM    922  CG  GLN A  58     -10.173 -17.946  -5.788  1.00  0.00           C  
ATOM    923  CD  GLN A  58     -11.411 -17.627  -5.000  1.00  0.00           C  
ATOM    924  OE1 GLN A  58     -12.213 -16.758  -5.365  1.00  0.00           O  
ATOM    925  NE2 GLN A  58     -11.571 -18.310  -3.895  1.00  0.00           N  
ATOM    926  H   GLN A  58     -10.129 -18.043  -9.796  1.00  0.00           H  
ATOM    927  HA  GLN A  58      -8.199 -17.311  -7.737  1.00  0.00           H  
ATOM    928  HB2 GLN A  58     -10.564 -16.600  -7.410  1.00  0.00           H  
ATOM    929  HB3 GLN A  58     -11.131 -18.254  -7.681  1.00  0.00           H  
ATOM    930  HG2 GLN A  58      -9.925 -19.009  -5.650  1.00  0.00           H  
ATOM    931  HG3 GLN A  58      -9.331 -17.366  -5.383  1.00  0.00           H  
ATOM    932 1HE2 GLN A  58     -12.363 -18.138  -3.311  1.00  0.00           H  
ATOM    933 2HE2 GLN A  58     -10.900 -19.004  -3.636  1.00  0.00           H  
ATOM    934  N   TYR A  59      -7.460 -19.634  -7.232  1.00  0.00           N  
ATOM    935  CA  TYR A  59      -6.957 -20.955  -6.833  1.00  0.00           C  
ATOM    936  C   TYR A  59      -6.845 -20.991  -5.329  1.00  0.00           C  
ATOM    937  O   TYR A  59      -6.357 -20.029  -4.724  1.00  0.00           O  
ATOM    938  CB  TYR A  59      -5.565 -21.184  -7.424  1.00  0.00           C  
ATOM    939  CG  TYR A  59      -5.498 -21.309  -8.918  1.00  0.00           C  
ATOM    940  CD1 TYR A  59      -5.363 -20.189  -9.731  1.00  0.00           C  
ATOM    941  CD2 TYR A  59      -5.563 -22.553  -9.550  1.00  0.00           C  
ATOM    942  CE1 TYR A  59      -5.303 -20.310 -11.100  1.00  0.00           C  
ATOM    943  CE2 TYR A  59      -5.491 -22.708 -10.916  1.00  0.00           C  
ATOM    944  CZ  TYR A  59      -5.363 -21.554 -11.694  1.00  0.00           C  
ATOM    945  OH  TYR A  59      -5.282 -21.640 -13.062  1.00  0.00           O  
ATOM    946  H   TYR A  59      -6.808 -18.898  -7.052  1.00  0.00           H  
ATOM    947  HA  TYR A  59      -7.646 -21.733  -7.195  1.00  0.00           H  
ATOM    948  HB2 TYR A  59      -4.917 -20.350  -7.117  1.00  0.00           H  
ATOM    949  HB3 TYR A  59      -5.146 -22.099  -6.980  1.00  0.00           H  
ATOM    950  HD1 TYR A  59      -5.304 -19.191  -9.272  1.00  0.00           H  
ATOM    951  HD2 TYR A  59      -5.677 -23.452  -8.926  1.00  0.00           H  
ATOM    952  HE1 TYR A  59      -5.207 -19.410 -11.725  1.00  0.00           H  
ATOM    953  HE2 TYR A  59      -5.533 -23.705 -11.379  1.00  0.00           H  
ATOM    954  HH  TYR A  59      -6.130 -22.028 -13.423  1.00  0.00           H  
ATOM    955  N   ASP A  60      -7.329 -22.056  -4.701  1.00  0.00           N  
ATOM    956  CA  ASP A  60      -7.298 -22.113  -3.257  1.00  0.00           C  
ATOM    957  C   ASP A  60      -6.194 -23.080  -2.791  1.00  0.00           C  
ATOM    958  O   ASP A  60      -5.702 -23.911  -3.563  1.00  0.00           O  
ATOM    959  CB  ASP A  60      -8.671 -22.539  -2.733  1.00  0.00           C  
ATOM    960  CG  ASP A  60      -9.769 -21.554  -3.102  1.00  0.00           C  
ATOM    961  OD1 ASP A  60     -10.864 -21.966  -3.532  1.00  0.00           O  
ATOM    962  OD2 ASP A  60      -9.569 -20.330  -2.970  1.00  0.00           O  
ATOM    963  H   ASP A  60      -7.729 -22.854  -5.152  1.00  0.00           H  
ATOM    964  HA  ASP A  60      -7.065 -21.117  -2.851  1.00  0.00           H  
ATOM    965  HB2 ASP A  60      -8.922 -23.531  -3.137  1.00  0.00           H  
ATOM    966  HB3 ASP A  60      -8.627 -22.639  -1.639  1.00  0.00           H  
ATOM    967  N   GLN A  61      -5.799 -22.906  -1.521  1.00  0.00           N  
ATOM    968  CA  GLN A  61      -4.836 -23.796  -0.868  1.00  0.00           C  
ATOM    969  C   GLN A  61      -3.509 -23.852  -1.620  1.00  0.00           C  
ATOM    970  O   GLN A  61      -2.929 -24.910  -1.869  1.00  0.00           O  
ATOM    971  CB  GLN A  61      -5.452 -25.208  -0.691  1.00  0.00           C  
ATOM    972  CG  GLN A  61      -6.489 -25.170   0.456  1.00  0.00           C  
ATOM    973  CD  GLN A  61      -7.449 -26.332   0.478  1.00  0.00           C  
ATOM    974  OE1 GLN A  61      -7.062 -27.494   0.365  1.00  0.00           O  
ATOM    975  NE2 GLN A  61      -8.739 -26.002   0.627  1.00  0.00           N  
ATOM    976  H   GLN A  61      -6.129 -22.164  -0.937  1.00  0.00           H  
ATOM    977  HA  GLN A  61      -4.612 -23.385   0.128  1.00  0.00           H  
ATOM    978  HB2 GLN A  61      -5.933 -25.533  -1.626  1.00  0.00           H  
ATOM    979  HB3 GLN A  61      -4.663 -25.940  -0.464  1.00  0.00           H  
ATOM    980  HG2 GLN A  61      -5.952 -25.138   1.416  1.00  0.00           H  
ATOM    981  HG3 GLN A  61      -7.066 -24.237   0.379  1.00  0.00           H  
ATOM    982 1HE2 GLN A  61      -9.439 -26.716   0.649  1.00  0.00           H  
ATOM    983 2HE2 GLN A  61      -9.002 -25.040   0.715  1.00  0.00           H  
ATOM    984  N   ILE A  62      -2.976 -22.685  -1.983  1.00  0.00           N  
ATOM    985  CA  ILE A  62      -1.714 -22.581  -2.670  1.00  0.00           C  
ATOM    986  C   ILE A  62      -0.643 -22.213  -1.669  1.00  0.00           C  
ATOM    987  O   ILE A  62      -0.800 -21.247  -0.915  1.00  0.00           O  
ATOM    988  CB  ILE A  62      -1.804 -21.515  -3.795  1.00  0.00           C  
ATOM    989  CG1 ILE A  62      -2.859 -21.875  -4.837  1.00  0.00           C  
ATOM    990  CG2 ILE A  62      -0.460 -21.269  -4.416  1.00  0.00           C  
ATOM    991  CD1 ILE A  62      -2.679 -23.184  -5.572  1.00  0.00           C  
ATOM    992  H   ILE A  62      -3.413 -21.803  -1.805  1.00  0.00           H  
ATOM    993  HA  ILE A  62      -1.462 -23.545  -3.136  1.00  0.00           H  
ATOM    994  HB  ILE A  62      -2.129 -20.571  -3.333  1.00  0.00           H  
ATOM    995 2HG1 ILE A  62      -3.839 -21.895  -4.338  1.00  0.00           H  
ATOM    996 3HG1 ILE A  62      -2.895 -21.067  -5.582  1.00  0.00           H  
ATOM    997 1HG2 ILE A  62      -0.555 -20.511  -5.208  1.00  0.00           H  
ATOM    998 2HG2 ILE A  62       0.240 -20.910  -3.647  1.00  0.00           H  
ATOM    999 3HG2 ILE A  62      -0.078 -22.206  -4.849  1.00  0.00           H  
ATOM   1000 1HD1 ILE A  62      -3.503 -23.319  -6.289  1.00  0.00           H  
ATOM   1001 2HD1 ILE A  62      -1.721 -23.172  -6.114  1.00  0.00           H  
ATOM   1002 3HD1 ILE A  62      -2.681 -24.014  -4.850  1.00  0.00           H  
ATOM   1003  N   ILE A  63       0.459 -22.956  -1.715  1.00  0.00           N  
ATOM   1004  CA  ILE A  63       1.598 -22.646  -0.846  1.00  0.00           C  
ATOM   1005  C   ILE A  63       2.501 -21.614  -1.490  1.00  0.00           C  
ATOM   1006  O   ILE A  63       2.769 -21.680  -2.665  1.00  0.00           O  
ATOM   1007  CB  ILE A  63       2.383 -23.920  -0.551  1.00  0.00           C  
ATOM   1008  CG1 ILE A  63       1.500 -24.784   0.351  1.00  0.00           C  
ATOM   1009  CG2 ILE A  63       3.776 -23.700   0.010  1.00  0.00           C  
ATOM   1010  CD1 ILE A  63       2.180 -26.030   0.833  1.00  0.00           C  
ATOM   1011  H   ILE A  63       0.589 -23.745  -2.316  1.00  0.00           H  
ATOM   1012  HA  ILE A  63       1.215 -22.228   0.096  1.00  0.00           H  
ATOM   1013  HB  ILE A  63       2.597 -24.434  -1.499  1.00  0.00           H  
ATOM   1014 2HG1 ILE A  63       1.184 -24.188   1.220  1.00  0.00           H  
ATOM   1015 3HG1 ILE A  63       0.589 -25.061  -0.199  1.00  0.00           H  
ATOM   1016 1HG2 ILE A  63       4.258 -24.673   0.189  1.00  0.00           H  
ATOM   1017 2HG2 ILE A  63       4.374 -23.121  -0.709  1.00  0.00           H  
ATOM   1018 3HG2 ILE A  63       3.707 -23.146   0.958  1.00  0.00           H  
ATOM   1019 1HD1 ILE A  63       1.491 -26.600   1.473  1.00  0.00           H  
ATOM   1020 2HD1 ILE A  63       2.473 -26.646  -0.030  1.00  0.00           H  
ATOM   1021 3HD1 ILE A  63       3.076 -25.760   1.410  1.00  0.00           H  
ATOM   1022  N   ILE A  64       2.935 -20.651  -0.715  1.00  0.00           N  
ATOM   1023  CA  ILE A  64       3.827 -19.608  -1.154  1.00  0.00           C  
ATOM   1024  C   ILE A  64       4.891 -19.422  -0.072  1.00  0.00           C  
ATOM   1025  O   ILE A  64       4.677 -19.601   1.116  1.00  0.00           O  
ATOM   1026  CB  ILE A  64       3.103 -18.267  -1.452  1.00  0.00           C  
ATOM   1027  CG1 ILE A  64       1.986 -18.272  -2.489  1.00  0.00           C  
ATOM   1028  CG2 ILE A  64       4.128 -17.215  -1.866  1.00  0.00           C  
ATOM   1029  CD1 ILE A  64       1.680 -16.914  -3.107  1.00  0.00           C  
ATOM   1030  H   ILE A  64       2.673 -20.571   0.247  1.00  0.00           H  
ATOM   1031  HA  ILE A  64       4.281 -19.911  -2.109  1.00  0.00           H  
ATOM   1032  HB  ILE A  64       2.595 -18.046  -0.502  1.00  0.00           H  
ATOM   1033 2HG1 ILE A  64       2.255 -18.973  -3.293  1.00  0.00           H  
ATOM   1034 3HG1 ILE A  64       1.070 -18.660  -2.019  1.00  0.00           H  
ATOM   1035 1HG2 ILE A  64       3.615 -16.265  -2.077  1.00  0.00           H  
ATOM   1036 2HG2 ILE A  64       4.852 -17.066  -1.050  1.00  0.00           H  
ATOM   1037 3HG2 ILE A  64       4.658 -17.553  -2.769  1.00  0.00           H  
ATOM   1038 1HD1 ILE A  64       0.865 -17.018  -3.839  1.00  0.00           H  
ATOM   1039 2HD1 ILE A  64       1.375 -16.212  -2.317  1.00  0.00           H  
ATOM   1040 3HD1 ILE A  64       2.579 -16.529  -3.611  1.00  0.00           H  
ATOM   1041  N   GLU A  65       6.092 -19.122  -0.495  1.00  0.00           N  
ATOM   1042  CA  GLU A  65       7.158 -18.735   0.429  1.00  0.00           C  
ATOM   1043  C   GLU A  65       7.455 -17.262   0.137  1.00  0.00           C  
ATOM   1044  O   GLU A  65       7.745 -16.936  -0.997  1.00  0.00           O  
ATOM   1045  CB  GLU A  65       8.410 -19.587   0.277  1.00  0.00           C  
ATOM   1046  CG  GLU A  65       9.387 -19.398   1.432  1.00  0.00           C  
ATOM   1047  CD  GLU A  65      10.622 -20.246   1.159  1.00  0.00           C  
ATOM   1048  OE1 GLU A  65      10.612 -21.405   1.587  1.00  0.00           O  
ATOM   1049  OE2 GLU A  65      11.552 -19.720   0.525  1.00  0.00           O  
ATOM   1050  H   GLU A  65       6.364 -19.135  -1.457  1.00  0.00           H  
ATOM   1051  HA  GLU A  65       6.832 -18.891   1.468  1.00  0.00           H  
ATOM   1052  HB2 GLU A  65       8.122 -20.648   0.214  1.00  0.00           H  
ATOM   1053  HB3 GLU A  65       8.911 -19.332  -0.669  1.00  0.00           H  
ATOM   1054  HG2 GLU A  65       9.665 -18.338   1.529  1.00  0.00           H  
ATOM   1055  HG3 GLU A  65       8.921 -19.697   2.382  1.00  0.00           H  
ATOM   1056  N   ILE A  66       7.316 -16.439   1.156  1.00  0.00           N  
ATOM   1057  CA  ILE A  66       7.381 -14.984   1.037  1.00  0.00           C  
ATOM   1058  C   ILE A  66       8.565 -14.512   1.837  1.00  0.00           C  
ATOM   1059  O   ILE A  66       8.504 -14.608   3.069  1.00  0.00           O  
ATOM   1060  CB  ILE A  66       6.072 -14.332   1.521  1.00  0.00           C  
ATOM   1061  CG1 ILE A  66       4.826 -14.812   0.766  1.00  0.00           C  
ATOM   1062  CG2 ILE A  66       6.164 -12.817   1.522  1.00  0.00           C  
ATOM   1063  CD1 ILE A  66       3.516 -14.601   1.505  1.00  0.00           C  
ATOM   1064  H   ILE A  66       7.154 -16.755   2.091  1.00  0.00           H  
ATOM   1065  HA  ILE A  66       7.505 -14.691  -0.015  1.00  0.00           H  
ATOM   1066  HB  ILE A  66       5.945 -14.669   2.559  1.00  0.00           H  
ATOM   1067 2HG1 ILE A  66       4.775 -14.288  -0.200  1.00  0.00           H  
ATOM   1068 3HG1 ILE A  66       4.938 -15.884   0.545  1.00  0.00           H  
ATOM   1069 1HG2 ILE A  66       5.212 -12.391   1.873  1.00  0.00           H  
ATOM   1070 2HG2 ILE A  66       6.976 -12.499   2.193  1.00  0.00           H  
ATOM   1071 3HG2 ILE A  66       6.371 -12.461   0.503  1.00  0.00           H  
ATOM   1072 1HD1 ILE A  66       2.683 -14.973   0.890  1.00  0.00           H  
ATOM   1073 2HD1 ILE A  66       3.540 -15.148   2.459  1.00  0.00           H  
ATOM   1074 3HD1 ILE A  66       3.374 -13.527   1.702  1.00  0.00           H  
ATOM   1075  N   ALA A  67       9.629 -14.045   1.152  1.00  0.00           N  
ATOM   1076  CA  ALA A  67      10.838 -13.658   1.891  1.00  0.00           C  
ATOM   1077  C   ALA A  67      11.266 -14.690   2.920  1.00  0.00           C  
ATOM   1078  O   ALA A  67      11.654 -14.341   4.052  1.00  0.00           O  
ATOM   1079  CB  ALA A  67      10.678 -12.312   2.576  1.00  0.00           C  
ATOM   1080  H   ALA A  67       9.675 -13.934   0.158  1.00  0.00           H  
ATOM   1081  HA  ALA A  67      11.628 -13.588   1.129  1.00  0.00           H  
ATOM   1082  HB1 ALA A  67      11.603 -12.062   3.116  1.00  0.00           H  
ATOM   1083  HB2 ALA A  67      10.474 -11.539   1.821  1.00  0.00           H  
ATOM   1084  HB3 ALA A  67       9.840 -12.360   3.287  1.00  0.00           H  
ATOM   1085  N   GLY A  68      11.153 -15.977   2.533  1.00  0.00           N  
ATOM   1086  CA  GLY A  68      11.605 -17.019   3.470  1.00  0.00           C  
ATOM   1087  C   GLY A  68      10.539 -17.579   4.394  1.00  0.00           C  
ATOM   1088  O   GLY A  68      10.771 -18.540   5.158  1.00  0.00           O  
ATOM   1089  H   GLY A  68      10.788 -16.297   1.659  1.00  0.00           H  
ATOM   1090  HA2 GLY A  68      12.032 -17.849   2.888  1.00  0.00           H  
ATOM   1091  HA3 GLY A  68      12.417 -16.606   4.086  1.00  0.00           H  
ATOM   1092  N   HIS A  69       9.360 -16.987   4.413  1.00  0.00           N  
ATOM   1093  CA  HIS A  69       8.304 -17.417   5.336  1.00  0.00           C  
ATOM   1094  C   HIS A  69       7.212 -18.175   4.608  1.00  0.00           C  
ATOM   1095  O   HIS A  69       6.663 -17.616   3.675  1.00  0.00           O  
ATOM   1096  CB  HIS A  69       7.694 -16.193   6.065  1.00  0.00           C  
ATOM   1097  CG  HIS A  69       8.621 -15.544   7.047  1.00  0.00           C  
ATOM   1098  ND1 HIS A  69       9.759 -14.829   6.806  1.00  0.00           N  
ATOM   1099  CD2 HIS A  69       8.499 -15.571   8.406  1.00  0.00           C  
ATOM   1100  CE1 HIS A  69      10.312 -14.428   7.950  1.00  0.00           C  
ATOM   1101  NE2 HIS A  69       9.552 -14.875   8.946  1.00  0.00           N  
ATOM   1102  H   HIS A  69       9.106 -16.226   3.816  1.00  0.00           H  
ATOM   1103  HA  HIS A  69       8.760 -18.090   6.077  1.00  0.00           H  
ATOM   1104  HB2 HIS A  69       7.389 -15.447   5.316  1.00  0.00           H  
ATOM   1105  HB3 HIS A  69       6.782 -16.510   6.592  1.00  0.00           H  
ATOM   1106  HD2 HIS A  69       7.696 -16.067   8.972  1.00  0.00           H  
ATOM   1107  HE1 HIS A  69      11.232 -13.834   8.053  1.00  0.00           H  
ATOM   1108  HE2 HIS A  69       9.719 -14.728   9.921  1.00  0.00           H  
ATOM   1109  N   LYS A  70       6.826 -19.380   5.023  1.00  0.00           N  
ATOM   1110  CA  LYS A  70       5.857 -20.194   4.306  1.00  0.00           C  
ATOM   1111  C   LYS A  70       4.463 -19.791   4.738  1.00  0.00           C  
ATOM   1112  O   LYS A  70       4.216 -19.494   5.912  1.00  0.00           O  
ATOM   1113  CB  LYS A  70       5.956 -21.694   4.564  1.00  0.00           C  
ATOM   1114  CG  LYS A  70       5.105 -22.586   3.687  1.00  0.00           C  
ATOM   1115  CD  LYS A  70       4.260 -23.639   4.412  1.00  0.00           C  
ATOM   1116  CE  LYS A  70       4.532 -25.061   3.955  1.00  0.00           C  
ATOM   1117  NZ  LYS A  70       3.382 -26.011   3.844  1.00  0.00           N  
ATOM   1118  H   LYS A  70       7.176 -19.811   5.856  1.00  0.00           H  
ATOM   1119  HA  LYS A  70       6.070 -20.016   3.242  1.00  0.00           H  
ATOM   1120  HB2 LYS A  70       7.007 -21.996   4.444  1.00  0.00           H  
ATOM   1121  HB3 LYS A  70       5.685 -21.882   5.613  1.00  0.00           H  
ATOM   1122  HG2 LYS A  70       4.430 -21.948   3.097  1.00  0.00           H  
ATOM   1123  HG3 LYS A  70       5.765 -23.103   2.975  1.00  0.00           H  
ATOM   1124  HD2 LYS A  70       4.450 -23.569   5.493  1.00  0.00           H  
ATOM   1125  HD3 LYS A  70       3.195 -23.412   4.258  1.00  0.00           H  
ATOM   1126  HE2 LYS A  70       5.017 -25.008   2.969  1.00  0.00           H  
ATOM   1127  HE3 LYS A  70       5.263 -25.501   4.650  1.00  0.00           H  
ATOM   1128  HZ1 LYS A  70       3.610 -26.736   3.194  1.00  0.00           H  
ATOM   1129  HZ2 LYS A  70       3.194 -26.414   4.740  1.00  0.00           H  
ATOM   1130  HZ3 LYS A  70       2.572 -25.518   3.523  1.00  0.00           H  
ATOM   1131  N   ALA A  71       3.546 -19.820   3.767  1.00  0.00           N  
ATOM   1132  CA  ALA A  71       2.142 -19.562   4.049  1.00  0.00           C  
ATOM   1133  C   ALA A  71       1.321 -20.351   3.059  1.00  0.00           C  
ATOM   1134  O   ALA A  71       1.842 -20.740   2.008  1.00  0.00           O  
ATOM   1135  CB  ALA A  71       1.858 -18.069   3.991  1.00  0.00           C  
ATOM   1136  H   ALA A  71       3.749 -20.014   2.807  1.00  0.00           H  
ATOM   1137  HA  ALA A  71       1.874 -19.885   5.066  1.00  0.00           H  
ATOM   1138  HB1 ALA A  71       0.794 -17.889   4.206  1.00  0.00           H  
ATOM   1139  HB2 ALA A  71       2.475 -17.549   4.738  1.00  0.00           H  
ATOM   1140  HB3 ALA A  71       2.098 -17.688   2.988  1.00  0.00           H  
ATOM   1141  N   ILE A  72       0.076 -20.585   3.348  1.00  0.00           N  
ATOM   1142  CA  ILE A  72      -0.866 -21.181   2.393  1.00  0.00           C  
ATOM   1143  C   ILE A  72      -2.106 -20.334   2.334  1.00  0.00           C  
ATOM   1144  O   ILE A  72      -2.556 -19.793   3.352  1.00  0.00           O  
ATOM   1145  CB  ILE A  72      -1.175 -22.653   2.758  1.00  0.00           C  
ATOM   1146  CG1 ILE A  72      -2.076 -23.371   1.730  1.00  0.00           C  
ATOM   1147  CG2 ILE A  72      -1.761 -22.800   4.128  1.00  0.00           C  
ATOM   1148  CD1 ILE A  72      -2.029 -24.864   1.874  1.00  0.00           C  
ATOM   1149  H   ILE A  72      -0.330 -20.378   4.239  1.00  0.00           H  
ATOM   1150  HA  ILE A  72      -0.413 -21.203   1.391  1.00  0.00           H  
ATOM   1151  HB  ILE A  72      -0.191 -23.145   2.740  1.00  0.00           H  
ATOM   1152 2HG1 ILE A  72      -3.113 -23.025   1.851  1.00  0.00           H  
ATOM   1153 3HG1 ILE A  72      -1.761 -23.093   0.713  1.00  0.00           H  
ATOM   1154 1HG2 ILE A  72      -1.959 -23.862   4.330  1.00  0.00           H  
ATOM   1155 2HG2 ILE A  72      -1.053 -22.410   4.874  1.00  0.00           H  
ATOM   1156 3HG2 ILE A  72      -2.703 -22.235   4.186  1.00  0.00           H  
ATOM   1157 1HD1 ILE A  72      -2.685 -25.326   1.121  1.00  0.00           H  
ATOM   1158 2HD1 ILE A  72      -0.998 -25.215   1.726  1.00  0.00           H  
ATOM   1159 3HD1 ILE A  72      -2.371 -25.146   2.881  1.00  0.00           H  
ATOM   1160  N   GLY A  73      -2.693 -20.220   1.114  1.00  0.00           N  
ATOM   1161  CA  GLY A  73      -3.936 -19.495   1.019  1.00  0.00           C  
ATOM   1162  C   GLY A  73      -4.391 -19.412  -0.427  1.00  0.00           C  
ATOM   1163  O   GLY A  73      -3.854 -20.048  -1.317  1.00  0.00           O  
ATOM   1164  H   GLY A  73      -2.340 -20.598   0.258  1.00  0.00           H  
ATOM   1165  HA2 GLY A  73      -4.707 -19.993   1.625  1.00  0.00           H  
ATOM   1166  HA3 GLY A  73      -3.810 -18.481   1.430  1.00  0.00           H  
ATOM   1167  N   THR A  74      -5.414 -18.562  -0.607  1.00  0.00           N  
ATOM   1168  CA  THR A  74      -5.951 -18.316  -1.933  1.00  0.00           C  
ATOM   1169  C   THR A  74      -5.058 -17.359  -2.701  1.00  0.00           C  
ATOM   1170  O   THR A  74      -4.597 -16.347  -2.161  1.00  0.00           O  
ATOM   1171  CB  THR A  74      -7.372 -17.748  -1.788  1.00  0.00           C  
ATOM   1172  OG1 THR A  74      -8.215 -18.782  -1.247  1.00  0.00           O  
ATOM   1173  CG2 THR A  74      -7.924 -17.267  -3.099  1.00  0.00           C  
ATOM   1174  H   THR A  74      -5.864 -18.056   0.129  1.00  0.00           H  
ATOM   1175  HA  THR A  74      -5.991 -19.257  -2.501  1.00  0.00           H  
ATOM   1176  HB  THR A  74      -7.339 -16.876  -1.117  1.00  0.00           H  
ATOM   1177  HG1 THR A  74      -8.461 -19.425  -1.972  1.00  0.00           H  
ATOM   1178 1HG2 THR A  74      -8.939 -16.870  -2.947  1.00  0.00           H  
ATOM   1179 2HG2 THR A  74      -7.278 -16.474  -3.501  1.00  0.00           H  
ATOM   1180 3HG2 THR A  74      -7.962 -18.104  -3.811  1.00  0.00           H  
ATOM   1181  N   VAL A  75      -4.788 -17.694  -3.967  1.00  0.00           N  
ATOM   1182  CA  VAL A  75      -4.022 -16.872  -4.869  1.00  0.00           C  
ATOM   1183  C   VAL A  75      -4.855 -16.618  -6.108  1.00  0.00           C  
ATOM   1184  O   VAL A  75      -5.389 -17.552  -6.685  1.00  0.00           O  
ATOM   1185  CB  VAL A  75      -2.672 -17.546  -5.195  1.00  0.00           C  
ATOM   1186  CG1 VAL A  75      -1.904 -16.759  -6.229  1.00  0.00           C  
ATOM   1187  CG2 VAL A  75      -1.830 -17.680  -3.939  1.00  0.00           C  
ATOM   1188  H   VAL A  75      -5.102 -18.549  -4.381  1.00  0.00           H  
ATOM   1189  HA  VAL A  75      -3.783 -15.903  -4.405  1.00  0.00           H  
ATOM   1190  HB  VAL A  75      -2.891 -18.545  -5.600  1.00  0.00           H  
ATOM   1191 1HG1 VAL A  75      -0.949 -17.263  -6.438  1.00  0.00           H  
ATOM   1192 2HG1 VAL A  75      -2.495 -16.693  -7.154  1.00  0.00           H  
ATOM   1193 3HG1 VAL A  75      -1.708 -15.746  -5.848  1.00  0.00           H  
ATOM   1194 1HG2 VAL A  75      -0.873 -18.162  -4.188  1.00  0.00           H  
ATOM   1195 2HG2 VAL A  75      -1.638 -16.682  -3.517  1.00  0.00           H  
ATOM   1196 3HG2 VAL A  75      -2.367 -18.293  -3.200  1.00  0.00           H  
ATOM   1197  N   LEU A  76      -4.938 -15.344  -6.471  1.00  0.00           N  
ATOM   1198  CA  LEU A  76      -5.627 -14.931  -7.689  1.00  0.00           C  
ATOM   1199  C   LEU A  76      -4.608 -14.739  -8.782  1.00  0.00           C  
ATOM   1200  O   LEU A  76      -3.538 -14.156  -8.529  1.00  0.00           O  
ATOM   1201  CB  LEU A  76      -6.462 -13.664  -7.471  1.00  0.00           C  
ATOM   1202  CG  LEU A  76      -7.286 -13.658  -6.187  1.00  0.00           C  
ATOM   1203  CD1 LEU A  76      -7.998 -12.311  -6.047  1.00  0.00           C  
ATOM   1204  CD2 LEU A  76      -8.262 -14.809  -6.190  1.00  0.00           C  
ATOM   1205  H   LEU A  76      -4.542 -14.589  -5.948  1.00  0.00           H  
ATOM   1206  HA  LEU A  76      -6.335 -15.720  -7.983  1.00  0.00           H  
ATOM   1207  HB2 LEU A  76      -5.789 -12.794  -7.463  1.00  0.00           H  
ATOM   1208  HB3 LEU A  76      -7.142 -13.537  -8.327  1.00  0.00           H  
ATOM   1209  HG  LEU A  76      -6.624 -13.790  -5.317  1.00  0.00           H  
ATOM   1210 1HD1 LEU A  76      -8.592 -12.304  -5.121  1.00  0.00           H  
ATOM   1211 2HD1 LEU A  76      -7.252 -11.504  -6.009  1.00  0.00           H  
ATOM   1212 3HD1 LEU A  76      -8.662 -12.155  -6.910  1.00  0.00           H  
ATOM   1213 1HD2 LEU A  76      -8.849 -14.795  -5.260  1.00  0.00           H  
ATOM   1214 2HD2 LEU A  76      -8.938 -14.715  -7.052  1.00  0.00           H  
ATOM   1215 3HD2 LEU A  76      -7.710 -15.758  -6.260  1.00  0.00           H  
ATOM   1216  N   VAL A  77      -4.891 -15.159  -9.998  1.00  0.00           N  
ATOM   1217  CA  VAL A  77      -3.988 -15.052 -11.140  1.00  0.00           C  
ATOM   1218  C   VAL A  77      -4.660 -14.291 -12.271  1.00  0.00           C  
ATOM   1219  O   VAL A  77      -5.777 -14.648 -12.684  1.00  0.00           O  
ATOM   1220  CB  VAL A  77      -3.553 -16.474 -11.633  1.00  0.00           C  
ATOM   1221  CG1 VAL A  77      -2.706 -16.299 -12.869  1.00  0.00           C  
ATOM   1222  CG2 VAL A  77      -2.875 -17.206 -10.485  1.00  0.00           C  
ATOM   1223  H   VAL A  77      -5.764 -15.588 -10.228  1.00  0.00           H  
ATOM   1224  HA  VAL A  77      -3.091 -14.502 -10.822  1.00  0.00           H  
ATOM   1225  HB  VAL A  77      -4.404 -17.107 -11.926  1.00  0.00           H  
ATOM   1226 1HG1 VAL A  77      -2.386 -17.285 -13.237  1.00  0.00           H  
ATOM   1227 2HG1 VAL A  77      -3.294 -15.790 -13.648  1.00  0.00           H  
ATOM   1228 3HG1 VAL A  77      -1.821 -15.695 -12.624  1.00  0.00           H  
ATOM   1229 1HG2 VAL A  77      -2.564 -18.207 -10.820  1.00  0.00           H  
ATOM   1230 2HG2 VAL A  77      -1.991 -16.639 -10.158  1.00  0.00           H  
ATOM   1231 3HG2 VAL A  77      -3.579 -17.303  -9.646  1.00  0.00           H  
ATOM   1232  N   GLY A  78      -3.996 -13.223 -12.744  1.00  0.00           N  
ATOM   1233  CA  GLY A  78      -4.554 -12.458 -13.829  1.00  0.00           C  
ATOM   1234  C   GLY A  78      -3.675 -11.269 -14.183  1.00  0.00           C  
ATOM   1235  O   GLY A  78      -2.490 -11.211 -13.825  1.00  0.00           O  
ATOM   1236  H   GLY A  78      -3.115 -12.898 -12.400  1.00  0.00           H  
ATOM   1237  HA2 GLY A  78      -4.672 -13.104 -14.712  1.00  0.00           H  
ATOM   1238  HA3 GLY A  78      -5.558 -12.105 -13.552  1.00  0.00           H  
ATOM   1239  N   PRO A  79      -4.249 -10.351 -14.953  1.00  0.00           N  
ATOM   1240  CA  PRO A  79      -3.454  -9.266 -15.564  1.00  0.00           C  
ATOM   1241  C   PRO A  79      -3.229  -8.097 -14.629  1.00  0.00           C  
ATOM   1242  O   PRO A  79      -3.688  -6.978 -14.834  1.00  0.00           O  
ATOM   1243  CB  PRO A  79      -4.301  -8.853 -16.792  1.00  0.00           C  
ATOM   1244  CG  PRO A  79      -5.692  -9.092 -16.286  1.00  0.00           C  
ATOM   1245  CD  PRO A  79      -5.645 -10.342 -15.432  1.00  0.00           C  
ATOM   1246  HA  PRO A  79      -2.437  -9.597 -15.821  1.00  0.00           H  
ATOM   1247  HB2 PRO A  79      -4.138  -7.802 -17.074  1.00  0.00           H  
ATOM   1248  HB3 PRO A  79      -4.072  -9.463 -17.678  1.00  0.00           H  
ATOM   1249  HG2 PRO A  79      -6.045  -8.231 -15.698  1.00  0.00           H  
ATOM   1250  HG3 PRO A  79      -6.394  -9.219 -17.124  1.00  0.00           H  
ATOM   1251  HD2 PRO A  79      -6.363 -10.295 -14.599  1.00  0.00           H  
ATOM   1252  HD3 PRO A  79      -5.886 -11.244 -16.013  1.00  0.00           H  
ATOM   1253  N   THR A  80      -2.483  -8.372 -13.581  1.00  0.00           N  
ATOM   1254  CA  THR A  80      -2.100  -7.380 -12.600  1.00  0.00           C  
ATOM   1255  C   THR A  80      -0.772  -6.764 -13.034  1.00  0.00           C  
ATOM   1256  O   THR A  80       0.102  -7.466 -13.536  1.00  0.00           O  
ATOM   1257  CB  THR A  80      -2.010  -8.005 -11.185  1.00  0.00           C  
ATOM   1258  OG1 THR A  80      -1.559  -6.963 -10.341  1.00  0.00           O  
ATOM   1259  CG2 THR A  80      -1.052  -9.182 -11.100  1.00  0.00           C  
ATOM   1260  H   THR A  80      -2.127  -9.286 -13.387  1.00  0.00           H  
ATOM   1261  HA  THR A  80      -2.864  -6.590 -12.543  1.00  0.00           H  
ATOM   1262  HB  THR A  80      -2.991  -8.409 -10.896  1.00  0.00           H  
ATOM   1263  HG1 THR A  80      -0.602  -7.121 -10.098  1.00  0.00           H  
ATOM   1264 1HG2 THR A  80      -1.040  -9.573 -10.072  1.00  0.00           H  
ATOM   1265 2HG2 THR A  80      -1.381  -9.974 -11.789  1.00  0.00           H  
ATOM   1266 3HG2 THR A  80      -0.040  -8.853 -11.379  1.00  0.00           H  
ATOM   1267  N   PRO A  81      -0.637  -5.452 -12.862  1.00  0.00           N  
ATOM   1268  CA  PRO A  81       0.601  -4.799 -13.305  1.00  0.00           C  
ATOM   1269  C   PRO A  81       1.835  -5.096 -12.445  1.00  0.00           C  
ATOM   1270  O   PRO A  81       2.978  -4.851 -12.867  1.00  0.00           O  
ATOM   1271  CB  PRO A  81       0.271  -3.307 -13.208  1.00  0.00           C  
ATOM   1272  CG  PRO A  81      -0.903  -3.201 -12.336  1.00  0.00           C  
ATOM   1273  CD  PRO A  81      -1.625  -4.512 -12.327  1.00  0.00           C  
ATOM   1274  HA  PRO A  81       0.876  -5.162 -14.305  1.00  0.00           H  
ATOM   1275  HB2 PRO A  81       1.120  -2.744 -12.793  1.00  0.00           H  
ATOM   1276  HB3 PRO A  81       0.060  -2.887 -14.203  1.00  0.00           H  
ATOM   1277  HG2 PRO A  81      -0.596  -2.929 -11.316  1.00  0.00           H  
ATOM   1278  HG3 PRO A  81      -1.571  -2.403 -12.693  1.00  0.00           H  
ATOM   1279  HD2 PRO A  81      -1.943  -4.793 -11.311  1.00  0.00           H  
ATOM   1280  HD3 PRO A  81      -2.532  -4.480 -12.949  1.00  0.00           H  
ATOM   1281  N   VAL A  82       1.629  -5.549 -11.225  1.00  0.00           N  
ATOM   1282  CA  VAL A  82       2.673  -5.956 -10.301  1.00  0.00           C  
ATOM   1283  C   VAL A  82       2.124  -7.147  -9.500  1.00  0.00           C  
ATOM   1284  O   VAL A  82       0.913  -7.284  -9.293  1.00  0.00           O  
ATOM   1285  CB  VAL A  82       3.183  -4.875  -9.347  1.00  0.00           C  
ATOM   1286  CG1 VAL A  82       3.610  -3.618 -10.103  1.00  0.00           C  
ATOM   1287  CG2 VAL A  82       2.170  -4.460  -8.282  1.00  0.00           C  
ATOM   1288  H   VAL A  82       0.711  -5.647 -10.840  1.00  0.00           H  
ATOM   1289  HA  VAL A  82       3.556  -6.208 -10.905  1.00  0.00           H  
ATOM   1290  HB  VAL A  82       4.042  -5.340  -8.842  1.00  0.00           H  
ATOM   1291 1HG1 VAL A  82       3.970  -2.863  -9.388  1.00  0.00           H  
ATOM   1292 2HG1 VAL A  82       4.417  -3.869 -10.808  1.00  0.00           H  
ATOM   1293 3HG1 VAL A  82       2.751  -3.214 -10.659  1.00  0.00           H  
ATOM   1294 1HG2 VAL A  82       2.610  -3.683  -7.639  1.00  0.00           H  
ATOM   1295 2HG2 VAL A  82       1.267  -4.063  -8.769  1.00  0.00           H  
ATOM   1296 3HG2 VAL A  82       1.903  -5.333  -7.669  1.00  0.00           H  
ATOM   1297  N   ASN A  83       2.993  -8.036  -9.061  1.00  0.00           N  
ATOM   1298  CA  ASN A  83       2.598  -9.125  -8.217  1.00  0.00           C  
ATOM   1299  C   ASN A  83       2.365  -8.568  -6.814  1.00  0.00           C  
ATOM   1300  O   ASN A  83       3.186  -7.831  -6.304  1.00  0.00           O  
ATOM   1301  CB  ASN A  83       3.630 -10.215  -8.184  1.00  0.00           C  
ATOM   1302  CG  ASN A  83       3.888 -10.841  -9.540  1.00  0.00           C  
ATOM   1303  OD1 ASN A  83       2.958 -11.167 -10.266  1.00  0.00           O  
ATOM   1304  ND2 ASN A  83       5.164 -11.013  -9.852  1.00  0.00           N  
ATOM   1305  H   ASN A  83       3.969  -8.016  -9.279  1.00  0.00           H  
ATOM   1306  HA  ASN A  83       1.678  -9.577  -8.616  1.00  0.00           H  
ATOM   1307  HB2 ASN A  83       4.572  -9.806  -7.792  1.00  0.00           H  
ATOM   1308  HB3 ASN A  83       3.303 -10.998  -7.484  1.00  0.00           H  
ATOM   1309 1HD2 ASN A  83       5.414 -11.432 -10.726  1.00  0.00           H  
ATOM   1310 2HD2 ASN A  83       5.879 -10.725  -9.213  1.00  0.00           H  
ATOM   1311  N   ILE A  84       1.242  -8.946  -6.201  1.00  0.00           N  
ATOM   1312  CA  ILE A  84       0.781  -8.388  -4.932  1.00  0.00           C  
ATOM   1313  C   ILE A  84       0.554  -9.464  -3.888  1.00  0.00           C  
ATOM   1314  O   ILE A  84      -0.174 -10.410  -4.135  1.00  0.00           O  
ATOM   1315  CB  ILE A  84      -0.534  -7.616  -5.162  1.00  0.00           C  
ATOM   1316  CG1 ILE A  84      -0.330  -6.411  -6.098  1.00  0.00           C  
ATOM   1317  CG2 ILE A  84      -1.162  -7.230  -3.819  1.00  0.00           C  
ATOM   1318  CD1 ILE A  84      -1.577  -5.871  -6.660  1.00  0.00           C  
ATOM   1319  H   ILE A  84       0.631  -9.646  -6.571  1.00  0.00           H  
ATOM   1320  HA  ILE A  84       1.565  -7.714  -4.556  1.00  0.00           H  
ATOM   1321  HB  ILE A  84      -1.245  -8.278  -5.679  1.00  0.00           H  
ATOM   1322 2HG1 ILE A  84       0.185  -5.613  -5.543  1.00  0.00           H  
ATOM   1323 3HG1 ILE A  84       0.333  -6.709  -6.923  1.00  0.00           H  
ATOM   1324 1HG2 ILE A  84      -2.098  -6.680  -3.996  1.00  0.00           H  
ATOM   1325 2HG2 ILE A  84      -1.376  -8.139  -3.238  1.00  0.00           H  
ATOM   1326 3HG2 ILE A  84      -0.464  -6.592  -3.257  1.00  0.00           H  
ATOM   1327 1HD1 ILE A  84      -1.345  -5.017  -7.314  1.00  0.00           H  
ATOM   1328 2HD1 ILE A  84      -2.085  -6.652  -7.245  1.00  0.00           H  
ATOM   1329 3HD1 ILE A  84      -2.234  -5.538  -5.843  1.00  0.00           H  
ATOM   1330  N   ILE A  85       1.223  -9.306  -2.727  1.00  0.00           N  
ATOM   1331  CA  ILE A  85       0.956 -10.119  -1.530  1.00  0.00           C  
ATOM   1332  C   ILE A  85      -0.005  -9.336  -0.663  1.00  0.00           C  
ATOM   1333  O   ILE A  85       0.368  -8.288  -0.120  1.00  0.00           O  
ATOM   1334  CB  ILE A  85       2.213 -10.503  -0.767  1.00  0.00           C  
ATOM   1335  CG1 ILE A  85       3.250 -11.180  -1.675  1.00  0.00           C  
ATOM   1336  CG2 ILE A  85       1.865 -11.382   0.433  1.00  0.00           C  
ATOM   1337  CD1 ILE A  85       2.769 -12.414  -2.403  1.00  0.00           C  
ATOM   1338  H   ILE A  85       1.946  -8.627  -2.599  1.00  0.00           H  
ATOM   1339  HA  ILE A  85       0.517 -11.079  -1.839  1.00  0.00           H  
ATOM   1340  HB  ILE A  85       2.674  -9.577  -0.393  1.00  0.00           H  
ATOM   1341 2HG1 ILE A  85       3.593 -10.446  -2.420  1.00  0.00           H  
ATOM   1342 3HG1 ILE A  85       4.124 -11.452  -1.065  1.00  0.00           H  
ATOM   1343 1HG2 ILE A  85       2.786 -11.648   0.972  1.00  0.00           H  
ATOM   1344 2HG2 ILE A  85       1.192 -10.832   1.109  1.00  0.00           H  
ATOM   1345 3HG2 ILE A  85       1.366 -12.298   0.085  1.00  0.00           H  
ATOM   1346 1HD1 ILE A  85       3.586 -12.816  -3.021  1.00  0.00           H  
ATOM   1347 2HD1 ILE A  85       2.456 -13.173  -1.671  1.00  0.00           H  
ATOM   1348 3HD1 ILE A  85       1.917 -12.152  -3.046  1.00  0.00           H  
ATOM   1349  N   GLY A  86      -1.238  -9.797  -0.574  1.00  0.00           N  
ATOM   1350  CA  GLY A  86      -2.277  -9.117   0.181  1.00  0.00           C  
ATOM   1351  C   GLY A  86      -2.435  -9.671   1.590  1.00  0.00           C  
ATOM   1352  O   GLY A  86      -1.734 -10.580   2.027  1.00  0.00           O  
ATOM   1353  H   GLY A  86      -1.544 -10.640  -1.017  1.00  0.00           H  
ATOM   1354  HA2 GLY A  86      -2.042  -8.043   0.237  1.00  0.00           H  
ATOM   1355  HA3 GLY A  86      -3.234  -9.208  -0.354  1.00  0.00           H  
ATOM   1356  N   ARG A  87      -3.405  -9.114   2.279  1.00  0.00           N  
ATOM   1357  CA  ARG A  87      -3.554  -9.414   3.703  1.00  0.00           C  
ATOM   1358  C   ARG A  87      -3.815 -10.876   3.987  1.00  0.00           C  
ATOM   1359  O   ARG A  87      -3.430 -11.355   5.044  1.00  0.00           O  
ATOM   1360  CB  ARG A  87      -4.712  -8.609   4.313  1.00  0.00           C  
ATOM   1361  CG  ARG A  87      -4.425  -7.118   4.378  1.00  0.00           C  
ATOM   1362  CD  ARG A  87      -5.437  -6.328   5.146  1.00  0.00           C  
ATOM   1363  NE  ARG A  87      -6.773  -6.467   4.547  1.00  0.00           N  
ATOM   1364  CZ  ARG A  87      -7.764  -7.257   4.928  1.00  0.00           C  
ATOM   1365  NH1 ARG A  87      -7.649  -8.041   6.007  1.00  0.00           N  
ATOM   1366  NH2 ARG A  87      -8.898  -7.251   4.221  1.00  0.00           N  
ATOM   1367  H   ARG A  87      -4.079  -8.476   1.905  1.00  0.00           H  
ATOM   1368  HA  ARG A  87      -2.591  -9.137   4.157  1.00  0.00           H  
ATOM   1369  HB2 ARG A  87      -5.622  -8.777   3.717  1.00  0.00           H  
ATOM   1370  HB3 ARG A  87      -4.919  -8.983   5.327  1.00  0.00           H  
ATOM   1371  HG2 ARG A  87      -3.435  -6.967   4.835  1.00  0.00           H  
ATOM   1372  HG3 ARG A  87      -4.369  -6.723   3.353  1.00  0.00           H  
ATOM   1373  HD2 ARG A  87      -5.462  -6.671   6.191  1.00  0.00           H  
ATOM   1374  HD3 ARG A  87      -5.146  -5.268   5.163  1.00  0.00           H  
ATOM   1375  HE  ARG A  87      -6.956  -5.891   3.750  1.00  0.00           H  
ATOM   1376 1HH1 ARG A  87      -6.803  -8.037   6.539  1.00  0.00           H  
ATOM   1377 2HH1 ARG A  87      -8.409  -8.631   6.279  1.00  0.00           H  
ATOM   1378 1HH2 ARG A  87      -8.985  -6.658   3.421  1.00  0.00           H  
ATOM   1379 2HH2 ARG A  87      -9.659  -7.840   4.491  1.00  0.00           H  
ATOM   1380  N   ASN A  88      -4.459 -11.605   3.054  1.00  0.00           N  
ATOM   1381  CA  ASN A  88      -4.735 -13.011   3.333  1.00  0.00           C  
ATOM   1382  C   ASN A  88      -3.482 -13.836   3.565  1.00  0.00           C  
ATOM   1383  O   ASN A  88      -3.530 -14.831   4.286  1.00  0.00           O  
ATOM   1384  CB  ASN A  88      -5.568 -13.598   2.206  1.00  0.00           C  
ATOM   1385  CG  ASN A  88      -4.790 -13.809   0.922  1.00  0.00           C  
ATOM   1386  OD1 ASN A  88      -4.179 -12.870   0.407  1.00  0.00           O  
ATOM   1387  ND2 ASN A  88      -4.823 -15.056   0.447  1.00  0.00           N  
ATOM   1388  H   ASN A  88      -4.774 -11.266   2.167  1.00  0.00           H  
ATOM   1389  HA  ASN A  88      -5.298 -13.052   4.277  1.00  0.00           H  
ATOM   1390  HB2 ASN A  88      -5.986 -14.560   2.533  1.00  0.00           H  
ATOM   1391  HB3 ASN A  88      -6.418 -12.929   2.003  1.00  0.00           H  
ATOM   1392 1HD2 ASN A  88      -4.326 -15.285  -0.390  1.00  0.00           H  
ATOM   1393 2HD2 ASN A  88      -5.344 -15.761   0.927  1.00  0.00           H  
ATOM   1394  N   LEU A  89      -2.349 -13.423   3.002  1.00  0.00           N  
ATOM   1395  CA  LEU A  89      -1.081 -14.078   3.231  1.00  0.00           C  
ATOM   1396  C   LEU A  89      -0.152 -13.303   4.156  1.00  0.00           C  
ATOM   1397  O   LEU A  89       0.629 -13.920   4.885  1.00  0.00           O  
ATOM   1398  CB  LEU A  89      -0.380 -14.389   1.891  1.00  0.00           C  
ATOM   1399  CG  LEU A  89      -1.111 -15.399   1.027  1.00  0.00           C  
ATOM   1400  CD1 LEU A  89      -0.298 -15.649  -0.246  1.00  0.00           C  
ATOM   1401  CD2 LEU A  89      -1.438 -16.691   1.727  1.00  0.00           C  
ATOM   1402  H   LEU A  89      -2.294 -12.638   2.385  1.00  0.00           H  
ATOM   1403  HA  LEU A  89      -1.312 -15.020   3.750  1.00  0.00           H  
ATOM   1404  HB2 LEU A  89      -0.266 -13.453   1.324  1.00  0.00           H  
ATOM   1405  HB3 LEU A  89       0.632 -14.766   2.098  1.00  0.00           H  
ATOM   1406  HG  LEU A  89      -2.089 -14.961   0.776  1.00  0.00           H  
ATOM   1407 1HD1 LEU A  89      -0.823 -16.381  -0.878  1.00  0.00           H  
ATOM   1408 2HD1 LEU A  89      -0.181 -14.706  -0.799  1.00  0.00           H  
ATOM   1409 3HD1 LEU A  89       0.694 -16.042   0.023  1.00  0.00           H  
ATOM   1410 1HD2 LEU A  89      -1.964 -17.363   1.033  1.00  0.00           H  
ATOM   1411 2HD2 LEU A  89      -0.507 -17.171   2.066  1.00  0.00           H  
ATOM   1412 3HD2 LEU A  89      -2.081 -16.485   2.595  1.00  0.00           H  
ATOM   1413  N   LEU A  90      -0.262 -11.967   4.187  1.00  0.00           N  
ATOM   1414  CA  LEU A  90       0.532 -11.188   5.141  1.00  0.00           C  
ATOM   1415  C   LEU A  90       0.232 -11.614   6.565  1.00  0.00           C  
ATOM   1416  O   LEU A  90       1.153 -11.661   7.398  1.00  0.00           O  
ATOM   1417  CB  LEU A  90       0.317  -9.681   4.983  1.00  0.00           C  
ATOM   1418  CG  LEU A  90       0.747  -9.073   3.642  1.00  0.00           C  
ATOM   1419  CD1 LEU A  90       0.225  -7.654   3.528  1.00  0.00           C  
ATOM   1420  CD2 LEU A  90       2.257  -9.206   3.489  1.00  0.00           C  
ATOM   1421  H   LEU A  90      -0.861 -11.429   3.594  1.00  0.00           H  
ATOM   1422  HA  LEU A  90       1.589 -11.394   4.918  1.00  0.00           H  
ATOM   1423  HB2 LEU A  90      -0.751  -9.467   5.134  1.00  0.00           H  
ATOM   1424  HB3 LEU A  90       0.864  -9.168   5.788  1.00  0.00           H  
ATOM   1425  HG  LEU A  90       0.303  -9.621   2.797  1.00  0.00           H  
ATOM   1426 1HD1 LEU A  90       0.537  -7.225   2.565  1.00  0.00           H  
ATOM   1427 2HD1 LEU A  90      -0.873  -7.661   3.588  1.00  0.00           H  
ATOM   1428 3HD1 LEU A  90       0.632  -7.047   4.349  1.00  0.00           H  
ATOM   1429 1HD2 LEU A  90       2.568  -8.770   2.527  1.00  0.00           H  
ATOM   1430 2HD2 LEU A  90       2.758  -8.674   4.311  1.00  0.00           H  
ATOM   1431 3HD2 LEU A  90       2.536 -10.268   3.517  1.00  0.00           H  
ATOM   1432  N   THR A  91      -1.024 -11.907   6.906  1.00  0.00           N  
ATOM   1433  CA  THR A  91      -1.318 -12.330   8.240  1.00  0.00           C  
ATOM   1434  C   THR A  91      -0.549 -13.586   8.622  1.00  0.00           C  
ATOM   1435  O   THR A  91      -0.081 -13.768   9.739  1.00  0.00           O  
ATOM   1436  CB  THR A  91      -2.818 -12.613   8.449  1.00  0.00           C  
ATOM   1437  OG1 THR A  91      -3.200 -13.640   7.525  1.00  0.00           O  
ATOM   1438  CG2 THR A  91      -3.678 -11.390   8.315  1.00  0.00           C  
ATOM   1439  H   THR A  91      -1.811 -11.855   6.291  1.00  0.00           H  
ATOM   1440  HA  THR A  91      -1.010 -11.491   8.882  1.00  0.00           H  
ATOM   1441  HB  THR A  91      -2.976 -12.950   9.484  1.00  0.00           H  
ATOM   1442  HG1 THR A  91      -4.167 -13.534   7.290  1.00  0.00           H  
ATOM   1443 1HG2 THR A  91      -4.732 -11.664   8.475  1.00  0.00           H  
ATOM   1444 2HG2 THR A  91      -3.376 -10.644   9.065  1.00  0.00           H  
ATOM   1445 3HG2 THR A  91      -3.559 -10.966   7.307  1.00  0.00           H  
ATOM   1446  N   GLN A  92      -0.411 -14.502   7.683  1.00  0.00           N  
ATOM   1447  CA  GLN A  92       0.155 -15.801   7.931  1.00  0.00           C  
ATOM   1448  C   GLN A  92       1.631 -15.759   8.218  1.00  0.00           C  
ATOM   1449  O   GLN A  92       2.155 -16.661   8.911  1.00  0.00           O  
ATOM   1450  CB  GLN A  92      -0.150 -16.735   6.739  1.00  0.00           C  
ATOM   1451  CG  GLN A  92      -1.637 -16.873   6.470  1.00  0.00           C  
ATOM   1452  CD  GLN A  92      -2.409 -17.420   7.658  1.00  0.00           C  
ATOM   1453  OE1 GLN A  92      -3.151 -16.733   8.411  1.00  0.00           O  
ATOM   1454  NE2 GLN A  92      -2.165 -18.693   7.780  1.00  0.00           N  
ATOM   1455  H   GLN A  92      -0.689 -14.359   6.733  1.00  0.00           H  
ATOM   1456  HA  GLN A  92      -0.318 -16.195   8.843  1.00  0.00           H  
ATOM   1457  HB2 GLN A  92       0.348 -16.347   5.838  1.00  0.00           H  
ATOM   1458  HB3 GLN A  92       0.276 -17.729   6.939  1.00  0.00           H  
ATOM   1459  HG2 GLN A  92      -2.047 -15.890   6.195  1.00  0.00           H  
ATOM   1460  HG3 GLN A  92      -1.787 -17.537   5.607  1.00  0.00           H  
ATOM   1461 1HE2 GLN A  92      -2.584 -19.213   8.525  1.00  0.00           H  
ATOM   1462 2HE2 GLN A  92      -1.560 -19.151   7.130  1.00  0.00           H  
ATOM   1463  N   ILE A  93       2.312 -14.777   7.639  1.00  0.00           N  
ATOM   1464  CA  ILE A  93       3.731 -14.612   7.920  1.00  0.00           C  
ATOM   1465  C   ILE A  93       3.979 -13.704   9.107  1.00  0.00           C  
ATOM   1466  O   ILE A  93       5.126 -13.405   9.476  1.00  0.00           O  
ATOM   1467  CB  ILE A  93       4.492 -14.148   6.663  1.00  0.00           C  
ATOM   1468  CG1 ILE A  93       4.203 -12.712   6.257  1.00  0.00           C  
ATOM   1469  CG2 ILE A  93       4.214 -15.134   5.548  1.00  0.00           C  
ATOM   1470  CD1 ILE A  93       5.012 -12.152   5.110  1.00  0.00           C  
ATOM   1471  H   ILE A  93       1.924 -14.112   7.001  1.00  0.00           H  
ATOM   1472  HA  ILE A  93       4.130 -15.597   8.201  1.00  0.00           H  
ATOM   1473  HB  ILE A  93       5.568 -14.138   6.896  1.00  0.00           H  
ATOM   1474 2HG1 ILE A  93       3.137 -12.639   5.993  1.00  0.00           H  
ATOM   1475 3HG1 ILE A  93       4.362 -12.070   7.136  1.00  0.00           H  
ATOM   1476 1HG2 ILE A  93       4.749 -14.821   4.639  1.00  0.00           H  
ATOM   1477 2HG2 ILE A  93       4.558 -16.135   5.848  1.00  0.00           H  
ATOM   1478 3HG2 ILE A  93       3.133 -15.163   5.345  1.00  0.00           H  
ATOM   1479 1HD1 ILE A  93       4.707 -11.112   4.919  1.00  0.00           H  
ATOM   1480 2HD1 ILE A  93       6.082 -12.178   5.368  1.00  0.00           H  
ATOM   1481 3HD1 ILE A  93       4.839 -12.756   4.208  1.00  0.00           H  
ATOM   1482  N   GLY A  94       2.920 -13.208   9.764  1.00  0.00           N  
ATOM   1483  CA  GLY A  94       3.051 -12.391  10.935  1.00  0.00           C  
ATOM   1484  C   GLY A  94       3.367 -10.962  10.695  1.00  0.00           C  
ATOM   1485  O   GLY A  94       3.923 -10.297  11.550  1.00  0.00           O  
ATOM   1486  H   GLY A  94       1.974 -13.373   9.486  1.00  0.00           H  
ATOM   1487  HA2 GLY A  94       2.111 -12.447  11.505  1.00  0.00           H  
ATOM   1488  HA3 GLY A  94       3.839 -12.818  11.571  1.00  0.00           H  
ATOM   1489  N   ALA A  95       3.031 -10.442   9.516  1.00  0.00           N  
ATOM   1490  CA  ALA A  95       3.365  -9.074   9.181  1.00  0.00           C  
ATOM   1491  C   ALA A  95       2.437  -8.094   9.887  1.00  0.00           C  
ATOM   1492  O   ALA A  95       1.223  -8.240   9.885  1.00  0.00           O  
ATOM   1493  CB  ALA A  95       3.272  -8.849   7.694  1.00  0.00           C  
ATOM   1494  H   ALA A  95       2.539 -10.939   8.800  1.00  0.00           H  
ATOM   1495  HA  ALA A  95       4.399  -8.900   9.515  1.00  0.00           H  
ATOM   1496  HB1 ALA A  95       3.530  -7.804   7.464  1.00  0.00           H  
ATOM   1497  HB2 ALA A  95       3.971  -9.521   7.176  1.00  0.00           H  
ATOM   1498  HB3 ALA A  95       2.246  -9.055   7.356  1.00  0.00           H  
ATOM   1499  N   THR A  96       3.052  -7.048  10.431  1.00  0.00           N  
ATOM   1500  CA  THR A  96       2.314  -5.955  11.048  1.00  0.00           C  
ATOM   1501  C   THR A  96       2.884  -4.627  10.517  1.00  0.00           C  
ATOM   1502  O   THR A  96       4.034  -4.516  10.096  1.00  0.00           O  
ATOM   1503  CB  THR A  96       2.398  -5.975  12.582  1.00  0.00           C  
ATOM   1504  OG1 THR A  96       3.771  -5.914  12.989  1.00  0.00           O  
ATOM   1505  CG2 THR A  96       1.798  -7.242  13.185  1.00  0.00           C  
ATOM   1506  H   THR A  96       4.046  -6.937  10.454  1.00  0.00           H  
ATOM   1507  HA  THR A  96       1.251  -6.069  10.787  1.00  0.00           H  
ATOM   1508  HB  THR A  96       1.825  -5.107  12.941  1.00  0.00           H  
ATOM   1509  HG1 THR A  96       4.003  -4.974  13.239  1.00  0.00           H  
ATOM   1510 1HG2 THR A  96       1.885  -7.204  14.282  1.00  0.00           H  
ATOM   1511 2HG2 THR A  96       0.737  -7.317  12.905  1.00  0.00           H  
ATOM   1512 3HG2 THR A  96       2.340  -8.122  12.806  1.00  0.00           H  
ATOM   1513  N   LEU A  97       2.016  -3.613  10.591  1.00  0.00           N  
ATOM   1514  CA  LEU A  97       2.392  -2.237  10.308  1.00  0.00           C  
ATOM   1515  C   LEU A  97       2.622  -1.532  11.626  1.00  0.00           C  
ATOM   1516  O   LEU A  97       1.742  -1.587  12.491  1.00  0.00           O  
ATOM   1517  CB  LEU A  97       1.302  -1.576   9.463  1.00  0.00           C  
ATOM   1518  CG  LEU A  97       1.615  -0.253   8.814  1.00  0.00           C  
ATOM   1519  CD1 LEU A  97       2.788  -0.363   7.830  1.00  0.00           C  
ATOM   1520  CD2 LEU A  97       0.365   0.261   8.098  1.00  0.00           C  
ATOM   1521  H   LEU A  97       1.056  -3.727  10.843  1.00  0.00           H  
ATOM   1522  HA  LEU A  97       3.323  -2.182   9.725  1.00  0.00           H  
ATOM   1523  HB2 LEU A  97       1.018  -2.282   8.668  1.00  0.00           H  
ATOM   1524  HB3 LEU A  97       0.418  -1.437  10.102  1.00  0.00           H  
ATOM   1525  HG  LEU A  97       1.917   0.457   9.598  1.00  0.00           H  
ATOM   1526 1HD1 LEU A  97       2.984   0.621   7.380  1.00  0.00           H  
ATOM   1527 2HD1 LEU A  97       3.686  -0.705   8.367  1.00  0.00           H  
ATOM   1528 3HD1 LEU A  97       2.538  -1.084   7.039  1.00  0.00           H  
ATOM   1529 1HD2 LEU A  97       0.586   1.228   7.622  1.00  0.00           H  
ATOM   1530 2HD2 LEU A  97       0.057  -0.464   7.330  1.00  0.00           H  
ATOM   1531 3HD2 LEU A  97      -0.449   0.390   8.827  1.00  0.00           H  
ATOM   1532  N   ASN A  98       3.747  -0.890  11.824  1.00  0.00           N  
ATOM   1533  CA  ASN A  98       4.150  -0.364  13.100  1.00  0.00           C  
ATOM   1534  C   ASN A  98       4.550   1.108  13.002  1.00  0.00           C  
ATOM   1535  O   ASN A  98       5.308   1.471  12.109  1.00  0.00           O  
ATOM   1536  CB  ASN A  98       5.336  -1.148  13.659  1.00  0.00           C  
ATOM   1537  CG  ASN A  98       4.947  -2.612  13.937  1.00  0.00           C  
ATOM   1538  OD1 ASN A  98       4.937  -3.481  13.062  1.00  0.00           O  
ATOM   1539  ND2 ASN A  98       4.596  -2.894  15.167  1.00  0.00           N  
ATOM   1540  H   ASN A  98       4.409  -0.719  11.096  1.00  0.00           H  
ATOM   1541  HA  ASN A  98       3.283  -0.460  13.770  1.00  0.00           H  
ATOM   1542  HB2 ASN A  98       6.172  -1.116  12.945  1.00  0.00           H  
ATOM   1543  HB3 ASN A  98       5.688  -0.676  14.588  1.00  0.00           H  
ATOM   1544 1HD2 ASN A  98       4.316  -3.823  15.407  1.00  0.00           H  
ATOM   1545 2HD2 ASN A  98       4.609  -2.179  15.866  1.00  0.00           H  
ATOM   1546  N   PHE A  99       4.034   1.942  13.892  1.00  0.00           N  
ATOM   1547  CA  PHE A  99       4.485   3.328  13.893  1.00  0.00           C  
ATOM   1548  C   PHE A  99       4.240   3.881  15.289  1.00  0.00           C  
ATOM   1549  O   PHE A  99       4.559   5.045  15.521  1.00  0.00           O  
ATOM   1550  CB  PHE A  99       3.826   4.184  12.826  1.00  0.00           C  
ATOM   1551  CG  PHE A  99       2.334   4.244  12.775  1.00  0.00           C  
ATOM   1552  CD1 PHE A  99       1.623   3.244  12.124  1.00  0.00           C  
ATOM   1553  CD2 PHE A  99       1.619   5.289  13.343  1.00  0.00           C  
ATOM   1554  CE1 PHE A  99       0.238   3.311  12.054  1.00  0.00           C  
ATOM   1555  CE2 PHE A  99       0.253   5.353  13.294  1.00  0.00           C  
ATOM   1556  CZ  PHE A  99      -0.434   4.339  12.654  1.00  0.00           C  
ATOM   1557  H   PHE A  99       3.348   1.706  14.580  1.00  0.00           H  
ATOM   1558  HA  PHE A  99       5.556   3.355  13.640  1.00  0.00           H  
ATOM   1559  HB2 PHE A  99       4.197   5.212  12.946  1.00  0.00           H  
ATOM   1560  HB3 PHE A  99       4.180   3.828  11.846  1.00  0.00           H  
ATOM   1561  HD1 PHE A  99       2.156   2.400  11.663  1.00  0.00           H  
ATOM   1562  HD2 PHE A  99       2.170   6.094  13.851  1.00  0.00           H  
ATOM   1563  HE1 PHE A  99      -0.321   2.533  11.513  1.00  0.00           H  
ATOM   1564  HE2 PHE A  99      -0.287   6.195  13.754  1.00  0.00           H  
ATOM   1565  HZ  PHE A  99      -1.533   4.360  12.628  1.00  0.00           H  
TER    1566      PHE A  99                                                      
ATOM   1567  N   PRO B 101       1.233   2.499  17.156  1.00  0.00           N  
ATOM   1568  CA  PRO B 101       0.621   1.188  17.328  1.00  0.00           C  
ATOM   1569  C   PRO B 101       1.318   0.118  16.509  1.00  0.00           C  
ATOM   1570  O   PRO B 101       2.213   0.350  15.704  1.00  0.00           O  
ATOM   1571  CB  PRO B 101      -0.835   1.430  16.845  1.00  0.00           C  
ATOM   1572  CG  PRO B 101      -0.614   2.390  15.729  1.00  0.00           C  
ATOM   1573  CD  PRO B 101       0.413   3.357  16.266  1.00  0.00           C  
ATOM   1574  HA  PRO B 101       0.682   0.814  18.361  1.00  0.00           H  
ATOM   1575  HB2 PRO B 101      -1.319   0.503  16.505  1.00  0.00           H  
ATOM   1576  HB3 PRO B 101      -1.470   1.853  17.637  1.00  0.00           H  
ATOM   1577  HG2 PRO B 101      -0.249   1.878  14.826  1.00  0.00           H  
ATOM   1578  HG3 PRO B 101      -1.546   2.906  15.453  1.00  0.00           H  
ATOM   1579  HD2 PRO B 101       1.014   3.804  15.461  1.00  0.00           H  
ATOM   1580  HD3 PRO B 101      -0.056   4.187  16.816  1.00  0.00           H  
REMARK 77 Residues from C:\BioLeap\BFD\Current\projects\hiv_protease\
REMARK 77 structures\1SDT_ASH25OD2_ASH125OD1_bfd.pdb
ATOM   1581  N   PRO B 101       1.233   2.499  17.156  1.00  0.00           N  
ATOM   1582  CA  PRO B 101       0.621   1.188  17.328  1.00  0.00           C  
ATOM   1583  C   PRO B 101       1.318   0.118  16.509  1.00  0.00           C  
ATOM   1584  O   PRO B 101       2.213   0.350  15.704  1.00  0.00           O  
ATOM   1585  CB  PRO B 101      -0.835   1.430  16.845  1.00  0.00           C  
ATOM   1586  CG  PRO B 101      -0.614   2.390  15.729  1.00  0.00           C  
ATOM   1587  CD  PRO B 101       0.413   3.357  16.266  1.00  0.00           C  
ATOM   1588  HA  PRO B 101       0.683   0.814  18.361  1.00  0.00           H  
ATOM   1589  HB2 PRO B 101      -1.319   0.503  16.505  1.00  0.00           H  
ATOM   1590  HB3 PRO B 101      -1.470   1.853  17.637  1.00  0.00           H  
ATOM   1591  HG2 PRO B 101      -0.249   1.878  14.826  1.00  0.00           H  
ATOM   1592  HG3 PRO B 101      -1.546   2.906  15.453  1.00  0.00           H  
ATOM   1593  HD2 PRO B 101       1.014   3.804  15.461  1.00  0.00           H  
ATOM   1594  HD3 PRO B 101      -0.056   4.187  16.816  1.00  0.00           H  
REMARK 77 Residues from C:\BioLeap\BFD\Current\projects\hiv_protease\
REMARK 77 1SDT_ASH25OD2_ASH125OD1_cluster_diel1\acetamide\
REMARK 77 V7951_ACM-74.snap
ATOM   1595  N   GLN B 102       0.871  -1.099  16.746  1.00  0.00           N  
ATOM   1596  CA  GLN B 102       1.216  -2.275  15.966  1.00  0.00           C  
ATOM   1597  C   GLN B 102      -0.092  -2.805  15.385  1.00  0.00           C  
ATOM   1598  O   GLN B 102      -0.957  -3.236  16.166  1.00  0.00           O  
ATOM   1599  CB  GLN B 102       1.881  -3.327  16.830  1.00  0.00           C  
ATOM   1600  CG  GLN B 102       2.058  -4.610  15.987  1.00  0.00           C  
ATOM   1601  CD  GLN B 102       3.060  -5.503  16.719  1.00  0.00           C  
ATOM   1602  OE1 GLN B 102       4.220  -5.566  16.351  1.00  0.00           O  
ATOM   1603  NE2 GLN B 102       2.536  -6.149  17.735  1.00  0.00           N  
ATOM   1604  H   GLN B 102       0.247  -1.303  17.501  1.00  0.00           H  
ATOM   1605  HA  GLN B 102       1.934  -2.022  15.171  1.00  0.00           H  
ATOM   1606  HB2 GLN B 102       2.857  -2.967  17.187  1.00  0.00           H  
ATOM   1607  HB3 GLN B 102       1.269  -3.535  17.720  1.00  0.00           H  
ATOM   1608  HG2 GLN B 102       1.095  -5.128  15.864  1.00  0.00           H  
ATOM   1609  HG3 GLN B 102       2.421  -4.364  14.978  1.00  0.00           H  
ATOM   1610 1HE2 GLN B 102       3.104  -6.760  18.286  1.00  0.00           H  
ATOM   1611 2HE2 GLN B 102       1.568  -6.030  17.958  1.00  0.00           H  
REMARK 77 Residues from C:\BioLeap\BFD\Current\projects\hiv_protease\
REMARK 77 structures\1SDT_ASH25OD2_ASH125OD1_bfd.pdb
ATOM   1612  N   GLN B 102       0.871  -1.099  16.746  1.00  0.00           N  
ATOM   1613  CA  GLN B 102       1.216  -2.275  15.966  1.00  0.00           C  
ATOM   1614  C   GLN B 102      -0.092  -2.805  15.385  1.00  0.00           C  
ATOM   1615  O   GLN B 102      -0.957  -3.236  16.166  1.00  0.00           O  
ATOM   1616  CB  GLN B 102       1.881  -3.327  16.830  1.00  0.00           C  
ATOM   1617  CG  GLN B 102       2.058  -4.610  15.987  1.00  0.00           C  
ATOM   1618  CD  GLN B 102       3.060  -5.503  16.719  1.00  0.00           C  
ATOM   1619  OE1 GLN B 102       4.220  -5.566  16.351  1.00  0.00           O  
ATOM   1620  NE2 GLN B 102       2.536  -6.149  17.735  1.00  0.00           N  
ATOM   1621  H   GLN B 102       0.247  -1.303  17.501  1.00  0.00           H  
ATOM   1622  HA  GLN B 102       1.934  -2.022  15.171  1.00  0.00           H  
ATOM   1623  HB2 GLN B 102       2.857  -2.967  17.187  1.00  0.00           H  
ATOM   1624  HB3 GLN B 102       1.269  -3.535  17.720  1.00  0.00           H  
ATOM   1625  HG2 GLN B 102       1.095  -5.128  15.864  1.00  0.00           H  
ATOM   1626  HG3 GLN B 102       2.421  -4.364  14.978  1.00  0.00           H  
ATOM   1627 1HE2 GLN B 102       3.104  -6.760  18.286  1.00  0.00           H  
ATOM   1628 2HE2 GLN B 102       1.568  -6.030  17.958  1.00  0.00           H  
REMARK 77 Residues from C:\BioLeap\BFD\Current\projects\hiv_protease\
REMARK 77 1SDT_ASH25OD2_ASH125OD1_cluster_diel1\acetamide\
REMARK 77 V7951_ACM-74.snap
ATOM   1629  N   ILE B 103      -0.232  -2.695  14.067  1.00  0.00           N  
ATOM   1630  CA  ILE B 103      -1.506  -3.025  13.433  1.00  0.00           C  
ATOM   1631  C   ILE B 103      -1.366  -4.342  12.700  1.00  0.00           C  
ATOM   1632  O   ILE B 103      -0.526  -4.476  11.805  1.00  0.00           O  
ATOM   1633  CB  ILE B 103      -1.943  -1.881  12.512  1.00  0.00           C  
ATOM   1634  CG1 ILE B 103      -2.110  -0.551  13.244  1.00  0.00           C  
ATOM   1635  CG2 ILE B 103      -3.218  -2.263  11.780  1.00  0.00           C  
ATOM   1636  CD1 ILE B 103      -2.644   0.577  12.419  1.00  0.00           C  
ATOM   1637  H   ILE B 103       0.488  -2.394  13.440  1.00  0.00           H  
ATOM   1638  HA  ILE B 103      -2.296  -3.144  14.190  1.00  0.00           H  
ATOM   1639  HB  ILE B 103      -1.133  -1.727  11.784  1.00  0.00           H  
ATOM   1640 2HG1 ILE B 103      -2.784  -0.706  14.100  1.00  0.00           H  
ATOM   1641 3HG1 ILE B 103      -1.134  -0.252  13.654  1.00  0.00           H  
ATOM   1642 1HG2 ILE B 103      -3.524  -1.438  11.121  1.00  0.00           H  
ATOM   1643 2HG2 ILE B 103      -3.038  -3.165  11.176  1.00  0.00           H  
ATOM   1644 3HG2 ILE B 103      -4.015  -2.464  12.510  1.00  0.00           H  
ATOM   1645 1HD1 ILE B 103      -2.724   1.481  13.041  1.00  0.00           H  
ATOM   1646 2HD1 ILE B 103      -1.962   0.770  11.578  1.00  0.00           H  
ATOM   1647 3HD1 ILE B 103      -3.638   0.310  12.031  1.00  0.00           H  
REMARK 77 Residues from C:\BioLeap\BFD\Current\projects\hiv_protease\
REMARK 77 structures\1SDT_ASH25OD2_ASH125OD1_bfd.pdb
ATOM   1648  N   ILE B 103      -0.232  -2.695  14.067  1.00  0.00           N  
ATOM   1649  CA  ILE B 103      -1.506  -3.025  13.433  1.00  0.00           C  
ATOM   1650  C   ILE B 103      -1.365  -4.342  12.700  1.00  0.00           C  
ATOM   1651  O   ILE B 103      -0.525  -4.476  11.805  1.00  0.00           O  
ATOM   1652  CB  ILE B 103      -1.943  -1.881  12.512  1.00  0.00           C  
ATOM   1653  CG1 ILE B 103      -2.110  -0.551  13.244  1.00  0.00           C  
ATOM   1654  CG2 ILE B 103      -3.218  -2.263  11.780  1.00  0.00           C  
ATOM   1655  CD1 ILE B 103      -2.644   0.577  12.419  1.00  0.00           C  
ATOM   1656  H   ILE B 103       0.488  -2.394  13.440  1.00  0.00           H  
ATOM   1657  HA  ILE B 103      -2.296  -3.144  14.190  1.00  0.00           H  
ATOM   1658  HB  ILE B 103      -1.133  -1.727  11.784  1.00  0.00           H  
ATOM   1659 2HG1 ILE B 103      -2.784  -0.706  14.100  1.00  0.00           H  
ATOM   1660 3HG1 ILE B 103      -1.134  -0.252  13.654  1.00  0.00           H  
ATOM   1661 1HG2 ILE B 103      -3.524  -1.438  11.121  1.00  0.00           H  
ATOM   1662 2HG2 ILE B 103      -3.038  -3.165  11.176  1.00  0.00           H  
ATOM   1663 3HG2 ILE B 103      -4.015  -2.464  12.511  1.00  0.00           H  
ATOM   1664 1HD1 ILE B 103      -2.724   1.481  13.041  1.00  0.00           H  
ATOM   1665 2HD1 ILE B 103      -1.962   0.770  11.578  1.00  0.00           H  
ATOM   1666 3HD1 ILE B 103      -3.638   0.310  12.032  1.00  0.00           H  
REMARK 77 Residues from C:\BioLeap\BFD\Current\projects\hiv_protease\
REMARK 77 1SDT_ASH25OD2_ASH125OD1_cluster_diel1\acetamide\
REMARK 77 V7951_ACM-74.snap
ATOM   1667  N   THR B 104      -2.137  -5.332  13.109  1.00  0.00           N  
ATOM   1668  CA  THR B 104      -2.252  -6.601  12.420  1.00  0.00           C  
ATOM   1669  C   THR B 104      -3.186  -6.480  11.223  1.00  0.00           C  
ATOM   1670  O   THR B 104      -3.861  -5.462  11.067  1.00  0.00           O  
ATOM   1671  CB  THR B 104      -2.703  -7.738  13.376  1.00  0.00           C  
ATOM   1672  OG1 THR B 104      -3.999  -7.403  13.855  1.00  0.00           O  
ATOM   1673  CG2 THR B 104      -1.746  -7.942  14.543  1.00  0.00           C  
ATOM   1674  H   THR B 104      -2.702  -5.275  13.933  1.00  0.00           H  
ATOM   1675  HA  THR B 104      -1.253  -6.873  12.049  1.00  0.00           H  
ATOM   1676  HB  THR B 104      -2.710  -8.687  12.821  1.00  0.00           H  
ATOM   1677  HG1 THR B 104      -4.210  -7.955  14.662  1.00  0.00           H  
ATOM   1678 1HG2 THR B 104      -2.117  -8.756  15.183  1.00  0.00           H  
ATOM   1679 2HG2 THR B 104      -0.749  -8.202  14.159  1.00  0.00           H  
ATOM   1680 3HG2 THR B 104      -1.681  -7.015  15.132  1.00  0.00           H  
REMARK 77 Residues from C:\BioLeap\BFD\Current\projects\hiv_protease\
REMARK 77 structures\1SDT_ASH25OD2_ASH125OD1_bfd.pdb
ATOM   1681  N   THR B 104      -2.137  -5.332  13.109  1.00  0.00           N  
ATOM   1682  CA  THR B 104      -2.252  -6.601  12.420  1.00  0.00           C  
ATOM   1683  C   THR B 104      -3.186  -6.480  11.223  1.00  0.00           C  
ATOM   1684  O   THR B 104      -3.861  -5.462  11.067  1.00  0.00           O  
ATOM   1685  CB  THR B 104      -2.703  -7.738  13.376  1.00  0.00           C  
ATOM   1686  OG1 THR B 104      -3.999  -7.403  13.855  1.00  0.00           O  
ATOM   1687  CG2 THR B 104      -1.746  -7.942  14.543  1.00  0.00           C  
ATOM   1688  H   THR B 104      -2.702  -5.275  13.933  1.00  0.00           H  
ATOM   1689  HA  THR B 104      -1.252  -6.873  12.049  1.00  0.00           H  
ATOM   1690  HB  THR B 104      -2.710  -8.687  12.822  1.00  0.00           H  
ATOM   1691  HG1 THR B 104      -4.210  -7.955  14.662  1.00  0.00           H  
ATOM   1692 1HG2 THR B 104      -2.117  -8.756  15.183  1.00  0.00           H  
ATOM   1693 2HG2 THR B 104      -0.749  -8.203  14.160  1.00  0.00           H  
ATOM   1694 3HG2 THR B 104      -1.681  -7.015  15.132  1.00  0.00           H  
REMARK 77 Residues from C:\BioLeap\BFD\Current\projects\hiv_protease\
REMARK 77 1SDT_ASH25OD2_ASH125OD1_cluster_diel1\acetamide\
REMARK 77 V7951_ACM-74.snap
ATOM   1695  N   LEU B 105      -3.227  -7.516  10.387  1.00  0.00           N  
ATOM   1696  CA  LEU B 105      -3.870  -7.390   9.072  1.00  0.00           C  
ATOM   1697  C   LEU B 105      -5.018  -8.339   8.854  1.00  0.00           C  
ATOM   1698  O   LEU B 105      -5.415  -8.589   7.723  1.00  0.00           O  
ATOM   1699  CB  LEU B 105      -2.779  -7.524   7.993  1.00  0.00           C  
ATOM   1700  CG  LEU B 105      -1.698  -6.433   8.087  1.00  0.00           C  
ATOM   1701  CD1 LEU B 105      -0.495  -6.749   7.243  1.00  0.00           C  
ATOM   1702  CD2 LEU B 105      -2.259  -5.069   7.687  1.00  0.00           C  
ATOM   1703  H   LEU B 105      -2.840  -8.417  10.582  1.00  0.00           H  
ATOM   1704  HA  LEU B 105      -4.344  -6.399   9.010  1.00  0.00           H  
ATOM   1705  HB2 LEU B 105      -2.304  -8.512   8.084  1.00  0.00           H  
ATOM   1706  HB3 LEU B 105      -3.248  -7.483   7.000  1.00  0.00           H  
ATOM   1707  HG  LEU B 105      -1.377  -6.401   9.138  1.00  0.00           H  
ATOM   1708 1HD1 LEU B 105       0.246  -5.943   7.343  1.00  0.00           H  
ATOM   1709 2HD1 LEU B 105      -0.051  -7.699   7.578  1.00  0.00           H  
ATOM   1710 3HD1 LEU B 105      -0.799  -6.839   6.189  1.00  0.00           H  
ATOM   1711 1HD2 LEU B 105      -1.467  -4.309   7.762  1.00  0.00           H  
ATOM   1712 2HD2 LEU B 105      -2.627  -5.112   6.652  1.00  0.00           H  
ATOM   1713 3HD2 LEU B 105      -3.089  -4.801   8.359  1.00  0.00           H  
REMARK 77 Residues from C:\BioLeap\BFD\Current\projects\hiv_protease\
REMARK 77 structures\1SDT_ASH25OD2_ASH125OD1_bfd.pdb
ATOM   1714  N   LEU B 105      -3.227  -7.516  10.387  1.00  0.00           N  
ATOM   1715  CA  LEU B 105      -3.870  -7.390   9.072  1.00  0.00           C  
ATOM   1716  C   LEU B 105      -5.018  -8.339   8.854  1.00  0.00           C  
ATOM   1717  O   LEU B 105      -5.414  -8.589   7.724  1.00  0.00           O  
ATOM   1718  CB  LEU B 105      -2.779  -7.524   7.993  1.00  0.00           C  
ATOM   1719  CG  LEU B 105      -1.698  -6.433   8.087  1.00  0.00           C  
ATOM   1720  CD1 LEU B 105      -0.495  -6.749   7.243  1.00  0.00           C  
ATOM   1721  CD2 LEU B 105      -2.259  -5.069   7.687  1.00  0.00           C  
ATOM   1722  H   LEU B 105      -2.840  -8.417  10.582  1.00  0.00           H  
ATOM   1723  HA  LEU B 105      -4.344  -6.399   9.010  1.00  0.00           H  
ATOM   1724  HB2 LEU B 105      -2.304  -8.512   8.084  1.00  0.00           H  
ATOM   1725  HB3 LEU B 105      -3.248  -7.483   7.000  1.00  0.00           H  
ATOM   1726  HG  LEU B 105      -1.377  -6.401   9.138  1.00  0.00           H  
ATOM   1727 1HD1 LEU B 105       0.246  -5.943   7.343  1.00  0.00           H  
ATOM   1728 2HD1 LEU B 105      -0.051  -7.699   7.578  1.00  0.00           H  
ATOM   1729 3HD1 LEU B 105      -0.799  -6.839   6.189  1.00  0.00           H  
ATOM   1730 1HD2 LEU B 105      -1.467  -4.309   7.762  1.00  0.00           H  
ATOM   1731 2HD2 LEU B 105      -2.627  -5.112   6.652  1.00  0.00           H  
ATOM   1732 3HD2 LEU B 105      -3.089  -4.802   8.359  1.00  0.00           H  
REMARK 77 Residues from C:\BioLeap\BFD\Current\projects\hiv_protease\
REMARK 77 1SDT_ASH25OD2_ASH125OD1_cluster_diel1\acetamide\
REMARK 77 V7951_ACM-74.snap
ATOM   1733  N   TRP B 106      -5.559  -8.861   9.915  1.00  0.00           N  
ATOM   1734  CA  TRP B 106      -6.710  -9.730   9.863  1.00  0.00           C  
ATOM   1735  C   TRP B 106      -7.946  -8.993   9.319  1.00  0.00           C  
ATOM   1736  O   TRP B 106      -8.799  -9.604   8.726  1.00  0.00           O  
ATOM   1737  CB  TRP B 106      -6.998 -10.356  11.243  1.00  0.00           C  
ATOM   1738  CG  TRP B 106      -5.780 -11.088  11.769  1.00  0.00           C  
ATOM   1739  CD1 TRP B 106      -4.908 -10.588  12.688  1.00  0.00           C  
ATOM   1740  CD2 TRP B 106      -5.283 -12.377  11.414  1.00  0.00           C  
ATOM   1741  NE1 TRP B 106      -3.894 -11.493  12.940  1.00  0.00           N  
ATOM   1742  CE2 TRP B 106      -4.125 -12.595  12.164  1.00  0.00           C  
ATOM   1743  CE3 TRP B 106      -5.717 -13.369  10.539  1.00  0.00           C  
ATOM   1744  CZ2 TRP B 106      -3.370 -13.768  12.082  1.00  0.00           C  
ATOM   1745  CZ3 TRP B 106      -4.978 -14.543  10.456  1.00  0.00           C  
ATOM   1746  CH2 TRP B 106      -3.837 -14.722  11.219  1.00  0.00           C  
ATOM   1747  H   TRP B 106      -5.218  -8.698  10.840  1.00  0.00           H  
ATOM   1748  HA  TRP B 106      -6.476 -10.547   9.164  1.00  0.00           H  
ATOM   1749  HB2 TRP B 106      -7.294  -9.570  11.953  1.00  0.00           H  
ATOM   1750  HB3 TRP B 106      -7.844 -11.054  11.163  1.00  0.00           H  
ATOM   1751  HD1 TRP B 106      -4.997  -9.601  13.164  1.00  0.00           H  
ATOM   1752  HE1 TRP B 106      -3.131 -11.366  13.573  1.00  0.00           H  
ATOM   1753  HE3 TRP B 106      -6.622 -13.228   9.929  1.00  0.00           H  
ATOM   1754  HZ2 TRP B 106      -2.456 -13.916  12.676  1.00  0.00           H  
ATOM   1755  HZ3 TRP B 106      -5.305 -15.341   9.774  1.00  0.00           H  
ATOM   1756  HH2 TRP B 106      -3.283 -15.668  11.128  1.00  0.00           H  
REMARK 77 Residues from C:\BioLeap\BFD\Current\projects\hiv_protease\
REMARK 77 structures\1SDT_ASH25OD2_ASH125OD1_bfd.pdb
ATOM   1757  N   TRP B 106      -5.559  -8.861   9.915  1.00  0.00           N  
ATOM   1758  CA  TRP B 106      -6.710  -9.730   9.863  1.00  0.00           C  
ATOM   1759  C   TRP B 106      -7.946  -8.994   9.319  1.00  0.00           C  
ATOM   1760  O   TRP B 106      -8.799  -9.604   8.726  1.00  0.00           O  
ATOM   1761  CB  TRP B 106      -6.998 -10.356  11.243  1.00  0.00           C  
ATOM   1762  CG  TRP B 106      -5.780 -11.088  11.769  1.00  0.00           C  
ATOM   1763  CD1 TRP B 106      -4.908 -10.588  12.688  1.00  0.00           C  
ATOM   1764  CD2 TRP B 106      -5.283 -12.377  11.414  1.00  0.00           C  
ATOM   1765  NE1 TRP B 106      -3.894 -11.493  12.940  1.00  0.00           N  
ATOM   1766  CE2 TRP B 106      -4.125 -12.595  12.165  1.00  0.00           C  
ATOM   1767  CE3 TRP B 106      -5.717 -13.369  10.539  1.00  0.00           C  
ATOM   1768  CZ2 TRP B 106      -3.370 -13.768  12.082  1.00  0.00           C  
ATOM   1769  CZ3 TRP B 106      -4.978 -14.543  10.456  1.00  0.00           C  
ATOM   1770  CH2 TRP B 106      -3.836 -14.722  11.219  1.00  0.00           C  
ATOM   1771  H   TRP B 106      -5.218  -8.699  10.840  1.00  0.00           H  
ATOM   1772  HA  TRP B 106      -6.476 -10.547   9.164  1.00  0.00           H  
ATOM   1773  HB2 TRP B 106      -7.294  -9.570  11.953  1.00  0.00           H  
ATOM   1774  HB3 TRP B 106      -7.844 -11.054  11.163  1.00  0.00           H  
ATOM   1775  HD1 TRP B 106      -4.997  -9.601  13.164  1.00  0.00           H  
ATOM   1776  HE1 TRP B 106      -3.131 -11.366  13.573  1.00  0.00           H  
ATOM   1777  HE3 TRP B 106      -6.622 -13.228   9.929  1.00  0.00           H  
ATOM   1778  HZ2 TRP B 106      -2.456 -13.916  12.676  1.00  0.00           H  
ATOM   1779  HZ3 TRP B 106      -5.305 -15.341   9.774  1.00  0.00           H  
ATOM   1780  HH2 TRP B 106      -3.283 -15.668  11.128  1.00  0.00           H  
REMARK 77 Residues from C:\BioLeap\BFD\Current\projects\hiv_protease\
REMARK 77 1SDT_ASH25OD2_ASH125OD1_cluster_diel1\acetamide\
REMARK 77 V7951_ACM-74.snap
ATOM   1781  N   LYS B 107      -8.014  -7.690   9.561  1.00  0.00           N  
ATOM   1782  CA  LYS B 107      -9.046  -6.789   9.056  1.00  0.00           C  
ATOM   1783  C   LYS B 107      -8.321  -5.726   8.232  1.00  0.00           C  
ATOM   1784  O   LYS B 107      -7.094  -5.522   8.367  1.00  0.00           O  
ATOM   1785  CB  LYS B 107      -9.873  -6.153  10.208  1.00  0.00           C  
ATOM   1786  CG  LYS B 107     -10.624  -7.172  11.033  1.00  0.00           C  
ATOM   1787  CD  LYS B 107     -11.497  -6.668  12.163  1.00  0.00           C  
ATOM   1788  CE  LYS B 107     -11.401  -7.500  13.427  1.00  0.00           C  
ATOM   1789  NZ  LYS B 107     -12.057  -6.917  14.641  1.00  0.00           N  
ATOM   1790  H   LYS B 107      -7.336  -7.221  10.127  1.00  0.00           H  
ATOM   1791  HA  LYS B 107      -9.775  -7.338   8.441  1.00  0.00           H  
ATOM   1792  HB2 LYS B 107      -9.198  -5.585  10.865  1.00  0.00           H  
ATOM   1793  HB3 LYS B 107     -10.589  -5.434   9.784  1.00  0.00           H  
ATOM   1794  HG2 LYS B 107     -11.260  -7.755  10.350  1.00  0.00           H  
ATOM   1795  HG3 LYS B 107      -9.888  -7.868  11.460  1.00  0.00           H  
ATOM   1796  HD2 LYS B 107     -11.217  -5.630  12.396  1.00  0.00           H  
ATOM   1797  HD3 LYS B 107     -12.544  -6.651  11.826  1.00  0.00           H  
ATOM   1798  HE2 LYS B 107     -11.847  -8.485  13.230  1.00  0.00           H  
ATOM   1799  HE3 LYS B 107     -10.337  -7.668  13.653  1.00  0.00           H  
ATOM   1800  HZ1 LYS B 107     -11.937  -7.539  15.416  1.00  0.00           H  
ATOM   1801  HZ2 LYS B 107     -11.638  -6.034  14.856  1.00  0.00           H  
ATOM   1802  HZ3 LYS B 107     -13.033  -6.789  14.464  1.00  0.00           H  
REMARK 77 Residues from C:\BioLeap\BFD\Current\projects\hiv_protease\
REMARK 77 structures\1SDT_ASH25OD2_ASH125OD1_bfd.pdb
ATOM   1803  N   LYS B 107      -8.014  -7.690   9.561  1.00  0.00           N  
ATOM   1804  CA  LYS B 107      -9.046  -6.789   9.056  1.00  0.00           C  
ATOM   1805  C   LYS B 107      -8.321  -5.726   8.232  1.00  0.00           C  
ATOM   1806  O   LYS B 107      -7.094  -5.522   8.367  1.00  0.00           O  
ATOM   1807  CB  LYS B 107      -9.873  -6.153  10.208  1.00  0.00           C  
ATOM   1808  CG  LYS B 107     -10.624  -7.172  11.033  1.00  0.00           C  
ATOM   1809  CD  LYS B 107     -11.497  -6.668  12.163  1.00  0.00           C  
ATOM   1810  CE  LYS B 107     -11.401  -7.500  13.428  1.00  0.00           C  
ATOM   1811  NZ  LYS B 107     -12.056  -6.918  14.642  1.00  0.00           N  
ATOM   1812  H   LYS B 107      -7.336  -7.221  10.128  1.00  0.00           H  
ATOM   1813  HA  LYS B 107      -9.775  -7.338   8.441  1.00  0.00           H  
ATOM   1814  HB2 LYS B 107      -9.198  -5.585  10.865  1.00  0.00           H  
ATOM   1815  HB3 LYS B 107     -10.589  -5.434   9.784  1.00  0.00           H  
ATOM   1816  HG2 LYS B 107     -11.260  -7.755  10.350  1.00  0.00           H  
ATOM   1817  HG3 LYS B 107      -9.888  -7.868  11.461  1.00  0.00           H  
ATOM   1818  HD2 LYS B 107     -11.217  -5.630  12.397  1.00  0.00           H  
ATOM   1819  HD3 LYS B 107     -12.544  -6.651  11.826  1.00  0.00           H  
ATOM   1820  HE2 LYS B 107     -11.847  -8.485  13.230  1.00  0.00           H  
ATOM   1821  HE3 LYS B 107     -10.337  -7.668  13.653  1.00  0.00           H  
ATOM   1822  HZ1 LYS B 107     -11.937  -7.539  15.416  1.00  0.00           H  
ATOM   1823  HZ2 LYS B 107     -11.638  -6.035  14.856  1.00  0.00           H  
ATOM   1824  HZ3 LYS B 107     -13.033  -6.789  14.465  1.00  0.00           H  
REMARK 77 Residues from C:\BioLeap\BFD\Current\projects\hiv_protease\
REMARK 77 1SDT_ASH25OD2_ASH125OD1_cluster_diel1\acetamide\
REMARK 77 V7951_ACM-74.snap
ATOM   1825  N   ARG B 108      -9.056  -4.966   7.414  1.00  0.00           N  
ATOM   1826  CA  ARG B 108      -8.443  -3.834   6.705  1.00  0.00           C  
ATOM   1827  C   ARG B 108      -7.851  -2.863   7.689  1.00  0.00           C  
ATOM   1828  O   ARG B 108      -8.487  -2.553   8.704  1.00  0.00           O  
ATOM   1829  CB  ARG B 108      -9.517  -3.109   5.897  1.00  0.00           C  
ATOM   1830  CG  ARG B 108      -9.814  -3.681   4.558  1.00  0.00           C  
ATOM   1831  CD  ARG B 108     -10.527  -2.752   3.573  1.00  0.00           C  
ATOM   1832  NE  ARG B 108     -10.881  -3.574   2.383  1.00  0.00           N  
ATOM   1833  CZ  ARG B 108     -11.704  -3.132   1.428  1.00  0.00           C  
ATOM   1834  NH1 ARG B 108     -12.228  -1.921   1.502  1.00  0.00           N  
ATOM   1835  NH2 ARG B 108     -11.993  -3.914   0.392  1.00  0.00           N  
ATOM   1836  H   ARG B 108     -10.030  -5.104   7.232  1.00  0.00           H  
ATOM   1837  HA  ARG B 108      -7.652  -4.217   6.043  1.00  0.00           H  
ATOM   1838  HB2 ARG B 108     -10.447  -3.097   6.485  1.00  0.00           H  
ATOM   1839  HB3 ARG B 108      -9.206  -2.062   5.766  1.00  0.00           H  
ATOM   1840  HG2 ARG B 108      -8.867  -4.008   4.103  1.00  0.00           H  
ATOM   1841  HG3 ARG B 108     -10.433  -4.580   4.695  1.00  0.00           H  
ATOM   1842  HD2 ARG B 108     -11.430  -2.318   4.030  1.00  0.00           H  
ATOM   1843  HD3 ARG B 108      -9.876  -1.912   3.289  1.00  0.00           H  
ATOM   1844  HE  ARG B 108     -10.487  -4.489   2.295  1.00  0.00           H  
ATOM   1845 1HH1 ARG B 108     -12.009  -1.329   2.277  1.00  0.00           H  
ATOM   1846 2HH1 ARG B 108     -12.843  -1.598   0.783  1.00  0.00           H  
ATOM   1847 1HH2 ARG B 108     -11.595  -4.829   0.330  1.00  0.00           H  
ATOM   1848 2HH2 ARG B 108     -12.608  -3.587  -0.324  1.00  0.00           H  
REMARK 77 Residues from C:\BioLeap\BFD\Current\projects\hiv_protease\
REMARK 77 structures\1SDT_ASH25OD2_ASH125OD1_bfd.pdb
ATOM   1849  N   ARG B 108      -9.056  -4.966   7.414  1.00  0.00           N  
ATOM   1850  CA  ARG B 108      -8.443  -3.835   6.705  1.00  0.00           C  
ATOM   1851  C   ARG B 108      -7.851  -2.863   7.689  1.00  0.00           C  
ATOM   1852  O   ARG B 108      -8.487  -2.553   8.704  1.00  0.00           O  
ATOM   1853  CB  ARG B 108      -9.517  -3.109   5.897  1.00  0.00           C  
ATOM   1854  CG  ARG B 108      -9.814  -3.681   4.558  1.00  0.00           C  
ATOM   1855  CD  ARG B 108     -10.527  -2.752   3.574  1.00  0.00           C  
ATOM   1856  NE  ARG B 108     -10.881  -3.574   2.383  1.00  0.00           N  
ATOM   1857  CZ  ARG B 108     -11.704  -3.132   1.428  1.00  0.00           C  
ATOM   1858  NH1 ARG B 108     -12.228  -1.921   1.502  1.00  0.00           N  
ATOM   1859  NH2 ARG B 108     -11.993  -3.914   0.392  1.00  0.00           N  
ATOM   1860  H   ARG B 108     -10.029  -5.104   7.232  1.00  0.00           H  
ATOM   1861  HA  ARG B 108      -7.652  -4.217   6.044  1.00  0.00           H  
ATOM   1862  HB2 ARG B 108     -10.447  -3.097   6.485  1.00  0.00           H  
ATOM   1863  HB3 ARG B 108      -9.206  -2.062   5.766  1.00  0.00           H  
ATOM   1864  HG2 ARG B 108      -8.867  -4.008   4.103  1.00  0.00           H  
ATOM   1865  HG3 ARG B 108     -10.433  -4.580   4.695  1.00  0.00           H  
ATOM   1866  HD2 ARG B 108     -11.430  -2.318   4.030  1.00  0.00           H  
ATOM   1867  HD3 ARG B 108      -9.876  -1.912   3.289  1.00  0.00           H  
ATOM   1868  HE  ARG B 108     -10.487  -4.489   2.295  1.00  0.00           H  
ATOM   1869 1HH1 ARG B 108     -12.009  -1.329   2.277  1.00  0.00           H  
ATOM   1870 2HH1 ARG B 108     -12.843  -1.598   0.783  1.00  0.00           H  
ATOM   1871 1HH2 ARG B 108     -11.595  -4.830   0.330  1.00  0.00           H  
ATOM   1872 2HH2 ARG B 108     -12.608  -3.587  -0.324  1.00  0.00           H  
REMARK 77 Residues from C:\BioLeap\BFD\Current\projects\hiv_protease\
REMARK 77 1SDT_ASH25OD2_ASH125OD1_cluster_diel1\acetamide\
REMARK 77 V7951_ACM-74.snap
ATOM   1873  N   PRO B 109      -6.654  -2.339   7.442  1.00  0.00           N  
ATOM   1874  CA  PRO B 109      -6.025  -1.365   8.346  1.00  0.00           C  
ATOM   1875  C   PRO B 109      -6.551   0.048   8.153  1.00  0.00           C  
ATOM   1876  O   PRO B 109      -5.910   0.905   7.589  1.00  0.00           O  
ATOM   1877  CB  PRO B 109      -4.531  -1.469   7.987  1.00  0.00           C  
ATOM   1878  CG  PRO B 109      -4.564  -1.849   6.519  1.00  0.00           C  
ATOM   1879  CD  PRO B 109      -5.743  -2.756   6.356  1.00  0.00           C  
ATOM   1880  HA  PRO B 109      -6.237  -1.580   9.404  1.00  0.00           H  
ATOM   1881  HB2 PRO B 109      -4.004  -0.517   8.150  1.00  0.00           H  
ATOM   1882  HB3 PRO B 109      -4.016  -2.229   8.593  1.00  0.00           H  
ATOM   1883  HG2 PRO B 109      -4.662  -0.957   5.883  1.00  0.00           H  
ATOM   1884  HG3 PRO B 109      -3.634  -2.356   6.222  1.00  0.00           H  
ATOM   1885  HD2 PRO B 109      -6.211  -2.638   5.368  1.00  0.00           H  
ATOM   1886  HD3 PRO B 109      -5.457  -3.814   6.452  1.00  0.00           H  
REMARK 77 Residues from C:\BioLeap\BFD\Current\projects\hiv_protease\
REMARK 77 structures\1SDT_ASH25OD2_ASH125OD1_bfd.pdb
ATOM   1887  N   PRO B 109      -6.654  -2.339   7.442  1.00  0.00           N  
ATOM   1888  CA  PRO B 109      -6.025  -1.365   8.346  1.00  0.00           C  
ATOM   1889  C   PRO B 109      -6.551   0.048   8.153  1.00  0.00           C  
ATOM   1890  O   PRO B 109      -5.910   0.905   7.589  1.00  0.00           O  
ATOM   1891  CB  PRO B 109      -4.531  -1.469   7.987  1.00  0.00           C  
ATOM   1892  CG  PRO B 109      -4.564  -1.849   6.520  1.00  0.00           C  
ATOM   1893  CD  PRO B 109      -5.743  -2.756   6.356  1.00  0.00           C  
ATOM   1894  HA  PRO B 109      -6.237  -1.580   9.404  1.00  0.00           H  
ATOM   1895  HB2 PRO B 109      -4.004  -0.517   8.150  1.00  0.00           H  
ATOM   1896  HB3 PRO B 109      -4.016  -2.229   8.594  1.00  0.00           H  
ATOM   1897  HG2 PRO B 109      -4.662  -0.957   5.883  1.00  0.00           H  
ATOM   1898  HG3 PRO B 109      -3.634  -2.356   6.223  1.00  0.00           H  
ATOM   1899  HD2 PRO B 109      -6.211  -2.638   5.368  1.00  0.00           H  
ATOM   1900  HD3 PRO B 109      -5.457  -3.814   6.452  1.00  0.00           H  
REMARK 77 Residues from C:\BioLeap\BFD\Current\projects\hiv_protease\
REMARK 77 1SDT_ASH25OD2_ASH125OD1_cluster_diel1\acetamide\
REMARK 77 V7951_ACM-74.snap
ATOM   1901  N   LEU B 110      -7.771   0.226   8.616  1.00  0.00           N  
ATOM   1902  CA  LEU B 110      -8.467   1.486   8.553  1.00  0.00           C  
ATOM   1903  C   LEU B 110      -8.222   2.298   9.818  1.00  0.00           C  
ATOM   1904  O   LEU B 110      -8.252   1.802  10.933  1.00  0.00           O  
ATOM   1905  CB  LEU B 110      -9.974   1.239   8.385  1.00  0.00           C  
ATOM   1906  CG  LEU B 110     -10.394   0.537   7.126  1.00  0.00           C  
ATOM   1907  CD1 LEU B 110     -11.864   0.115   7.224  1.00  0.00           C  
ATOM   1908  CD2 LEU B 110     -10.219   1.404   5.878  1.00  0.00           C  
ATOM   1909  H   LEU B 110      -8.303  -0.503   9.047  1.00  0.00           H  
ATOM   1910  HA  LEU B 110      -8.088   2.052   7.689  1.00  0.00           H  
ATOM   1911  HB2 LEU B 110     -10.325   0.648   9.244  1.00  0.00           H  
ATOM   1912  HB3 LEU B 110     -10.491   2.208   8.429  1.00  0.00           H  
ATOM   1913  HG  LEU B 110      -9.739  -0.342   7.025  1.00  0.00           H  
ATOM   1914 1HD1 LEU B 110     -12.162  -0.398   6.298  1.00  0.00           H  
ATOM   1915 2HD1 LEU B 110     -11.994  -0.566   8.078  1.00  0.00           H  
ATOM   1916 3HD1 LEU B 110     -12.493   1.006   7.368  1.00  0.00           H  
ATOM   1917 1HD2 LEU B 110     -10.542   0.839   4.990  1.00  0.00           H  
ATOM   1918 2HD2 LEU B 110     -10.830   2.314   5.975  1.00  0.00           H  
ATOM   1919 3HD2 LEU B 110      -9.160   1.683   5.770  1.00  0.00           H  
REMARK 77 Residues from C:\BioLeap\BFD\Current\projects\hiv_protease\
REMARK 77 structures\1SDT_ASH25OD2_ASH125OD1_bfd.pdb
ATOM   1920  N   LEU B 110      -7.771   0.226   8.616  1.00  0.00           N  
ATOM   1921  CA  LEU B 110      -8.467   1.486   8.553  1.00  0.00           C  
ATOM   1922  C   LEU B 110      -8.222   2.298   9.818  1.00  0.00           C  
ATOM   1923  O   LEU B 110      -8.252   1.802  10.933  1.00  0.00           O  
ATOM   1924  CB  LEU B 110      -9.974   1.239   8.385  1.00  0.00           C  
ATOM   1925  CG  LEU B 110     -10.394   0.537   7.126  1.00  0.00           C  
ATOM   1926  CD1 LEU B 110     -11.864   0.115   7.225  1.00  0.00           C  
ATOM   1927  CD2 LEU B 110     -10.219   1.404   5.878  1.00  0.00           C  
ATOM   1928  H   LEU B 110      -8.303  -0.503   9.047  1.00  0.00           H  
ATOM   1929  HA  LEU B 110      -8.088   2.052   7.689  1.00  0.00           H  
ATOM   1930  HB2 LEU B 110     -10.325   0.648   9.244  1.00  0.00           H  
ATOM   1931  HB3 LEU B 110     -10.491   2.208   8.429  1.00  0.00           H  
ATOM   1932  HG  LEU B 110      -9.739  -0.342   7.025  1.00  0.00           H  
ATOM   1933 1HD1 LEU B 110     -12.162  -0.398   6.298  1.00  0.00           H  
ATOM   1934 2HD1 LEU B 110     -11.994  -0.566   8.078  1.00  0.00           H  
ATOM   1935 3HD1 LEU B 110     -12.493   1.006   7.368  1.00  0.00           H  
ATOM   1936 1HD2 LEU B 110     -10.542   0.839   4.990  1.00  0.00           H  
ATOM   1937 2HD2 LEU B 110     -10.830   2.314   5.975  1.00  0.00           H  
ATOM   1938 3HD2 LEU B 110      -9.160   1.683   5.770  1.00  0.00           H  
REMARK 77 Residues from C:\BioLeap\BFD\Current\projects\hiv_protease\
REMARK 77 1SDT_ASH25OD2_ASH125OD1_cluster_diel1\acetamide\
REMARK 77 V7951_ACM-74.snap
ATOM   1939  N   VAL B 111      -7.973   3.567   9.617  1.00  0.00           N  
ATOM   1940  CA  VAL B 111      -7.758   4.502  10.702  1.00  0.00           C  
ATOM   1941  C   VAL B 111      -8.559   5.780  10.434  1.00  0.00           C  
ATOM   1942  O   VAL B 111      -9.033   6.007   9.316  1.00  0.00           O  
ATOM   1943  CB  VAL B 111      -6.282   4.859  10.898  1.00  0.00           C  
ATOM   1944  CG1 VAL B 111      -5.443   3.629  11.240  1.00  0.00           C  
ATOM   1945  CG2 VAL B 111      -5.702   5.574   9.691  1.00  0.00           C  
ATOM   1946  H   VAL B 111      -7.914   3.979   8.708  1.00  0.00           H  
ATOM   1947  HA  VAL B 111      -8.098   4.011  11.626  1.00  0.00           H  
ATOM   1948  HB  VAL B 111      -6.242   5.550  11.753  1.00  0.00           H  
ATOM   1949 1HG1 VAL B 111      -4.392   3.927  11.373  1.00  0.00           H  
ATOM   1950 2HG1 VAL B 111      -5.816   3.177  12.171  1.00  0.00           H  
ATOM   1951 3HG1 VAL B 111      -5.516   2.897  10.422  1.00  0.00           H  
ATOM   1952 1HG2 VAL B 111      -4.644   5.811   9.878  1.00  0.00           H  
ATOM   1953 2HG2 VAL B 111      -5.782   4.926   8.806  1.00  0.00           H  
ATOM   1954 3HG2 VAL B 111      -6.259   6.506   9.514  1.00  0.00           H  
REMARK 77 Residues from C:\BioLeap\BFD\Current\projects\hiv_protease\
REMARK 77 structures\1SDT_ASH25OD2_ASH125OD1_bfd.pdb
ATOM   1955  N   VAL B 111      -7.973   3.567   9.617  1.00  0.00           N  
ATOM   1956  CA  VAL B 111      -7.758   4.502  10.702  1.00  0.00           C  
ATOM   1957  C   VAL B 111      -8.559   5.780  10.434  1.00  0.00           C  
ATOM   1958  O   VAL B 111      -9.033   6.007   9.316  1.00  0.00           O  
ATOM   1959  CB  VAL B 111      -6.282   4.859  10.899  1.00  0.00           C  
ATOM   1960  CG1 VAL B 111      -5.443   3.629  11.240  1.00  0.00           C  
ATOM   1961  CG2 VAL B 111      -5.702   5.574   9.691  1.00  0.00           C  
ATOM   1962  H   VAL B 111      -7.914   3.979   8.708  1.00  0.00           H  
ATOM   1963  HA  VAL B 111      -8.098   4.011  11.626  1.00  0.00           H  
ATOM   1964  HB  VAL B 111      -6.242   5.550  11.753  1.00  0.00           H  
ATOM   1965 1HG1 VAL B 111      -4.392   3.927  11.373  1.00  0.00           H  
ATOM   1966 2HG1 VAL B 111      -5.816   3.177  12.171  1.00  0.00           H  
ATOM   1967 3HG1 VAL B 111      -5.516   2.897  10.422  1.00  0.00           H  
ATOM   1968 1HG2 VAL B 111      -4.644   5.811   9.878  1.00  0.00           H  
ATOM   1969 2HG2 VAL B 111      -5.782   4.926   8.806  1.00  0.00           H  
ATOM   1970 3HG2 VAL B 111      -6.259   6.506   9.514  1.00  0.00           H  
REMARK 77 Residues from C:\BioLeap\BFD\Current\projects\hiv_protease\
REMARK 77 1SDT_ASH25OD2_ASH125OD1_cluster_diel1\acetamide\
REMARK 77 V7951_ACM-74.snap
ATOM   1971  N   THR B 112      -8.679   6.591  11.468  1.00  0.00           N  
ATOM   1972  CA  THR B 112      -9.231   7.934  11.271  1.00  0.00           C  
ATOM   1973  C   THR B 112      -8.119   8.917  10.946  1.00  0.00           C  
ATOM   1974  O   THR B 112      -7.072   8.922  11.603  1.00  0.00           O  
ATOM   1975  CB  THR B 112     -10.001   8.364  12.533  1.00  0.00           C  
ATOM   1976  OG1 THR B 112     -10.991   7.391  12.854  1.00  0.00           O  
ATOM   1977  CG2 THR B 112     -10.684   9.704  12.279  1.00  0.00           C  
ATOM   1978  H   THR B 112      -8.420   6.367  12.408  1.00  0.00           H  
ATOM   1979  HA  THR B 112      -9.929   7.922  10.420  1.00  0.00           H  
ATOM   1980  HB  THR B 112      -9.293   8.455  13.370  1.00  0.00           H  
ATOM   1981  HG1 THR B 112     -11.533   7.185  12.039  1.00  0.00           H  
ATOM   1982 1HG2 THR B 112     -11.235  10.012  13.181  1.00  0.00           H  
ATOM   1983 2HG2 THR B 112      -9.926  10.463  12.036  1.00  0.00           H  
ATOM   1984 3HG2 THR B 112     -11.386   9.605  11.438  1.00  0.00           H  
REMARK 77 Residues from C:\BioLeap\BFD\Current\projects\hiv_protease\
REMARK 77 structures\1SDT_ASH25OD2_ASH125OD1_bfd.pdb
ATOM   1985  N   THR B 112      -8.679   6.591  11.469  1.00  0.00           N  
ATOM   1986  CA  THR B 112      -9.231   7.934  11.271  1.00  0.00           C  
ATOM   1987  C   THR B 112      -8.119   8.917  10.946  1.00  0.00           C  
ATOM   1988  O   THR B 112      -7.072   8.922  11.604  1.00  0.00           O  
ATOM   1989  CB  THR B 112     -10.001   8.364  12.533  1.00  0.00           C  
ATOM   1990  OG1 THR B 112     -10.991   7.391  12.854  1.00  0.00           O  
ATOM   1991  CG2 THR B 112     -10.684   9.704  12.279  1.00  0.00           C  
ATOM   1992  H   THR B 112      -8.420   6.367  12.408  1.00  0.00           H  
ATOM   1993  HA  THR B 112      -9.929   7.922  10.420  1.00  0.00           H  
ATOM   1994  HB  THR B 112      -9.293   8.455  13.370  1.00  0.00           H  
ATOM   1995  HG1 THR B 112     -11.533   7.185  12.040  1.00  0.00           H  
ATOM   1996 1HG2 THR B 112     -11.235  10.012  13.181  1.00  0.00           H  
ATOM   1997 2HG2 THR B 112      -9.926  10.463  12.036  1.00  0.00           H  
ATOM   1998 3HG2 THR B 112     -11.386   9.605  11.438  1.00  0.00           H  
REMARK 77 Residues from C:\BioLeap\BFD\Current\projects\hiv_protease\
REMARK 77 1SDT_ASH25OD2_ASH125OD1_cluster_diel1\acetamide\
REMARK 77 V7951_ACM-74.snap
ATOM   1999  N   ILE B 113      -8.385   9.732   9.936  1.00  0.00           N  
ATOM   2000  CA  ILE B 113      -7.532  10.851   9.590  1.00  0.00           C  
ATOM   2001  C   ILE B 113      -8.296  12.168   9.799  1.00  0.00           C  
ATOM   2002  O   ILE B 113      -9.536  12.162   9.876  1.00  0.00           O  
ATOM   2003  CB  ILE B 113      -7.044  10.773   8.126  1.00  0.00           C  
ATOM   2004  CG1 ILE B 113      -8.161  10.949   7.098  1.00  0.00           C  
ATOM   2005  CG2 ILE B 113      -6.290   9.453   7.922  1.00  0.00           C  
ATOM   2006  CD1 ILE B 113      -7.707  11.120   5.673  1.00  0.00           C  
ATOM   2007  H   ILE B 113      -9.186   9.635   9.345  1.00  0.00           H  
ATOM   2008  HA  ILE B 113      -6.650  10.813  10.246  1.00  0.00           H  
ATOM   2009  HB  ILE B 113      -6.365  11.621   7.953  1.00  0.00           H  
ATOM   2010 2HG1 ILE B 113      -8.825  10.074   7.150  1.00  0.00           H  
ATOM   2011 3HG1 ILE B 113      -8.761  11.826   7.381  1.00  0.00           H  
ATOM   2012 1HG2 ILE B 113      -5.938   9.388   6.882  1.00  0.00           H  
ATOM   2013 2HG2 ILE B 113      -5.427   9.414   8.604  1.00  0.00           H  
ATOM   2014 3HG2 ILE B 113      -6.963   8.610   8.134  1.00  0.00           H  
ATOM   2015 1HD1 ILE B 113      -8.585  11.238   5.020  1.00  0.00           H  
ATOM   2016 2HD1 ILE B 113      -7.070  12.014   5.595  1.00  0.00           H  
ATOM   2017 3HD1 ILE B 113      -7.135  10.233   5.361  1.00  0.00           H  
REMARK 77 Residues from C:\BioLeap\BFD\Current\projects\hiv_protease\
REMARK 77 structures\1SDT_ASH25OD2_ASH125OD1_bfd.pdb
ATOM   2018  N   ILE B 113      -8.385   9.732   9.936  1.00  0.00           N  
ATOM   2019  CA  ILE B 113      -7.532  10.851   9.590  1.00  0.00           C  
ATOM   2020  C   ILE B 113      -8.296  12.168   9.799  1.00  0.00           C  
ATOM   2021  O   ILE B 113      -9.536  12.162   9.876  1.00  0.00           O  
ATOM   2022  CB  ILE B 113      -7.044  10.772   8.126  1.00  0.00           C  
ATOM   2023  CG1 ILE B 113      -8.161  10.949   7.098  1.00  0.00           C  
ATOM   2024  CG2 ILE B 113      -6.290   9.453   7.922  1.00  0.00           C  
ATOM   2025  CD1 ILE B 113      -7.708  11.120   5.673  1.00  0.00           C  
ATOM   2026  H   ILE B 113      -9.186   9.635   9.345  1.00  0.00           H  
ATOM   2027  HA  ILE B 113      -6.650  10.813  10.246  1.00  0.00           H  
ATOM   2028  HB  ILE B 113      -6.365  11.621   7.954  1.00  0.00           H  
ATOM   2029 2HG1 ILE B 113      -8.825  10.074   7.150  1.00  0.00           H  
ATOM   2030 3HG1 ILE B 113      -8.761  11.826   7.381  1.00  0.00           H  
ATOM   2031 1HG2 ILE B 113      -5.938   9.388   6.882  1.00  0.00           H  
ATOM   2032 2HG2 ILE B 113      -5.427   9.414   8.604  1.00  0.00           H  
ATOM   2033 3HG2 ILE B 113      -6.963   8.609   8.135  1.00  0.00           H  
ATOM   2034 1HD1 ILE B 113      -8.586  11.238   5.020  1.00  0.00           H  
ATOM   2035 2HD1 ILE B 113      -7.070  12.014   5.595  1.00  0.00           H  
ATOM   2036 3HD1 ILE B 113      -7.135  10.233   5.361  1.00  0.00           H  
REMARK 77 Residues from C:\BioLeap\BFD\Current\projects\hiv_protease\
REMARK 77 1SDT_ASH25OD2_ASH125OD1_cluster_diel1\acetamide\
REMARK 77 V7951_ACM-74.snap
ATOM   2037  N   LYS B 114      -7.564  13.254   9.884  1.00  0.00           N  
ATOM   2038  CA  LYS B 114      -8.168  14.591   9.964  1.00  0.00           C  
ATOM   2039  C   LYS B 114      -7.499  15.448   8.875  1.00  0.00           C  
ATOM   2040  O   LYS B 114      -6.271  15.552   8.800  1.00  0.00           O  
ATOM   2041  CB  LYS B 114      -8.017  15.264  11.310  1.00  0.00           C  
ATOM   2042  CG  LYS B 114      -8.754  16.583  11.416  1.00  0.00           C  
ATOM   2043  CD  LYS B 114      -8.888  17.136  12.809  1.00  0.00           C  
ATOM   2044  CE  LYS B 114      -7.598  17.448  13.500  1.00  0.00           C  
ATOM   2045  NZ  LYS B 114      -7.875  18.126  14.833  1.00  0.00           N  
ATOM   2046  H   LYS B 114      -6.564  13.252   9.901  1.00  0.00           H  
ATOM   2047  HA  LYS B 114      -9.253  14.486   9.818  1.00  0.00           H  
ATOM   2048  HB2 LYS B 114      -8.385  14.585  12.092  1.00  0.00           H  
ATOM   2049  HB3 LYS B 114      -6.949  15.434  11.508  1.00  0.00           H  
ATOM   2050  HG2 LYS B 114      -8.233  17.325  10.793  1.00  0.00           H  
ATOM   2051  HG3 LYS B 114      -9.760  16.456  10.992  1.00  0.00           H  
ATOM   2052  HD2 LYS B 114      -9.493  18.054  12.764  1.00  0.00           H  
ATOM   2053  HD3 LYS B 114      -9.447  16.413  13.421  1.00  0.00           H  
ATOM   2054  HE2 LYS B 114      -7.024  16.524  13.660  1.00  0.00           H  
ATOM   2055  HE3 LYS B 114      -6.981  18.104  12.867  1.00  0.00           H  
ATOM   2056  HZ1 LYS B 114      -7.024  18.199  15.354  1.00  0.00           H  
ATOM   2057  HZ2 LYS B 114      -8.247  19.040  14.672  1.00  0.00           H  
ATOM   2058  HZ3 LYS B 114      -8.537  17.583  15.351  1.00  0.00           H  
REMARK 77 Residues from C:\BioLeap\BFD\Current\projects\hiv_protease\
REMARK 77 structures\1SDT_ASH25OD2_ASH125OD1_bfd.pdb
ATOM   2059  N   LYS B 114      -7.564  13.254   9.884  1.00  0.00           N  
ATOM   2060  CA  LYS B 114      -8.168  14.591   9.964  1.00  0.00           C  
ATOM   2061  C   LYS B 114      -7.500  15.448   8.876  1.00  0.00           C  
ATOM   2062  O   LYS B 114      -6.271  15.552   8.800  1.00  0.00           O  
ATOM   2063  CB  LYS B 114      -8.017  15.264  11.310  1.00  0.00           C  
ATOM   2064  CG  LYS B 114      -8.754  16.582  11.416  1.00  0.00           C  
ATOM   2065  CD  LYS B 114      -8.888  17.136  12.809  1.00  0.00           C  
ATOM   2066  CE  LYS B 114      -7.598  17.448  13.500  1.00  0.00           C  
ATOM   2067  NZ  LYS B 114      -7.875  18.126  14.833  1.00  0.00           N  
ATOM   2068  H   LYS B 114      -6.564  13.252   9.901  1.00  0.00           H  
ATOM   2069  HA  LYS B 114      -9.253  14.486   9.818  1.00  0.00           H  
ATOM   2070  HB2 LYS B 114      -8.385  14.585  12.092  1.00  0.00           H  
ATOM   2071  HB3 LYS B 114      -6.949  15.433  11.508  1.00  0.00           H  
ATOM   2072  HG2 LYS B 114      -8.233  17.325  10.793  1.00  0.00           H  
ATOM   2073  HG3 LYS B 114      -9.760  16.456  10.992  1.00  0.00           H  
ATOM   2074  HD2 LYS B 114      -9.493  18.054  12.765  1.00  0.00           H  
ATOM   2075  HD3 LYS B 114      -9.447  16.412  13.421  1.00  0.00           H  
ATOM   2076  HE2 LYS B 114      -7.024  16.524  13.660  1.00  0.00           H  
ATOM   2077  HE3 LYS B 114      -6.981  18.104  12.867  1.00  0.00           H  
ATOM   2078  HZ1 LYS B 114      -7.024  18.199  15.354  1.00  0.00           H  
ATOM   2079  HZ2 LYS B 114      -8.247  19.040  14.672  1.00  0.00           H  
ATOM   2080  HZ3 LYS B 114      -8.537  17.583  15.352  1.00  0.00           H  
REMARK 77 Residues from C:\BioLeap\BFD\Current\projects\hiv_protease\
REMARK 77 1SDT_ASH25OD2_ASH125OD1_cluster_diel1\acetamide\
REMARK 77 V7951_ACM-74.snap
ATOM   2081  N   ILE B 115      -8.349  16.007   8.041  1.00  0.00           N  
ATOM   2082  CA  ILE B 115      -7.914  16.853   6.927  1.00  0.00           C  
ATOM   2083  C   ILE B 115      -8.961  17.924   6.726  1.00  0.00           C  
ATOM   2084  O   ILE B 115     -10.150  17.608   6.780  1.00  0.00           O  
ATOM   2085  CB  ILE B 115      -7.613  16.003   5.668  1.00  0.00           C  
ATOM   2086  CG1 ILE B 115      -6.991  16.886   4.581  1.00  0.00           C  
ATOM   2087  CG2 ILE B 115      -8.790  15.150   5.233  1.00  0.00           C  
ATOM   2088  CD1 ILE B 115      -6.482  16.064   3.397  1.00  0.00           C  
ATOM   2089  H   ILE B 115      -9.341  15.896   8.106  1.00  0.00           H  
ATOM   2090  HA  ILE B 115      -6.960  17.354   7.150  1.00  0.00           H  
ATOM   2091  HB  ILE B 115      -6.853  15.247   5.916  1.00  0.00           H  
ATOM   2092 2HG1 ILE B 115      -7.737  17.612   4.227  1.00  0.00           H  
ATOM   2093 3HG1 ILE B 115      -6.158  17.463   5.009  1.00  0.00           H  
ATOM   2094 1HG2 ILE B 115      -8.514  14.573   4.338  1.00  0.00           H  
ATOM   2095 2HG2 ILE B 115      -9.063  14.459   6.044  1.00  0.00           H  
ATOM   2096 3HG2 ILE B 115      -9.647  15.798   5.000  1.00  0.00           H  
ATOM   2097 1HD1 ILE B 115      -6.046  16.737   2.644  1.00  0.00           H  
ATOM   2098 2HD1 ILE B 115      -5.715  15.356   3.744  1.00  0.00           H  
ATOM   2099 3HD1 ILE B 115      -7.319  15.508   2.950  1.00  0.00           H  
REMARK 77 Residues from C:\BioLeap\BFD\Current\projects\hiv_protease\
REMARK 77 structures\1SDT_ASH25OD2_ASH125OD1_bfd.pdb
ATOM   2100  N   ILE B 115      -8.349  16.007   8.041  1.00  0.00           N  
ATOM   2101  CA  ILE B 115      -7.914  16.853   6.927  1.00  0.00           C  
ATOM   2102  C   ILE B 115      -8.961  17.924   6.726  1.00  0.00           C  
ATOM   2103  O   ILE B 115     -10.150  17.608   6.781  1.00  0.00           O  
ATOM   2104  CB  ILE B 115      -7.613  16.003   5.668  1.00  0.00           C  
ATOM   2105  CG1 ILE B 115      -6.991  16.886   4.581  1.00  0.00           C  
ATOM   2106  CG2 ILE B 115      -8.790  15.150   5.233  1.00  0.00           C  
ATOM   2107  CD1 ILE B 115      -6.482  16.064   3.397  1.00  0.00           C  
ATOM   2108  H   ILE B 115      -9.341  15.896   8.106  1.00  0.00           H  
ATOM   2109  HA  ILE B 115      -6.960  17.354   7.150  1.00  0.00           H  
ATOM   2110  HB  ILE B 115      -6.853  15.247   5.916  1.00  0.00           H  
ATOM   2111 2HG1 ILE B 115      -7.738  17.612   4.227  1.00  0.00           H  
ATOM   2112 3HG1 ILE B 115      -6.158  17.463   5.009  1.00  0.00           H  
ATOM   2113 1HG2 ILE B 115      -8.514  14.573   4.339  1.00  0.00           H  
ATOM   2114 2HG2 ILE B 115      -9.063  14.459   6.044  1.00  0.00           H  
ATOM   2115 3HG2 ILE B 115      -9.647  15.798   5.001  1.00  0.00           H  
ATOM   2116 1HD1 ILE B 115      -6.046  16.737   2.644  1.00  0.00           H  
ATOM   2117 2HD1 ILE B 115      -5.715  15.356   3.744  1.00  0.00           H  
ATOM   2118 3HD1 ILE B 115      -7.319  15.508   2.950  1.00  0.00           H  
REMARK 77 Residues from C:\BioLeap\BFD\Current\projects\hiv_protease\
REMARK 77 1SDT_ASH25OD2_ASH125OD1_cluster_diel1\acetamide\
REMARK 77 V7951_ACM-74.snap
ATOM   2119  N   GLY B 116      -8.582  19.166   6.540  1.00  0.00           N  
ATOM   2120  CA  GLY B 116      -9.505  20.271   6.445  1.00  0.00           C  
ATOM   2121  C   GLY B 116     -10.455  20.389   7.627  1.00  0.00           C  
ATOM   2122  O   GLY B 116     -11.601  20.815   7.492  1.00  0.00           O  
ATOM   2123  H   GLY B 116      -7.624  19.437   6.451  1.00  0.00           H  
ATOM   2124  HA2 GLY B 116      -8.933  21.206   6.353  1.00  0.00           H  
ATOM   2125  HA3 GLY B 116     -10.096  20.164   5.524  1.00  0.00           H  
REMARK 77 Residues from C:\BioLeap\BFD\Current\projects\hiv_protease\
REMARK 77 structures\1SDT_ASH25OD2_ASH125OD1_bfd.pdb
ATOM   2126  N   GLY B 116      -8.582  19.166   6.540  1.00  0.00           N  
ATOM   2127  CA  GLY B 116      -9.505  20.271   6.445  1.00  0.00           C  
ATOM   2128  C   GLY B 116     -10.455  20.389   7.627  1.00  0.00           C  
ATOM   2129  O   GLY B 116     -11.601  20.815   7.492  1.00  0.00           O  
ATOM   2130  H   GLY B 116      -7.624  19.437   6.451  1.00  0.00           H  
ATOM   2131  HA2 GLY B 116      -8.934  21.206   6.353  1.00  0.00           H  
ATOM   2132  HA3 GLY B 116     -10.096  20.164   5.524  1.00  0.00           H  
REMARK 77 Residues from C:\BioLeap\BFD\Current\projects\hiv_protease\
REMARK 77 1SDT_ASH25OD2_ASH125OD1_cluster_diel1\acetamide\
REMARK 77 V7951_ACM-74.snap
ATOM   2133  N   GLY B 117     -10.040  19.985   8.821  1.00  0.00           N  
ATOM   2134  CA  GLY B 117     -10.853  20.069  10.020  1.00  0.00           C  
ATOM   2135  C   GLY B 117     -11.853  18.939  10.154  1.00  0.00           C  
ATOM   2136  O   GLY B 117     -12.611  18.921  11.126  1.00  0.00           O  
ATOM   2137  H   GLY B 117      -9.134  19.592   8.979  1.00  0.00           H  
ATOM   2138  HA2 GLY B 117     -10.194  20.071  10.901  1.00  0.00           H  
ATOM   2139  HA3 GLY B 117     -11.393  21.027  10.021  1.00  0.00           H  
REMARK 77 Residues from C:\BioLeap\BFD\Current\projects\hiv_protease\
REMARK 77 structures\1SDT_ASH25OD2_ASH125OD1_bfd.pdb
ATOM   2140  N   GLY B 117     -10.041  19.985   8.821  1.00  0.00           N  
ATOM   2141  CA  GLY B 117     -10.853  20.069  10.021  1.00  0.00           C  
ATOM   2142  C   GLY B 117     -11.853  18.939  10.154  1.00  0.00           C  
ATOM   2143  O   GLY B 117     -12.611  18.921  11.126  1.00  0.00           O  
ATOM   2144  H   GLY B 117      -9.134  19.592   8.979  1.00  0.00           H  
ATOM   2145  HA2 GLY B 117     -10.194  20.071  10.901  1.00  0.00           H  
ATOM   2146  HA3 GLY B 117     -11.393  21.027  10.021  1.00  0.00           H  
REMARK 77 Residues from C:\BioLeap\BFD\Current\projects\hiv_protease\
REMARK 77 1SDT_ASH25OD2_ASH125OD1_cluster_diel1\acetamide\
REMARK 77 V7951_ACM-74.snap
ATOM   2147  N   GLN B 118     -11.873  17.982   9.221  1.00  0.00           N  
ATOM   2148  CA  GLN B 118     -12.884  16.925   9.243  1.00  0.00           C  
ATOM   2149  C   GLN B 118     -12.241  15.567   9.393  1.00  0.00           C  
ATOM   2150  O   GLN B 118     -11.157  15.282   8.879  1.00  0.00           O  
ATOM   2151  CB  GLN B 118     -13.733  16.892   7.968  1.00  0.00           C  
ATOM   2152  CG  GLN B 118     -14.518  18.183   7.850  1.00  0.00           C  
ATOM   2153  CD  GLN B 118     -15.461  18.446   9.016  1.00  0.00           C  
ATOM   2154  OE1 GLN B 118     -16.100  17.422   9.582  1.00  0.00           O  
ATOM   2155  NE2 GLN B 118     -15.646  19.611   9.442  1.00  0.00           N  
ATOM   2156  H   GLN B 118     -11.221  17.920   8.465  1.00  0.00           H  
ATOM   2157  HA  GLN B 118     -13.532  17.154  10.103  1.00  0.00           H  
ATOM   2158  HB2 GLN B 118     -13.087  16.760   7.087  1.00  0.00           H  
ATOM   2159  HB3 GLN B 118     -14.420  16.033   7.993  1.00  0.00           H  
ATOM   2160  HG2 GLN B 118     -13.811  19.023   7.767  1.00  0.00           H  
ATOM   2161  HG3 GLN B 118     -15.102  18.161   6.918  1.00  0.00           H  
ATOM   2162 1HE2 GLN B 118     -16.272  19.771  10.205  1.00  0.00           H  
ATOM   2163 2HE2 GLN B 118     -15.167  20.381   9.019  1.00  0.00           H  
REMARK 77 Residues from C:\BioLeap\BFD\Current\projects\hiv_protease\
REMARK 77 structures\1SDT_ASH25OD2_ASH125OD1_bfd.pdb
ATOM   2164  N   GLN B 118     -11.873  17.982   9.221  1.00  0.00           N  
ATOM   2165  CA  GLN B 118     -12.884  16.925   9.243  1.00  0.00           C  
ATOM   2166  C   GLN B 118     -12.241  15.567   9.393  1.00  0.00           C  
ATOM   2167  O   GLN B 118     -11.157  15.282   8.879  1.00  0.00           O  
ATOM   2168  CB  GLN B 118     -13.733  16.892   7.968  1.00  0.00           C  
ATOM   2169  CG  GLN B 118     -14.518  18.183   7.850  1.00  0.00           C  
ATOM   2170  CD  GLN B 118     -15.461  18.446   9.016  1.00  0.00           C  
ATOM   2171  OE1 GLN B 118     -16.100  17.422   9.582  1.00  0.00           O  
ATOM   2172  NE2 GLN B 118     -15.646  19.611   9.443  1.00  0.00           N  
ATOM   2173  H   GLN B 118     -11.221  17.919   8.465  1.00  0.00           H  
ATOM   2174  HA  GLN B 118     -13.532  17.154  10.103  1.00  0.00           H  
ATOM   2175  HB2 GLN B 118     -13.087  16.760   7.087  1.00  0.00           H  
ATOM   2176  HB3 GLN B 118     -14.420  16.033   7.993  1.00  0.00           H  
ATOM   2177  HG2 GLN B 118     -13.811  19.023   7.767  1.00  0.00           H  
ATOM   2178  HG3 GLN B 118     -15.102  18.161   6.918  1.00  0.00           H  
ATOM   2179 1HE2 GLN B 118     -16.272  19.770  10.205  1.00  0.00           H  
ATOM   2180 2HE2 GLN B 118     -15.167  20.381   9.019  1.00  0.00           H  
REMARK 77 Residues from C:\BioLeap\BFD\Current\projects\hiv_protease\
REMARK 77 1SDT_ASH25OD2_ASH125OD1_cluster_diel1\acetamide\
REMARK 77 V7951_ACM-74.snap
ATOM   2181  N   LEU B 119     -12.955  14.710  10.104  1.00  0.00           N  
ATOM   2182  CA  LEU B 119     -12.545  13.347  10.324  1.00  0.00           C  
ATOM   2183  C   LEU B 119     -13.028  12.474   9.176  1.00  0.00           C  
ATOM   2184  O   LEU B 119     -14.162  12.598   8.775  1.00  0.00           O  
ATOM   2185  CB  LEU B 119     -13.113  12.832  11.638  1.00  0.00           C  
ATOM   2186  CG  LEU B 119     -12.600  13.556  12.876  1.00  0.00           C  
ATOM   2187  CD1 LEU B 119     -13.135  12.823  14.116  1.00  0.00           C  
ATOM   2188  CD2 LEU B 119     -11.073  13.676  12.906  1.00  0.00           C  
ATOM   2189  H   LEU B 119     -13.825  14.945  10.537  1.00  0.00           H  
ATOM   2190  HA  LEU B 119     -11.446  13.309  10.372  1.00  0.00           H  
ATOM   2191  HB2 LEU B 119     -14.209  12.917  11.607  1.00  0.00           H  
ATOM   2192  HB3 LEU B 119     -12.875  11.762  11.731  1.00  0.00           H  
ATOM   2193  HG  LEU B 119     -12.970  14.592  12.859  1.00  0.00           H  
ATOM   2194 1HD1 LEU B 119     -12.776  13.329  15.025  1.00  0.00           H  
ATOM   2195 2HD1 LEU B 119     -14.235  12.831  14.102  1.00  0.00           H  
ATOM   2196 3HD1 LEU B 119     -12.776  11.783  14.111  1.00  0.00           H  
ATOM   2197 1HD2 LEU B 119     -10.765  14.206  13.820  1.00  0.00           H  
ATOM   2198 2HD2 LEU B 119     -10.626  12.671  12.897  1.00  0.00           H  
ATOM   2199 3HD2 LEU B 119     -10.731  14.237  12.024  1.00  0.00           H  
REMARK 77 Residues from C:\BioLeap\BFD\Current\projects\hiv_protease\
REMARK 77 structures\1SDT_ASH25OD2_ASH125OD1_bfd.pdb
ATOM   2200  N   LEU B 119     -12.955  14.710  10.104  1.00  0.00           N  
ATOM   2201  CA  LEU B 119     -12.545  13.347  10.324  1.00  0.00           C  
ATOM   2202  C   LEU B 119     -13.029  12.474   9.176  1.00  0.00           C  
ATOM   2203  O   LEU B 119     -14.162  12.598   8.775  1.00  0.00           O  
ATOM   2204  CB  LEU B 119     -13.113  12.832  11.638  1.00  0.00           C  
ATOM   2205  CG  LEU B 119     -12.600  13.556  12.876  1.00  0.00           C  
ATOM   2206  CD1 LEU B 119     -13.135  12.823  14.116  1.00  0.00           C  
ATOM   2207  CD2 LEU B 119     -11.073  13.676  12.907  1.00  0.00           C  
ATOM   2208  H   LEU B 119     -13.825  14.945  10.537  1.00  0.00           H  
ATOM   2209  HA  LEU B 119     -11.446  13.309  10.372  1.00  0.00           H  
ATOM   2210  HB2 LEU B 119     -14.209  12.917  11.607  1.00  0.00           H  
ATOM   2211  HB3 LEU B 119     -12.875  11.762  11.731  1.00  0.00           H  
ATOM   2212  HG  LEU B 119     -12.970  14.592  12.859  1.00  0.00           H  
ATOM   2213 1HD1 LEU B 119     -12.776  13.329  15.025  1.00  0.00           H  
ATOM   2214 2HD1 LEU B 119     -14.235  12.831  14.102  1.00  0.00           H  
ATOM   2215 3HD1 LEU B 119     -12.776  11.783  14.111  1.00  0.00           H  
ATOM   2216 1HD2 LEU B 119     -10.765  14.206  13.820  1.00  0.00           H  
ATOM   2217 2HD2 LEU B 119     -10.626  12.671  12.897  1.00  0.00           H  
ATOM   2218 3HD2 LEU B 119     -10.731  14.237  12.025  1.00  0.00           H  
REMARK 77 Residues from C:\BioLeap\BFD\Current\projects\hiv_protease\
REMARK 77 1SDT_ASH25OD2_ASH125OD1_cluster_diel1\acetamide\
REMARK 77 V7951_ACM-74.snap
ATOM   2219  N   LYS B 120     -12.152  11.593   8.672  1.00  0.00           N  
ATOM   2220  CA  LYS B 120     -12.476  10.647   7.613  1.00  0.00           C  
ATOM   2221  C   LYS B 120     -11.817   9.325   7.935  1.00  0.00           C  
ATOM   2222  O   LYS B 120     -10.836   9.265   8.642  1.00  0.00           O  
ATOM   2223  CB  LYS B 120     -12.004  11.162   6.248  1.00  0.00           C  
ATOM   2224  CG  LYS B 120     -12.578  12.517   5.836  1.00  0.00           C  
ATOM   2225  CD  LYS B 120     -11.949  13.086   4.584  1.00  0.00           C  
ATOM   2226  CE  LYS B 120     -12.209  14.446   4.041  1.00  0.00           C  
ATOM   2227  NZ  LYS B 120     -13.431  14.650   3.256  1.00  0.00           N  
ATOM   2228  H   LYS B 120     -11.206  11.524   8.992  1.00  0.00           H  
ATOM   2229  HA  LYS B 120     -13.568  10.522   7.557  1.00  0.00           H  
ATOM   2230  HB2 LYS B 120     -10.906  11.233   6.260  1.00  0.00           H  
ATOM   2231  HB3 LYS B 120     -12.269  10.420   5.482  1.00  0.00           H  
ATOM   2232  HG2 LYS B 120     -13.661  12.413   5.677  1.00  0.00           H  
ATOM   2233  HG3 LYS B 120     -12.441  13.231   6.662  1.00  0.00           H  
ATOM   2234  HD2 LYS B 120     -10.861  13.026   4.738  1.00  0.00           H  
ATOM   2235  HD3 LYS B 120     -12.198  12.385   3.775  1.00  0.00           H  
ATOM   2236  HE2 LYS B 120     -12.230  15.148   4.887  1.00  0.00           H  
ATOM   2237  HE3 LYS B 120     -11.352  14.728   3.411  1.00  0.00           H  
ATOM   2238  HZ1 LYS B 120     -13.653  15.624   3.231  1.00  0.00           H  
ATOM   2239  HZ2 LYS B 120     -13.288  14.317   2.324  1.00  0.00           H  
ATOM   2240  HZ3 LYS B 120     -14.186  14.145   3.676  1.00  0.00           H  
REMARK 77 Residues from C:\BioLeap\BFD\Current\projects\hiv_protease\
REMARK 77 structures\1SDT_ASH25OD2_ASH125OD1_bfd.pdb
ATOM   2241  N   LYS B 120     -12.152  11.593   8.673  1.00  0.00           N  
ATOM   2242  CA  LYS B 120     -12.476  10.647   7.613  1.00  0.00           C  
ATOM   2243  C   LYS B 120     -11.817   9.325   7.935  1.00  0.00           C  
ATOM   2244  O   LYS B 120     -10.836   9.265   8.642  1.00  0.00           O  
ATOM   2245  CB  LYS B 120     -12.004  11.162   6.248  1.00  0.00           C  
ATOM   2246  CG  LYS B 120     -12.578  12.517   5.836  1.00  0.00           C  
ATOM   2247  CD  LYS B 120     -11.949  13.086   4.584  1.00  0.00           C  
ATOM   2248  CE  LYS B 120     -12.209  14.446   4.041  1.00  0.00           C  
ATOM   2249  NZ  LYS B 120     -13.431  14.649   3.256  1.00  0.00           N  
ATOM   2250  H   LYS B 120     -11.206  11.524   8.992  1.00  0.00           H  
ATOM   2251  HA  LYS B 120     -13.568  10.522   7.557  1.00  0.00           H  
ATOM   2252  HB2 LYS B 120     -10.906  11.233   6.260  1.00  0.00           H  
ATOM   2253  HB3 LYS B 120     -12.269  10.420   5.482  1.00  0.00           H  
ATOM   2254  HG2 LYS B 120     -13.661  12.413   5.677  1.00  0.00           H  
ATOM   2255  HG3 LYS B 120     -12.441  13.231   6.662  1.00  0.00           H  
ATOM   2256  HD2 LYS B 120     -10.861  13.026   4.738  1.00  0.00           H  
ATOM   2257  HD3 LYS B 120     -12.199  12.385   3.775  1.00  0.00           H  
ATOM   2258  HE2 LYS B 120     -12.231  15.148   4.887  1.00  0.00           H  
ATOM   2259  HE3 LYS B 120     -11.352  14.728   3.412  1.00  0.00           H  
ATOM   2260  HZ1 LYS B 120     -13.653  15.624   3.231  1.00  0.00           H  
ATOM   2261  HZ2 LYS B 120     -13.288  14.317   2.324  1.00  0.00           H  
ATOM   2262  HZ3 LYS B 120     -14.186  14.145   3.676  1.00  0.00           H  
REMARK 77 Residues from C:\BioLeap\BFD\Current\projects\hiv_protease\
REMARK 77 1SDT_ASH25OD2_ASH125OD1_cluster_diel1\acetamide\
REMARK 77 V7951_ACM-74.snap
ATOM   2263  N   GLU B 121     -12.347   8.252   7.320  1.00  0.00           N  
ATOM   2264  CA  GLU B 121     -11.687   6.961   7.445  1.00  0.00           C  
ATOM   2265  C   GLU B 121     -10.791   6.725   6.241  1.00  0.00           C  
ATOM   2266  O   GLU B 121     -11.150   7.080   5.101  1.00  0.00           O  
ATOM   2267  CB  GLU B 121     -12.679   5.815   7.583  1.00  0.00           C  
ATOM   2268  CG  GLU B 121     -13.550   5.926   8.815  1.00  0.00           C  
ATOM   2269  CD  GLU B 121     -12.846   5.753  10.151  1.00  0.00           C  
ATOM   2270  OE1 GLU B 121     -12.513   4.587  10.501  1.00  0.00           O  
ATOM   2271  OE2 GLU B 121     -12.653   6.760  10.867  1.00  0.00           O  
ATOM   2272  H   GLU B 121     -13.180   8.258   6.766  1.00  0.00           H  
ATOM   2273  HA  GLU B 121     -11.085   6.986   8.365  1.00  0.00           H  
ATOM   2274  HB2 GLU B 121     -13.321   5.784   6.691  1.00  0.00           H  
ATOM   2275  HB3 GLU B 121     -12.128   4.864   7.617  1.00  0.00           H  
ATOM   2276  HG2 GLU B 121     -14.038   6.911   8.806  1.00  0.00           H  
ATOM   2277  HG3 GLU B 121     -14.347   5.171   8.743  1.00  0.00           H  
REMARK 77 Residues from C:\BioLeap\BFD\Current\projects\hiv_protease\
REMARK 77 structures\1SDT_ASH25OD2_ASH125OD1_bfd.pdb
ATOM   2278  N   GLU B 121     -12.347   8.252   7.320  1.00  0.00           N  
ATOM   2279  CA  GLU B 121     -11.687   6.961   7.445  1.00  0.00           C  
ATOM   2280  C   GLU B 121     -10.791   6.725   6.241  1.00  0.00           C  
ATOM   2281  O   GLU B 121     -11.150   7.080   5.101  1.00  0.00           O  
ATOM   2282  CB  GLU B 121     -12.679   5.815   7.584  1.00  0.00           C  
ATOM   2283  CG  GLU B 121     -13.550   5.926   8.815  1.00  0.00           C  
ATOM   2284  CD  GLU B 121     -12.846   5.753  10.151  1.00  0.00           C  
ATOM   2285  OE1 GLU B 121     -12.513   4.587  10.501  1.00  0.00           O  
ATOM   2286  OE2 GLU B 121     -12.653   6.760  10.867  1.00  0.00           O  
ATOM   2287  H   GLU B 121     -13.180   8.258   6.766  1.00  0.00           H  
ATOM   2288  HA  GLU B 121     -11.085   6.986   8.365  1.00  0.00           H  
ATOM   2289  HB2 GLU B 121     -13.321   5.784   6.691  1.00  0.00           H  
ATOM   2290  HB3 GLU B 121     -12.128   4.864   7.617  1.00  0.00           H  
ATOM   2291  HG2 GLU B 121     -14.038   6.911   8.806  1.00  0.00           H  
ATOM   2292  HG3 GLU B 121     -14.347   5.171   8.743  1.00  0.00           H  
REMARK 77 Residues from C:\BioLeap\BFD\Current\projects\hiv_protease\
REMARK 77 1SDT_ASH25OD2_ASH125OD1_cluster_diel1\acetamide\
REMARK 77 V7951_ACM-74.snap
ATOM   2293  N   ALA B 122      -9.629   6.132   6.457  1.00  0.00           N  
ATOM   2294  CA  ALA B 122      -8.685   5.900   5.405  1.00  0.00           C  
ATOM   2295  C   ALA B 122      -7.909   4.602   5.670  1.00  0.00           C  
ATOM   2296  O   ALA B 122      -7.691   4.173   6.808  1.00  0.00           O  
ATOM   2297  CB  ALA B 122      -7.684   7.036   5.249  1.00  0.00           C  
ATOM   2298  H   ALA B 122      -9.330   5.809   7.355  1.00  0.00           H  
ATOM   2299  HA  ALA B 122      -9.268   5.828   4.475  1.00  0.00           H  
ATOM   2300  HB1 ALA B 122      -6.988   6.802   4.430  1.00  0.00           H  
ATOM   2301  HB2 ALA B 122      -8.220   7.969   5.020  1.00  0.00           H  
ATOM   2302  HB3 ALA B 122      -7.119   7.159   6.185  1.00  0.00           H  
REMARK 77 Residues from C:\BioLeap\BFD\Current\projects\hiv_protease\
REMARK 77 structures\1SDT_ASH25OD2_ASH125OD1_bfd.pdb
ATOM   2303  N   ALA B 122      -9.629   6.132   6.457  1.00  0.00           N  
ATOM   2304  CA  ALA B 122      -8.685   5.900   5.405  1.00  0.00           C  
ATOM   2305  C   ALA B 122      -7.910   4.602   5.671  1.00  0.00           C  
ATOM   2306  O   ALA B 122      -7.691   4.173   6.808  1.00  0.00           O  
ATOM   2307  CB  ALA B 122      -7.684   7.036   5.249  1.00  0.00           C  
ATOM   2308  H   ALA B 122      -9.330   5.809   7.355  1.00  0.00           H  
ATOM   2309  HA  ALA B 122      -9.268   5.827   4.475  1.00  0.00           H  
ATOM   2310  HB1 ALA B 122      -6.988   6.802   4.430  1.00  0.00           H  
ATOM   2311  HB2 ALA B 122      -8.220   7.969   5.020  1.00  0.00           H  
ATOM   2312  HB3 ALA B 122      -7.120   7.159   6.185  1.00  0.00           H  
REMARK 77 Residues from C:\BioLeap\BFD\Current\projects\hiv_protease\
REMARK 77 1SDT_ASH25OD2_ASH125OD1_cluster_diel1\acetamide\
REMARK 77 V7951_ACM-74.snap
ATOM   2313  N   LEU B 123      -7.437   4.024   4.581  1.00  0.00           N  
ATOM   2314  CA  LEU B 123      -6.721   2.790   4.542  1.00  0.00           C  
ATOM   2315  C   LEU B 123      -5.207   2.987   4.537  1.00  0.00           C  
ATOM   2316  O   LEU B 123      -4.703   3.687   3.670  1.00  0.00           O  
ATOM   2317  CB  LEU B 123      -7.133   2.077   3.245  1.00  0.00           C  
ATOM   2318  CG  LEU B 123      -6.599   0.696   2.963  1.00  0.00           C  
ATOM   2319  CD1 LEU B 123      -7.112  -0.305   3.993  1.00  0.00           C  
ATOM   2320  CD2 LEU B 123      -7.033   0.253   1.563  1.00  0.00           C  
ATOM   2321  H   LEU B 123      -7.555   4.428   3.673  1.00  0.00           H  
ATOM   2322  HA  LEU B 123      -6.965   2.208   5.443  1.00  0.00           H  
ATOM   2323  HB2 LEU B 123      -8.231   2.016   3.236  1.00  0.00           H  
ATOM   2324  HB3 LEU B 123      -6.839   2.723   2.405  1.00  0.00           H  
ATOM   2325  HG  LEU B 123      -5.500   0.729   3.020  1.00  0.00           H  
ATOM   2326 1HD1 LEU B 123      -6.710  -1.304   3.768  1.00  0.00           H  
ATOM   2327 2HD1 LEU B 123      -6.786   0.003   4.998  1.00  0.00           H  
ATOM   2328 3HD1 LEU B 123      -8.211  -0.336   3.959  1.00  0.00           H  
ATOM   2329 1HD2 LEU B 123      -6.642  -0.755   1.359  1.00  0.00           H  
ATOM   2330 2HD2 LEU B 123      -8.132   0.239   1.508  1.00  0.00           H  
ATOM   2331 3HD2 LEU B 123      -6.637   0.958   0.816  1.00  0.00           H  
REMARK 77 Residues from C:\BioLeap\BFD\Current\projects\hiv_protease\
REMARK 77 structures\1SDT_ASH25OD2_ASH125OD1_bfd.pdb
ATOM   2332  N   LEU B 123      -7.437   4.024   4.581  1.00  0.00           N  
ATOM   2333  CA  LEU B 123      -6.721   2.790   4.542  1.00  0.00           C  
ATOM   2334  C   LEU B 123      -5.207   2.987   4.537  1.00  0.00           C  
ATOM   2335  O   LEU B 123      -4.703   3.687   3.670  1.00  0.00           O  
ATOM   2336  CB  LEU B 123      -7.133   2.077   3.245  1.00  0.00           C  
ATOM   2337  CG  LEU B 123      -6.599   0.696   2.963  1.00  0.00           C  
ATOM   2338  CD1 LEU B 123      -7.112  -0.305   3.994  1.00  0.00           C  
ATOM   2339  CD2 LEU B 123      -7.033   0.253   1.563  1.00  0.00           C  
ATOM   2340  H   LEU B 123      -7.555   4.428   3.673  1.00  0.00           H  
ATOM   2341  HA  LEU B 123      -6.965   2.208   5.443  1.00  0.00           H  
ATOM   2342  HB2 LEU B 123      -8.231   2.016   3.236  1.00  0.00           H  
ATOM   2343  HB3 LEU B 123      -6.839   2.723   2.405  1.00  0.00           H  
ATOM   2344  HG  LEU B 123      -5.500   0.728   3.021  1.00  0.00           H  
ATOM   2345 1HD1 LEU B 123      -6.710  -1.304   3.768  1.00  0.00           H  
ATOM   2346 2HD1 LEU B 123      -6.786   0.003   4.998  1.00  0.00           H  
ATOM   2347 3HD1 LEU B 123      -8.211  -0.336   3.960  1.00  0.00           H  
ATOM   2348 1HD2 LEU B 123      -6.642  -0.755   1.359  1.00  0.00           H  
ATOM   2349 2HD2 LEU B 123      -8.132   0.239   1.508  1.00  0.00           H  
ATOM   2350 3HD2 LEU B 123      -6.637   0.958   0.816  1.00  0.00           H  
REMARK 77 Residues from C:\BioLeap\BFD\Current\projects\hiv_protease\
REMARK 77 1SDT_ASH25OD2_ASH125OD1_cluster_diel1\acetamide\
REMARK 77 V7951_ACM-74.snap
ATOM   2351  N   LEU B 124      -4.496   2.376   5.498  1.00  0.00           N  
ATOM   2352  CA  LEU B 124      -3.040   2.445   5.493  1.00  0.00           C  
ATOM   2353  C   LEU B 124      -2.512   1.439   4.488  1.00  0.00           C  
ATOM   2354  O   LEU B 124      -2.680   0.240   4.710  1.00  0.00           O  
ATOM   2355  CB  LEU B 124      -2.465   2.172   6.879  1.00  0.00           C  
ATOM   2356  CG  LEU B 124      -2.950   3.125   7.979  1.00  0.00           C  
ATOM   2357  CD1 LEU B 124      -2.283   2.723   9.290  1.00  0.00           C  
ATOM   2358  CD2 LEU B 124      -2.766   4.578   7.611  1.00  0.00           C  
ATOM   2359  H   LEU B 124      -4.893   1.853   6.252  1.00  0.00           H  
ATOM   2360  HA  LEU B 124      -2.728   3.461   5.210  1.00  0.00           H  
ATOM   2361  HB2 LEU B 124      -2.719   1.141   7.168  1.00  0.00           H  
ATOM   2362  HB3 LEU B 124      -1.368   2.230   6.822  1.00  0.00           H  
ATOM   2363  HG  LEU B 124      -4.039   3.028   8.104  1.00  0.00           H  
ATOM   2364 1HD1 LEU B 124      -2.618   3.395  10.094  1.00  0.00           H  
ATOM   2365 2HD1 LEU B 124      -2.557   1.688   9.539  1.00  0.00           H  
ATOM   2366 3HD1 LEU B 124      -1.191   2.796   9.183  1.00  0.00           H  
ATOM   2367 1HD2 LEU B 124      -3.128   5.213   8.432  1.00  0.00           H  
ATOM   2368 2HD2 LEU B 124      -1.698   4.779   7.436  1.00  0.00           H  
ATOM   2369 3HD2 LEU B 124      -3.334   4.800   6.697  1.00  0.00           H  
REMARK 77 Residues from C:\BioLeap\BFD\Current\projects\hiv_protease\
REMARK 77 structures\1SDT_ASH25OD2_ASH125OD1_bfd.pdb
ATOM   2370  N   LEU B 124      -4.496   2.376   5.498  1.00  0.00           N  
ATOM   2371  CA  LEU B 124      -3.040   2.445   5.494  1.00  0.00           C  
ATOM   2372  C   LEU B 124      -2.512   1.439   4.488  1.00  0.00           C  
ATOM   2373  O   LEU B 124      -2.680   0.240   4.710  1.00  0.00           O  
ATOM   2374  CB  LEU B 124      -2.465   2.172   6.879  1.00  0.00           C  
ATOM   2375  CG  LEU B 124      -2.950   3.125   7.979  1.00  0.00           C  
ATOM   2376  CD1 LEU B 124      -2.283   2.723   9.290  1.00  0.00           C  
ATOM   2377  CD2 LEU B 124      -2.766   4.578   7.611  1.00  0.00           C  
ATOM   2378  H   LEU B 124      -4.893   1.853   6.252  1.00  0.00           H  
ATOM   2379  HA  LEU B 124      -2.728   3.461   5.210  1.00  0.00           H  
ATOM   2380  HB2 LEU B 124      -2.719   1.141   7.168  1.00  0.00           H  
ATOM   2381  HB3 LEU B 124      -1.368   2.230   6.822  1.00  0.00           H  
ATOM   2382  HG  LEU B 124      -4.039   3.028   8.104  1.00  0.00           H  
ATOM   2383 1HD1 LEU B 124      -2.618   3.395  10.094  1.00  0.00           H  
ATOM   2384 2HD1 LEU B 124      -2.557   1.688   9.540  1.00  0.00           H  
ATOM   2385 3HD1 LEU B 124      -1.191   2.796   9.183  1.00  0.00           H  
ATOM   2386 1HD2 LEU B 124      -3.128   5.213   8.432  1.00  0.00           H  
ATOM   2387 2HD2 LEU B 124      -1.698   4.779   7.437  1.00  0.00           H  
ATOM   2388 3HD2 LEU B 124      -3.334   4.800   6.697  1.00  0.00           H  
REMARK 77 Residues from C:\BioLeap\BFD\Current\projects\hiv_protease\
REMARK 77 1SDT_ASH25OD2_ASH125OD1_cluster_diel1\acetamide\
REMARK 77 V7951_ACM-74.snap
ATOM   2389  N   ASH B 125      -1.917   1.930   3.421  1.00  0.00           N  
ATOM   2390  CA  ASH B 125      -1.659   1.106   2.242  1.00  0.00           C  
ATOM   2391  C   ASH B 125      -0.216   1.153   1.779  1.00  0.00           C  
ATOM   2392  O   ASH B 125       0.222   2.027   1.061  1.00  0.00           O  
ATOM   2393  CB  ASH B 125      -2.550   1.577   1.096  1.00  0.00           C  
ATOM   2394  CG  ASH B 125      -2.512   0.603  -0.062  1.00  0.00           C  
ATOM   2395  OD2 ASH B 125      -1.737  -0.364   0.014  1.00  0.00           O  
ATOM   2396  OD1 ASH B 125      -3.290   0.842  -1.002  1.00  0.00           O  
ATOM   2397  H   ASH B 125      -1.607   2.877   3.340  1.00  0.00           H  
ATOM   2398  HA  ASH B 125      -1.880   0.067   2.528  1.00  0.00           H  
ATOM   2399  HB2 ASH B 125      -3.585   1.687   1.453  1.00  0.00           H  
ATOM   2400  HB3 ASH B 125      -2.220   2.570   0.755  1.00  0.00           H  
ATOM   2401  HD2 ASH B 125      -1.740  -1.074  -0.826  1.00  0.00           H  
REMARK 77 Residues from C:\BioLeap\BFD\Current\projects\hiv_protease\
REMARK 77 structures\1SDT_ASH25OD2_ASH125OD1_bfd.pdb
ATOM   2402  N   ASH B 125      -1.917   1.930   3.421  1.00  0.00           N  
ATOM   2403  CA  ASH B 125      -1.659   1.106   2.242  1.00  0.00           C  
ATOM   2404  C   ASH B 125      -0.216   1.153   1.779  1.00  0.00           C  
ATOM   2405  O   ASH B 125       0.222   2.027   1.061  1.00  0.00           O  
ATOM   2406  CB  ASH B 125      -2.550   1.577   1.096  1.00  0.00           C  
ATOM   2407  CG  ASH B 125      -2.512   0.603  -0.062  1.00  0.00           C  
ATOM   2408  OD2 ASH B 125      -1.737  -0.364   0.014  1.00  0.00           O  
ATOM   2409  OD1 ASH B 125      -3.290   0.842  -1.002  1.00  0.00           O  
ATOM   2410  H   ASH B 125      -1.607   2.877   3.340  1.00  0.00           H  
ATOM   2411  HA  ASH B 125      -1.880   0.067   2.528  1.00  0.00           H  
ATOM   2412  HB2 ASH B 125      -3.585   1.687   1.453  1.00  0.00           H  
ATOM   2413  HB3 ASH B 125      -2.220   2.570   0.755  1.00  0.00           H  
ATOM   2414  HD2 ASH B 125      -1.740  -1.074  -0.826  1.00  0.00           H  
REMARK 77 Residues from C:\BioLeap\BFD\Current\projects\hiv_protease\
REMARK 77 1SDT_ASH25OD2_ASH125OD1_cluster_diel1\acetamide\
REMARK 77 V7951_ACM-74.snap
ATOM   2415  N   THR B 126       0.543   0.138   2.176  1.00  0.00           N  
ATOM   2416  CA  THR B 126       1.941   0.009   1.800  1.00  0.00           C  
ATOM   2417  C   THR B 126       2.145  -0.206   0.321  1.00  0.00           C  
ATOM   2418  O   THR B 126       3.245   0.020  -0.186  1.00  0.00           O  
ATOM   2419  CB  THR B 126       2.683  -1.083   2.594  1.00  0.00           C  
ATOM   2420  OG1 THR B 126       2.048  -2.340   2.361  1.00  0.00           O  
ATOM   2421  CG2 THR B 126       2.642  -0.765   4.093  1.00  0.00           C  
ATOM   2422  H   THR B 126       0.210  -0.603   2.758  1.00  0.00           H  
ATOM   2423  HA  THR B 126       2.380   0.983   2.063  1.00  0.00           H  
ATOM   2424  HB  THR B 126       3.732  -1.121   2.265  1.00  0.00           H  
ATOM   2425  HG1 THR B 126       2.670  -2.941   1.858  1.00  0.00           H  
ATOM   2426 1HG2 THR B 126       3.174  -1.550   4.649  1.00  0.00           H  
ATOM   2427 2HG2 THR B 126       3.126   0.206   4.276  1.00  0.00           H  
ATOM   2428 3HG2 THR B 126       1.596  -0.722   4.431  1.00  0.00           H  
REMARK 77 Residues from C:\BioLeap\BFD\Current\projects\hiv_protease\
REMARK 77 structures\1SDT_ASH25OD2_ASH125OD1_bfd.pdb
ATOM   2429  N   THR B 126       0.543   0.138   2.176  1.00  0.00           N  
ATOM   2430  CA  THR B 126       1.941   0.009   1.800  1.00  0.00           C  
ATOM   2431  C   THR B 126       2.145  -0.206   0.321  1.00  0.00           C  
ATOM   2432  O   THR B 126       3.245   0.020  -0.186  1.00  0.00           O  
ATOM   2433  CB  THR B 126       2.683  -1.083   2.594  1.00  0.00           C  
ATOM   2434  OG1 THR B 126       2.048  -2.340   2.361  1.00  0.00           O  
ATOM   2435  CG2 THR B 126       2.642  -0.765   4.093  1.00  0.00           C  
ATOM   2436  H   THR B 126       0.210  -0.604   2.758  1.00  0.00           H  
ATOM   2437  HA  THR B 126       2.380   0.983   2.063  1.00  0.00           H  
ATOM   2438  HB  THR B 126       3.732  -1.121   2.265  1.00  0.00           H  
ATOM   2439  HG1 THR B 126       2.670  -2.941   1.858  1.00  0.00           H  
ATOM   2440 1HG2 THR B 126       3.174  -1.550   4.649  1.00  0.00           H  
ATOM   2441 2HG2 THR B 126       3.126   0.206   4.276  1.00  0.00           H  
ATOM   2442 3HG2 THR B 126       1.596  -0.722   4.431  1.00  0.00           H  
REMARK 77 Residues from C:\BioLeap\BFD\Current\projects\hiv_protease\
REMARK 77 1SDT_ASH25OD2_ASH125OD1_cluster_diel1\acetamide\
REMARK 77 V7951_ACM-74.snap
ATOM   2443  N   GLY B 127       1.111  -0.650  -0.387  1.00  0.00           N  
ATOM   2444  CA  GLY B 127       1.170  -0.822  -1.840  1.00  0.00           C  
ATOM   2445  C   GLY B 127       0.874   0.412  -2.624  1.00  0.00           C  
ATOM   2446  O   GLY B 127       0.955   0.371  -3.858  1.00  0.00           O  
ATOM   2447  H   GLY B 127       0.229  -0.895   0.016  1.00  0.00           H  
ATOM   2448  HA2 GLY B 127       2.173  -1.183  -2.112  1.00  0.00           H  
ATOM   2449  HA3 GLY B 127       0.455  -1.606  -2.132  1.00  0.00           H  
REMARK 77 Residues from C:\BioLeap\BFD\Current\projects\hiv_protease\
REMARK 77 structures\1SDT_ASH25OD2_ASH125OD1_bfd.pdb
ATOM   2450  N   GLY B 127       1.110  -0.650  -0.387  1.00  0.00           N  
ATOM   2451  CA  GLY B 127       1.170  -0.822  -1.840  1.00  0.00           C  
ATOM   2452  C   GLY B 127       0.874   0.412  -2.624  1.00  0.00           C  
ATOM   2453  O   GLY B 127       0.955   0.371  -3.858  1.00  0.00           O  
ATOM   2454  H   GLY B 127       0.229  -0.895   0.016  1.00  0.00           H  
ATOM   2455  HA2 GLY B 127       2.173  -1.183  -2.112  1.00  0.00           H  
ATOM   2456  HA3 GLY B 127       0.455  -1.606  -2.132  1.00  0.00           H  
REMARK 77 Residues from C:\BioLeap\BFD\Current\projects\hiv_protease\
REMARK 77 1SDT_ASH25OD2_ASH125OD1_cluster_diel1\acetamide\
REMARK 77 V7951_ACM-74.snap
ATOM   2457  N   ALA B 128       0.511   1.519  -1.992  1.00  0.00           N  
ATOM   2458  CA  ALA B 128       0.206   2.775  -2.643  1.00  0.00           C  
ATOM   2459  C   ALA B 128       1.397   3.701  -2.581  1.00  0.00           C  
ATOM   2460  O   ALA B 128       1.893   4.018  -1.490  1.00  0.00           O  
ATOM   2461  CB  ALA B 128      -1.024   3.422  -1.969  1.00  0.00           C  
ATOM   2462  H   ALA B 128       0.421   1.563  -0.996  1.00  0.00           H  
ATOM   2463  HA  ALA B 128      -0.027   2.587  -3.702  1.00  0.00           H  
ATOM   2464  HB1 ALA B 128      -1.256   4.376  -2.465  1.00  0.00           H  
ATOM   2465  HB2 ALA B 128      -1.888   2.746  -2.055  1.00  0.00           H  
ATOM   2466  HB3 ALA B 128      -0.807   3.604  -0.906  1.00  0.00           H  
REMARK 77 Residues from C:\BioLeap\BFD\Current\projects\hiv_protease\
REMARK 77 structures\1SDT_ASH25OD2_ASH125OD1_bfd.pdb
ATOM   2467  N   ALA B 128       0.511   1.519  -1.992  1.00  0.00           N  
ATOM   2468  CA  ALA B 128       0.206   2.775  -2.643  1.00  0.00           C  
ATOM   2469  C   ALA B 128       1.397   3.701  -2.581  1.00  0.00           C  
ATOM   2470  O   ALA B 128       1.893   4.018  -1.490  1.00  0.00           O  
ATOM   2471  CB  ALA B 128      -1.024   3.422  -1.969  1.00  0.00           C  
ATOM   2472  H   ALA B 128       0.421   1.563  -0.996  1.00  0.00           H  
ATOM   2473  HA  ALA B 128      -0.027   2.587  -3.702  1.00  0.00           H  
ATOM   2474  HB1 ALA B 128      -1.256   4.376  -2.465  1.00  0.00           H  
ATOM   2475  HB2 ALA B 128      -1.888   2.746  -2.055  1.00  0.00           H  
ATOM   2476  HB3 ALA B 128      -0.807   3.604  -0.906  1.00  0.00           H  
REMARK 77 Residues from C:\BioLeap\BFD\Current\projects\hiv_protease\
REMARK 77 1SDT_ASH25OD2_ASH125OD1_cluster_diel1\acetamide\
REMARK 77 V7951_ACM-74.snap
ATOM   2477  N   ASP B 129       1.874   4.188  -3.740  1.00  0.00           N  
ATOM   2478  CA  ASP B 129       2.958   5.130  -3.738  1.00  0.00           C  
ATOM   2479  C   ASP B 129       2.570   6.456  -3.111  1.00  0.00           C  
ATOM   2480  O   ASP B 129       3.411   7.097  -2.457  1.00  0.00           O  
ATOM   2481  CB  ASP B 129       3.445   5.383  -5.185  1.00  0.00           C  
ATOM   2482  CG  ASP B 129       4.031   4.177  -5.862  1.00  0.00           C  
ATOM   2483  OD1 ASP B 129       4.535   3.238  -5.188  1.00  0.00           O  
ATOM   2484  OD2 ASP B 129       3.963   4.170  -7.128  1.00  0.00           O  
ATOM   2485  H   ASP B 129       1.528   3.942  -4.646  1.00  0.00           H  
ATOM   2486  HA  ASP B 129       3.762   4.689  -3.131  1.00  0.00           H  
ATOM   2487  HB2 ASP B 129       2.600   5.751  -5.785  1.00  0.00           H  
ATOM   2488  HB3 ASP B 129       4.201   6.182  -5.169  1.00  0.00           H  
REMARK 77 Residues from C:\BioLeap\BFD\Current\projects\hiv_protease\
REMARK 77 structures\1SDT_ASH25OD2_ASH125OD1_bfd.pdb
ATOM   2489  N   ASP B 129       1.874   4.188  -3.740  1.00  0.00           N  
ATOM   2490  CA  ASP B 129       2.957   5.130  -3.738  1.00  0.00           C  
ATOM   2491  C   ASP B 129       2.570   6.456  -3.111  1.00  0.00           C  
ATOM   2492  O   ASP B 129       3.411   7.097  -2.457  1.00  0.00           O  
ATOM   2493  CB  ASP B 129       3.445   5.383  -5.185  1.00  0.00           C  
ATOM   2494  CG  ASP B 129       4.031   4.177  -5.862  1.00  0.00           C  
ATOM   2495  OD1 ASP B 129       4.535   3.238  -5.188  1.00  0.00           O  
ATOM   2496  OD2 ASP B 129       3.962   4.170  -7.128  1.00  0.00           O  
ATOM   2497  H   ASP B 129       1.528   3.942  -4.646  1.00  0.00           H  
ATOM   2498  HA  ASP B 129       3.762   4.689  -3.131  1.00  0.00           H  
ATOM   2499  HB2 ASP B 129       2.600   5.751  -5.785  1.00  0.00           H  
ATOM   2500  HB3 ASP B 129       4.201   6.182  -5.169  1.00  0.00           H  
REMARK 77 Residues from C:\BioLeap\BFD\Current\projects\hiv_protease\
REMARK 77 1SDT_ASH25OD2_ASH125OD1_cluster_diel1\acetamide\
REMARK 77 V7951_ACM-74.snap
ATOM   2501  N   ASP B 130       1.352   6.889  -3.326  1.00  0.00           N  
ATOM   2502  CA  ASP B 130       0.828   8.206  -2.991  1.00  0.00           C  
ATOM   2503  C   ASP B 130      -0.409   8.073  -2.104  1.00  0.00           C  
ATOM   2504  O   ASP B 130      -0.981   7.008  -1.934  1.00  0.00           O  
ATOM   2505  CB  ASP B 130       0.475   8.931  -4.275  1.00  0.00           C  
ATOM   2506  CG  ASP B 130       1.538   8.934  -5.350  1.00  0.00           C  
ATOM   2507  OD1 ASP B 130       2.655   9.382  -5.011  1.00  0.00           O  
ATOM   2508  OD2 ASP B 130       1.276   8.483  -6.498  1.00  0.00           O  
ATOM   2509  H   ASP B 130       0.662   6.309  -3.760  1.00  0.00           H  
ATOM   2510  HA  ASP B 130       1.589   8.777  -2.439  1.00  0.00           H  
ATOM   2511  HB2 ASP B 130      -0.436   8.475  -4.691  1.00  0.00           H  
ATOM   2512  HB3 ASP B 130       0.228   9.974  -4.027  1.00  0.00           H  
REMARK 77 Residues from C:\BioLeap\BFD\Current\projects\hiv_protease\
REMARK 77 structures\1SDT_ASH25OD2_ASH125OD1_bfd.pdb
ATOM   2513  N   ASP B 130       1.352   6.889  -3.326  1.00  0.00           N  
ATOM   2514  CA  ASP B 130       0.828   8.206  -2.991  1.00  0.00           C  
ATOM   2515  C   ASP B 130      -0.409   8.073  -2.103  1.00  0.00           C  
ATOM   2516  O   ASP B 130      -0.981   7.008  -1.934  1.00  0.00           O  
ATOM   2517  CB  ASP B 130       0.475   8.931  -4.275  1.00  0.00           C  
ATOM   2518  CG  ASP B 130       1.538   8.934  -5.349  1.00  0.00           C  
ATOM   2519  OD1 ASP B 130       2.655   9.382  -5.011  1.00  0.00           O  
ATOM   2520  OD2 ASP B 130       1.276   8.483  -6.498  1.00  0.00           O  
ATOM   2521  H   ASP B 130       0.662   6.309  -3.760  1.00  0.00           H  
ATOM   2522  HA  ASP B 130       1.589   8.777  -2.439  1.00  0.00           H  
ATOM   2523  HB2 ASP B 130      -0.436   8.475  -4.691  1.00  0.00           H  
ATOM   2524  HB3 ASP B 130       0.228   9.974  -4.027  1.00  0.00           H  
REMARK 77 Residues from C:\BioLeap\BFD\Current\projects\hiv_protease\
REMARK 77 1SDT_ASH25OD2_ASH125OD1_cluster_diel1\acetamide\
REMARK 77 V7951_ACM-74.snap
ATOM   2525  N   THR B 131      -0.851   9.201  -1.601  1.00  0.00           N  
ATOM   2526  CA  THR B 131      -2.074   9.359  -0.809  1.00  0.00           C  
ATOM   2527  C   THR B 131      -3.165   9.970  -1.624  1.00  0.00           C  
ATOM   2528  O   THR B 131      -2.957  11.028  -2.236  1.00  0.00           O  
ATOM   2529  CB  THR B 131      -1.703  10.246   0.393  1.00  0.00           C  
ATOM   2530  OG1 THR B 131      -0.782   9.504   1.220  1.00  0.00           O  
ATOM   2531  CG2 THR B 131      -2.935  10.615   1.201  1.00  0.00           C  
ATOM   2532  H   THR B 131      -0.362  10.064  -1.729  1.00  0.00           H  
ATOM   2533  HA  THR B 131      -2.457   8.385  -0.470  1.00  0.00           H  
ATOM   2534  HB  THR B 131      -1.246  11.181   0.036  1.00  0.00           H  
ATOM   2535  HG1 THR B 131       0.151   9.645   0.890  1.00  0.00           H  
ATOM   2536 1HG2 THR B 131      -2.641  11.247   2.052  1.00  0.00           H  
ATOM   2537 2HG2 THR B 131      -3.642  11.166   0.563  1.00  0.00           H  
ATOM   2538 3HG2 THR B 131      -3.417   9.700   1.576  1.00  0.00           H  
REMARK 77 Residues from C:\BioLeap\BFD\Current\projects\hiv_protease\
REMARK 77 structures\1SDT_ASH25OD2_ASH125OD1_bfd.pdb
ATOM   2539  N   THR B 131      -0.851   9.201  -1.601  1.00  0.00           N  
ATOM   2540  CA  THR B 131      -2.074   9.359  -0.809  1.00  0.00           C  
ATOM   2541  C   THR B 131      -3.165   9.970  -1.624  1.00  0.00           C  
ATOM   2542  O   THR B 131      -2.957  11.028  -2.236  1.00  0.00           O  
ATOM   2543  CB  THR B 131      -1.703  10.246   0.393  1.00  0.00           C  
ATOM   2544  OG1 THR B 131      -0.782   9.504   1.221  1.00  0.00           O  
ATOM   2545  CG2 THR B 131      -2.935  10.615   1.201  1.00  0.00           C  
ATOM   2546  H   THR B 131      -0.362  10.064  -1.729  1.00  0.00           H  
ATOM   2547  HA  THR B 131      -2.457   8.385  -0.470  1.00  0.00           H  
ATOM   2548  HB  THR B 131      -1.246  11.181   0.036  1.00  0.00           H  
ATOM   2549  HG1 THR B 131       0.151   9.645   0.890  1.00  0.00           H  
ATOM   2550 1HG2 THR B 131      -2.641  11.247   2.052  1.00  0.00           H  
ATOM   2551 2HG2 THR B 131      -3.642  11.166   0.563  1.00  0.00           H  
ATOM   2552 3HG2 THR B 131      -3.417   9.700   1.576  1.00  0.00           H  
REMARK 77 Residues from C:\BioLeap\BFD\Current\projects\hiv_protease\
REMARK 77 1SDT_ASH25OD2_ASH125OD1_cluster_diel1\acetamide\
REMARK 77 V7951_ACM-74.snap
ATOM   2553  N   VAL B 132      -4.328   9.305  -1.665  1.00  0.00           N  
ATOM   2554  CA  VAL B 132      -5.408   9.826  -2.466  1.00  0.00           C  
ATOM   2555  C   VAL B 132      -6.715   9.718  -1.662  1.00  0.00           C  
ATOM   2556  O   VAL B 132      -7.030   8.696  -1.028  1.00  0.00           O  
ATOM   2557  CB  VAL B 132      -5.475   9.159  -3.868  1.00  0.00           C  
ATOM   2558  CG1 VAL B 132      -5.679   7.675  -3.748  1.00  0.00           C  
ATOM   2559  CG2 VAL B 132      -6.568   9.785  -4.722  1.00  0.00           C  
ATOM   2560  H   VAL B 132      -4.523   8.455  -1.176  1.00  0.00           H  
ATOM   2561  HA  VAL B 132      -5.231  10.890  -2.683  1.00  0.00           H  
ATOM   2562  HB  VAL B 132      -4.510   9.332  -4.368  1.00  0.00           H  
ATOM   2563 1HG1 VAL B 132      -5.722   7.227  -4.753  1.00  0.00           H  
ATOM   2564 2HG1 VAL B 132      -4.842   7.233  -3.186  1.00  0.00           H  
ATOM   2565 3HG1 VAL B 132      -6.621   7.476  -3.218  1.00  0.00           H  
ATOM   2566 1HG2 VAL B 132      -6.592   9.294  -5.706  1.00  0.00           H  
ATOM   2567 2HG2 VAL B 132      -7.541   9.657  -4.226  1.00  0.00           H  
ATOM   2568 3HG2 VAL B 132      -6.362  10.858  -4.853  1.00  0.00           H  
REMARK 77 Residues from C:\BioLeap\BFD\Current\projects\hiv_protease\
REMARK 77 structures\1SDT_ASH25OD2_ASH125OD1_bfd.pdb
ATOM   2569  N   VAL B 132      -4.328   9.305  -1.665  1.00  0.00           N  
ATOM   2570  CA  VAL B 132      -5.408   9.826  -2.466  1.00  0.00           C  
ATOM   2571  C   VAL B 132      -6.715   9.718  -1.662  1.00  0.00           C  
ATOM   2572  O   VAL B 132      -7.030   8.696  -1.028  1.00  0.00           O  
ATOM   2573  CB  VAL B 132      -5.475   9.159  -3.868  1.00  0.00           C  
ATOM   2574  CG1 VAL B 132      -5.679   7.675  -3.748  1.00  0.00           C  
ATOM   2575  CG2 VAL B 132      -6.568   9.785  -4.722  1.00  0.00           C  
ATOM   2576  H   VAL B 132      -4.523   8.455  -1.176  1.00  0.00           H  
ATOM   2577  HA  VAL B 132      -5.231  10.890  -2.682  1.00  0.00           H  
ATOM   2578  HB  VAL B 132      -4.510   9.332  -4.368  1.00  0.00           H  
ATOM   2579 1HG1 VAL B 132      -5.722   7.227  -4.753  1.00  0.00           H  
ATOM   2580 2HG1 VAL B 132      -4.842   7.233  -3.186  1.00  0.00           H  
ATOM   2581 3HG1 VAL B 132      -6.621   7.476  -3.218  1.00  0.00           H  
ATOM   2582 1HG2 VAL B 132      -6.592   9.294  -5.706  1.00  0.00           H  
ATOM   2583 2HG2 VAL B 132      -7.541   9.657  -4.226  1.00  0.00           H  
ATOM   2584 3HG2 VAL B 132      -6.363  10.858  -4.853  1.00  0.00           H  
REMARK 77 Residues from C:\BioLeap\BFD\Current\projects\hiv_protease\
REMARK 77 1SDT_ASH25OD2_ASH125OD1_cluster_diel1\acetamide\
REMARK 77 V7951_ACM-74.snap
ATOM   2585  N   ILE B 133      -7.460  10.824  -1.693  1.00  0.00           N  
ATOM   2586  CA  ILE B 133      -8.707  10.878  -0.962  1.00  0.00           C  
ATOM   2587  C   ILE B 133      -9.820  11.318  -1.904  1.00  0.00           C  
ATOM   2588  O   ILE B 133      -9.635  11.921  -2.966  1.00  0.00           O  
ATOM   2589  CB  ILE B 133      -8.557  11.807   0.252  1.00  0.00           C  
ATOM   2590  CG1 ILE B 133      -8.261  13.238  -0.147  1.00  0.00           C  
ATOM   2591  CG2 ILE B 133      -7.498  11.219   1.168  1.00  0.00           C  
ATOM   2592  CD1 ILE B 133      -8.041  14.225   0.964  1.00  0.00           C  
ATOM   2593  H   ILE B 133      -7.226  11.656  -2.196  1.00  0.00           H  
ATOM   2594  HA  ILE B 133      -8.972   9.883  -0.575  1.00  0.00           H  
ATOM   2595  HB  ILE B 133      -9.513  11.865   0.793  1.00  0.00           H  
ATOM   2596 2HG1 ILE B 133      -7.364  13.237  -0.784  1.00  0.00           H  
ATOM   2597 3HG1 ILE B 133      -9.095  13.600  -0.766  1.00  0.00           H  
ATOM   2598 1HG2 ILE B 133      -7.372  11.867   2.048  1.00  0.00           H  
ATOM   2599 2HG2 ILE B 133      -7.811  10.215   1.494  1.00  0.00           H  
ATOM   2600 3HG2 ILE B 133      -6.544  11.146   0.626  1.00  0.00           H  
ATOM   2601 1HD1 ILE B 133      -7.838  15.218   0.538  1.00  0.00           H  
ATOM   2602 2HD1 ILE B 133      -8.942  14.274   1.594  1.00  0.00           H  
ATOM   2603 3HD1 ILE B 133      -7.185  13.905   1.576  1.00  0.00           H  
REMARK 77 Residues from C:\BioLeap\BFD\Current\projects\hiv_protease\
REMARK 77 structures\1SDT_ASH25OD2_ASH125OD1_bfd.pdb
ATOM   2604  N   ILE B 133      -7.460  10.824  -1.693  1.00  0.00           N  
ATOM   2605  CA  ILE B 133      -8.707  10.878  -0.962  1.00  0.00           C  
ATOM   2606  C   ILE B 133      -9.820  11.318  -1.903  1.00  0.00           C  
ATOM   2607  O   ILE B 133      -9.635  11.921  -2.966  1.00  0.00           O  
ATOM   2608  CB  ILE B 133      -8.557  11.807   0.252  1.00  0.00           C  
ATOM   2609  CG1 ILE B 133      -8.261  13.238  -0.147  1.00  0.00           C  
ATOM   2610  CG2 ILE B 133      -7.498  11.219   1.168  1.00  0.00           C  
ATOM   2611  CD1 ILE B 133      -8.042  14.224   0.964  1.00  0.00           C  
ATOM   2612  H   ILE B 133      -7.226  11.656  -2.196  1.00  0.00           H  
ATOM   2613  HA  ILE B 133      -8.973   9.883  -0.575  1.00  0.00           H  
ATOM   2614  HB  ILE B 133      -9.513  11.865   0.793  1.00  0.00           H  
ATOM   2615 2HG1 ILE B 133      -7.364  13.237  -0.784  1.00  0.00           H  
ATOM   2616 3HG1 ILE B 133      -9.095  13.600  -0.766  1.00  0.00           H  
ATOM   2617 1HG2 ILE B 133      -7.372  11.867   2.048  1.00  0.00           H  
ATOM   2618 2HG2 ILE B 133      -7.811  10.215   1.495  1.00  0.00           H  
ATOM   2619 3HG2 ILE B 133      -6.544  11.145   0.626  1.00  0.00           H  
ATOM   2620 1HD1 ILE B 133      -7.838  15.218   0.539  1.00  0.00           H  
ATOM   2621 2HD1 ILE B 133      -8.942  14.274   1.594  1.00  0.00           H  
ATOM   2622 3HD1 ILE B 133      -7.185  13.904   1.576  1.00  0.00           H  
REMARK 77 Residues from C:\BioLeap\BFD\Current\projects\hiv_protease\
REMARK 77 1SDT_ASH25OD2_ASH125OD1_cluster_diel1\acetamide\
REMARK 77 V7951_ACM-74.snap
ATOM   2623  N   GLU B 134     -11.003  10.917  -1.537  1.00  0.00           N  
ATOM   2624  CA  GLU B 134     -12.249  11.234  -2.243  1.00  0.00           C  
ATOM   2625  C   GLU B 134     -12.472  12.731  -2.311  1.00  0.00           C  
ATOM   2626  O   GLU B 134     -11.896  13.491  -1.507  1.00  0.00           O  
ATOM   2627  CB  GLU B 134     -13.405  10.540  -1.520  1.00  0.00           C  
ATOM   2628  CG  GLU B 134     -13.341   9.030  -1.501  1.00  0.00           C  
ATOM   2629  CD  GLU B 134     -14.143   8.374  -0.401  1.00  0.00           C  
ATOM   2630  OE1 GLU B 134     -14.850   9.053   0.381  1.00  0.00           O  
ATOM   2631  OE2 GLU B 134     -14.047   7.146  -0.295  1.00  0.00           O  
ATOM   2632  H   GLU B 134     -11.148  10.349  -0.726  1.00  0.00           H  
ATOM   2633  HA  GLU B 134     -12.189  10.872  -3.279  1.00  0.00           H  
ATOM   2634  HB2 GLU B 134     -13.436  10.902  -0.481  1.00  0.00           H  
ATOM   2635  HB3 GLU B 134     -14.349  10.845  -1.995  1.00  0.00           H  
ATOM   2636  HG2 GLU B 134     -13.697   8.651  -2.471  1.00  0.00           H  
ATOM   2637  HG3 GLU B 134     -12.290   8.723  -1.401  1.00  0.00           H  
REMARK 77 Residues from C:\BioLeap\BFD\Current\projects\hiv_protease\
REMARK 77 structures\1SDT_ASH25OD2_ASH125OD1_bfd.pdb
ATOM   2638  N   GLU B 134     -11.003  10.917  -1.536  1.00  0.00           N  
ATOM   2639  CA  GLU B 134     -12.249  11.234  -2.243  1.00  0.00           C  
ATOM   2640  C   GLU B 134     -12.472  12.731  -2.311  1.00  0.00           C  
ATOM   2641  O   GLU B 134     -11.896  13.491  -1.507  1.00  0.00           O  
ATOM   2642  CB  GLU B 134     -13.405  10.540  -1.519  1.00  0.00           C  
ATOM   2643  CG  GLU B 134     -13.341   9.030  -1.501  1.00  0.00           C  
ATOM   2644  CD  GLU B 134     -14.143   8.374  -0.401  1.00  0.00           C  
ATOM   2645  OE1 GLU B 134     -14.850   9.053   0.381  1.00  0.00           O  
ATOM   2646  OE2 GLU B 134     -14.047   7.146  -0.295  1.00  0.00           O  
ATOM   2647  H   GLU B 134     -11.148  10.349  -0.725  1.00  0.00           H  
ATOM   2648  HA  GLU B 134     -12.189  10.871  -3.279  1.00  0.00           H  
ATOM   2649  HB2 GLU B 134     -13.436  10.902  -0.481  1.00  0.00           H  
ATOM   2650  HB3 GLU B 134     -14.349  10.844  -1.995  1.00  0.00           H  
ATOM   2651  HG2 GLU B 134     -13.697   8.651  -2.471  1.00  0.00           H  
ATOM   2652  HG3 GLU B 134     -12.290   8.723  -1.401  1.00  0.00           H  
REMARK 77 Residues from C:\BioLeap\BFD\Current\projects\hiv_protease\
REMARK 77 1SDT_ASH25OD2_ASH125OD1_cluster_diel1\acetamide\
REMARK 77 V7951_ACM-74.snap
ATOM   2653  N   GLU B 135     -13.310  13.116  -3.276  1.00  0.00           N  
ATOM   2654  CA  GLU B 135     -13.552  14.542  -3.534  1.00  0.00           C  
ATOM   2655  C   GLU B 135     -13.779  15.353  -2.271  1.00  0.00           C  
ATOM   2656  O   GLU B 135     -14.619  15.012  -1.411  1.00  0.00           O  
ATOM   2657  CB  GLU B 135     -14.761  14.714  -4.449  1.00  0.00           C  
ATOM   2658  CG  GLU B 135     -15.093  16.167  -4.780  1.00  0.00           C  
ATOM   2659  CD  GLU B 135     -13.923  16.848  -5.494  1.00  0.00           C  
ATOM   2660  OE1 GLU B 135     -13.304  16.228  -6.366  1.00  0.00           O  
ATOM   2661  OE2 GLU B 135     -13.664  18.013  -5.142  1.00  0.00           O  
ATOM   2662  H   GLU B 135     -13.815  12.489  -3.870  1.00  0.00           H  
ATOM   2663  HA  GLU B 135     -12.638  14.923  -4.015  1.00  0.00           H  
ATOM   2664  HB2 GLU B 135     -14.577  14.169  -5.387  1.00  0.00           H  
ATOM   2665  HB3 GLU B 135     -15.637  14.249  -3.973  1.00  0.00           H  
ATOM   2666  HG2 GLU B 135     -15.989  16.206  -5.417  1.00  0.00           H  
ATOM   2667  HG3 GLU B 135     -15.331  16.713  -3.855  1.00  0.00           H  
REMARK 77 Residues from C:\BioLeap\BFD\Current\projects\hiv_protease\
REMARK 77 structures\1SDT_ASH25OD2_ASH125OD1_bfd.pdb
ATOM   2668  N   GLU B 135     -13.311  13.116  -3.276  1.00  0.00           N  
ATOM   2669  CA  GLU B 135     -13.552  14.542  -3.534  1.00  0.00           C  
ATOM   2670  C   GLU B 135     -13.779  15.353  -2.271  1.00  0.00           C  
ATOM   2671  O   GLU B 135     -14.619  15.012  -1.411  1.00  0.00           O  
ATOM   2672  CB  GLU B 135     -14.761  14.714  -4.449  1.00  0.00           C  
ATOM   2673  CG  GLU B 135     -15.093  16.167  -4.780  1.00  0.00           C  
ATOM   2674  CD  GLU B 135     -13.923  16.848  -5.494  1.00  0.00           C  
ATOM   2675  OE1 GLU B 135     -13.304  16.228  -6.365  1.00  0.00           O  
ATOM   2676  OE2 GLU B 135     -13.664  18.013  -5.142  1.00  0.00           O  
ATOM   2677  H   GLU B 135     -13.815  12.489  -3.870  1.00  0.00           H  
ATOM   2678  HA  GLU B 135     -12.638  14.923  -4.014  1.00  0.00           H  
ATOM   2679  HB2 GLU B 135     -14.577  14.169  -5.387  1.00  0.00           H  
ATOM   2680  HB3 GLU B 135     -15.637  14.248  -3.973  1.00  0.00           H  
ATOM   2681  HG2 GLU B 135     -15.989  16.206  -5.417  1.00  0.00           H  
ATOM   2682  HG3 GLU B 135     -15.331  16.713  -3.855  1.00  0.00           H  
REMARK 77 Residues from C:\BioLeap\BFD\Current\projects\hiv_protease\
REMARK 77 1SDT_ASH25OD2_ASH125OD1_cluster_diel1\acetamide\
REMARK 77 V7951_ACM-74.snap
ATOM   2683  N   MET B 136     -13.025  16.425  -2.169  1.00  0.00           N  
ATOM   2684  CA  MET B 136     -13.201  17.390  -1.086  1.00  0.00           C  
ATOM   2685  C   MET B 136     -12.480  18.664  -1.529  1.00  0.00           C  
ATOM   2686  O   MET B 136     -11.713  18.684  -2.501  1.00  0.00           O  
ATOM   2687  CB  MET B 136     -12.629  16.901   0.219  1.00  0.00           C  
ATOM   2688  CG  MET B 136     -11.117  16.795   0.204  1.00  0.00           C  
ATOM   2689  SD  MET B 136     -10.336  16.446   1.790  1.00  0.00           S  
ATOM   2690  CE  MET B 136     -10.808  17.898   2.736  1.00  0.00           C  
ATOM   2691  H   MET B 136     -12.293  16.655  -2.811  1.00  0.00           H  
ATOM   2692  HA  MET B 136     -14.273  17.557  -0.905  1.00  0.00           H  
ATOM   2693  HB2 MET B 136     -12.935  17.584   1.026  1.00  0.00           H  
ATOM   2694  HB3 MET B 136     -13.058  15.915   0.454  1.00  0.00           H  
ATOM   2695  HG2 MET B 136     -10.831  16.004  -0.505  1.00  0.00           H  
ATOM   2696  HG3 MET B 136     -10.707  17.739  -0.184  1.00  0.00           H  
ATOM   2697  HE1 MET B 136      -9.931  18.287   3.273  1.00  0.00           H  
ATOM   2698  HE2 MET B 136     -11.193  18.671   2.055  1.00  0.00           H  
ATOM   2699  HE3 MET B 136     -11.590  17.626   3.460  1.00  0.00           H  
REMARK 77 Residues from C:\BioLeap\BFD\Current\projects\hiv_protease\
REMARK 77 structures\1SDT_ASH25OD2_ASH125OD1_bfd.pdb
ATOM   2700  N   MET B 136     -13.025  16.425  -2.169  1.00  0.00           N  
ATOM   2701  CA  MET B 136     -13.201  17.390  -1.086  1.00  0.00           C  
ATOM   2702  C   MET B 136     -12.480  18.664  -1.529  1.00  0.00           C  
ATOM   2703  O   MET B 136     -11.713  18.684  -2.501  1.00  0.00           O  
ATOM   2704  CB  MET B 136     -12.629  16.901   0.219  1.00  0.00           C  
ATOM   2705  CG  MET B 136     -11.117  16.795   0.204  1.00  0.00           C  
ATOM   2706  SD  MET B 136     -10.336  16.446   1.790  1.00  0.00           S  
ATOM   2707  CE  MET B 136     -10.808  17.898   2.736  1.00  0.00           C  
ATOM   2708  H   MET B 136     -12.294  16.655  -2.811  1.00  0.00           H  
ATOM   2709  HA  MET B 136     -14.273  17.557  -0.905  1.00  0.00           H  
ATOM   2710  HB2 MET B 136     -12.935  17.584   1.026  1.00  0.00           H  
ATOM   2711  HB3 MET B 136     -13.058  15.915   0.454  1.00  0.00           H  
ATOM   2712  HG2 MET B 136     -10.831  16.004  -0.505  1.00  0.00           H  
ATOM   2713  HG3 MET B 136     -10.707  17.739  -0.184  1.00  0.00           H  
ATOM   2714  HE1 MET B 136      -9.931  18.287   3.273  1.00  0.00           H  
ATOM   2715  HE2 MET B 136     -11.194  18.671   2.055  1.00  0.00           H  
ATOM   2716  HE3 MET B 136     -11.590  17.626   3.460  1.00  0.00           H  
REMARK 77 Residues from C:\BioLeap\BFD\Current\projects\hiv_protease\
REMARK 77 1SDT_ASH25OD2_ASH125OD1_cluster_diel1\acetamide\
REMARK 77 V7951_ACM-74.snap
ATOM   2717  N   SER B 137     -12.743  19.723  -0.786  1.00  0.00           N  
ATOM   2718  CA  SER B 137     -12.114  21.014  -1.016  1.00  0.00           C  
ATOM   2719  C   SER B 137     -10.790  21.136  -0.282  1.00  0.00           C  
ATOM   2720  O   SER B 137     -10.763  20.902   0.918  1.00  0.00           O  
ATOM   2721  CB  SER B 137     -13.035  22.159  -0.541  1.00  0.00           C  
ATOM   2722  OG  SER B 137     -12.464  23.423  -0.752  1.00  0.00           O  
ATOM   2723  H   SER B 137     -13.386  19.715  -0.020  1.00  0.00           H  
ATOM   2724  HA  SER B 137     -11.935  21.088  -2.099  1.00  0.00           H  
ATOM   2725  HB2 SER B 137     -13.995  22.099  -1.073  1.00  0.00           H  
ATOM   2726  HB3 SER B 137     -13.252  22.032   0.530  1.00  0.00           H  
ATOM   2727  HG  SER B 137     -13.093  24.131  -0.432  1.00  0.00           H  
REMARK 77 Residues from C:\BioLeap\BFD\Current\projects\hiv_protease\
REMARK 77 structures\1SDT_ASH25OD2_ASH125OD1_bfd.pdb
ATOM   2728  N   SER B 137     -12.743  19.723  -0.786  1.00  0.00           N  
ATOM   2729  CA  SER B 137     -12.114  21.014  -1.016  1.00  0.00           C  
ATOM   2730  C   SER B 137     -10.790  21.136  -0.282  1.00  0.00           C  
ATOM   2731  O   SER B 137     -10.763  20.902   0.919  1.00  0.00           O  
ATOM   2732  CB  SER B 137     -13.035  22.159  -0.541  1.00  0.00           C  
ATOM   2733  OG  SER B 137     -12.464  23.423  -0.752  1.00  0.00           O  
ATOM   2734  H   SER B 137     -13.386  19.715  -0.020  1.00  0.00           H  
ATOM   2735  HA  SER B 137     -11.935  21.088  -2.098  1.00  0.00           H  
ATOM   2736  HB2 SER B 137     -13.995  22.099  -1.073  1.00  0.00           H  
ATOM   2737  HB3 SER B 137     -13.252  22.032   0.530  1.00  0.00           H  
ATOM   2738  HG  SER B 137     -13.093  24.131  -0.432  1.00  0.00           H  
REMARK 77 Residues from C:\BioLeap\BFD\Current\projects\hiv_protease\
REMARK 77 1SDT_ASH25OD2_ASH125OD1_cluster_diel1\acetamide\
REMARK 77 V7951_ACM-74.snap
ATOM   2739  N   LEU B 138      -9.723  21.493  -0.979  1.00  0.00           N  
ATOM   2740  CA  LEU B 138      -8.430  21.809  -0.358  1.00  0.00           C  
ATOM   2741  C   LEU B 138      -7.933  23.154  -0.877  1.00  0.00           C  
ATOM   2742  O   LEU B 138      -8.335  23.546  -1.976  1.00  0.00           O  
ATOM   2743  CB  LEU B 138      -7.389  20.749  -0.599  1.00  0.00           C  
ATOM   2744  CG  LEU B 138      -7.598  19.403   0.052  1.00  0.00           C  
ATOM   2745  CD1 LEU B 138      -6.515  18.432  -0.394  1.00  0.00           C  
ATOM   2746  CD2 LEU B 138      -7.609  19.499   1.578  1.00  0.00           C  
ATOM   2747  H   LEU B 138      -9.721  21.573  -1.975  1.00  0.00           H  
ATOM   2748  HA  LEU B 138      -8.591  21.852   0.729  1.00  0.00           H  
ATOM   2749  HB2 LEU B 138      -7.310  20.592  -1.685  1.00  0.00           H  
ATOM   2750  HB3 LEU B 138      -6.419  21.142  -0.260  1.00  0.00           H  
ATOM   2751  HG  LEU B 138      -8.584  19.033  -0.267  1.00  0.00           H  
ATOM   2752 1HD1 LEU B 138      -6.677  17.455   0.085  1.00  0.00           H  
ATOM   2753 2HD1 LEU B 138      -6.555  18.314  -1.487  1.00  0.00           H  
ATOM   2754 3HD1 LEU B 138      -5.529  18.824  -0.104  1.00  0.00           H  
ATOM   2755 1HD2 LEU B 138      -7.764  18.498   2.008  1.00  0.00           H  
ATOM   2756 2HD2 LEU B 138      -6.648  19.902   1.927  1.00  0.00           H  
ATOM   2757 3HD2 LEU B 138      -8.424  20.165   1.898  1.00  0.00           H  
REMARK 77 Residues from C:\BioLeap\BFD\Current\projects\hiv_protease\
REMARK 77 structures\1SDT_ASH25OD2_ASH125OD1_bfd.pdb
ATOM   2758  N   LEU B 138      -9.723  21.493  -0.978  1.00  0.00           N  
ATOM   2759  CA  LEU B 138      -8.430  21.809  -0.357  1.00  0.00           C  
ATOM   2760  C   LEU B 138      -7.933  23.154  -0.877  1.00  0.00           C  
ATOM   2761  O   LEU B 138      -8.335  23.546  -1.976  1.00  0.00           O  
ATOM   2762  CB  LEU B 138      -7.389  20.749  -0.599  1.00  0.00           C  
ATOM   2763  CG  LEU B 138      -7.598  19.403   0.052  1.00  0.00           C  
ATOM   2764  CD1 LEU B 138      -6.515  18.432  -0.394  1.00  0.00           C  
ATOM   2765  CD2 LEU B 138      -7.609  19.499   1.578  1.00  0.00           C  
ATOM   2766  H   LEU B 138      -9.721  21.573  -1.975  1.00  0.00           H  
ATOM   2767  HA  LEU B 138      -8.591  21.852   0.730  1.00  0.00           H  
ATOM   2768  HB2 LEU B 138      -7.310  20.592  -1.685  1.00  0.00           H  
ATOM   2769  HB3 LEU B 138      -6.419  21.142  -0.260  1.00  0.00           H  
ATOM   2770  HG  LEU B 138      -8.584  19.033  -0.266  1.00  0.00           H  
ATOM   2771 1HD1 LEU B 138      -6.677  17.455   0.086  1.00  0.00           H  
ATOM   2772 2HD1 LEU B 138      -6.555  18.314  -1.487  1.00  0.00           H  
ATOM   2773 3HD1 LEU B 138      -5.529  18.824  -0.104  1.00  0.00           H  
ATOM   2774 1HD2 LEU B 138      -7.764  18.498   2.008  1.00  0.00           H  
ATOM   2775 2HD2 LEU B 138      -6.648  19.902   1.927  1.00  0.00           H  
ATOM   2776 3HD2 LEU B 138      -8.424  20.165   1.898  1.00  0.00           H  
REMARK 77 Residues from C:\BioLeap\BFD\Current\projects\hiv_protease\
REMARK 77 1SDT_ASH25OD2_ASH125OD1_cluster_diel1\acetamide\
REMARK 77 V7951_ACM-74.snap
ATOM   2777  N   PRO B 139      -7.137  23.834  -0.084  1.00  0.00           N  
ATOM   2778  CA  PRO B 139      -6.721  25.192  -0.456  1.00  0.00           C  
ATOM   2779  C   PRO B 139      -5.580  25.159  -1.457  1.00  0.00           C  
ATOM   2780  O   PRO B 139      -4.847  24.182  -1.547  1.00  0.00           O  
ATOM   2781  CB  PRO B 139      -6.272  25.758   0.896  1.00  0.00           C  
ATOM   2782  CG  PRO B 139      -5.824  24.573   1.688  1.00  0.00           C  
ATOM   2783  CD  PRO B 139      -6.694  23.431   1.255  1.00  0.00           C  
ATOM   2784  HA  PRO B 139      -7.504  25.788  -0.947  1.00  0.00           H  
ATOM   2785  HB2 PRO B 139      -5.455  26.485   0.772  1.00  0.00           H  
ATOM   2786  HB3 PRO B 139      -7.097  26.283   1.400  1.00  0.00           H  
ATOM   2787  HG2 PRO B 139      -4.762  24.353   1.498  1.00  0.00           H  
ATOM   2788  HG3 PRO B 139      -5.926  24.759   2.768  1.00  0.00           H  
ATOM   2789  HD2 PRO B 139      -6.138  22.482   1.231  1.00  0.00           H  
ATOM   2790  HD3 PRO B 139      -7.545  23.288   1.938  1.00  0.00           H  
REMARK 77 Residues from C:\BioLeap\BFD\Current\projects\hiv_protease\
REMARK 77 structures\1SDT_ASH25OD2_ASH125OD1_bfd.pdb
ATOM   2791  N   PRO B 139      -7.137  23.834  -0.084  1.00  0.00           N  
ATOM   2792  CA  PRO B 139      -6.721  25.192  -0.456  1.00  0.00           C  
ATOM   2793  C   PRO B 139      -5.581  25.159  -1.457  1.00  0.00           C  
ATOM   2794  O   PRO B 139      -4.847  24.182  -1.547  1.00  0.00           O  
ATOM   2795  CB  PRO B 139      -6.272  25.757   0.896  1.00  0.00           C  
ATOM   2796  CG  PRO B 139      -5.824  24.573   1.688  1.00  0.00           C  
ATOM   2797  CD  PRO B 139      -6.694  23.431   1.256  1.00  0.00           C  
ATOM   2798  HA  PRO B 139      -7.504  25.788  -0.947  1.00  0.00           H  
ATOM   2799  HB2 PRO B 139      -5.456  26.485   0.772  1.00  0.00           H  
ATOM   2800  HB3 PRO B 139      -7.097  26.283   1.400  1.00  0.00           H  
ATOM   2801  HG2 PRO B 139      -4.763  24.352   1.499  1.00  0.00           H  
ATOM   2802  HG3 PRO B 139      -5.926  24.759   2.768  1.00  0.00           H  
ATOM   2803  HD2 PRO B 139      -6.138  22.482   1.231  1.00  0.00           H  
ATOM   2804  HD3 PRO B 139      -7.545  23.288   1.938  1.00  0.00           H  
REMARK 77 Residues from C:\BioLeap\BFD\Current\projects\hiv_protease\
REMARK 77 1SDT_ASH25OD2_ASH125OD1_cluster_diel1\acetamide\
REMARK 77 V7951_ACM-74.snap
ATOM   2805  N   GLY B 140      -5.479  26.246  -2.203  1.00  0.00           N  
ATOM   2806  CA  GLY B 140      -4.408  26.524  -3.069  1.00  0.00           C  
ATOM   2807  C   GLY B 140      -4.543  25.994  -4.465  1.00  0.00           C  
ATOM   2808  O   GLY B 140      -5.612  25.572  -4.918  1.00  0.00           O  
ATOM   2809  H   GLY B 140      -6.176  26.962  -2.202  1.00  0.00           H  
ATOM   2810  HA2 GLY B 140      -4.280  27.616  -3.123  1.00  0.00           H  
ATOM   2811  HA3 GLY B 140      -3.489  26.114  -2.628  1.00  0.00           H  
REMARK 77 Residues from C:\BioLeap\BFD\Current\projects\hiv_protease\
REMARK 77 structures\1SDT_ASH25OD2_ASH125OD1_bfd.pdb
ATOM   2812  N   GLY B 140      -5.479  26.246  -2.203  1.00  0.00           N  
ATOM   2813  CA  GLY B 140      -4.409  26.524  -3.069  1.00  0.00           C  
ATOM   2814  C   GLY B 140      -4.543  25.994  -4.464  1.00  0.00           C  
ATOM   2815  O   GLY B 140      -5.612  25.572  -4.918  1.00  0.00           O  
ATOM   2816  H   GLY B 140      -6.176  26.962  -2.202  1.00  0.00           H  
ATOM   2817  HA2 GLY B 140      -4.281  27.616  -3.123  1.00  0.00           H  
ATOM   2818  HA3 GLY B 140      -3.489  26.114  -2.628  1.00  0.00           H  
REMARK 77 Residues from C:\BioLeap\BFD\Current\projects\hiv_protease\
REMARK 77 1SDT_ASH25OD2_ASH125OD1_cluster_diel1\acetamide\
REMARK 77 V7951_ACM-74.snap
ATOM   2819  N   ARG B 141      -3.445  26.015  -5.195  1.00  0.00           N  
ATOM   2820  CA  ARG B 141      -3.402  25.514  -6.580  1.00  0.00           C  
ATOM   2821  C   ARG B 141      -3.098  24.070  -6.564  1.00  0.00           C  
ATOM   2822  O   ARG B 141      -2.516  23.539  -5.635  1.00  0.00           O  
ATOM   2823  CB  ARG B 141      -2.388  26.331  -7.393  1.00  0.00           C  
ATOM   2824  CG  ARG B 141      -2.909  27.744  -7.669  1.00  0.00           C  
ATOM   2825  CD  ARG B 141      -1.961  28.522  -8.518  1.00  0.00           C  
ATOM   2826  NE  ARG B 141      -1.805  27.961  -9.847  1.00  0.00           N  
ATOM   2827  CZ  ARG B 141      -2.608  28.173 -10.877  1.00  0.00           C  
ATOM   2828  NH1 ARG B 141      -3.688  28.924 -10.718  1.00  0.00           N  
ATOM   2829  NH2 ARG B 141      -2.328  27.618 -12.049  1.00  0.00           N  
ATOM   2830  H   ARG B 141      -2.569  26.370  -4.865  1.00  0.00           H  
ATOM   2831  HA  ARG B 141      -4.378  25.638  -7.072  1.00  0.00           H  
ATOM   2832  HB2 ARG B 141      -1.435  26.388  -6.846  1.00  0.00           H  
ATOM   2833  HB3 ARG B 141      -2.181  25.821  -8.345  1.00  0.00           H  
ATOM   2834  HG2 ARG B 141      -3.887  27.684  -8.169  1.00  0.00           H  
ATOM   2835  HG3 ARG B 141      -3.066  28.271  -6.716  1.00  0.00           H  
ATOM   2836  HD2 ARG B 141      -2.317  29.559  -8.602  1.00  0.00           H  
ATOM   2837  HD3 ARG B 141      -0.979  28.558  -8.023  1.00  0.00           H  
ATOM   2838  HE  ARG B 141      -1.020  27.361  -9.999  1.00  0.00           H  
ATOM   2839 1HH1 ARG B 141      -3.890  29.326  -9.826  1.00  0.00           H  
ATOM   2840 2HH1 ARG B 141      -4.300  29.089 -11.491  1.00  0.00           H  
ATOM   2841 1HH2 ARG B 141      -1.514  27.045 -12.149  1.00  0.00           H  
ATOM   2842 2HH2 ARG B 141      -2.930  27.772 -12.833  1.00  0.00           H  
REMARK 77 Residues from C:\BioLeap\BFD\Current\projects\hiv_protease\
REMARK 77 structures\1SDT_ASH25OD2_ASH125OD1_bfd.pdb
ATOM   2843  N   ARG B 141      -3.445  26.015  -5.195  1.00  0.00           N  
ATOM   2844  CA  ARG B 141      -3.402  25.514  -6.580  1.00  0.00           C  
ATOM   2845  C   ARG B 141      -3.099  24.070  -6.564  1.00  0.00           C  
ATOM   2846  O   ARG B 141      -2.516  23.539  -5.635  1.00  0.00           O  
ATOM   2847  CB  ARG B 141      -2.388  26.331  -7.393  1.00  0.00           C  
ATOM   2848  CG  ARG B 141      -2.909  27.744  -7.669  1.00  0.00           C  
ATOM   2849  CD  ARG B 141      -1.961  28.522  -8.518  1.00  0.00           C  
ATOM   2850  NE  ARG B 141      -1.805  27.961  -9.847  1.00  0.00           N  
ATOM   2851  CZ  ARG B 141      -2.608  28.173 -10.877  1.00  0.00           C  
ATOM   2852  NH1 ARG B 141      -3.688  28.924 -10.718  1.00  0.00           N  
ATOM   2853  NH2 ARG B 141      -2.328  27.618 -12.049  1.00  0.00           N  
ATOM   2854  H   ARG B 141      -2.570  26.370  -4.865  1.00  0.00           H  
ATOM   2855  HA  ARG B 141      -4.378  25.638  -7.072  1.00  0.00           H  
ATOM   2856  HB2 ARG B 141      -1.435  26.388  -6.846  1.00  0.00           H  
ATOM   2857  HB3 ARG B 141      -2.181  25.821  -8.345  1.00  0.00           H  
ATOM   2858  HG2 ARG B 141      -3.887  27.684  -8.169  1.00  0.00           H  
ATOM   2859  HG3 ARG B 141      -3.066  28.271  -6.716  1.00  0.00           H  
ATOM   2860  HD2 ARG B 141      -2.317  29.559  -8.602  1.00  0.00           H  
ATOM   2861  HD3 ARG B 141      -0.979  28.558  -8.023  1.00  0.00           H  
ATOM   2862  HE  ARG B 141      -1.020  27.361  -9.999  1.00  0.00           H  
ATOM   2863 1HH1 ARG B 141      -3.891  29.326  -9.825  1.00  0.00           H  
ATOM   2864 2HH1 ARG B 141      -4.300  29.089 -11.491  1.00  0.00           H  
ATOM   2865 1HH2 ARG B 141      -1.514  27.045 -12.148  1.00  0.00           H  
ATOM   2866 2HH2 ARG B 141      -2.930  27.772 -12.833  1.00  0.00           H  
REMARK 77 Residues from C:\BioLeap\BFD\Current\projects\hiv_protease\
REMARK 77 1SDT_ASH25OD2_ASH125OD1_cluster_diel1\acetamide\
REMARK 77 V7951_ACM-74.snap
ATOM   2867  N   TRP B 142      -3.421  23.252  -7.495  1.00  0.00           N  
ATOM   2868  CA  TRP B 142      -3.274  21.917  -7.827  1.00  0.00           C  
ATOM   2869  C   TRP B 142      -2.641  21.745  -9.205  1.00  0.00           C  
ATOM   2870  O   TRP B 142      -2.693  22.602 -10.064  1.00  0.00           O  
ATOM   2871  CB  TRP B 142      -4.562  21.127  -7.682  1.00  0.00           C  
ATOM   2872  CG  TRP B 142      -5.690  21.461  -8.598  1.00  0.00           C  
ATOM   2873  CD1 TRP B 142      -6.652  22.404  -8.454  1.00  0.00           C  
ATOM   2874  CD2 TRP B 142      -5.956  20.776  -9.820  1.00  0.00           C  
ATOM   2875  NE1 TRP B 142      -7.504  22.376  -9.504  1.00  0.00           N  
ATOM   2876  CE2 TRP B 142      -7.089  21.367 -10.365  1.00  0.00           C  
ATOM   2877  CE3 TRP B 142      -5.340  19.707 -10.513  1.00  0.00           C  
ATOM   2878  CZ2 TRP B 142      -7.633  20.947 -11.566  1.00  0.00           C  
ATOM   2879  CZ3 TRP B 142      -5.876  19.275 -11.719  1.00  0.00           C  
ATOM   2880  CH2 TRP B 142      -7.030  19.914 -12.223  1.00  0.00           C  
ATOM   2881  H   TRP B 142      -3.946  23.660  -8.241  1.00  0.00           H  
ATOM   2882  HA  TRP B 142      -2.576  21.489  -7.093  1.00  0.00           H  
ATOM   2883  HB2 TRP B 142      -4.321  20.062  -7.816  1.00  0.00           H  
ATOM   2884  HB3 TRP B 142      -4.919  21.249  -6.648  1.00  0.00           H  
ATOM   2885  HD1 TRP B 142      -6.729  23.097  -7.603  1.00  0.00           H  
ATOM   2886  HE1 TRP B 142      -8.293  22.975  -9.637  1.00  0.00           H  
ATOM   2887  HE3 TRP B 142      -4.444  19.222 -10.099  1.00  0.00           H  
ATOM   2888  HZ2 TRP B 142      -8.528  21.433 -11.981  1.00  0.00           H  
ATOM   2889  HZ3 TRP B 142      -5.409  18.447 -12.273  1.00  0.00           H  
ATOM   2890  HH2 TRP B 142      -7.456  19.568 -13.177  1.00  0.00           H  
REMARK 77 Residues from C:\BioLeap\BFD\Current\projects\hiv_protease\
REMARK 77 structures\1SDT_ASH25OD2_ASH125OD1_bfd.pdb
ATOM   2891  N   TRP B 142      -3.421  23.252  -7.495  1.00  0.00           N  
ATOM   2892  CA  TRP B 142      -3.274  21.917  -7.827  1.00  0.00           C  
ATOM   2893  C   TRP B 142      -2.641  21.745  -9.205  1.00  0.00           C  
ATOM   2894  O   TRP B 142      -2.693  22.602 -10.064  1.00  0.00           O  
ATOM   2895  CB  TRP B 142      -4.562  21.127  -7.682  1.00  0.00           C  
ATOM   2896  CG  TRP B 142      -5.690  21.461  -8.598  1.00  0.00           C  
ATOM   2897  CD1 TRP B 142      -6.652  22.404  -8.454  1.00  0.00           C  
ATOM   2898  CD2 TRP B 142      -5.956  20.776  -9.820  1.00  0.00           C  
ATOM   2899  NE1 TRP B 142      -7.504  22.376  -9.504  1.00  0.00           N  
ATOM   2900  CE2 TRP B 142      -7.089  21.367 -10.365  1.00  0.00           C  
ATOM   2901  CE3 TRP B 142      -5.340  19.707 -10.512  1.00  0.00           C  
ATOM   2902  CZ2 TRP B 142      -7.633  20.947 -11.566  1.00  0.00           C  
ATOM   2903  CZ3 TRP B 142      -5.876  19.275 -11.719  1.00  0.00           C  
ATOM   2904  CH2 TRP B 142      -7.030  19.914 -12.223  1.00  0.00           C  
ATOM   2905  H   TRP B 142      -3.946  23.660  -8.241  1.00  0.00           H  
ATOM   2906  HA  TRP B 142      -2.576  21.489  -7.093  1.00  0.00           H  
ATOM   2907  HB2 TRP B 142      -4.322  20.062  -7.816  1.00  0.00           H  
ATOM   2908  HB3 TRP B 142      -4.919  21.249  -6.648  1.00  0.00           H  
ATOM   2909  HD1 TRP B 142      -6.729  23.097  -7.603  1.00  0.00           H  
ATOM   2910  HE1 TRP B 142      -8.294  22.975  -9.637  1.00  0.00           H  
ATOM   2911  HE3 TRP B 142      -4.444  19.222 -10.099  1.00  0.00           H  
ATOM   2912  HZ2 TRP B 142      -8.528  21.433 -11.981  1.00  0.00           H  
ATOM   2913  HZ3 TRP B 142      -5.409  18.447 -12.273  1.00  0.00           H  
ATOM   2914  HH2 TRP B 142      -7.457  19.568 -13.177  1.00  0.00           H  
REMARK 77 Residues from C:\BioLeap\BFD\Current\projects\hiv_protease\
REMARK 77 1SDT_ASH25OD2_ASH125OD1_cluster_diel1\acetamide\
REMARK 77 V7951_ACM-74.snap
ATOM   2915  N   LYS B 143      -1.991  20.582  -9.299  1.00  0.00           N  
ATOM   2916  CA  LYS B 143      -1.274  20.131 -10.475  1.00  0.00           C  
ATOM   2917  C   LYS B 143      -1.905  18.806 -10.897  1.00  0.00           C  
ATOM   2918  O   LYS B 143      -2.426  18.044 -10.064  1.00  0.00           O  
ATOM   2919  CB  LYS B 143       0.212  19.933 -10.186  1.00  0.00           C  
ATOM   2920  CG  LYS B 143       1.004  21.135  -9.719  1.00  0.00           C  
ATOM   2921  CD  LYS B 143       2.256  20.693  -8.987  1.00  0.00           C  
ATOM   2922  CE  LYS B 143       2.738  21.692  -7.943  1.00  0.00           C  
ATOM   2923  NZ  LYS B 143       3.831  22.552  -8.489  1.00  0.00           N  
ATOM   2924  H   LYS B 143      -1.954  19.927  -8.545  1.00  0.00           H  
ATOM   2925  HA  LYS B 143      -1.346  20.885 -11.273  1.00  0.00           H  
ATOM   2926  HB2 LYS B 143       0.307  19.147  -9.422  1.00  0.00           H  
ATOM   2927  HB3 LYS B 143       0.687  19.550 -11.102  1.00  0.00           H  
ATOM   2928  HG2 LYS B 143       1.277  21.759 -10.582  1.00  0.00           H  
ATOM   2929  HG3 LYS B 143       0.384  21.755  -9.055  1.00  0.00           H  
ATOM   2930  HD2 LYS B 143       2.062  19.728  -8.496  1.00  0.00           H  
ATOM   2931  HD3 LYS B 143       3.059  20.526  -9.720  1.00  0.00           H  
ATOM   2932  HE2 LYS B 143       1.897  22.323  -7.618  1.00  0.00           H  
ATOM   2933  HE3 LYS B 143       3.098  21.154  -7.054  1.00  0.00           H  
ATOM   2934  HZ1 LYS B 143       4.130  23.198  -7.786  1.00  0.00           H  
ATOM   2935  HZ2 LYS B 143       4.602  21.978  -8.763  1.00  0.00           H  
ATOM   2936  HZ3 LYS B 143       3.494  23.056  -9.284  1.00  0.00           H  
REMARK 77 Residues from C:\BioLeap\BFD\Current\projects\hiv_protease\
REMARK 77 structures\1SDT_ASH25OD2_ASH125OD1_bfd.pdb
ATOM   2937  N   LYS B 143      -1.991  20.582  -9.299  1.00  0.00           N  
ATOM   2938  CA  LYS B 143      -1.274  20.131 -10.475  1.00  0.00           C  
ATOM   2939  C   LYS B 143      -1.905  18.806 -10.896  1.00  0.00           C  
ATOM   2940  O   LYS B 143      -2.426  18.044 -10.064  1.00  0.00           O  
ATOM   2941  CB  LYS B 143       0.212  19.933 -10.186  1.00  0.00           C  
ATOM   2942  CG  LYS B 143       1.004  21.135  -9.719  1.00  0.00           C  
ATOM   2943  CD  LYS B 143       2.256  20.693  -8.987  1.00  0.00           C  
ATOM   2944  CE  LYS B 143       2.738  21.692  -7.943  1.00  0.00           C  
ATOM   2945  NZ  LYS B 143       3.831  22.552  -8.489  1.00  0.00           N  
ATOM   2946  H   LYS B 143      -1.954  19.927  -8.545  1.00  0.00           H  
ATOM   2947  HA  LYS B 143      -1.346  20.885 -11.272  1.00  0.00           H  
ATOM   2948  HB2 LYS B 143       0.307  19.147  -9.422  1.00  0.00           H  
ATOM   2949  HB3 LYS B 143       0.687  19.550 -11.101  1.00  0.00           H  
ATOM   2950  HG2 LYS B 143       1.277  21.759 -10.582  1.00  0.00           H  
ATOM   2951  HG3 LYS B 143       0.384  21.755  -9.055  1.00  0.00           H  
ATOM   2952  HD2 LYS B 143       2.062  19.728  -8.496  1.00  0.00           H  
ATOM   2953  HD3 LYS B 143       3.058  20.526  -9.720  1.00  0.00           H  
ATOM   2954  HE2 LYS B 143       1.897  22.323  -7.618  1.00  0.00           H  
ATOM   2955  HE3 LYS B 143       3.098  21.154  -7.054  1.00  0.00           H  
ATOM   2956  HZ1 LYS B 143       4.130  23.198  -7.786  1.00  0.00           H  
ATOM   2957  HZ2 LYS B 143       4.602  21.978  -8.763  1.00  0.00           H  
ATOM   2958  HZ3 LYS B 143       3.493  23.056  -9.284  1.00  0.00           H  
REMARK 77 Residues from C:\BioLeap\BFD\Current\projects\hiv_protease\
REMARK 77 1SDT_ASH25OD2_ASH125OD1_cluster_diel1\acetamide\
REMARK 77 V7951_ACM-74.snap
ATOM   2959  N   PRO B 144      -1.818  18.513 -12.178  1.00  0.00           N  
ATOM   2960  CA  PRO B 144      -2.407  17.262 -12.671  1.00  0.00           C  
ATOM   2961  C   PRO B 144      -1.527  16.049 -12.354  1.00  0.00           C  
ATOM   2962  O   PRO B 144      -0.315  16.110 -12.341  1.00  0.00           O  
ATOM   2963  CB  PRO B 144      -2.499  17.517 -14.169  1.00  0.00           C  
ATOM   2964  CG  PRO B 144      -1.329  18.367 -14.457  1.00  0.00           C  
ATOM   2965  CD  PRO B 144      -1.166  19.270 -13.257  1.00  0.00           C  
ATOM   2966  HA  PRO B 144      -3.374  17.020 -12.205  1.00  0.00           H  
ATOM   2967  HB2 PRO B 144      -2.465  16.577 -14.741  1.00  0.00           H  
ATOM   2968  HB3 PRO B 144      -3.440  18.021 -14.435  1.00  0.00           H  
ATOM   2969  HG2 PRO B 144      -0.428  17.757 -14.616  1.00  0.00           H  
ATOM   2970  HG3 PRO B 144      -1.486  18.955 -15.374  1.00  0.00           H  
ATOM   2971  HD2 PRO B 144      -0.105  19.463 -13.035  1.00  0.00           H  
ATOM   2972  HD3 PRO B 144      -1.644  20.247 -13.415  1.00  0.00           H  
REMARK 77 Residues from C:\BioLeap\BFD\Current\projects\hiv_protease\
REMARK 77 structures\1SDT_ASH25OD2_ASH125OD1_bfd.pdb
ATOM   2973  N   PRO B 144      -1.819  18.513 -12.178  1.00  0.00           N  
ATOM   2974  CA  PRO B 144      -2.407  17.262 -12.671  1.00  0.00           C  
ATOM   2975  C   PRO B 144      -1.527  16.049 -12.354  1.00  0.00           C  
ATOM   2976  O   PRO B 144      -0.316  16.110 -12.341  1.00  0.00           O  
ATOM   2977  CB  PRO B 144      -2.499  17.517 -14.169  1.00  0.00           C  
ATOM   2978  CG  PRO B 144      -1.330  18.367 -14.457  1.00  0.00           C  
ATOM   2979  CD  PRO B 144      -1.166  19.270 -13.257  1.00  0.00           C  
ATOM   2980  HA  PRO B 144      -3.374  17.020 -12.205  1.00  0.00           H  
ATOM   2981  HB2 PRO B 144      -2.465  16.577 -14.741  1.00  0.00           H  
ATOM   2982  HB3 PRO B 144      -3.440  18.021 -14.435  1.00  0.00           H  
ATOM   2983  HG2 PRO B 144      -0.429  17.757 -14.616  1.00  0.00           H  
ATOM   2984  HG3 PRO B 144      -1.486  18.955 -15.374  1.00  0.00           H  
ATOM   2985  HD2 PRO B 144      -0.106  19.463 -13.034  1.00  0.00           H  
ATOM   2986  HD3 PRO B 144      -1.645  20.247 -13.415  1.00  0.00           H  
REMARK 77 Residues from C:\BioLeap\BFD\Current\projects\hiv_protease\
REMARK 77 1SDT_ASH25OD2_ASH125OD1_cluster_diel1\acetamide\
REMARK 77 V7951_ACM-74.snap
ATOM   2987  N   LYS B 145      -2.177  14.918 -12.107  1.00  0.00           N  
ATOM   2988  CA  LYS B 145      -1.486  13.659 -11.962  1.00  0.00           C  
ATOM   2989  C   LYS B 145      -2.380  12.522 -12.414  1.00  0.00           C  
ATOM   2990  O   LYS B 145      -3.583  12.589 -12.171  1.00  0.00           O  
ATOM   2991  CB  LYS B 145      -1.080  13.431 -10.497  1.00  0.00           C  
ATOM   2992  CG  LYS B 145       0.006  12.368 -10.319  1.00  0.00           C  
ATOM   2993  CD  LYS B 145       0.641  12.353  -8.949  1.00  0.00           C  
ATOM   2994  CE  LYS B 145       1.467  11.114  -8.732  1.00  0.00           C  
ATOM   2995  NZ  LYS B 145       2.802  11.123  -9.323  1.00  0.00           N  
ATOM   2996  H   LYS B 145      -3.170  14.857 -12.006  1.00  0.00           H  
ATOM   2997  HA  LYS B 145      -0.580  13.690 -12.585  1.00  0.00           H  
ATOM   2998  HB2 LYS B 145      -0.724  14.381 -10.072  1.00  0.00           H  
ATOM   2999  HB3 LYS B 145      -1.970  13.135  -9.921  1.00  0.00           H  
ATOM   3000  HG2 LYS B 145      -0.430  11.378 -10.519  1.00  0.00           H  
ATOM   3001  HG3 LYS B 145       0.790  12.532 -11.072  1.00  0.00           H  
ATOM   3002  HD2 LYS B 145       1.276  13.243  -8.829  1.00  0.00           H  
ATOM   3003  HD3 LYS B 145      -0.143  12.410  -8.180  1.00  0.00           H  
ATOM   3004  HE2 LYS B 145       1.569  10.952  -7.649  1.00  0.00           H  
ATOM   3005  HE3 LYS B 145       0.915  10.253  -9.136  1.00  0.00           H  
ATOM   3006  HZ1 LYS B 145       3.262  10.259  -9.120  1.00  0.00           H  
ATOM   3007  HZ2 LYS B 145       2.727  11.235 -10.313  1.00  0.00           H  
ATOM   3008  HZ3 LYS B 145       3.331  11.880  -8.941  1.00  0.00           H  
REMARK 77 Residues from C:\BioLeap\BFD\Current\projects\hiv_protease\
REMARK 77 structures\1SDT_ASH25OD2_ASH125OD1_bfd.pdb
ATOM   3009  N   LYS B 145      -2.177  14.918 -12.107  1.00  0.00           N  
ATOM   3010  CA  LYS B 145      -1.486  13.659 -11.962  1.00  0.00           C  
ATOM   3011  C   LYS B 145      -2.380  12.522 -12.414  1.00  0.00           C  
ATOM   3012  O   LYS B 145      -3.583  12.589 -12.171  1.00  0.00           O  
ATOM   3013  CB  LYS B 145      -1.080  13.431 -10.497  1.00  0.00           C  
ATOM   3014  CG  LYS B 145       0.005  12.368 -10.319  1.00  0.00           C  
ATOM   3015  CD  LYS B 145       0.641  12.353  -8.949  1.00  0.00           C  
ATOM   3016  CE  LYS B 145       1.467  11.114  -8.732  1.00  0.00           C  
ATOM   3017  NZ  LYS B 145       2.802  11.123  -9.323  1.00  0.00           N  
ATOM   3018  H   LYS B 145      -3.170  14.857 -12.006  1.00  0.00           H  
ATOM   3019  HA  LYS B 145      -0.580  13.690 -12.585  1.00  0.00           H  
ATOM   3020  HB2 LYS B 145      -0.724  14.381 -10.072  1.00  0.00           H  
ATOM   3021  HB3 LYS B 145      -1.970  13.135  -9.921  1.00  0.00           H  
ATOM   3022  HG2 LYS B 145      -0.430  11.378 -10.519  1.00  0.00           H  
ATOM   3023  HG3 LYS B 145       0.790  12.532 -11.072  1.00  0.00           H  
ATOM   3024  HD2 LYS B 145       1.276  13.243  -8.829  1.00  0.00           H  
ATOM   3025  HD3 LYS B 145      -0.143  12.410  -8.180  1.00  0.00           H  
ATOM   3026  HE2 LYS B 145       1.569  10.952  -7.649  1.00  0.00           H  
ATOM   3027  HE3 LYS B 145       0.915  10.253  -9.136  1.00  0.00           H  
ATOM   3028  HZ1 LYS B 145       3.262  10.259  -9.120  1.00  0.00           H  
ATOM   3029  HZ2 LYS B 145       2.727  11.235 -10.313  1.00  0.00           H  
ATOM   3030  HZ3 LYS B 145       3.331  11.880  -8.941  1.00  0.00           H  
REMARK 77 Residues from C:\BioLeap\BFD\Current\projects\hiv_protease\
REMARK 77 1SDT_ASH25OD2_ASH125OD1_cluster_diel1\acetamide\
REMARK 77 V7951_ACM-74.snap
ATOM   3031  N   MET B 146      -1.778  11.505 -12.981  1.00  0.00           N  
ATOM   3032  CA  MET B 146      -2.441  10.243 -13.272  1.00  0.00           C  
ATOM   3033  C   MET B 146      -1.821   9.185 -12.361  1.00  0.00           C  
ATOM   3034  O   MET B 146      -0.606   9.122 -12.227  1.00  0.00           O  
ATOM   3035  CB  MET B 146      -2.333   9.900 -14.777  1.00  0.00           C  
ATOM   3036  CG  MET B 146      -3.196  10.773 -15.712  1.00  0.00           C  
ATOM   3037  SD  MET B 146      -4.785  10.040 -16.122  1.00  0.00           S  
ATOM   3038  CE  MET B 146      -5.243  11.026 -17.547  1.00  0.00           C  
ATOM   3039  H   MET B 146      -0.816  11.524 -13.255  1.00  0.00           H  
ATOM   3040  HA  MET B 146      -3.520  10.297 -13.069  1.00  0.00           H  
ATOM   3041  HB2 MET B 146      -1.280   9.993 -15.084  1.00  0.00           H  
ATOM   3042  HB3 MET B 146      -2.618   8.847 -14.919  1.00  0.00           H  
ATOM   3043  HG2 MET B 146      -3.365  11.750 -15.235  1.00  0.00           H  
ATOM   3044  HG3 MET B 146      -2.638  10.961 -16.642  1.00  0.00           H  
ATOM   3045  HE1 MET B 146      -6.220  10.691 -17.926  1.00  0.00           H  
ATOM   3046  HE2 MET B 146      -5.306  12.084 -17.256  1.00  0.00           H  
ATOM   3047  HE3 MET B 146      -4.485  10.907 -18.335  1.00  0.00           H  
REMARK 77 Residues from C:\BioLeap\BFD\Current\projects\hiv_protease\
REMARK 77 structures\1SDT_ASH25OD2_ASH125OD1_bfd.pdb
ATOM   3048  N   MET B 146      -1.778  11.505 -12.981  1.00  0.00           N  
ATOM   3049  CA  MET B 146      -2.441  10.243 -13.272  1.00  0.00           C  
ATOM   3050  C   MET B 146      -1.821   9.185 -12.361  1.00  0.00           C  
ATOM   3051  O   MET B 146      -0.606   9.122 -12.227  1.00  0.00           O  
ATOM   3052  CB  MET B 146      -2.333   9.900 -14.777  1.00  0.00           C  
ATOM   3053  CG  MET B 146      -3.196  10.773 -15.712  1.00  0.00           C  
ATOM   3054  SD  MET B 146      -4.785  10.040 -16.122  1.00  0.00           S  
ATOM   3055  CE  MET B 146      -5.244  11.026 -17.547  1.00  0.00           C  
ATOM   3056  H   MET B 146      -0.816  11.524 -13.255  1.00  0.00           H  
ATOM   3057  HA  MET B 146      -3.520  10.297 -13.068  1.00  0.00           H  
ATOM   3058  HB2 MET B 146      -1.280   9.993 -15.084  1.00  0.00           H  
ATOM   3059  HB3 MET B 146      -2.618   8.847 -14.918  1.00  0.00           H  
ATOM   3060  HG2 MET B 146      -3.365  11.750 -15.235  1.00  0.00           H  
ATOM   3061  HG3 MET B 146      -2.638  10.961 -16.642  1.00  0.00           H  
ATOM   3062  HE1 MET B 146      -6.220  10.691 -17.926  1.00  0.00           H  
ATOM   3063  HE2 MET B 146      -5.307  12.084 -17.256  1.00  0.00           H  
ATOM   3064  HE3 MET B 146      -4.485  10.907 -18.335  1.00  0.00           H  
REMARK 77 Residues from C:\BioLeap\BFD\Current\projects\hiv_protease\
REMARK 77 1SDT_ASH25OD2_ASH125OD1_cluster_diel1\acetamide\
REMARK 77 V7951_ACM-74.snap
ATOM   3065  N   ILE B 147      -2.686   8.388 -11.731  1.00  0.00           N  
ATOM   3066  CA  ILE B 147      -2.220   7.292 -10.881  1.00  0.00           C  
ATOM   3067  C   ILE B 147      -2.860   5.991 -11.350  1.00  0.00           C  
ATOM   3068  O   ILE B 147      -4.048   5.928 -11.720  1.00  0.00           O  
ATOM   3069  CB  ILE B 147      -2.473   7.540  -9.388  1.00  0.00           C  
ATOM   3070  CG1 ILE B 147      -3.958   7.730  -9.089  1.00  0.00           C  
ATOM   3071  CG2 ILE B 147      -1.624   8.707  -8.910  1.00  0.00           C  
ATOM   3072  CD1 ILE B 147      -4.322   7.841  -7.627  1.00  0.00           C  
ATOM   3073  H   ILE B 147      -3.680   8.477 -11.791  1.00  0.00           H  
ATOM   3074  HA  ILE B 147      -1.127   7.223 -10.983  1.00  0.00           H  
ATOM   3075  HB  ILE B 147      -2.168   6.646  -8.823  1.00  0.00           H  
ATOM   3076 2HG1 ILE B 147      -4.303   8.638  -9.604  1.00  0.00           H  
ATOM   3077 3HG1 ILE B 147      -4.512   6.884  -9.522  1.00  0.00           H  
ATOM   3078 1HG2 ILE B 147      -1.809   8.881  -7.840  1.00  0.00           H  
ATOM   3079 2HG2 ILE B 147      -0.560   8.475  -9.065  1.00  0.00           H  
ATOM   3080 3HG2 ILE B 147      -1.889   9.610  -9.479  1.00  0.00           H  
ATOM   3081 1HD1 ILE B 147      -5.409   7.976  -7.529  1.00  0.00           H  
ATOM   3082 2HD1 ILE B 147      -4.017   6.925  -7.102  1.00  0.00           H  
ATOM   3083 3HD1 ILE B 147      -3.805   8.706  -7.185  1.00  0.00           H  
REMARK 77 Residues from C:\BioLeap\BFD\Current\projects\hiv_protease\
REMARK 77 structures\1SDT_ASH25OD2_ASH125OD1_bfd.pdb
ATOM   3084  N   ILE B 147      -2.686   8.388 -11.731  1.00  0.00           N  
ATOM   3085  CA  ILE B 147      -2.220   7.292 -10.881  1.00  0.00           C  
ATOM   3086  C   ILE B 147      -2.860   5.991 -11.350  1.00  0.00           C  
ATOM   3087  O   ILE B 147      -4.048   5.928 -11.720  1.00  0.00           O  
ATOM   3088  CB  ILE B 147      -2.473   7.540  -9.388  1.00  0.00           C  
ATOM   3089  CG1 ILE B 147      -3.958   7.730  -9.088  1.00  0.00           C  
ATOM   3090  CG2 ILE B 147      -1.624   8.707  -8.910  1.00  0.00           C  
ATOM   3091  CD1 ILE B 147      -4.322   7.841  -7.627  1.00  0.00           C  
ATOM   3092  H   ILE B 147      -3.680   8.477 -11.790  1.00  0.00           H  
ATOM   3093  HA  ILE B 147      -1.127   7.223 -10.983  1.00  0.00           H  
ATOM   3094  HB  ILE B 147      -2.168   6.646  -8.823  1.00  0.00           H  
ATOM   3095 2HG1 ILE B 147      -4.303   8.638  -9.604  1.00  0.00           H  
ATOM   3096 3HG1 ILE B 147      -4.512   6.884  -9.522  1.00  0.00           H  
ATOM   3097 1HG2 ILE B 147      -1.809   8.881  -7.840  1.00  0.00           H  
ATOM   3098 2HG2 ILE B 147      -0.560   8.475  -9.065  1.00  0.00           H  
ATOM   3099 3HG2 ILE B 147      -1.889   9.610  -9.479  1.00  0.00           H  
ATOM   3100 1HD1 ILE B 147      -5.409   7.976  -7.529  1.00  0.00           H  
ATOM   3101 2HD1 ILE B 147      -4.017   6.925  -7.102  1.00  0.00           H  
ATOM   3102 3HD1 ILE B 147      -3.805   8.706  -7.185  1.00  0.00           H  
REMARK 77 Residues from C:\BioLeap\BFD\Current\projects\hiv_protease\
REMARK 77 1SDT_ASH25OD2_ASH125OD1_cluster_diel1\acetamide\
REMARK 77 V7951_ACM-74.snap
ATOM   3103  N   GLY B 148      -2.005   4.958 -11.373  1.00  0.00           N  
ATOM   3104  CA  GLY B 148      -2.380   3.682 -11.951  1.00  0.00           C  
ATOM   3105  C   GLY B 148      -2.332   2.590 -10.924  1.00  0.00           C  
ATOM   3106  O   GLY B 148      -1.415   2.488 -10.101  1.00  0.00           O  
ATOM   3107  H   GLY B 148      -1.076   4.990 -11.005  1.00  0.00           H  
ATOM   3108  HA2 GLY B 148      -3.395   3.751 -12.371  1.00  0.00           H  
ATOM   3109  HA3 GLY B 148      -1.703   3.439 -12.783  1.00  0.00           H  
REMARK 77 Residues from C:\BioLeap\BFD\Current\projects\hiv_protease\
REMARK 77 structures\1SDT_ASH25OD2_ASH125OD1_bfd.pdb
ATOM   3110  N   GLY B 148      -2.005   4.958 -11.372  1.00  0.00           N  
ATOM   3111  CA  GLY B 148      -2.381   3.682 -11.951  1.00  0.00           C  
ATOM   3112  C   GLY B 148      -2.332   2.590 -10.924  1.00  0.00           C  
ATOM   3113  O   GLY B 148      -1.415   2.488 -10.101  1.00  0.00           O  
ATOM   3114  H   GLY B 148      -1.076   4.990 -11.005  1.00  0.00           H  
ATOM   3115  HA2 GLY B 148      -3.395   3.751 -12.371  1.00  0.00           H  
ATOM   3116  HA3 GLY B 148      -1.703   3.439 -12.783  1.00  0.00           H  
REMARK 77 Residues from C:\BioLeap\BFD\Current\projects\hiv_protease\
REMARK 77 1SDT_ASH25OD2_ASH125OD1_cluster_diel1\acetamide\
REMARK 77 V7951_ACM-74.snap
ATOM   3117  N   GLY B 149      -3.353   1.752 -10.934  1.00  0.00           N  
ATOM   3118  CA  GLY B 149      -3.371   0.542 -10.128  1.00  0.00           C  
ATOM   3119  C   GLY B 149      -3.979  -0.586 -10.897  1.00  0.00           C  
ATOM   3120  O   GLY B 149      -3.946  -0.652 -12.099  1.00  0.00           O  
ATOM   3121  H   GLY B 149      -4.174   1.886 -11.489  1.00  0.00           H  
ATOM   3122  HA2 GLY B 149      -2.347   0.278  -9.825  1.00  0.00           H  
ATOM   3123  HA3 GLY B 149      -3.944   0.717  -9.205  1.00  0.00           H  
REMARK 77 Residues from C:\BioLeap\BFD\Current\projects\hiv_protease\
REMARK 77 structures\1SDT_ASH25OD2_ASH125OD1_bfd.pdb
ATOM   3124  N   GLY B 149      -3.353   1.752 -10.934  1.00  0.00           N  
ATOM   3125  CA  GLY B 149      -3.371   0.542 -10.127  1.00  0.00           C  
ATOM   3126  C   GLY B 149      -3.979  -0.586 -10.897  1.00  0.00           C  
ATOM   3127  O   GLY B 149      -3.946  -0.652 -12.099  1.00  0.00           O  
ATOM   3128  H   GLY B 149      -4.174   1.886 -11.489  1.00  0.00           H  
ATOM   3129  HA2 GLY B 149      -2.347   0.278  -9.825  1.00  0.00           H  
ATOM   3130  HA3 GLY B 149      -3.944   0.717  -9.205  1.00  0.00           H  
REMARK 77 Residues from C:\BioLeap\BFD\Current\projects\hiv_protease\
REMARK 77 1SDT_ASH25OD2_ASH125OD1_cluster_diel1\acetamide\
REMARK 77 V7951_ACM-74.snap
ATOM   3131  N   ILE B 150      -4.576  -1.538 -10.157  1.00  0.00           N  
ATOM   3132  CA  ILE B 150      -5.311  -2.601 -10.826  1.00  0.00           C  
ATOM   3133  C   ILE B 150      -6.471  -1.963 -11.571  1.00  0.00           C  
ATOM   3134  O   ILE B 150      -7.162  -1.092 -11.028  1.00  0.00           O  
ATOM   3135  CB  ILE B 150      -5.757  -3.678  -9.824  1.00  0.00           C  
ATOM   3136  CG1 ILE B 150      -4.651  -4.645  -9.440  1.00  0.00           C  
ATOM   3137  CG2 ILE B 150      -6.904  -4.478 -10.415  1.00  0.00           C  
ATOM   3138  CD1 ILE B 150      -3.348  -4.042  -8.979  1.00  0.00           C  
ATOM   3139  H   ILE B 150      -4.563  -1.585  -9.158  1.00  0.00           H  
ATOM   3140  HA  ILE B 150      -4.671  -3.124 -11.551  1.00  0.00           H  
ATOM   3141  HB  ILE B 150      -6.061  -3.143  -8.913  1.00  0.00           H  
ATOM   3142 2HG1 ILE B 150      -5.029  -5.296  -8.638  1.00  0.00           H  
ATOM   3143 3HG1 ILE B 150      -4.442  -5.289 -10.307  1.00  0.00           H  
ATOM   3144 1HG2 ILE B 150      -7.222  -5.250  -9.697  1.00  0.00           H  
ATOM   3145 2HG2 ILE B 150      -7.749  -3.806 -10.628  1.00  0.00           H  
ATOM   3146 3HG2 ILE B 150      -6.575  -4.959 -11.347  1.00  0.00           H  
ATOM   3147 1HD1 ILE B 150      -2.638  -4.846  -8.733  1.00  0.00           H  
ATOM   3148 2HD1 ILE B 150      -2.928  -3.416  -9.781  1.00  0.00           H  
ATOM   3149 3HD1 ILE B 150      -3.524  -3.424  -8.087  1.00  0.00           H  
REMARK 77 Residues from C:\BioLeap\BFD\Current\projects\hiv_protease\
REMARK 77 structures\1SDT_ASH25OD2_ASH125OD1_bfd.pdb
ATOM   3150  N   ILE B 150      -4.577  -1.538 -10.157  1.00  0.00           N  
ATOM   3151  CA  ILE B 150      -5.311  -2.601 -10.826  1.00  0.00           C  
ATOM   3152  C   ILE B 150      -6.471  -1.963 -11.571  1.00  0.00           C  
ATOM   3153  O   ILE B 150      -7.162  -1.092 -11.028  1.00  0.00           O  
ATOM   3154  CB  ILE B 150      -5.757  -3.678  -9.824  1.00  0.00           C  
ATOM   3155  CG1 ILE B 150      -4.651  -4.645  -9.440  1.00  0.00           C  
ATOM   3156  CG2 ILE B 150      -6.904  -4.478 -10.414  1.00  0.00           C  
ATOM   3157  CD1 ILE B 150      -3.348  -4.042  -8.979  1.00  0.00           C  
ATOM   3158  H   ILE B 150      -4.563  -1.585  -9.158  1.00  0.00           H  
ATOM   3159  HA  ILE B 150      -4.671  -3.124 -11.551  1.00  0.00           H  
ATOM   3160  HB  ILE B 150      -6.061  -3.143  -8.912  1.00  0.00           H  
ATOM   3161 2HG1 ILE B 150      -5.029  -5.296  -8.638  1.00  0.00           H  
ATOM   3162 3HG1 ILE B 150      -4.442  -5.289 -10.307  1.00  0.00           H  
ATOM   3163 1HG2 ILE B 150      -7.222  -5.250  -9.697  1.00  0.00           H  
ATOM   3164 2HG2 ILE B 150      -7.749  -3.806 -10.628  1.00  0.00           H  
ATOM   3165 3HG2 ILE B 150      -6.575  -4.959 -11.347  1.00  0.00           H  
ATOM   3166 1HD1 ILE B 150      -2.638  -4.846  -8.733  1.00  0.00           H  
ATOM   3167 2HD1 ILE B 150      -2.928  -3.416  -9.781  1.00  0.00           H  
ATOM   3168 3HD1 ILE B 150      -3.524  -3.424  -8.087  1.00  0.00           H  
REMARK 77 Residues from C:\BioLeap\BFD\Current\projects\hiv_protease\
REMARK 77 1SDT_ASH25OD2_ASH125OD1_cluster_diel1\acetamide\
REMARK 77 V7951_ACM-74.snap
ATOM   3169  N   GLY B 151      -6.698  -2.386 -12.808  1.00  0.00           N  
ATOM   3170  CA  GLY B 151      -7.806  -1.834 -13.560  1.00  0.00           C  
ATOM   3171  C   GLY B 151      -7.445  -0.631 -14.371  1.00  0.00           C  
ATOM   3172  O   GLY B 151      -8.217  -0.185 -15.218  1.00  0.00           O  
ATOM   3173  H   GLY B 151      -6.155  -3.076 -13.288  1.00  0.00           H  
ATOM   3174  HA2 GLY B 151      -8.206  -2.610 -14.230  1.00  0.00           H  
ATOM   3175  HA3 GLY B 151      -8.613  -1.565 -12.863  1.00  0.00           H  
REMARK 77 Residues from C:\BioLeap\BFD\Current\projects\hiv_protease\
REMARK 77 structures\1SDT_ASH25OD2_ASH125OD1_bfd.pdb
ATOM   3176  N   GLY B 151      -6.698  -2.386 -12.808  1.00  0.00           N  
ATOM   3177  CA  GLY B 151      -7.806  -1.834 -13.560  1.00  0.00           C  
ATOM   3178  C   GLY B 151      -7.445  -0.631 -14.371  1.00  0.00           C  
ATOM   3179  O   GLY B 151      -8.217  -0.185 -15.218  1.00  0.00           O  
ATOM   3180  H   GLY B 151      -6.155  -3.076 -13.288  1.00  0.00           H  
ATOM   3181  HA2 GLY B 151      -8.206  -2.610 -14.230  1.00  0.00           H  
ATOM   3182  HA3 GLY B 151      -8.613  -1.565 -12.863  1.00  0.00           H  
REMARK 77 Residues from C:\BioLeap\BFD\Current\projects\hiv_protease\
REMARK 77 1SDT_ASH25OD2_ASH125OD1_cluster_diel1\acetamide\
REMARK 77 V7951_ACM-74.snap
ATOM   3183  N   GLY B 152      -6.270  -0.024 -14.209  1.00  0.00           N  
ATOM   3184  CA  GLY B 152      -5.987   1.170 -15.029  1.00  0.00           C  
ATOM   3185  C   GLY B 152      -5.721   2.398 -14.166  1.00  0.00           C  
ATOM   3186  O   GLY B 152      -5.364   2.314 -13.016  1.00  0.00           O  
ATOM   3187  H   GLY B 152      -5.550  -0.304 -13.575  1.00  0.00           H  
ATOM   3188  HA2 GLY B 152      -5.115   0.976 -15.671  1.00  0.00           H  
ATOM   3189  HA3 GLY B 152      -6.839   1.368 -15.695  1.00  0.00           H  
REMARK 77 Residues from C:\BioLeap\BFD\Current\projects\hiv_protease\
REMARK 77 structures\1SDT_ASH25OD2_ASH125OD1_bfd.pdb
ATOM   3190  N   GLY B 152      -6.270  -0.024 -14.208  1.00  0.00           N  
ATOM   3191  CA  GLY B 152      -5.987   1.170 -15.029  1.00  0.00           C  
ATOM   3192  C   GLY B 152      -5.721   2.398 -14.166  1.00  0.00           C  
ATOM   3193  O   GLY B 152      -5.364   2.314 -13.015  1.00  0.00           O  
ATOM   3194  H   GLY B 152      -5.550  -0.304 -13.575  1.00  0.00           H  
ATOM   3195  HA2 GLY B 152      -5.115   0.976 -15.671  1.00  0.00           H  
ATOM   3196  HA3 GLY B 152      -6.840   1.368 -15.695  1.00  0.00           H  
REMARK 77 Residues from C:\BioLeap\BFD\Current\projects\hiv_protease\
REMARK 77 1SDT_ASH25OD2_ASH125OD1_cluster_diel1\acetamide\
REMARK 77 V7951_ACM-74.snap
ATOM   3197  N   PHE B 153      -5.834   3.555 -14.752  1.00  0.00           N  
ATOM   3198  CA  PHE B 153      -5.523   4.852 -14.180  1.00  0.00           C  
ATOM   3199  C   PHE B 153      -6.739   5.710 -13.882  1.00  0.00           C  
ATOM   3200  O   PHE B 153      -7.814   5.643 -14.502  1.00  0.00           O  
ATOM   3201  CB  PHE B 153      -4.629   5.678 -15.140  1.00  0.00           C  
ATOM   3202  CG  PHE B 153      -3.234   5.111 -15.279  1.00  0.00           C  
ATOM   3203  CD1 PHE B 153      -3.027   3.943 -15.999  1.00  0.00           C  
ATOM   3204  CD2 PHE B 153      -2.155   5.739 -14.693  1.00  0.00           C  
ATOM   3205  CE1 PHE B 153      -1.749   3.405 -16.125  1.00  0.00           C  
ATOM   3206  CE2 PHE B 153      -0.890   5.203 -14.780  1.00  0.00           C  
ATOM   3207  CZ  PHE B 153      -0.688   4.032 -15.490  1.00  0.00           C  
ATOM   3208  H   PHE B 153      -6.164   3.631 -15.693  1.00  0.00           H  
ATOM   3209  HA  PHE B 153      -5.014   4.616 -13.234  1.00  0.00           H  
ATOM   3210  HB2 PHE B 153      -5.104   5.717 -16.131  1.00  0.00           H  
ATOM   3211  HB3 PHE B 153      -4.564   6.712 -14.772  1.00  0.00           H  
ATOM   3212  HD1 PHE B 153      -3.880   3.438 -16.474  1.00  0.00           H  
ATOM   3213  HD2 PHE B 153      -2.308   6.682 -14.148  1.00  0.00           H  
ATOM   3214  HE1 PHE B 153      -1.584   2.495 -16.719  1.00  0.00           H  
ATOM   3215  HE2 PHE B 153      -0.043   5.702 -14.286  1.00  0.00           H  
ATOM   3216  HZ  PHE B 153       0.321   3.597 -15.551  1.00  0.00           H  
REMARK 77 Residues from C:\BioLeap\BFD\Current\projects\hiv_protease\
REMARK 77 structures\1SDT_ASH25OD2_ASH125OD1_bfd.pdb
ATOM   3217  N   PHE B 153      -5.834   3.555 -14.752  1.00  0.00           N  
ATOM   3218  CA  PHE B 153      -5.523   4.852 -14.180  1.00  0.00           C  
ATOM   3219  C   PHE B 153      -6.740   5.710 -13.882  1.00  0.00           C  
ATOM   3220  O   PHE B 153      -7.814   5.643 -14.502  1.00  0.00           O  
ATOM   3221  CB  PHE B 153      -4.629   5.678 -15.140  1.00  0.00           C  
ATOM   3222  CG  PHE B 153      -3.234   5.111 -15.279  1.00  0.00           C  
ATOM   3223  CD1 PHE B 153      -3.027   3.943 -15.999  1.00  0.00           C  
ATOM   3224  CD2 PHE B 153      -2.155   5.739 -14.693  1.00  0.00           C  
ATOM   3225  CE1 PHE B 153      -1.749   3.405 -16.125  1.00  0.00           C  
ATOM   3226  CE2 PHE B 153      -0.890   5.203 -14.780  1.00  0.00           C  
ATOM   3227  CZ  PHE B 153      -0.688   4.032 -15.490  1.00  0.00           C  
ATOM   3228  H   PHE B 153      -6.164   3.631 -15.693  1.00  0.00           H  
ATOM   3229  HA  PHE B 153      -5.014   4.616 -13.234  1.00  0.00           H  
ATOM   3230  HB2 PHE B 153      -5.104   5.717 -16.131  1.00  0.00           H  
ATOM   3231  HB3 PHE B 153      -4.564   6.712 -14.772  1.00  0.00           H  
ATOM   3232  HD1 PHE B 153      -3.880   3.438 -16.474  1.00  0.00           H  
ATOM   3233  HD2 PHE B 153      -2.308   6.682 -14.148  1.00  0.00           H  
ATOM   3234  HE1 PHE B 153      -1.584   2.495 -16.719  1.00  0.00           H  
ATOM   3235  HE2 PHE B 153      -0.043   5.702 -14.286  1.00  0.00           H  
ATOM   3236  HZ  PHE B 153       0.321   3.597 -15.551  1.00  0.00           H  
REMARK 77 Residues from C:\BioLeap\BFD\Current\projects\hiv_protease\
REMARK 77 1SDT_ASH25OD2_ASH125OD1_cluster_diel1\acetamide\
REMARK 77 V7951_ACM-74.snap
ATOM   3237  N   ILE B 154      -6.537   6.611 -12.917  1.00  0.00           N  
ATOM   3238  CA  ILE B 154      -7.509   7.673 -12.687  1.00  0.00           C  
ATOM   3239  C   ILE B 154      -6.772   9.006 -12.680  1.00  0.00           C  
ATOM   3240  O   ILE B 154      -5.563   9.055 -12.374  1.00  0.00           O  
ATOM   3241  CB  ILE B 154      -8.302   7.472 -11.392  1.00  0.00           C  
ATOM   3242  CG1 ILE B 154      -7.474   7.362 -10.110  1.00  0.00           C  
ATOM   3243  CG2 ILE B 154      -9.207   6.246 -11.491  1.00  0.00           C  
ATOM   3244  CD1 ILE B 154      -8.254   7.408  -8.818  1.00  0.00           C  
ATOM   3245  H   ILE B 154      -5.743   6.625 -12.310  1.00  0.00           H  
ATOM   3246  HA  ILE B 154      -8.251   7.656 -13.499  1.00  0.00           H  
ATOM   3247  HB  ILE B 154      -8.885   8.400 -11.301  1.00  0.00           H  
ATOM   3248 2HG1 ILE B 154      -6.909   6.419 -10.142  1.00  0.00           H  
ATOM   3249 3HG1 ILE B 154      -6.737   8.179 -10.102  1.00  0.00           H  
ATOM   3250 1HG2 ILE B 154      -9.764   6.124 -10.550  1.00  0.00           H  
ATOM   3251 2HG2 ILE B 154      -9.915   6.378 -12.323  1.00  0.00           H  
ATOM   3252 3HG2 ILE B 154      -8.594   5.350 -11.673  1.00  0.00           H  
ATOM   3253 1HD1 ILE B 154      -7.561   7.322  -7.968  1.00  0.00           H  
ATOM   3254 2HD1 ILE B 154      -8.797   8.363  -8.752  1.00  0.00           H  
ATOM   3255 3HD1 ILE B 154      -8.972   6.575  -8.792  1.00  0.00           H  
REMARK 77 Residues from C:\BioLeap\BFD\Current\projects\hiv_protease\
REMARK 77 structures\1SDT_ASH25OD2_ASH125OD1_bfd.pdb
ATOM   3256  N   ILE B 154      -6.537   6.611 -12.917  1.00  0.00           N  
ATOM   3257  CA  ILE B 154      -7.509   7.673 -12.687  1.00  0.00           C  
ATOM   3258  C   ILE B 154      -6.772   9.006 -12.679  1.00  0.00           C  
ATOM   3259  O   ILE B 154      -5.563   9.055 -12.374  1.00  0.00           O  
ATOM   3260  CB  ILE B 154      -8.302   7.472 -11.392  1.00  0.00           C  
ATOM   3261  CG1 ILE B 154      -7.474   7.362 -10.110  1.00  0.00           C  
ATOM   3262  CG2 ILE B 154      -9.207   6.246 -11.491  1.00  0.00           C  
ATOM   3263  CD1 ILE B 154      -8.254   7.408  -8.818  1.00  0.00           C  
ATOM   3264  H   ILE B 154      -5.743   6.625 -12.310  1.00  0.00           H  
ATOM   3265  HA  ILE B 154      -8.251   7.656 -13.499  1.00  0.00           H  
ATOM   3266  HB  ILE B 154      -8.885   8.400 -11.301  1.00  0.00           H  
ATOM   3267 2HG1 ILE B 154      -6.909   6.419 -10.142  1.00  0.00           H  
ATOM   3268 3HG1 ILE B 154      -6.737   8.179 -10.102  1.00  0.00           H  
ATOM   3269 1HG2 ILE B 154      -9.764   6.124 -10.550  1.00  0.00           H  
ATOM   3270 2HG2 ILE B 154      -9.916   6.378 -12.323  1.00  0.00           H  
ATOM   3271 3HG2 ILE B 154      -8.594   5.350 -11.672  1.00  0.00           H  
ATOM   3272 1HD1 ILE B 154      -7.561   7.322  -7.968  1.00  0.00           H  
ATOM   3273 2HD1 ILE B 154      -8.797   8.363  -8.752  1.00  0.00           H  
ATOM   3274 3HD1 ILE B 154      -8.972   6.575  -8.792  1.00  0.00           H  
REMARK 77 Residues from C:\BioLeap\BFD\Current\projects\hiv_protease\
REMARK 77 1SDT_ASH25OD2_ASH125OD1_cluster_diel1\acetamide\
REMARK 77 V7951_ACM-74.snap
ATOM   3275  N   LYS B 155      -7.515  10.063 -13.019  1.00  0.00           N  
ATOM   3276  CA  LYS B 155      -6.960  11.422 -13.013  1.00  0.00           C  
ATOM   3277  C   LYS B 155      -7.312  12.034 -11.679  1.00  0.00           C  
ATOM   3278  O   LYS B 155      -8.419  11.907 -11.185  1.00  0.00           O  
ATOM   3279  CB  LYS B 155      -7.451  12.226 -14.194  1.00  0.00           C  
ATOM   3280  CG  LYS B 155      -8.695  13.038 -14.272  1.00  0.00           C  
ATOM   3281  CD  LYS B 155      -9.169  13.264 -15.724  1.00  0.00           C  
ATOM   3282  CE  LYS B 155     -10.658  13.577 -15.754  1.00  0.00           C  
ATOM   3283  NZ  LYS B 155     -11.387  13.490 -17.048  1.00  0.00           N  
ATOM   3284  H   LYS B 155      -8.475  10.007 -13.293  1.00  0.00           H  
ATOM   3285  HA  LYS B 155      -5.866  11.409 -13.128  1.00  0.00           H  
ATOM   3286  HB2 LYS B 155      -6.634  12.922 -14.433  1.00  0.00           H  
ATOM   3287  HB3 LYS B 155      -7.517  11.511 -15.026  1.00  0.00           H  
ATOM   3288  HG2 LYS B 155      -9.491  12.535 -13.703  1.00  0.00           H  
ATOM   3289  HG3 LYS B 155      -8.522  14.013 -13.791  1.00  0.00           H  
ATOM   3290  HD2 LYS B 155      -8.604  14.092 -16.176  1.00  0.00           H  
ATOM   3291  HD3 LYS B 155      -8.964  12.367 -16.326  1.00  0.00           H  
ATOM   3292  HE2 LYS B 155     -11.155  12.897 -15.046  1.00  0.00           H  
ATOM   3293  HE3 LYS B 155     -10.790  14.597 -15.366  1.00  0.00           H  
ATOM   3294  HZ1 LYS B 155     -12.349  13.723 -16.906  1.00  0.00           H  
ATOM   3295  HZ2 LYS B 155     -10.983  14.129 -17.703  1.00  0.00           H  
ATOM   3296  HZ3 LYS B 155     -11.320  12.559 -17.407  1.00  0.00           H  
REMARK 77 Residues from C:\BioLeap\BFD\Current\projects\hiv_protease\
REMARK 77 structures\1SDT_ASH25OD2_ASH125OD1_bfd.pdb
ATOM   3297  N   LYS B 155      -7.515  10.063 -13.019  1.00  0.00           N  
ATOM   3298  CA  LYS B 155      -6.960  11.422 -13.013  1.00  0.00           C  
ATOM   3299  C   LYS B 155      -7.312  12.034 -11.679  1.00  0.00           C  
ATOM   3300  O   LYS B 155      -8.419  11.907 -11.185  1.00  0.00           O  
ATOM   3301  CB  LYS B 155      -7.451  12.226 -14.194  1.00  0.00           C  
ATOM   3302  CG  LYS B 155      -8.695  13.038 -14.272  1.00  0.00           C  
ATOM   3303  CD  LYS B 155      -9.170  13.264 -15.723  1.00  0.00           C  
ATOM   3304  CE  LYS B 155     -10.658  13.577 -15.754  1.00  0.00           C  
ATOM   3305  NZ  LYS B 155     -11.387  13.490 -17.048  1.00  0.00           N  
ATOM   3306  H   LYS B 155      -8.475  10.007 -13.293  1.00  0.00           H  
ATOM   3307  HA  LYS B 155      -5.866  11.409 -13.128  1.00  0.00           H  
ATOM   3308  HB2 LYS B 155      -6.634  12.922 -14.433  1.00  0.00           H  
ATOM   3309  HB3 LYS B 155      -7.517  11.511 -15.026  1.00  0.00           H  
ATOM   3310  HG2 LYS B 155      -9.491  12.535 -13.703  1.00  0.00           H  
ATOM   3311  HG3 LYS B 155      -8.522  14.013 -13.791  1.00  0.00           H  
ATOM   3312  HD2 LYS B 155      -8.604  14.092 -16.176  1.00  0.00           H  
ATOM   3313  HD3 LYS B 155      -8.964  12.367 -16.326  1.00  0.00           H  
ATOM   3314  HE2 LYS B 155     -11.155  12.897 -15.046  1.00  0.00           H  
ATOM   3315  HE3 LYS B 155     -10.790  14.597 -15.366  1.00  0.00           H  
ATOM   3316  HZ1 LYS B 155     -12.349  13.723 -16.906  1.00  0.00           H  
ATOM   3317  HZ2 LYS B 155     -10.984  14.129 -17.703  1.00  0.00           H  
ATOM   3318  HZ3 LYS B 155     -11.320  12.558 -17.407  1.00  0.00           H  
REMARK 77 Residues from C:\BioLeap\BFD\Current\projects\hiv_protease\
REMARK 77 1SDT_ASH25OD2_ASH125OD1_cluster_diel1\acetamide\
REMARK 77 V7951_ACM-74.snap
ATOM   3319  N   VAL B 156      -6.308  12.676 -11.104  1.00  0.00           N  
ATOM   3320  CA  VAL B 156      -6.486  13.272  -9.790  1.00  0.00           C  
ATOM   3321  C   VAL B 156      -5.900  14.685  -9.769  1.00  0.00           C  
ATOM   3322  O   VAL B 156      -5.143  15.081 -10.663  1.00  0.00           O  
ATOM   3323  CB  VAL B 156      -5.842  12.422  -8.678  1.00  0.00           C  
ATOM   3324  CG1 VAL B 156      -6.441  11.022  -8.663  1.00  0.00           C  
ATOM   3325  CG2 VAL B 156      -4.339  12.388  -8.854  1.00  0.00           C  
ATOM   3326  H   VAL B 156      -5.401  12.794 -11.507  1.00  0.00           H  
ATOM   3327  HA  VAL B 156      -7.567  13.316  -9.593  1.00  0.00           H  
ATOM   3328  HB  VAL B 156      -6.057  12.883  -7.702  1.00  0.00           H  
ATOM   3329 1HG1 VAL B 156      -5.971  10.431  -7.864  1.00  0.00           H  
ATOM   3330 2HG1 VAL B 156      -7.524  11.088  -8.481  1.00  0.00           H  
ATOM   3331 3HG1 VAL B 156      -6.262  10.536  -9.633  1.00  0.00           H  
ATOM   3332 1HG2 VAL B 156      -3.890  11.779  -8.055  1.00  0.00           H  
ATOM   3333 2HG2 VAL B 156      -4.093  11.948  -9.832  1.00  0.00           H  
ATOM   3334 3HG2 VAL B 156      -3.940  13.412  -8.803  1.00  0.00           H  
REMARK 77 Residues from C:\BioLeap\BFD\Current\projects\hiv_protease\
REMARK 77 structures\1SDT_ASH25OD2_ASH125OD1_bfd.pdb
ATOM   3335  N   VAL B 156      -6.308  12.676 -11.104  1.00  0.00           N  
ATOM   3336  CA  VAL B 156      -6.486  13.272  -9.790  1.00  0.00           C  
ATOM   3337  C   VAL B 156      -5.900  14.685  -9.769  1.00  0.00           C  
ATOM   3338  O   VAL B 156      -5.143  15.081 -10.663  1.00  0.00           O  
ATOM   3339  CB  VAL B 156      -5.842  12.422  -8.678  1.00  0.00           C  
ATOM   3340  CG1 VAL B 156      -6.441  11.022  -8.663  1.00  0.00           C  
ATOM   3341  CG2 VAL B 156      -4.339  12.388  -8.854  1.00  0.00           C  
ATOM   3342  H   VAL B 156      -5.401  12.794 -11.507  1.00  0.00           H  
ATOM   3343  HA  VAL B 156      -7.567  13.316  -9.593  1.00  0.00           H  
ATOM   3344  HB  VAL B 156      -6.057  12.883  -7.702  1.00  0.00           H  
ATOM   3345 1HG1 VAL B 156      -5.971  10.431  -7.864  1.00  0.00           H  
ATOM   3346 2HG1 VAL B 156      -7.524  11.088  -8.481  1.00  0.00           H  
ATOM   3347 3HG1 VAL B 156      -6.262  10.536  -9.633  1.00  0.00           H  
ATOM   3348 1HG2 VAL B 156      -3.890  11.779  -8.055  1.00  0.00           H  
ATOM   3349 2HG2 VAL B 156      -4.094  11.948  -9.832  1.00  0.00           H  
ATOM   3350 3HG2 VAL B 156      -3.940  13.412  -8.802  1.00  0.00           H  
REMARK 77 Residues from C:\BioLeap\BFD\Current\projects\hiv_protease\
REMARK 77 1SDT_ASH25OD2_ASH125OD1_cluster_diel1\acetamide\
REMARK 77 V7951_ACM-74.snap
ATOM   3351  N   ARG B 157      -6.225  15.427  -8.704  1.00  0.00           N  
ATOM   3352  CA  ARG B 157      -5.710  16.766  -8.449  1.00  0.00           C  
ATOM   3353  C   ARG B 157      -4.633  16.656  -7.366  1.00  0.00           C  
ATOM   3354  O   ARG B 157      -4.912  16.135  -6.278  1.00  0.00           O  
ATOM   3355  CB  ARG B 157      -6.772  17.731  -7.940  1.00  0.00           C  
ATOM   3356  CG  ARG B 157      -7.966  17.851  -8.895  1.00  0.00           C  
ATOM   3357  CD  ARG B 157      -8.831  19.027  -8.625  1.00  0.00           C  
ATOM   3358  NE  ARG B 157      -9.358  19.146  -7.288  1.00  0.00           N  
ATOM   3359  CZ  ARG B 157     -10.374  18.517  -6.733  1.00  0.00           C  
ATOM   3360  NH1 ARG B 157     -11.063  17.592  -7.353  1.00  0.00           N  
ATOM   3361  NH2 ARG B 157     -10.694  18.837  -5.477  1.00  0.00           N  
ATOM   3362  H   ARG B 157      -6.857  15.107  -7.997  1.00  0.00           H  
ATOM   3363  HA  ARG B 157      -5.328  17.158  -9.402  1.00  0.00           H  
ATOM   3364  HB2 ARG B 157      -7.126  17.394  -6.955  1.00  0.00           H  
ATOM   3365  HB3 ARG B 157      -6.321  18.724  -7.797  1.00  0.00           H  
ATOM   3366  HG2 ARG B 157      -7.594  17.911  -9.929  1.00  0.00           H  
ATOM   3367  HG3 ARG B 157      -8.574  16.936  -8.825  1.00  0.00           H  
ATOM   3368  HD2 ARG B 157      -8.254  19.937  -8.850  1.00  0.00           H  
ATOM   3369  HD3 ARG B 157      -9.677  19.002  -9.328  1.00  0.00           H  
ATOM   3370  HE  ARG B 157      -8.885  19.799  -6.697  1.00  0.00           H  
ATOM   3371 1HH1 ARG B 157     -10.825  17.335  -8.289  1.00  0.00           H  
ATOM   3372 2HH1 ARG B 157     -11.827  17.142  -6.889  1.00  0.00           H  
ATOM   3373 1HH2 ARG B 157     -10.168  19.533  -4.989  1.00  0.00           H  
ATOM   3374 2HH2 ARG B 157     -11.459  18.380  -5.024  1.00  0.00           H  
REMARK 77 Residues from C:\BioLeap\BFD\Current\projects\hiv_protease\
REMARK 77 structures\1SDT_ASH25OD2_ASH125OD1_bfd.pdb
ATOM   3375  N   ARG B 157      -6.225  15.427  -8.704  1.00  0.00           N  
ATOM   3376  CA  ARG B 157      -5.710  16.766  -8.449  1.00  0.00           C  
ATOM   3377  C   ARG B 157      -4.633  16.656  -7.366  1.00  0.00           C  
ATOM   3378  O   ARG B 157      -4.912  16.135  -6.278  1.00  0.00           O  
ATOM   3379  CB  ARG B 157      -6.772  17.731  -7.940  1.00  0.00           C  
ATOM   3380  CG  ARG B 157      -7.966  17.851  -8.895  1.00  0.00           C  
ATOM   3381  CD  ARG B 157      -8.831  19.027  -8.625  1.00  0.00           C  
ATOM   3382  NE  ARG B 157      -9.358  19.146  -7.288  1.00  0.00           N  
ATOM   3383  CZ  ARG B 157     -10.374  18.517  -6.733  1.00  0.00           C  
ATOM   3384  NH1 ARG B 157     -11.063  17.592  -7.353  1.00  0.00           N  
ATOM   3385  NH2 ARG B 157     -10.694  18.837  -5.477  1.00  0.00           N  
ATOM   3386  H   ARG B 157      -6.857  15.107  -7.997  1.00  0.00           H  
ATOM   3387  HA  ARG B 157      -5.328  17.158  -9.402  1.00  0.00           H  
ATOM   3388  HB2 ARG B 157      -7.126  17.394  -6.955  1.00  0.00           H  
ATOM   3389  HB3 ARG B 157      -6.321  18.724  -7.797  1.00  0.00           H  
ATOM   3390  HG2 ARG B 157      -7.594  17.911  -9.929  1.00  0.00           H  
ATOM   3391  HG3 ARG B 157      -8.574  16.936  -8.825  1.00  0.00           H  
ATOM   3392  HD2 ARG B 157      -8.255  19.937  -8.850  1.00  0.00           H  
ATOM   3393  HD3 ARG B 157      -9.677  19.002  -9.327  1.00  0.00           H  
ATOM   3394  HE  ARG B 157      -8.885  19.799  -6.697  1.00  0.00           H  
ATOM   3395 1HH1 ARG B 157     -10.825  17.335  -8.289  1.00  0.00           H  
ATOM   3396 2HH1 ARG B 157     -11.827  17.142  -6.889  1.00  0.00           H  
ATOM   3397 1HH2 ARG B 157     -10.168  19.533  -4.989  1.00  0.00           H  
ATOM   3398 2HH2 ARG B 157     -11.459  18.379  -5.024  1.00  0.00           H  
REMARK 77 Residues from C:\BioLeap\BFD\Current\projects\hiv_protease\
REMARK 77 1SDT_ASH25OD2_ASH125OD1_cluster_diel1\acetamide\
REMARK 77 V7951_ACM-74.snap
ATOM   3399  N   GLN B 158      -3.428  17.108  -7.640  1.00  0.00           N  
ATOM   3400  CA  GLN B 158      -2.354  17.061  -6.657  1.00  0.00           C  
ATOM   3401  C   GLN B 158      -2.204  18.358  -5.911  1.00  0.00           C  
ATOM   3402  O   GLN B 158      -1.944  19.378  -6.544  1.00  0.00           O  
ATOM   3403  CB  GLN B 158      -1.025  16.731  -7.388  1.00  0.00           C  
ATOM   3404  CG  GLN B 158       0.152  16.741  -6.454  1.00  0.00           C  
ATOM   3405  CD  GLN B 158       1.468  16.326  -7.089  1.00  0.00           C  
ATOM   3406  OE1 GLN B 158       1.454  15.529  -8.019  1.00  0.00           O  
ATOM   3407  NE2 GLN B 158       2.553  16.820  -6.548  1.00  0.00           N  
ATOM   3408  H   GLN B 158      -3.166  17.505  -8.520  1.00  0.00           H  
ATOM   3409  HA  GLN B 158      -2.604  16.286  -5.917  1.00  0.00           H  
ATOM   3410  HB2 GLN B 158      -1.104  15.743  -7.863  1.00  0.00           H  
ATOM   3411  HB3 GLN B 158      -0.858  17.463  -8.192  1.00  0.00           H  
ATOM   3412  HG2 GLN B 158       0.264  17.754  -6.037  1.00  0.00           H  
ATOM   3413  HG3 GLN B 158      -0.061  16.069  -5.610  1.00  0.00           H  
ATOM   3414 1HE2 GLN B 158       3.452  16.549  -6.893  1.00  0.00           H  
ATOM   3415 2HE2 GLN B 158       2.484  17.468  -5.790  1.00  0.00           H  
REMARK 77 Residues from C:\BioLeap\BFD\Current\projects\hiv_protease\
REMARK 77 structures\1SDT_ASH25OD2_ASH125OD1_bfd.pdb
ATOM   3416  N   GLN B 158      -3.428  17.108  -7.640  1.00  0.00           N  
ATOM   3417  CA  GLN B 158      -2.354  17.061  -6.657  1.00  0.00           C  
ATOM   3418  C   GLN B 158      -2.204  18.358  -5.911  1.00  0.00           C  
ATOM   3419  O   GLN B 158      -1.944  19.378  -6.544  1.00  0.00           O  
ATOM   3420  CB  GLN B 158      -1.025  16.731  -7.388  1.00  0.00           C  
ATOM   3421  CG  GLN B 158       0.152  16.741  -6.454  1.00  0.00           C  
ATOM   3422  CD  GLN B 158       1.468  16.326  -7.089  1.00  0.00           C  
ATOM   3423  OE1 GLN B 158       1.454  15.529  -8.019  1.00  0.00           O  
ATOM   3424  NE2 GLN B 158       2.553  16.820  -6.548  1.00  0.00           N  
ATOM   3425  H   GLN B 158      -3.166  17.505  -8.520  1.00  0.00           H  
ATOM   3426  HA  GLN B 158      -2.604  16.286  -5.917  1.00  0.00           H  
ATOM   3427  HB2 GLN B 158      -1.105  15.743  -7.863  1.00  0.00           H  
ATOM   3428  HB3 GLN B 158      -0.858  17.463  -8.192  1.00  0.00           H  
ATOM   3429  HG2 GLN B 158       0.264  17.754  -6.037  1.00  0.00           H  
ATOM   3430  HG3 GLN B 158      -0.061  16.069  -5.610  1.00  0.00           H  
ATOM   3431 1HE2 GLN B 158       3.452  16.549  -6.893  1.00  0.00           H  
ATOM   3432 2HE2 GLN B 158       2.483  17.468  -5.790  1.00  0.00           H  
REMARK 77 Residues from C:\BioLeap\BFD\Current\projects\hiv_protease\
REMARK 77 1SDT_ASH25OD2_ASH125OD1_cluster_diel1\acetamide\
REMARK 77 V7951_ACM-74.snap
ATOM   3433  N   TYR B 159      -2.363  18.282  -4.572  1.00  0.00           N  
ATOM   3434  CA  TYR B 159      -2.175  19.412  -3.675  1.00  0.00           C  
ATOM   3435  C   TYR B 159      -0.935  19.141  -2.837  1.00  0.00           C  
ATOM   3436  O   TYR B 159      -0.786  18.061  -2.284  1.00  0.00           O  
ATOM   3437  CB  TYR B 159      -3.372  19.649  -2.769  1.00  0.00           C  
ATOM   3438  CG  TYR B 159      -4.646  20.033  -3.475  1.00  0.00           C  
ATOM   3439  CD1 TYR B 159      -5.472  19.055  -3.985  1.00  0.00           C  
ATOM   3440  CD2 TYR B 159      -5.022  21.360  -3.640  1.00  0.00           C  
ATOM   3441  CE1 TYR B 159      -6.655  19.362  -4.638  1.00  0.00           C  
ATOM   3442  CE2 TYR B 159      -6.195  21.690  -4.279  1.00  0.00           C  
ATOM   3443  CZ  TYR B 159      -7.004  20.687  -4.783  1.00  0.00           C  
ATOM   3444  OH  TYR B 159      -8.189  20.996  -5.440  1.00  0.00           O  
ATOM   3445  H   TYR B 159      -2.622  17.438  -4.102  1.00  0.00           H  
ATOM   3446  HA  TYR B 159      -2.060  20.322  -4.280  1.00  0.00           H  
ATOM   3447  HB2 TYR B 159      -3.557  18.734  -2.186  1.00  0.00           H  
ATOM   3448  HB3 TYR B 159      -3.116  20.441  -2.051  1.00  0.00           H  
ATOM   3449  HD1 TYR B 159      -5.184  18.000  -3.870  1.00  0.00           H  
ATOM   3450  HD2 TYR B 159      -4.372  22.160  -3.253  1.00  0.00           H  
ATOM   3451  HE1 TYR B 159      -7.302  18.565  -5.031  1.00  0.00           H  
ATOM   3452  HE2 TYR B 159      -6.488  22.744  -4.389  1.00  0.00           H  
ATOM   3453  HH  TYR B 159      -8.501  21.903  -5.158  1.00  0.00           H  
REMARK 77 Residues from C:\BioLeap\BFD\Current\projects\hiv_protease\
REMARK 77 structures\1SDT_ASH25OD2_ASH125OD1_bfd.pdb
ATOM   3454  N   TYR B 159      -2.363  18.282  -4.572  1.00  0.00           N  
ATOM   3455  CA  TYR B 159      -2.175  19.412  -3.675  1.00  0.00           C  
ATOM   3456  C   TYR B 159      -0.935  19.141  -2.837  1.00  0.00           C  
ATOM   3457  O   TYR B 159      -0.786  18.061  -2.284  1.00  0.00           O  
ATOM   3458  CB  TYR B 159      -3.372  19.649  -2.769  1.00  0.00           C  
ATOM   3459  CG  TYR B 159      -4.646  20.033  -3.475  1.00  0.00           C  
ATOM   3460  CD1 TYR B 159      -5.472  19.055  -3.985  1.00  0.00           C  
ATOM   3461  CD2 TYR B 159      -5.022  21.360  -3.640  1.00  0.00           C  
ATOM   3462  CE1 TYR B 159      -6.655  19.362  -4.638  1.00  0.00           C  
ATOM   3463  CE2 TYR B 159      -6.195  21.690  -4.279  1.00  0.00           C  
ATOM   3464  CZ  TYR B 159      -7.004  20.687  -4.783  1.00  0.00           C  
ATOM   3465  OH  TYR B 159      -8.189  20.996  -5.440  1.00  0.00           O  
ATOM   3466  H   TYR B 159      -2.623  17.438  -4.102  1.00  0.00           H  
ATOM   3467  HA  TYR B 159      -2.060  20.322  -4.280  1.00  0.00           H  
ATOM   3468  HB2 TYR B 159      -3.557  18.734  -2.186  1.00  0.00           H  
ATOM   3469  HB3 TYR B 159      -3.116  20.441  -2.051  1.00  0.00           H  
ATOM   3470  HD1 TYR B 159      -5.184  18.000  -3.870  1.00  0.00           H  
ATOM   3471  HD2 TYR B 159      -4.372  22.160  -3.253  1.00  0.00           H  
ATOM   3472  HE1 TYR B 159      -7.302  18.565  -5.031  1.00  0.00           H  
ATOM   3473  HE2 TYR B 159      -6.488  22.744  -4.389  1.00  0.00           H  
ATOM   3474  HH  TYR B 159      -8.502  21.903  -5.158  1.00  0.00           H  
REMARK 77 Residues from C:\BioLeap\BFD\Current\projects\hiv_protease\
REMARK 77 1SDT_ASH25OD2_ASH125OD1_cluster_diel1\acetamide\
REMARK 77 V7951_ACM-74.snap
ATOM   3475  N   ASP B 160      -0.029  20.100  -2.727  1.00  0.00           N  
ATOM   3476  CA  ASP B 160       1.174  19.920  -1.947  1.00  0.00           C  
ATOM   3477  C   ASP B 160       1.059  20.628  -0.600  1.00  0.00           C  
ATOM   3478  O   ASP B 160       0.303  21.588  -0.446  1.00  0.00           O  
ATOM   3479  CB  ASP B 160       2.378  20.390  -2.744  1.00  0.00           C  
ATOM   3480  CG  ASP B 160       2.569  19.589  -4.041  1.00  0.00           C  
ATOM   3481  OD1 ASP B 160       2.491  18.338  -3.982  1.00  0.00           O  
ATOM   3482  OD2 ASP B 160       2.812  20.186  -5.103  1.00  0.00           O  
ATOM   3483  H   ASP B 160      -0.107  20.997  -3.164  1.00  0.00           H  
ATOM   3484  HA  ASP B 160       1.310  18.850  -1.729  1.00  0.00           H  
ATOM   3485  HB2 ASP B 160       2.259  21.455  -2.989  1.00  0.00           H  
ATOM   3486  HB3 ASP B 160       3.282  20.301  -2.124  1.00  0.00           H  
REMARK 77 Residues from C:\BioLeap\BFD\Current\projects\hiv_protease\
REMARK 77 structures\1SDT_ASH25OD2_ASH125OD1_bfd.pdb
ATOM   3487  N   ASP B 160      -0.029  20.100  -2.727  1.00  0.00           N  
ATOM   3488  CA  ASP B 160       1.174  19.920  -1.947  1.00  0.00           C  
ATOM   3489  C   ASP B 160       1.059  20.628  -0.600  1.00  0.00           C  
ATOM   3490  O   ASP B 160       0.303  21.588  -0.446  1.00  0.00           O  
ATOM   3491  CB  ASP B 160       2.378  20.390  -2.744  1.00  0.00           C  
ATOM   3492  CG  ASP B 160       2.569  19.589  -4.041  1.00  0.00           C  
ATOM   3493  OD1 ASP B 160       2.491  18.338  -3.982  1.00  0.00           O  
ATOM   3494  OD2 ASP B 160       2.812  20.186  -5.103  1.00  0.00           O  
ATOM   3495  H   ASP B 160      -0.108  20.997  -3.164  1.00  0.00           H  
ATOM   3496  HA  ASP B 160       1.310  18.850  -1.729  1.00  0.00           H  
ATOM   3497  HB2 ASP B 160       2.259  21.455  -2.989  1.00  0.00           H  
ATOM   3498  HB3 ASP B 160       3.282  20.301  -2.124  1.00  0.00           H  
REMARK 77 Residues from C:\BioLeap\BFD\Current\projects\hiv_protease\
REMARK 77 1SDT_ASH25OD2_ASH125OD1_cluster_diel1\acetamide\
REMARK 77 V7951_ACM-74.snap
ATOM   3499  N   GLN B 161       1.838  20.131   0.362  1.00  0.00           N  
ATOM   3500  CA  GLN B 161       2.064  20.753   1.652  1.00  0.00           C  
ATOM   3501  C   GLN B 161       0.754  20.946   2.423  1.00  0.00           C  
ATOM   3502  O   GLN B 161       0.464  21.966   3.031  1.00  0.00           O  
ATOM   3503  CB  GLN B 161       2.865  22.028   1.450  1.00  0.00           C  
ATOM   3504  CG  GLN B 161       3.754  22.379   2.621  1.00  0.00           C  
ATOM   3505  CD  GLN B 161       4.777  23.450   2.230  1.00  0.00           C  
ATOM   3506  OE1 GLN B 161       5.307  23.503   1.115  1.00  0.00           O  
ATOM   3507  NE2 GLN B 161       5.016  24.352   3.166  1.00  0.00           N  
ATOM   3508  H   GLN B 161       2.334  19.269   0.255  1.00  0.00           H  
ATOM   3509  HA  GLN B 161       2.662  20.090   2.294  1.00  0.00           H  
ATOM   3510  HB2 GLN B 161       3.486  21.922   0.548  1.00  0.00           H  
ATOM   3511  HB3 GLN B 161       2.170  22.862   1.266  1.00  0.00           H  
ATOM   3512  HG2 GLN B 161       3.140  22.741   3.458  1.00  0.00           H  
ATOM   3513  HG3 GLN B 161       4.278  21.478   2.973  1.00  0.00           H  
ATOM   3514 1HE2 GLN B 161       5.644  25.109   2.982  1.00  0.00           H  
ATOM   3515 2HE2 GLN B 161       4.569  24.279   4.057  1.00  0.00           H  
REMARK 77 Residues from C:\BioLeap\BFD\Current\projects\hiv_protease\
REMARK 77 structures\1SDT_ASH25OD2_ASH125OD1_bfd.pdb
ATOM   3516  N   GLN B 161       1.838  20.131   0.362  1.00  0.00           N  
ATOM   3517  CA  GLN B 161       2.064  20.753   1.652  1.00  0.00           C  
ATOM   3518  C   GLN B 161       0.754  20.946   2.424  1.00  0.00           C  
ATOM   3519  O   GLN B 161       0.464  21.966   3.031  1.00  0.00           O  
ATOM   3520  CB  GLN B 161       2.865  22.028   1.450  1.00  0.00           C  
ATOM   3521  CG  GLN B 161       3.754  22.379   2.621  1.00  0.00           C  
ATOM   3522  CD  GLN B 161       4.777  23.450   2.230  1.00  0.00           C  
ATOM   3523  OE1 GLN B 161       5.307  23.503   1.115  1.00  0.00           O  
ATOM   3524  NE2 GLN B 161       5.016  24.352   3.166  1.00  0.00           N  
ATOM   3525  H   GLN B 161       2.334  19.269   0.256  1.00  0.00           H  
ATOM   3526  HA  GLN B 161       2.661  20.090   2.294  1.00  0.00           H  
ATOM   3527  HB2 GLN B 161       3.486  21.922   0.548  1.00  0.00           H  
ATOM   3528  HB3 GLN B 161       2.170  22.862   1.266  1.00  0.00           H  
ATOM   3529  HG2 GLN B 161       3.140  22.741   3.458  1.00  0.00           H  
ATOM   3530  HG3 GLN B 161       4.278  21.478   2.973  1.00  0.00           H  
ATOM   3531 1HE2 GLN B 161       5.644  25.109   2.982  1.00  0.00           H  
ATOM   3532 2HE2 GLN B 161       4.569  24.279   4.057  1.00  0.00           H  
REMARK 77 Residues from C:\BioLeap\BFD\Current\projects\hiv_protease\
REMARK 77 1SDT_ASH25OD2_ASH125OD1_cluster_diel1\acetamide\
REMARK 77 V7951_ACM-74.snap
ATOM   3533  N   ILE B 162      -0.078  19.876   2.383  1.00  0.00           N  
ATOM   3534  CA  ILE B 162      -1.352  19.859   3.091  1.00  0.00           C  
ATOM   3535  C   ILE B 162      -1.203  19.267   4.477  1.00  0.00           C  
ATOM   3536  O   ILE B 162      -0.566  18.218   4.661  1.00  0.00           O  
ATOM   3537  CB  ILE B 162      -2.349  19.032   2.251  1.00  0.00           C  
ATOM   3538  CG1 ILE B 162      -2.564  19.664   0.868  1.00  0.00           C  
ATOM   3539  CG2 ILE B 162      -3.625  18.793   3.026  1.00  0.00           C  
ATOM   3540  CD1 ILE B 162      -3.228  21.008   0.925  1.00  0.00           C  
ATOM   3541  H   ILE B 162       0.119  19.038   1.874  1.00  0.00           H  
ATOM   3542  HA  ILE B 162      -1.718  20.888   3.220  1.00  0.00           H  
ATOM   3543  HB  ILE B 162      -1.923  18.037   2.056  1.00  0.00           H  
ATOM   3544 2HG1 ILE B 162      -1.591  19.764   0.364  1.00  0.00           H  
ATOM   3545 3HG1 ILE B 162      -3.176  18.986   0.254  1.00  0.00           H  
ATOM   3546 1HG2 ILE B 162      -4.321  18.202   2.412  1.00  0.00           H  
ATOM   3547 2HG2 ILE B 162      -3.396  18.243   3.950  1.00  0.00           H  
ATOM   3548 3HG2 ILE B 162      -4.088  19.758   3.279  1.00  0.00           H  
ATOM   3549 1HD1 ILE B 162      -3.351  21.401  -0.095  1.00  0.00           H  
ATOM   3550 2HD1 ILE B 162      -4.215  20.910   1.401  1.00  0.00           H  
ATOM   3551 3HD1 ILE B 162      -2.607  21.699   1.512  1.00  0.00           H  
REMARK 77 Residues from C:\BioLeap\BFD\Current\projects\hiv_protease\
REMARK 77 structures\1SDT_ASH25OD2_ASH125OD1_bfd.pdb
ATOM   3552  N   ILE B 162      -0.078  19.876   2.383  1.00  0.00           N  
ATOM   3553  CA  ILE B 162      -1.352  19.859   3.091  1.00  0.00           C  
ATOM   3554  C   ILE B 162      -1.203  19.267   4.477  1.00  0.00           C  
ATOM   3555  O   ILE B 162      -0.566  18.218   4.661  1.00  0.00           O  
ATOM   3556  CB  ILE B 162      -2.349  19.032   2.252  1.00  0.00           C  
ATOM   3557  CG1 ILE B 162      -2.564  19.664   0.868  1.00  0.00           C  
ATOM   3558  CG2 ILE B 162      -3.625  18.793   3.026  1.00  0.00           C  
ATOM   3559  CD1 ILE B 162      -3.228  21.008   0.925  1.00  0.00           C  
ATOM   3560  H   ILE B 162       0.119  19.038   1.874  1.00  0.00           H  
ATOM   3561  HA  ILE B 162      -1.718  20.888   3.220  1.00  0.00           H  
ATOM   3562  HB  ILE B 162      -1.923  18.037   2.056  1.00  0.00           H  
ATOM   3563 2HG1 ILE B 162      -1.591  19.764   0.364  1.00  0.00           H  
ATOM   3564 3HG1 ILE B 162      -3.176  18.986   0.254  1.00  0.00           H  
ATOM   3565 1HG2 ILE B 162      -4.322  18.202   2.412  1.00  0.00           H  
ATOM   3566 2HG2 ILE B 162      -3.396  18.243   3.950  1.00  0.00           H  
ATOM   3567 3HG2 ILE B 162      -4.088  19.758   3.279  1.00  0.00           H  
ATOM   3568 1HD1 ILE B 162      -3.351  21.401  -0.095  1.00  0.00           H  
ATOM   3569 2HD1 ILE B 162      -4.215  20.910   1.401  1.00  0.00           H  
ATOM   3570 3HD1 ILE B 162      -2.607  21.699   1.512  1.00  0.00           H  
REMARK 77 Residues from C:\BioLeap\BFD\Current\projects\hiv_protease\
REMARK 77 1SDT_ASH25OD2_ASH125OD1_cluster_diel1\acetamide\
REMARK 77 V7951_ACM-74.snap
ATOM   3571  N   ILE B 163      -1.820  19.935   5.451  1.00  0.00           N  
ATOM   3572  CA  ILE B 163      -1.837  19.447   6.843  1.00  0.00           C  
ATOM   3573  C   ILE B 163      -2.803  18.287   6.968  1.00  0.00           C  
ATOM   3574  O   ILE B 163      -3.968  18.342   6.529  1.00  0.00           O  
ATOM   3575  CB  ILE B 163      -2.151  20.603   7.791  1.00  0.00           C  
ATOM   3576  CG1 ILE B 163      -1.053  21.677   7.759  1.00  0.00           C  
ATOM   3577  CG2 ILE B 163      -2.346  20.125   9.223  1.00  0.00           C  
ATOM   3578  CD1 ILE B 163      -1.458  23.054   8.274  1.00  0.00           C  
ATOM   3579  H   ILE B 163      -2.304  20.799   5.312  1.00  0.00           H  
ATOM   3580  HA  ILE B 163      -0.846  19.064   7.129  1.00  0.00           H  
ATOM   3581  HB  ILE B 163      -3.093  21.044   7.435  1.00  0.00           H  
ATOM   3582 2HG1 ILE B 163      -0.199  21.321   8.353  1.00  0.00           H  
ATOM   3583 3HG1 ILE B 163      -0.701  21.784   6.722  1.00  0.00           H  
ATOM   3584 1HG2 ILE B 163      -2.569  20.986   9.870  1.00  0.00           H  
ATOM   3585 2HG2 ILE B 163      -3.182  19.411   9.262  1.00  0.00           H  
ATOM   3586 3HG2 ILE B 163      -1.427  19.632   9.573  1.00  0.00           H  
ATOM   3587 1HD1 ILE B 163      -0.601  23.739   8.205  1.00  0.00           H  
ATOM   3588 2HD1 ILE B 163      -2.288  23.444   7.666  1.00  0.00           H  
ATOM   3589 3HD1 ILE B 163      -1.779  22.973   9.323  1.00  0.00           H  
REMARK 77 Residues from C:\BioLeap\BFD\Current\projects\hiv_protease\
REMARK 77 structures\1SDT_ASH25OD2_ASH125OD1_bfd.pdb
ATOM   3590  N   ILE B 163      -1.820  19.935   5.451  1.00  0.00           N  
ATOM   3591  CA  ILE B 163      -1.837  19.447   6.843  1.00  0.00           C  
ATOM   3592  C   ILE B 163      -2.803  18.287   6.968  1.00  0.00           C  
ATOM   3593  O   ILE B 163      -3.968  18.342   6.529  1.00  0.00           O  
ATOM   3594  CB  ILE B 163      -2.151  20.603   7.791  1.00  0.00           C  
ATOM   3595  CG1 ILE B 163      -1.053  21.677   7.759  1.00  0.00           C  
ATOM   3596  CG2 ILE B 163      -2.346  20.125   9.223  1.00  0.00           C  
ATOM   3597  CD1 ILE B 163      -1.458  23.054   8.274  1.00  0.00           C  
ATOM   3598  H   ILE B 163      -2.305  20.799   5.312  1.00  0.00           H  
ATOM   3599  HA  ILE B 163      -0.846  19.063   7.129  1.00  0.00           H  
ATOM   3600  HB  ILE B 163      -3.093  21.044   7.435  1.00  0.00           H  
ATOM   3601 2HG1 ILE B 163      -0.199  21.321   8.353  1.00  0.00           H  
ATOM   3602 3HG1 ILE B 163      -0.701  21.784   6.722  1.00  0.00           H  
ATOM   3603 1HG2 ILE B 163      -2.569  20.986   9.870  1.00  0.00           H  
ATOM   3604 2HG2 ILE B 163      -3.182  19.411   9.262  1.00  0.00           H  
ATOM   3605 3HG2 ILE B 163      -1.427  19.632   9.574  1.00  0.00           H  
ATOM   3606 1HD1 ILE B 163      -0.601  23.739   8.205  1.00  0.00           H  
ATOM   3607 2HD1 ILE B 163      -2.288  23.444   7.667  1.00  0.00           H  
ATOM   3608 3HD1 ILE B 163      -1.779  22.973   9.323  1.00  0.00           H  
REMARK 77 Residues from C:\BioLeap\BFD\Current\projects\hiv_protease\
REMARK 77 1SDT_ASH25OD2_ASH125OD1_cluster_diel1\acetamide\
REMARK 77 V7951_ACM-74.snap
ATOM   3609  N   ILE B 164      -2.343  17.173   7.533  1.00  0.00           N  
ATOM   3610  CA  ILE B 164      -3.141  15.977   7.640  1.00  0.00           C  
ATOM   3611  C   ILE B 164      -2.685  15.209   8.874  1.00  0.00           C  
ATOM   3612  O   ILE B 164      -1.500  15.068   9.125  1.00  0.00           O  
ATOM   3613  CB  ILE B 164      -3.096  15.123   6.355  1.00  0.00           C  
ATOM   3614  CG1 ILE B 164      -3.943  13.843   6.484  1.00  0.00           C  
ATOM   3615  CG2 ILE B 164      -1.696  14.778   5.860  1.00  0.00           C  
ATOM   3616  CD1 ILE B 164      -4.110  13.044   5.196  1.00  0.00           C  
ATOM   3617  H   ILE B 164      -1.424  17.086   7.918  1.00  0.00           H  
ATOM   3618  HA  ILE B 164      -4.199  16.250   7.757  1.00  0.00           H  
ATOM   3619  HB  ILE B 164      -3.535  15.777   5.587  1.00  0.00           H  
ATOM   3620 2HG1 ILE B 164      -3.484  13.193   7.242  1.00  0.00           H  
ATOM   3621 3HG1 ILE B 164      -4.940  14.118   6.858  1.00  0.00           H  
ATOM   3622 1HG2 ILE B 164      -1.770  14.172   4.945  1.00  0.00           H  
ATOM   3623 2HG2 ILE B 164      -1.145  15.705   5.641  1.00  0.00           H  
ATOM   3624 3HG2 ILE B 164      -1.162  14.209   6.635  1.00  0.00           H  
ATOM   3625 1HD1 ILE B 164      -4.727  12.155   5.393  1.00  0.00           H  
ATOM   3626 2HD1 ILE B 164      -4.602  13.671   4.437  1.00  0.00           H  
ATOM   3627 3HD1 ILE B 164      -3.122  12.731   4.827  1.00  0.00           H  
REMARK 77 Residues from C:\BioLeap\BFD\Current\projects\hiv_protease\
REMARK 77 structures\1SDT_ASH25OD2_ASH125OD1_bfd.pdb
ATOM   3628  N   ILE B 164      -2.343  17.173   7.533  1.00  0.00           N  
ATOM   3629  CA  ILE B 164      -3.141  15.977   7.641  1.00  0.00           C  
ATOM   3630  C   ILE B 164      -2.685  15.209   8.874  1.00  0.00           C  
ATOM   3631  O   ILE B 164      -1.500  15.068   9.125  1.00  0.00           O  
ATOM   3632  CB  ILE B 164      -3.096  15.123   6.355  1.00  0.00           C  
ATOM   3633  CG1 ILE B 164      -3.943  13.843   6.484  1.00  0.00           C  
ATOM   3634  CG2 ILE B 164      -1.696  14.778   5.860  1.00  0.00           C  
ATOM   3635  CD1 ILE B 164      -4.110  13.044   5.196  1.00  0.00           C  
ATOM   3636  H   ILE B 164      -1.424  17.086   7.918  1.00  0.00           H  
ATOM   3637  HA  ILE B 164      -4.200  16.250   7.757  1.00  0.00           H  
ATOM   3638  HB  ILE B 164      -3.535  15.777   5.587  1.00  0.00           H  
ATOM   3639 2HG1 ILE B 164      -3.484  13.193   7.243  1.00  0.00           H  
ATOM   3640 3HG1 ILE B 164      -4.940  14.118   6.859  1.00  0.00           H  
ATOM   3641 1HG2 ILE B 164      -1.770  14.172   4.945  1.00  0.00           H  
ATOM   3642 2HG2 ILE B 164      -1.146  15.705   5.642  1.00  0.00           H  
ATOM   3643 3HG2 ILE B 164      -1.163  14.209   6.635  1.00  0.00           H  
ATOM   3644 1HD1 ILE B 164      -4.727  12.155   5.393  1.00  0.00           H  
ATOM   3645 2HD1 ILE B 164      -4.603  13.671   4.437  1.00  0.00           H  
ATOM   3646 3HD1 ILE B 164      -3.122  12.731   4.827  1.00  0.00           H  
REMARK 77 Residues from C:\BioLeap\BFD\Current\projects\hiv_protease\
REMARK 77 1SDT_ASH25OD2_ASH125OD1_cluster_diel1\acetamide\
REMARK 77 V7951_ACM-74.snap
ATOM   3647  N   GLU B 165      -3.633  14.709   9.661  1.00  0.00           N  
ATOM   3648  CA  GLU B 165      -3.335  13.874  10.833  1.00  0.00           C  
ATOM   3649  C   GLU B 165      -3.754  12.444  10.523  1.00  0.00           C  
ATOM   3650  O   GLU B 165      -4.832  12.235   9.980  1.00  0.00           O  
ATOM   3651  CB  GLU B 165      -4.089  14.402  12.023  1.00  0.00           C  
ATOM   3652  CG  GLU B 165      -3.494  14.245  13.397  1.00  0.00           C  
ATOM   3653  CD  GLU B 165      -4.388  15.121  14.312  1.00  0.00           C  
ATOM   3654  OE1 GLU B 165      -5.374  14.551  14.818  1.00  0.00           O  
ATOM   3655  OE2 GLU B 165      -4.154  16.340  14.492  1.00  0.00           O  
ATOM   3656  H   GLU B 165      -4.610  14.865   9.512  1.00  0.00           H  
ATOM   3657  HA  GLU B 165      -2.260  13.896  11.065  1.00  0.00           H  
ATOM   3658  HB2 GLU B 165      -4.260  15.475  11.857  1.00  0.00           H  
ATOM   3659  HB3 GLU B 165      -5.075  13.916  12.031  1.00  0.00           H  
ATOM   3660  HG2 GLU B 165      -3.502  13.193  13.719  1.00  0.00           H  
ATOM   3661  HG3 GLU B 165      -2.447  14.580  13.420  1.00  0.00           H  
REMARK 77 Residues from C:\BioLeap\BFD\Current\projects\hiv_protease\
REMARK 77 structures\1SDT_ASH25OD2_ASH125OD1_bfd.pdb
ATOM   3662  N   GLU B 165      -3.633  14.709   9.661  1.00  0.00           N  
ATOM   3663  CA  GLU B 165      -3.335  13.874  10.833  1.00  0.00           C  
ATOM   3664  C   GLU B 165      -3.754  12.444  10.523  1.00  0.00           C  
ATOM   3665  O   GLU B 165      -4.832  12.235   9.980  1.00  0.00           O  
ATOM   3666  CB  GLU B 165      -4.089  14.401  12.023  1.00  0.00           C  
ATOM   3667  CG  GLU B 165      -3.494  14.245  13.397  1.00  0.00           C  
ATOM   3668  CD  GLU B 165      -4.388  15.120  14.312  1.00  0.00           C  
ATOM   3669  OE1 GLU B 165      -5.374  14.551  14.819  1.00  0.00           O  
ATOM   3670  OE2 GLU B 165      -4.154  16.340  14.492  1.00  0.00           O  
ATOM   3671  H   GLU B 165      -4.610  14.865   9.512  1.00  0.00           H  
ATOM   3672  HA  GLU B 165      -2.260  13.896  11.065  1.00  0.00           H  
ATOM   3673  HB2 GLU B 165      -4.260  15.475  11.857  1.00  0.00           H  
ATOM   3674  HB3 GLU B 165      -5.075  13.916  12.031  1.00  0.00           H  
ATOM   3675  HG2 GLU B 165      -3.502  13.193  13.719  1.00  0.00           H  
ATOM   3676  HG3 GLU B 165      -2.447  14.580  13.420  1.00  0.00           H  
REMARK 77 Residues from C:\BioLeap\BFD\Current\projects\hiv_protease\
REMARK 77 1SDT_ASH25OD2_ASH125OD1_cluster_diel1\acetamide\
REMARK 77 V7951_ACM-74.snap
ATOM   3677  N   ILE B 166      -2.904  11.479  10.811  1.00  0.00           N  
ATOM   3678  CA  ILE B 166      -3.140  10.078  10.506  1.00  0.00           C  
ATOM   3679  C   ILE B 166      -3.097   9.320  11.841  1.00  0.00           C  
ATOM   3680  O   ILE B 166      -2.025   9.202  12.425  1.00  0.00           O  
ATOM   3681  CB  ILE B 166      -2.101   9.575   9.512  1.00  0.00           C  
ATOM   3682  CG1 ILE B 166      -2.110  10.336   8.157  1.00  0.00           C  
ATOM   3683  CG2 ILE B 166      -2.305   8.079   9.272  1.00  0.00           C  
ATOM   3684  CD1 ILE B 166      -0.835  10.463   7.414  1.00  0.00           C  
ATOM   3685  H   ILE B 166      -2.028  11.644  11.264  1.00  0.00           H  
ATOM   3686  HA  ILE B 166      -4.118   9.921  10.027  1.00  0.00           H  
ATOM   3687  HB  ILE B 166      -1.116   9.764   9.963  1.00  0.00           H  
ATOM   3688 2HG1 ILE B 166      -2.835   9.837   7.498  1.00  0.00           H  
ATOM   3689 3HG1 ILE B 166      -2.492  11.350   8.345  1.00  0.00           H  
ATOM   3690 1HG2 ILE B 166      -1.554   7.717   8.554  1.00  0.00           H  
ATOM   3691 2HG2 ILE B 166      -2.195   7.536  10.223  1.00  0.00           H  
ATOM   3692 3HG2 ILE B 166      -3.312   7.906   8.866  1.00  0.00           H  
ATOM   3693 1HD1 ILE B 166      -1.007  11.024   6.483  1.00  0.00           H  
ATOM   3694 2HD1 ILE B 166      -0.101  10.999   8.033  1.00  0.00           H  
ATOM   3695 3HD1 ILE B 166      -0.449   9.462   7.172  1.00  0.00           H  
REMARK 77 Residues from C:\BioLeap\BFD\Current\projects\hiv_protease\
REMARK 77 structures\1SDT_ASH25OD2_ASH125OD1_bfd.pdb
ATOM   3696  N   ILE B 166      -2.904  11.479  10.811  1.00  0.00           N  
ATOM   3697  CA  ILE B 166      -3.140  10.078  10.506  1.00  0.00           C  
ATOM   3698  C   ILE B 166      -3.097   9.320  11.841  1.00  0.00           C  
ATOM   3699  O   ILE B 166      -2.025   9.202  12.425  1.00  0.00           O  
ATOM   3700  CB  ILE B 166      -2.101   9.575   9.512  1.00  0.00           C  
ATOM   3701  CG1 ILE B 166      -2.111  10.336   8.157  1.00  0.00           C  
ATOM   3702  CG2 ILE B 166      -2.305   8.079   9.272  1.00  0.00           C  
ATOM   3703  CD1 ILE B 166      -0.835  10.463   7.414  1.00  0.00           C  
ATOM   3704  H   ILE B 166      -2.028  11.644  11.264  1.00  0.00           H  
ATOM   3705  HA  ILE B 166      -4.118   9.921  10.028  1.00  0.00           H  
ATOM   3706  HB  ILE B 166      -1.116   9.764   9.963  1.00  0.00           H  
ATOM   3707 2HG1 ILE B 166      -2.835   9.837   7.498  1.00  0.00           H  
ATOM   3708 3HG1 ILE B 166      -2.492  11.350   8.345  1.00  0.00           H  
ATOM   3709 1HG2 ILE B 166      -1.554   7.717   8.554  1.00  0.00           H  
ATOM   3710 2HG2 ILE B 166      -2.195   7.536  10.223  1.00  0.00           H  
ATOM   3711 3HG2 ILE B 166      -3.312   7.906   8.867  1.00  0.00           H  
ATOM   3712 1HD1 ILE B 166      -1.007  11.024   6.483  1.00  0.00           H  
ATOM   3713 2HD1 ILE B 166      -0.101  10.999   8.033  1.00  0.00           H  
ATOM   3714 3HD1 ILE B 166      -0.450   9.462   7.172  1.00  0.00           H  
REMARK 77 Residues from C:\BioLeap\BFD\Current\projects\hiv_protease\
REMARK 77 1SDT_ASH25OD2_ASH125OD1_cluster_diel1\acetamide\
REMARK 77 V7951_ACM-74.snap
ATOM   3715  N   ALA B 167      -4.260   8.842  12.304  1.00  0.00           N  
ATOM   3716  CA  ALA B 167      -4.311   8.130  13.586  1.00  0.00           C  
ATOM   3717  C   ALA B 167      -3.621   8.931  14.666  1.00  0.00           C  
ATOM   3718  O   ALA B 167      -2.883   8.395  15.476  1.00  0.00           O  
ATOM   3719  CB  ALA B 167      -3.695   6.750  13.440  1.00  0.00           C  
ATOM   3720  H   ALA B 167      -5.138   8.930  11.833  1.00  0.00           H  
ATOM   3721  HA  ALA B 167      -5.361   8.005  13.887  1.00  0.00           H  
ATOM   3722  HB1 ALA B 167      -3.738   6.224  14.404  1.00  0.00           H  
ATOM   3723  HB2 ALA B 167      -4.255   6.176  12.685  1.00  0.00           H  
ATOM   3724  HB3 ALA B 167      -2.647   6.847  13.121  1.00  0.00           H  
REMARK 77 Residues from C:\BioLeap\BFD\Current\projects\hiv_protease\
REMARK 77 structures\1SDT_ASH25OD2_ASH125OD1_bfd.pdb
ATOM   3725  N   ALA B 167      -4.260   8.842  12.304  1.00  0.00           N  
ATOM   3726  CA  ALA B 167      -4.311   8.130  13.586  1.00  0.00           C  
ATOM   3727  C   ALA B 167      -3.621   8.931  14.666  1.00  0.00           C  
ATOM   3728  O   ALA B 167      -2.883   8.395  15.476  1.00  0.00           O  
ATOM   3729  CB  ALA B 167      -3.695   6.750  13.440  1.00  0.00           C  
ATOM   3730  H   ALA B 167      -5.138   8.930  11.833  1.00  0.00           H  
ATOM   3731  HA  ALA B 167      -5.361   8.005  13.887  1.00  0.00           H  
ATOM   3732  HB1 ALA B 167      -3.738   6.224  14.405  1.00  0.00           H  
ATOM   3733  HB2 ALA B 167      -4.255   6.176  12.685  1.00  0.00           H  
ATOM   3734  HB3 ALA B 167      -2.647   6.847  13.121  1.00  0.00           H  
REMARK 77 Residues from C:\BioLeap\BFD\Current\projects\hiv_protease\
REMARK 77 1SDT_ASH25OD2_ASH125OD1_cluster_diel1\acetamide\
REMARK 77 V7951_ACM-74.snap
ATOM   3735  N   GLY B 168      -3.842  10.238  14.660  1.00  0.00           N  
ATOM   3736  CA  GLY B 168      -3.284  11.097  15.708  1.00  0.00           C  
ATOM   3737  C   GLY B 168      -1.898  11.632  15.395  1.00  0.00           C  
ATOM   3738  O   GLY B 168      -1.394  12.501  16.102  1.00  0.00           O  
ATOM   3739  H   GLY B 168      -4.383  10.715  13.969  1.00  0.00           H  
ATOM   3740  HA2 GLY B 168      -3.965  11.945  15.874  1.00  0.00           H  
ATOM   3741  HA3 GLY B 168      -3.242  10.529  16.649  1.00  0.00           H  
REMARK 77 Residues from C:\BioLeap\BFD\Current\projects\hiv_protease\
REMARK 77 structures\1SDT_ASH25OD2_ASH125OD1_bfd.pdb
ATOM   3742  N   GLY B 168      -3.842  10.237  14.660  1.00  0.00           N  
ATOM   3743  CA  GLY B 168      -3.284  11.097  15.708  1.00  0.00           C  
ATOM   3744  C   GLY B 168      -1.898  11.632  15.395  1.00  0.00           C  
ATOM   3745  O   GLY B 168      -1.394  12.501  16.102  1.00  0.00           O  
ATOM   3746  H   GLY B 168      -4.383  10.715  13.969  1.00  0.00           H  
ATOM   3747  HA2 GLY B 168      -3.965  11.945  15.874  1.00  0.00           H  
ATOM   3748  HA3 GLY B 168      -3.242  10.529  16.649  1.00  0.00           H  
REMARK 77 Residues from C:\BioLeap\BFD\Current\projects\hiv_protease\
REMARK 77 1SDT_ASH25OD2_ASH125OD1_cluster_diel1\acetamide\
REMARK 77 V7951_ACM-74.snap
ATOM   3749  N   HIS B 169      -1.249  11.103  14.361  1.00  0.00           N  
ATOM   3750  CA  HIS B 169       0.114  11.551  14.040  1.00  0.00           C  
ATOM   3751  C   HIS B 169       0.098  12.646  12.994  1.00  0.00           C  
ATOM   3752  O   HIS B 169      -0.472  12.471  11.914  1.00  0.00           O  
ATOM   3753  CB  HIS B 169       0.928  10.350  13.522  1.00  0.00           C  
ATOM   3754  CG  HIS B 169       1.255   9.359  14.569  1.00  0.00           C  
ATOM   3755  ND1 HIS B 169       0.370   8.569  15.271  1.00  0.00           N  
ATOM   3756  CD2 HIS B 169       2.500   9.077  15.041  1.00  0.00           C  
ATOM   3757  CE1 HIS B 169       1.103   7.835  16.130  1.00  0.00           C  
ATOM   3758  NE2 HIS B 169       2.376   8.118  15.996  1.00  0.00           N  
ATOM   3759  H   HIS B 169      -1.619  10.399  13.756  1.00  0.00           H  
ATOM   3760  HA  HIS B 169       0.577  11.958  14.951  1.00  0.00           H  
ATOM   3761  HB2 HIS B 169       0.361   9.852  12.722  1.00  0.00           H  
ATOM   3762  HB3 HIS B 169       1.862  10.718  13.073  1.00  0.00           H  
ATOM   3763  HD1 HIS B 169      -0.624   8.545  15.164  1.00  0.00           H  
ATOM   3764  HD2 HIS B 169       3.439   9.543  14.709  1.00  0.00           H  
ATOM   3765  HE1 HIS B 169       0.693   7.104  16.841  1.00  0.00           H  
REMARK 77 Residues from C:\BioLeap\BFD\Current\projects\hiv_protease\
REMARK 77 structures\1SDT_ASH25OD2_ASH125OD1_bfd.pdb
ATOM   3766  N   HIS B 169      -1.249  11.103  14.361  1.00  0.00           N  
ATOM   3767  CA  HIS B 169       0.114  11.551  14.040  1.00  0.00           C  
ATOM   3768  C   HIS B 169       0.098  12.645  12.994  1.00  0.00           C  
ATOM   3769  O   HIS B 169      -0.472  12.471  11.914  1.00  0.00           O  
ATOM   3770  CB  HIS B 169       0.928  10.350  13.522  1.00  0.00           C  
ATOM   3771  CG  HIS B 169       1.255   9.359  14.569  1.00  0.00           C  
ATOM   3772  ND1 HIS B 169       0.370   8.569  15.272  1.00  0.00           N  
ATOM   3773  CD2 HIS B 169       2.500   9.077  15.041  1.00  0.00           C  
ATOM   3774  CE1 HIS B 169       1.103   7.835  16.130  1.00  0.00           C  
ATOM   3775  NE2 HIS B 169       2.376   8.118  15.996  1.00  0.00           N  
ATOM   3776  H   HIS B 169      -1.619  10.399  13.756  1.00  0.00           H  
ATOM   3777  HA  HIS B 169       0.577  11.958  14.951  1.00  0.00           H  
ATOM   3778  HB2 HIS B 169       0.361   9.852  12.722  1.00  0.00           H  
ATOM   3779  HB3 HIS B 169       1.862  10.718  13.074  1.00  0.00           H  
ATOM   3780  HD1 HIS B 169      -0.624   8.545  15.164  1.00  0.00           H  
ATOM   3781  HD2 HIS B 169       3.439   9.543  14.709  1.00  0.00           H  
ATOM   3782  HE1 HIS B 169       0.693   7.104  16.841  1.00  0.00           H  
REMARK 77 Residues from C:\BioLeap\BFD\Current\projects\hiv_protease\
REMARK 77 1SDT_ASH25OD2_ASH125OD1_cluster_diel1\acetamide\
REMARK 77 V7951_ACM-74.snap
ATOM   3783  N   LYS B 170       0.696  13.783  13.274  1.00  0.00           N  
ATOM   3784  CA  LYS B 170       0.677  14.942  12.377  1.00  0.00           C  
ATOM   3785  C   LYS B 170       1.658  14.796  11.243  1.00  0.00           C  
ATOM   3786  O   LYS B 170       2.822  14.395  11.393  1.00  0.00           O  
ATOM   3787  CB  LYS B 170       0.922  16.209  13.238  1.00  0.00           C  
ATOM   3788  CG  LYS B 170      -0.235  16.481  14.194  1.00  0.00           C  
ATOM   3789  CD  LYS B 170      -0.053  17.766  15.011  1.00  0.00           C  
ATOM   3790  CE  LYS B 170      -1.435  18.088  15.627  1.00  0.00           C  
ATOM   3791  NZ  LYS B 170      -1.434  17.783  17.077  1.00  0.00           N  
ATOM   3792  H   LYS B 170       1.207  13.938  14.119  1.00  0.00           H  
ATOM   3793  HA  LYS B 170      -0.302  15.027  11.884  1.00  0.00           H  
ATOM   3794  HB2 LYS B 170       1.851  16.087  13.814  1.00  0.00           H  
ATOM   3795  HB3 LYS B 170       1.065  17.078  12.580  1.00  0.00           H  
ATOM   3796  HG2 LYS B 170      -1.170  16.550  13.617  1.00  0.00           H  
ATOM   3797  HG3 LYS B 170      -0.344  15.629  14.880  1.00  0.00           H  
ATOM   3798  HD2 LYS B 170       0.704  17.626  15.797  1.00  0.00           H  
ATOM   3799  HD3 LYS B 170       0.294  18.592  14.372  1.00  0.00           H  
ATOM   3800  HE2 LYS B 170      -1.676  19.150  15.469  1.00  0.00           H  
ATOM   3801  HE3 LYS B 170      -2.216  17.502  15.121  1.00  0.00           H  
ATOM   3802  HZ1 LYS B 170      -2.332  17.995  17.463  1.00  0.00           H  
ATOM   3803  HZ2 LYS B 170      -1.234  16.813  17.214  1.00  0.00           H  
ATOM   3804  HZ3 LYS B 170      -0.736  18.334  17.534  1.00  0.00           H  
REMARK 77 Residues from C:\BioLeap\BFD\Current\projects\hiv_protease\
REMARK 77 structures\1SDT_ASH25OD2_ASH125OD1_bfd.pdb
ATOM   3805  N   LYS B 170       0.696  13.783  13.274  1.00  0.00           N  
ATOM   3806  CA  LYS B 170       0.677  14.942  12.377  1.00  0.00           C  
ATOM   3807  C   LYS B 170       1.658  14.796  11.243  1.00  0.00           C  
ATOM   3808  O   LYS B 170       2.822  14.395  11.393  1.00  0.00           O  
ATOM   3809  CB  LYS B 170       0.922  16.209  13.238  1.00  0.00           C  
ATOM   3810  CG  LYS B 170      -0.235  16.481  14.194  1.00  0.00           C  
ATOM   3811  CD  LYS B 170      -0.053  17.766  15.011  1.00  0.00           C  
ATOM   3812  CE  LYS B 170      -1.435  18.088  15.627  1.00  0.00           C  
ATOM   3813  NZ  LYS B 170      -1.434  17.783  17.077  1.00  0.00           N  
ATOM   3814  H   LYS B 170       1.207  13.938  14.119  1.00  0.00           H  
ATOM   3815  HA  LYS B 170      -0.302  15.027  11.884  1.00  0.00           H  
ATOM   3816  HB2 LYS B 170       1.851  16.087  13.814  1.00  0.00           H  
ATOM   3817  HB3 LYS B 170       1.065  17.078  12.580  1.00  0.00           H  
ATOM   3818  HG2 LYS B 170      -1.170  16.550  13.617  1.00  0.00           H  
ATOM   3819  HG3 LYS B 170      -0.344  15.629  14.880  1.00  0.00           H  
ATOM   3820  HD2 LYS B 170       0.704  17.626  15.797  1.00  0.00           H  
ATOM   3821  HD3 LYS B 170       0.294  18.592  14.372  1.00  0.00           H  
ATOM   3822  HE2 LYS B 170      -1.677  19.150  15.469  1.00  0.00           H  
ATOM   3823  HE3 LYS B 170      -2.216  17.502  15.121  1.00  0.00           H  
ATOM   3824  HZ1 LYS B 170      -2.332  17.995  17.463  1.00  0.00           H  
ATOM   3825  HZ2 LYS B 170      -1.234  16.813  17.214  1.00  0.00           H  
ATOM   3826  HZ3 LYS B 170      -0.736  18.334  17.534  1.00  0.00           H  
REMARK 77 Residues from C:\BioLeap\BFD\Current\projects\hiv_protease\
REMARK 77 1SDT_ASH25OD2_ASH125OD1_cluster_diel1\acetamide\
REMARK 77 V7951_ACM-74.snap
ATOM   3827  N   ALA B 171       1.190  15.152  10.050  1.00  0.00           N  
ATOM   3828  CA  ALA B 171       1.982  15.146   8.824  1.00  0.00           C  
ATOM   3829  C   ALA B 171       1.632  16.379   7.993  1.00  0.00           C  
ATOM   3830  O   ALA B 171       0.586  16.967   8.180  1.00  0.00           O  
ATOM   3831  CB  ALA B 171       1.753  13.871   8.026  1.00  0.00           C  
ATOM   3832  H   ALA B 171       0.248  15.454   9.909  1.00  0.00           H  
ATOM   3833  HA  ALA B 171       3.050  15.176   9.088  1.00  0.00           H  
ATOM   3834  HB1 ALA B 171       2.362  13.897   7.110  1.00  0.00           H  
ATOM   3835  HB2 ALA B 171       2.041  13.001   8.634  1.00  0.00           H  
ATOM   3836  HB3 ALA B 171       0.690  13.793   7.756  1.00  0.00           H  
REMARK 77 Residues from C:\BioLeap\BFD\Current\projects\hiv_protease\
REMARK 77 structures\1SDT_ASH25OD2_ASH125OD1_bfd.pdb
ATOM   3837  N   ALA B 171       1.190  15.152  10.050  1.00  0.00           N  
ATOM   3838  CA  ALA B 171       1.982  15.146   8.824  1.00  0.00           C  
ATOM   3839  C   ALA B 171       1.632  16.379   7.993  1.00  0.00           C  
ATOM   3840  O   ALA B 171       0.586  16.967   8.180  1.00  0.00           O  
ATOM   3841  CB  ALA B 171       1.753  13.871   8.026  1.00  0.00           C  
ATOM   3842  H   ALA B 171       0.248  15.454   9.909  1.00  0.00           H  
ATOM   3843  HA  ALA B 171       3.050  15.176   9.088  1.00  0.00           H  
ATOM   3844  HB1 ALA B 171       2.362  13.897   7.111  1.00  0.00           H  
ATOM   3845  HB2 ALA B 171       2.041  13.001   8.634  1.00  0.00           H  
ATOM   3846  HB3 ALA B 171       0.690  13.793   7.756  1.00  0.00           H  
REMARK 77 Residues from C:\BioLeap\BFD\Current\projects\hiv_protease\
REMARK 77 1SDT_ASH25OD2_ASH125OD1_cluster_diel1\acetamide\
REMARK 77 V7951_ACM-74.snap
ATOM   3847  N   ILE B 172       2.551  16.710   7.089  1.00  0.00           N  
ATOM   3848  CA  ILE B 172       2.308  17.797   6.134  1.00  0.00           C  
ATOM   3849  C   ILE B 172       2.885  17.342   4.829  1.00  0.00           C  
ATOM   3850  O   ILE B 172       4.092  17.151   4.716  1.00  0.00           O  
ATOM   3851  CB  ILE B 172       2.891  19.159   6.549  1.00  0.00           C  
ATOM   3852  CG1 ILE B 172       2.531  19.553   7.982  1.00  0.00           C  
ATOM   3853  CG2 ILE B 172       2.443  20.225   5.555  1.00  0.00           C  
ATOM   3854  CD1 ILE B 172       3.187  20.833   8.438  1.00  0.00           C  
ATOM   3855  H   ILE B 172       3.439  16.260   6.996  1.00  0.00           H  
ATOM   3856  HA  ILE B 172       1.225  17.982   6.077  1.00  0.00           H  
ATOM   3857  HB  ILE B 172       3.987  19.071   6.529  1.00  0.00           H  
ATOM   3858 2HG1 ILE B 172       1.439  19.662   8.059  1.00  0.00           H  
ATOM   3859 3HG1 ILE B 172       2.821  18.738   8.662  1.00  0.00           H  
ATOM   3860 1HG2 ILE B 172       2.859  21.200   5.851  1.00  0.00           H  
ATOM   3861 2HG2 ILE B 172       2.801  19.964   4.548  1.00  0.00           H  
ATOM   3862 3HG2 ILE B 172       1.345  20.284   5.550  1.00  0.00           H  
ATOM   3863 1HD1 ILE B 172       2.884  21.053   9.472  1.00  0.00           H  
ATOM   3864 2HD1 ILE B 172       4.281  20.722   8.393  1.00  0.00           H  
ATOM   3865 3HD1 ILE B 172       2.876  21.659   7.782  1.00  0.00           H  
REMARK 77 Residues from C:\BioLeap\BFD\Current\projects\hiv_protease\
REMARK 77 structures\1SDT_ASH25OD2_ASH125OD1_bfd.pdb
ATOM   3866  N   ILE B 172       2.551  16.710   7.089  1.00  0.00           N  
ATOM   3867  CA  ILE B 172       2.308  17.797   6.134  1.00  0.00           C  
ATOM   3868  C   ILE B 172       2.885  17.342   4.829  1.00  0.00           C  
ATOM   3869  O   ILE B 172       4.092  17.151   4.716  1.00  0.00           O  
ATOM   3870  CB  ILE B 172       2.891  19.159   6.549  1.00  0.00           C  
ATOM   3871  CG1 ILE B 172       2.531  19.553   7.982  1.00  0.00           C  
ATOM   3872  CG2 ILE B 172       2.443  20.225   5.556  1.00  0.00           C  
ATOM   3873  CD1 ILE B 172       3.187  20.833   8.438  1.00  0.00           C  
ATOM   3874  H   ILE B 172       3.439  16.260   6.996  1.00  0.00           H  
ATOM   3875  HA  ILE B 172       1.225  17.982   6.077  1.00  0.00           H  
ATOM   3876  HB  ILE B 172       3.987  19.071   6.529  1.00  0.00           H  
ATOM   3877 2HG1 ILE B 172       1.438  19.662   8.059  1.00  0.00           H  
ATOM   3878 3HG1 ILE B 172       2.821  18.738   8.662  1.00  0.00           H  
ATOM   3879 1HG2 ILE B 172       2.859  21.200   5.851  1.00  0.00           H  
ATOM   3880 2HG2 ILE B 172       2.801  19.964   4.548  1.00  0.00           H  
ATOM   3881 3HG2 ILE B 172       1.344  20.284   5.550  1.00  0.00           H  
ATOM   3882 1HD1 ILE B 172       2.884  21.053   9.472  1.00  0.00           H  
ATOM   3883 2HD1 ILE B 172       4.281  20.722   8.393  1.00  0.00           H  
ATOM   3884 3HD1 ILE B 172       2.876  21.659   7.782  1.00  0.00           H  
REMARK 77 Residues from C:\BioLeap\BFD\Current\projects\hiv_protease\
REMARK 77 1SDT_ASH25OD2_ASH125OD1_cluster_diel1\acetamide\
REMARK 77 V7951_ACM-74.snap
ATOM   3885  N   GLY B 173       2.083  17.113   3.809  1.00  0.00           N  
ATOM   3886  CA  GLY B 173       2.611  16.552   2.574  1.00  0.00           C  
ATOM   3887  C   GLY B 173       1.595  16.539   1.437  1.00  0.00           C  
ATOM   3888  O   GLY B 173       0.583  17.202   1.484  1.00  0.00           O  
ATOM   3889  H   GLY B 173       1.100  17.296   3.805  1.00  0.00           H  
ATOM   3890  HA2 GLY B 173       3.492  17.133   2.263  1.00  0.00           H  
ATOM   3891  HA3 GLY B 173       2.953  15.524   2.763  1.00  0.00           H  
REMARK 77 Residues from C:\BioLeap\BFD\Current\projects\hiv_protease\
REMARK 77 structures\1SDT_ASH25OD2_ASH125OD1_bfd.pdb
ATOM   3892  N   GLY B 173       2.082  17.113   3.809  1.00  0.00           N  
ATOM   3893  CA  GLY B 173       2.611  16.552   2.574  1.00  0.00           C  
ATOM   3894  C   GLY B 173       1.595  16.539   1.437  1.00  0.00           C  
ATOM   3895  O   GLY B 173       0.583  17.202   1.484  1.00  0.00           O  
ATOM   3896  H   GLY B 173       1.100  17.296   3.805  1.00  0.00           H  
ATOM   3897  HA2 GLY B 173       3.492  17.133   2.263  1.00  0.00           H  
ATOM   3898  HA3 GLY B 173       2.953  15.524   2.763  1.00  0.00           H  
REMARK 77 Residues from C:\BioLeap\BFD\Current\projects\hiv_protease\
REMARK 77 1SDT_ASH25OD2_ASH125OD1_cluster_diel1\acetamide\
REMARK 77 V7951_ACM-74.snap
ATOM   3899  N   THR B 174       1.936  15.794   0.381  1.00  0.00           N  
ATOM   3900  CA  THR B 174       1.134  15.813  -0.817  1.00  0.00           C  
ATOM   3901  C   THR B 174      -0.089  14.899  -0.699  1.00  0.00           C  
ATOM   3902  O   THR B 174       0.002  13.726  -0.292  1.00  0.00           O  
ATOM   3903  CB  THR B 174       2.008  15.368  -2.004  1.00  0.00           C  
ATOM   3904  OG1 THR B 174       3.048  16.330  -2.138  1.00  0.00           O  
ATOM   3905  CG2 THR B 174       1.229  15.281  -3.291  1.00  0.00           C  
ATOM   3906  H   THR B 174       2.736  15.196   0.345  1.00  0.00           H  
ATOM   3907  HA  THR B 174       0.763  16.836  -0.973  1.00  0.00           H  
ATOM   3908  HB  THR B 174       2.401  14.360  -1.806  1.00  0.00           H  
ATOM   3909  HG1 THR B 174       2.789  17.008  -2.825  1.00  0.00           H  
ATOM   3910 1HG2 THR B 174       1.898  14.960  -4.104  1.00  0.00           H  
ATOM   3911 2HG2 THR B 174       0.413  14.552  -3.179  1.00  0.00           H  
ATOM   3912 3HG2 THR B 174       0.807  16.268  -3.532  1.00  0.00           H  
REMARK 77 Residues from C:\BioLeap\BFD\Current\projects\hiv_protease\
REMARK 77 structures\1SDT_ASH25OD2_ASH125OD1_bfd.pdb
ATOM   3913  N   THR B 174       1.935  15.794   0.381  1.00  0.00           N  
ATOM   3914  CA  THR B 174       1.134  15.813  -0.817  1.00  0.00           C  
ATOM   3915  C   THR B 174      -0.089  14.899  -0.699  1.00  0.00           C  
ATOM   3916  O   THR B 174       0.002  13.726  -0.292  1.00  0.00           O  
ATOM   3917  CB  THR B 174       2.008  15.368  -2.003  1.00  0.00           C  
ATOM   3918  OG1 THR B 174       3.047  16.330  -2.137  1.00  0.00           O  
ATOM   3919  CG2 THR B 174       1.229  15.281  -3.291  1.00  0.00           C  
ATOM   3920  H   THR B 174       2.736  15.196   0.345  1.00  0.00           H  
ATOM   3921  HA  THR B 174       0.763  16.836  -0.973  1.00  0.00           H  
ATOM   3922  HB  THR B 174       2.401  14.360  -1.806  1.00  0.00           H  
ATOM   3923  HG1 THR B 174       2.789  17.008  -2.825  1.00  0.00           H  
ATOM   3924 1HG2 THR B 174       1.898  14.960  -4.104  1.00  0.00           H  
ATOM   3925 2HG2 THR B 174       0.413  14.552  -3.179  1.00  0.00           H  
ATOM   3926 3HG2 THR B 174       0.807  16.268  -3.532  1.00  0.00           H  
REMARK 77 Residues from C:\BioLeap\BFD\Current\projects\hiv_protease\
REMARK 77 1SDT_ASH25OD2_ASH125OD1_cluster_diel1\acetamide\
REMARK 77 V7951_ACM-74.snap
ATOM   3927  N   VAL B 175      -1.222  15.478  -1.048  1.00  0.00           N  
ATOM   3928  CA  VAL B 175      -2.510  14.792  -1.022  1.00  0.00           C  
ATOM   3929  C   VAL B 175      -3.124  14.893  -2.405  1.00  0.00           C  
ATOM   3930  O   VAL B 175      -3.258  15.996  -2.959  1.00  0.00           O  
ATOM   3931  CB  VAL B 175      -3.423  15.363   0.063  1.00  0.00           C  
ATOM   3932  CG1 VAL B 175      -4.795  14.672  -0.034  1.00  0.00           C  
ATOM   3933  CG2 VAL B 175      -2.817  15.142   1.444  1.00  0.00           C  
ATOM   3934  H   VAL B 175      -1.279  16.428  -1.355  1.00  0.00           H  
ATOM   3935  HA  VAL B 175      -2.372  13.731  -0.766  1.00  0.00           H  
ATOM   3936  HB  VAL B 175      -3.538  16.447  -0.087  1.00  0.00           H  
ATOM   3937 1HG1 VAL B 175      -5.464  15.073   0.742  1.00  0.00           H  
ATOM   3938 2HG1 VAL B 175      -5.231  14.859  -1.026  1.00  0.00           H  
ATOM   3939 3HG1 VAL B 175      -4.672  13.589   0.113  1.00  0.00           H  
ATOM   3940 1HG2 VAL B 175      -3.487  15.560   2.210  1.00  0.00           H  
ATOM   3941 2HG2 VAL B 175      -2.686  14.065   1.619  1.00  0.00           H  
ATOM   3942 3HG2 VAL B 175      -1.839  15.644   1.500  1.00  0.00           H  
REMARK 77 Residues from C:\BioLeap\BFD\Current\projects\hiv_protease\
REMARK 77 structures\1SDT_ASH25OD2_ASH125OD1_bfd.pdb
ATOM   3943  N   VAL B 175      -1.222  15.478  -1.048  1.00  0.00           N  
ATOM   3944  CA  VAL B 175      -2.510  14.792  -1.022  1.00  0.00           C  
ATOM   3945  C   VAL B 175      -3.124  14.893  -2.405  1.00  0.00           C  
ATOM   3946  O   VAL B 175      -3.258  15.996  -2.959  1.00  0.00           O  
ATOM   3947  CB  VAL B 175      -3.423  15.363   0.063  1.00  0.00           C  
ATOM   3948  CG1 VAL B 175      -4.795  14.672  -0.034  1.00  0.00           C  
ATOM   3949  CG2 VAL B 175      -2.817  15.142   1.444  1.00  0.00           C  
ATOM   3950  H   VAL B 175      -1.279  16.428  -1.355  1.00  0.00           H  
ATOM   3951  HA  VAL B 175      -2.372  13.731  -0.766  1.00  0.00           H  
ATOM   3952  HB  VAL B 175      -3.538  16.447  -0.086  1.00  0.00           H  
ATOM   3953 1HG1 VAL B 175      -5.464  15.073   0.742  1.00  0.00           H  
ATOM   3954 2HG1 VAL B 175      -5.232  14.859  -1.026  1.00  0.00           H  
ATOM   3955 3HG1 VAL B 175      -4.672  13.588   0.113  1.00  0.00           H  
ATOM   3956 1HG2 VAL B 175      -3.487  15.560   2.210  1.00  0.00           H  
ATOM   3957 2HG2 VAL B 175      -2.686  14.065   1.619  1.00  0.00           H  
ATOM   3958 3HG2 VAL B 175      -1.839  15.644   1.500  1.00  0.00           H  
REMARK 77 Residues from C:\BioLeap\BFD\Current\projects\hiv_protease\
REMARK 77 1SDT_ASH25OD2_ASH125OD1_cluster_diel1\acetamide\
REMARK 77 V7951_ACM-74.snap
ATOM   3959  N   LEU B 176      -3.458  13.749  -2.995  1.00  0.00           N  
ATOM   3960  CA  LEU B 176      -4.180  13.692  -4.233  1.00  0.00           C  
ATOM   3961  C   LEU B 176      -5.669  13.581  -3.968  1.00  0.00           C  
ATOM   3962  O   LEU B 176      -6.066  12.923  -2.994  1.00  0.00           O  
ATOM   3963  CB  LEU B 176      -3.727  12.493  -5.060  1.00  0.00           C  
ATOM   3964  CG  LEU B 176      -2.210  12.312  -5.203  1.00  0.00           C  
ATOM   3965  CD1 LEU B 176      -1.881  11.077  -6.007  1.00  0.00           C  
ATOM   3966  CD2 LEU B 176      -1.610  13.552  -5.817  1.00  0.00           C  
ATOM   3967  H   LEU B 176      -3.231  12.851  -2.619  1.00  0.00           H  
ATOM   3968  HA  LEU B 176      -3.975  14.617  -4.793  1.00  0.00           H  
ATOM   3969  HB2 LEU B 176      -4.145  11.582  -4.608  1.00  0.00           H  
ATOM   3970  HB3 LEU B 176      -4.163  12.581  -6.067  1.00  0.00           H  
ATOM   3971  HG  LEU B 176      -1.771  12.168  -4.205  1.00  0.00           H  
ATOM   3972 1HD1 LEU B 176      -0.789  10.975  -6.091  1.00  0.00           H  
ATOM   3973 2HD1 LEU B 176      -2.293  10.190  -5.503  1.00  0.00           H  
ATOM   3974 3HD1 LEU B 176      -2.319  11.165  -7.011  1.00  0.00           H  
ATOM   3975 1HD2 LEU B 176      -0.522  13.422  -5.919  1.00  0.00           H  
ATOM   3976 2HD2 LEU B 176      -2.052  13.722  -6.810  1.00  0.00           H  
ATOM   3977 3HD2 LEU B 176      -1.816  14.418  -5.171  1.00  0.00           H  
REMARK 77 Residues from C:\BioLeap\BFD\Current\projects\hiv_protease\
REMARK 77 structures\1SDT_ASH25OD2_ASH125OD1_bfd.pdb
ATOM   3978  N   LEU B 176      -3.458  13.749  -2.995  1.00  0.00           N  
ATOM   3979  CA  LEU B 176      -4.180  13.692  -4.233  1.00  0.00           C  
ATOM   3980  C   LEU B 176      -5.669  13.581  -3.968  1.00  0.00           C  
ATOM   3981  O   LEU B 176      -6.066  12.923  -2.994  1.00  0.00           O  
ATOM   3982  CB  LEU B 176      -3.727  12.493  -5.060  1.00  0.00           C  
ATOM   3983  CG  LEU B 176      -2.210  12.312  -5.203  1.00  0.00           C  
ATOM   3984  CD1 LEU B 176      -1.881  11.077  -6.007  1.00  0.00           C  
ATOM   3985  CD2 LEU B 176      -1.610  13.552  -5.817  1.00  0.00           C  
ATOM   3986  H   LEU B 176      -3.231  12.851  -2.619  1.00  0.00           H  
ATOM   3987  HA  LEU B 176      -3.975  14.617  -4.793  1.00  0.00           H  
ATOM   3988  HB2 LEU B 176      -4.145  11.582  -4.608  1.00  0.00           H  
ATOM   3989  HB3 LEU B 176      -4.163  12.581  -6.067  1.00  0.00           H  
ATOM   3990  HG  LEU B 176      -1.772  12.168  -4.205  1.00  0.00           H  
ATOM   3991 1HD1 LEU B 176      -0.789  10.975  -6.091  1.00  0.00           H  
ATOM   3992 2HD1 LEU B 176      -2.293  10.190  -5.503  1.00  0.00           H  
ATOM   3993 3HD1 LEU B 176      -2.319  11.165  -7.011  1.00  0.00           H  
ATOM   3994 1HD2 LEU B 176      -0.522  13.422  -5.919  1.00  0.00           H  
ATOM   3995 2HD2 LEU B 176      -2.052  13.722  -6.810  1.00  0.00           H  
ATOM   3996 3HD2 LEU B 176      -1.816  14.418  -5.171  1.00  0.00           H  
REMARK 77 Residues from C:\BioLeap\BFD\Current\projects\hiv_protease\
REMARK 77 1SDT_ASH25OD2_ASH125OD1_cluster_diel1\acetamide\
REMARK 77 V7951_ACM-74.snap
ATOM   3997  N   VAL B 177      -6.473  14.208  -4.800  1.00  0.00           N  
ATOM   3998  CA  VAL B 177      -7.923  14.199  -4.653  1.00  0.00           C  
ATOM   3999  C   VAL B 177      -8.539  13.741  -5.963  1.00  0.00           C  
ATOM   4000  O   VAL B 177      -8.243  14.289  -7.026  1.00  0.00           O  
ATOM   4001  CB  VAL B 177      -8.480  15.584  -4.275  1.00  0.00           C  
ATOM   4002  CG1 VAL B 177      -9.994  15.569  -4.152  1.00  0.00           C  
ATOM   4003  CG2 VAL B 177      -7.819  16.083  -2.989  1.00  0.00           C  
ATOM   4004  H   VAL B 177      -6.149  14.733  -5.588  1.00  0.00           H  
ATOM   4005  HA  VAL B 177      -8.183  13.510  -3.835  1.00  0.00           H  
ATOM   4006  HB  VAL B 177      -8.237  16.285  -5.086  1.00  0.00           H  
ATOM   4007 1HG1 VAL B 177     -10.350  16.573  -3.882  1.00  0.00           H  
ATOM   4008 2HG1 VAL B 177     -10.437  15.270  -5.113  1.00  0.00           H  
ATOM   4009 3HG1 VAL B 177     -10.292  14.853  -3.373  1.00  0.00           H  
ATOM   4010 1HG2 VAL B 177      -8.223  17.073  -2.728  1.00  0.00           H  
ATOM   4011 2HG2 VAL B 177      -8.026  15.375  -2.171  1.00  0.00           H  
ATOM   4012 3HG2 VAL B 177      -6.732  16.160  -3.141  1.00  0.00           H  
REMARK 77 Residues from C:\BioLeap\BFD\Current\projects\hiv_protease\
REMARK 77 structures\1SDT_ASH25OD2_ASH125OD1_bfd.pdb
ATOM   4013  N   VAL B 177      -6.473  14.208  -4.800  1.00  0.00           N  
ATOM   4014  CA  VAL B 177      -7.923  14.199  -4.653  1.00  0.00           C  
ATOM   4015  C   VAL B 177      -8.539  13.740  -5.963  1.00  0.00           C  
ATOM   4016  O   VAL B 177      -8.243  14.289  -7.026  1.00  0.00           O  
ATOM   4017  CB  VAL B 177      -8.480  15.584  -4.274  1.00  0.00           C  
ATOM   4018  CG1 VAL B 177      -9.994  15.569  -4.152  1.00  0.00           C  
ATOM   4019  CG2 VAL B 177      -7.819  16.083  -2.988  1.00  0.00           C  
ATOM   4020  H   VAL B 177      -6.149  14.733  -5.588  1.00  0.00           H  
ATOM   4021  HA  VAL B 177      -8.183  13.510  -3.835  1.00  0.00           H  
ATOM   4022  HB  VAL B 177      -8.237  16.285  -5.086  1.00  0.00           H  
ATOM   4023 1HG1 VAL B 177     -10.351  16.573  -3.881  1.00  0.00           H  
ATOM   4024 2HG1 VAL B 177     -10.437  15.270  -5.113  1.00  0.00           H  
ATOM   4025 3HG1 VAL B 177     -10.292  14.853  -3.373  1.00  0.00           H  
ATOM   4026 1HG2 VAL B 177      -8.223  17.072  -2.728  1.00  0.00           H  
ATOM   4027 2HG2 VAL B 177      -8.026  15.375  -2.171  1.00  0.00           H  
ATOM   4028 3HG2 VAL B 177      -6.732  16.160  -3.141  1.00  0.00           H  
REMARK 77 Residues from C:\BioLeap\BFD\Current\projects\hiv_protease\
REMARK 77 1SDT_ASH25OD2_ASH125OD1_cluster_diel1\acetamide\
REMARK 77 V7951_ACM-74.snap
ATOM   4029  N   GLY B 178      -9.411  12.717  -5.878  1.00  0.00           N  
ATOM   4030  CA  GLY B 178     -10.057  12.287  -7.095  1.00  0.00           C  
ATOM   4031  C   GLY B 178     -10.913  11.084  -6.833  1.00  0.00           C  
ATOM   4032  O   GLY B 178     -11.168  10.760  -5.661  1.00  0.00           O  
ATOM   4033  H   GLY B 178      -9.657  12.221  -5.046  1.00  0.00           H  
ATOM   4034  HA2 GLY B 178     -10.674  13.104  -7.499  1.00  0.00           H  
ATOM   4035  HA3 GLY B 178      -9.299  12.049  -7.856  1.00  0.00           H  
REMARK 77 Residues from C:\BioLeap\BFD\Current\projects\hiv_protease\
REMARK 77 structures\1SDT_ASH25OD2_ASH125OD1_bfd.pdb
ATOM   4036  N   GLY B 178      -9.411  12.717  -5.878  1.00  0.00           N  
ATOM   4037  CA  GLY B 178     -10.057  12.287  -7.094  1.00  0.00           C  
ATOM   4038  C   GLY B 178     -10.913  11.084  -6.833  1.00  0.00           C  
ATOM   4039  O   GLY B 178     -11.168  10.760  -5.660  1.00  0.00           O  
ATOM   4040  H   GLY B 178      -9.657  12.221  -5.046  1.00  0.00           H  
ATOM   4041  HA2 GLY B 178     -10.674  13.103  -7.499  1.00  0.00           H  
ATOM   4042  HA3 GLY B 178      -9.299  12.049  -7.856  1.00  0.00           H  
REMARK 77 Residues from C:\BioLeap\BFD\Current\projects\hiv_protease\
REMARK 77 1SDT_ASH25OD2_ASH125OD1_cluster_diel1\acetamide\
REMARK 77 V7951_ACM-74.snap
ATOM   4043  N   PRO B 179     -11.358  10.467  -7.929  1.00  0.00           N  
ATOM   4044  CA  PRO B 179     -12.350   9.402  -7.787  1.00  0.00           C  
ATOM   4045  C   PRO B 179     -11.797   8.054  -7.388  1.00  0.00           C  
ATOM   4046  O   PRO B 179     -11.907   7.000  -8.014  1.00  0.00           O  
ATOM   4047  CB  PRO B 179     -12.960   9.367  -9.196  1.00  0.00           C  
ATOM   4048  CG  PRO B 179     -11.813   9.735 -10.103  1.00  0.00           C  
ATOM   4049  CD  PRO B 179     -11.049  10.771  -9.348  1.00  0.00           C  
ATOM   4050  HA  PRO B 179     -13.057   9.606  -6.969  1.00  0.00           H  
ATOM   4051  HB2 PRO B 179     -13.360   8.371  -9.437  1.00  0.00           H  
ATOM   4052  HB3 PRO B 179     -13.792  10.080  -9.292  1.00  0.00           H  
ATOM   4053  HG2 PRO B 179     -11.184   8.860 -10.328  1.00  0.00           H  
ATOM   4054  HG3 PRO B 179     -12.174  10.127 -11.066  1.00  0.00           H  
ATOM   4055  HD2 PRO B 179      -9.970  10.706  -9.550  1.00  0.00           H  
ATOM   4056  HD3 PRO B 179     -11.366  11.788  -9.622  1.00  0.00           H  
REMARK 77 Residues from C:\BioLeap\BFD\Current\projects\hiv_protease\
REMARK 77 structures\1SDT_ASH25OD2_ASH125OD1_bfd.pdb
ATOM   4057  N   PRO B 179     -11.358  10.467  -7.929  1.00  0.00           N  
ATOM   4058  CA  PRO B 179     -12.350   9.402  -7.787  1.00  0.00           C  
ATOM   4059  C   PRO B 179     -11.797   8.054  -7.388  1.00  0.00           C  
ATOM   4060  O   PRO B 179     -11.907   7.000  -8.014  1.00  0.00           O  
ATOM   4061  CB  PRO B 179     -12.960   9.367  -9.196  1.00  0.00           C  
ATOM   4062  CG  PRO B 179     -11.813   9.735 -10.103  1.00  0.00           C  
ATOM   4063  CD  PRO B 179     -11.049  10.771  -9.348  1.00  0.00           C  
ATOM   4064  HA  PRO B 179     -13.057   9.606  -6.969  1.00  0.00           H  
ATOM   4065  HB2 PRO B 179     -13.360   8.371  -9.437  1.00  0.00           H  
ATOM   4066  HB3 PRO B 179     -13.792  10.080  -9.292  1.00  0.00           H  
ATOM   4067  HG2 PRO B 179     -11.184   8.860 -10.327  1.00  0.00           H  
ATOM   4068  HG3 PRO B 179     -12.174  10.127 -11.066  1.00  0.00           H  
ATOM   4069  HD2 PRO B 179      -9.970  10.706  -9.550  1.00  0.00           H  
ATOM   4070  HD3 PRO B 179     -11.367  11.788  -9.622  1.00  0.00           H  
REMARK 77 Residues from C:\BioLeap\BFD\Current\projects\hiv_protease\
REMARK 77 1SDT_ASH25OD2_ASH125OD1_cluster_diel1\acetamide\
REMARK 77 V7951_ACM-74.snap
ATOM   4071  N   THR B 180     -11.120   8.091  -6.239  1.00  0.00           N  
ATOM   4072  CA  THR B 180     -10.605   6.848  -5.658  1.00  0.00           C  
ATOM   4073  C   THR B 180     -11.722   6.070  -5.003  1.00  0.00           C  
ATOM   4074  O   THR B 180     -12.609   6.683  -4.399  1.00  0.00           O  
ATOM   4075  CB  THR B 180      -9.487   7.160  -4.636  1.00  0.00           C  
ATOM   4076  OG1 THR B 180      -9.081   5.881  -4.078  1.00  0.00           O  
ATOM   4077  CG2 THR B 180      -9.925   8.073  -3.511  1.00  0.00           C  
ATOM   4078  H   THR B 180     -10.925   8.921  -5.716  1.00  0.00           H  
ATOM   4079  HA  THR B 180     -10.180   6.230  -6.463  1.00  0.00           H  
ATOM   4080  HB  THR B 180      -8.674   7.691  -5.154  1.00  0.00           H  
ATOM   4081  HG1 THR B 180      -9.269   5.870  -3.096  1.00  0.00           H  
ATOM   4082 1HG2 THR B 180      -9.079   8.248  -2.829  1.00  0.00           H  
ATOM   4083 2HG2 THR B 180     -10.263   9.033  -3.928  1.00  0.00           H  
ATOM   4084 3HG2 THR B 180     -10.751   7.603  -2.958  1.00  0.00           H  
REMARK 77 Residues from C:\BioLeap\BFD\Current\projects\hiv_protease\
REMARK 77 structures\1SDT_ASH25OD2_ASH125OD1_bfd.pdb
ATOM   4085  N   THR B 180     -11.120   8.091  -6.239  1.00  0.00           N  
ATOM   4086  CA  THR B 180     -10.605   6.848  -5.658  1.00  0.00           C  
ATOM   4087  C   THR B 180     -11.722   6.070  -5.003  1.00  0.00           C  
ATOM   4088  O   THR B 180     -12.609   6.683  -4.399  1.00  0.00           O  
ATOM   4089  CB  THR B 180      -9.487   7.160  -4.636  1.00  0.00           C  
ATOM   4090  OG1 THR B 180      -9.081   5.880  -4.078  1.00  0.00           O  
ATOM   4091  CG2 THR B 180      -9.925   8.073  -3.511  1.00  0.00           C  
ATOM   4092  H   THR B 180     -10.925   8.921  -5.716  1.00  0.00           H  
ATOM   4093  HA  THR B 180     -10.180   6.230  -6.463  1.00  0.00           H  
ATOM   4094  HB  THR B 180      -8.674   7.691  -5.154  1.00  0.00           H  
ATOM   4095  HG1 THR B 180      -9.269   5.870  -3.096  1.00  0.00           H  
ATOM   4096 1HG2 THR B 180      -9.080   8.248  -2.829  1.00  0.00           H  
ATOM   4097 2HG2 THR B 180     -10.263   9.033  -3.928  1.00  0.00           H  
ATOM   4098 3HG2 THR B 180     -10.751   7.603  -2.957  1.00  0.00           H  
REMARK 77 Residues from C:\BioLeap\BFD\Current\projects\hiv_protease\
REMARK 77 1SDT_ASH25OD2_ASH125OD1_cluster_diel1\acetamide\
REMARK 77 V7951_ACM-74.snap
ATOM   4099  N   PRO B 181     -11.769   4.721  -5.071  1.00  0.00           N  
ATOM   4100  CA  PRO B 181     -12.876   3.983  -4.409  1.00  0.00           C  
ATOM   4101  C   PRO B 181     -12.846   4.079  -2.901  1.00  0.00           C  
ATOM   4102  O   PRO B 181     -13.933   3.898  -2.324  1.00  0.00           O  
ATOM   4103  CB  PRO B 181     -12.673   2.551  -4.865  1.00  0.00           C  
ATOM   4104  CG  PRO B 181     -11.885   2.671  -6.149  1.00  0.00           C  
ATOM   4105  CD  PRO B 181     -10.930   3.855  -5.875  1.00  0.00           C  
ATOM   4106  HA  PRO B 181     -13.856   4.402  -4.683  1.00  0.00           H  
ATOM   4107  HB2 PRO B 181     -12.125   1.965  -4.112  1.00  0.00           H  
ATOM   4108  HB3 PRO B 181     -13.634   2.043  -5.031  1.00  0.00           H  
ATOM   4109  HG2 PRO B 181     -11.331   1.747  -6.373  1.00  0.00           H  
ATOM   4110  HG3 PRO B 181     -12.540   2.869  -7.010  1.00  0.00           H  
ATOM   4111  HD2 PRO B 181     -10.024   3.540  -5.337  1.00  0.00           H  
ATOM   4112  HD3 PRO B 181     -10.600   4.344  -6.804  1.00  0.00           H  
REMARK 77 Residues from C:\BioLeap\BFD\Current\projects\hiv_protease\
REMARK 77 structures\1SDT_ASH25OD2_ASH125OD1_bfd.pdb
ATOM   4113  N   PRO B 181     -11.769   4.721  -5.071  1.00  0.00           N  
ATOM   4114  CA  PRO B 181     -12.876   3.983  -4.409  1.00  0.00           C  
ATOM   4115  C   PRO B 181     -12.846   4.079  -2.901  1.00  0.00           C  
ATOM   4116  O   PRO B 181     -13.933   3.898  -2.324  1.00  0.00           O  
ATOM   4117  CB  PRO B 181     -12.673   2.551  -4.865  1.00  0.00           C  
ATOM   4118  CG  PRO B 181     -11.885   2.671  -6.149  1.00  0.00           C  
ATOM   4119  CD  PRO B 181     -10.930   3.855  -5.875  1.00  0.00           C  
ATOM   4120  HA  PRO B 181     -13.856   4.402  -4.683  1.00  0.00           H  
ATOM   4121  HB2 PRO B 181     -12.125   1.964  -4.112  1.00  0.00           H  
ATOM   4122  HB3 PRO B 181     -13.634   2.043  -5.031  1.00  0.00           H  
ATOM   4123  HG2 PRO B 181     -11.331   1.747  -6.373  1.00  0.00           H  
ATOM   4124  HG3 PRO B 181     -12.540   2.869  -7.009  1.00  0.00           H  
ATOM   4125  HD2 PRO B 181     -10.024   3.540  -5.337  1.00  0.00           H  
ATOM   4126  HD3 PRO B 181     -10.600   4.344  -6.804  1.00  0.00           H  
REMARK 77 Residues from C:\BioLeap\BFD\Current\projects\hiv_protease\
REMARK 77 1SDT_ASH25OD2_ASH125OD1_cluster_diel1\acetamide\
REMARK 77 V7951_ACM-74.snap
ATOM   4127  N   VAL B 182     -11.696   4.313  -2.302  1.00  0.00           N  
ATOM   4128  CA  VAL B 182     -11.546   4.457  -0.855  1.00  0.00           C  
ATOM   4129  C   VAL B 182     -10.430   5.439  -0.531  1.00  0.00           C  
ATOM   4130  O   VAL B 182      -9.532   5.659  -1.339  1.00  0.00           O  
ATOM   4131  CB  VAL B 182     -11.287   3.075  -0.226  1.00  0.00           C  
ATOM   4132  CG1 VAL B 182      -9.951   2.536  -0.690  1.00  0.00           C  
ATOM   4133  CG2 VAL B 182     -11.344   3.129   1.290  1.00  0.00           C  
ATOM   4134  H   VAL B 182     -10.835   4.409  -2.802  1.00  0.00           H  
ATOM   4135  HA  VAL B 182     -12.474   4.863  -0.426  1.00  0.00           H  
ATOM   4136  HB  VAL B 182     -12.085   2.396  -0.561  1.00  0.00           H  
ATOM   4137 1HG1 VAL B 182      -9.775   1.549  -0.236  1.00  0.00           H  
ATOM   4138 2HG1 VAL B 182      -9.954   2.439  -1.785  1.00  0.00           H  
ATOM   4139 3HG1 VAL B 182      -9.151   3.227  -0.386  1.00  0.00           H  
ATOM   4140 1HG2 VAL B 182     -11.154   2.125   1.700  1.00  0.00           H  
ATOM   4141 2HG2 VAL B 182     -10.580   3.827   1.661  1.00  0.00           H  
ATOM   4142 3HG2 VAL B 182     -12.339   3.472   1.608  1.00  0.00           H  
REMARK 77 Residues from C:\BioLeap\BFD\Current\projects\hiv_protease\
REMARK 77 structures\1SDT_ASH25OD2_ASH125OD1_bfd.pdb
ATOM   4143  N   VAL B 182     -11.696   4.313  -2.302  1.00  0.00           N  
ATOM   4144  CA  VAL B 182     -11.546   4.457  -0.855  1.00  0.00           C  
ATOM   4145  C   VAL B 182     -10.430   5.439  -0.531  1.00  0.00           C  
ATOM   4146  O   VAL B 182      -9.532   5.659  -1.339  1.00  0.00           O  
ATOM   4147  CB  VAL B 182     -11.287   3.075  -0.226  1.00  0.00           C  
ATOM   4148  CG1 VAL B 182      -9.951   2.536  -0.690  1.00  0.00           C  
ATOM   4149  CG2 VAL B 182     -11.344   3.129   1.290  1.00  0.00           C  
ATOM   4150  H   VAL B 182     -10.835   4.409  -2.802  1.00  0.00           H  
ATOM   4151  HA  VAL B 182     -12.474   4.863  -0.426  1.00  0.00           H  
ATOM   4152  HB  VAL B 182     -12.085   2.396  -0.561  1.00  0.00           H  
ATOM   4153 1HG1 VAL B 182      -9.775   1.549  -0.236  1.00  0.00           H  
ATOM   4154 2HG1 VAL B 182      -9.954   2.439  -1.785  1.00  0.00           H  
ATOM   4155 3HG1 VAL B 182      -9.151   3.227  -0.386  1.00  0.00           H  
ATOM   4156 1HG2 VAL B 182     -11.155   2.125   1.700  1.00  0.00           H  
ATOM   4157 2HG2 VAL B 182     -10.580   3.827   1.661  1.00  0.00           H  
ATOM   4158 3HG2 VAL B 182     -12.339   3.472   1.608  1.00  0.00           H  
REMARK 77 Residues from C:\BioLeap\BFD\Current\projects\hiv_protease\
REMARK 77 1SDT_ASH25OD2_ASH125OD1_cluster_diel1\acetamide\
REMARK 77 V7951_ACM-74.snap
ATOM   4159  N   ASN B 183     -10.467   6.110   0.625  1.00  0.00           N  
ATOM   4160  CA  ASN B 183      -9.366   7.000   0.980  1.00  0.00           C  
ATOM   4161  C   ASN B 183      -8.124   6.187   1.306  1.00  0.00           C  
ATOM   4162  O   ASN B 183      -8.245   5.226   2.047  1.00  0.00           O  
ATOM   4163  CB  ASN B 183      -9.715   7.869   2.195  1.00  0.00           C  
ATOM   4164  CG  ASN B 183     -10.867   8.810   1.966  1.00  0.00           C  
ATOM   4165  OD1 ASN B 183     -10.993   9.376   0.907  1.00  0.00           O  
ATOM   4166  ND2 ASN B 183     -11.684   8.995   2.969  1.00  0.00           N  
ATOM   4167  H   ASN B 183     -11.207   6.057   1.295  1.00  0.00           H  
ATOM   4168  HA  ASN B 183      -9.181   7.655   0.116  1.00  0.00           H  
ATOM   4169  HB2 ASN B 183      -9.955   7.213   3.045  1.00  0.00           H  
ATOM   4170  HB3 ASN B 183      -8.829   8.455   2.481  1.00  0.00           H  
ATOM   4171 1HD2 ASN B 183     -12.453   9.627   2.877  1.00  0.00           H  
ATOM   4172 2HD2 ASN B 183     -11.540   8.503   3.828  1.00  0.00           H  
REMARK 77 Residues from C:\BioLeap\BFD\Current\projects\hiv_protease\
REMARK 77 structures\1SDT_ASH25OD2_ASH125OD1_bfd.pdb
ATOM   4173  N   ASN B 183     -10.467   6.110   0.625  1.00  0.00           N  
ATOM   4174  CA  ASN B 183      -9.366   7.000   0.980  1.00  0.00           C  
ATOM   4175  C   ASN B 183      -8.124   6.187   1.306  1.00  0.00           C  
ATOM   4176  O   ASN B 183      -8.245   5.226   2.047  1.00  0.00           O  
ATOM   4177  CB  ASN B 183      -9.715   7.869   2.196  1.00  0.00           C  
ATOM   4178  CG  ASN B 183     -10.867   8.810   1.966  1.00  0.00           C  
ATOM   4179  OD1 ASN B 183     -10.993   9.376   0.907  1.00  0.00           O  
ATOM   4180  ND2 ASN B 183     -11.684   8.994   2.969  1.00  0.00           N  
ATOM   4181  H   ASN B 183     -11.207   6.057   1.295  1.00  0.00           H  
ATOM   4182  HA  ASN B 183      -9.181   7.655   0.116  1.00  0.00           H  
ATOM   4183  HB2 ASN B 183      -9.955   7.213   3.045  1.00  0.00           H  
ATOM   4184  HB3 ASN B 183      -8.829   8.455   2.481  1.00  0.00           H  
ATOM   4185 1HD2 ASN B 183     -12.453   9.627   2.877  1.00  0.00           H  
ATOM   4186 2HD2 ASN B 183     -11.540   8.503   3.828  1.00  0.00           H  
REMARK 77 Residues from C:\BioLeap\BFD\Current\projects\hiv_protease\
REMARK 77 1SDT_ASH25OD2_ASH125OD1_cluster_diel1\acetamide\
REMARK 77 V7951_ACM-74.snap
ATOM   4187  N   ILE B 184      -6.988   6.532   0.729  1.00  0.00           N  
ATOM   4188  CA  ILE B 184      -5.769   5.748   0.862  1.00  0.00           C  
ATOM   4189  C   ILE B 184      -4.618   6.603   1.385  1.00  0.00           C  
ATOM   4190  O   ILE B 184      -4.345   7.663   0.778  1.00  0.00           O  
ATOM   4191  CB  ILE B 184      -5.382   5.174  -0.516  1.00  0.00           C  
ATOM   4192  CG1 ILE B 184      -6.439   4.223  -1.086  1.00  0.00           C  
ATOM   4193  CG2 ILE B 184      -4.027   4.524  -0.518  1.00  0.00           C  
ATOM   4194  CD1 ILE B 184      -6.223   3.953  -2.549  1.00  0.00           C  
ATOM   4195  H   ILE B 184      -6.884   7.351   0.165  1.00  0.00           H  
ATOM   4196  HA  ILE B 184      -5.956   4.935   1.579  1.00  0.00           H  
ATOM   4197  HB  ILE B 184      -5.332   6.047  -1.183  1.00  0.00           H  
ATOM   4198 2HG1 ILE B 184      -6.415   3.274  -0.531  1.00  0.00           H  
ATOM   4199 3HG1 ILE B 184      -7.440   4.656  -0.939  1.00  0.00           H  
ATOM   4200 1HG2 ILE B 184      -3.808   4.136  -1.525  1.00  0.00           H  
ATOM   4201 2HG2 ILE B 184      -3.264   5.266  -0.237  1.00  0.00           H  
ATOM   4202 3HG2 ILE B 184      -4.016   3.695   0.205  1.00  0.00           H  
ATOM   4203 1HD1 ILE B 184      -7.002   3.267  -2.915  1.00  0.00           H  
ATOM   4204 2HD1 ILE B 184      -6.274   4.898  -3.109  1.00  0.00           H  
ATOM   4205 3HD1 ILE B 184      -5.233   3.494  -2.695  1.00  0.00           H  
REMARK 77 Residues from C:\BioLeap\BFD\Current\projects\hiv_protease\
REMARK 77 structures\1SDT_ASH25OD2_ASH125OD1_bfd.pdb
ATOM   4206  N   ILE B 184      -6.988   6.532   0.729  1.00  0.00           N  
ATOM   4207  CA  ILE B 184      -5.769   5.748   0.862  1.00  0.00           C  
ATOM   4208  C   ILE B 184      -4.618   6.603   1.385  1.00  0.00           C  
ATOM   4209  O   ILE B 184      -4.345   7.663   0.778  1.00  0.00           O  
ATOM   4210  CB  ILE B 184      -5.382   5.174  -0.516  1.00  0.00           C  
ATOM   4211  CG1 ILE B 184      -6.440   4.223  -1.086  1.00  0.00           C  
ATOM   4212  CG2 ILE B 184      -4.027   4.524  -0.518  1.00  0.00           C  
ATOM   4213  CD1 ILE B 184      -6.223   3.953  -2.549  1.00  0.00           C  
ATOM   4214  H   ILE B 184      -6.884   7.351   0.165  1.00  0.00           H  
ATOM   4215  HA  ILE B 184      -5.956   4.935   1.579  1.00  0.00           H  
ATOM   4216  HB  ILE B 184      -5.332   6.047  -1.183  1.00  0.00           H  
ATOM   4217 2HG1 ILE B 184      -6.415   3.274  -0.531  1.00  0.00           H  
ATOM   4218 3HG1 ILE B 184      -7.440   4.656  -0.939  1.00  0.00           H  
ATOM   4219 1HG2 ILE B 184      -3.808   4.136  -1.524  1.00  0.00           H  
ATOM   4220 2HG2 ILE B 184      -3.264   5.266  -0.237  1.00  0.00           H  
ATOM   4221 3HG2 ILE B 184      -4.016   3.695   0.205  1.00  0.00           H  
ATOM   4222 1HD1 ILE B 184      -7.002   3.267  -2.915  1.00  0.00           H  
ATOM   4223 2HD1 ILE B 184      -6.274   4.898  -3.109  1.00  0.00           H  
ATOM   4224 3HD1 ILE B 184      -5.233   3.494  -2.695  1.00  0.00           H  
REMARK 77 Residues from C:\BioLeap\BFD\Current\projects\hiv_protease\
REMARK 77 1SDT_ASH25OD2_ASH125OD1_cluster_diel1\acetamide\
REMARK 77 V7951_ACM-74.snap
ATOM   4225  N   ILE B 185      -3.979   6.134   2.444  1.00  0.00           N  
ATOM   4226  CA  ILE B 185      -2.738   6.752   2.904  1.00  0.00           C  
ATOM   4227  C   ILE B 185      -1.612   5.899   2.363  1.00  0.00           C  
ATOM   4228  O   ILE B 185      -1.463   4.707   2.748  1.00  0.00           O  
ATOM   4229  CB  ILE B 185      -2.690   6.810   4.431  1.00  0.00           C  
ATOM   4230  CG1 ILE B 185      -3.913   7.491   5.009  1.00  0.00           C  
ATOM   4231  CG2 ILE B 185      -1.399   7.461   4.904  1.00  0.00           C  
ATOM   4232  CD1 ILE B 185      -4.230   8.873   4.473  1.00  0.00           C  
ATOM   4233  H   ILE B 185      -4.285   5.352   2.987  1.00  0.00           H  
ATOM   4234  HA  ILE B 185      -2.658   7.789   2.547  1.00  0.00           H  
ATOM   4235  HB  ILE B 185      -2.701   5.776   4.809  1.00  0.00           H  
ATOM   4236 2HG1 ILE B 185      -4.785   6.844   4.830  1.00  0.00           H  
ATOM   4237 3HG1 ILE B 185      -3.785   7.564   6.098  1.00  0.00           H  
ATOM   4238 1HG2 ILE B 185      -1.385   7.492   6.003  1.00  0.00           H  
ATOM   4239 2HG2 ILE B 185      -0.540   6.878   4.543  1.00  0.00           H  
ATOM   4240 3HG2 ILE B 185      -1.339   8.485   4.508  1.00  0.00           H  
ATOM   4241 1HD1 ILE B 185      -5.134   9.260   4.966  1.00  0.00           H  
ATOM   4242 2HD1 ILE B 185      -3.385   9.547   4.676  1.00  0.00           H  
ATOM   4243 3HD1 ILE B 185      -4.401   8.816   3.388  1.00  0.00           H  
REMARK 77 Residues from C:\BioLeap\BFD\Current\projects\hiv_protease\
REMARK 77 structures\1SDT_ASH25OD2_ASH125OD1_bfd.pdb
ATOM   4244  N   ILE B 185      -3.979   6.134   2.444  1.00  0.00           N  
ATOM   4245  CA  ILE B 185      -2.738   6.752   2.904  1.00  0.00           C  
ATOM   4246  C   ILE B 185      -1.612   5.899   2.363  1.00  0.00           C  
ATOM   4247  O   ILE B 185      -1.463   4.707   2.748  1.00  0.00           O  
ATOM   4248  CB  ILE B 185      -2.690   6.810   4.432  1.00  0.00           C  
ATOM   4249  CG1 ILE B 185      -3.913   7.491   5.009  1.00  0.00           C  
ATOM   4250  CG2 ILE B 185      -1.399   7.461   4.904  1.00  0.00           C  
ATOM   4251  CD1 ILE B 185      -4.230   8.873   4.473  1.00  0.00           C  
ATOM   4252  H   ILE B 185      -4.285   5.352   2.987  1.00  0.00           H  
ATOM   4253  HA  ILE B 185      -2.658   7.789   2.547  1.00  0.00           H  
ATOM   4254  HB  ILE B 185      -2.701   5.776   4.809  1.00  0.00           H  
ATOM   4255 2HG1 ILE B 185      -4.785   6.844   4.831  1.00  0.00           H  
ATOM   4256 3HG1 ILE B 185      -3.785   7.564   6.098  1.00  0.00           H  
ATOM   4257 1HG2 ILE B 185      -1.385   7.492   6.003  1.00  0.00           H  
ATOM   4258 2HG2 ILE B 185      -0.540   6.878   4.543  1.00  0.00           H  
ATOM   4259 3HG2 ILE B 185      -1.339   8.485   4.508  1.00  0.00           H  
ATOM   4260 1HD1 ILE B 185      -5.134   9.260   4.966  1.00  0.00           H  
ATOM   4261 2HD1 ILE B 185      -3.385   9.547   4.676  1.00  0.00           H  
ATOM   4262 3HD1 ILE B 185      -4.401   8.816   3.388  1.00  0.00           H  
REMARK 77 Residues from C:\BioLeap\BFD\Current\projects\hiv_protease\
REMARK 77 1SDT_ASH25OD2_ASH125OD1_cluster_diel1\acetamide\
REMARK 77 V7951_ACM-74.snap
ATOM   4263  N   GLY B 186      -0.814   6.480   1.472  1.00  0.00           N  
ATOM   4264  CA  GLY B 186       0.293   5.767   0.855  1.00  0.00           C  
ATOM   4265  C   GLY B 186       1.639   6.100   1.441  1.00  0.00           C  
ATOM   4266  O   GLY B 186       1.756   6.795   2.435  1.00  0.00           O  
ATOM   4267  H   GLY B 186      -0.915   7.427   1.168  1.00  0.00           H  
ATOM   4268  HA2 GLY B 186       0.120   4.685   0.954  1.00  0.00           H  
ATOM   4269  HA3 GLY B 186       0.307   5.993  -0.222  1.00  0.00           H  
REMARK 77 Residues from C:\BioLeap\BFD\Current\projects\hiv_protease\
REMARK 77 structures\1SDT_ASH25OD2_ASH125OD1_bfd.pdb
ATOM   4270  N   GLY B 186      -0.814   6.480   1.472  1.00  0.00           N  
ATOM   4271  CA  GLY B 186       0.293   5.767   0.855  1.00  0.00           C  
ATOM   4272  C   GLY B 186       1.639   6.100   1.441  1.00  0.00           C  
ATOM   4273  O   GLY B 186       1.756   6.795   2.436  1.00  0.00           O  
ATOM   4274  H   GLY B 186      -0.915   7.427   1.168  1.00  0.00           H  
ATOM   4275  HA2 GLY B 186       0.120   4.685   0.954  1.00  0.00           H  
ATOM   4276  HA3 GLY B 186       0.307   5.993  -0.222  1.00  0.00           H  
REMARK 77 Residues from C:\BioLeap\BFD\Current\projects\hiv_protease\
REMARK 77 1SDT_ASH25OD2_ASH125OD1_cluster_diel1\acetamide\
REMARK 77 V7951_ACM-74.snap
ATOM   4277  N   ARG B 187       2.678   5.613   0.721  1.00  0.00           N  
ATOM   4278  CA  ARG B 187       4.009   5.664   1.295  1.00  0.00           C  
ATOM   4279  C   ARG B 187       4.537   7.046   1.542  1.00  0.00           C  
ATOM   4280  O   ARG B 187       5.356   7.239   2.442  1.00  0.00           O  
ATOM   4281  CB  ARG B 187       4.976   4.838   0.418  1.00  0.00           C  
ATOM   4282  CG  ARG B 187       4.683   3.351   0.424  1.00  0.00           C  
ATOM   4283  CD  ARG B 187       5.785   2.488  -0.215  1.00  0.00           C  
ATOM   4284  NE  ARG B 187       5.926   2.862  -1.632  1.00  0.00           N  
ATOM   4285  CZ  ARG B 187       6.766   3.690  -2.215  1.00  0.00           C  
ATOM   4286  NH1 ARG B 187       7.715   4.281  -1.482  1.00  0.00           N  
ATOM   4287  NH2 ARG B 187       6.675   3.921  -3.537  1.00  0.00           N  
ATOM   4288  H   ARG B 187       2.613   5.209  -0.191  1.00  0.00           H  
ATOM   4289  HA  ARG B 187       3.934   5.223   2.299  1.00  0.00           H  
ATOM   4290  HB2 ARG B 187       4.926   5.208  -0.617  1.00  0.00           H  
ATOM   4291  HB3 ARG B 187       6.006   5.001   0.769  1.00  0.00           H  
ATOM   4292  HG2 ARG B 187       4.534   3.023   1.463  1.00  0.00           H  
ATOM   4293  HG3 ARG B 187       3.738   3.173  -0.109  1.00  0.00           H  
ATOM   4294  HD2 ARG B 187       6.738   2.635   0.313  1.00  0.00           H  
ATOM   4295  HD3 ARG B 187       5.530   1.421  -0.128  1.00  0.00           H  
ATOM   4296  HE  ARG B 187       5.280   2.416  -2.250  1.00  0.00           H  
ATOM   4297 1HH1 ARG B 187       7.780   4.093  -0.502  1.00  0.00           H  
ATOM   4298 2HH1 ARG B 187       8.359   4.912  -1.912  1.00  0.00           H  
ATOM   4299 1HH2 ARG B 187       5.968   3.463  -4.077  1.00  0.00           H  
ATOM   4300 2HH2 ARG B 187       7.314   4.550  -3.980  1.00  0.00           H  
REMARK 77 Residues from C:\BioLeap\BFD\Current\projects\hiv_protease\
REMARK 77 structures\1SDT_ASH25OD2_ASH125OD1_bfd.pdb
ATOM   4301  N   ARG B 187       2.678   5.613   0.722  1.00  0.00           N  
ATOM   4302  CA  ARG B 187       4.009   5.664   1.295  1.00  0.00           C  
ATOM   4303  C   ARG B 187       4.537   7.046   1.542  1.00  0.00           C  
ATOM   4304  O   ARG B 187       5.356   7.239   2.442  1.00  0.00           O  
ATOM   4305  CB  ARG B 187       4.976   4.838   0.418  1.00  0.00           C  
ATOM   4306  CG  ARG B 187       4.683   3.351   0.424  1.00  0.00           C  
ATOM   4307  CD  ARG B 187       5.785   2.488  -0.215  1.00  0.00           C  
ATOM   4308  NE  ARG B 187       5.926   2.862  -1.632  1.00  0.00           N  
ATOM   4309  CZ  ARG B 187       6.766   3.690  -2.215  1.00  0.00           C  
ATOM   4310  NH1 ARG B 187       7.715   4.281  -1.482  1.00  0.00           N  
ATOM   4311  NH2 ARG B 187       6.675   3.921  -3.537  1.00  0.00           N  
ATOM   4312  H   ARG B 187       2.613   5.209  -0.191  1.00  0.00           H  
ATOM   4313  HA  ARG B 187       3.934   5.223   2.299  1.00  0.00           H  
ATOM   4314  HB2 ARG B 187       4.926   5.208  -0.617  1.00  0.00           H  
ATOM   4315  HB3 ARG B 187       6.006   5.001   0.769  1.00  0.00           H  
ATOM   4316  HG2 ARG B 187       4.533   3.023   1.463  1.00  0.00           H  
ATOM   4317  HG3 ARG B 187       3.738   3.173  -0.109  1.00  0.00           H  
ATOM   4318  HD2 ARG B 187       6.738   2.635   0.313  1.00  0.00           H  
ATOM   4319  HD3 ARG B 187       5.530   1.421  -0.128  1.00  0.00           H  
ATOM   4320  HE  ARG B 187       5.280   2.416  -2.250  1.00  0.00           H  
ATOM   4321 1HH1 ARG B 187       7.779   4.093  -0.502  1.00  0.00           H  
ATOM   4322 2HH1 ARG B 187       8.359   4.912  -1.912  1.00  0.00           H  
ATOM   4323 1HH2 ARG B 187       5.968   3.464  -4.077  1.00  0.00           H  
ATOM   4324 2HH2 ARG B 187       7.314   4.550  -3.980  1.00  0.00           H  
REMARK 77 Residues from C:\BioLeap\BFD\Current\projects\hiv_protease\
REMARK 77 1SDT_ASH25OD2_ASH125OD1_cluster_diel1\acetamide\
REMARK 77 V7951_ACM-74.snap
ATOM   4325  N   ASN B 188       4.122   8.053   0.791  1.00  0.00           N  
ATOM   4326  CA  ASN B 188       4.633   9.399   1.012  1.00  0.00           C  
ATOM   4327  C   ASN B 188       4.324   9.857   2.428  1.00  0.00           C  
ATOM   4328  O   ASN B 188       5.153  10.520   3.036  1.00  0.00           O  
ATOM   4329  CB  ASN B 188       4.094  10.382  -0.014  1.00  0.00           C  
ATOM   4330  CG  ASN B 188       2.609  10.663   0.097  1.00  0.00           C  
ATOM   4331  OD1 ASN B 188       1.766   9.748   0.131  1.00  0.00           O  
ATOM   4332  ND2 ASN B 188       2.308  11.937   0.201  1.00  0.00           N  
ATOM   4333  H   ASN B 188       3.456   7.971   0.048  1.00  0.00           H  
ATOM   4334  HA  ASN B 188       5.725   9.371   0.887  1.00  0.00           H  
ATOM   4335  HB2 ASN B 188       4.640  11.332   0.084  1.00  0.00           H  
ATOM   4336  HB3 ASN B 188       4.305   9.993  -1.020  1.00  0.00           H  
ATOM   4337 1HD2 ASN B 188       1.356  12.218   0.314  1.00  0.00           H  
ATOM   4338 2HD2 ASN B 188       3.032  12.626   0.166  1.00  0.00           H  
REMARK 77 Residues from C:\BioLeap\BFD\Current\projects\hiv_protease\
REMARK 77 structures\1SDT_ASH25OD2_ASH125OD1_bfd.pdb
ATOM   4339  N   ASN B 188       4.121   8.053   0.791  1.00  0.00           N  
ATOM   4340  CA  ASN B 188       4.633   9.399   1.012  1.00  0.00           C  
ATOM   4341  C   ASN B 188       4.324   9.857   2.428  1.00  0.00           C  
ATOM   4342  O   ASN B 188       5.152  10.520   3.036  1.00  0.00           O  
ATOM   4343  CB  ASN B 188       4.094  10.382  -0.014  1.00  0.00           C  
ATOM   4344  CG  ASN B 188       2.609  10.663   0.097  1.00  0.00           C  
ATOM   4345  OD1 ASN B 188       1.766   9.748   0.131  1.00  0.00           O  
ATOM   4346  ND2 ASN B 188       2.308  11.937   0.201  1.00  0.00           N  
ATOM   4347  H   ASN B 188       3.456   7.971   0.048  1.00  0.00           H  
ATOM   4348  HA  ASN B 188       5.725   9.371   0.887  1.00  0.00           H  
ATOM   4349  HB2 ASN B 188       4.640  11.332   0.084  1.00  0.00           H  
ATOM   4350  HB3 ASN B 188       4.305   9.993  -1.020  1.00  0.00           H  
ATOM   4351 1HD2 ASN B 188       1.356  12.218   0.314  1.00  0.00           H  
ATOM   4352 2HD2 ASN B 188       3.032  12.626   0.166  1.00  0.00           H  
REMARK 77 Residues from C:\BioLeap\BFD\Current\projects\hiv_protease\
REMARK 77 1SDT_ASH25OD2_ASH125OD1_cluster_diel1\acetamide\
REMARK 77 V7951_ACM-74.snap
ATOM   4353  N   LEU B 189       3.152   9.512   2.974  1.00  0.00           N  
ATOM   4354  CA  LEU B 189       2.817   9.912   4.330  1.00  0.00           C  
ATOM   4355  C   LEU B 189       3.130   8.835   5.328  1.00  0.00           C  
ATOM   4356  O   LEU B 189       3.438   9.143   6.494  1.00  0.00           O  
ATOM   4357  CB  LEU B 189       1.353  10.395   4.434  1.00  0.00           C  
ATOM   4358  CG  LEU B 189       1.023  11.565   3.550  1.00  0.00           C  
ATOM   4359  CD1 LEU B 189      -0.442  11.947   3.754  1.00  0.00           C  
ATOM   4360  CD2 LEU B 189       1.950  12.746   3.786  1.00  0.00           C  
ATOM   4361  H   LEU B 189       2.447   8.976   2.508  1.00  0.00           H  
ATOM   4362  HA  LEU B 189       3.459  10.768   4.583  1.00  0.00           H  
ATOM   4363  HB2 LEU B 189       0.684   9.560   4.180  1.00  0.00           H  
ATOM   4364  HB3 LEU B 189       1.142  10.670   5.478  1.00  0.00           H  
ATOM   4365  HG  LEU B 189       1.178  11.268   2.503  1.00  0.00           H  
ATOM   4366 1HD1 LEU B 189      -0.691  12.804   3.110  1.00  0.00           H  
ATOM   4367 2HD1 LEU B 189      -1.084  11.093   3.492  1.00  0.00           H  
ATOM   4368 3HD1 LEU B 189      -0.607  12.220   4.807  1.00  0.00           H  
ATOM   4369 1HD2 LEU B 189       1.669  13.573   3.117  1.00  0.00           H  
ATOM   4370 2HD2 LEU B 189       1.866  13.076   4.832  1.00  0.00           H  
ATOM   4371 3HD2 LEU B 189       2.988  12.445   3.579  1.00  0.00           H  
REMARK 77 Residues from C:\BioLeap\BFD\Current\projects\hiv_protease\
REMARK 77 structures\1SDT_ASH25OD2_ASH125OD1_bfd.pdb
ATOM   4372  N   LEU B 189       3.151   9.512   2.974  1.00  0.00           N  
ATOM   4373  CA  LEU B 189       2.817   9.912   4.330  1.00  0.00           C  
ATOM   4374  C   LEU B 189       3.130   8.835   5.328  1.00  0.00           C  
ATOM   4375  O   LEU B 189       3.438   9.143   6.494  1.00  0.00           O  
ATOM   4376  CB  LEU B 189       1.353  10.395   4.434  1.00  0.00           C  
ATOM   4377  CG  LEU B 189       1.023  11.565   3.550  1.00  0.00           C  
ATOM   4378  CD1 LEU B 189      -0.442  11.947   3.754  1.00  0.00           C  
ATOM   4379  CD2 LEU B 189       1.950  12.746   3.786  1.00  0.00           C  
ATOM   4380  H   LEU B 189       2.447   8.976   2.508  1.00  0.00           H  
ATOM   4381  HA  LEU B 189       3.459  10.769   4.583  1.00  0.00           H  
ATOM   4382  HB2 LEU B 189       0.684   9.560   4.180  1.00  0.00           H  
ATOM   4383  HB3 LEU B 189       1.142  10.670   5.478  1.00  0.00           H  
ATOM   4384  HG  LEU B 189       1.178  11.268   2.503  1.00  0.00           H  
ATOM   4385 1HD1 LEU B 189      -0.691  12.804   3.110  1.00  0.00           H  
ATOM   4386 2HD1 LEU B 189      -1.084  11.093   3.492  1.00  0.00           H  
ATOM   4387 3HD1 LEU B 189      -0.607  12.220   4.807  1.00  0.00           H  
ATOM   4388 1HD2 LEU B 189       1.669  13.573   3.117  1.00  0.00           H  
ATOM   4389 2HD2 LEU B 189       1.866  13.076   4.832  1.00  0.00           H  
ATOM   4390 3HD2 LEU B 189       2.988  12.445   3.579  1.00  0.00           H  
REMARK 77 Residues from C:\BioLeap\BFD\Current\projects\hiv_protease\
REMARK 77 1SDT_ASH25OD2_ASH125OD1_cluster_diel1\acetamide\
REMARK 77 V7951_ACM-74.snap
ATOM   4391  N   LEU B 190       3.109   7.562   4.946  1.00  0.00           N  
ATOM   4392  CA  LEU B 190       3.506   6.517   5.872  1.00  0.00           C  
ATOM   4393  C   LEU B 190       4.963   6.683   6.314  1.00  0.00           C  
ATOM   4394  O   LEU B 190       5.318   6.466   7.464  1.00  0.00           O  
ATOM   4395  CB  LEU B 190       3.290   5.119   5.280  1.00  0.00           C  
ATOM   4396  CG  LEU B 190       1.827   4.741   5.021  1.00  0.00           C  
ATOM   4397  CD1 LEU B 190       1.746   3.458   4.209  1.00  0.00           C  
ATOM   4398  CD2 LEU B 190       1.029   4.597   6.281  1.00  0.00           C  
ATOM   4399  H   LEU B 190       2.832   7.245   4.039  1.00  0.00           H  
ATOM   4400  HA  LEU B 190       2.860   6.617   6.757  1.00  0.00           H  
ATOM   4401  HB2 LEU B 190       3.844   5.050   4.332  1.00  0.00           H  
ATOM   4402  HB3 LEU B 190       3.729   4.377   5.963  1.00  0.00           H  
ATOM   4403  HG  LEU B 190       1.386   5.571   4.449  1.00  0.00           H  
ATOM   4404 1HD1 LEU B 190       0.691   3.201   4.033  1.00  0.00           H  
ATOM   4405 2HD1 LEU B 190       2.255   3.601   3.244  1.00  0.00           H  
ATOM   4406 3HD1 LEU B 190       2.234   2.641   4.763  1.00  0.00           H  
ATOM   4407 1HD2 LEU B 190      -0.007   4.326   6.031  1.00  0.00           H  
ATOM   4408 2HD2 LEU B 190       1.472   3.810   6.909  1.00  0.00           H  
ATOM   4409 3HD2 LEU B 190       1.036   5.551   6.831  1.00  0.00           H  
REMARK 77 Residues from C:\BioLeap\BFD\Current\projects\hiv_protease\
REMARK 77 structures\1SDT_ASH25OD2_ASH125OD1_bfd.pdb
ATOM   4410  N   LEU B 190       3.109   7.562   4.946  1.00  0.00           N  
ATOM   4411  CA  LEU B 190       3.506   6.517   5.872  1.00  0.00           C  
ATOM   4412  C   LEU B 190       4.963   6.683   6.314  1.00  0.00           C  
ATOM   4413  O   LEU B 190       5.318   6.466   7.464  1.00  0.00           O  
ATOM   4414  CB  LEU B 190       3.290   5.119   5.280  1.00  0.00           C  
ATOM   4415  CG  LEU B 190       1.827   4.741   5.021  1.00  0.00           C  
ATOM   4416  CD1 LEU B 190       1.746   3.458   4.209  1.00  0.00           C  
ATOM   4417  CD2 LEU B 190       1.029   4.597   6.281  1.00  0.00           C  
ATOM   4418  H   LEU B 190       2.832   7.245   4.039  1.00  0.00           H  
ATOM   4419  HA  LEU B 190       2.860   6.617   6.757  1.00  0.00           H  
ATOM   4420  HB2 LEU B 190       3.844   5.050   4.332  1.00  0.00           H  
ATOM   4421  HB3 LEU B 190       3.729   4.377   5.963  1.00  0.00           H  
ATOM   4422  HG  LEU B 190       1.386   5.571   4.449  1.00  0.00           H  
ATOM   4423 1HD1 LEU B 190       0.691   3.201   4.033  1.00  0.00           H  
ATOM   4424 2HD1 LEU B 190       2.255   3.601   3.244  1.00  0.00           H  
ATOM   4425 3HD1 LEU B 190       2.234   2.641   4.763  1.00  0.00           H  
ATOM   4426 1HD2 LEU B 190      -0.007   4.326   6.031  1.00  0.00           H  
ATOM   4427 2HD2 LEU B 190       1.472   3.810   6.909  1.00  0.00           H  
ATOM   4428 3HD2 LEU B 190       1.036   5.551   6.831  1.00  0.00           H  
REMARK 77 Residues from C:\BioLeap\BFD\Current\projects\hiv_protease\
REMARK 77 1SDT_ASH25OD2_ASH125OD1_cluster_diel1\acetamide\
REMARK 77 V7951_ACM-74.snap
ATOM   4429  N   THR B 191       5.823   7.090   5.391  1.00  0.00           N  
ATOM   4430  CA  THR B 191       7.206   7.402   5.781  1.00  0.00           C  
ATOM   4431  C   THR B 191       7.260   8.554   6.745  1.00  0.00           C  
ATOM   4432  O   THR B 191       8.077   8.554   7.672  1.00  0.00           O  
ATOM   4433  CB  THR B 191       8.088   7.716   4.565  1.00  0.00           C  
ATOM   4434  OG1 THR B 191       7.549   8.761   3.767  1.00  0.00           O  
ATOM   4435  CG2 THR B 191       8.233   6.449   3.734  1.00  0.00           C  
ATOM   4436  H   THR B 191       5.613   7.209   4.420  1.00  0.00           H  
ATOM   4437  HA  THR B 191       7.598   6.501   6.275  1.00  0.00           H  
ATOM   4438  HB  THR B 191       9.070   8.061   4.925  1.00  0.00           H  
ATOM   4439  HG1 THR B 191       6.777   8.411   3.236  1.00  0.00           H  
ATOM   4440 1HG2 THR B 191       8.863   6.656   2.856  1.00  0.00           H  
ATOM   4441 2HG2 THR B 191       8.700   5.662   4.343  1.00  0.00           H  
ATOM   4442 3HG2 THR B 191       7.240   6.113   3.400  1.00  0.00           H  
REMARK 77 Residues from C:\BioLeap\BFD\Current\projects\hiv_protease\
REMARK 77 structures\1SDT_ASH25OD2_ASH125OD1_bfd.pdb
ATOM   4443  N   THR B 191       5.823   7.090   5.391  1.00  0.00           N  
ATOM   4444  CA  THR B 191       7.206   7.402   5.781  1.00  0.00           C  
ATOM   4445  C   THR B 191       7.260   8.554   6.745  1.00  0.00           C  
ATOM   4446  O   THR B 191       8.077   8.554   7.672  1.00  0.00           O  
ATOM   4447  CB  THR B 191       8.088   7.716   4.565  1.00  0.00           C  
ATOM   4448  OG1 THR B 191       7.549   8.761   3.767  1.00  0.00           O  
ATOM   4449  CG2 THR B 191       8.233   6.449   3.734  1.00  0.00           C  
ATOM   4450  H   THR B 191       5.613   7.209   4.420  1.00  0.00           H  
ATOM   4451  HA  THR B 191       7.598   6.501   6.275  1.00  0.00           H  
ATOM   4452  HB  THR B 191       9.070   8.061   4.925  1.00  0.00           H  
ATOM   4453  HG1 THR B 191       6.777   8.411   3.236  1.00  0.00           H  
ATOM   4454 1HG2 THR B 191       8.863   6.656   2.856  1.00  0.00           H  
ATOM   4455 2HG2 THR B 191       8.700   5.662   4.343  1.00  0.00           H  
ATOM   4456 3HG2 THR B 191       7.240   6.113   3.400  1.00  0.00           H  
REMARK 77 Residues from C:\BioLeap\BFD\Current\projects\hiv_protease\
REMARK 77 1SDT_ASH25OD2_ASH125OD1_cluster_diel1\acetamide\
REMARK 77 V7951_ACM-74.snap
ATOM   4457  N   GLN B 192       6.425   9.562   6.551  1.00  0.00           N  
ATOM   4458  CA  GLN B 192       6.503  10.717   7.413  1.00  0.00           C  
ATOM   4459  C   GLN B 192       6.192  10.356   8.836  1.00  0.00           C  
ATOM   4460  O   GLN B 192       6.787  10.939   9.731  1.00  0.00           O  
ATOM   4461  CB  GLN B 192       5.465  11.776   7.015  1.00  0.00           C  
ATOM   4462  CG  GLN B 192       5.989  12.813   6.135  1.00  0.00           C  
ATOM   4463  CD  GLN B 192       5.331  14.167   6.070  1.00  0.00           C  
ATOM   4464  OE1 GLN B 192       4.783  14.755   7.018  1.00  0.00           O  
ATOM   4465  NE2 GLN B 192       5.386  14.683   4.846  1.00  0.00           N  
ATOM   4466  H   GLN B 192       5.722   9.600   5.841  1.00  0.00           H  
ATOM   4467  HA  GLN B 192       7.528  11.101   7.313  1.00  0.00           H  
ATOM   4468  HB2 GLN B 192       4.620  11.278   6.516  1.00  0.00           H  
ATOM   4469  HB3 GLN B 192       5.068  12.247   7.926  1.00  0.00           H  
ATOM   4470  HG2 GLN B 192       7.040  12.975   6.415  1.00  0.00           H  
ATOM   4471  HG3 GLN B 192       5.988  12.403   5.114  1.00  0.00           H  
ATOM   4472 1HE2 GLN B 192       4.976  15.577   4.661  1.00  0.00           H  
ATOM   4473 2HE2 GLN B 192       5.835  14.177   4.111  1.00  0.00           H  
REMARK 77 Residues from C:\BioLeap\BFD\Current\projects\hiv_protease\
REMARK 77 structures\1SDT_ASH25OD2_ASH125OD1_bfd.pdb
ATOM   4474  N   GLN B 192       6.425   9.562   6.551  1.00  0.00           N  
ATOM   4475  CA  GLN B 192       6.503  10.717   7.413  1.00  0.00           C  
ATOM   4476  C   GLN B 192       6.192  10.356   8.836  1.00  0.00           C  
ATOM   4477  O   GLN B 192       6.787  10.939   9.731  1.00  0.00           O  
ATOM   4478  CB  GLN B 192       5.465  11.776   7.015  1.00  0.00           C  
ATOM   4479  CG  GLN B 192       5.988  12.813   6.135  1.00  0.00           C  
ATOM   4480  CD  GLN B 192       5.330  14.167   6.070  1.00  0.00           C  
ATOM   4481  OE1 GLN B 192       4.783  14.755   7.018  1.00  0.00           O  
ATOM   4482  NE2 GLN B 192       5.386  14.683   4.846  1.00  0.00           N  
ATOM   4483  H   GLN B 192       5.722   9.600   5.841  1.00  0.00           H  
ATOM   4484  HA  GLN B 192       7.528  11.101   7.313  1.00  0.00           H  
ATOM   4485  HB2 GLN B 192       4.620  11.278   6.516  1.00  0.00           H  
ATOM   4486  HB3 GLN B 192       5.068  12.247   7.926  1.00  0.00           H  
ATOM   4487  HG2 GLN B 192       7.040  12.975   6.415  1.00  0.00           H  
ATOM   4488  HG3 GLN B 192       5.988  12.403   5.114  1.00  0.00           H  
ATOM   4489 1HE2 GLN B 192       4.976  15.577   4.661  1.00  0.00           H  
ATOM   4490 2HE2 GLN B 192       5.835  14.177   4.111  1.00  0.00           H  
REMARK 77 Residues from C:\BioLeap\BFD\Current\projects\hiv_protease\
REMARK 77 1SDT_ASH25OD2_ASH125OD1_cluster_diel1\acetamide\
REMARK 77 V7951_ACM-74.snap
ATOM   4491  N   ILE B 193       5.242   9.454   9.031  1.00  0.00           N  
ATOM   4492  CA  ILE B 193       4.844   9.098  10.379  1.00  0.00           C  
ATOM   4493  C   ILE B 193       5.640   7.914  10.926  1.00  0.00           C  
ATOM   4494  O   ILE B 193       5.358   7.438  12.019  1.00  0.00           O  
ATOM   4495  CB  ILE B 193       3.334   8.802  10.487  1.00  0.00           C  
ATOM   4496  CG1 ILE B 193       2.886   7.541   9.769  1.00  0.00           C  
ATOM   4497  CG2 ILE B 193       2.493   9.974  10.059  1.00  0.00           C  
ATOM   4498  CD1 ILE B 193       1.413   7.228   9.870  1.00  0.00           C  
ATOM   4499  H   ILE B 193       4.753   8.975   8.303  1.00  0.00           H  
ATOM   4500  HA  ILE B 193       5.069   9.982  10.994  1.00  0.00           H  
ATOM   4501  HB  ILE B 193       3.172   8.620  11.559  1.00  0.00           H  
ATOM   4502 2HG1 ILE B 193       3.154   7.629   8.706  1.00  0.00           H  
ATOM   4503 3HG1 ILE B 193       3.454   6.689  10.173  1.00  0.00           H  
ATOM   4504 1HG2 ILE B 193       1.428   9.716  10.153  1.00  0.00           H  
ATOM   4505 2HG2 ILE B 193       2.717  10.840  10.698  1.00  0.00           H  
ATOM   4506 3HG2 ILE B 193       2.717  10.225   9.011  1.00  0.00           H  
ATOM   4507 1HD1 ILE B 193       1.196   6.300   9.319  1.00  0.00           H  
ATOM   4508 2HD1 ILE B 193       1.136   7.100  10.927  1.00  0.00           H  
ATOM   4509 3HD1 ILE B 193       0.831   8.055   9.437  1.00  0.00           H  
REMARK 77 Residues from C:\BioLeap\BFD\Current\projects\hiv_protease\
REMARK 77 structures\1SDT_ASH25OD2_ASH125OD1_bfd.pdb
ATOM   4510  N   ILE B 193       5.242   9.454   9.031  1.00  0.00           N  
ATOM   4511  CA  ILE B 193       4.844   9.098  10.379  1.00  0.00           C  
ATOM   4512  C   ILE B 193       5.640   7.914  10.926  1.00  0.00           C  
ATOM   4513  O   ILE B 193       5.358   7.438  12.019  1.00  0.00           O  
ATOM   4514  CB  ILE B 193       3.334   8.802  10.487  1.00  0.00           C  
ATOM   4515  CG1 ILE B 193       2.886   7.541   9.769  1.00  0.00           C  
ATOM   4516  CG2 ILE B 193       2.493   9.974  10.059  1.00  0.00           C  
ATOM   4517  CD1 ILE B 193       1.413   7.228   9.870  1.00  0.00           C  
ATOM   4518  H   ILE B 193       4.753   8.975   8.303  1.00  0.00           H  
ATOM   4519  HA  ILE B 193       5.069   9.982  10.994  1.00  0.00           H  
ATOM   4520  HB  ILE B 193       3.172   8.620  11.559  1.00  0.00           H  
ATOM   4521 2HG1 ILE B 193       3.154   7.629   8.706  1.00  0.00           H  
ATOM   4522 3HG1 ILE B 193       3.454   6.689  10.173  1.00  0.00           H  
ATOM   4523 1HG2 ILE B 193       1.428   9.716  10.153  1.00  0.00           H  
ATOM   4524 2HG2 ILE B 193       2.717  10.840  10.698  1.00  0.00           H  
ATOM   4525 3HG2 ILE B 193       2.717  10.225   9.012  1.00  0.00           H  
ATOM   4526 1HD1 ILE B 193       1.196   6.300   9.319  1.00  0.00           H  
ATOM   4527 2HD1 ILE B 193       1.136   7.100  10.927  1.00  0.00           H  
ATOM   4528 3HD1 ILE B 193       0.831   8.055   9.437  1.00  0.00           H  
REMARK 77 Residues from C:\BioLeap\BFD\Current\projects\hiv_protease\
REMARK 77 1SDT_ASH25OD2_ASH125OD1_cluster_diel1\acetamide\
REMARK 77 V7951_ACM-74.snap
ATOM   4529  N   GLY B 194       6.665   7.478  10.199  1.00  0.00           N  
ATOM   4530  CA  GLY B 194       7.585   6.493  10.731  1.00  0.00           C  
ATOM   4531  C   GLY B 194       7.129   5.051  10.612  1.00  0.00           C  
ATOM   4532  O   GLY B 194       7.609   4.244  11.411  1.00  0.00           O  
ATOM   4533  H   GLY B 194       6.870   7.784   9.269  1.00  0.00           H  
ATOM   4534  HA2 GLY B 194       8.549   6.600  10.213  1.00  0.00           H  
ATOM   4535  HA3 GLY B 194       7.763   6.718  11.793  1.00  0.00           H  
REMARK 77 Residues from C:\BioLeap\BFD\Current\projects\hiv_protease\
REMARK 77 structures\1SDT_ASH25OD2_ASH125OD1_bfd.pdb
ATOM   4536  N   GLY B 194       6.665   7.478  10.199  1.00  0.00           N  
ATOM   4537  CA  GLY B 194       7.585   6.493  10.731  1.00  0.00           C  
ATOM   4538  C   GLY B 194       7.129   5.051  10.612  1.00  0.00           C  
ATOM   4539  O   GLY B 194       7.609   4.244  11.411  1.00  0.00           O  
ATOM   4540  H   GLY B 194       6.870   7.784   9.269  1.00  0.00           H  
ATOM   4541  HA2 GLY B 194       8.549   6.600  10.213  1.00  0.00           H  
ATOM   4542  HA3 GLY B 194       7.763   6.718  11.793  1.00  0.00           H  
REMARK 77 Residues from C:\BioLeap\BFD\Current\projects\hiv_protease\
REMARK 77 1SDT_ASH25OD2_ASH125OD1_cluster_diel1\acetamide\
REMARK 77 V7951_ACM-74.snap
ATOM   4543  N   ALA B 195       6.209   4.776   9.677  1.00  0.00           N  
ATOM   4544  CA  ALA B 195       5.655   3.435   9.624  1.00  0.00           C  
ATOM   4545  C   ALA B 195       6.560   2.449   8.906  1.00  0.00           C  
ATOM   4546  O   ALA B 195       7.215   2.789   7.911  1.00  0.00           O  
ATOM   4547  CB  ALA B 195       4.307   3.455   8.917  1.00  0.00           C  
ATOM   4548  H   ALA B 195       5.859   5.421   8.998  1.00  0.00           H  
ATOM   4549  HA  ALA B 195       5.549   3.101  10.666  1.00  0.00           H  
ATOM   4550  HB1 ALA B 195       3.896   2.436   8.880  1.00  0.00           H  
ATOM   4551  HB2 ALA B 195       3.614   4.110   9.466  1.00  0.00           H  
ATOM   4552  HB3 ALA B 195       4.435   3.835   7.892  1.00  0.00           H  
REMARK 77 Residues from C:\BioLeap\BFD\Current\projects\hiv_protease\
REMARK 77 structures\1SDT_ASH25OD2_ASH125OD1_bfd.pdb
ATOM   4553  N   ALA B 195       6.209   4.776   9.677  1.00  0.00           N  
ATOM   4554  CA  ALA B 195       5.655   3.435   9.624  1.00  0.00           C  
ATOM   4555  C   ALA B 195       6.560   2.449   8.906  1.00  0.00           C  
ATOM   4556  O   ALA B 195       7.215   2.789   7.911  1.00  0.00           O  
ATOM   4557  CB  ALA B 195       4.307   3.455   8.917  1.00  0.00           C  
ATOM   4558  H   ALA B 195       5.859   5.421   8.998  1.00  0.00           H  
ATOM   4559  HA  ALA B 195       5.549   3.101  10.666  1.00  0.00           H  
ATOM   4560  HB1 ALA B 195       3.896   2.436   8.880  1.00  0.00           H  
ATOM   4561  HB2 ALA B 195       3.614   4.110   9.466  1.00  0.00           H  
ATOM   4562  HB3 ALA B 195       4.435   3.835   7.892  1.00  0.00           H  
REMARK 77 Residues from C:\BioLeap\BFD\Current\projects\hiv_protease\
REMARK 77 1SDT_ASH25OD2_ASH125OD1_cluster_diel1\acetamide\
REMARK 77 V7951_ACM-74.snap
ATOM   4563  N   THR B 196       6.607   1.218   9.447  1.00  0.00           N  
ATOM   4564  CA  THR B 196       7.390   0.133   8.876  1.00  0.00           C  
ATOM   4565  C   THR B 196       6.542  -1.131   8.848  1.00  0.00           C  
ATOM   4566  O   THR B 196       5.631  -1.257   9.647  1.00  0.00           O  
ATOM   4567  CB  THR B 196       8.682  -0.163   9.652  1.00  0.00           C  
ATOM   4568  OG1 THR B 196       8.415  -0.465  11.046  1.00  0.00           O  
ATOM   4569  CG2 THR B 196       9.585   1.061   9.647  1.00  0.00           C  
ATOM   4570  H   THR B 196       6.107   0.964  10.275  1.00  0.00           H  
ATOM   4571  HA  THR B 196       7.683   0.453   7.865  1.00  0.00           H  
ATOM   4572  HB  THR B 196       9.152  -1.025   9.157  1.00  0.00           H  
ATOM   4573  HG1 THR B 196       8.385   0.385  11.572  1.00  0.00           H  
ATOM   4574 1HG2 THR B 196      10.506   0.839  10.204  1.00  0.00           H  
ATOM   4575 2HG2 THR B 196       9.839   1.325   8.610  1.00  0.00           H  
ATOM   4576 3HG2 THR B 196       9.063   1.905  10.122  1.00  0.00           H  
REMARK 77 Residues from C:\BioLeap\BFD\Current\projects\hiv_protease\
REMARK 77 structures\1SDT_ASH25OD2_ASH125OD1_bfd.pdb
ATOM   4577  N   THR B 196       6.607   1.218   9.447  1.00  0.00           N  
ATOM   4578  CA  THR B 196       7.390   0.133   8.876  1.00  0.00           C  
ATOM   4579  C   THR B 196       6.542  -1.131   8.848  1.00  0.00           C  
ATOM   4580  O   THR B 196       5.631  -1.257   9.647  1.00  0.00           O  
ATOM   4581  CB  THR B 196       8.682  -0.163   9.652  1.00  0.00           C  
ATOM   4582  OG1 THR B 196       8.415  -0.465  11.046  1.00  0.00           O  
ATOM   4583  CG2 THR B 196       9.585   1.061   9.647  1.00  0.00           C  
ATOM   4584  H   THR B 196       6.107   0.964  10.275  1.00  0.00           H  
ATOM   4585  HA  THR B 196       7.683   0.453   7.865  1.00  0.00           H  
ATOM   4586  HB  THR B 196       9.152  -1.025   9.157  1.00  0.00           H  
ATOM   4587  HG1 THR B 196       8.385   0.385  11.572  1.00  0.00           H  
ATOM   4588 1HG2 THR B 196      10.506   0.839  10.204  1.00  0.00           H  
ATOM   4589 2HG2 THR B 196       9.839   1.325   8.610  1.00  0.00           H  
ATOM   4590 3HG2 THR B 196       9.063   1.905  10.122  1.00  0.00           H  
REMARK 77 Residues from C:\BioLeap\BFD\Current\projects\hiv_protease\
REMARK 77 1SDT_ASH25OD2_ASH125OD1_cluster_diel1\acetamide\
REMARK 77 V7951_ACM-74.snap
ATOM   4591  N   LEU B 197       6.929  -2.019   7.952  1.00  0.00           N  
ATOM   4592  CA  LEU B 197       6.367  -3.377   7.996  1.00  0.00           C  
ATOM   4593  C   LEU B 197       7.351  -4.275   8.722  1.00  0.00           C  
ATOM   4594  O   LEU B 197       8.572  -4.133   8.546  1.00  0.00           O  
ATOM   4595  CB  LEU B 197       6.181  -3.961   6.617  1.00  0.00           C  
ATOM   4596  CG  LEU B 197       5.041  -3.463   5.801  1.00  0.00           C  
ATOM   4597  CD1 LEU B 197       5.260  -3.817   4.344  1.00  0.00           C  
ATOM   4598  CD2 LEU B 197       3.763  -4.048   6.375  1.00  0.00           C
[truncated: 82,388 more chars]
