# Supplementary material for: Hot-spot identification on a broad class of proteins and RNA suggest unifying principles of molecular recognition
Source: PLoS One. 2017 Aug 24;12(8):e0183327. doi: 10.1371/journal.pone.0183327 (PMC5570288; doi:10.1371/journal.pone.0183327)
Supplement: S2 File — PDB data files containing computed fragments. (ZIP) [file pone.0183327.s002.zip › Supporting information - PDB data files/HIV_TAT_TAR_figure12.pdb]

HEADER    BioLeap Fragment Data                   20-Sep-11   2KX5      
REMARK 60 Translation    0.000    0.000    0.000
REMARK 60 Rotation  1.000000  0.000000  0.000000
REMARK 60           0.000000  1.000000  0.000000
REMARK 60           0.000000  0.000000  1.000000
REMARK 60 Box min  -66.162   29.581  -85.681
REMARK 60 Box max    6.584   95.995   -2.233
REMARK 77 Written by the BioLeap Fragment Displayer(TM)[BioLeap, LLC]
REMARK 77 Fragments benzene (BEN), ethanol (ENO), furan (FUR),
REMARK 77 i-butane (IBU), methane (CH4), pyridine (PYD), thiol (THL), indole-3-Me (IN3) with solute 2KX5                          
ATOM      1  N   ARG B   1     -24.004  47.342 -44.777  1.00  0.00
ATOM      2  CA  ARG B   1     -24.707  47.813 -45.966  1.00  0.00
ATOM      3  C   ARG B   1     -24.968  49.318 -45.876  1.00  0.00
ATOM      4  O   ARG B   1     -24.358  50.011 -45.063  1.00  0.00
ATOM      5  CB  ARG B   1     -26.033  47.065 -46.123  1.00  0.00
ATOM      6  CG  ARG B   1     -26.779  47.068 -44.787  1.00  0.00
ATOM      7  CD  ARG B   1     -28.282  46.958 -45.042  1.00  0.00
ATOM      8  NE  ARG B   1     -28.538  46.077 -46.175  1.00  0.00
ATOM      9  CZ  ARG B   1     -28.473  44.756 -46.047  1.00  0.00
ATOM     10  NH1 ARG B   1     -28.170  44.227 -44.893  1.00  0.00
ATOM     11  NH2 ARG B   1     -28.708  43.987 -47.076  1.00  0.00
ATOM     12  N   VAL B   2     -25.868  49.814 -46.723  1.00  0.00
ATOM     13  CA  VAL B   2     -26.197  51.241 -46.734  1.00  0.00
ATOM     14  C   VAL B   2     -27.544  51.508 -46.063  1.00  0.00
ATOM     15  O   VAL B   2     -28.515  50.787 -46.290  1.00  0.00
ATOM     16  CB  VAL B   2     -26.256  51.743 -48.180  1.00  0.00
ATOM     17  CG1 VAL B   2     -24.888  52.290 -48.600  1.00  0.00
ATOM     18  CG2 VAL B   2     -26.645  50.583 -49.097  1.00  0.00
ATOM     19  N   ARG B   3     -27.600  52.563 -45.251  1.00  0.00
ATOM     20  CA  ARG B   3     -28.840  52.928 -44.562  1.00  0.00
ATOM     21  C   ARG B   3     -29.570  54.004 -45.363  1.00  0.00
ATOM     22  O   ARG B   3     -29.040  55.095 -45.569  1.00  0.00
ATOM     23  CB  ARG B   3     -28.527  53.454 -43.156  1.00  0.00
ATOM     24  CG  ARG B   3     -29.678  54.340 -42.666  1.00  0.00
ATOM     25  CD  ARG B   3     -29.538  54.582 -41.160  1.00  0.00
ATOM     26  NE  ARG B   3     -29.501  56.014 -40.880  1.00  0.00
ATOM     27  CZ  ARG B   3     -30.445  56.833 -41.339  1.00  0.00
ATOM     28  NH1 ARG B   3     -31.436  56.359 -42.044  1.00  0.00
ATOM     29  NH2 ARG B   3     -30.381  58.111 -41.082  1.00  0.00
ATOM     30  N   CYS B   4     -30.776  53.690 -45.838  1.00  0.00
ATOM     31  CA  CYS B   4     -31.527  54.639 -46.655  1.00  0.00
ATOM     32  C   CYS B   4     -32.556  55.475 -45.883  1.00  0.00
ATOM     33  O   CYS B   4     -33.102  55.080 -44.852  1.00  0.00
ATOM     34  CB  CYS B   4     -32.205  53.909 -47.815  1.00  0.00
ATOM     35  SG  CYS B   4     -31.155  54.010 -49.287  1.00  0.00
ATOM     36  N   ARG B   5     -32.807  56.656 -46.441  1.00  0.00
ATOM     37  CA  ARG B   5     -33.764  57.594 -45.867  1.00  0.00
ATOM     38  C   ARG B   5     -34.488  58.343 -46.982  1.00  0.00
ATOM     39  O   ARG B   5     -33.886  58.699 -47.995  1.00  0.00
ATOM     40  CB  ARG B   5     -33.043  58.602 -44.971  1.00  0.00
ATOM     41  CG  ARG B   5     -34.067  59.328 -44.097  1.00  0.00
ATOM     42  CD  ARG B   5     -33.346  60.305 -43.171  1.00  0.00
ATOM     43  NE  ARG B   5     -32.059  60.681 -43.744  1.00  0.00
ATOM     44  CZ  ARG B   5     -31.016  60.960 -42.969  1.00  0.00
ATOM     45  NH1 ARG B   5     -31.133  60.894 -41.671  1.00  0.00
ATOM     46  NH2 ARG B   5     -29.878  61.297 -43.509  1.00  0.00
ATOM     47  N   GLN B   6     -35.781  58.581 -46.797  1.00  0.00
ATOM     48  CA  GLN B   6     -36.565  59.277 -47.811  1.00  0.00
ATOM     49  C   GLN B   6     -36.288  60.779 -47.774  1.00  0.00
ATOM     50  O   GLN B   6     -36.751  61.485 -46.879  1.00  0.00
ATOM     51  CB  GLN B   6     -38.055  59.020 -47.586  1.00  0.00
ATOM     52  CG  GLN B   6     -38.295  57.518 -47.425  1.00  0.00
ATOM     53  CD  GLN B   6     -37.674  56.764 -48.597  1.00  0.00
ATOM     54  OE1 GLN B   6     -37.831  57.169 -49.749  1.00  0.00
ATOM     55  NE2 GLN B   6     -36.977  55.684 -48.372  1.00  0.00
ATOM     56  N   ARG B   7     -35.533  61.257 -48.759  1.00  0.00
ATOM     57  CA  ARG B   7     -35.205  62.676 -48.843  1.00  0.00
ATOM     58  C   ARG B   7     -35.311  63.163 -50.285  1.00  0.00
ATOM     59  O   ARG B   7     -34.809  62.519 -51.207  1.00  0.00
ATOM     60  CB  ARG B   7     -33.782  62.926 -48.329  1.00  0.00
ATOM     61  CG  ARG B   7     -33.669  64.371 -47.834  1.00  0.00
ATOM     62  CD  ARG B   7     -32.223  64.861 -47.975  1.00  0.00
ATOM     63  NE  ARG B   7     -31.304  63.948 -47.303  1.00  0.00
ATOM     64  CZ  ARG B   7     -30.008  64.234 -47.191  1.00  0.00
ATOM     65  NH1 ARG B   7     -29.537  65.344 -47.689  1.00  0.00
ATOM     66  NH2 ARG B   7     -29.207  63.403 -46.583  1.00  0.00
ATOM     67  N   LYS B   8     -35.966  64.301 -50.471  1.00  0.00
ATOM     68  CA  LYS B   8     -36.122  64.871 -51.806  1.00  0.00
ATOM     69  C   LYS B   8     -36.801  63.878 -52.747  1.00  0.00
ATOM     70  O   LYS B   8     -36.304  63.605 -53.839  1.00  0.00
ATOM     71  CB  LYS B   8     -34.755  65.254 -52.371  1.00  0.00
ATOM     72  CG  LYS B   8     -33.898  65.861 -51.261  1.00  0.00
ATOM     73  CD  LYS B   8     -34.671  66.989 -50.576  1.00  0.00
ATOM     74  CE  LYS B   8     -33.748  67.729 -49.607  1.00  0.00
ATOM     75  NZ  LYS B   8     -34.298  69.088 -49.335  1.00  0.00
ATOM     76  N   GLY B   9     -37.940  63.345 -52.317  1.00  0.00
ATOM     77  CA  GLY B   9     -38.686  62.394 -53.134  1.00  0.00
ATOM     78  C   GLY B   9     -37.879  61.123 -53.381  1.00  0.00
ATOM     79  O   GLY B   9     -38.438  60.078 -53.713  1.00  0.00
ATOM     80  N   ARG B  10     -36.562  61.214 -53.220  1.00  0.00
ATOM     81  CA  ARG B  10     -35.701  60.055 -53.423  1.00  0.00
ATOM     82  C   ARG B  10     -35.151  59.559 -52.091  1.00  0.00
ATOM     83  O   ARG B  10     -35.137  60.293 -51.102  1.00  0.00
ATOM     84  CB  ARG B  10     -34.541  60.414 -54.354  1.00  0.00
ATOM     85  CG  ARG B  10     -33.893  59.132 -54.883  1.00  0.00
ATOM     86  CD  ARG B  10     -34.903  58.356 -55.735  1.00  0.00
ATOM     87  NE  ARG B  10     -35.961  59.242 -56.207  1.00  0.00
ATOM     88  CZ  ARG B  10     -35.848  59.889 -57.362  1.00  0.00
ATOM     89  NH1 ARG B  10     -34.786  59.722 -58.104  1.00  0.00
ATOM     90  NH2 ARG B  10     -36.798  60.692 -57.757  1.00  0.00
ATOM     91  N   ARG B  11     -34.710  58.308 -52.068  1.00  0.00
ATOM     92  CA  ARG B  11     -34.172  57.722 -50.848  1.00  0.00
ATOM     93  C   ARG B  11     -32.650  57.847 -50.807  1.00  0.00
ATOM     94  O   ARG B  11     -31.946  57.237 -51.612  1.00  0.00
ATOM     95  CB  ARG B  11     -34.564  56.245 -50.772  1.00  0.00
ATOM     96  CG  ARG B  11     -33.996  55.503 -51.985  1.00  0.00
ATOM     97  CD  ARG B  11     -34.865  54.281 -52.292  1.00  0.00
ATOM     98  NE  ARG B  11     -34.740  53.293 -51.227  1.00  0.00
ATOM     99  CZ  ARG B  11     -35.503  52.205 -51.206  1.00  0.00
ATOM    100  NH1 ARG B  11     -36.385  52.007 -52.148  1.00  0.00
ATOM    101  NH2 ARG B  11     -35.373  51.335 -50.243  1.00  0.00
ATOM    102  N   ILE B  12     -32.151  58.631 -49.857  1.00  0.00
ATOM    103  CA  ILE B  12     -30.710  58.803 -49.701  1.00  0.00
ATOM    104  C   ILE B  12     -30.163  57.735 -48.754  1.00  0.00
ATOM    105  O   ILE B  12     -30.765  57.449 -47.720  1.00  0.00
ATOM    106  CB  ILE B  12     -30.400  60.196 -49.147  1.00  0.00
ATOM    107  CG1 ILE B  12     -31.086  60.372 -47.792  1.00  0.00
ATOM    108  CG2 ILE B  12     -30.915  61.262 -50.118  1.00  0.00
ATOM    109  CD1 ILE B  12     -30.062  60.181 -46.673  1.00  0.00
ATOM    110  N   CYS B  13     -29.033  57.138 -49.117  1.00  0.00
ATOM    111  CA  CYS B  13     -28.465  56.059 -48.312  1.00  0.00
ATOM    112  C   CYS B  13     -27.144  56.472 -47.669  1.00  0.00
ATOM    113  O   CYS B  13     -26.432  57.339 -48.176  1.00  0.00
ATOM    114  CB  CYS B  13     -28.243  54.824 -49.187  1.00  0.00
ATOM    115  SG  CYS B  13     -29.321  53.481 -48.628  1.00  0.00
ATOM    116  N   ILE B  14     -26.823  55.832 -46.548  1.00  0.00
ATOM    117  CA  ILE B  14     -25.588  56.120 -45.831  1.00  0.00
ATOM    118  C   ILE B  14     -24.783  54.841 -45.626  1.00  0.00
ATOM    119  O   ILE B  14     -25.248  53.900 -44.984  1.00  0.00
ATOM    120  CB  ILE B  14     -25.901  56.743 -44.470  1.00  0.00
ATOM    121  CG1 ILE B  14     -27.009  57.785 -44.628  1.00  0.00
ATOM    122  CG2 ILE B  14     -24.643  57.416 -43.919  1.00  0.00
ATOM    123  CD1 ILE B  14     -27.241  58.491 -43.291  1.00  0.00
ATOM    124  N   ARG B  15     -23.577  54.811 -46.178  1.00  0.00
ATOM    125  CA  ARG B  15     -22.720  53.639 -46.044  1.00  0.00
ATOM    126  C   ARG B  15     -22.592  53.219 -44.582  1.00  0.00
ATOM    127  O   ARG B  15     -22.148  53.997 -43.737  1.00  0.00
ATOM    128  CB  ARG B  15     -21.334  53.938 -46.613  1.00  0.00
ATOM    129  CG  ARG B  15     -20.583  54.859 -45.652  1.00  0.00
ATOM    130  CD  ARG B  15     -19.396  55.490 -46.377  1.00  0.00
ATOM    131  NE  ARG B  15     -18.325  54.516 -46.541  1.00  0.00
ATOM    132  CZ  ARG B  15     -17.189  54.849 -47.145  1.00  0.00
ATOM    133  NH1 ARG B  15     -17.031  56.061 -47.602  1.00  0.00
ATOM    134  NH2 ARG B  15     -16.237  53.968 -47.282  1.00  0.00
ATOM    135  N   ILE B  16     -22.983  51.980 -44.296  1.00  0.00
ATOM    136  CA  ILE B  16     -22.901  51.451 -42.938  1.00  0.00
ATOM    137  C   ILE B  16     -22.363  50.020 -42.950  1.00  0.00
ATOM    138  O   ILE B  16     -23.129  49.060 -42.862  1.00  0.00
ATOM    139  CB  ILE B  16     -24.288  51.470 -42.289  1.00  0.00
ATOM    140  CG1 ILE B  16     -24.734  52.918 -42.066  1.00  0.00
ATOM    141  CG2 ILE B  16     -24.236  50.746 -40.943  1.00  0.00
ATOM    142  CD1 ILE B  16     -24.141  53.440 -40.754  1.00  0.00
HETATM  143  N   DPR B  17     -21.068  49.864 -43.057  1.00  0.00
HETATM  144  CA  DPR B  17     -20.413  48.534 -43.086  1.00  0.00
HETATM  145  CB  DPR B  17     -19.167  48.783 -43.933  1.00  0.00
HETATM  146  CG  DPR B  17     -18.835  50.234 -43.747  1.00  0.00
HETATM  147  CD  DPR B  17     -20.082  50.931 -43.178  1.00  0.00
HETATM  148  C   DPR B  17     -21.299  47.462 -43.710  1.00  0.00
HETATM  149  O   DPR B  17     -21.318  47.285 -44.928  1.00  0.00
ATOM    150  N   PRO B  18     -22.023  46.753 -42.892  1.00  0.00
ATOM    151  CA  PRO B  18     -22.946  45.682 -43.348  1.00  0.00
ATOM    152  C   PRO B  18     -23.667  46.059 -44.640  1.00  0.00
ATOM    153  O   PRO B  18     -23.921  45.207 -45.493  1.00  0.00
ATOM    154  CB  PRO B  18     -23.926  45.550 -42.184  1.00  0.00
ATOM    155  CG  PRO B  18     -23.145  45.923 -40.965  1.00  0.00
ATOM    156  CD  PRO B  18     -22.033  46.876 -41.417  1.00  0.00
ATOM    157  P     G A  17     -14.786  72.140 -37.617  1.00  0.00
ATOM    158  O1P   G A  17     -16.231  72.462 -37.611  1.00  0.00
ATOM    159  O2P   G A  17     -13.813  73.102 -37.051  1.00  0.00
ATOM    160  O5*   G A  17     -14.584  70.725 -36.876  1.00  0.00
ATOM    161  C5*   G A  17     -13.281  70.144 -36.772  1.00  0.00
ATOM    162  C4*   G A  17     -13.292  68.880 -35.916  1.00  0.00
ATOM    163  O4*   G A  17     -13.610  69.198 -34.560  1.00  0.00
ATOM    164  C3*   G A  17     -14.318  67.811 -36.322  1.00  0.00
ATOM    165  O3*   G A  17     -13.826  66.989 -37.383  1.00  0.00
ATOM    166  C2*   G A  17     -14.430  67.000 -35.046  1.00  0.00
ATOM    167  O2*   G A  17     -13.404  66.006 -34.964  1.00  0.00
ATOM    168  C1*   G A  17     -14.263  68.062 -33.960  1.00  0.00
ATOM    169  N9    G A  17     -15.543  68.515 -33.389  1.00  0.00
ATOM    170  C8    G A  17     -16.309  69.595 -33.733  1.00  0.00
ATOM    171  N7    G A  17     -17.426  69.700 -33.071  1.00  0.00
ATOM    172  C5    G A  17     -17.401  68.601 -32.214  1.00  0.00
ATOM    173  C6    G A  17     -18.352  68.179 -31.245  1.00  0.00
ATOM    174  O6    G A  17     -19.426  68.701 -30.953  1.00  0.00
ATOM    175  N1    G A  17     -17.940  67.021 -30.599  1.00  0.00
ATOM    176  C2    G A  17     -16.760  66.349 -30.850  1.00  0.00
ATOM    177  N2    G A  17     -16.535  65.256 -30.122  1.00  0.00
ATOM    178  N3    G A  17     -15.867  66.745 -31.761  1.00  0.00
ATOM    179  C4    G A  17     -16.250  67.872 -32.402  1.00  0.00
ATOM    180  P     G A  18     -14.861  66.271 -38.383  1.00  0.00
ATOM    181  O1P   G A  18     -14.091  65.599 -39.454  1.00  0.00
ATOM    182  O2P   G A  18     -15.920  67.243 -38.731  1.00  0.00
ATOM    183  O5*   G A  18     -15.508  65.137 -37.445  1.00  0.00
ATOM    184  C5*   G A  18     -14.688  64.083 -36.946  1.00  0.00
ATOM    185  C4*   G A  18     -15.434  63.199 -35.953  1.00  0.00
ATOM    186  O4*   G A  18     -15.787  63.935 -34.783  1.00  0.00
ATOM    187  C3*   G A  18     -16.758  62.607 -36.451  1.00  0.00
ATOM    188  O3*   G A  18     -16.534  61.453 -37.263  1.00  0.00
ATOM    189  C2*   G A  18     -17.408  62.204 -35.143  1.00  0.00
ATOM    190  O2*   G A  18     -16.977  60.903 -34.726  1.00  0.00
ATOM    191  C1*   G A  18     -16.922  63.288 -34.177  1.00  0.00
ATOM    192  N9    G A  18     -17.944  64.312 -33.892  1.00  0.00
ATOM    193  C8    G A  18     -18.139  65.530 -34.488  1.00  0.00
ATOM    194  N7    G A  18     -19.169  66.191 -34.041  1.00  0.00
ATOM    195  C5    G A  18     -19.701  65.347 -33.069  1.00  0.00
ATOM    196  C6    G A  18     -20.838  65.524 -32.233  1.00  0.00
ATOM    197  O6    G A  18     -21.612  66.477 -32.189  1.00  0.00
ATOM    198  N1    G A  18     -21.027  64.433 -31.394  1.00  0.00
ATOM    199  C2    G A  18     -20.226  63.310 -31.360  1.00  0.00
ATOM    200  N2    G A  18     -20.568  62.368 -30.482  1.00  0.00
ATOM    201  N3    G A  18     -19.158  63.142 -32.146  1.00  0.00
ATOM    202  C4    G A  18     -18.957  64.195 -32.971  1.00  0.00
ATOM    203  P     C A  19     -17.632  61.028 -38.361  1.00  0.00
ATOM    204  O1P   C A  19     -17.102  59.884 -39.136  1.00  0.00
ATOM    205  O2P   C A  19     -18.081  62.251 -39.061  1.00  0.00
ATOM    206  O5*   C A  19     -18.844  60.498 -37.445  1.00  0.00
ATOM    207  C5*   C A  19     -18.661  59.342 -36.628  1.00  0.00
ATOM    208  C4*   C A  19     -19.839  59.105 -35.688  1.00  0.00
ATOM    209  O4*   C A  19     -19.974  60.174 -34.753  1.00  0.00
ATOM    210  C3*   C A  19     -21.218  58.996 -36.354  1.00  0.00
ATOM    211  O3*   C A  19     -21.427  57.694 -36.904  1.00  0.00
ATOM    212  C2*   C A  19     -22.130  59.209 -35.160  1.00  0.00
ATOM    213  O2*   C A  19     -22.381  57.979 -34.470  1.00  0.00
ATOM    214  C1*   C A  19     -21.335  60.184 -34.287  1.00  0.00
ATOM    215  N1    C A  19     -21.842  61.567 -34.353  1.00  0.00
ATOM    216  C2    C A  19     -22.911  61.886 -33.533  1.00  0.00
ATOM    217  O2    C A  19     -23.363  61.048 -32.757  1.00  0.00
ATOM    218  N3    C A  19     -23.434  63.141 -33.612  1.00  0.00
ATOM    219  C4    C A  19     -22.926  64.043 -34.461  1.00  0.00
ATOM    220  N4    C A  19     -23.472  65.258 -34.526  1.00  0.00
ATOM    221  C5    C A  19     -21.818  63.718 -35.307  1.00  0.00
ATOM    222  C6    C A  19     -21.309  62.474 -35.220  1.00  0.00
ATOM    223  P     A A  20     -22.472  57.499 -38.113  1.00  0.00
ATOM    224  O1P   A A  20     -22.419  56.087 -38.557  1.00  0.00
ATOM    225  O2P   A A  20     -22.258  58.589 -39.090  1.00  0.00
ATOM    226  O5*   A A  20     -23.885  57.745 -37.385  1.00  0.00
ATOM    227  C5*   A A  20     -24.323  56.848 -36.365  1.00  0.00
ATOM    228  C4*   A A  20     -25.585  57.346 -35.663  1.00  0.00
ATOM    229  O4*   A A  20     -25.334  58.560 -34.955  1.00  0.00
ATOM    230  C3*   A A  20     -26.766  57.666 -36.581  1.00  0.00
ATOM    231  O3*   A A  20     -27.471  56.479 -36.954  1.00  0.00
ATOM    232  C2*   A A  20     -27.623  58.521 -35.667  1.00  0.00
ATOM    233  O2*   A A  20     -28.468  57.714 -34.837  1.00  0.00
ATOM    234  C1*   A A  20     -26.580  59.275 -34.839  1.00  0.00
ATOM    235  N9    A A  20     -26.366  60.660 -35.300  1.00  0.00
ATOM    236  C8    A A  20     -25.427  61.147 -36.167  1.00  0.00
ATOM    237  N7    A A  20     -25.542  62.418 -36.427  1.00  0.00
ATOM    238  C5    A A  20     -26.644  62.805 -35.670  1.00  0.00
ATOM    239  C6    A A  20     -27.294  64.032 -35.501  1.00  0.00
ATOM    240  N6    A A  20     -26.920  65.147 -36.130  1.00  0.00
ATOM    241  N1    A A  20     -28.355  64.063 -34.675  1.00  0.00
ATOM    242  C2    A A  20     -28.754  62.953 -34.053  1.00  0.00
ATOM    243  N3    A A  20     -28.210  61.744 -34.146  1.00  0.00
ATOM    244  C4    A A  20     -27.150  61.744 -34.980  1.00  0.00
ATOM    245  P     G A  21     -28.293  56.446 -38.338  1.00  0.00
ATOM    246  O1P   G A  21     -28.843  55.084 -38.527  1.00  0.00
ATOM    247  O2P   G A  21     -27.453  57.057 -39.392  1.00  0.00
ATOM    248  O5*   G A  21     -29.515  57.442 -38.026  1.00  0.00
ATOM    249  C5*   G A  21     -30.468  57.097 -37.024  1.00  0.00
ATOM    250  C4*   G A  21     -31.430  58.243 -36.730  1.00  0.00
ATOM    251  O4*   G A  21     -30.744  59.359 -36.164  1.00  0.00
ATOM    252  C3*   G A  21     -32.167  58.809 -37.940  1.00  0.00
ATOM    253  O3*   G A  21     -33.296  58.001 -38.280  1.00  0.00
ATOM    254  C2*   G A  21     -32.631  60.154 -37.412  1.00  0.00
ATOM    255  O2*   G A  21     -33.895  60.046 -36.750  1.00  0.00
ATOM    256  C1*   G A  21     -31.520  60.543 -36.432  1.00  0.00
ATOM    257  N9    G A  21     -30.615  61.581 -36.961  1.00  0.00
ATOM    258  C8    G A  21     -29.418  61.433 -37.608  1.00  0.00
ATOM    259  N7    G A  21     -28.880  62.546 -38.012  1.00  0.00
ATOM    260  C5    G A  21     -29.789  63.518 -37.601  1.00  0.00
ATOM    261  C6    G A  21     -29.746  64.930 -37.761  1.00  0.00
ATOM    262  O6    G A  21     -28.884  65.608 -38.315  1.00  0.00
ATOM    263  N1    G A  21     -30.860  65.540 -37.199  1.00  0.00
ATOM    264  C2    G A  21     -31.889  64.880 -36.563  1.00  0.00
ATOM    265  N2    G A  21     -32.868  65.644 -36.077  1.00  0.00
ATOM    266  N3    G A  21     -31.934  63.550 -36.412  1.00  0.00
ATOM    267  C4    G A  21     -30.855  62.937 -36.954  1.00  0.00
ATOM    268  P     A A  22     -33.865  58.016 -39.785  1.00  0.00
ATOM    269  O1P   A A  22     -34.989  57.056 -39.870  1.00  0.00
ATOM    270  O2P   A A  22     -32.721  57.899 -40.715  1.00  0.00
ATOM    271  O5*   A A  22     -34.465  59.506 -39.907  1.00  0.00
ATOM    272  C5*   A A  22     -35.552  59.902 -39.074  1.00  0.00
ATOM    273  C4*   A A  22     -35.865  61.391 -39.203  1.00  0.00
ATOM    274  O4*   A A  22     -34.778  62.182 -38.727  1.00  0.00
ATOM    275  C3*   A A  22     -36.135  61.911 -40.628  1.00  0.00
ATOM    276  O3*   A A  22     -37.500  61.652 -40.974  1.00  0.00
ATOM    277  C2*   A A  22     -35.919  63.405 -40.447  1.00  0.00
ATOM    278  O2*   A A  22     -37.131  64.062 -40.060  1.00  0.00
ATOM    279  C1*   A A  22     -34.867  63.481 -39.337  1.00  0.00
ATOM    280  N9    A A  22     -33.529  63.854 -39.826  1.00  0.00
ATOM    281  C8    A A  22     -32.506  63.048 -40.240  1.00  0.00
ATOM    282  N7    A A  22     -31.459  63.687 -40.678  1.00  0.00
ATOM    283  C5    A A  22     -31.818  65.026 -40.540  1.00  0.00
ATOM    284  C6    A A  22     -31.150  66.222 -40.826  1.00  0.00
ATOM    285  N6    A A  22     -29.927  66.266 -41.354  1.00  0.00
ATOM    286  N1    A A  22     -31.799  67.371 -40.566  1.00  0.00
ATOM    287  C2    A A  22     -33.029  67.346 -40.053  1.00  0.00
ATOM    288  N3    A A  22     -33.748  66.272 -39.747  1.00  0.00
ATOM    289  C4    A A  22     -33.073  65.136 -40.020  1.00  0.00
ATOM    290  P     U A  23     -37.917  61.424 -42.514  1.00  0.00
ATOM    291  O1P   U A  23     -39.340  61.019 -42.560  1.00  0.00
ATOM    292  O2P   U A  23     -36.887  60.571 -43.148  1.00  0.00
ATOM    293  O5*   U A  23     -37.798  62.906 -43.138  1.00  0.00
ATOM    294  C5*   U A  23     -38.624  63.965 -42.645  1.00  0.00
ATOM    295  C4*   U A  23     -38.507  65.228 -43.502  1.00  0.00
ATOM    296  O4*   U A  23     -37.185  65.774 -43.387  1.00  0.00
ATOM    297  C3*   U A  23     -38.773  64.990 -45.020  1.00  0.00
ATOM    298  O3*   U A  23     -39.603  66.053 -45.502  1.00  0.00
ATOM    299  C2*   U A  23     -37.391  65.111 -45.640  1.00  0.00
ATOM    300  O2*   U A  23     -37.455  65.639 -46.971  1.00  0.00
ATOM    301  C1*   U A  23     -36.693  66.067 -44.693  1.00  0.00
ATOM    302  N1    U A  23     -35.227  65.931 -44.669  1.00  0.00
ATOM    303  C2    U A  23     -34.483  67.054 -44.968  1.00  0.00
ATOM    304  O2    U A  23     -35.008  68.131 -45.241  1.00  0.00
ATOM    305  N3    U A  23     -33.110  66.898 -44.943  1.00  0.00
ATOM    306  C4    U A  23     -32.427  65.729 -44.647  1.00  0.00
ATOM    307  O4    U A  23     -31.199  65.705 -44.652  1.00  0.00
ATOM    308  C5    U A  23     -33.286  64.606 -44.345  1.00  0.00
ATOM    309  C6    U A  23     -34.634  64.737 -44.365  1.00  0.00
ATOM    310  P     C A  24     -40.468  65.884 -46.848  1.00  0.00
ATOM    311  O1P   C A  24     -41.656  66.758 -46.743  1.00  0.00
ATOM    312  O2P   C A  24     -40.631  64.439 -47.110  1.00  0.00
ATOM    313  O5*   C A  24     -39.496  66.496 -47.975  1.00  0.00
ATOM    314  C5*   C A  24     -38.873  67.767 -47.785  1.00  0.00
ATOM    315  C4*   C A  24     -39.122  68.710 -48.964  1.00  0.00
ATOM    316  O4*   C A  24     -38.530  68.178 -50.150  1.00  0.00
ATOM    317  C3*   C A  24     -40.597  68.954 -49.352  1.00  0.00
ATOM    318  O3*   C A  24     -41.186  69.988 -48.563  1.00  0.00
ATOM    319  C2*   C A  24     -40.476  69.424 -50.792  1.00  0.00
ATOM    320  O2*   C A  24     -40.335  70.846 -50.867  1.00  0.00
ATOM    321  C1*   C A  24     -39.218  68.716 -51.292  1.00  0.00
ATOM    322  N1    C A  24     -39.501  67.602 -52.217  1.00  0.00
ATOM    323  C2    C A  24     -39.647  67.910 -53.562  1.00  0.00
ATOM    324  O2    C A  24     -39.510  69.070 -53.947  1.00  0.00
ATOM    325  N3    C A  24     -39.942  66.900 -54.427  1.00  0.00
ATOM    326  C4    C A  24     -40.086  65.641 -53.989  1.00  0.00
ATOM    327  N4    C A  24     -40.385  64.673 -54.856  1.00  0.00
ATOM    328  C5    C A  24     -39.931  65.322 -52.604  1.00  0.00
ATOM    329  C6    C A  24     -39.640  66.327 -51.758  1.00  0.00
ATOM    330  P     U A  25     -42.785  70.036 -48.382  1.00  0.00
ATOM    331  O1P   U A  25     -43.386  69.110 -49.368  1.00  0.00
ATOM    332  O2P   U A  25     -43.213  71.452 -48.344  1.00  0.00
ATOM    333  O5*   U A  25     -42.984  69.405 -46.917  1.00  0.00
ATOM    334  C5*   U A  25     -43.317  70.235 -45.805  1.00  0.00
ATOM    335  C4*   U A  25     -43.626  69.405 -44.565  1.00  0.00
ATOM    336  O4*   U A  25     -44.872  68.731 -44.750  1.00  0.00
ATOM    337  C3*   U A  25     -42.578  68.357 -44.230  1.00  0.00
ATOM    338  O3*   U A  25     -42.378  68.336 -42.813  1.00  0.00
ATOM    339  C2*   U A  25     -43.178  67.030 -44.673  1.00  0.00
ATOM    340  O2*   U A  25     -42.954  66.012 -43.690  1.00  0.00
ATOM    341  C1*   U A  25     -44.667  67.316 -44.838  1.00  0.00
ATOM    342  N1    U A  25     -45.224  66.871 -46.130  1.00  0.00
ATOM    343  C2    U A  25     -46.353  66.075 -46.093  1.00  0.00
ATOM    344  O2    U A  25     -46.876  65.734 -45.035  1.00  0.00
ATOM    345  N3    U A  25     -46.861  65.682 -47.318  1.00  0.00
ATOM    346  C4    U A  25     -46.345  66.011 -48.560  1.00  0.00
ATOM    347  O4    U A  25     -46.884  65.608 -49.589  1.00  0.00
ATOM    348  C5    U A  25     -45.165  66.843 -48.504  1.00  0.00
ATOM    349  C6    U A  25     -44.647  67.241 -47.317  1.00  0.00
ATOM    350  P     G A  26     -41.012  67.750 -42.196  1.00  0.00
ATOM    351  O1P   G A  26     -40.688  66.493 -42.907  1.00  0.00
ATOM    352  O2P   G A  26     -41.129  67.755 -40.719  1.00  0.00
ATOM    353  O5*   G A  26     -39.931  68.860 -42.618  1.00  0.00
ATOM    354  C5*   G A  26     -40.117  70.220 -42.225  1.00  0.00
ATOM    355  C4*   G A  26     -38.914  71.086 -42.583  1.00  0.00
ATOM    356  O4*   G A  26     -37.765  70.690 -41.840  1.00  0.00
ATOM    357  C3*   G A  26     -38.442  71.022 -44.047  1.00  0.00
ATOM    358  O3*   G A  26     -39.238  71.829 -44.919  1.00  0.00
ATOM    359  C2*   G A  26     -37.038  71.596 -43.938  1.00  0.00
ATOM    360  O2*   G A  26     -37.039  73.018 -44.090  1.00  0.00
ATOM    361  C1*   G A  26     -36.607  71.196 -42.522  1.00  0.00
ATOM    362  N9    G A  26     -35.565  70.155 -42.507  1.00  0.00
ATOM    363  C8    G A  26     -35.696  68.802 -42.354  1.00  0.00
ATOM    364  N7    G A  26     -34.584  68.136 -42.477  1.00  0.00
ATOM    365  C5    G A  26     -33.635  69.126 -42.728  1.00  0.00
ATOM    366  C6    G A  26     -32.237  69.013 -42.951  1.00  0.00
ATOM    367  O6    G A  26     -31.550  67.994 -42.987  1.00  0.00
ATOM    368  N1    G A  26     -31.653  70.257 -43.161  1.00  0.00
ATOM    369  C2    G A  26     -32.327  71.460 -43.157  1.00  0.00
ATOM    370  N2    G A  26     -31.589  72.553 -43.357  1.00  0.00
ATOM    371  N3    G A  26     -33.642  71.568 -42.949  1.00  0.00
ATOM    372  C4    G A  26     -34.228  70.364 -42.742  1.00  0.00
ATOM    373  P     A A  27     -39.317  71.483 -46.490  1.00  0.00
ATOM    374  O1P   A A  27     -40.269  72.418 -47.131  1.00  0.00
ATOM    375  O2P   A A  27     -39.501  70.023 -46.641  1.00  0.00
ATOM    376  O5*   A A  27     -37.839  71.858 -46.990  1.00  0.00
ATOM    377  C5*   A A  27     -37.414  73.217 -46.961  1.00  0.00
ATOM    378  C4*   A A  27     -35.963  73.369 -47.396  1.00  0.00
ATOM    379  O4*   A A  27     -35.080  72.763 -46.458  1.00  0.00
ATOM    380  C3*   A A  27     -35.559  72.747 -48.736  1.00  0.00
ATOM    381  O3*   A A  27     -35.924  73.603 -49.820  1.00  0.00
ATOM    382  C2*   A A  27     -34.045  72.678 -48.616  1.00  0.00
ATOM    383  O2*   A A  27     -33.424  73.829 -49.196  1.00  0.00
ATOM    384  C1*   A A  27     -33.807  72.630 -47.103  1.00  0.00
ATOM    385  N9    A A  27     -33.173  71.377 -46.654  1.00  0.00
ATOM    386  C8    A A  27     -33.743  70.243 -46.144  1.00  0.00
ATOM    387  N7    A A  27     -32.898  69.281 -45.897  1.00  0.00
ATOM    388  C5    A A  27     -31.670  69.825 -46.275  1.00  0.00
ATOM    389  C6    A A  27     -30.363  69.324 -46.269  1.00  0.00
ATOM    390  N6    A A  27     -30.055  68.094 -45.861  1.00  0.00
ATOM    391  N1    A A  27     -29.386  70.136 -46.709  1.00  0.00
ATOM    392  C2    A A  27     -29.674  71.366 -47.132  1.00  0.00
ATOM    393  N3    A A  27     -30.873  71.934 -47.180  1.00  0.00
ATOM    394  C4    A A  27     -31.832  71.098 -46.732  1.00  0.00
ATOM    395  P     G A  28     -36.032  73.000 -51.307  1.00  0.00
ATOM    396  O1P   G A  28     -36.669  74.010 -52.182  1.00  0.00
ATOM    397  O2P   G A  28     -36.602  71.638 -51.213  1.00  0.00
ATOM    398  O5*   G A  28     -34.489  72.869 -51.732  1.00  0.00
ATOM    399  C5*   G A  28     -33.691  74.043 -51.865  1.00  0.00
ATOM    400  C4*   G A  28     -32.229  73.711 -52.143  1.00  0.00
ATOM    401  O4*   G A  28     -31.651  73.009 -51.047  1.00  0.00
ATOM    402  C3*   G A  28     -31.925  72.801 -53.347  1.00  0.00
ATOM    403  O3*   G A  28     -31.960  73.532 -54.574  1.00  0.00
ATOM    404  C2*   G A  28     -30.504  72.351 -53.050  1.00  0.00
ATOM    405  O2*   G A  28     -29.546  73.239 -53.636  1.00  0.00
ATOM    406  C1*   G A  28     -30.442  72.391 -51.520  1.00  0.00
ATOM    407  N9    G A  28     -30.326  71.056 -50.907  1.00  0.00
ATOM    408  C8    G A  28     -31.305  70.238 -50.405  1.00  0.00
ATOM    409  N7    G A  28     -30.874  69.088 -49.968  1.00  0.00
ATOM    410  C5    G A  28     -29.501  69.147 -50.198  1.00  0.00
ATOM    411  C6    G A  28     -28.488  68.185 -49.932  1.00  0.00
ATOM    412  O6    G A  28     -28.608  67.068 -49.432  1.00  0.00
ATOM    413  N1    G A  28     -27.235  68.646 -50.318  1.00  0.00
ATOM    414  C2    G A  28     -26.984  69.875 -50.891  1.00  0.00
ATOM    415  N2    G A  28     -25.713  70.140 -51.194  1.00  0.00
ATOM    416  N3    G A  28     -27.934  70.778 -51.141  1.00  0.00
ATOM    417  C4    G A  28     -29.162  70.348 -50.771  1.00  0.00
ATOM    418  P     C A  29     -32.191  72.747 -55.962  1.00  0.00
ATOM    419  O1P   C A  29     -32.343  73.741 -57.047  1.00  0.00
ATOM    420  O2P   C A  29     -33.235  71.722 -55.746  1.00  0.00
ATOM    421  O5*   C A  29     -30.784  71.995 -56.164  1.00  0.00
ATOM    422  C5*   C A  29     -29.601  72.759 -56.383  1.00  0.00
ATOM    423  C4*   C A  29     -28.347  71.889 -56.425  1.00  0.00
ATOM    424  O4*   C A  29     -28.090  71.295 -55.154  1.00  0.00
ATOM    425  C3*   C A  29     -28.371  70.727 -57.407  1.00  0.00
ATOM    426  O3*   C A  29     -28.072  71.195 -58.724  1.00  0.00
ATOM    427  C2*   C A  29     -27.231  69.870 -56.882  1.00  0.00
ATOM    428  O2*   C A  29     -25.979  70.260 -57.458  1.00  0.00
ATOM    429  C1*   C A  29     -27.257  70.143 -55.373  1.00  0.00
ATOM    430  N1    C A  29     -27.799  69.019 -54.589  1.00  0.00
ATOM    431  C2    C A  29     -26.912  68.016 -54.232  1.00  0.00
ATOM    432  O2    C A  29     -25.722  68.118 -54.520  1.00  0.00
ATOM    433  N3    C A  29     -27.396  66.936 -53.559  1.00  0.00
ATOM    434  C4    C A  29     -28.694  66.845 -53.249  1.00  0.00
ATOM    435  N4    C A  29     -29.139  65.765 -52.608  1.00  0.00
ATOM    436  C5    C A  29     -29.613  67.881 -53.610  1.00  0.00
ATOM    437  C6    C A  29     -29.125  68.946 -54.276  1.00  0.00
ATOM    438  P     C A  30     -28.594  70.366 -60.000  1.00  0.00
ATOM    439  O1P   C A  30     -28.296  71.147 -61.223  1.00  0.00
ATOM    440  O2P   C A  30     -29.977  69.915 -59.728  1.00  0.00
ATOM    441  O5*   C A  30     -27.633  69.080 -59.982  1.00  0.00
ATOM    442  C5*   C A  30     -26.235  69.241 -60.213  1.00  0.00
ATOM    443  C4*   C A  30     -25.464  67.943 -59.992  1.00  0.00
ATOM    444  O4*   C A  30     -25.533  67.527 -58.631  1.00  0.00
ATOM    445  C3*   C A  30     -25.969  66.730 -60.773  1.00  0.00
ATOM    446  O3*   C A  30     -25.485  66.766 -62.116  1.00  0.00
ATOM    447  C2*   C A  30     -25.329  65.580 -60.016  1.00  0.00
ATOM    448  O2*   C A  30     -24.037  65.263 -60.546  1.00  0.00
ATOM    449  C1*   C A  30     -25.225  66.122 -58.586  1.00  0.00
ATOM    450  N1    C A  30     -26.156  65.472 -57.646  1.00  0.00
ATOM    451  C2    C A  30     -25.743  64.279 -57.071  1.00  0.00
ATOM    452  O2    C A  30     -24.625  63.833 -57.318  1.00  0.00
ATOM    453  N3    C A  30     -26.603  63.632 -56.238  1.00  0.00
ATOM    454  C4    C A  30     -27.817  64.134 -55.979  1.00  0.00
ATOM    455  N4    C A  30     -28.642  63.466 -55.172  1.00  0.00
ATOM    456  C5    C A  30     -28.246  65.367 -56.564  1.00  0.00
ATOM    457  C6    C A  30     -27.387  66.000 -57.388  1.00  0.00
ATOM    458  P     U A  31     -26.343  66.078 -63.291  1.00  0.00
ATOM    459  O1P   U A  31     -25.661  66.326 -64.579  1.00  0.00
ATOM    460  O2P   U A  31     -27.761  66.467 -63.116  1.00  0.00
ATOM    461  O5*   U A  31     -26.205  64.516 -62.938  1.00  0.00
ATOM    462  C5*   U A  31     -24.928  63.887 -63.003  1.00  0.00
ATOM    463  C4*   U A  31     -24.956  62.474 -62.429  1.00  0.00
ATOM    464  O4*   U A  31     -25.282  62.500 -61.045  1.00  0.00
ATOM    465  C3*   U A  31     -25.991  61.517 -63.044  1.00  0.00
ATOM    466  O3*   U A  31     -25.500  60.944 -64.260  1.00  0.00
ATOM    467  C2*   U A  31     -26.098  60.444 -61.972  1.00  0.00
ATOM    468  O2*   U A  31     -25.171  59.378 -62.210  1.00  0.00
ATOM    469  C1*   U A  31     -25.758  61.195 -60.679  1.00  0.00
ATOM    470  N1    U A  31     -26.907  61.362 -59.770  1.00  0.00
ATOM    471  C2    U A  31     -27.189  60.313 -58.915  1.00  0.00
ATOM    472  O2    U A  31     -26.510  59.290 -58.893  1.00  0.00
ATOM    473  N3    U A  31     -28.281  60.484 -58.083  1.00  0.00
ATOM    474  C4    U A  31     -29.104  61.596 -58.033  1.00  0.00
ATOM    475  O4    U A  31     -30.052  61.637 -57.252  1.00  0.00
ATOM    476  C5    U A  31     -28.735  62.643 -58.960  1.00  0.00
ATOM    477  C6    U A  31     -27.669  62.499 -59.785  1.00  0.00
ATOM    478  P     G A  32     -26.535  60.488 -65.409  1.00  0.00
ATOM    479  O1P   G A  32     -25.766  59.926 -66.543  1.00  0.00
ATOM    480  O2P   G A  32     -27.487  61.598 -65.640  1.00  0.00
ATOM    481  O5*   G A  32     -27.332  59.285 -64.695  1.00  0.00
ATOM    482  C5*   G A  32     -26.622  58.161 -64.173  1.00  0.00
ATOM    483  C4*   G A  32     -27.513  57.290 -63.294  1.00  0.00
ATOM    484  O4*   G A  32     -27.969  58.049 -62.169  1.00  0.00
ATOM    485  C3*   G A  32     -28.734  56.721 -63.987  1.00  0.00
ATOM    486  O3*   G A  32     -28.960  55.412 -63.455  1.00  0.00
ATOM    487  C2*   G A  32     -29.859  57.640 -63.550  1.00  0.00
ATOM    488  O2*   G A  32     -31.105  56.938 -63.473  1.00  0.00
ATOM    489  C1*   G A  32     -29.398  58.107 -62.179  1.00  0.00
ATOM    490  N9    G A  32     -29.790  59.487 -61.841  1.00  0.00
ATOM    491  C8    G A  32     -29.510  60.652 -62.502  1.00  0.00
ATOM    492  N7    G A  32     -29.997  61.721 -61.943  1.00  0.00
ATOM    493  C5    G A  32     -30.655  61.228 -60.818  1.00  0.00
ATOM    494  C6    G A  32     -31.383  61.920 -59.812  1.00  0.00
ATOM    495  O6    G A  32     -31.593  63.127 -59.717  1.00  0.00
ATOM    496  N1    G A  32     -31.889  61.047 -58.858  1.00  0.00
ATOM    497  C2    G A  32     -31.719  59.679 -58.867  1.00  0.00
ATOM    498  N2    G A  32     -32.286  59.005 -57.867  1.00  0.00
ATOM    499  N3    G A  32     -31.034  59.026 -59.810  1.00  0.00
ATOM    500  C4    G A  32     -30.534  59.861 -60.750  1.00  0.00
ATOM    501  P     G A  33     -30.247  54.563 -63.914  1.00  0.00
ATOM    502  O1P   G A  33     -29.899  53.127 -63.843  1.00  0.00
ATOM    503  O2P   G A  33     -30.742  55.142 -65.183  1.00  0.00
ATOM    504  O5*   G A  33     -31.324  54.884 -62.756  1.00  0.00
ATOM    505  C5*   G A  33     -31.019  54.632 -61.379  1.00  0.00
ATOM    506  C4*   G A  33     -32.122  55.148 -60.452  1.00  0.00
ATOM    507  O4*   G A  33     -33.253  54.274 -60.499  1.00  0.00
ATOM    508  C3*   G A  33     -31.702  55.243 -58.983  1.00  0.00
ATOM    509  O3*   G A  33     -31.179  56.548 -58.718  1.00  0.00
ATOM    510  C2*   G A  33     -33.016  55.053 -58.246  1.00  0.00
ATOM    511  O2*   G A  33     -33.683  56.304 -58.033  1.00  0.00
ATOM    512  C1*   G A  33     -33.816  54.149 -59.181  1.00  0.00
ATOM    513  N9    G A  33     -33.772  52.722 -58.804  1.00  0.00
ATOM    514  C8    G A  33     -32.991  51.724 -59.317  1.00  0.00
ATOM    515  N7    G A  33     -33.155  50.563 -58.751  1.00  0.00
ATOM    516  C5    G A  33     -34.123  50.806 -57.782  1.00  0.00
ATOM    517  C6    G A  33     -34.714  49.916 -56.842  1.00  0.00
ATOM    518  O6    G A  33     -34.486  48.719 -56.679  1.00  0.00
ATOM    519  N1    G A  33     -35.649  50.562 -56.047  1.00  0.00
ATOM    520  C2    G A  33     -35.981  51.898 -56.138  1.00  0.00
ATOM    521  N2    G A  33     -36.912  52.332 -55.290  1.00  0.00
ATOM    522  N3    G A  33     -35.426  52.738 -57.020  1.00  0.00
ATOM    523  C4    G A  33     -34.510  52.125 -57.807  1.00  0.00
ATOM    524  P     G A  34     -29.659  56.733 -58.215  1.00  0.00
ATOM    525  O1P   G A  34     -29.221  58.106 -58.551  1.00  0.00
ATOM    526  O2P   G A  34     -28.872  55.572 -58.686  1.00  0.00
ATOM    527  O5*   G A  34     -29.800  56.629 -56.615  1.00  0.00
ATOM    528  C5*   G A  34     -30.539  57.613 -55.889  1.00  0.00
ATOM    529  C4*   G A  34     -30.280  57.522 -54.386  1.00  0.00
ATOM    530  O4*   G A  34     -30.856  56.322 -53.878  1.00  0.00
ATOM    531  C3*   G A  34     -28.822  57.532 -54.034  1.00  0.00
ATOM    532  O3*   G A  34     -28.649  58.361 -52.880  1.00  0.00
ATOM    533  C2*   G A  34     -28.473  56.091 -53.677  1.00  0.00
ATOM    534  O2*   G A  34     -27.765  56.026 -52.432  1.00  0.00
ATOM    535  C1*   G A  34     -29.823  55.380 -53.580  1.00  0.00
ATOM    536  N9    G A  34     -29.971  54.249 -54.516  1.00  0.00
ATOM    537  C8    G A  34     -30.529  54.236 -55.765  1.00  0.00
ATOM    538  N7    G A  34     -30.512  53.074 -56.352  1.00  0.00
ATOM    539  C5    G A  34     -29.890  52.247 -55.421  1.00  0.00
ATOM    540  C6    G A  34     -29.586  50.860 -55.494  1.00  0.00
ATOM    541  O6    G A  34     -29.810  50.078 -56.414  1.00  0.00
ATOM    542  N1    G A  34     -28.957  50.415 -54.339  1.00  0.00
ATOM    543  C2    G A  34     -28.656  51.202 -53.247  1.00  0.00
ATOM    544  N2    G A  34     -28.048  50.594 -52.229  1.00  0.00
ATOM    545  N3    G A  34     -28.942  52.506 -53.175  1.00  0.00
ATOM    546  C4    G A  34     -29.556  52.959 -54.292  1.00  0.00
ATOM    547  P     A A  35     -27.302  59.223 -52.684  1.00  0.00
ATOM    548  O1P   A A  35     -27.506  60.146 -51.545  1.00  0.00
ATOM    549  O2P   A A  35     -26.899  59.757 -54.003  1.00  0.00
ATOM    550  O5*   A A  35     -26.226  58.109 -52.244  1.00  0.00
ATOM    551  C5*   A A  35     -26.340  57.445 -50.982  1.00  0.00
ATOM    552  C4*   A A  35     -25.161  56.505 -50.731  1.00  0.00
ATOM    553  O4*   A A  35     -25.233  55.401 -51.636  1.00  0.00
ATOM    554  C3*   A A  35     -23.827  57.151 -50.934  1.00  0.00
ATOM    555  O3*   A A  35     -22.926  56.719 -49.911  1.00  0.00
ATOM    556  C2*   A A  35     -23.320  56.684 -52.292  1.00  0.00
ATOM    557  O2*   A A  35     -21.957  56.238 -52.207  1.00  0.00
ATOM    558  C1*   A A  35     -24.249  55.536 -52.665  1.00  0.00
ATOM    559  N9    A A  35     -24.965  55.731 -53.940  1.00  0.00
ATOM    560  C8    A A  35     -25.446  56.890 -54.492  1.00  0.00
ATOM    561  N7    A A  35     -25.916  56.755 -55.699  1.00  0.00
ATOM    562  C5    A A  35     -25.742  55.397 -55.962  1.00  0.00
ATOM    563  C6    A A  35     -26.037  54.600 -57.074  1.00  0.00
ATOM    564  N6    A A  35     -26.581  55.081 -58.192  1.00  0.00
ATOM    565  N1    A A  35     -25.745  53.290 -56.990  1.00  0.00
ATOM    566  C2    A A  35     -25.192  52.795 -55.884  1.00  0.00
ATOM    567  N3    A A  35     -24.865  53.462 -54.785  1.00  0.00
ATOM    568  C4    A A  35     -25.172  54.769 -54.895  1.00  0.00
ATOM    569  P     G A  36     -22.731  57.589 -48.567  1.00  0.00
ATOM    570  O1P   G A  36     -21.753  56.892 -47.702  1.00  0.00
ATOM    571  O2P   G A  36     -24.069  57.933 -48.034  1.00  0.00
ATOM    572  O5*   G A  36     -22.049  58.941 -49.115  1.00  0.00
ATOM    573  C5*   G A  36     -20.742  58.911 -49.686  1.00  0.00
ATOM    574  C4*   G A  36     -20.382  60.237 -50.362  1.00  0.00
ATOM    575  O4*   G A  36     -21.228  60.471 -51.492  1.00  0.00
ATOM    576  C3*   G A  36     -20.532  61.487 -49.474  1.00  0.00
ATOM    577  O3*   G A  36     -19.368  61.707 -48.672  1.00  0.00
ATOM    578  C2*   G A  36     -20.659  62.582 -50.520  1.00  0.00
ATOM    579  O2*   G A  36     -19.378  63.018 -50.988  1.00  0.00
ATOM    580  C1*   G A  36     -21.449  61.889 -51.628  1.00  0.00
ATOM    581  N9    G A  36     -22.901  62.136 -51.541  1.00  0.00
ATOM    582  C8    G A  36     -23.850  61.408 -50.880  1.00  0.00
ATOM    583  N7    G A  36     -25.030  61.954 -50.855  1.00  0.00
ATOM    584  C5    G A  36     -24.858  63.140 -51.561  1.00  0.00
ATOM    585  C6    G A  36     -25.798  64.162 -51.863  1.00  0.00
ATOM    586  O6    G A  36     -26.983  64.226 -51.542  1.00  0.00
ATOM    587  N1    G A  36     -25.222  65.179 -52.610  1.00  0.00
ATOM    588  C2    G A  36     -23.904  65.220 -53.013  1.00  0.00
ATOM    589  N2    G A  36     -23.546  66.276 -53.747  1.00  0.00
ATOM    590  N3    G A  36     -23.013  64.264 -52.723  1.00  0.00
ATOM    591  C4    G A  36     -23.561  63.253 -52.005  1.00  0.00
ATOM    592  P     C A  37     -19.500  62.450 -47.249  1.00  0.00
ATOM    593  O1P   C A  37     -18.170  62.462 -46.599  1.00  0.00
ATOM    594  O2P   C A  37     -20.665  61.879 -46.535  1.00  0.00
ATOM    595  O5*   C A  37     -19.862  63.956 -47.682  1.00  0.00
ATOM    596  C5*   C A  37     -18.915  64.735 -48.408  1.00  0.00
ATOM    597  C4*   C A  37     -19.501  66.070 -48.855  1.00  0.00
ATOM    598  O4*   C A  37     -20.548  65.880 -49.809  1.00  0.00
ATOM    599  C3*   C A  37     -20.122  66.912 -47.740  1.00  0.00
ATOM    600  O3*   C A  37     -19.117  67.625 -47.020  1.00  0.00
ATOM    601  C2*   C A  37     -20.974  67.871 -48.545  1.00  0.00
ATOM    602  O2*   C A  37     -20.203  68.969 -49.042  1.00  0.00
ATOM    603  C1*   C A  37     -21.473  66.979 -49.683  1.00  0.00
ATOM    604  N1    C A  37     -22.817  66.426 -49.434  1.00  0.00
ATOM    605  C2    C A  37     -23.896  67.231 -49.756  1.00  0.00
ATOM    606  O2    C A  37     -23.710  68.333 -50.268  1.00  0.00
ATOM    607  N3    C A  37     -25.147  66.770 -49.490  1.00  0.00
ATOM    608  C4    C A  37     -25.332  65.569 -48.930  1.00  0.00
ATOM    609  N4    C A  37     -26.570  65.157 -48.664  1.00  0.00
ATOM    610  C5    C A  37     -24.220  64.735 -48.590  1.00  0.00
ATOM    611  C6    C A  37     -22.985  65.201 -48.857  1.00  0.00
ATOM    612  P     U A  38     -19.408  68.088 -45.507  1.00  0.00
ATOM    613  O1P   U A  38     -18.165  68.653 -44.940  1.00  0.00
ATOM    614  O2P   U A  38     -20.106  66.984 -44.810  1.00  0.00
ATOM    615  O5*   U A  38     -20.455  69.286 -45.722  1.00  0.00
ATOM    616  C5*   U A  38     -20.041  70.465 -46.405  1.00  0.00
ATOM    617  C4*   U A  38     -21.199  71.431 -46.641  1.00  0.00
ATOM    618  O4*   U A  38     -22.191  70.857 -47.500  1.00  0.00
ATOM    619  C3*   U A  38     -21.978  71.829 -45.387  1.00  0.00
ATOM    620  O3*   U A  38     -21.267  72.812 -44.640  1.00  0.00
ATOM    621  C2*   U A  38     -23.220  72.426 -46.015  1.00  0.00
ATOM    622  O2*   U A  38     -22.988  73.767 -46.469  1.00  0.00
ATOM    623  C1*   U A  38     -23.461  71.472 -47.186  1.00  0.00
ATOM    624  N1    U A  38     -24.428  70.403 -46.873  1.00  0.00
ATOM    625  C2    U A  38     -25.771  70.697 -47.020  1.00  0.00
ATOM    626  O2    U A  38     -26.158  71.763 -47.490  1.00  0.00
ATOM    627  N3    U A  38     -26.657  69.719 -46.606  1.00  0.00
ATOM    628  C4    U A  38     -26.320  68.489 -46.066  1.00  0.00
ATOM    629  O4    U A  38     -27.193  67.695 -45.723  1.00  0.00
ATOM    630  C5    U A  38     -24.896  68.266 -45.951  1.00  0.00
ATOM    631  C6    U A  38     -24.009  69.210 -46.349  1.00  0.00
ATOM    632  P     C A  39     -21.475  72.890 -43.048  1.00  0.00
ATOM    633  O1P   C A  39     -20.636  73.987 -42.519  1.00  0.00
ATOM    634  O2P   C A  39     -21.347  71.525 -42.492  1.00  0.00
ATOM    635  O5*   C A  39     -23.014  73.339 -42.940  1.00  0.00
ATOM    636  C5*   C A  39     -23.402  74.607 -43.459  1.00  0.00
ATOM    637  C4*   C A  39     -24.916  74.759 -43.590  1.00  0.00
ATOM    638  O4*   C A  39     -25.478  73.791 -44.476  1.00  0.00
ATOM    639  C3*   C A  39     -25.684  74.540 -42.303  1.00  0.00
ATOM    640  O3*   C A  39     -25.573  75.689 -41.463  1.00  0.00
ATOM    641  C2*   C A  39     -27.101  74.399 -42.820  1.00  0.00
ATOM    642  O2*   C A  39     -27.720  75.679 -42.993  1.00  0.00
ATOM    643  C1*   C A  39     -26.886  73.698 -44.168  1.00  0.00
ATOM    644  N1    C A  39     -27.269  72.272 -44.152  1.00  0.00
ATOM    645  C2    C A  39     -28.588  71.968 -44.442  1.00  0.00
ATOM    646  O2    C A  39     -29.324  72.821 -44.931  1.00  0.00
ATOM    647  N3    C A  39     -29.037  70.712 -44.166  1.00  0.00
ATOM    648  C4    C A  39     -28.221  69.790 -43.640  1.00  0.00
ATOM    649  N4    C A  39     -28.696  68.576 -43.362  1.00  0.00
ATOM    650  C5    C A  39     -26.851  70.092 -43.361  1.00  0.00
ATOM    651  C6    C A  39     -26.420  71.341 -43.622  1.00  0.00
ATOM    652  P     U A  40     -25.693  75.527 -39.868  1.00  0.00
ATOM    653  O1P   U A  40     -25.494  76.857 -39.251  1.00  0.00
ATOM    654  O2P   U A  40     -24.852  74.385 -39.445  1.00  0.00
ATOM    655  O5*   U A  40     -27.237  75.112 -39.686  1.00  0.00
ATOM    656  C5*   U A  40     -28.260  76.048 -40.024  1.00  0.00
ATOM    657  C4*   U A  40     -29.666  75.457 -39.919  1.00  0.00
ATOM    658  O4*   U A  40     -29.866  74.429 -40.889  1.00  0.00
ATOM    659  C3*   U A  40     -29.989  74.801 -38.570  1.00  0.00
ATOM    660  O3*   U A  40     -30.377  75.786 -37.607  1.00  0.00
ATOM    661  C2*   U A  40     -31.176  73.935 -38.945  1.00  0.00
ATOM    662  O2*   U A  40     -32.399  74.684 -38.930  1.00  0.00
ATOM    663  C1*   U A  40     -30.819  73.485 -40.363  1.00  0.00
ATOM    664  N1    U A  40     -30.199  72.152 -40.410  1.00  0.00
ATOM    665  C2    U A  40     -31.042  71.060 -40.447  1.00  0.00
ATOM    666  O2    U A  40     -32.263  71.178 -40.516  1.00  0.00
ATOM    667  N3    U A  40     -30.430  69.820 -40.409  1.00  0.00
ATOM    668  C4    U A  40     -29.068  69.586 -40.327  1.00  0.00
ATOM    669  O4    U A  40     -28.632  68.439 -40.284  1.00  0.00
ATOM    670  C5    U A  40     -28.264  70.788 -40.291  1.00  0.00
ATOM    671  C6    U A  40     -28.842  72.010 -40.330  1.00  0.00
ATOM    672  P     C A  41     -30.071  75.554 -36.042  1.00  0.00
ATOM    673  O1P   C A  41     -30.467  76.775 -35.304  1.00  0.00
ATOM    674  O2P   C A  41     -28.696  75.023 -35.909  1.00  0.00
ATOM    675  O5*   C A  41     -31.104  74.381 -35.661  1.00  0.00
ATOM    676  C5*   C A  41     -32.506  74.651 -35.642  1.00  0.00
ATOM    677  C4*   C A  41     -33.336  73.391 -35.414  1.00  0.00
ATOM    678  O4*   C A  41     -33.225  72.506 -36.530  1.00  0.00
ATOM    679  C3*   C A  41     -32.931  72.550 -34.179  1.00  0.00
ATOM    680  O3*   C A  41     -33.512  73.036 -32.967  1.00  0.00
ATOM    681  C2*   C A  41     -33.529  71.204 -34.544  1.00  0.00
ATOM    682  O2*   C A  41     -34.917  71.134 -34.215  1.00  0.00
ATOM    683  C1*   C A  41     -33.326  71.149 -36.055  1.00  0.00
ATOM    684  N1    C A  41     -32.098  70.447 -36.445  1.00  0.00
ATOM    685  C2    C A  41     -32.161  69.069 -36.566  1.00  0.00
ATOM    686  O2    C A  41     -33.219  68.481 -36.356  1.00  0.00
ATOM    687  N3    C A  41     -31.030  68.404 -36.922  1.00  0.00
ATOM    688  C4    C A  41     -29.887  69.068 -37.144  1.00  0.00
ATOM    689  N4    C A  41     -28.785  68.390 -37.455  1.00  0.00
ATOM    690  C5    C A  41     -29.820  70.488 -37.004  1.00  0.00
ATOM    691  C6    C A  41     -30.941  71.132 -36.647  1.00  0.00
ATOM    692  P     U A  42     -32.745  72.837 -31.564  1.00  0.00
ATOM    693  O1P   U A  42     -33.543  73.484 -30.498  1.00  0.00
ATOM    694  O2P   U A  42     -31.326  73.211 -31.751  1.00  0.00
ATOM    695  O5*   U A  42     -32.825  71.245 -31.355  1.00  0.00
ATOM    696  C5*   U A  42     -34.090  70.622 -31.143  1.00  0.00
ATOM    697  C4*   U A  42     -33.979  69.102 -31.102  1.00  0.00
ATOM    698  O4*   U A  42     -33.581  68.587 -32.372  1.00  0.00
ATOM    699  C3*   U A  42     -32.944  68.555 -30.112  1.00  0.00
ATOM    700  O3*   U A  42     -33.470  68.507 -28.782  1.00  0.00
ATOM    701  C2*   U A  42     -32.737  67.150 -30.649  1.00  0.00
ATOM    702  O2*   U A  42     -33.714  66.239 -30.137  1.00  0.00
ATOM    703  C1*   U A  42     -32.896  67.340 -32.161  1.00  0.00
ATOM    704  N1    U A  42     -31.612  67.396 -32.877  1.00  0.00
ATOM    705  C2    U A  42     -31.029  66.194 -33.226  1.00  0.00
ATOM    706  O2    U A  42     -31.569  65.115 -32.991  1.00  0.00
ATOM    707  N3    U A  42     -29.807  66.275 -33.866  1.00  0.00
ATOM    708  C4    U A  42     -29.126  67.439 -34.179  1.00  0.00
ATOM    709  O4    U A  42     -28.037  67.394 -34.745  1.00  0.00
ATOM    710  C5    U A  42     -29.807  68.647 -33.770  1.00  0.00
ATOM    711  C6    U A  42     -31.005  68.591 -33.141  1.00  0.00
ATOM    712  P     G A  43     -32.482  68.656 -27.519  1.00  0.00
ATOM    713  O1P   G A  43     -33.298  68.668 -26.284  1.00  0.00
ATOM    714  O2P   G A  43     -31.538  69.762 -27.792  1.00  0.00
ATOM    715  O5*   G A  43     -31.666  67.275 -27.566  1.00  0.00
ATOM    716  C5*   G A  43     -32.345  66.045 -27.326  1.00  0.00
ATOM    717  C4*   G A  43     -31.461  64.842 -27.624  1.00  0.00
ATOM    718  O4*   G A  43     -31.146  64.776 -29.014  1.00  0.00
ATOM    719  C3*   G A  43     -30.100  64.826 -26.912  1.00  0.00
ATOM    720  O3*   G A  43     -30.216  64.351 -25.570  1.00  0.00
ATOM    721  C2*   G A  43     -29.342  63.822 -27.760  1.00  0.00
ATOM    722  O2*   G A  43     -29.600  62.479 -27.340  1.00  0.00
ATOM    723  C1*   G A  43     -29.895  64.079 -29.160  1.00  0.00
ATOM    724  N9    G A  43     -28.999  64.899 -29.992  1.00  0.00
ATOM    725  C8    G A  43     -28.985  66.255 -30.171  1.00  0.00
ATOM    726  N7    G A  43     -28.012  66.689 -30.919  1.00  0.00
ATOM    727  C5    G A  43     -27.318  65.529 -31.260  1.00  0.00
ATOM    728  C6    G A  43     -26.154  65.364 -32.057  1.00  0.00
ATOM    729  O6    G A  43     -25.501  66.226 -32.639  1.00  0.00
ATOM    730  N1    G A  43     -25.779  64.028 -32.140  1.00  0.00
ATOM    731  C2    G A  43     -26.442  62.980 -31.538  1.00  0.00
ATOM    732  N2    G A  43     -25.932  61.765 -31.740  1.00  0.00
ATOM    733  N3    G A  43     -27.540  63.133 -30.792  1.00  0.00
ATOM    734  C4    G A  43     -27.917  64.429 -30.696  1.00  0.00
ATOM    735  P     C A  44     -29.150  64.820 -24.459  1.00  0.00
ATOM    736  O1P   C A  44     -29.570  64.279 -23.147  1.00  0.00
ATOM    737  O2P   C A  44     -28.921  66.273 -24.619  1.00  0.00
ATOM    738  O5*   C A  44     -27.818  64.046 -24.918  1.00  0.00
ATOM    739  C5*   C A  44     -27.775  62.621 -24.868  1.00  0.00
ATOM    740  C4*   C A  44     -26.495  62.062 -25.479  1.00  0.00
ATOM    741  O4*   C A  44     -26.426  62.344 -26.874  1.00  0.00
ATOM    742  C3*   C A  44     -25.191  62.624 -24.906  1.00  0.00
ATOM    743  O3*   C A  44     -24.854  61.985 -23.674  1.00  0.00
ATOM    744  C2*   C A  44     -24.199  62.236 -25.987  1.00  0.00
ATOM    745  O2*   C A  44     -23.691  60.913 -25.777  1.00  0.00
ATOM    746  C1*   C A  44     -25.040  62.314 -27.265  1.00  0.00
ATOM    747  N1    C A  44     -24.764  63.517 -28.069  1.00  0.00
ATOM    748  C2    C A  44     -23.683  63.462 -28.931  1.00  0.00
ATOM    749  O2    C A  44     -23.034  62.425 -29.037  1.00  0.00
ATOM    750  N3    C A  44     -23.368  64.577 -29.644  1.00  0.00
ATOM    751  C4    C A  44     -24.087  65.699 -29.515  1.00  0.00
ATOM    752  N4    C A  44     -23.743  66.778 -30.215  1.00  0.00
ATOM    753  C5    C A  44     -25.203  65.762 -28.622  1.00  0.00
ATOM    754  C6    C A  44     -25.503  64.655 -27.918  1.00  0.00
ATOM    755  P     C A  45     -23.969  62.767 -22.581  1.00  0.00
ATOM    756  O1P   C A  45     -23.865  61.921 -21.371  1.00  0.00
ATOM    757  O2P   C A  45     -24.480  64.151 -22.472  1.00  0.00
ATOM    758  O5*   C A  45     -22.524  62.820 -23.286  1.00  0.00
ATOM    759  C5*   C A  45     -21.807  61.612 -23.542  1.00  0.00
ATOM    760  C4*   C A  45     -20.515  61.866 -24.312  1.00  0.00
ATOM    761  O4*   C A  45     -20.802  62.367 -25.609  1.00  0.00
ATOM    762  C3*   C A  45     -19.554  62.895 -23.690  1.00  0.00
ATOM    763  O3*   C A  45     -18.743  62.325 -22.657  1.00  0.00
ATOM    764  C2*   C A  45     -18.718  63.307 -24.896  1.00  0.00
ATOM    765  O2*   C A  45     -17.516  62.534 -24.983  1.00  0.00
ATOM    766  C1*   C A  45     -19.633  63.034 -26.095  1.00  0.00
ATOM    767  N1    C A  45     -20.064  64.251 -26.808  1.00  0.00
ATOM    768  C2    C A  45     -19.205  64.757 -27.770  1.00  0.00
ATOM    769  O2    C A  45     -18.151  64.177 -28.018  1.00  0.00
ATOM    770  N3    C A  45     -19.564  65.896 -28.422  1.00  0.00
ATOM    771  C4    C A  45     -20.718  66.515 -28.139  1.00  0.00
ATOM    772  N4    C A  45     -21.038  67.633 -28.789  1.00  0.00
ATOM    773  C5    C A  45     -21.606  65.999 -27.143  1.00  0.00
ATOM    774  C6    C A  45     -21.241  64.871 -26.504  1.00  0.00
REMARK 65 fragment benzene (BEN)
REMARK 65 pos -28.535, 63.297, -47.632 en f-s -14.185 en f-f -1.432
HETATM  775  C1  BEN Q   1     -28.399  62.579 -48.823  1.00  0.00
HETATM  776  C2  BEN Q   1     -29.342  63.607 -48.730  1.00  0.00
HETATM  777  C3  BEN Q   1     -29.478  64.324 -47.540  1.00  0.00
HETATM  778  C4  BEN Q   1     -28.671  64.015 -46.441  1.00  0.00
HETATM  779  C5  BEN Q   1     -27.728  62.987 -46.534  1.00  0.00
HETATM  780  C6  BEN Q   1     -27.592  62.270 -47.724  1.00  0.00
HETATM  781  H7  BEN Q   1     -28.293  62.021 -49.749  1.00  0.00
HETATM  782  H8  BEN Q   1     -29.969  63.847 -49.584  1.00  0.00
HETATM  783  H9  BEN Q   1     -30.211  65.123 -47.467  1.00  0.00
HETATM  784  H10 BEN Q   1     -28.777  64.573 -45.515  1.00  0.00
HETATM  785  H11 BEN Q   1     -27.101  62.747 -45.680  1.00  0.00
HETATM  786  H12 BEN Q   1     -26.859  61.471 -47.797  1.00  0.00
REMARK 65 fragment benzene (BEN)
REMARK 65 pos -33.933, 66.390, -48.854 en f-s -13.440 en f-f -1.163
HETATM  787  C1  BEN Q   2     -33.108  65.490 -48.175  1.00  0.00
HETATM  788  C2  BEN Q   2     -34.273  65.036 -48.800  1.00  0.00
HETATM  789  C3  BEN Q   2     -35.097  65.936 -49.479  1.00  0.00
HETATM  790  C4  BEN Q   2     -34.758  67.290 -49.533  1.00  0.00
HETATM  791  C5  BEN Q   2     -33.593  67.744 -48.908  1.00  0.00
HETATM  792  C6  BEN Q   2     -32.769  66.844 -48.229  1.00  0.00
HETATM  793  H7  BEN Q   2     -32.467  64.790 -47.646  1.00  0.00
HETATM  794  H8  BEN Q   2     -34.537  63.983 -48.757  1.00  0.00
HETATM  795  H9  BEN Q   2     -36.003  65.583 -49.965  1.00  0.00
HETATM  796  H10 BEN Q   2     -35.399  67.990 -50.062  1.00  0.00
HETATM  797  H11 BEN Q   2     -33.329  68.797 -48.951  1.00  0.00
HETATM  798  H12 BEN Q   2     -31.863  67.197 -47.743  1.00  0.00
REMARK 65 fragment ethanol (ENO)
REMARK 65 pos -29.268, 62.248, -49.638 en f-s -21.187 en f-f -0.953
HETATM  799  C1  ENO Q   3     -29.742  63.043 -48.741  1.00  0.00
HETATM  800  C2  ENO Q   3     -28.711  62.217 -49.491  1.00  0.00
HETATM  801  O3  ENO Q   3     -29.375  61.571 -50.575  1.00  0.00
HETATM  802  H4  ENO Q   3     -30.188  63.791 -49.406  1.00  0.00
HETATM  803  H5  ENO Q   3     -29.279  63.562 -47.894  1.00  0.00
HETATM  804  H6  ENO Q   3     -30.544  62.401 -48.362  1.00  0.00
HETATM  805  H7  ENO Q   3     -28.255  61.478 -48.811  1.00  0.00
HETATM  806  H8  ENO Q   3     -27.900  62.868 -49.856  1.00  0.00
HETATM  807  H9  ENO Q   3     -28.718  61.043 -51.055  1.00  0.00
REMARK 65 fragment furan (FUR)
REMARK 65 pos -34.491, 66.715, -48.574 en f-s -16.579 en f-f 0.000
HETATM  808  C1  FUR Q   4     -35.555  66.830 -48.970  1.00  0.00
HETATM  809  C2  FUR Q   4     -34.679  67.871 -48.921  1.00  0.00
HETATM  810  C3  FUR Q   4     -33.462  67.342 -48.372  1.00  0.00
HETATM  811  C4  FUR Q   4     -33.699  66.023 -48.132  1.00  0.00
HETATM  812  O5  FUR Q   4     -34.973  65.693 -48.491  1.00  0.00
HETATM  813  H6  FUR Q   4     -36.578  66.728 -49.297  1.00  0.00
HETATM  814  H7  FUR Q   4     -34.871  68.888 -49.234  1.00  0.00
HETATM  815  H8  FUR Q   4     -32.541  67.875 -48.183  1.00  0.00
HETATM  816  H9  FUR Q   4     -33.103  65.217 -47.731  1.00  0.00
REMARK 65 fragment furan (FUR)
REMARK 65 pos -26.654, 62.253, -47.188 en f-s -14.388 en f-f 0.000
HETATM  817  C1  FUR Q   5     -27.083  62.893 -46.347  1.00  0.00
HETATM  818  C2  FUR Q   5     -25.839  62.344 -46.283  1.00  0.00
HETATM  819  C3  FUR Q   5     -25.660  61.620 -47.510  1.00  0.00
HETATM  820  C4  FUR Q   5     -26.810  61.788 -48.218  1.00  0.00
HETATM  821  O5  FUR Q   5     -27.691  62.563 -47.522  1.00  0.00
HETATM  822  H6  FUR Q   5     -27.663  63.511 -45.679  1.00  0.00
HETATM  823  H7  FUR Q   5     -25.134  62.440 -45.468  1.00  0.00
HETATM  824  H8  FUR Q   5     -24.792  61.054 -47.818  1.00  0.00
HETATM  825  H9  FUR Q   5     -27.152  61.445 -49.183  1.00  0.00
REMARK 65 fragment i-butane (IBU)
REMARK 65 pos -34.440, 67.196, -49.503 en f-s -11.060 en f-f 0.000
HETATM  826  C1  IBU Q   6     -34.570  67.346 -49.197  1.00  0.00
HETATM  827  C2  IBU Q   6     -34.573  68.427 -50.286  1.00  0.00
HETATM  828  C3  IBU Q   6     -35.492  66.178 -49.574  1.00  0.00
HETATM  829  C4  IBU Q   6     -33.144  66.853 -48.911  1.00  0.00
HETATM  830  H5  IBU Q   6     -34.961  67.798 -48.273  1.00  0.00
HETATM  831  H6  IBU Q   6     -33.942  69.279 -50.006  1.00  0.00
HETATM  832  H7  IBU Q   6     -35.586  68.806 -50.470  1.00  0.00
HETATM  833  H8  IBU Q   6     -34.190  68.027 -51.235  1.00  0.00
HETATM  834  H9  IBU Q   6     -35.519  65.418 -48.784  1.00  0.00
HETATM  835  H10 IBU Q   6     -35.146  65.688 -50.495  1.00  0.00
HETATM  836  H11 IBU Q   6     -36.519  66.520 -49.746  1.00  0.00
HETATM  837  H12 IBU Q   6     -33.132  66.105 -48.110  1.00  0.00
HETATM  838  H13 IBU Q   6     -32.489  67.680 -48.608  1.00  0.00
HETATM  839  H14 IBU Q   6     -32.704  66.391 -49.805  1.00  0.00
REMARK 65 fragment methane (CH4)
REMARK 65 pos -32.027, 65.777, -48.417 en f-s -3.810 en f-f -0.154
HETATM  840  C1  CH4 Q   7     -32.027  65.777 -48.417  1.00  0.00
HETATM  841  H2  CH4 Q   7     -31.120  65.289 -48.050  1.00  0.00
HETATM  842  H3  CH4 Q   7     -32.245  66.653 -47.801  1.00  0.00
HETATM  843  H4  CH4 Q   7     -31.879  66.089 -49.455  1.00  0.00
HETATM  844  H5  CH4 Q   7     -32.865  65.077 -48.364  1.00  0.00
REMARK 65 fragment methane (CH4)
REMARK 65 pos -29.008, 62.102, -49.641 en f-s -1.138 en f-f -0.229
HETATM  845  C1  CH4 Q   8     -29.008  62.102 -49.641  1.00  0.00
HETATM  846  H2  CH4 Q   8     -29.886  61.712 -50.162  1.00  0.00
HETATM  847  H3  CH4 Q   8     -29.269  62.323 -48.603  1.00  0.00
HETATM  848  H4  CH4 Q   8     -28.208  61.357 -49.665  1.00  0.00
HETATM  849  H5  CH4 Q   8     -28.667  63.016 -50.134  1.00  0.00
REMARK 65 fragment pyridine (PYD)
REMARK 65 pos -34.526, 66.905, -48.837 en f-s -21.883 en f-f 0.000
HETATM  850  C1  PYD Q   9     -35.707  66.710 -49.431  1.00  0.00
HETATM  851  N2  PYD Q   9     -35.145  65.658 -48.823  1.00  0.00
HETATM  852  C3  PYD Q   9     -33.962  65.856 -48.230  1.00  0.00
HETATM  853  C4  PYD Q   9     -33.298  67.084 -48.213  1.00  0.00
HETATM  854  C5  PYD Q   9     -33.897  68.171 -48.851  1.00  0.00
HETATM  855  C6  PYD Q   9     -35.130  67.981 -49.475  1.00  0.00
HETATM  856  H7  PYD Q   9     -36.669  66.529 -49.907  1.00  0.00
HETATM  857  H8  PYD Q   9     -33.521  64.988 -47.741  1.00  0.00
HETATM  858  H9  PYD Q   9     -32.338  67.183 -47.714  1.00  0.00
HETATM  859  H10 PYD Q   9     -33.413  69.144 -48.862  1.00  0.00
HETATM  860  H11 PYD Q   9     -35.636  68.796 -49.984  1.00  0.00
REMARK 65 fragment thiol (THL)
REMARK 65 pos -33.855, 65.195, -47.767 en f-s -11.289 en f-f -0.333
HETATM  861  C1  THL Q  10     -33.205  66.093 -48.328  1.00  0.00
HETATM  862  S2  THL Q  10     -34.188  64.764 -47.531  1.00  0.00
HETATM  863  H3  THL Q  10     -33.500  64.727 -46.368  1.00  0.00
HETATM  864  H4  THL Q  10     -33.649  66.249 -49.314  1.00  0.00
HETATM  865  H5  THL Q  10     -33.265  67.027 -47.765  1.00  0.00
HETATM  866  H6  THL Q  10     -32.162  65.796 -48.457  1.00  0.00
REMARK 65 fragment indole-3-Me (IN3)
REMARK 65 pos -27.628, 61.860, -47.207 en f-s -28.348 en f-f -5.019
HETATM  867  C1  IN3 Q  11     -28.094  62.553 -45.765  1.00  0.00
HETATM  868  C2  IN3 Q  11     -27.490  61.782 -46.775  1.00  0.00
HETATM  869  C3  IN3 Q  11     -27.891  61.993 -48.125  1.00  0.00
HETATM  870  C4  IN3 Q  11     -28.860  62.937 -48.480  1.00  0.00
HETATM  871  C5  IN3 Q  11     -29.437  63.682 -47.458  1.00  0.00
HETATM  872  C6  IN3 Q  11     -29.057  63.491 -46.113  1.00  0.00
HETATM  873  N7  IN3 Q  11     -27.158  61.124 -48.903  1.00  0.00
HETATM  874  C8  IN3 Q  11     -26.318  60.381 -48.091  1.00  0.00
HETATM  875  C9  IN3 Q  11     -26.485  60.748 -46.779  1.00  0.00
HETATM  876  C10 IN3 Q  11     -25.766  60.187 -45.582  1.00  0.00
HETATM  877  H11 IN3 Q  11     -27.811  62.417 -44.725  1.00  0.00
HETATM  878  H12 IN3 Q  11     -29.152  63.084 -49.517  1.00  0.00
HETATM  879  H13 IN3 Q  11     -30.193  64.424 -47.700  1.00  0.00
HETATM  880  H14 IN3 Q  11     -29.528  64.091 -45.339  1.00  0.00
HETATM  881  H15 IN3 Q  11     -27.221  61.041 -49.906  1.00  0.00
HETATM  882  H16 IN3 Q  11     -25.659  59.640 -48.523  1.00  0.00
HETATM  883  H17 IN3 Q  11     -26.103  60.674 -44.661  1.00  0.00
HETATM  884  H18 IN3 Q  11     -24.680  60.331 -45.646  1.00  0.00
HETATM  885  H19 IN3 Q  11     -25.943  59.111 -45.461  1.00  0.00
REMARK 65 fragment indole-3-Me (IN3)
REMARK 65 pos -34.267, 64.838, -48.357 en f-s -23.938 en f-f -4.290
HETATM  886  C1  IN3 Q  12     -35.641  64.005 -48.797  1.00  0.00
HETATM  887  C2  IN3 Q  12     -34.632  64.966 -48.605  1.00  0.00
HETATM  888  C3  IN3 Q  12     -33.485  64.605 -47.843  1.00  0.00
HETATM  889  C4  IN3 Q  12     -33.326  63.333 -47.283  1.00  0.00
HETATM  890  C5  IN3 Q  12     -34.341  62.408 -47.492  1.00  0.00
HETATM  891  C6  IN3 Q  12     -35.488  62.740 -48.243  1.00  0.00
HETATM  892  N7  IN3 Q  12     -32.663  65.711 -47.806  1.00  0.00
HETATM  893  C8  IN3 Q  12     -33.254  66.743 -48.514  1.00  0.00
HETATM  894  C9  IN3 Q  12     -34.462  66.336 -49.022  1.00  0.00
HETATM  895  C10 IN3 Q  12     -35.420  67.151 -49.849  1.00  0.00
HETATM  896  H11 IN3 Q  12     -36.530  64.247 -49.373  1.00  0.00
HETATM  897  H12 IN3 Q  12     -32.442  63.078 -46.705  1.00  0.00
HETATM  898  H13 IN3 Q  12     -34.249  61.410 -47.070  1.00  0.00
HETATM  899  H14 IN3 Q  12     -36.263  61.993 -48.387  1.00  0.00
HETATM  900  H15 IN3 Q  12     -31.771  65.761 -47.338  1.00  0.00
HETATM  901  H16 IN3 Q  12     -32.756  67.700 -48.598  1.00  0.00
HETATM  902  H17 IN3 Q  12     -36.303  66.562 -50.115  1.00  0.00
HETATM  903  H18 IN3 Q  12     -34.966  67.496 -50.786  1.00  0.00
HETATM  904  H19 IN3 Q  12     -35.775  68.040 -49.313  1.00  0.00
CONECT    1  152               
CONECT    3   12               
CONECT   12    3               
CONECT   14   19               
CONECT   19   14               
CONECT   21   30               
CONECT   30   21               
CONECT   32   36               
CONECT   35  115               
CONECT   36   32               
CONECT   38   47               
CONECT   47   38               
CONECT   49   56               
CONECT   56   49               
CONECT   58   67               
CONECT   67   58               
CONECT   69   76               
CONECT   76   69               
CONECT   78   80               
CONECT   80   78               
CONECT   82   91               
CONECT   91   82               
CONECT   93  102               
CONECT  102   93               
CONECT  104  110               
CONECT  110  104               
CONECT  112  116               
CONECT  115   35               
CONECT  116  112               
CONECT  118  124               
CONECT  124  118               
CONECT  126  135               
CONECT  135  126               
CONECT  137  143               
CONECT  143  137  144  147     
CONECT  144  143  145  148     
CONECT  145  144  146          
CONECT  146  145  147          
CONECT  147  143  146          
CONECT  148  144  149  150     
CONECT  149  148               
CONECT  150  148               
CONECT  152    1               
CONECT  165  180               
CONECT  180  165               
CONECT  188  203               
CONECT  203  188               
CONECT  211  223               
CONECT  223  211               
CONECT  231  245               
CONECT  245  231               
CONECT  253  268               
CONECT  268  253               
CONECT  276  290               
CONECT  290  276               
CONECT  298  310               
CONECT  310  298               
CONECT  318  330               
CONECT  330  318               
CONECT  338  350               
CONECT  350  338               
CONECT  358  373               
CONECT  373  358               
CONECT  381  395               
CONECT  395  381               
CONECT  403  418               
CONECT  418  403               
CONECT  426  438               
CONECT  438  426               
CONECT  446  458               
CONECT  458  446               
CONECT  466  478               
CONECT  478  466               
CONECT  486  501               
CONECT  501  486               
CONECT  509  524               
CONECT  524  509               
CONECT  532  547               
CONECT  547  532               
CONECT  555  569               
CONECT  569  555               
CONECT  577  592               
CONECT  592  577               
CONECT  600  612               
CONECT  612  600               
CONECT  620  632               
CONECT  632  620               
CONECT  640  652               
CONECT  652  640               
CONECT  660  672               
CONECT  672  660               
CONECT  680  692               
CONECT  692  680               
CONECT  700  712               
CONECT  712  700               
CONECT  720  735               
CONECT  735  720               
CONECT  743  755               
CONECT  755  743               
CONECT  775  776  780  781     
CONECT  776  775  777  782     
CONECT  777  776  778  783     
CONECT  778  777  779  784     
CONECT  779  778  780  785     
CONECT  780  775  779  786     
CONECT  781  775               
CONECT  782  776               
CONECT  783  777               
CONECT  784  778               
CONECT  785  779               
CONECT  786  780               
CONECT  787  788  792  793     
CONECT  788  787  789  794     
CONECT  789  788  790  795     
CONECT  790  789  791  796     
CONECT  791  790  792  797     
CONECT  792  787  791  798     
CONECT  793  787               
CONECT  794  788               
CONECT  795  789               
CONECT  796  790               
CONECT  797  791               
CONECT  798  792               
CONECT  799  800  802  803  804
CONECT  800  799  801  805  806
CONECT  801  800  807          
CONECT  802  799               
CONECT  803  799               
CONECT  804  799               
CONECT  805  800               
CONECT  806  800               
CONECT  807  801               
CONECT  808  809  812  813     
CONECT  809  808  810  814     
CONECT  810  809  811  815     
CONECT  811  810  812  816     
CONECT  812  808  811          
CONECT  813  808               
CONECT  814  809               
CONECT  815  810               
CONECT  816  811               
CONECT  817  818  821  822     
CONECT  818  817  819  823     
CONECT  819  818  820  824     
CONECT  820  819  821  825     
CONECT  821  817  820          
CONECT  822  817               
CONECT  823  818               
CONECT  824  819               
CONECT  825  820               
CONECT  826  827  828  829  830
CONECT  827  826  831  832  833
CONECT  828  826  834  835  836
CONECT  829  826  837  838  839
CONECT  830  826               
CONECT  831  827               
CONECT  832  827               
CONECT  833  827               
CONECT  834  828               
CONECT  835  828               
CONECT  836  828               
CONECT  837  829               
CONECT  838  829               
CONECT  839  829               
CONECT  840  841  842  843  844
CONECT  841  840               
CONECT  842  840               
CONECT  843  840               
CONECT  844  840               
CONECT  845  846  847  848  849
CONECT  846  845               
CONECT  847  845               
CONECT  848  845               
CONECT  849  845               
CONECT  850  851  855  856     
CONECT  851  850  852          
CONECT  852  851  853  857     
CONECT  853  852  854  858     
CONECT  854  853  855  859     
CONECT  855  850  854  860     
CONECT  856  850               
CONECT  857  852               
CONECT  858  853               
CONECT  859  854               
CONECT  860  855               
CONECT  861  862  864  865  866
CONECT  862  861  863          
CONECT  863  862               
CONECT  864  861               
CONECT  865  861               
CONECT  866  861               
CONECT  867  868  872  877     
CONECT  868  867  869  875     
CONECT  869  868  870  873     
CONECT  870  869  871  878     
CONECT  871  870  872  879     
CONECT  872  867  871  880     
CONECT  873  869  874  881     
CONECT  874  873  875  882     
CONECT  875  868  874  876     
CONECT  876  875  883  884  885
CONECT  877  867               
CONECT  878  870               
CONECT  879  871               
CONECT  880  872               
CONECT  881  873               
CONECT  882  874               
CONECT  883  876               
CONECT  884  876               
CONECT  885  876               
CONECT  886  887  891  896     
CONECT  887  886  888  894     
CONECT  888  887  889  892     
CONECT  889  888  890  897     
CONECT  890  889  891  898     
CONECT  891  886  890  899     
CONECT  892  888  893  900     
CONECT  893  892  894  901     
CONECT  894  887  893  895     
CONECT  895  894  902  903  904
CONECT  896  886               
CONECT  897  889               
CONECT  898  890               
CONECT  899  891               
CONECT  900  892               
CONECT  901  893               
CONECT  902  895               
CONECT  903  895               
CONECT  904  895               
