# Supplementary material for: Hot-spot identification on a broad class of proteins and RNA suggest unifying principles of molecular recognition
Source: PLoS One. 2017 Aug 24;12(8):e0183327. doi: 10.1371/journal.pone.0183327 (PMC5570288; doi:10.1371/journal.pone.0183327)
Supplement: S2 File — PDB data files containing computed fragments. (ZIP) [file pone.0183327.s002.zip › Supporting information - PDB data files/P53-MDM2_figure11a.pdb]

REMARK 77 Written by the BioLeap Fragment Displayer(TM)[BioLeap, Inc.]
HEADER    BioLeap Fragment Data                   16-Aug-13   1t4f_prepe
REMARK 60 Translation    2.121  -19.770   -3.276
REMARK 60 Rotation  0.215573 -0.194180  0.956986
REMARK 60          -0.316188 -0.941111 -0.119733
REMARK 60           0.923880 -0.276776 -0.264276
REMARK 60 Box min  -27.490  -34.669  -25.370
REMARK 60 Box max   27.623   34.535   25.045
REMARK 77 Solute structure from C:\BioLeap\projects\p53mdm2\
REMARK 77 p53mdm2_clustering\water_2\V10835_H2O_2-9.snap
REMARK 77 Fragments benzene (BEN), ethyl-Cl (B85), furan (FUR),
REMARK 77  i-butane (IBU), indole-3-Me (IN3), methane (CH4),
REMARK 77  phenol (PNL), propane (PPN), pyridine (PYD),
REMARK 77  pyrimidine (PMD), pyrrole (PYL), thioether (TOE),
REMARK 77  thiol (THL) with solute 1t4f_preped                   
REMARK 77 Residues from C:\BioLeap\projects\p53mdm2\p53mdm2_clustering\
REMARK 77 acetamide\V10834_ACM-66.snap
ATOM      1  N   GLU M  23      12.019  -6.761  17.882  1.00  0.00           N  
ATOM      2  CA  GLU M  23      12.440  -7.585  16.710  1.00  0.00           C  
ATOM      3  C   GLU M  23      12.228  -6.842  15.395  1.00  0.00           C  
ATOM      4  O   GLU M  23      12.402  -5.627  15.331  1.00  0.00           O  
ATOM      5  CB  GLU M  23      11.662  -8.894  16.693  1.00  0.00           C  
ATOM      6  CG  GLU M  23      10.177  -8.709  16.890  1.00  0.00           C  
ATOM      7  CD  GLU M  23       9.434 -10.020  16.840  1.00  0.00           C  
ATOM      8  OE1 GLU M  23       9.330 -10.602  15.735  1.00  0.00           O  
ATOM      9  OE2 GLU M  23       8.967 -10.472  17.909  1.00  0.00           O  
ATOM     10  HA  GLU M  23      13.490  -7.859  16.817  1.00  0.00           H  
ATOM     11  HB2 GLU M  23      11.807  -9.391  15.734  1.00  0.00           H  
ATOM     12  HB3 GLU M  23      12.020  -9.541  17.494  1.00  0.00           H  
ATOM     13  HG2 GLU M  23       9.992  -8.249  17.861  1.00  0.00           H  
ATOM     14  HG3 GLU M  23       9.783  -8.065  16.103  1.00  0.00           H  
ATOM     15  H1  GLU M  23      12.795  -6.662  18.521  1.00  0.00           H  
ATOM     16  H2  GLU M  23      11.250  -7.215  18.354  1.00  0.00           H  
ATOM     17  H3  GLU M  23      11.727  -5.848  17.563  1.00  0.00           H  
ATOM     18  N   GLN M  24      11.851  -7.569  14.349  1.00  0.00           N  
ATOM     19  CA  GLN M  24      11.642  -6.951  13.046  1.00  0.00           C  
ATOM     20  C   GLN M  24      10.215  -6.443  12.843  1.00  0.00           C  
ATOM     21  O   GLN M  24       9.961  -5.631  11.953  1.00  0.00           O  
ATOM     22  CB  GLN M  24      12.008  -7.939  11.934  1.00  0.00           C  
ATOM     23  CG  GLN M  24      13.415  -8.507  12.067  1.00  0.00           C  
ATOM     24  CD  GLN M  24      13.808  -9.392  10.905  1.00  0.00           C  
ATOM     25  NE2 GLN M  24      15.030  -9.206  10.403  1.00  0.00           N  
ATOM     26  OE1 GLN M  24      13.034 -10.241  10.468  1.00  0.00           O  
ATOM     27  H   GLN M  24      11.705  -8.563  14.452  1.00  0.00           H  
ATOM     28  HA  GLN M  24      12.354  -6.137  12.911  1.00  0.00           H  
ATOM     29  HB2 GLN M  24      11.314  -8.779  11.951  1.00  0.00           H  
ATOM     30  HB3 GLN M  24      11.948  -7.438  10.967  1.00  0.00           H  
ATOM     31  HG2 GLN M  24      14.134  -7.689  12.119  1.00  0.00           H  
ATOM     32  HG3 GLN M  24      13.481  -9.105  12.976  1.00  0.00           H  
ATOM     33 1HE2 GLN M  24      15.637  -8.503  10.800  1.00  0.00           H  
ATOM     34 2HE2 GLN M  24      15.347  -9.767   9.626  1.00  0.00           H  
ATOM     35  N   GLU M  25       9.287  -6.920  13.665  1.00  0.00           N  
ATOM     36  CA  GLU M  25       7.888  -6.503  13.568  1.00  0.00           C  
ATOM     37  C   GLU M  25       7.773  -4.981  13.690  1.00  0.00           C  
ATOM     38  O   GLU M  25       8.585  -4.348  14.364  1.00  0.00           O  
ATOM     39  CB  GLU M  25       7.074  -7.179  14.676  1.00  0.00           C  
ATOM     40  CG  GLU M  25       5.641  -6.686  14.828  1.00  0.00           C  
ATOM     41  CD  GLU M  25       4.882  -7.452  15.901  1.00  0.00           C  
ATOM     42  OE1 GLU M  25       4.571  -8.645  15.678  1.00  0.00           O  
ATOM     43  OE2 GLU M  25       4.608  -6.866  16.971  1.00  0.00           O  
ATOM     44  H   GLU M  25       9.539  -7.588  14.380  1.00  0.00           H  
ATOM     45  HA  GLU M  25       7.475  -6.832  12.615  1.00  0.00           H  
ATOM     46  HB2 GLU M  25       7.012  -8.250  14.480  1.00  0.00           H  
ATOM     47  HB3 GLU M  25       7.559  -7.014  15.637  1.00  0.00           H  
ATOM     48  HG2 GLU M  25       5.647  -5.632  15.103  1.00  0.00           H  
ATOM     49  HG3 GLU M  25       5.112  -6.812  13.883  1.00  0.00           H  
ATOM     50  N   THR M  26       6.770  -4.400  13.030  1.00  0.00           N  
ATOM     51  CA  THR M  26       6.545  -2.952  13.086  1.00  0.00           C  
ATOM     52  C   THR M  26       5.123  -2.683  13.567  1.00  0.00           C  
ATOM     53  O   THR M  26       4.159  -3.212  13.009  1.00  0.00           O  
ATOM     54  CB  THR M  26       6.733  -2.279  11.699  1.00  0.00           C  
ATOM     55  CG2 THR M  26       6.438  -0.782  11.788  1.00  0.00           C  
ATOM     56  OG1 THR M  26       8.079  -2.468  11.244  1.00  0.00           O  
ATOM     57  H   THR M  26       6.141  -4.960  12.473  1.00  0.00           H  
ATOM     58  HA  THR M  26       7.260  -2.500  13.774  1.00  0.00           H  
ATOM     59  HB  THR M  26       6.038  -2.719  10.985  1.00  0.00           H  
ATOM     60  HG1 THR M  26       8.262  -3.408  11.167  1.00  0.00           H  
ATOM     61 1HG2 THR M  26       6.573  -0.325  10.807  1.00  0.00           H  
ATOM     62 2HG2 THR M  26       5.409  -0.633  12.118  1.00  0.00           H  
ATOM     63 3HG2 THR M  26       7.118  -0.318  12.501  1.00  0.00           H  
ATOM     64  N   LEU M  27       4.998  -1.863  14.606  1.00  0.00           N  
ATOM     65  CA  LEU M  27       3.695  -1.521  15.172  1.00  0.00           C  
ATOM     66  C   LEU M  27       3.317  -0.140  14.640  1.00  0.00           C  
ATOM     67  O   LEU M  27       4.137   0.783  14.643  1.00  0.00           O  
ATOM     68  CB  LEU M  27       3.788  -1.504  16.702  1.00  0.00           C  
ATOM     69  CG  LEU M  27       2.664  -2.147  17.518  1.00  0.00           C  
ATOM     70  CD1 LEU M  27       2.391  -3.560  17.010  1.00  0.00           C  
ATOM     71  CD2 LEU M  27       3.067  -2.179  18.993  1.00  0.00           C  
ATOM     72  H   LEU M  27       5.820  -1.456  15.030  1.00  0.00           H  
ATOM     73  HA  LEU M  27       2.959  -2.265  14.868  1.00  0.00           H  
ATOM     74  HB2 LEU M  27       4.691  -2.028  17.017  1.00  0.00           H  
ATOM     75  HB3 LEU M  27       3.826  -0.473  17.053  1.00  0.00           H  
ATOM     76  HG  LEU M  27       1.765  -1.537  17.443  1.00  0.00           H  
ATOM     77 1HD1 LEU M  27       1.590  -4.009  17.597  1.00  0.00           H  
ATOM     78 2HD1 LEU M  27       2.093  -3.518  15.962  1.00  0.00           H  
ATOM     79 3HD1 LEU M  27       3.294  -4.163  17.106  1.00  0.00           H  
ATOM     80 1HD2 LEU M  27       2.269  -2.637  19.578  1.00  0.00           H  
ATOM     81 2HD2 LEU M  27       3.981  -2.762  19.109  1.00  0.00           H  
ATOM     82 3HD2 LEU M  27       3.238  -1.162  19.346  1.00  0.00           H  
ATOM     83  N   VAL M  28       2.080   0.008  14.183  1.00  0.00           N  
ATOM     84  CA  VAL M  28       1.656   1.285  13.620  1.00  0.00           C  
ATOM     85  C   VAL M  28       0.246   1.716  13.999  1.00  0.00           C  
ATOM     86  O   VAL M  28      -0.582   0.909  14.422  1.00  0.00           O  
ATOM     87  CB  VAL M  28       1.719   1.250  12.067  1.00  0.00           C  
ATOM     88  CG1 VAL M  28       3.129   0.880  11.591  1.00  0.00           C  
ATOM     89  CG2 VAL M  28       0.711   0.240  11.539  1.00  0.00           C  
ATOM     90  H   VAL M  28       1.430  -0.764  14.225  1.00  0.00           H  
ATOM     91  HA  VAL M  28       2.341   2.070  13.940  1.00  0.00           H  
ATOM     92  HB  VAL M  28       1.435   2.224  11.669  1.00  0.00           H  
ATOM     93 1HG1 VAL M  28       3.152   0.861  10.501  1.00  0.00           H  
ATOM     94 2HG1 VAL M  28       3.842   1.620  11.956  1.00  0.00           H  
ATOM     95 3HG1 VAL M  28       3.397  -0.103  11.977  1.00  0.00           H  
ATOM     96 1HG2 VAL M  28       0.756   0.216  10.450  1.00  0.00           H  
ATOM     97 2HG2 VAL M  28       0.946  -0.748  11.933  1.00  0.00           H  
ATOM     98 3HG2 VAL M  28      -0.292   0.527  11.854  1.00  0.00           H  
ATOM     99  N   ARG M  29      -0.007   3.009  13.840  1.00  0.00           N  
ATOM    100  CA  ARG M  29      -1.317   3.576  14.099  1.00  0.00           C  
ATOM    101  C   ARG M  29      -1.680   4.316  12.825  1.00  0.00           C  
ATOM    102  O   ARG M  29      -1.025   5.290  12.453  1.00  0.00           O  
ATOM    103  CB  ARG M  29      -1.275   4.517  15.303  1.00  0.00           C  
ATOM    104  CG  ARG M  29      -0.957   3.773  16.576  1.00  0.00           C  
ATOM    105  CD  ARG M  29      -1.104   4.632  17.807  1.00  0.00           C  
ATOM    106  NE  ARG M  29      -0.786   3.850  18.998  1.00  0.00           N  
ATOM    107  CZ  ARG M  29      -0.737   4.348  20.226  1.00  0.00           C  
ATOM    108  NH1 ARG M  29      -0.987   5.633  20.421  1.00  0.00           N  
ATOM    109  NH2 ARG M  29      -0.439   3.563  21.253  1.00  0.00           N  
ATOM    110  H   ARG M  29       0.725   3.632  13.530  1.00  0.00           H  
ATOM    111  HA  ARG M  29      -2.021   2.775  14.324  1.00  0.00           H  
ATOM    112  HB2 ARG M  29      -0.507   5.274  15.146  1.00  0.00           H  
ATOM    113  HB3 ARG M  29      -2.244   5.002  15.420  1.00  0.00           H  
ATOM    114  HG2 ARG M  29      -1.633   2.924  16.680  1.00  0.00           H  
ATOM    115  HG3 ARG M  29       0.072   3.415  16.542  1.00  0.00           H  
ATOM    116  HD2 ARG M  29      -0.424   5.481  17.741  1.00  0.00           H  
ATOM    117  HD3 ARG M  29      -2.131   4.993  17.877  1.00  0.00           H  
ATOM    118  HE  ARG M  29      -0.595   2.869  18.843  1.00  0.00           H  
ATOM    119 1HH1 ARG M  29      -1.212   6.228  19.637  1.00  0.00           H  
ATOM    120 2HH1 ARG M  29      -0.951   6.018  21.353  1.00  0.00           H  
ATOM    121 1HH2 ARG M  29      -0.248   2.583  21.101  1.00  0.00           H  
ATOM    122 2HH2 ARG M  29      -0.403   3.945  22.188  1.00  0.00           H  
ATOM    123  N   PRO M  30      -2.713   3.833  12.118  1.00  0.00           N  
ATOM    124  CA  PRO M  30      -3.181   4.430  10.863  1.00  0.00           C  
ATOM    125  C   PRO M  30      -3.899   5.759  11.050  1.00  0.00           C  
ATOM    126  O   PRO M  30      -4.605   5.955  12.036  1.00  0.00           O  
ATOM    127  CB  PRO M  30      -4.112   3.355  10.305  1.00  0.00           C  
ATOM    128  CG  PRO M  30      -4.752   2.817  11.545  1.00  0.00           C  
ATOM    129  CD  PRO M  30      -3.551   2.675  12.489  1.00  0.00           C  
ATOM    130  HA  PRO M  30      -2.332   4.594  10.199  1.00  0.00           H  
ATOM    131  HB2 PRO M  30      -4.827   3.812   9.621  1.00  0.00           H  
ATOM    132  HB3 PRO M  30      -3.525   2.608   9.771  1.00  0.00           H  
ATOM    133  HG2 PRO M  30      -5.497   3.525  11.907  1.00  0.00           H  
ATOM    134  HG3 PRO M  30      -5.234   1.866  11.322  1.00  0.00           H  
ATOM    135  HD2 PRO M  30      -3.829   2.748  13.540  1.00  0.00           H  
ATOM    136  HD3 PRO M  30      -2.992   1.753  12.324  1.00  0.00           H  
ATOM    137  N   LYS M  31      -3.713   6.661  10.091  1.00  0.00           N  
ATOM    138  CA  LYS M  31      -4.364   7.964  10.116  1.00  0.00           C  
ATOM    139  C   LYS M  31      -5.845   7.706   9.841  1.00  0.00           C  
ATOM    140  O   LYS M  31      -6.214   6.629   9.369  1.00  0.00           O  
ATOM    141  CB  LYS M  31      -3.754   8.878   9.042  1.00  0.00           C  
ATOM    142  CG  LYS M  31      -2.279   9.186   9.302  1.00  0.00           C  
ATOM    143  CD  LYS M  31      -1.548   9.773   8.094  1.00  0.00           C  
ATOM    144  CE  LYS M  31      -2.009  11.179   7.742  1.00  0.00           C  
ATOM    145  NZ  LYS M  31      -1.156  11.744   6.642  1.00  0.00           N  
ATOM    146  H   LYS M  31      -3.105   6.452   9.312  1.00  0.00           H  
ATOM    147  HA  LYS M  31      -4.218   8.424  11.094  1.00  0.00           H  
ATOM    148  HB2 LYS M  31      -3.828   8.395   8.067  1.00  0.00           H  
ATOM    149  HB3 LYS M  31      -4.295   9.824   9.019  1.00  0.00           H  
ATOM    150  HG2 LYS M  31      -2.196   9.910  10.113  1.00  0.00           H  
ATOM    151  HG3 LYS M  31      -1.759   8.269   9.580  1.00  0.00           H  
ATOM    152  HD2 LYS M  31      -0.479   9.820   8.304  1.00  0.00           H  
ATOM    153  HD3 LYS M  31      -1.720   9.142   7.222  1.00  0.00           H  
ATOM    154  HE2 LYS M  31      -3.046  11.149   7.409  1.00  0.00           H  
ATOM    155  HE3 LYS M  31      -1.928  11.819   8.621  1.00  0.00           H  
ATOM    156  HZ1 LYS M  31      -1.531  12.635   6.347  1.00  0.00           H  
ATOM    157  HZ2 LYS M  31      -0.212  11.872   6.979  1.00  0.00           H  
ATOM    158  HZ3 LYS M  31      -1.149  11.107   5.859  1.00  0.00           H  
ATOM    159  N   PRO M  32      -6.714   8.687  10.131  1.00  0.00           N  
ATOM    160  CA  PRO M  32      -8.160   8.548   9.918  1.00  0.00           C  
ATOM    161  C   PRO M  32      -8.624   7.854   8.633  1.00  0.00           C  
ATOM    162  O   PRO M  32      -9.375   6.884   8.693  1.00  0.00           O  
ATOM    163  CB  PRO M  32      -8.653   9.987  10.023  1.00  0.00           C  
ATOM    164  CG  PRO M  32      -7.763  10.539  11.101  1.00  0.00           C  
ATOM    165  CD  PRO M  32      -6.391  10.021  10.667  1.00  0.00           C  
ATOM    166  HA  PRO M  32      -8.606   8.035  10.770  1.00  0.00           H  
ATOM    167  HB2 PRO M  32      -8.525  10.487   9.062  1.00  0.00           H  
ATOM    168  HB3 PRO M  32      -9.709   9.991  10.295  1.00  0.00           H  
ATOM    169  HG2 PRO M  32      -7.829  11.627  11.106  1.00  0.00           H  
ATOM    170  HG3 PRO M  32      -8.080  10.152  12.070  1.00  0.00           H  
ATOM    171  HD2 PRO M  32      -5.937  10.629   9.884  1.00  0.00           H  
ATOM    172  HD3 PRO M  32      -5.694   9.921  11.499  1.00  0.00           H  
ATOM    173  N   LEU M  33      -8.183   8.343   7.478  1.00  0.00           N  
ATOM    174  CA  LEU M  33      -8.590   7.753   6.205  1.00  0.00           C  
ATOM    175  C   LEU M  33      -8.094   6.324   5.990  1.00  0.00           C  
ATOM    176  O   LEU M  33      -8.792   5.504   5.383  1.00  0.00           O  
ATOM    177  CB  LEU M  33      -8.133   8.636   5.040  1.00  0.00           C  
ATOM    178  CG  LEU M  33      -9.237   9.458   4.368  1.00  0.00           C  
ATOM    179  CD1 LEU M  33      -9.831  10.435   5.370  1.00  0.00           C  
ATOM    180  CD2 LEU M  33      -8.669  10.200   3.165  1.00  0.00           C  
ATOM    181  H   LEU M  33      -7.555   9.135   7.472  1.00  0.00           H  
ATOM    182  HA  LEU M  33      -9.676   7.789   6.119  1.00  0.00           H  
ATOM    183  HB2 LEU M  33      -7.388   9.349   5.394  1.00  0.00           H  
ATOM    184  HB3 LEU M  33      -7.695   8.011   4.260  1.00  0.00           H  
ATOM    185  HG  LEU M  33     -10.004   8.788   3.980  1.00  0.00           H  
ATOM    186 1HD1 LEU M  33     -10.617  11.018   4.889  1.00  0.00           H  
ATOM    187 2HD1 LEU M  33     -10.252   9.884   6.211  1.00  0.00           H  
ATOM    188 3HD1 LEU M  33      -9.051  11.106   5.731  1.00  0.00           H  
ATOM    189 1HD2 LEU M  33      -9.459  10.783   2.691  1.00  0.00           H  
ATOM    190 2HD2 LEU M  33      -7.872  10.868   3.492  1.00  0.00           H  
ATOM    191 3HD2 LEU M  33      -8.269   9.482   2.449  1.00  0.00           H  
ATOM    192  N   LEU M  34      -6.890   6.022   6.463  1.00  0.00           N  
ATOM    193  CA  LEU M  34      -6.371   4.668   6.311  1.00  0.00           C  
ATOM    194  C   LEU M  34      -7.170   3.748   7.226  1.00  0.00           C  
ATOM    195  O   LEU M  34      -7.459   2.598   6.883  1.00  0.00           O  
ATOM    196  CB  LEU M  34      -4.885   4.602   6.674  1.00  0.00           C  
ATOM    197  CG  LEU M  34      -4.297   3.189   6.648  1.00  0.00           C  
ATOM    198  CD1 LEU M  34      -4.562   2.543   5.291  1.00  0.00           C  
ATOM    199  CD2 LEU M  34      -2.796   3.237   6.932  1.00  0.00           C  
ATOM    200  H   LEU M  34      -6.337   6.729   6.926  1.00  0.00           H  
ATOM    201  HA  LEU M  34      -6.468   4.356   5.271  1.00  0.00           H  
ATOM    202  HB2 LEU M  34      -4.311   5.200   5.966  1.00  0.00           H  
ATOM    203  HB3 LEU M  34      -4.739   4.992   7.681  1.00  0.00           H  
ATOM    204  HG  LEU M  34      -4.738   2.596   7.451  1.00  0.00           H  
ATOM    205 1HD1 LEU M  34      -4.141   1.538   5.278  1.00  0.00           H  
ATOM    206 2HD1 LEU M  34      -5.636   2.490   5.118  1.00  0.00           H  
ATOM    207 3HD1 LEU M  34      -4.097   3.141   4.507  1.00  0.00           H  
ATOM    208 1HD2 LEU M  34      -2.389   2.227   6.911  1.00  0.00           H  
ATOM    209 2HD2 LEU M  34      -2.301   3.843   6.173  1.00  0.00           H  
ATOM    210 3HD2 LEU M  34      -2.625   3.678   7.915  1.00  0.00           H  
ATOM    211  N   LEU M  35      -7.522   4.259   8.400  1.00  0.00           N  
ATOM    212  CA  LEU M  35      -8.306   3.483   9.351  1.00  0.00           C  
ATOM    213  C   LEU M  35      -9.632   3.114   8.677  1.00  0.00           C  
ATOM    214  O   LEU M  35     -10.102   1.981   8.798  1.00  0.00           O  
ATOM    215  CB  LEU M  35      -8.589   4.309  10.609  1.00  0.00           C  
ATOM    216  CG  LEU M  35      -8.681   3.570  11.946  1.00  0.00           C  
ATOM    217  CD1 LEU M  35      -9.331   4.488  12.975  1.00  0.00           C  
ATOM    218  CD2 LEU M  35      -9.477   2.295  11.803  1.00  0.00           C  
ATOM    219  H   LEU M  35      -7.245   5.199   8.645  1.00  0.00           H  
ATOM    220  HA  LEU M  35      -7.762   2.578   9.619  1.00  0.00           H  
ATOM    221  HB2 LEU M  35      -7.797   5.046  10.746  1.00  0.00           H  
ATOM    222  HB3 LEU M  35      -9.546   4.820  10.501  1.00  0.00           H  
ATOM    223  HG  LEU M  35      -7.683   3.269  12.265  1.00  0.00           H  
ATOM    224 1HD1 LEU M  35      -9.401   3.971  13.931  1.00  0.00           H  
ATOM    225 2HD1 LEU M  35      -8.727   5.388  13.093  1.00  0.00           H  
ATOM    226 3HD1 LEU M  35     -10.331   4.764  12.637  1.00  0.00           H  
ATOM    227 1HD2 LEU M  35      -9.527   1.788  12.766  1.00  0.00           H  
ATOM    228 2HD2 LEU M  35     -10.485   2.532  11.464  1.00  0.00           H  
ATOM    229 3HD2 LEU M  35      -8.993   1.644  11.076  1.00  0.00           H  
ATOM    230  N   LYS M  36     -10.230   4.074   7.971  1.00  0.00           N  
ATOM    231  CA  LYS M  36     -11.501   3.832   7.285  1.00  0.00           C  
ATOM    232  C   LYS M  36     -11.318   2.706   6.274  1.00  0.00           C  
ATOM    233  O   LYS M  36     -12.163   1.819   6.149  1.00  0.00           O  
ATOM    234  CB  LYS M  36     -11.979   5.094   6.561  1.00  0.00           C  
ATOM    235  CG  LYS M  36     -13.318   4.914   5.855  1.00  0.00           C  
ATOM    236  CD  LYS M  36     -13.706   6.118   5.006  1.00  0.00           C  
ATOM    237  CE  LYS M  36     -13.962   7.356   5.855  1.00  0.00           C  
ATOM    238  NZ  LYS M  36     -14.478   8.491   5.024  1.00  0.00           N  
ATOM    239  H   LYS M  36      -9.807   4.989   7.903  1.00  0.00           H  
ATOM    240  HA  LYS M  36     -12.263   3.560   8.015  1.00  0.00           H  
ATOM    241  HB2 LYS M  36     -12.094   5.905   7.281  1.00  0.00           H  
ATOM    242  HB3 LYS M  36     -11.246   5.380   5.806  1.00  0.00           H  
ATOM    243  HG2 LYS M  36     -13.268   4.046   5.197  1.00  0.00           H  
ATOM    244  HG3 LYS M  36     -14.103   4.764   6.597  1.00  0.00           H  
ATOM    245  HD2 LYS M  36     -12.901   6.346   4.308  1.00  0.00           H  
ATOM    246  HD3 LYS M  36     -14.616   5.893   4.451  1.00  0.00           H  
ATOM    247  HE2 LYS M  36     -14.701   7.125   6.622  1.00  0.00           H  
ATOM    248  HE3 LYS M  36     -13.032   7.670   6.331  1.00  0.00           H  
ATOM    249  HZ1 LYS M  36     -14.242   9.367   5.468  1.00  0.00           H  
ATOM    250  HZ2 LYS M  36     -14.057   8.455   4.107  1.00  0.00           H  
ATOM    251  HZ3 LYS M  36     -15.481   8.416   4.938  1.00  0.00           H  
ATOM    252  N   LEU M  37     -10.203   2.761   5.554  1.00  0.00           N  
ATOM    253  CA  LEU M  37      -9.847   1.755   4.562  1.00  0.00           C  
ATOM    254  C   LEU M  37      -9.826   0.396   5.257  1.00  0.00           C  
ATOM    255  O   LEU M  37     -10.563  -0.526   4.891  1.00  0.00           O  
ATOM    256  CB  LEU M  37      -8.453   2.065   4.011  1.00  0.00           C  
ATOM    257  CG  LEU M  37      -7.767   1.265   2.895  1.00  0.00           C  
ATOM    258  CD1 LEU M  37      -7.831  -0.229   3.167  1.00  0.00           C  
ATOM    259  CD2 LEU M  37      -8.408   1.609   1.575  1.00  0.00           C  
ATOM    260  H   LEU M  37      -9.557   3.526   5.682  1.00  0.00           H  
ATOM    261  HA  LEU M  37     -10.599   1.742   3.773  1.00  0.00           H  
ATOM    262  HB2 LEU M  37      -8.441   3.074   3.597  1.00  0.00           H  
ATOM    263  HB3 LEU M  37      -7.720   1.995   4.815  1.00  0.00           H  
ATOM    264  HG  LEU M  37      -6.736   1.601   2.787  1.00  0.00           H  
ATOM    265 1HD1 LEU M  37      -7.337  -0.767   2.359  1.00  0.00           H  
ATOM    266 2HD1 LEU M  37      -7.329  -0.449   4.110  1.00  0.00           H  
ATOM    267 3HD1 LEU M  37      -8.873  -0.544   3.229  1.00  0.00           H  
ATOM    268 1HD2 LEU M  37      -7.924   1.043   0.778  1.00  0.00           H  
ATOM    269 2HD2 LEU M  37      -9.468   1.356   1.608  1.00  0.00           H  
ATOM    270 3HD2 LEU M  37      -8.295   2.676   1.383  1.00  0.00           H  
ATOM    271  N   LEU M  38      -8.971   0.291   6.270  1.00  0.00           N  
ATOM    272  CA  LEU M  38      -8.798  -0.936   7.037  1.00  0.00           C  
ATOM    273  C   LEU M  38     -10.092  -1.482   7.647  1.00  0.00           C  
ATOM    274  O   LEU M  38     -10.326  -2.694   7.647  1.00  0.00           O  
ATOM    275  CB  LEU M  38      -7.765  -0.702   8.144  1.00  0.00           C  
ATOM    276  CG  LEU M  38      -6.354  -0.324   7.674  1.00  0.00           C  
ATOM    277  CD1 LEU M  38      -5.501   0.057   8.872  1.00  0.00           C  
ATOM    278  CD2 LEU M  38      -5.729  -1.493   6.919  1.00  0.00           C  
ATOM    279  H   LEU M  38      -8.405   1.084   6.537  1.00  0.00           H  
ATOM    280  HA  LEU M  38      -8.342  -1.698   6.406  1.00  0.00           H  
ATOM    281  HB2 LEU M  38      -8.100   0.113   8.787  1.00  0.00           H  
ATOM    282  HB3 LEU M  38      -7.655  -1.610   8.737  1.00  0.00           H  
ATOM    283  HG  LEU M  38      -6.416   0.501   6.964  1.00  0.00           H  
ATOM    284 1HD1 LEU M  38      -4.499   0.326   8.535  1.00  0.00           H  
ATOM    285 2HD1 LEU M  38      -5.951   0.908   9.384  1.00  0.00           H  
ATOM    286 3HD1 LEU M  38      -5.438  -0.787   9.558  1.00  0.00           H  
ATOM    287 1HD2 LEU M  38      -4.727  -1.218   6.588  1.00  0.00           H  
ATOM    288 2HD2 LEU M  38      -5.668  -2.360   7.577  1.00  0.00           H  
ATOM    289 3HD2 LEU M  38      -6.343  -1.737   6.053  1.00  0.00           H  
ATOM    290  N   LYS M  39     -10.925  -0.592   8.172  1.00  0.00           N  
ATOM    291  CA  LYS M  39     -12.180  -1.003   8.797  1.00  0.00           C  
ATOM    292  C   LYS M  39     -13.201  -1.576   7.824  1.00  0.00           C  
ATOM    293  O   LYS M  39     -14.090  -2.331   8.225  1.00  0.00           O  
ATOM    294  CB  LYS M  39     -12.808   0.172   9.549  1.00  0.00           C  
ATOM    295  CG  LYS M  39     -12.131   0.481  10.870  1.00  0.00           C  
ATOM    296  CD  LYS M  39     -12.739   1.707  11.539  1.00  0.00           C  
ATOM    297  CE  LYS M  39     -14.208   1.508  11.871  1.00  0.00           C  
ATOM    298  NZ  LYS M  39     -14.784   2.719  12.525  1.00  0.00           N  
ATOM    299  H   LYS M  39     -10.696   0.392   8.145  1.00  0.00           H  
ATOM    300  HA  LYS M  39     -11.975  -1.731   9.581  1.00  0.00           H  
ATOM    301  HB2 LYS M  39     -12.747   1.071   8.935  1.00  0.00           H  
ATOM    302  HB3 LYS M  39     -13.853  -0.050   9.763  1.00  0.00           H  
ATOM    303  HG2 LYS M  39     -12.245  -0.369  11.544  1.00  0.00           H  
ATOM    304  HG3 LYS M  39     -11.072   0.671  10.701  1.00  0.00           H  
ATOM    305  HD2 LYS M  39     -12.207   1.917  12.466  1.00  0.00           H  
ATOM    306  HD3 LYS M  39     -12.655   2.565  10.871  1.00  0.00           H  
ATOM    307  HE2 LYS M  39     -14.764   1.312  10.955  1.00  0.00           H  
ATOM    308  HE3 LYS M  39     -14.316   0.663  12.551  1.00  0.00           H  
ATOM    309  HZ1 LYS M  39     -14.699   3.510  11.904  1.00  0.00           H  
ATOM    310  HZ2 LYS M  39     -15.759   2.557  12.734  1.00  0.00           H  
ATOM    311  HZ3 LYS M  39     -14.284   2.910  13.381  1.00  0.00           H  
ATOM    312  N   SER M  40     -13.082  -1.223   6.550  1.00  0.00           N  
ATOM    313  CA  SER M  40     -14.030  -1.720   5.562  1.00  0.00           C  
ATOM    314  C   SER M  40     -13.836  -3.206   5.274  1.00  0.00           C  
ATOM    315  O   SER M  40     -14.753  -3.864   4.783  1.00  0.00           O  
ATOM    316  CB  SER M  40     -13.925  -0.916   4.260  1.00  0.00           C  
ATOM    317  OG  SER M  40     -12.765  -1.253   3.527  1.00  0.00           O  
ATOM    318  H   SER M  40     -12.333  -0.608   6.263  1.00  0.00           H  
ATOM    319  HA  SER M  40     -15.047  -1.526   5.904  1.00  0.00           H  
ATOM    320  HB2 SER M  40     -14.795  -1.119   3.635  1.00  0.00           H  
ATOM    321  HB3 SER M  40     -13.885   0.149   4.491  1.00  0.00           H  
ATOM    322  HG  SER M  40     -11.986  -0.989   4.022  1.00  0.00           H  
ATOM    323  N   VAL M  41     -12.652  -3.738   5.575  1.00  0.00           N  
ATOM    324  CA  VAL M  41     -12.388  -5.157   5.335  1.00  0.00           C  
ATOM    325  C   VAL M  41     -11.918  -5.925   6.567  1.00  0.00           C  
ATOM    326  O   VAL M  41     -11.942  -7.153   6.582  1.00  0.00           O  
ATOM    327  CB  VAL M  41     -11.340  -5.363   4.220  1.00  0.00           C  
ATOM    328  CG1 VAL M  41     -11.850  -4.756   2.917  1.00  0.00           C  
ATOM    329  CG2 VAL M  41     -10.002  -4.752   4.633  1.00  0.00           C  
ATOM    330  H   VAL M  41     -11.925  -3.161   5.973  1.00  0.00           H  
ATOM    331  HA  VAL M  41     -13.285  -5.631   4.938  1.00  0.00           H  
ATOM    332  HB  VAL M  41     -11.127  -6.426   4.113  1.00  0.00           H  
ATOM    333 1HG1 VAL M  41     -11.108  -4.903   2.132  1.00  0.00           H  
ATOM    334 2HG1 VAL M  41     -12.784  -5.241   2.630  1.00  0.00           H  
ATOM    335 3HG1 VAL M  41     -12.024  -3.689   3.056  1.00  0.00           H  
ATOM    336 1HG2 VAL M  41      -9.272  -4.905   3.838  1.00  0.00           H  
ATOM    337 2HG2 VAL M  41     -10.128  -3.684   4.810  1.00  0.00           H  
ATOM    338 3HG2 VAL M  41      -9.649  -5.231   5.546  1.00  0.00           H  
ATOM    339  N   GLY M  42     -11.502  -5.206   7.602  1.00  0.00           N  
ATOM    340  CA  GLY M  42     -11.023  -5.873   8.797  1.00  0.00           C  
ATOM    341  C   GLY M  42     -11.531  -5.275  10.091  1.00  0.00           C  
ATOM    342  O   GLY M  42     -12.450  -4.452  10.102  1.00  0.00           O  
ATOM    343  H   GLY M  42     -11.519  -4.197   7.556  1.00  0.00           H  
ATOM    344  HA2 GLY M  42     -11.341  -6.916   8.783  1.00  0.00           H  
ATOM    345  HA3 GLY M  42      -9.935  -5.825   8.829  1.00  0.00           H  
ATOM    346  N   ALA M  43     -10.916  -5.692  11.191  1.00  0.00           N  
ATOM    347  CA  ALA M  43     -11.292  -5.221  12.513  1.00  0.00           C  
ATOM    348  C   ALA M  43     -10.615  -3.904  12.868  1.00  0.00           C  
ATOM    349  O   ALA M  43      -9.541  -3.579  12.360  1.00  0.00           O  
ATOM    350  CB  ALA M  43     -10.933  -6.273  13.550  1.00  0.00           C  
ATOM    351  H   ALA M  43     -10.161  -6.359  11.125  1.00  0.00           H  
ATOM    352  HA  ALA M  43     -12.375  -5.100  12.562  1.00  0.00           H  
ATOM    353  HB1 ALA M  43     -11.215  -5.918  14.541  1.00  0.00           H  
ATOM    354  HB2 ALA M  43     -11.466  -7.197  13.330  1.00  0.00           H  
ATOM    355  HB3 ALA M  43      -9.859  -6.458  13.523  1.00  0.00           H  
ATOM    356  N   GLN M  44     -11.262  -3.150  13.749  1.00  0.00           N  
ATOM    357  CA  GLN M  44     -10.725  -1.886  14.218  1.00  0.00           C  
ATOM    358  C   GLN M  44      -9.830  -2.200  15.407  1.00  0.00           C  
ATOM    359  O   GLN M  44     -10.218  -2.940  16.312  1.00  0.00           O  
ATOM    360  CB  GLN M  44     -11.844  -0.952  14.673  1.00  0.00           C  
ATOM    361  CG  GLN M  44     -11.341   0.383  15.196  1.00  0.00           C  
ATOM    362  CD  GLN M  44     -12.439   1.225  15.812  1.00  0.00           C  
ATOM    363  NE2 GLN M  44     -13.004   0.869  16.846  1.00  0.00           N  
ATOM    364  OE1 GLN M  44     -12.746   2.351  15.178  1.00  0.00           O  
ATOM    365  H   GLN M  44     -12.155  -3.451  14.113  1.00  0.00           H  
ATOM    366  HA  GLN M  44     -10.133  -1.427  13.427  1.00  0.00           H  
ATOM    367  HB2 GLN M  44     -12.508  -0.745  13.834  1.00  0.00           H  
ATOM    368  HB3 GLN M  44     -12.409  -1.426  15.476  1.00  0.00           H  
ATOM    369  HG2 GLN M  44     -10.585   0.213  15.962  1.00  0.00           H  
ATOM    370  HG3 GLN M  44     -10.905   0.954  14.375  1.00  0.00           H  
ATOM    371 1HE2 GLN M  44     -12.737   0.005  17.296  1.00  0.00           H  
ATOM    372 2HE2 GLN M  44     -13.734   1.440  17.245  1.00  0.00           H  
ATOM    373  N   LYS M  45      -8.632  -1.634  15.401  1.00  0.00           N  
ATOM    374  CA  LYS M  45      -7.680  -1.854  16.479  1.00  0.00           C  
ATOM    375  C   LYS M  45      -6.962  -0.533  16.712  1.00  0.00           C  
ATOM    376  O   LYS M  45      -6.876   0.298  15.807  1.00  0.00           O  
ATOM    377  CB  LYS M  45      -6.686  -2.949  16.068  1.00  0.00           C  
ATOM    378  CG  LYS M  45      -7.365  -4.265  15.687  1.00  0.00           C  
ATOM    379  CD  LYS M  45      -6.475  -5.199  14.869  1.00  0.00           C  
ATOM    380  CE  LYS M  45      -5.394  -5.867  15.699  1.00  0.00           C  
ATOM    381  NZ  LYS M  45      -4.362  -4.902  16.147  1.00  0.00           N  
ATOM    382  H   LYS M  45      -8.361  -1.032  14.637  1.00  0.00           H  
ATOM    383  HA  LYS M  45      -8.212  -2.168  17.377  1.00  0.00           H  
ATOM    384  HB2 LYS M  45      -6.111  -2.612  15.205  1.00  0.00           H  
ATOM    385  HB3 LYS M  45      -6.009  -3.155  16.896  1.00  0.00           H  
ATOM    386  HG2 LYS M  45      -7.654  -4.800  16.591  1.00  0.00           H  
ATOM    387  HG3 LYS M  45      -8.253  -4.056  15.089  1.00  0.00           H  
ATOM    388  HD2 LYS M  45      -7.085  -5.986  14.425  1.00  0.00           H  
ATOM    389  HD3 LYS M  45      -5.982  -4.632  14.079  1.00  0.00           H  
ATOM    390  HE2 LYS M  45      -5.842  -6.321  16.583  1.00  0.00           H  
ATOM    391  HE3 LYS M  45      -4.904  -6.638  15.104  1.00  0.00           H  
ATOM    392  HZ1 LYS M  45      -3.678  -4.775  15.414  1.00  0.00           H  
ATOM    393  HZ2 LYS M  45      -4.799  -4.015  16.356  1.00  0.00           H  
ATOM    394  HZ3 LYS M  45      -3.907  -5.256  16.976  1.00  0.00           H  
ATOM    395  N   ASP M  46      -6.461  -0.325  17.923  1.00  0.00           N  
ATOM    396  CA  ASP M  46      -5.753   0.909  18.214  1.00  0.00           C  
ATOM    397  C   ASP M  46      -4.440   0.904  17.444  1.00  0.00           C  
ATOM    398  O   ASP M  46      -4.048   1.914  16.869  1.00  0.00           O  
ATOM    399  CB  ASP M  46      -5.500   1.040  19.718  1.00  0.00           C  
ATOM    400  CG  ASP M  46      -6.790   1.160  20.511  1.00  0.00           C  
ATOM    401  OD1 ASP M  46      -7.630   2.019  20.156  1.00  0.00           O  
ATOM    402  OD2 ASP M  46      -6.965   0.403  21.491  1.00  0.00           O  
ATOM    403  H   ASP M  46      -6.571  -1.024  18.643  1.00  0.00           H  
ATOM    404  HA  ASP M  46      -6.373   1.759  17.933  1.00  0.00           H  
ATOM    405  HB2 ASP M  46      -4.966   0.159  20.075  1.00  0.00           H  
ATOM    406  HB3 ASP M  46      -4.903   1.930  19.911  1.00  0.00           H  
ATOM    407  N   THR M  47      -3.777  -0.247  17.422  1.00  0.00           N  
ATOM    408  CA  THR M  47      -2.517  -0.386  16.705  1.00  0.00           C  
ATOM    409  C   THR M  47      -2.517  -1.665  15.867  1.00  0.00           C  
ATOM    410  O   THR M  47      -3.126  -2.671  16.247  1.00  0.00           O  
ATOM    411  CB  THR M  47      -1.318  -0.439  17.684  1.00  0.00           C  
ATOM    412  CG2 THR M  47      -1.384   0.726  18.661  1.00  0.00           C  
ATOM    413  OG1 THR M  47      -1.352  -1.667  18.421  1.00  0.00           O  
ATOM    414  H   THR M  47      -4.146  -1.051  17.910  1.00  0.00           H  
ATOM    415  HA  THR M  47      -2.372   0.475  16.054  1.00  0.00           H  
ATOM    416  HB  THR M  47      -0.386  -0.383  17.121  1.00  0.00           H  
ATOM    417  HG1 THR M  47      -1.299  -2.408  17.813  1.00  0.00           H  
ATOM    418 1HG2 THR M  47      -0.535   0.677  19.344  1.00  0.00           H  
ATOM    419 2HG2 THR M  47      -1.353   1.666  18.109  1.00  0.00           H  
ATOM    420 3HG2 THR M  47      -2.311   0.671  19.230  1.00  0.00           H  
ATOM    421  N   TYR M  48      -1.844  -1.615  14.724  1.00  0.00           N  
ATOM    422  CA  TYR M  48      -1.737  -2.771  13.835  1.00  0.00           C  
ATOM    423  C   TYR M  48      -0.262  -2.996  13.557  1.00  0.00           C  
ATOM    424  O   TYR M  48       0.575  -2.151  13.877  1.00  0.00           O  
ATOM    425  CB  TYR M  48      -2.411  -2.515  12.482  1.00  0.00           C  
ATOM    426  CG  TYR M  48      -3.888  -2.204  12.518  1.00  0.00           C  
ATOM    427  CD1 TYR M  48      -4.349  -0.969  12.964  1.00  0.00           C  
ATOM    428  CD2 TYR M  48      -4.825  -3.140  12.072  1.00  0.00           C  
ATOM    429  CE1 TYR M  48      -5.711  -0.666  12.960  1.00  0.00           C  
ATOM    430  CE2 TYR M  48      -6.190  -2.848  12.068  1.00  0.00           C  
ATOM    431  CZ  TYR M  48      -6.622  -1.609  12.510  1.00  0.00           C  
ATOM    432  OH  TYR M  48      -7.962  -1.302  12.485  1.00  0.00           O  
ATOM    433  H   TYR M  48      -1.386  -0.760  14.444  1.00  0.00           H  
ATOM    434  HA  TYR M  48      -2.121  -3.656  14.342  1.00  0.00           H  
ATOM    435  HB2 TYR M  48      -1.938  -1.663  11.995  1.00  0.00           H  
ATOM    436  HB3 TYR M  48      -2.307  -3.398  11.851  1.00  0.00           H  
ATOM    437  HD1 TYR M  48      -3.649  -0.228  13.319  1.00  0.00           H  
ATOM    438  HD2 TYR M  48      -4.497  -4.108  11.721  1.00  0.00           H  
ATOM    439  HE1 TYR M  48      -6.051   0.299  13.306  1.00  0.00           H  
ATOM    440  HE2 TYR M  48      -6.898  -3.585  11.723  1.00  0.00           H  
ATOM    441  HH  TYR M  48      -8.476  -2.113  12.442  1.00  0.00           H  
ATOM    442  N   THR M  49       0.056  -4.137  12.958  1.00  0.00           N  
ATOM    443  CA  THR M  49       1.430  -4.422  12.582  1.00  0.00           C  
ATOM    444  C   THR M  49       1.465  -4.094  11.098  1.00  0.00           C  
ATOM    445  O   THR M  49       0.424  -4.107  10.435  1.00  0.00           O  
ATOM    446  CB  THR M  49       1.787  -5.907  12.748  1.00  0.00           C  
ATOM    447  CG2 THR M  49       1.655  -6.334  14.206  1.00  0.00           C  
ATOM    448  OG1 THR M  49       0.912  -6.696  11.932  1.00  0.00           O  
ATOM    449  H   THR M  49      -0.661  -4.820  12.759  1.00  0.00           H  
ATOM    450  HA  THR M  49       2.100  -3.746  13.113  1.00  0.00           H  
ATOM    451  HB  THR M  49       2.825  -6.067  12.456  1.00  0.00           H  
ATOM    452  HG1 THR M  49       0.030  -6.692  12.310  1.00  0.00           H  
ATOM    453 1HG2 THR M  49       1.913  -7.389  14.300  1.00  0.00           H  
ATOM    454 2HG2 THR M  49       2.330  -5.740  14.821  1.00  0.00           H  
ATOM    455 3HG2 THR M  49       0.629  -6.180  14.539  1.00  0.00           H  
ATOM    456  N   MET M  50       2.648  -3.787  10.574  1.00  0.00           N  
ATOM    457  CA  MET M  50       2.762  -3.483   9.157  1.00  0.00           C  
ATOM    458  C   MET M  50       2.261  -4.675   8.341  1.00  0.00           C  
ATOM    459  O   MET M  50       1.622  -4.496   7.306  1.00  0.00           O  
ATOM    460  CB  MET M  50       4.213  -3.174   8.784  1.00  0.00           C  
ATOM    461  CG  MET M  50       4.382  -2.742   7.335  1.00  0.00           C  
ATOM    462  SD  MET M  50       3.447  -1.236   6.975  1.00  0.00           S  
ATOM    463  CE  MET M  50       4.702   0.010   7.170  1.00  0.00           C  
ATOM    464  H   MET M  50       3.470  -3.765  11.161  1.00  0.00           H  
ATOM    465  HA  MET M  50       2.178  -2.592   8.927  1.00  0.00           H  
ATOM    466  HB2 MET M  50       4.585  -2.365   9.413  1.00  0.00           H  
ATOM    467  HB3 MET M  50       4.824  -4.063   8.935  1.00  0.00           H  
ATOM    468  HG2 MET M  50       5.436  -2.549   7.133  1.00  0.00           H  
ATOM    469  HG3 MET M  50       4.025  -3.533   6.675  1.00  0.00           H  
ATOM    470  HE1 MET M  50       4.272   0.993   6.979  1.00  0.00           H  
ATOM    471  HE2 MET M  50       5.093  -0.023   8.187  1.00  0.00           H  
ATOM    472  HE3 MET M  50       5.512  -0.175   6.464  1.00  0.00           H  
ATOM    473  N   LYS M  51       2.554  -5.889   8.811  1.00  0.00           N  
ATOM    474  CA  LYS M  51       2.109  -7.103   8.126  1.00  0.00           C  
ATOM    475  C   LYS M  51       0.582  -7.118   8.000  1.00  0.00           C  
ATOM    476  O   LYS M  51       0.049  -7.465   6.945  1.00  0.00           O  
ATOM    477  CB  LYS M  51       2.569  -8.355   8.882  1.00  0.00           C  
ATOM    478  CG  LYS M  51       4.078  -8.476   9.027  1.00  0.00           C  
ATOM    479  CD  LYS M  51       4.484  -9.813   9.638  1.00  0.00           C  
ATOM    480  CE  LYS M  51       4.181 -10.967   8.698  1.00  0.00           C  
ATOM    481  NZ  LYS M  51       4.878 -10.808   7.387  1.00  0.00           N  
ATOM    482  H   LYS M  51       3.095  -5.985   9.658  1.00  0.00           H  
ATOM    483  HA  LYS M  51       2.566  -7.152   7.138  1.00  0.00           H  
ATOM    484  HB2 LYS M  51       2.151  -8.345   9.889  1.00  0.00           H  
ATOM    485  HB3 LYS M  51       2.225  -9.245   8.356  1.00  0.00           H  
ATOM    486  HG2 LYS M  51       4.545  -8.393   8.046  1.00  0.00           H  
ATOM    487  HG3 LYS M  51       4.447  -7.679   9.673  1.00  0.00           H  
ATOM    488  HD2 LYS M  51       5.554  -9.809   9.845  1.00  0.00           H  
ATOM    489  HD3 LYS M  51       3.936  -9.970  10.566  1.00  0.00           H  
ATOM    490  HE2 LYS M  51       4.510 -11.902   9.151  1.00  0.00           H  
ATOM    491  HE3 LYS M  51       3.107 -11.012   8.512  1.00  0.00           H  
ATOM    492  HZ1 LYS M  51       4.293 -10.282   6.755  1.00  0.00           H  
ATOM    493  HZ2 LYS M  51       5.749 -10.315   7.527  1.00  0.00           H  
ATOM    494  HZ3 LYS M  51       5.066 -11.719   6.993  1.00  0.00           H  
ATOM    495  N   GLU M  52      -0.113  -6.745   9.075  1.00  0.00           N  
ATOM    496  CA  GLU M  52      -1.583  -6.701   9.070  1.00  0.00           C  
ATOM    497  C   GLU M  52      -2.081  -5.679   8.057  1.00  0.00           C  
ATOM    498  O   GLU M  52      -3.006  -5.942   7.285  1.00  0.00           O  
ATOM    499  CB  GLU M  52      -2.133  -6.292  10.439  1.00  0.00           C  
ATOM    500  CG  GLU M  52      -2.127  -7.364  11.508  1.00  0.00           C  
ATOM    501  CD  GLU M  52      -2.786  -6.876  12.783  1.00  0.00           C  
ATOM    502  OE1 GLU M  52      -2.319  -5.859  13.335  1.00  0.00           O  
ATOM    503  OE2 GLU M  52      -3.776  -7.502  13.231  1.00  0.00           O  
ATOM    504  H   GLU M  52       0.370  -6.484   9.923  1.00  0.00           H  
ATOM    505  HA  GLU M  52      -1.975  -7.679   8.792  1.00  0.00           H  
ATOM    506  HB2 GLU M  52      -1.542  -5.467  10.837  1.00  0.00           H  
ATOM    507  HB3 GLU M  52      -3.171  -5.977  10.335  1.00  0.00           H  
ATOM    508  HG2 GLU M  52      -2.671  -8.239  11.150  1.00  0.00           H  
ATOM    509  HG3 GLU M  52      -1.098  -7.645  11.736  1.00  0.00           H  
ATOM    510  N   VAL M  53      -1.471  -4.499   8.086  1.00  0.00           N  
ATOM    511  CA  VAL M  53      -1.845  -3.419   7.176  1.00  0.00           C  
ATOM    512  C   VAL M  53      -1.682  -3.851   5.721  1.00  0.00           C  
ATOM    513  O   VAL M  53      -2.581  -3.638   4.909  1.00  0.00           O  
ATOM    514  CB  VAL M  53      -0.995  -2.153   7.452  1.00  0.00           C  
ATOM    515  CG1 VAL M  53      -1.289  -1.077   6.408  1.00  0.00           C  
ATOM    516  CG2 VAL M  53      -1.304  -1.629   8.860  1.00  0.00           C  
ATOM    517  H   VAL M  53      -0.728  -4.330   8.749  1.00  0.00           H  
ATOM    518  HA  VAL M  53      -2.872  -3.115   7.375  1.00  0.00           H  
ATOM    519  HB  VAL M  53       0.063  -2.414   7.437  1.00  0.00           H  
ATOM    520 1HG1 VAL M  53      -0.685  -0.194   6.616  1.00  0.00           H  
ATOM    521 2HG1 VAL M  53      -1.047  -1.457   5.416  1.00  0.00           H  
ATOM    522 3HG1 VAL M  53      -2.345  -0.811   6.448  1.00  0.00           H  
ATOM    523 1HG2 VAL M  53      -0.707  -0.737   9.055  1.00  0.00           H  
ATOM    524 2HG2 VAL M  53      -2.362  -1.379   8.931  1.00  0.00           H  
ATOM    525 3HG2 VAL M  53      -1.062  -2.396   9.595  1.00  0.00           H  
ATOM    526  N   LEU M  54      -0.539  -4.456   5.395  1.00  0.00           N  
ATOM    527  CA  LEU M  54      -0.282  -4.924   4.033  1.00  0.00           C  
ATOM    528  C   LEU M  54      -1.325  -5.950   3.622  1.00  0.00           C  
ATOM    529  O   LEU M  54      -1.853  -5.903   2.512  1.00  0.00           O  
ATOM    530  CB  LEU M  54       1.115  -5.550   3.926  1.00  0.00           C  
ATOM    531  CG  LEU M  54       2.287  -4.562   3.872  1.00  0.00           C  
ATOM    532  CD1 LEU M  54       3.607  -5.301   4.061  1.00  0.00           C  
ATOM    533  CD2 LEU M  54       2.267  -3.821   2.540  1.00  0.00           C  
ATOM    534  H   LEU M  54       0.173  -4.600   6.096  1.00  0.00           H  
ATOM    535  HA  LEU M  54      -0.304  -4.077   3.347  1.00  0.00           H  
ATOM    536  HB2 LEU M  54       1.294  -6.189   4.791  1.00  0.00           H  
ATOM    537  HB3 LEU M  54       1.177  -6.147   3.016  1.00  0.00           H  
ATOM    538  HG  LEU M  54       2.156  -3.800   4.639  1.00  0.00           H  
ATOM    539 1HD1 LEU M  54       4.432  -4.589   4.021  1.00  0.00           H  
ATOM    540 2HD1 LEU M  54       3.608  -5.803   5.030  1.00  0.00           H  
ATOM    541 3HD1 LEU M  54       3.727  -6.041   3.269  1.00  0.00           H  
ATOM    542 1HD2 LEU M  54       3.100  -3.119   2.502  1.00  0.00           H  
ATOM    543 2HD2 LEU M  54       2.358  -4.537   1.724  1.00  0.00           H  
ATOM    544 3HD2 LEU M  54       1.328  -3.276   2.441  1.00  0.00           H  
ATOM    545  N   PHE M  55      -1.616  -6.883   4.521  1.00  0.00           N  
ATOM    546  CA  PHE M  55      -2.604  -7.908   4.234  1.00  0.00           C  
ATOM    547  C   PHE M  55      -3.976  -7.298   3.948  1.00  0.00           C  
ATOM    548  O   PHE M  55      -4.600  -7.610   2.934  1.00  0.00           O  
ATOM    549  CB  PHE M  55      -2.718  -8.878   5.409  1.00  0.00           C  
ATOM    550  CG  PHE M  55      -3.861  -9.838   5.278  1.00  0.00           C  
ATOM    551  CD1 PHE M  55      -3.807 -10.879   4.358  1.00  0.00           C  
ATOM    552  CD2 PHE M  55      -5.014  -9.673   6.041  1.00  0.00           C  
ATOM    553  CE1 PHE M  55      -4.891 -11.751   4.197  1.00  0.00           C  
ATOM    554  CE2 PHE M  55      -6.102 -10.536   5.889  1.00  0.00           C  
ATOM    555  CZ  PHE M  55      -6.035 -11.578   4.961  1.00  0.00           C  
ATOM    556  H   PHE M  55      -1.149  -6.884   5.416  1.00  0.00           H  
ATOM    557  HA  PHE M  55      -2.277  -8.498   3.378  1.00  0.00           H  
ATOM    558  HB2 PHE M  55      -1.804  -9.467   5.485  1.00  0.00           H  
ATOM    559  HB3 PHE M  55      -2.865  -8.316   6.332  1.00  0.00           H  
ATOM    560  HD1 PHE M  55      -2.920 -11.024   3.757  1.00  0.00           H  
ATOM    561  HD2 PHE M  55      -5.073  -8.871   6.762  1.00  0.00           H  
ATOM    562  HE1 PHE M  55      -4.835 -12.556   3.479  1.00  0.00           H  
ATOM    563  HE2 PHE M  55      -6.990 -10.396   6.488  1.00  0.00           H  
ATOM    564  HZ  PHE M  55      -6.873 -12.247   4.839  1.00  0.00           H  
ATOM    565  N   TYR M  56      -4.439  -6.418   4.830  1.00  0.00           N  
ATOM    566  CA  TYR M  56      -5.751  -5.799   4.642  1.00  0.00           C  
ATOM    567  C   TYR M  56      -5.845  -4.976   3.365  1.00  0.00           C  
ATOM    568  O   TYR M  56      -6.873  -4.991   2.688  1.00  0.00           O  
ATOM    569  CB  TYR M  56      -6.115  -4.916   5.835  1.00  0.00           C  
ATOM    570  CG  TYR M  56      -6.593  -5.678   7.048  1.00  0.00           C  
ATOM    571  CD1 TYR M  56      -7.533  -6.703   6.929  1.00  0.00           C  
ATOM    572  CD2 TYR M  56      -6.153  -5.332   8.324  1.00  0.00           C  
ATOM    573  CE1 TYR M  56      -8.029  -7.364   8.054  1.00  0.00           C  
ATOM    574  CE2 TYR M  56      -6.645  -5.981   9.458  1.00  0.00           C  
ATOM    575  CZ  TYR M  56      -7.582  -6.991   9.317  1.00  0.00           C  
ATOM    576  OH  TYR M  56      -8.093  -7.600  10.442  1.00  0.00           O  
ATOM    577  H   TYR M  56      -3.883  -6.173   5.637  1.00  0.00           H  
ATOM    578  HA  TYR M  56      -6.522  -6.569   4.646  1.00  0.00           H  
ATOM    579  HB2 TYR M  56      -5.241  -4.342   6.142  1.00  0.00           H  
ATOM    580  HB3 TYR M  56      -6.916  -4.233   5.551  1.00  0.00           H  
ATOM    581  HD1 TYR M  56      -7.889  -6.999   5.953  1.00  0.00           H  
ATOM    582  HD2 TYR M  56      -5.420  -4.550   8.448  1.00  0.00           H  
ATOM    583  HE1 TYR M  56      -8.755  -8.156   7.940  1.00  0.00           H  
ATOM    584  HE2 TYR M  56      -6.294  -5.694  10.438  1.00  0.00           H  
ATOM    585  HH  TYR M  56      -7.439  -7.576  11.144  1.00  0.00           H  
ATOM    586  N   LEU M  57      -4.784  -4.242   3.046  1.00  0.00           N  
ATOM    587  CA  LEU M  57      -4.776  -3.429   1.830  1.00  0.00           C  
ATOM    588  C   LEU M  57      -4.934  -4.332   0.608  1.00  0.00           C  
ATOM    589  O   LEU M  57      -5.639  -3.992  -0.347  1.00  0.00           O  
ATOM    590  CB  LEU M  57      -3.469  -2.639   1.723  1.00  0.00           C  
ATOM    591  CG  LEU M  57      -3.243  -1.884   0.406  1.00  0.00           C  
ATOM    592  CD1 LEU M  57      -4.369  -0.876   0.174  1.00  0.00           C  
ATOM    593  CD2 LEU M  57      -1.895  -1.171   0.463  1.00  0.00           C  
ATOM    594  H   LEU M  57      -3.971  -4.242   3.645  1.00  0.00           H  
ATOM    595  HA  LEU M  57      -5.590  -2.706   1.871  1.00  0.00           H  
ATOM    596  HB2 LEU M  57      -3.432  -1.887   2.512  1.00  0.00           H  
ATOM    597  HB3 LEU M  57      -2.623  -3.318   1.830  1.00  0.00           H  
ATOM    598  HG  LEU M  57      -3.200  -2.596  -0.418  1.00  0.00           H  
ATOM    599 1HD1 LEU M  57      -4.197  -0.347  -0.763  1.00  0.00           H  
ATOM    600 2HD1 LEU M  57      -5.323  -1.401   0.124  1.00  0.00           H  
ATOM    601 3HD1 LEU M  57      -4.390  -0.159   0.995  1.00  0.00           H  
ATOM    602 1HD2 LEU M  57      -1.728  -0.632  -0.470  1.00  0.00           H  
ATOM    603 2HD2 LEU M  57      -1.890  -0.467   1.294  1.00  0.00           H  
ATOM    604 3HD2 LEU M  57      -1.101  -1.905   0.605  1.00  0.00           H  
ATOM    605  N   GLY M  58      -4.274  -5.483   0.636  1.00  0.00           N  
ATOM    606  CA  GLY M  58      -4.379  -6.408  -0.480  1.00  0.00           C  
ATOM    607  C   GLY M  58      -5.820  -6.855  -0.634  1.00  0.00           C  
ATOM    608  O   GLY M  58      -6.372  -6.883  -1.736  1.00  0.00           O  
ATOM    609  H   GLY M  58      -3.699  -5.715   1.433  1.00  0.00           H  
ATOM    610  HA2 GLY M  58      -4.054  -5.912  -1.395  1.00  0.00           H  
ATOM    611  HA3 GLY M  58      -3.748  -7.276  -0.294  1.00  0.00           H  
ATOM    612  N   GLN M  59      -6.443  -7.198   0.485  1.00  0.00           N  
ATOM    613  CA  GLN M  59      -7.827  -7.645   0.459  1.00  0.00           C  
ATOM    614  C   GLN M  59      -8.782  -6.545   0.015  1.00  0.00           C  
ATOM    615  O   GLN M  59      -9.785  -6.819  -0.646  1.00  0.00           O  
ATOM    616  CB  GLN M  59      -8.225  -8.179   1.835  1.00  0.00           C  
ATOM    617  CG  GLN M  59      -7.457  -9.443   2.208  1.00  0.00           C  
ATOM    618  CD  GLN M  59      -7.529 -10.490   1.112  1.00  0.00           C  
ATOM    619  NE2 GLN M  59      -6.374 -10.866   0.571  1.00  0.00           N  
ATOM    620  OE1 GLN M  59      -8.613 -10.952   0.751  1.00  0.00           O  
ATOM    621  H   GLN M  59      -5.957  -7.150   1.369  1.00  0.00           H  
ATOM    622  HA  GLN M  59      -7.916  -8.518  -0.187  1.00  0.00           H  
ATOM    623  HB2 GLN M  59      -8.019  -7.423   2.592  1.00  0.00           H  
ATOM    624  HB3 GLN M  59      -9.289  -8.417   1.840  1.00  0.00           H  
ATOM    625  HG2 GLN M  59      -6.409  -9.196   2.376  1.00  0.00           H  
ATOM    626  HG3 GLN M  59      -7.881  -9.870   3.117  1.00  0.00           H  
ATOM    627 1HE2 GLN M  59      -5.508 -10.457   0.894  1.00  0.00           H  
ATOM    628 2HE2 GLN M  59      -6.362 -11.560  -0.163  1.00  0.00           H  
ATOM    629  N   TYR M  60      -8.469  -5.304   0.379  1.00  0.00           N  
ATOM    630  CA  TYR M  60      -9.296  -4.160   0.001  1.00  0.00           C  
ATOM    631  C   TYR M  60      -9.232  -3.994  -1.517  1.00  0.00           C  
ATOM    632  O   TYR M  60     -10.257  -3.828  -2.184  1.00  0.00           O  
ATOM    633  CB  TYR M  60      -8.773  -2.884   0.674  1.00  0.00           C  
ATOM    634  CG  TYR M  60      -9.481  -1.613   0.249  1.00  0.00           C  
ATOM    635  CD1 TYR M  60     -10.672  -1.214   0.858  1.00  0.00           C  
ATOM    636  CD2 TYR M  60      -8.961  -0.810  -0.769  1.00  0.00           C  
ATOM    637  CE1 TYR M  60     -11.324  -0.044   0.464  1.00  0.00           C  
ATOM    638  CE2 TYR M  60      -9.608   0.356  -1.169  1.00  0.00           C  
ATOM    639  CZ  TYR M  60     -10.785   0.735  -0.547  1.00  0.00           C  
ATOM    640  OH  TYR M  60     -11.408   1.906  -0.919  1.00  0.00           O  
ATOM    641  H   TYR M  60      -7.641  -5.134   0.932  1.00  0.00           H  
ATOM    642  HA  TYR M  60     -10.327  -4.339   0.306  1.00  0.00           H  
ATOM    643  HB2 TYR M  60      -8.892  -2.967   1.754  1.00  0.00           H  
ATOM    644  HB3 TYR M  60      -7.718  -2.754   0.435  1.00  0.00           H  
ATOM    645  HD1 TYR M  60     -11.102  -1.813   1.646  1.00  0.00           H  
ATOM    646  HD2 TYR M  60      -8.041  -1.090  -1.261  1.00  0.00           H  
ATOM    647  HE1 TYR M  60     -12.245   0.249   0.948  1.00  0.00           H  
ATOM    648  HE2 TYR M  60      -9.191   0.960  -1.961  1.00  0.00           H  
ATOM    649  HH  TYR M  60     -10.958   2.282  -1.679  1.00  0.00           H  
ATOM    650  N   ILE M  61      -8.014  -4.025  -2.054  1.00  0.00           N  
ATOM    651  CA  ILE M  61      -7.807  -3.883  -3.491  1.00  0.00           C  
ATOM    652  C   ILE M  61      -8.564  -4.988  -4.213  1.00  0.00           C  
ATOM    653  O   ILE M  61      -9.258  -4.746  -5.198  1.00  0.00           O  
ATOM    654  CB  ILE M  61      -6.298  -3.969  -3.841  1.00  0.00           C  
ATOM    655  CG1 ILE M  61      -5.588  -2.707  -3.343  1.00  0.00           C  
ATOM    656  CG2 ILE M  61      -6.115  -4.146  -5.347  1.00  0.00           C  
ATOM    657  CD1 ILE M  61      -4.080  -2.743  -3.436  1.00  0.00           C  
ATOM    658  H   ILE M  61      -7.204  -4.148  -1.463  1.00  0.00           H  
ATOM    659  HA  ILE M  61      -8.163  -2.905  -3.815  1.00  0.00           H  
ATOM    660  HB  ILE M  61      -5.872  -4.869  -3.398  1.00  0.00           H  
ATOM    661 2HG1 ILE M  61      -5.916  -1.849  -3.930  1.00  0.00           H  
ATOM    662 3HG1 ILE M  61      -5.833  -2.543  -2.294  1.00  0.00           H  
ATOM    663 1HG2 ILE M  61      -5.052  -4.205  -5.580  1.00  0.00           H  
ATOM    664 2HG2 ILE M  61      -6.608  -5.063  -5.668  1.00  0.00           H  
ATOM    665 3HG2 ILE M  61      -6.555  -3.296  -5.870  1.00  0.00           H  
ATOM    666 1HD1 ILE M  61      -3.670  -1.806  -3.060  1.00  0.00           H  
ATOM    667 2HD1 ILE M  61      -3.699  -3.571  -2.838  1.00  0.00           H  
ATOM    668 3HD1 ILE M  61      -3.783  -2.877  -4.476  1.00  0.00           H  
ATOM    669  N   MET M  62      -8.438  -6.207  -3.709  1.00  0.00           N  
ATOM    670  CA  MET M  62      -9.122  -7.335  -4.319  1.00  0.00           C  
ATOM    671  C   MET M  62     -10.633  -7.198  -4.274  1.00  0.00           C  
ATOM    672  O   MET M  62     -11.307  -7.316  -5.299  1.00  0.00           O  
ATOM    673  CB  MET M  62      -8.737  -8.629  -3.621  1.00  0.00           C  
ATOM    674  CG  MET M  62      -7.310  -9.024  -3.822  1.00  0.00           C  
ATOM    675  SD  MET M  62      -7.109 -10.715  -3.319  1.00  0.00           S  
ATOM    676  CE  MET M  62      -7.824 -11.557  -4.722  1.00  0.00           C  
ATOM    677  H   MET M  62      -7.862  -6.358  -2.894  1.00  0.00           H  
ATOM    678  HA  MET M  62      -8.807  -7.433  -5.358  1.00  0.00           H  
ATOM    679  HB2 MET M  62      -8.894  -8.524  -2.547  1.00  0.00           H  
ATOM    680  HB3 MET M  62      -9.354  -9.444  -4.000  1.00  0.00           H  
ATOM    681  HG2 MET M  62      -7.049  -8.919  -4.875  1.00  0.00           H  
ATOM    682  HG3 MET M  62      -6.667  -8.381  -3.222  1.00  0.00           H  
ATOM    683  HE1 MET M  62      -7.775 -12.635  -4.563  1.00  0.00           H  
ATOM    684  HE2 MET M  62      -8.864 -11.254  -4.837  1.00  0.00           H  
ATOM    685  HE3 MET M  62      -7.268 -11.298  -5.623  1.00  0.00           H  
ATOM    686  N   THR M  63     -11.167  -6.949  -3.084  1.00  0.00           N  
ATOM    687  CA  THR M  63     -12.609  -6.828  -2.936  1.00  0.00           C  
ATOM    688  C   THR M  63     -13.177  -5.720  -3.819  1.00  0.00           C  
ATOM    689  O   THR M  63     -14.294  -5.837  -4.317  1.00  0.00           O  
ATOM    690  CB  THR M  63     -13.013  -6.596  -1.454  1.00  0.00           C  
ATOM    691  CG2 THR M  63     -12.718  -5.170  -1.023  1.00  0.00           C  
ATOM    692  OG1 THR M  63     -14.415  -6.847  -1.306  1.00  0.00           O  
ATOM    693  H   THR M  63     -10.572  -6.842  -2.276  1.00  0.00           H  
ATOM    694  HA  THR M  63     -13.079  -7.788  -3.148  1.00  0.00           H  
ATOM    695  HB  THR M  63     -12.447  -7.273  -0.813  1.00  0.00           H  
ATOM    696  HG1 THR M  63     -14.909  -6.250  -1.872  1.00  0.00           H  
ATOM    697 1HG2 THR M  63     -13.011  -5.037   0.019  1.00  0.00           H  
ATOM    698 2HG2 THR M  63     -11.651  -4.971  -1.128  1.00  0.00           H  
ATOM    699 3HG2 THR M  63     -13.280  -4.477  -1.649  1.00  0.00           H  
ATOM    700  N   LYS M  64     -12.410  -4.653  -4.033  1.00  0.00           N  
ATOM    701  CA  LYS M  64     -12.883  -3.565  -4.883  1.00  0.00           C  
ATOM    702  C   LYS M  64     -12.468  -3.710  -6.348  1.00  0.00           C  
ATOM    703  O   LYS M  64     -12.758  -2.838  -7.172  1.00  0.00           O  
ATOM    704  CB  LYS M  64     -12.401  -2.217  -4.351  1.00  0.00           C  
ATOM    705  CG  LYS M  64     -13.230  -1.685  -3.195  1.00  0.00           C  
ATOM    706  CD  LYS M  64     -13.142  -0.178  -3.166  1.00  0.00           C  
ATOM    707  CE  LYS M  64     -14.213   0.435  -2.293  1.00  0.00           C  
ATOM    708  NZ  LYS M  64     -14.195   1.919  -2.414  1.00  0.00           N  
ATOM    709  H   LYS M  64     -11.496  -4.595  -3.607  1.00  0.00           H  
ATOM    710  HA  LYS M  64     -13.968  -3.489  -4.807  1.00  0.00           H  
ATOM    711  HB2 LYS M  64     -11.374  -2.312  -3.997  1.00  0.00           H  
ATOM    712  HB3 LYS M  64     -12.442  -1.475  -5.148  1.00  0.00           H  
ATOM    713  HG2 LYS M  64     -14.269  -1.987  -3.324  1.00  0.00           H  
ATOM    714  HG3 LYS M  64     -12.849  -2.090  -2.257  1.00  0.00           H  
ATOM    715  HD2 LYS M  64     -12.170   0.123  -2.775  1.00  0.00           H  
ATOM    716  HD3 LYS M  64     -13.262   0.213  -4.176  1.00  0.00           H  
ATOM    717  HE2 LYS M  64     -15.191   0.064  -2.602  1.00  0.00           H  
ATOM    718  HE3 LYS M  64     -14.034   0.162  -1.252  1.00  0.00           H  
ATOM    719  HZ1 LYS M  64     -14.878   2.317  -1.786  1.00  0.00           H  
ATOM    720  HZ2 LYS M  64     -13.277   2.266  -2.176  1.00  0.00           H  
ATOM    721  HZ3 LYS M  64     -14.418   2.182  -3.363  1.00  0.00           H  
ATOM    722  N   ARG M  65     -11.789  -4.810  -6.662  1.00  0.00           N  
ATOM    723  CA  ARG M  65     -11.346  -5.089  -8.023  1.00  0.00           C  
ATOM    724  C   ARG M  65     -10.652  -3.881  -8.649  1.00  0.00           C  
ATOM    725  O   ARG M  65     -10.961  -3.505  -9.781  1.00  0.00           O  
ATOM    726  CB  ARG M  65     -12.551  -5.479  -8.890  1.00  0.00           C  
ATOM    727  CG  ARG M  65     -13.396  -6.639  -8.355  1.00  0.00           C  
ATOM    728  CD  ARG M  65     -12.664  -7.968  -8.458  1.00  0.00           C  
ATOM    729  NE  ARG M  65     -13.540  -9.114  -8.204  1.00  0.00           N  
ATOM    730  CZ  ARG M  65     -14.052  -9.432  -7.017  1.00  0.00           C  
ATOM    731  NH1 ARG M  65     -13.781  -8.694  -5.948  1.00  0.00           N  
ATOM    732  NH2 ARG M  65     -14.840 -10.495  -6.898  1.00  0.00           N  
ATOM    733  H   ARG M  65     -11.563  -5.486  -5.946  1.00  0.00           H  
ATOM    734  HA  ARG M  65     -10.658  -5.934  -8.015  1.00  0.00           H  
ATOM    735  HB2 ARG M  65     -13.223  -4.626  -8.984  1.00  0.00           H  
ATOM    736  HB3 ARG M  65     -12.205  -5.781  -9.879  1.00  0.00           H  
ATOM    737  HG2 ARG M  65     -13.635  -6.461  -7.306  1.00  0.00           H  
ATOM    738  HG3 ARG M  65     -14.319  -6.711  -8.930  1.00  0.00           H  
ATOM    739  HD2 ARG M  65     -12.250  -8.078  -9.461  1.00  0.00           H  
ATOM    740  HD3 ARG M  65     -11.855  -7.996  -7.727  1.00  0.00           H  
ATOM    741  HE  ARG M  65     -13.750  -9.682  -9.013  1.00  0.00           H  
ATOM    742 1HH1 ARG M  65     -13.182  -7.885  -6.031  1.00  0.00           H  
ATOM    743 2HH1 ARG M  65     -14.174  -8.942  -5.051  1.00  0.00           H  
ATOM    744 1HH2 ARG M  65     -15.051 -11.061  -7.707  1.00  0.00           H  
ATOM    745 2HH2 ARG M  65     -15.229 -10.737  -5.997  1.00  0.00           H  
ATOM    746  N   LEU M  66      -9.711  -3.282  -7.922  1.00  0.00           N  
ATOM    747  CA  LEU M  66      -9.000  -2.112  -8.435  1.00  0.00           C  
ATOM    748  C   LEU M  66      -7.918  -2.467  -9.450  1.00  0.00           C  
ATOM    749  O   LEU M  66      -7.420  -1.597 -10.169  1.00  0.00           O  
ATOM    750  CB  LEU M  66      -8.375  -1.318  -7.281  1.00  0.00           C  
ATOM    751  CG  LEU M  66      -9.343  -0.704  -6.258  1.00  0.00           C  
ATOM    752  CD1 LEU M  66      -8.554   0.157  -5.271  1.00  0.00           C  
ATOM    753  CD2 LEU M  66     -10.388   0.144  -6.968  1.00  0.00           C  
ATOM    754  H   LEU M  66      -9.480  -3.635  -7.004  1.00  0.00           H  
ATOM    755  HA  LEU M  66      -9.713  -1.419  -8.881  1.00  0.00           H  
ATOM    756  HB2 LEU M  66      -7.714  -1.968  -6.707  1.00  0.00           H  
ATOM    757  HB3 LEU M  66      -7.803  -0.481  -7.683  1.00  0.00           H  
ATOM    758  HG  LEU M  66      -9.867  -1.500  -5.730  1.00  0.00           H  
ATOM    759 1HD1 LEU M  66      -9.238   0.595  -4.543  1.00  0.00           H  
ATOM    760 2HD1 LEU M  66      -7.820  -0.461  -4.754  1.00  0.00           H  
ATOM    761 3HD1 LEU M  66      -8.042   0.953  -5.811  1.00  0.00           H  
ATOM    762 1HD2 LEU M  66     -11.068   0.574  -6.232  1.00  0.00           H  
ATOM    763 2HD2 LEU M  66      -9.894   0.945  -7.518  1.00  0.00           H  
ATOM    764 3HD2 LEU M  66     -10.951  -0.479  -7.662  1.00  0.00           H  
ATOM    765  N   TYR M  67      -7.550  -3.739  -9.502  1.00  0.00           N  
ATOM    766  CA  TYR M  67      -6.522  -4.186 -10.437  1.00  0.00           C  
ATOM    767  C   TYR M  67      -7.100  -4.432 -11.825  1.00  0.00           C  
ATOM    768  O   TYR M  67      -8.318  -4.545 -12.000  1.00  0.00           O  
ATOM    769  CB  TYR M  67      -5.868  -5.474  -9.928  1.00  0.00           C  
ATOM    770  CG  TYR M  67      -6.842  -6.613  -9.701  1.00  0.00           C  
ATOM    771  CD1 TYR M  67      -7.395  -7.319 -10.774  1.00  0.00           C  
ATOM    772  CD2 TYR M  67      -7.230  -6.971  -8.409  1.00  0.00           C  
ATOM    773  CE1 TYR M  67      -8.314  -8.356 -10.561  1.00  0.00           C  
ATOM    774  CE2 TYR M  67      -8.144  -8.001  -8.187  1.00  0.00           C  
ATOM    775  CZ  TYR M  67      -8.682  -8.687  -9.262  1.00  0.00           C  
ATOM    776  OH  TYR M  67      -9.597  -9.691  -9.032  1.00  0.00           O  
ATOM    777  H   TYR M  67      -7.981  -4.415  -8.889  1.00  0.00           H  
ATOM    778  HA  TYR M  67      -5.733  -3.437 -10.497  1.00  0.00           H  
ATOM    779  HB2 TYR M  67      -5.132  -5.820 -10.655  1.00  0.00           H  
ATOM    780  HB3 TYR M  67      -5.373  -5.279  -8.976  1.00  0.00           H  
ATOM    781  HD1 TYR M  67      -7.114  -7.068 -11.787  1.00  0.00           H  
ATOM    782  HD2 TYR M  67      -6.821  -6.448  -7.558  1.00  0.00           H  
ATOM    783  HE1 TYR M  67      -8.729  -8.890 -11.402  1.00  0.00           H  
ATOM    784  HE2 TYR M  67      -8.430  -8.261  -7.178  1.00  0.00           H  
ATOM    785  HH  TYR M  67      -9.884 -10.061  -9.870  1.00  0.00           H  
ATOM    786  N   ASP M  68      -6.213  -4.508 -12.811  1.00  0.00           N  
ATOM    787  CA  ASP M  68      -6.617  -4.777 -14.180  1.00  0.00           C  
ATOM    788  C   ASP M  68      -6.812  -6.286 -14.264  1.00  0.00           C  
ATOM    789  O   ASP M  68      -5.901  -7.060 -13.963  1.00  0.00           O  
ATOM    790  CB  ASP M  68      -5.524  -4.331 -15.154  1.00  0.00           C  
ATOM    791  CG  ASP M  68      -5.870  -4.633 -16.604  1.00  0.00           C  
ATOM    792  OD1 ASP M  68      -5.089  -4.238 -17.493  1.00  0.00           O  
ATOM    793  OD2 ASP M  68      -6.917  -5.267 -16.857  1.00  0.00           O  
ATOM    794  H   ASP M  68      -5.230  -4.377 -12.617  1.00  0.00           H  
ATOM    795  HA  ASP M  68      -7.552  -4.258 -14.392  1.00  0.00           H  
ATOM    796  HB2 ASP M  68      -5.374  -3.254 -15.065  1.00  0.00           H  
ATOM    797  HB3 ASP M  68      -4.594  -4.847 -14.919  1.00  0.00           H  
ATOM    798  N   GLU M  69      -8.005  -6.701 -14.668  1.00  0.00           N  
ATOM    799  CA  GLU M  69      -8.317  -8.117 -14.785  1.00  0.00           C  
ATOM    800  C   GLU M  69      -7.304  -8.840 -15.683  1.00  0.00           C  
ATOM    801  O   GLU M  69      -6.940  -9.986 -15.416  1.00  0.00           O  
ATOM    802  CB  GLU M  69      -9.735  -8.273 -15.345  1.00  0.00           C  
ATOM    803  CG  GLU M  69     -10.249  -9.701 -15.453  1.00  0.00           C  
ATOM    804  CD  GLU M  69     -10.268 -10.426 -14.123  1.00  0.00           C  
ATOM    805  OE1 GLU M  69     -10.544  -9.780 -13.087  1.00  0.00           O  
ATOM    806  OE2 GLU M  69     -10.026 -11.652 -14.114  1.00  0.00           O  
ATOM    807  H   GLU M  69      -8.720  -6.028 -14.902  1.00  0.00           H  
ATOM    808  HA  GLU M  69      -8.330  -8.570 -13.793  1.00  0.00           H  
ATOM    809  HB2 GLU M  69     -10.440  -7.742 -14.704  1.00  0.00           H  
ATOM    810  HB3 GLU M  69      -9.777  -7.857 -16.352  1.00  0.00           H  
ATOM    811  HG2 GLU M  69     -11.269  -9.692 -15.838  1.00  0.00           H  
ATOM    812  HG3 GLU M  69      -9.610 -10.267 -16.129  1.00  0.00           H  
ATOM    813  N   LYS M  70      -6.844  -8.159 -16.730  1.00  0.00           N  
ATOM    814  CA  LYS M  70      -5.884  -8.739 -17.684  1.00  0.00           C  
ATOM    815  C   LYS M  70      -4.404  -8.510 -17.352  1.00  0.00           C  
ATOM    816  O   LYS M  70      -3.519  -8.952 -18.085  1.00  0.00           O  
ATOM    817  CB  LYS M  70      -6.163  -8.198 -19.086  1.00  0.00           C  
ATOM    818  CG  LYS M  70      -7.564  -8.476 -19.582  1.00  0.00           C  
ATOM    819  CD  LYS M  70      -7.850  -9.963 -19.606  1.00  0.00           C  
ATOM    820  CE  LYS M  70      -9.210 -10.249 -20.226  1.00  0.00           C  
ATOM    821  NZ  LYS M  70      -9.295  -9.725 -21.619  1.00  0.00           N  
ATOM    822  H   LYS M  70      -7.153  -7.211 -16.891  1.00  0.00           H  
ATOM    823  HA  LYS M  70      -6.062  -9.810 -17.773  1.00  0.00           H  
ATOM    824  HB2 LYS M  70      -6.027  -7.116 -19.092  1.00  0.00           H  
ATOM    825  HB3 LYS M  70      -5.473  -8.654 -19.795  1.00  0.00           H  
ATOM    826  HG2 LYS M  70      -8.287  -7.993 -18.923  1.00  0.00           H  
ATOM    827  HG3 LYS M  70      -7.678  -8.084 -20.593  1.00  0.00           H  
ATOM    828  HD2 LYS M  70      -7.086 -10.471 -20.193  1.00  0.00           H  
ATOM    829  HD3 LYS M  70      -7.844 -10.351 -18.587  1.00  0.00           H  
ATOM    830  HE2 LYS M  70      -9.379 -11.325 -20.251  1.00  0.00           H  
ATOM    831  HE3 LYS M  70      -9.989  -9.773 -19.630  1.00  0.00           H  
ATOM    832  HZ1 LYS M  70      -8.584 -10.164 -22.188  1.00  0.00           H  
ATOM    833  HZ2 LYS M  70     -10.207  -9.931 -22.001  1.00  0.00           H  
ATOM    834  HZ3 LYS M  70      -9.149  -8.726 -21.613  1.00  0.00           H  
ATOM    835  N   GLN M  71      -4.137  -7.801 -16.262  1.00  0.00           N  
ATOM    836  CA  GLN M  71      -2.762  -7.538 -15.830  1.00  0.00           C  
ATOM    837  C   GLN M  71      -2.903  -7.187 -14.358  1.00  0.00           C  
ATOM    838  O   GLN M  71      -2.757  -6.035 -13.942  1.00  0.00           O  
ATOM    839  CB  GLN M  71      -2.154  -6.376 -16.626  1.00  0.00           C  
ATOM    840  CG  GLN M  71      -0.689  -6.136 -16.300  1.00  0.00           C  
ATOM    841  CD  GLN M  71       0.006  -5.219 -17.290  1.00  0.00           C  
ATOM    842  NE2 GLN M  71       1.249  -5.553 -17.625  1.00  0.00           N  
ATOM    843  OE1 GLN M  71      -0.558  -4.215 -17.736  1.00  0.00           O  
ATOM    844  H   GLN M  71      -4.891  -7.426 -15.705  1.00  0.00           H  
ATOM    845  HA  GLN M  71      -2.157  -8.431 -15.979  1.00  0.00           H  
ATOM    846  HB2 GLN M  71      -2.224  -6.590 -17.692  1.00  0.00           H  
ATOM    847  HB3 GLN M  71      -2.697  -5.458 -16.402  1.00  0.00           H  
ATOM    848  HG2 GLN M  71      -0.606  -5.677 -15.315  1.00  0.00           H  
ATOM    849  HG3 GLN M  71      -0.156  -7.087 -16.304  1.00  0.00           H  
ATOM    850 1HE2 GLN M  71       1.675  -6.376 -17.226  1.00  0.00           H  
ATOM    851 2HE2 GLN M  71       1.766  -4.983 -18.279  1.00  0.00           H  
ATOM    852  N   GLN M  72      -3.197  -8.219 -13.579  1.00  0.00           N  
ATOM    853  CA  GLN M  72      -3.462  -8.080 -12.158  1.00  0.00           C  
ATOM    854  C   GLN M  72      -2.369  -7.546 -11.242  1.00  0.00           C  
ATOM    855  O   GLN M  72      -2.597  -7.394 -10.042  1.00  0.00           O  
ATOM    856  CB  GLN M  72      -4.030  -9.403 -11.639  1.00  0.00           C  
ATOM    857  CG  GLN M  72      -5.239  -9.828 -12.478  1.00  0.00           C  
ATOM    858  CD  GLN M  72      -6.051 -10.961 -11.878  1.00  0.00           C  
ATOM    859  NE2 GLN M  72      -6.984 -11.463 -12.508  1.00  0.00           N  
ATOM    860  OE1 GLN M  72      -5.708 -11.364 -10.660  1.00  0.00           O  
ATOM    861  H   GLN M  72      -3.245  -9.149 -13.970  1.00  0.00           H  
ATOM    862  HA  GLN M  72      -4.390  -7.526 -12.013  1.00  0.00           H  
ATOM    863  HB2 GLN M  72      -3.265 -10.177 -11.700  1.00  0.00           H  
ATOM    864  HB3 GLN M  72      -4.342  -9.283 -10.601  1.00  0.00           H  
ATOM    865  HG2 GLN M  72      -5.915  -8.981 -12.598  1.00  0.00           H  
ATOM    866  HG3 GLN M  72      -4.902 -10.164 -13.459  1.00  0.00           H  
ATOM    867 1HE2 GLN M  72      -7.212 -11.121 -13.430  1.00  0.00           H  
ATOM    868 2HE2 GLN M  72      -7.519 -12.217 -12.102  1.00  0.00           H  
ATOM    869  N   HIS M  73      -1.190  -7.261 -11.786  1.00  0.00           N  
ATOM    870  CA  HIS M  73      -0.143  -6.678 -10.958  1.00  0.00           C  
ATOM    871  C   HIS M  73      -0.193  -5.157 -11.106  1.00  0.00           C  
ATOM    872  O   HIS M  73       0.640  -4.441 -10.555  1.00  0.00           O  
ATOM    873  CB  HIS M  73       1.248  -7.235 -11.318  1.00  0.00           C  
ATOM    874  CG  HIS M  73       1.548  -7.263 -12.785  1.00  0.00           C  
ATOM    875  CD2 HIS M  73       1.505  -8.277 -13.681  1.00  0.00           C  
ATOM    876  ND1 HIS M  73       1.982  -6.155 -13.479  1.00  0.00           N  
ATOM    877  CE1 HIS M  73       2.200  -6.486 -14.740  1.00  0.00           C  
ATOM    878  NE2 HIS M  73       1.918  -7.768 -14.889  1.00  0.00           N  
ATOM    879  H   HIS M  73      -1.026  -7.449 -12.766  1.00  0.00           H  
ATOM    880  HA  HIS M  73      -0.270  -7.005  -9.927  1.00  0.00           H  
ATOM    881  HB2 HIS M  73       2.018  -6.622 -10.850  1.00  0.00           H  
ATOM    882  HB3 HIS M  73       1.334  -8.260 -10.959  1.00  0.00           H  
ATOM    883  HD1 HIS M  73       2.086  -5.270 -13.005  1.00  0.00           H  
ATOM    884  HD2 HIS M  73       1.184  -9.260 -13.370  1.00  0.00           H  
ATOM    885  HE1 HIS M  73       2.551  -5.742 -15.440  1.00  0.00           H  
ATOM    886  N   ILE M  74      -1.187  -4.671 -11.852  1.00  0.00           N  
ATOM    887  CA  ILE M  74      -1.378  -3.231 -12.051  1.00  0.00           C  
ATOM    888  C   ILE M  74      -2.660  -2.784 -11.341  1.00  0.00           C  
ATOM    889  O   ILE M  74      -3.735  -3.341 -11.581  1.00  0.00           O  
ATOM    890  CB  ILE M  74      -1.502  -2.865 -13.558  1.00  0.00           C  
ATOM    891  CG1 ILE M  74      -0.217  -3.251 -14.305  1.00  0.00           C  
ATOM    892  CG2 ILE M  74      -1.789  -1.374 -13.707  1.00  0.00           C  
ATOM    893  CD1 ILE M  74       1.058  -2.632 -13.736  1.00  0.00           C  
ATOM    894  H   ILE M  74      -1.837  -5.301 -12.301  1.00  0.00           H  
ATOM    895  HA  ILE M  74      -0.525  -2.691 -11.638  1.00  0.00           H  
ATOM    896  HB  ILE M  74      -2.369  -3.369 -13.984  1.00  0.00           H  
ATOM    897 2HG1 ILE M  74      -0.087  -4.332 -14.270  1.00  0.00           H  
ATOM    898 3HG1 ILE M  74      -0.289  -2.927 -15.343  1.00  0.00           H  
ATOM    899 1HG2 ILE M  74      -1.875  -1.124 -14.765  1.00  0.00           H  
ATOM    900 2HG2 ILE M  74      -2.722  -1.131 -13.200  1.00  0.00           H  
ATOM    901 3HG2 ILE M  74      -0.975  -0.800 -13.264  1.00  0.00           H  
ATOM    902 1HD1 ILE M  74       1.916  -2.959 -14.325  1.00  0.00           H  
ATOM    903 2HD1 ILE M  74       0.984  -1.545 -13.774  1.00  0.00           H  
ATOM    904 3HD1 ILE M  74       1.186  -2.950 -12.701  1.00  0.00           H  
ATOM    905  N   VAL M  75      -2.542  -1.776 -10.477  1.00  0.00           N  
ATOM    906  CA  VAL M  75      -3.684  -1.258  -9.725  1.00  0.00           C  
ATOM    907  C   VAL M  75      -4.019   0.190 -10.093  1.00  0.00           C  
ATOM    908  O   VAL M  75      -3.147   1.056 -10.050  1.00  0.00           O  
ATOM    909  CB  VAL M  75      -3.405  -1.292  -8.191  1.00  0.00           C  
ATOM    910  CG1 VAL M  75      -4.591  -0.704  -7.434  1.00  0.00           C  
ATOM    911  CG2 VAL M  75      -3.122  -2.725  -7.732  1.00  0.00           C  
ATOM    912  H   VAL M  75      -1.642  -1.344 -10.325  1.00  0.00           H  
ATOM    913  HA  VAL M  75      -4.562  -1.871  -9.929  1.00  0.00           H  
ATOM    914  HB  VAL M  75      -2.487  -0.746  -7.976  1.00  0.00           H  
ATOM    915 1HG1 VAL M  75      -4.388  -0.732  -6.363  1.00  0.00           H  
ATOM    916 2HG1 VAL M  75      -4.747   0.328  -7.747  1.00  0.00           H  
ATOM    917 3HG1 VAL M  75      -5.486  -1.288  -7.649  1.00  0.00           H  
ATOM    918 1HG2 VAL M  75      -2.930  -2.732  -6.659  1.00  0.00           H  
ATOM    919 2HG2 VAL M  75      -3.985  -3.354  -7.950  1.00  0.00           H  
ATOM    920 3HG2 VAL M  75      -2.250  -3.111  -8.259  1.00  0.00           H  
ATOM    921  N   TYR M  76      -5.274   0.451 -10.463  1.00  0.00           N  
ATOM    922  CA  TYR M  76      -5.697   1.814 -10.783  1.00  0.00           C  
ATOM    923  C   TYR M  76      -6.550   2.266  -9.604  1.00  0.00           C  
ATOM    924  O   TYR M  76      -7.631   1.720  -9.359  1.00  0.00           O  
ATOM    925  CB  TYR M  76      -6.527   1.888 -12.071  1.00  0.00           C  
ATOM    926  CG  TYR M  76      -6.730   3.326 -12.524  1.00  0.00           C  
ATOM    927  CD1 TYR M  76      -5.753   3.985 -13.269  1.00  0.00           C  
ATOM    928  CD2 TYR M  76      -7.858   4.054 -12.131  1.00  0.00           C  
ATOM    929  CE1 TYR M  76      -5.885   5.333 -13.608  1.00  0.00           C  
ATOM    930  CE2 TYR M  76      -7.999   5.404 -12.464  1.00  0.00           C  
ATOM    931  CZ  TYR M  76      -7.007   6.037 -13.200  1.00  0.00           C  
ATOM    932  OH  TYR M  76      -7.118   7.380 -13.503  1.00  0.00           O  
ATOM    933  H   TYR M  76      -5.948  -0.298 -10.527  1.00  0.00           H  
ATOM    934  HA  TYR M  76      -4.819   2.451 -10.892  1.00  0.00           H  
ATOM    935  HB2 TYR M  76      -6.014   1.346 -12.865  1.00  0.00           H  
ATOM    936  HB3 TYR M  76      -7.506   1.440 -11.899  1.00  0.00           H  
ATOM    937  HD1 TYR M  76      -4.871   3.452 -13.596  1.00  0.00           H  
ATOM    938  HD2 TYR M  76      -8.638   3.573 -11.559  1.00  0.00           H  
ATOM    939  HE1 TYR M  76      -5.115   5.822 -14.185  1.00  0.00           H  
ATOM    940  HE2 TYR M  76      -8.877   5.949 -12.149  1.00  0.00           H  
ATOM    941  HH  TYR M  76      -7.945   7.720 -13.154  1.00  0.00           H  
ATOM    942  N   CYS M  77      -6.063   3.267  -8.882  1.00  0.00           N  
ATOM    943  CA  CYS M  77      -6.745   3.750  -7.686  1.00  0.00           C  
ATOM    944  C   CYS M  77      -7.203   5.201  -7.709  1.00  0.00           C  
ATOM    945  O   CYS M  77      -7.724   5.698  -6.714  1.00  0.00           O  
ATOM    946  CB  CYS M  77      -5.821   3.539  -6.487  1.00  0.00           C  
ATOM    947  SG  CYS M  77      -4.123   4.118  -6.777  1.00  0.00           S  
ATOM    948  H   CYS M  77      -5.200   3.715  -9.157  1.00  0.00           H  
ATOM    949  HA  CYS M  77      -7.610   3.120  -7.482  1.00  0.00           H  
ATOM    950  HB2 CYS M  77      -6.211   4.084  -5.627  1.00  0.00           H  
ATOM    951  HB3 CYS M  77      -5.769   2.476  -6.250  1.00  0.00           H  
ATOM    952  HG  CYS M  77      -4.121   5.448  -6.903  1.00  0.00           H  
ATOM    953  N   SER M  78      -7.036   5.875  -8.839  1.00  0.00           N  
ATOM    954  CA  SER M  78      -7.411   7.280  -8.925  1.00  0.00           C  
ATOM    955  C   SER M  78      -8.851   7.601  -8.525  1.00  0.00           C  
ATOM    956  O   SER M  78      -9.106   8.644  -7.922  1.00  0.00           O  
ATOM    957  CB  SER M  78      -7.143   7.809 -10.332  1.00  0.00           C  
ATOM    958  OG  SER M  78      -7.152   9.225 -10.335  1.00  0.00           O  
ATOM    959  H   SER M  78      -6.645   5.415  -9.649  1.00  0.00           H  
ATOM    960  HA  SER M  78      -6.721   7.878  -8.330  1.00  0.00           H  
ATOM    961  HB2 SER M  78      -6.168   7.459 -10.672  1.00  0.00           H  
ATOM    962  HB3 SER M  78      -7.916   7.447 -11.010  1.00  0.00           H  
ATOM    963  HG  SER M  78      -7.941   9.541  -9.889  1.00  0.00           H  
ATOM    964  N   ASN M  79      -9.783   6.710  -8.853  1.00  0.00           N  
ATOM    965  CA  ASN M  79     -11.199   6.917  -8.540  1.00  0.00           C  
ATOM    966  C   ASN M  79     -11.601   6.227  -7.242  1.00  0.00           C  
ATOM    967  O   ASN M  79     -12.763   5.857  -7.069  1.00  0.00           O  
ATOM    968  CB  ASN M  79     -12.073   6.353  -9.661  1.00  0.00           C  
ATOM    969  CG  ASN M  79     -11.713   6.909 -11.020  1.00  0.00           C  
ATOM    970  ND2 ASN M  79     -11.177   8.121 -11.045  1.00  0.00           N  
ATOM    971  OD1 ASN M  79     -11.927   6.256 -12.040  1.00  0.00           O  
ATOM    972  H   ASN M  79      -9.523   5.861  -9.333  1.00  0.00           H  
ATOM    973  HA  ASN M  79     -11.395   7.984  -8.433  1.00  0.00           H  
ATOM    974  HB2 ASN M  79     -11.957   5.271  -9.703  1.00  0.00           H  
ATOM    975  HB3 ASN M  79     -13.116   6.599  -9.467  1.00  0.00           H  
ATOM    976 1HD2 ASN M  79     -11.027   8.625 -10.182  1.00  0.00           H  
ATOM    977 2HD2 ASN M  79     -10.917   8.540 -11.926  1.00  0.00           H  
ATOM    978  N   ASP M  80     -10.654   6.067  -6.325  1.00  0.00           N  
ATOM    979  CA  ASP M  80     -10.938   5.375  -5.080  1.00  0.00           C  
ATOM    980  C   ASP M  80     -10.251   6.029  -3.886  1.00  0.00           C  
ATOM    981  O   ASP M  80      -9.328   6.829  -4.043  1.00  0.00           O  
ATOM    982  CB  ASP M  80     -10.471   3.917  -5.214  1.00  0.00           C  
ATOM    983  CG  ASP M  80     -10.903   3.050  -4.052  1.00  0.00           C  
ATOM    984  OD1 ASP M  80     -11.992   2.440  -4.131  1.00  0.00           O  
ATOM    985  OD2 ASP M  80     -10.155   2.985  -3.060  1.00  0.00           O  
ATOM    986  H   ASP M  80      -9.725   6.428  -6.490  1.00  0.00           H  
ATOM    987  HA  ASP M  80     -12.015   5.360  -4.911  1.00  0.00           H  
ATOM    988  HB2 ASP M  80     -10.886   3.484  -6.123  1.00  0.00           H  
ATOM    989  HB3 ASP M  80      -9.383   3.888  -5.262  1.00  0.00           H  
ATOM    990  N   LEU M  81     -10.720   5.682  -2.692  1.00  0.00           N  
ATOM    991  CA  LEU M  81     -10.146   6.189  -1.454  1.00  0.00           C  
ATOM    992  C   LEU M  81      -8.636   5.943  -1.446  1.00  0.00           C  
ATOM    993  O   LEU M  81      -7.855   6.799  -1.025  1.00  0.00           O  
ATOM    994  CB  LEU M  81     -10.788   5.476  -0.259  1.00  0.00           C  
ATOM    995  CG  LEU M  81     -10.211   5.754   1.132  1.00  0.00           C  
ATOM    996  CD1 LEU M  81     -10.260   7.250   1.425  1.00  0.00           C  
ATOM    997  CD2 LEU M  81     -11.003   4.974   2.171  1.00  0.00           C  
ATOM    998  H   LEU M  81     -11.500   5.045  -2.622  1.00  0.00           H  
ATOM    999  HA  LEU M  81     -10.342   7.259  -1.373  1.00  0.00           H  
ATOM   1000  HB2 LEU M  81     -11.840   5.753  -0.193  1.00  0.00           H  
ATOM   1001  HB3 LEU M  81     -10.705   4.397  -0.392  1.00  0.00           H  
ATOM   1002  HG  LEU M  81      -9.187   5.385   1.181  1.00  0.00           H  
ATOM   1003 1HD1 LEU M  81      -9.848   7.440   2.417  1.00  0.00           H  
ATOM   1004 2HD1 LEU M  81      -9.673   7.787   0.679  1.00  0.00           H  
ATOM   1005 3HD1 LEU M  81     -11.293   7.595   1.390  1.00  0.00           H  
ATOM   1006 1HD2 LEU M  81     -10.594   5.170   3.162  1.00  0.00           H  
ATOM   1007 2HD2 LEU M  81     -12.047   5.284   2.141  1.00  0.00           H  
ATOM   1008 3HD2 LEU M  81     -10.935   3.907   1.955  1.00  0.00           H  
ATOM   1009  N   LEU M  82      -8.229   4.772  -1.921  1.00  0.00           N  
ATOM   1010  CA  LEU M  82      -6.810   4.428  -1.956  1.00  0.00           C  
ATOM   1011  C   LEU M  82      -6.018   5.479  -2.742  1.00  0.00           C  
ATOM   1012  O   LEU M  82      -4.903   5.841  -2.363  1.00  0.00           O  
ATOM   1013  CB  LEU M  82      -6.620   3.038  -2.573  1.00  0.00           C  
ATOM   1014  CG  LEU M  82      -5.189   2.508  -2.677  1.00  0.00           C  
ATOM   1015  CD1 LEU M  82      -4.516   2.550  -1.309  1.00  0.00           C  
ATOM   1016  CD2 LEU M  82      -5.210   1.086  -3.220  1.00  0.00           C  
ATOM   1017  H   LEU M  82      -8.904   4.103  -2.264  1.00  0.00           H  
ATOM   1018  HA  LEU M  82      -6.433   4.338  -0.938  1.00  0.00           H  
ATOM   1019  HB2 LEU M  82      -7.160   2.300  -1.979  1.00  0.00           H  
ATOM   1020  HB3 LEU M  82      -7.006   3.037  -3.592  1.00  0.00           H  
ATOM   1021  HG  LEU M  82      -4.631   3.107  -3.398  1.00  0.00           H  
ATOM   1022 1HD1 LEU M  82      -3.497   2.170  -1.393  1.00  0.00           H  
ATOM   1023 2HD1 LEU M  82      -4.491   3.577  -0.946  1.00  0.00           H  
ATOM   1024 3HD1 LEU M  82      -5.077   1.931  -0.609  1.00  0.00           H  
ATOM   1025 1HD2 LEU M  82      -4.189   0.709  -3.294  1.00  0.00           H  
ATOM   1026 2HD2 LEU M  82      -5.783   0.448  -2.547  1.00  0.00           H  
ATOM   1027 3HD2 LEU M  82      -5.672   1.080  -4.207  1.00  0.00           H  
ATOM   1028  N   GLY M  83      -6.603   5.969  -3.833  1.00  0.00           N  
ATOM   1029  CA  GLY M  83      -5.941   6.982  -4.635  1.00  0.00           C  
ATOM   1030  C   GLY M  83      -5.734   8.263  -3.846  1.00  0.00           C  
ATOM   1031  O   GLY M  83      -4.716   8.945  -3.998  1.00  0.00           O  
ATOM   1032  H   GLY M  83      -7.516   5.638  -4.108  1.00  0.00           H  
ATOM   1033  HA2 GLY M  83      -4.966   6.612  -4.956  1.00  0.00           H  
ATOM   1034  HA3 GLY M  83      -6.550   7.208  -5.510  1.00  0.00           H  
ATOM   1035  N   ASP M  84      -6.700   8.598  -2.997  1.00  0.00           N  
ATOM   1036  CA  ASP M  84      -6.590   9.798  -2.179  1.00  0.00           C  
ATOM   1037  C   ASP M  84      -5.509   9.611  -1.121  1.00  0.00           C  
ATOM   1038  O   ASP M  84      -4.781  10.547  -0.796  1.00  0.00           O  
ATOM   1039  CB  ASP M  84      -7.925  10.116  -1.501  1.00  0.00           C  
ATOM   1040  CG  ASP M  84      -9.016  10.442  -2.495  1.00  0.00           C  
ATOM   1041  OD1 ASP M  84      -8.713  11.110  -3.510  1.00  0.00           O  
ATOM   1042  OD2 ASP M  84     -10.176  10.042  -2.260  1.00  0.00           O  
ATOM   1043  H   ASP M  84      -7.522   8.017  -2.914  1.00  0.00           H  
ATOM   1044  HA  ASP M  84      -6.354  10.652  -2.815  1.00  0.00           H  
ATOM   1045  HB2 ASP M  84      -8.250   9.256  -0.916  1.00  0.00           H  
ATOM   1046  HB3 ASP M  84      -7.803  10.977  -0.843  1.00  0.00           H  
ATOM   1047  N   LEU M  85      -5.402   8.398  -0.591  1.00  0.00           N  
ATOM   1048  CA  LEU M  85      -4.393   8.105   0.425  1.00  0.00           C  
ATOM   1049  C   LEU M  85      -2.965   8.106  -0.126  1.00  0.00           C  
ATOM   1050  O   LEU M  85      -2.088   8.765   0.425  1.00  0.00           O  
ATOM   1051  CB  LEU M  85      -4.669   6.747   1.071  1.00  0.00           C  
ATOM   1052  CG  LEU M  85      -5.854   6.666   2.032  1.00  0.00           C  
ATOM   1053  CD1 LEU M  85      -6.059   5.228   2.470  1.00  0.00           C  
ATOM   1054  CD2 LEU M  85      -5.587   7.560   3.232  1.00  0.00           C  
ATOM   1055  H   LEU M  85      -6.024   7.659  -0.889  1.00  0.00           H  
ATOM   1056  HA  LEU M  85      -4.467   8.834   1.232  1.00  0.00           H  
ATOM   1057  HB2 LEU M  85      -4.870   6.008   0.295  1.00  0.00           H  
ATOM   1058  HB3 LEU M  85      -3.800   6.437   1.651  1.00  0.00           H  
ATOM   1059  HG  LEU M  85      -6.749   7.048   1.540  1.00  0.00           H  
ATOM   1060 1HD1 LEU M  85      -6.905   5.173   3.156  1.00  0.00           H  
ATOM   1061 2HD1 LEU M  85      -6.259   4.607   1.597  1.00  0.00           H  
ATOM   1062 3HD1 LEU M  85      -5.161   4.868   2.973  1.00  0.00           H  
ATOM   1063 1HD2 LEU M  85      -6.430   7.506   3.922  1.00  0.00           H  
ATOM   1064 2HD2 LEU M  85      -4.682   7.227   3.740  1.00  0.00           H  
ATOM   1065 3HD2 LEU M  85      -5.457   8.590   2.898  1.00  0.00           H  
ATOM   1066  N   PHE M  86      -2.743   7.360  -1.205  1.00  0.00           N  
ATOM   1067  CA  PHE M  86      -1.424   7.246  -1.826  1.00  0.00           C  
ATOM   1068  C   PHE M  86      -0.968   8.475  -2.610  1.00  0.00           C  
ATOM   1069  O   PHE M  86       0.232   8.727  -2.736  1.00  0.00           O  
ATOM   1070  CB  PHE M  86      -1.389   6.017  -2.742  1.00  0.00           C  
ATOM   1071  CG  PHE M  86      -1.125   4.723  -2.018  1.00  0.00           C  
ATOM   1072  CD1 PHE M  86      -1.316   4.623  -0.640  1.00  0.00           C  
ATOM   1073  CD2 PHE M  86      -0.700   3.595  -2.719  1.00  0.00           C  
ATOM   1074  CE1 PHE M  86      -1.089   3.423   0.031  1.00  0.00           C  
ATOM   1075  CE2 PHE M  86      -0.471   2.384  -2.058  1.00  0.00           C  
ATOM   1076  CZ  PHE M  86      -0.666   2.300  -0.681  1.00  0.00           C  
ATOM   1077  H   PHE M  86      -3.501   6.843  -1.627  1.00  0.00           H  
ATOM   1078  HA  PHE M  86      -0.683   7.005  -1.064  1.00  0.00           H  
ATOM   1079  HB2 PHE M  86      -2.349   5.913  -3.248  1.00  0.00           H  
ATOM   1080  HB3 PHE M  86      -0.599   6.139  -3.483  1.00  0.00           H  
ATOM   1081  HD1 PHE M  86      -1.644   5.485  -0.077  1.00  0.00           H  
ATOM   1082  HD2 PHE M  86      -0.543   3.650  -3.786  1.00  0.00           H  
ATOM   1083  HE1 PHE M  86      -1.241   3.364   1.099  1.00  0.00           H  
ATOM   1084  HE2 PHE M  86      -0.143   1.518  -2.616  1.00  0.00           H  
ATOM   1085  HZ  PHE M  86      -0.492   1.367  -0.166  1.00  0.00           H  
ATOM   1086  N   GLY M  87      -1.921   9.237  -3.134  1.00  0.00           N  
ATOM   1087  CA  GLY M  87      -1.568  10.425  -3.887  1.00  0.00           C  
ATOM   1088  C   GLY M  87      -1.131  10.134  -5.311  1.00  0.00           C  
ATOM   1089  O   GLY M  87      -0.436  10.940  -5.933  1.00  0.00           O  
ATOM   1090  H   GLY M  87      -2.891   8.989  -3.008  1.00  0.00           H  
ATOM   1091  HA2 GLY M  87      -2.429  11.090  -3.942  1.00  0.00           H  
ATOM   1092  HA3 GLY M  87      -0.743  10.938  -3.393  1.00  0.00           H  
ATOM   1093  N   VAL M  88      -1.530   8.980  -5.831  1.00  0.00           N  
ATOM   1094  CA  VAL M  88      -1.183   8.606  -7.195  1.00  0.00           C  
ATOM   1095  C   VAL M  88      -2.393   7.978  -7.869  1.00  0.00           C  
ATOM   1096  O   VAL M  88      -3.278   7.441  -7.206  1.00  0.00           O  
ATOM   1097  CB  VAL M  88      -0.001   7.607  -7.239  1.00  0.00           C  
ATOM   1098  CG1 VAL M  88       1.242   8.246  -6.629  1.00  0.00           C  
ATOM   1099  CG2 VAL M  88      -0.367   6.322  -6.508  1.00  0.00           C  
ATOM   1100  H   VAL M  88      -2.085   8.342  -5.279  1.00  0.00           H  
ATOM   1101  HA  VAL M  88      -0.858   9.490  -7.743  1.00  0.00           H  
ATOM   1102  HB  VAL M  88       0.175   7.296  -8.268  1.00  0.00           H  
ATOM   1103 1HG1 VAL M  88       2.069   7.537  -6.663  1.00  0.00           H  
ATOM   1104 2HG1 VAL M  88       1.506   9.140  -7.194  1.00  0.00           H  
ATOM   1105 3HG1 VAL M  88       1.040   8.519  -5.594  1.00  0.00           H  
ATOM   1106 1HG2 VAL M  88       0.474   5.629  -6.548  1.00  0.00           H  
ATOM   1107 2HG2 VAL M  88      -0.603   6.548  -5.469  1.00  0.00           H  
ATOM   1108 3HG2 VAL M  88      -1.235   5.866  -6.986  1.00  0.00           H  
ATOM   1109  N   PRO M  89      -2.453   8.049  -9.204  1.00  0.00           N  
ATOM   1110  CA  PRO M  89      -3.597   7.464  -9.907  1.00  0.00           C  
ATOM   1111  C   PRO M  89      -3.498   5.949 -10.049  1.00  0.00           C  
ATOM   1112  O   PRO M  89      -4.509   5.260 -10.143  1.00  0.00           O  
ATOM   1113  CB  PRO M  89      -3.570   8.177 -11.254  1.00  0.00           C  
ATOM   1114  CG  PRO M  89      -2.097   8.359 -11.495  1.00  0.00           C  
ATOM   1115  CD  PRO M  89      -1.568   8.778 -10.131  1.00  0.00           C  
ATOM   1116  HA  PRO M  89      -4.515   7.707  -9.372  1.00  0.00           H  
ATOM   1117  HB2 PRO M  89      -4.048   7.549 -12.007  1.00  0.00           H  
ATOM   1118  HB3 PRO M  89      -4.106   9.122 -11.176  1.00  0.00           H  
ATOM   1119  HG2 PRO M  89      -1.665   7.419 -11.838  1.00  0.00           H  
ATOM   1120  HG3 PRO M  89      -1.945   9.126 -12.254  1.00  0.00           H  
ATOM   1121  HD2 PRO M  89      -0.535   8.470  -9.965  1.00  0.00           H  
ATOM   1122  HD3 PRO M  89      -1.659   9.850  -9.954  1.00  0.00           H  
ATOM   1123  N   SER M  90      -2.272   5.434 -10.049  1.00  0.00           N  
ATOM   1124  CA  SER M  90      -2.061   4.000 -10.208  1.00  0.00           C  
ATOM   1125  C   SER M  90      -0.668   3.580  -9.757  1.00  0.00           C  
ATOM   1126  O   SER M  90       0.183   4.419  -9.465  1.00  0.00           O  
ATOM   1127  CB  SER M  90      -2.251   3.614 -11.681  1.00  0.00           C  
ATOM   1128  OG  SER M  90      -1.330   4.307 -12.514  1.00  0.00           O  
ATOM   1129  H   SER M  90      -1.471   6.039  -9.936  1.00  0.00           H  
ATOM   1130  HA  SER M  90      -2.805   3.456  -9.626  1.00  0.00           H  
ATOM   1131  HB2 SER M  90      -2.090   2.543 -11.800  1.00  0.00           H  
ATOM   1132  HB3 SER M  90      -3.263   3.866 -11.995  1.00  0.00           H  
ATOM   1133  HG  SER M  90      -0.432   4.087 -12.252  1.00  0.00           H  
ATOM   1134  N   PHE M  91      -0.447   2.272  -9.693  1.00  0.00           N  
ATOM   1135  CA  PHE M  91       0.851   1.737  -9.313  1.00  0.00           C  
ATOM   1136  C   PHE M  91       0.916   0.248  -9.604  1.00  0.00           C  
ATOM   1137  O   PHE M  91      -0.116  -0.408  -9.783  1.00  0.00           O  
ATOM   1138  CB  PHE M  91       1.129   2.004  -7.826  1.00  0.00           C  
ATOM   1139  CG  PHE M  91       0.180   1.312  -6.885  1.00  0.00           C  
ATOM   1140  CD1 PHE M  91       0.448   0.022  -6.433  1.00  0.00           C  
ATOM   1141  CD2 PHE M  91      -0.979   1.949  -6.451  1.00  0.00           C  
ATOM   1142  CE1 PHE M  91      -0.428  -0.625  -5.555  1.00  0.00           C  
ATOM   1143  CE2 PHE M  91      -1.862   1.315  -5.576  1.00  0.00           C  
ATOM   1144  CZ  PHE M  91      -1.587   0.027  -5.126  1.00  0.00           C  
ATOM   1145  H   PHE M  91      -1.190   1.624  -9.911  1.00  0.00           H  
ATOM   1146  HA  PHE M  91       1.636   2.273  -9.847  1.00  0.00           H  
ATOM   1147  HB2 PHE M  91       2.133   1.661  -7.577  1.00  0.00           H  
ATOM   1148  HB3 PHE M  91       1.052   3.073  -7.627  1.00  0.00           H  
ATOM   1149  HD1 PHE M  91       1.341  -0.491  -6.759  1.00  0.00           H  
ATOM   1150  HD2 PHE M  91      -1.205   2.949  -6.791  1.00  0.00           H  
ATOM   1151  HE1 PHE M  91      -0.208  -1.625  -5.212  1.00  0.00           H  
ATOM   1152  HE2 PHE M  91      -2.757   1.824  -5.250  1.00  0.00           H  
ATOM   1153  HZ  PHE M  91      -2.266  -0.468  -4.447  1.00  0.00           H  
ATOM   1154  N   SER M  92       2.133  -0.279  -9.675  1.00  0.00           N  
ATOM   1155  CA  SER M  92       2.335  -1.697  -9.924  1.00  0.00           C  
ATOM   1156  C   SER M  92       2.649  -2.355  -8.590  1.00  0.00           C  
ATOM   1157  O   SER M  92       3.342  -1.773  -7.761  1.00  0.00           O  
ATOM   1158  CB  SER M  92       3.504  -1.910 -10.887  1.00  0.00           C  
ATOM   1159  OG  SER M  92       3.978  -3.242 -10.812  1.00  0.00           O  
ATOM   1160  H   SER M  92       2.945   0.309  -9.554  1.00  0.00           H  
ATOM   1161  HA  SER M  92       1.426  -2.125 -10.346  1.00  0.00           H  
ATOM   1162  HB2 SER M  92       3.176  -1.710 -11.907  1.00  0.00           H  
ATOM   1163  HB3 SER M  92       4.317  -1.231 -10.628  1.00  0.00           H  
ATOM   1164  HG  SER M  92       3.328  -3.835 -11.196  1.00  0.00           H  
ATOM   1165  N   VAL M  93       2.132  -3.562  -8.385  1.00  0.00           N  
ATOM   1166  CA  VAL M  93       2.371  -4.291  -7.147  1.00  0.00           C  
ATOM   1167  C   VAL M  93       3.860  -4.576  -6.972  1.00  0.00           C  
ATOM   1168  O   VAL M  93       4.319  -4.829  -5.860  1.00  0.00           O  
ATOM   1169  CB  VAL M  93       1.574  -5.626  -7.130  1.00  0.00           C  
ATOM   1170  CG1 VAL M  93       1.994  -6.492  -5.947  1.00  0.00           C  
ATOM   1171  CG2 VAL M  93       0.078  -5.321  -7.042  1.00  0.00           C  
ATOM   1172  H   VAL M  93       1.559  -3.993  -9.096  1.00  0.00           H  
ATOM   1173  HA  VAL M  93       1.992  -3.712  -6.304  1.00  0.00           H  
ATOM   1174  HB  VAL M  93       1.750  -6.166  -8.060  1.00  0.00           H  
ATOM   1175 1HG1 VAL M  93       1.424  -7.421  -5.956  1.00  0.00           H  
ATOM   1176 2HG1 VAL M  93       3.057  -6.718  -6.022  1.00  0.00           H  
ATOM   1177 3HG1 VAL M  93       1.801  -5.956  -5.018  1.00  0.00           H  
ATOM   1178 1HG2 VAL M  93      -0.483  -6.256  -7.030  1.00  0.00           H  
ATOM   1179 2HG2 VAL M  93      -0.126  -4.763  -6.129  1.00  0.00           H  
ATOM   1180 3HG2 VAL M  93      -0.224  -4.727  -7.905  1.00  0.00           H  
ATOM   1181  N   LYS M  94       4.613  -4.517  -8.069  1.00  0.00           N  
ATOM   1182  CA  LYS M  94       6.048  -4.775  -8.021  1.00  0.00           C  
ATOM   1183  C   LYS M  94       6.862  -3.577  -7.546  1.00  0.00           C  
ATOM   1184  O   LYS M  94       8.077  -3.687  -7.361  1.00  0.00           O  
ATOM   1185  CB  LYS M  94       6.559  -5.218  -9.396  1.00  0.00           C  
ATOM   1186  CG  LYS M  94       5.958  -6.527  -9.885  1.00  0.00           C  
ATOM   1187  CD  LYS M  94       6.208  -7.655  -8.891  1.00  0.00           C  
ATOM   1188  CE  LYS M  94       5.552  -8.949  -9.346  1.00  0.00           C  
ATOM   1189  NZ  LYS M  94       5.707 -10.032  -8.332  1.00  0.00           N  
ATOM   1190  H   LYS M  94       4.192  -4.289  -8.958  1.00  0.00           H  
ATOM   1191  HA  LYS M  94       6.243  -5.632  -7.376  1.00  0.00           H  
ATOM   1192  HB2 LYS M  94       6.317  -4.456 -10.138  1.00  0.00           H  
ATOM   1193  HB3 LYS M  94       7.639  -5.354  -9.357  1.00  0.00           H  
ATOM   1194  HG2 LYS M  94       4.882  -6.408 -10.011  1.00  0.00           H  
ATOM   1195  HG3 LYS M  94       6.408  -6.800 -10.839  1.00  0.00           H  
ATOM   1196  HD2 LYS M  94       7.280  -7.824  -8.796  1.00  0.00           H  
ATOM   1197  HD3 LYS M  94       5.797  -7.381  -7.919  1.00  0.00           H  
ATOM   1198  HE2 LYS M  94       4.487  -8.781  -9.507  1.00  0.00           H  
ATOM   1199  HE3 LYS M  94       6.011  -9.283 -10.276  1.00  0.00           H  
ATOM   1200  HZ1 LYS M  94       5.276  -9.746  -7.464  1.00  0.00           H  
ATOM   1201  HZ2 LYS M  94       5.260 -10.874  -8.667  1.00  0.00           H  
ATOM   1202  HZ3 LYS M  94       6.689 -10.211  -8.177  1.00  0.00           H  
ATOM   1203  N   GLU M  95       6.199  -2.438  -7.357  1.00  0.00           N  
ATOM   1204  CA  GLU M  95       6.873  -1.231  -6.892  1.00  0.00           C  
ATOM   1205  C   GLU M  95       6.859  -1.215  -5.364  1.00  0.00           C  
ATOM   1206  O   GLU M  95       6.152  -0.428  -4.732  1.00  0.00           O  
ATOM   1207  CB  GLU M  95       6.181   0.007  -7.463  1.00  0.00           C  
ATOM   1208  CG  GLU M  95       6.309   0.110  -8.984  1.00  0.00           C  
ATOM   1209  CD  GLU M  95       5.690   1.367  -9.555  1.00  0.00           C  
ATOM   1210  OE1 GLU M  95       4.460   1.389  -9.770  1.00  0.00           O  
ATOM   1211  OE2 GLU M  95       6.437   2.341  -9.786  1.00  0.00           O  
ATOM   1212  H   GLU M  95       5.206  -2.397  -7.537  1.00  0.00           H  
ATOM   1213  HA  GLU M  95       7.891  -1.210  -7.281  1.00  0.00           H  
ATOM   1214  HB2 GLU M  95       5.119  -0.026  -7.220  1.00  0.00           H  
ATOM   1215  HB3 GLU M  95       6.624   0.904  -7.030  1.00  0.00           H  
ATOM   1216  HG2 GLU M  95       7.363   0.109  -9.262  1.00  0.00           H  
ATOM   1217  HG3 GLU M  95       5.810  -0.740  -9.449  1.00  0.00           H  
ATOM   1218  N   HIS M  96       7.652  -2.107  -4.783  1.00  0.00           N  
ATOM   1219  CA  HIS M  96       7.730  -2.253  -3.337  1.00  0.00           C  
ATOM   1220  C   HIS M  96       8.101  -0.993  -2.568  1.00  0.00           C  
ATOM   1221  O   HIS M  96       7.426  -0.647  -1.595  1.00  0.00           O  
ATOM   1222  CB  HIS M  96       8.699  -3.382  -2.993  1.00  0.00           C  
ATOM   1223  CG  HIS M  96       8.227  -4.731  -3.445  1.00  0.00           C  
ATOM   1224  CD2 HIS M  96       7.078  -4.905  -4.186  1.00  0.00           C  
ATOM   1225  ND1 HIS M  96       8.757  -5.965  -3.275  1.00  0.00           N  
ATOM   1226  CE1 HIS M  96       7.926  -6.854  -3.913  1.00  0.00           C  
ATOM   1227  NE2 HIS M  96       6.920  -6.190  -4.452  1.00  0.00           N  
ATOM   1228  H   HIS M  96       8.229  -2.714  -5.348  1.00  0.00           H  
ATOM   1229  HA  HIS M  96       6.790  -2.656  -2.961  1.00  0.00           H  
ATOM   1230  HB2 HIS M  96       9.660  -3.195  -3.470  1.00  0.00           H  
ATOM   1231  HB3 HIS M  96       8.833  -3.429  -1.912  1.00  0.00           H  
ATOM   1232  HD2 HIS M  96       6.512  -4.107  -4.435  1.00  0.00           H  
ATOM   1233  HE1 HIS M  96       8.143  -7.840  -3.909  1.00  0.00           H  
ATOM   1234  HE2 HIS M  96       6.067  -6.522  -5.027  1.00  0.00           H  
ATOM   1235  N   ARG M  97       9.164  -0.303  -2.981  1.00  0.00           N  
ATOM   1236  CA  ARG M  97       9.565   0.908  -2.265  1.00  0.00           C  
ATOM   1237  C   ARG M  97       8.440   1.929  -2.275  1.00  0.00           C  
ATOM   1238  O   ARG M  97       8.161   2.568  -1.262  1.00  0.00           O  
ATOM   1239  CB  ARG M  97      10.809   1.555  -2.884  1.00  0.00           C  
ATOM   1240  CG  ARG M  97      11.127   2.922  -2.254  1.00  0.00           C  
ATOM   1241  CD  ARG M  97      12.197   3.687  -3.022  1.00  0.00           C  
ATOM   1242  NE  ARG M  97      13.512   3.606  -2.393  1.00  0.00           N  
ATOM   1243  CZ  ARG M  97      13.935   4.407  -1.418  1.00  0.00           C  
ATOM   1244  NH1 ARG M  97      13.150   5.366  -0.946  1.00  0.00           N  
ATOM   1245  NH2 ARG M  97      15.153   4.253  -0.919  1.00  0.00           N  
ATOM   1246  H   ARG M  97       9.688  -0.618  -3.785  1.00  0.00           H  
ATOM   1247  HA  ARG M  97       9.821   0.655  -1.236  1.00  0.00           H  
ATOM   1248  HB2 ARG M  97      11.671   0.905  -2.733  1.00  0.00           H  
ATOM   1249  HB3 ARG M  97      10.649   1.703  -3.952  1.00  0.00           H  
ATOM   1250  HG2 ARG M  97      10.226   3.535  -2.239  1.00  0.00           H  
ATOM   1251  HG3 ARG M  97      11.486   2.779  -1.235  1.00  0.00           H  
ATOM   1252  HD2 ARG M  97      12.284   3.279  -4.030  1.00  0.00           H  
ATOM   1253  HD3 ARG M  97      11.921   4.740  -3.080  1.00  0.00           H  
ATOM   1254  HE  ARG M  97      14.118   2.879  -2.748  1.00  0.00           H  
ATOM   1255 1HH1 ARG M  97      12.223   5.494  -1.327  1.00  0.00           H  
ATOM   1256 2HH1 ARG M  97      13.478   5.970  -0.206  1.00  0.00           H  
ATOM   1257 1HH2 ARG M  97      15.759   3.530  -1.279  1.00  0.00           H  
ATOM   1258 2HH2 ARG M  97      15.476   4.860  -0.179  1.00  0.00           H  
ATOM   1259  N   LYS M  98       7.806   2.087  -3.431  1.00  0.00           N  
ATOM   1260  CA  LYS M  98       6.718   3.043  -3.577  1.00  0.00           C  
ATOM   1261  C   LYS M  98       5.550   2.694  -2.667  1.00  0.00           C  
ATOM   1262  O   LYS M  98       5.025   3.557  -1.962  1.00  0.00           O  
ATOM   1263  CB  LYS M  98       6.237   3.087  -5.032  1.00  0.00           C  
ATOM   1264  CG  LYS M  98       5.078   4.048  -5.266  1.00  0.00           C  
ATOM   1265  CD  LYS M  98       4.603   4.051  -6.717  1.00  0.00           C  
ATOM   1266  CE  LYS M  98       5.661   4.633  -7.651  1.00  0.00           C  
ATOM   1267  NZ  LYS M  98       5.175   4.698  -9.066  1.00  0.00           N  
ATOM   1268  H   LYS M  98       8.075   1.537  -4.234  1.00  0.00           H  
ATOM   1269  HA  LYS M  98       7.082   4.045  -3.350  1.00  0.00           H  
ATOM   1270  HB2 LYS M  98       7.057   3.405  -5.676  1.00  0.00           H  
ATOM   1271  HB3 LYS M  98       5.902   2.095  -5.334  1.00  0.00           H  
ATOM   1272  HG2 LYS M  98       4.234   3.760  -4.638  1.00  0.00           H  
ATOM   1273  HG3 LYS M  98       5.389   5.062  -5.013  1.00  0.00           H  
ATOM   1274  HD2 LYS M  98       4.389   3.030  -7.033  1.00  0.00           H  
ATOM   1275  HD3 LYS M  98       3.699   4.654  -6.802  1.00  0.00           H  
ATOM   1276  HE2 LYS M  98       5.916   5.642  -7.328  1.00  0.00           H  
ATOM   1277  HE3 LYS M  98       6.554   4.007  -7.624  1.00  0.00           H  
ATOM   1278  HZ1 LYS M  98       5.288   3.795  -9.504  1.00  0.00           H  
ATOM   1279  HZ2 LYS M  98       4.199   4.957  -9.075  1.00  0.00           H  
ATOM   1280  HZ3 LYS M  98       5.710   5.388  -9.575  1.00  0.00           H  
ATOM   1281  N   ILE M  99       5.149   1.427  -2.675  1.00  0.00           N  
ATOM   1282  CA  ILE M  99       4.030   0.999  -1.855  1.00  0.00           C  
ATOM   1283  C   ILE M  99       4.317   1.170  -0.367  1.00  0.00           C  
ATOM   1284  O   ILE M  99       3.478   1.687   0.372  1.00  0.00           O  
ATOM   1285  CB  ILE M  99       3.645  -0.460  -2.184  1.00  0.00           C  
ATOM   1286  CG1 ILE M  99       3.097  -0.518  -3.622  1.00  0.00           C  
ATOM   1287  CG2 ILE M  99       2.594  -0.973  -1.198  1.00  0.00           C  
ATOM   1288  CD1 ILE M  99       2.920  -1.927  -4.168  1.00  0.00           C  
ATOM   1289  H   ILE M  99       5.623   0.751  -3.257  1.00  0.00           H  
ATOM   1290  HA  ILE M  99       3.132   1.537  -2.157  1.00  0.00           H  
ATOM   1291  HB  ILE M  99       4.521  -1.100  -2.080  1.00  0.00           H  
ATOM   1292 2HG1 ILE M  99       2.120  -0.037  -3.659  1.00  0.00           H  
ATOM   1293 3HG1 ILE M  99       3.782  -0.000  -4.293  1.00  0.00           H  
ATOM   1294 1HG2 ILE M  99       2.335  -2.002  -1.444  1.00  0.00           H  
ATOM   1295 2HG2 ILE M  99       2.995  -0.932  -0.185  1.00  0.00           H  
ATOM   1296 3HG2 ILE M  99       1.702  -0.349  -1.260  1.00  0.00           H  
ATOM   1297 1HD1 ILE M  99       2.530  -1.877  -5.184  1.00  0.00           H  
ATOM   1298 2HD1 ILE M  99       3.882  -2.439  -4.173  1.00  0.00           H  
ATOM   1299 3HD1 ILE M  99       2.220  -2.475  -3.537  1.00  0.00           H  
ATOM   1300  N   TYR M 100       5.500   0.756   0.076  1.00  0.00           N  
ATOM   1301  CA  TYR M 100       5.850   0.913   1.483  1.00  0.00           C  
ATOM   1302  C   TYR M 100       5.882   2.386   1.887  1.00  0.00           C  
ATOM   1303  O   TYR M 100       5.298   2.765   2.897  1.00  0.00           O  
ATOM   1304  CB  TYR M 100       7.209   0.270   1.790  1.00  0.00           C  
ATOM   1305  CG  TYR M 100       7.133  -1.188   2.193  1.00  0.00           C  
ATOM   1306  CD1 TYR M 100       6.902  -2.186   1.250  1.00  0.00           C  
ATOM   1307  CD2 TYR M 100       7.305  -1.569   3.526  1.00  0.00           C  
ATOM   1308  CE1 TYR M 100       6.849  -3.533   1.623  1.00  0.00           C  
ATOM   1309  CE2 TYR M 100       7.252  -2.908   3.907  1.00  0.00           C  
ATOM   1310  CZ  TYR M 100       7.027  -3.885   2.954  1.00  0.00           C  
ATOM   1311  OH  TYR M 100       6.996  -5.212   3.326  1.00  0.00           O  
ATOM   1312  H   TYR M 100       6.159   0.333  -0.561  1.00  0.00           H  
ATOM   1313  HA  TYR M 100       5.133   0.368   2.098  1.00  0.00           H  
ATOM   1314  HB2 TYR M 100       7.844   0.323   0.906  1.00  0.00           H  
ATOM   1315  HB3 TYR M 100       7.687   0.803   2.611  1.00  0.00           H  
ATOM   1316  HD1 TYR M 100       6.759  -1.925   0.212  1.00  0.00           H  
ATOM   1317  HD2 TYR M 100       7.484  -0.820   4.283  1.00  0.00           H  
ATOM   1318  HE1 TYR M 100       6.672  -4.293   0.876  1.00  0.00           H  
ATOM   1319  HE2 TYR M 100       7.386  -3.180   4.944  1.00  0.00           H  
ATOM   1320  HH  TYR M 100       6.895  -5.761   2.546  1.00  0.00           H  
ATOM   1321  N   THR M 101       6.557   3.221   1.101  1.00  0.00           N  
ATOM   1322  CA  THR M 101       6.639   4.640   1.442  1.00  0.00           C  
ATOM   1323  C   THR M 101       5.265   5.301   1.472  1.00  0.00           C  
ATOM   1324  O   THR M 101       4.991   6.125   2.347  1.00  0.00           O  
ATOM   1325  CB  THR M 101       7.562   5.428   0.464  1.00  0.00           C  
ATOM   1326  CG2 THR M 101       8.952   4.802   0.423  1.00  0.00           C  
ATOM   1327  OG1 THR M 101       7.002   5.421  -0.853  1.00  0.00           O  
ATOM   1328  H   THR M 101       7.012   2.874   0.269  1.00  0.00           H  
ATOM   1329  HA  THR M 101       7.142   4.755   2.401  1.00  0.00           H  
ATOM   1330  HB  THR M 101       7.670   6.455   0.813  1.00  0.00           H  
ATOM   1331  HG1 THR M 101       6.916   4.516  -1.160  1.00  0.00           H  
ATOM   1332 1HG2 THR M 101       9.584   5.364  -0.265  1.00  0.00           H  
ATOM   1333 2HG2 THR M 101       9.391   4.824   1.420  1.00  0.00           H  
ATOM   1334 3HG2 THR M 101       8.876   3.769   0.084  1.00  0.00           H  
ATOM   1335  N   MET M 102       4.398   4.943   0.527  1.00  0.00           N  
ATOM   1336  CA  MET M 102       3.060   5.524   0.499  1.00  0.00           C  
ATOM   1337  C   MET M 102       2.261   5.078   1.725  1.00  0.00           C  
ATOM   1338  O   MET M 102       1.500   5.857   2.294  1.00  0.00           O  
ATOM   1339  CB  MET M 102       2.327   5.134  -0.791  1.00  0.00           C  
ATOM   1340  CG  MET M 102       2.928   5.752  -2.048  1.00  0.00           C  
ATOM   1341  SD  MET M 102       3.222   7.536  -1.866  1.00  0.00           S  
ATOM   1342  CE  MET M 102       4.997   7.569  -1.626  1.00  0.00           C  
ATOM   1343  H   MET M 102       4.665   4.266  -0.173  1.00  0.00           H  
ATOM   1344  HA  MET M 102       3.137   6.611   0.454  1.00  0.00           H  
ATOM   1345  HB2 MET M 102       2.360   4.051  -0.914  1.00  0.00           H  
ATOM   1346  HB3 MET M 102       1.289   5.461  -0.732  1.00  0.00           H  
ATOM   1347  HG2 MET M 102       3.883   5.274  -2.268  1.00  0.00           H  
ATOM   1348  HG3 MET M 102       2.248   5.607  -2.887  1.00  0.00           H  
ATOM   1349  HE1 MET M 102       5.328   8.600  -1.499  1.00  0.00           H  
ATOM   1350  HE2 MET M 102       5.255   6.993  -0.737  1.00  0.00           H  
ATOM   1351  HE3 MET M 102       5.490   7.134  -2.496  1.00  0.00           H  
ATOM   1352  N   ILE M 103       2.444   3.828   2.138  1.00  0.00           N  
ATOM   1353  CA  ILE M 103       1.743   3.315   3.318  1.00  0.00           C  
ATOM   1354  C   ILE M 103       2.241   4.040   4.574  1.00  0.00           C  
ATOM   1355  O   ILE M 103       1.440   4.458   5.418  1.00  0.00           O  
ATOM   1356  CB  ILE M 103       1.956   1.795   3.472  1.00  0.00           C  
ATOM   1357  CG1 ILE M 103       1.211   1.061   2.349  1.00  0.00           C  
ATOM   1358  CG2 ILE M 103       1.456   1.325   4.831  1.00  0.00           C  
ATOM   1359  CD1 ILE M 103       1.514  -0.431   2.273  1.00  0.00           C  
ATOM   1360  H   ILE M 103       3.072   3.217   1.636  1.00  0.00           H  
ATOM   1361  HA  ILE M 103       0.670   3.456   3.193  1.00  0.00           H  
ATOM   1362  HB  ILE M 103       3.022   1.571   3.437  1.00  0.00           H  
ATOM   1363 2HG1 ILE M 103       0.136   1.162   2.498  1.00  0.00           H  
ATOM   1364 3HG1 ILE M 103       1.486   1.493   1.387  1.00  0.00           H  
ATOM   1365 1HG2 ILE M 103       1.613   0.251   4.925  1.00  0.00           H  
ATOM   1366 2HG2 ILE M 103       2.004   1.842   5.618  1.00  0.00           H  
ATOM   1367 3HG2 ILE M 103       0.392   1.547   4.924  1.00  0.00           H  
ATOM   1368 1HD1 ILE M 103       0.949  -0.876   1.454  1.00  0.00           H  
ATOM   1369 2HD1 ILE M 103       2.580  -0.578   2.100  1.00  0.00           H  
ATOM   1370 3HD1 ILE M 103       1.230  -0.909   3.212  1.00  0.00           H  
ATOM   1371  N   TYR M 104       3.557   4.203   4.693  1.00  0.00           N  
ATOM   1372  CA  TYR M 104       4.128   4.899   5.846  1.00  0.00           C  
ATOM   1373  C   TYR M 104       3.619   6.344   5.940  1.00  0.00           C  
ATOM   1374  O   TYR M 104       3.443   6.867   7.040  1.00  0.00           O  
ATOM   1375  CB  TYR M 104       5.663   4.911   5.783  1.00  0.00           C  
ATOM   1376  CG  TYR M 104       6.358   3.688   6.363  1.00  0.00           C  
ATOM   1377  CD1 TYR M 104       6.978   2.752   5.530  1.00  0.00           C  
ATOM   1378  CD2 TYR M 104       6.449   3.497   7.746  1.00  0.00           C  
ATOM   1379  CE1 TYR M 104       7.677   1.662   6.056  1.00  0.00           C  
ATOM   1380  CE2 TYR M 104       7.148   2.409   8.285  1.00  0.00           C  
ATOM   1381  CZ  TYR M 104       7.759   1.497   7.431  1.00  0.00           C  
ATOM   1382  OH  TYR M 104       8.453   0.422   7.944  1.00  0.00           O  
ATOM   1383  H   TYR M 104       4.177   3.844   3.981  1.00  0.00           H  
ATOM   1384  HA  TYR M 104       3.879   4.357   6.758  1.00  0.00           H  
ATOM   1385  HB2 TYR M 104       5.984   4.980   4.744  1.00  0.00           H  
ATOM   1386  HB3 TYR M 104       6.044   5.770   6.338  1.00  0.00           H  
ATOM   1387  HD1 TYR M 104       6.922   2.864   4.457  1.00  0.00           H  
ATOM   1388  HD2 TYR M 104       5.977   4.196   8.420  1.00  0.00           H  
ATOM   1389  HE1 TYR M 104       8.150   0.953   5.392  1.00  0.00           H  
ATOM   1390  HE2 TYR M 104       7.208   2.283   9.356  1.00  0.00           H  
ATOM   1391  HH  TYR M 104       8.528  -0.261   7.274  1.00  0.00           H  
ATOM   1392  N   ARG M 105       3.384   6.986   4.793  1.00  0.00           N  
ATOM   1393  CA  ARG M 105       2.888   8.368   4.779  1.00  0.00           C  
ATOM   1394  C   ARG M 105       1.451   8.461   5.292  1.00  0.00           C  
ATOM   1395  O   ARG M 105       0.913   9.562   5.474  1.00  0.00           O  
ATOM   1396  CB  ARG M 105       2.951   8.961   3.366  1.00  0.00           C  
ATOM   1397  CG  ARG M 105       4.370   9.174   2.824  1.00  0.00           C  
ATOM   1398  CD  ARG M 105       4.348   9.842   1.442  1.00  0.00           C  
ATOM   1399  NE  ARG M 105       5.699  10.098   0.929  1.00  0.00           N  
ATOM   1400  CZ  ARG M 105       5.956  10.652  -0.254  1.00  0.00           C  
ATOM   1401  NH1 ARG M 105       7.212  10.846  -0.639  1.00  0.00           N  
ATOM   1402  NH2 ARG M 105       4.955  11.007  -1.058  1.00  0.00           N  
ATOM   1403  H   ARG M 105       3.546   6.520   3.912  1.00  0.00           H  
ATOM   1404  HA  ARG M 105       3.538   8.993   5.390  1.00  0.00           H  
ATOM   1405  HB2 ARG M 105       2.444   8.293   2.669  1.00  0.00           H  
ATOM   1406  HB3 ARG M 105       2.461   9.935   3.358  1.00  0.00           H  
ATOM   1407  HG2 ARG M 105       4.928   9.814   3.507  1.00  0.00           H  
ATOM   1408  HG3 ARG M 105       4.873   8.212   2.734  1.00  0.00           H  
ATOM   1409  HD2 ARG M 105       3.833   9.193   0.733  1.00  0.00           H  
ATOM   1410  HD3 ARG M 105       3.824  10.796   1.508  1.00  0.00           H  
ATOM   1411  HE  ARG M 105       6.460   9.824   1.535  1.00  0.00           H  
ATOM   1412 1HH1 ARG M 105       7.974  10.574  -0.035  1.00  0.00           H  
ATOM   1413 2HH1 ARG M 105       7.406  11.267  -1.536  1.00  0.00           H  
ATOM   1414 1HH2 ARG M 105       3.999  10.856  -0.770  1.00  0.00           H  
ATOM   1415 2HH2 ARG M 105       5.153  11.427  -1.954  1.00  0.00           H  
ATOM   1416  N   ASN M 106       0.825   7.310   5.523  1.00  0.00           N  
ATOM   1417  CA  ASN M 106      -0.547   7.292   6.016  1.00  0.00           C  
ATOM   1418  C   ASN M 106      -0.705   6.697   7.410  1.00  0.00           C  
ATOM   1419  O   ASN M 106      -1.803   6.298   7.806  1.00  0.00           O  
ATOM   1420  CB  ASN M 106      -1.453   6.552   5.036  1.00  0.00           C  
ATOM   1421  CG  ASN M 106      -1.693   7.341   3.768  1.00  0.00           C  
ATOM   1422  ND2 ASN M 106      -1.031   7.129   2.750  1.00  0.00           N  
ATOM   1423  OD1 ASN M 106      -2.630   8.279   3.833  1.00  0.00           O  
ATOM   1424  H   ASN M 106       1.301   6.434   5.357  1.00  0.00           H  
ATOM   1425  HA  ASN M 106      -0.956   8.301   5.990  1.00  0.00           H  
ATOM   1426  HB2 ASN M 106      -0.992   5.603   4.761  1.00  0.00           H  
ATOM   1427  HB3 ASN M 106      -2.418   6.364   5.505  1.00  0.00           H  
ATOM   1428 1HD2 ASN M 106      -0.314   6.418   2.753  1.00  0.00           H  
ATOM   1429 2HD2 ASN M 106      -1.206   7.666   1.913  1.00  0.00           H  
ATOM   1430  N   LEU M 107       0.388   6.653   8.159  1.00  0.00           N  
ATOM   1431  CA  LEU M 107       0.350   6.114   9.508  1.00  0.00           C  
ATOM   1432  C   LEU M 107       1.514   6.643  10.328  1.00  0.00           C  
ATOM   1433  O   LEU M 107       2.364   7.376   9.820  1.00  0.00           O  
ATOM   1434  CB  LEU M 107       0.401   4.581   9.455  1.00  0.00           C  
ATOM   1435  CG  LEU M 107       1.589   3.962   8.702  1.00  0.00           C  
ATOM   1436  CD1 LEU M 107       2.862   4.030   9.556  1.00  0.00           C  
ATOM   1437  CD2 LEU M 107       1.251   2.522   8.364  1.00  0.00           C  
ATOM   1438  H   LEU M 107       1.265   6.998   7.793  1.00  0.00           H  
ATOM   1439  HA  LEU M 107      -0.595   6.383   9.980  1.00  0.00           H  
ATOM   1440  HB2 LEU M 107       0.450   4.183  10.469  1.00  0.00           H  
ATOM   1441  HB3 LEU M 107      -0.495   4.204   8.960  1.00  0.00           H  
ATOM   1442  HG  LEU M 107       1.740   4.493   7.763  1.00  0.00           H  
ATOM   1443 1HD1 LEU M 107       3.693   3.587   9.006  1.00  0.00           H  
ATOM   1444 2HD1 LEU M 107       3.092   5.071   9.784  1.00  0.00           H  
ATOM   1445 3HD1 LEU M 107       2.708   3.480  10.484  1.00  0.00           H  
ATOM   1446 1HD2 LEU M 107       2.085   2.069   7.829  1.00  0.00           H  
ATOM   1447 2HD2 LEU M 107       1.065   1.967   9.283  1.00  0.00           H  
ATOM   1448 3HD2 LEU M 107       0.360   2.495   7.737  1.00  0.00           H  
ATOM   1449  N   VAL M 108       1.537   6.271  11.603  1.00  0.00           N  
ATOM   1450  CA  VAL M 108       2.602   6.665  12.514  1.00  0.00           C  
ATOM   1451  C   VAL M 108       3.168   5.384  13.116  1.00  0.00           C  
ATOM   1452  O   VAL M 108       2.417   4.483  13.500  1.00  0.00           O  
ATOM   1453  CB  VAL M 108       2.064   7.581  13.642  1.00  0.00           C  
ATOM   1454  CG1 VAL M 108       3.111   7.758  14.729  1.00  0.00           C  
ATOM   1455  CG2 VAL M 108       1.685   8.938  13.059  1.00  0.00           C  
ATOM   1456  H   VAL M 108       0.796   5.693  11.973  1.00  0.00           H  
ATOM   1457  HA  VAL M 108       3.374   7.200  11.961  1.00  0.00           H  
ATOM   1458  HB  VAL M 108       1.159   7.143  14.066  1.00  0.00           H  
ATOM   1459 1HG1 VAL M 108       2.716   8.404  15.513  1.00  0.00           H  
ATOM   1460 2HG1 VAL M 108       3.364   6.787  15.152  1.00  0.00           H  
ATOM   1461 3HG1 VAL M 108       4.005   8.212  14.301  1.00  0.00           H  
ATOM   1462 1HG2 VAL M 108       1.306   9.582  13.852  1.00  0.00           H  
ATOM   1463 2HG2 VAL M 108       2.564   9.397  12.606  1.00  0.00           H  
ATOM   1464 3HG2 VAL M 108       0.914   8.805  12.299  1.00  0.00           H  
ATOM   1465  N   VAL M 109       4.491   5.289  13.176  1.00  0.00           N  
ATOM   1466  CA  VAL M 109       5.120   4.103  13.735  1.00  0.00           C  
ATOM   1467  C   VAL M 109       5.158   4.247  15.247  1.00  0.00           C  
ATOM   1468  O   VAL M 109       5.459   5.321  15.768  1.00  0.00           O  
ATOM   1469  CB  VAL M 109       6.557   3.916  13.189  1.00  0.00           C  
ATOM   1470  CG1 VAL M 109       7.228   2.721  13.868  1.00  0.00           C  
ATOM   1471  CG2 VAL M 109       6.506   3.703  11.682  1.00  0.00           C  
ATOM   1472  H   VAL M 109       5.067   6.043  12.831  1.00  0.00           H  
ATOM   1473  HA  VAL M 109       4.553   3.219  13.445  1.00  0.00           H  
ATOM   1474  HB  VAL M 109       7.134   4.822  13.366  1.00  0.00           H  
ATOM   1475 1HG1 VAL M 109       8.238   2.599  13.475  1.00  0.00           H  
ATOM   1476 2HG1 VAL M 109       7.274   2.892  14.943  1.00  0.00           H  
ATOM   1477 3HG1 VAL M 109       6.650   1.818  13.670  1.00  0.00           H  
ATOM   1478 1HG2 VAL M 109       7.517   3.572  11.299  1.00  0.00           H  
ATOM   1479 2HG2 VAL M 109       5.915   2.815  11.460  1.00  0.00           H  
ATOM   1480 3HG2 VAL M 109       6.048   4.572  11.207  1.00  0.00           H  
ATOM   1481  N   VAL M 110       4.823   3.168  15.947  1.00  0.00           N  
ATOM   1482  CA  VAL M 110       4.828   3.174  17.401  1.00  0.00           C  
ATOM   1483  C   VAL M 110       6.006   2.363  17.920  1.00  0.00           C  
ATOM   1484  O   VAL M 110       6.256   1.268  17.376  1.00  0.00           O  
ATOM   1485  CB  VAL M 110       3.525   2.571  17.969  1.00  0.00           C  
ATOM   1486  CG1 VAL M 110       3.643   2.405  19.481  1.00  0.00           C  
ATOM   1487  CG2 VAL M 110       2.349   3.470  17.633  1.00  0.00           C  
ATOM   1488  H   VAL M 110       4.556   2.318  15.469  1.00  0.00           H  
ATOM   1489  HA  VAL M 110       4.904   4.201  17.760  1.00  0.00           H  
ATOM   1490  HB  VAL M 110       3.334   1.608  17.496  1.00  0.00           H  
ATOM   1491 1HG1 VAL M 110       2.720   1.979  19.874  1.00  0.00           H  
ATOM   1492 2HG1 VAL M 110       4.476   1.740  19.710  1.00  0.00           H  
ATOM   1493 3HG1 VAL M 110       3.818   3.377  19.942  1.00  0.00           H  
ATOM   1494 1HG2 VAL M 110       1.433   3.038  18.036  1.00  0.00           H  
ATOM   1495 2HG2 VAL M 110       2.508   4.456  18.069  1.00  0.00           H  
ATOM   1496 3HG2 VAL M 110       2.261   3.563  16.550  1.00  0.00           H  
REMARK 77 Residues from C:\BioLeap\projects\p53mdm2\structures\
REMARK 77 1t4f_preped.pdb
TER    1497      VAL M 110                                                      
ATOM   1498  N   ARG P  18      -4.978 -13.743 -10.046  1.00  0.00           N  
ATOM   1499  CA  ARG P  18      -3.582 -13.993  -9.598  1.00  0.00           C  
ATOM   1500  C   ARG P  18      -2.974 -12.784  -8.891  1.00  0.00           C  
ATOM   1501  O   ARG P  18      -1.781 -12.764  -8.601  1.00  0.00           O  
ATOM   1502  CB  ARG P  18      -2.720 -14.400 -10.794  1.00  0.00           C  
ATOM   1503  CG  ARG P  18      -3.282 -15.608 -11.527  1.00  0.00           C  
ATOM   1504  CD  ARG P  18      -2.366 -16.084 -12.637  1.00  0.00           C  
ATOM   1505  NE  ARG P  18      -2.922 -17.238 -13.339  1.00  0.00           N  
ATOM   1506  CZ  ARG P  18      -3.215 -18.400 -12.761  1.00  0.00           C  
ATOM   1507  NH1 ARG P  18      -3.009 -18.572 -11.461  1.00  0.00           N  
ATOM   1508  NH2 ARG P  18      -3.712 -19.394 -13.485  1.00  0.00           N  
ATOM   1509  HA  ARG P  18      -3.559 -14.867  -8.949  1.00  0.00           H  
ATOM   1510  HB2 ARG P  18      -2.665 -13.572 -11.501  1.00  0.00           H  
ATOM   1511  HB3 ARG P  18      -1.716 -14.651 -10.450  1.00  0.00           H  
ATOM   1512  HG2 ARG P  18      -3.415 -16.431 -10.824  1.00  0.00           H  
ATOM   1513  HG3 ARG P  18      -4.243 -15.350 -11.971  1.00  0.00           H  
ATOM   1514  HD2 ARG P  18      -2.222 -15.280 -13.359  1.00  0.00           H  
ATOM   1515  HD3 ARG P  18      -1.402 -16.370 -12.216  1.00  0.00           H  
ATOM   1516  HE  ARG P  18      -3.082 -17.112 -14.328  1.00  0.00           H  
ATOM   1517 1HH1 ARG P  18      -2.628 -17.820 -10.906  1.00  0.00           H  
ATOM   1518 2HH1 ARG P  18      -3.233 -19.457 -11.028  1.00  0.00           H  
ATOM   1519 1HH2 ARG P  18      -3.868 -19.269 -14.475  1.00  0.00           H  
ATOM   1520 2HH2 ARG P  18      -3.935 -20.276 -13.047  1.00  0.00           H  
ATOM   1521  H1  ARG P  18      -5.337 -14.567 -10.507  1.00  0.00           H  
ATOM   1522  H2  ARG P  18      -5.554 -13.527  -9.246  1.00  0.00           H  
ATOM   1523  H3  ARG P  18      -4.991 -12.965 -10.690  1.00  0.00           H  
ATOM   1524  N   PHE P  19      -3.805 -11.782  -8.615  1.00  0.00           N  
ATOM   1525  CA  PHE P  19      -3.358 -10.581  -7.912  1.00  0.00           C  
ATOM   1526  C   PHE P  19      -2.618 -10.972  -6.632  1.00  0.00           C  
ATOM   1527  O   PHE P  19      -1.560 -10.425  -6.325  1.00  0.00           O  
ATOM   1528  CB  PHE P  19      -4.559  -9.701  -7.542  1.00  0.00           C  
ATOM   1529  CG  PHE P  19      -4.215  -8.568  -6.611  1.00  0.00           C  
ATOM   1530  CD1 PHE P  19      -3.638  -7.398  -7.093  1.00  0.00           C  
ATOM   1531  CD2 PHE P  19      -4.426  -8.693  -5.240  1.00  0.00           C  
ATOM   1532  CE1 PHE P  19      -3.273  -6.367  -6.227  1.00  0.00           C  
ATOM   1533  CE2 PHE P  19      -4.064  -7.666  -4.363  1.00  0.00           C  
ATOM   1534  CZ  PHE P  19      -3.487  -6.502  -4.860  1.00  0.00           C  
ATOM   1535  H   PHE P  19      -4.774 -11.838  -8.893  1.00  0.00           H  
ATOM   1536  HA  PHE P  19      -2.690 -10.008  -8.556  1.00  0.00           H  
ATOM   1537  HB2 PHE P  19      -4.980  -9.262  -8.446  1.00  0.00           H  
ATOM   1538  HB3 PHE P  19      -5.317 -10.309  -7.047  1.00  0.00           H  
ATOM   1539  HD1 PHE P  19      -3.466  -7.278  -8.153  1.00  0.00           H  
ATOM   1540  HD2 PHE P  19      -4.874  -9.592  -4.843  1.00  0.00           H  
ATOM   1541  HE1 PHE P  19      -2.826  -5.465  -6.619  1.00  0.00           H  
ATOM   1542  HE2 PHE P  19      -4.232  -7.777  -3.302  1.00  0.00           H  
ATOM   1543  HZ  PHE P  19      -3.206  -5.705  -4.188  1.00  0.00           H  
ATOM   1544  N   MET P  20      -3.182 -11.924  -5.892  1.00  0.00           N  
ATOM   1545  CA  MET P  20      -2.578 -12.385  -4.643  1.00  0.00           C  
ATOM   1546  C   MET P  20      -1.177 -12.946  -4.818  1.00  0.00           C  
ATOM   1547  O   MET P  20      -0.342 -12.815  -3.928  1.00  0.00           O  
ATOM   1548  CB  MET P  20      -3.458 -13.441  -3.973  1.00  0.00           C  
ATOM   1549  CG  MET P  20      -4.595 -12.869  -3.149  1.00  0.00           C  
ATOM   1550  SD  MET P  20      -4.009 -11.689  -1.909  1.00  0.00           S  
ATOM   1551  CE  MET P  20      -3.218 -12.788  -0.729  1.00  0.00           C  
ATOM   1552  H   MET P  20      -4.049 -12.348  -6.190  1.00  0.00           H  
ATOM   1553  HA  MET P  20      -2.558 -11.565  -3.924  1.00  0.00           H  
ATOM   1554  HB2 MET P  20      -3.905 -14.079  -4.736  1.00  0.00           H  
ATOM   1555  HB3 MET P  20      -2.851 -14.048  -3.302  1.00  0.00           H  
ATOM   1556  HG2 MET P  20      -5.296 -12.353  -3.805  1.00  0.00           H  
ATOM   1557  HG3 MET P  20      -5.111 -13.677  -2.632  1.00  0.00           H  
ATOM   1558  HE1 MET P  20      -2.808 -12.204   0.095  1.00  0.00           H  
ATOM   1559  HE2 MET P  20      -3.952 -13.495  -0.342  1.00  0.00           H  
ATOM   1560  HE3 MET P  20      -2.414 -13.335  -1.222  1.00  0.00           H  
ATOM   1561  N   ASP P  21      -0.920 -13.580  -5.955  1.00  0.00           N  
ATOM   1562  CA  ASP P  21       0.401 -14.143  -6.203  1.00  0.00           C  
ATOM   1563  C   ASP P  21       1.446 -13.031  -6.246  1.00  0.00           C  
ATOM   1564  O   ASP P  21       2.570 -13.200  -5.773  1.00  0.00           O  
ATOM   1565  CB  ASP P  21       0.414 -14.920  -7.523  1.00  0.00           C  
ATOM   1566  CG  ASP P  21      -0.517 -16.117  -7.501  1.00  0.00           C  
ATOM   1567  OD1 ASP P  21      -0.355 -16.985  -6.615  1.00  0.00           O  
ATOM   1568  OD2 ASP P  21      -1.411 -16.192  -8.366  1.00  0.00           O  
ATOM   1569  H   ASP P  21      -1.641 -13.675  -6.656  1.00  0.00           H  
ATOM   1570  HA  ASP P  21       0.643 -14.861  -5.420  1.00  0.00           H  
ATOM   1571  HB2 ASP P  21       0.097 -14.265  -8.334  1.00  0.00           H  
ATOM   1572  HB3 ASP P  21       1.422 -15.283  -7.721  1.00  0.00           H  
ATOM   1573  N   TYR P  22       1.062 -11.893  -6.810  1.00  0.00           N  
ATOM   1574  CA  TYR P  22       1.968 -10.757  -6.918  1.00  0.00           C  
ATOM   1575  C   TYR P  22       2.023  -9.979  -5.609  1.00  0.00           C  
ATOM   1576  O   TYR P  22       3.089  -9.529  -5.191  1.00  0.00           O  
ATOM   1577  CB  TYR P  22       1.510  -9.846  -8.057  1.00  0.00           C  
ATOM   1578  CG  TYR P  22       1.231 -10.604  -9.334  1.00  0.00           C  
ATOM   1579  CD1 TYR P  22       0.064 -10.381 -10.058  1.00  0.00           C  
ATOM   1580  CD2 TYR P  22       2.129 -11.562  -9.812  1.00  0.00           C  
ATOM   1581  CE1 TYR P  22      -0.208 -11.094 -11.224  1.00  0.00           C  
ATOM   1582  CE2 TYR P  22       1.866 -12.282 -10.980  1.00  0.00           C  
ATOM   1583  CZ  TYR P  22       0.695 -12.042 -11.679  1.00  0.00           C  
ATOM   1584  OH  TYR P  22       0.422 -12.753 -12.830  1.00  0.00           O  
ATOM   1585  H   TYR P  22       0.125 -11.801  -7.176  1.00  0.00           H  
ATOM   1586  HA  TYR P  22       2.963 -11.110  -7.189  1.00  0.00           H  
ATOM   1587  HB2 TYR P  22       0.593  -9.333  -7.767  1.00  0.00           H  
ATOM   1588  HB3 TYR P  22       2.286  -9.110  -8.269  1.00  0.00           H  
ATOM   1589  HD1 TYR P  22      -0.649  -9.645  -9.719  1.00  0.00           H  
ATOM   1590  HD2 TYR P  22       3.046 -11.758  -9.277  1.00  0.00           H  
ATOM   1591  HE1 TYR P  22      -1.120 -10.908 -11.771  1.00  0.00           H  
ATOM   1592  HE2 TYR P  22       2.573 -13.019 -11.331  1.00  0.00           H  
ATOM   1593  HH  TYR P  22       1.246 -13.020 -13.244  1.00  0.00           H  
ATOM   1594  N   TRP P  23       0.874  -9.839  -4.955  1.00  0.00           N  
ATOM   1595  CA  TRP P  23       0.803  -9.101  -3.702  1.00  0.00           C  
ATOM   1596  C   TRP P  23       1.570  -9.793  -2.577  1.00  0.00           C  
ATOM   1597  O   TRP P  23       2.062  -9.139  -1.658  1.00  0.00           O  
ATOM   1598  CB  TRP P  23      -0.661  -8.897  -3.290  1.00  0.00           C  
ATOM   1599  CG  TRP P  23      -0.814  -7.927  -2.163  1.00  0.00           C  
ATOM   1600  CD1 TRP P  23      -0.961  -8.220  -0.838  1.00  0.00           C  
ATOM   1601  CD2 TRP P  23      -0.780  -6.499  -2.258  1.00  0.00           C  
ATOM   1602  CE2 TRP P  23      -0.913  -5.989  -0.946  1.00  0.00           C  
ATOM   1603  CE3 TRP P  23      -0.649  -5.597  -3.326  1.00  0.00           C  
ATOM   1604  NE1 TRP P  23      -1.022  -7.062  -0.099  1.00  0.00           N  
ATOM   1605  CZ2 TRP P  23      -0.917  -4.616  -0.670  1.00  0.00           C  
ATOM   1606  CZ3 TRP P  23      -0.654  -4.232  -3.052  1.00  0.00           C  
ATOM   1607  CH2 TRP P  23      -0.788  -3.756  -1.734  1.00  0.00           C  
ATOM   1608  H   TRP P  23       0.029 -10.250  -5.326  1.00  0.00           H  
ATOM   1609  HA  TRP P  23       1.181  -8.090  -3.853  1.00  0.00           H  
ATOM   1610  HB2 TRP P  23      -1.228  -8.514  -4.139  1.00  0.00           H  
ATOM   1611  HB3 TRP P  23      -1.085  -9.849  -2.970  1.00  0.00           H  
ATOM   1612  HD1 TRP P  23      -1.013  -9.249  -0.515  1.00  0.00           H  
ATOM   1613  HE1 TRP P  23      -1.130  -7.108   0.904  1.00  0.00           H  
ATOM   1614  HE3 TRP P  23      -0.546  -5.967  -4.335  1.00  0.00           H  
ATOM   1615  HZ2 TRP P  23      -1.021  -4.271   0.348  1.00  0.00           H  
ATOM   1616  HZ3 TRP P  23      -0.555  -3.520  -3.858  1.00  0.00           H  
ATOM   1617  HH2 TRP P  23      -0.786  -2.689  -1.569  1.00  0.00           H  
ATOM   1618  N   GLU P  24       1.669 -11.116  -2.656  1.00  0.00           N  
ATOM   1619  CA  GLU P  24       2.383 -11.898  -1.653  1.00  0.00           C  
ATOM   1620  C   GLU P  24       3.858 -11.506  -1.584  1.00  0.00           C  
ATOM   1621  O   GLU P  24       4.539 -11.781  -0.593  1.00  0.00           O  
ATOM   1622  CB  GLU P  24       2.268 -13.391  -1.978  1.00  0.00           C  
ATOM   1623  CG  GLU P  24       0.925 -14.012  -1.631  1.00  0.00           C  
ATOM   1624  CD  GLU P  24       0.733 -15.374  -2.277  1.00  0.00           C  
ATOM   1625  OE1 GLU P  24       1.729 -16.124  -2.387  1.00  0.00           O  
ATOM   1626  OE2 GLU P  24      -0.412 -15.696  -2.664  1.00  0.00           O  
ATOM   1627  H   GLU P  24       1.243 -11.610  -3.428  1.00  0.00           H  
ATOM   1628  HA  GLU P  24       1.919 -11.750  -0.678  1.00  0.00           H  
ATOM   1629  HB2 GLU P  24       2.419 -13.543  -3.047  1.00  0.00           H  
ATOM   1630  HB3 GLU P  24       3.025 -13.944  -1.421  1.00  0.00           H  
ATOM   1631  HG2 GLU P  24       0.850 -14.138  -0.551  1.00  0.00           H  
ATOM   1632  HG3 GLU P  24       0.122 -13.359  -1.976  1.00  0.00           H  
ATOM   1633  N   GLY P  25       4.341 -10.855  -2.638  1.00  0.00           N  
ATOM   1634  CA  GLY P  25       5.735 -10.452  -2.696  1.00  0.00           C  
ATOM   1635  C   GLY P  25       6.156  -9.288  -1.818  1.00  0.00           C  
ATOM   1636  O   GLY P  25       7.344  -9.134  -1.532  1.00  0.00           O  
ATOM   1637  H   GLY P  25       3.736 -10.634  -3.415  1.00  0.00           H  
ATOM   1638  HA2 GLY P  25       6.368 -11.287  -2.396  1.00  0.00           H  
ATOM   1639  HA3 GLY P  25       5.985 -10.155  -3.714  1.00  0.00           H  
ATOM   1640  N   LEU P  26       5.204  -8.464  -1.390  1.00  0.00           N  
ATOM   1641  CA  LEU P  26       5.526  -7.317  -0.543  1.00  0.00           C  
ATOM   1642  C   LEU P  26       6.021  -7.756   0.830  1.00  0.00           C  
ATOM   1643  O   LEU P  26       5.672  -8.880   1.248  1.00  0.00           O  
ATOM   1644  CB  LEU P  26       4.295  -6.422  -0.376  1.00  0.00           C  
ATOM   1645  CG  LEU P  26       3.806  -5.695  -1.631  1.00  0.00           C  
ATOM   1646  CD1 LEU P  26       2.455  -5.053  -1.353  1.00  0.00           C  
ATOM   1647  CD2 LEU P  26       4.828  -4.647  -2.053  1.00  0.00           C  
ATOM   1648  OXT LEU P  26       6.736  -6.962   1.477  1.00  0.00           O  
ATOM   1649  H   LEU P  26       4.242  -8.626  -1.649  1.00  0.00           H  
ATOM   1650  HA  LEU P  26       6.286  -6.707  -1.031  1.00  0.00           H  
ATOM   1651  HB2 LEU P  26       3.453  -7.021  -0.030  1.00  0.00           H  
ATOM   1652  HB3 LEU P  26       4.509  -5.642   0.356  1.00  0.00           H  
ATOM   1653  HG  LEU P  26       3.740  -6.402  -2.459  1.00  0.00           H  
ATOM   1654 1HD1 LEU P  26       2.107  -4.536  -2.247  1.00  0.00           H  
ATOM   1655 2HD1 LEU P  26       1.736  -5.824  -1.076  1.00  0.00           H  
ATOM   1656 3HD1 LEU P  26       2.553  -4.339  -0.535  1.00  0.00           H  
ATOM   1657 1HD2 LEU P  26       4.474  -4.133  -2.947  1.00  0.00           H  
ATOM   1658 2HD2 LEU P  26       4.962  -3.924  -1.248  1.00  0.00           H  
ATOM   1659 3HD2 LEU P  26       5.780  -5.133  -2.267  1.00  0.00           H  
TER    1660      LEU P  26                                                      
HETATM 1661  N   NUT B 201       1.123  -8.803  -3.081  1.00  0.00           N  
HETATM 1662  C   NUT B 201      -0.667 -11.451  -9.328  1.00  0.00           C  
HETATM 1663  O   NUT B 201      -1.603 -10.595  -8.678  1.00  0.00           O  
HETATM 1664 CL   NUT B 201       4.885  -4.126  -0.072  1.00  0.00          CL  
HETATM 1665 CL1  NUT B 201      -1.182  -2.174  -1.494  1.00  0.00          CL  
HETATM 1666  C1  NUT B 201      -1.263 -10.210  -7.439  1.00  0.00           C  
HETATM 1667  N1  NUT B 201      -1.036  -8.711  -2.497  1.00  0.00           N  
HETATM 1668  O1  NUT B 201      -2.408  -7.962  -4.844  1.00  0.00           O  
HETATM 1669  C2  NUT B 201      -0.070 -10.707  -6.876  1.00  0.00           C  
HETATM 1670  N2  NUT B 201      -2.639 -10.402  -2.998  1.00  0.00           N  
HETATM 1671  O2  NUT B 201      -5.256 -12.050  -1.456  1.00  0.00           O  
HETATM 1672  C3  NUT B 201       0.300 -10.292  -5.598  1.00  0.00           C  
HETATM 1673  N3  NUT B 201      -3.422 -12.968  -2.340  1.00  0.00           N  
HETATM 1674  O3  NUT B 201      -3.134  -8.704  -1.560  1.00  0.00           O  
HETATM 1675  C4  NUT B 201      -2.089  -9.314  -6.757  1.00  0.00           C  
HETATM 1676  C5  NUT B 201      -1.686  -8.892  -5.487  1.00  0.00           C  
HETATM 1677  C6  NUT B 201      -3.644  -7.572  -5.458  1.00  0.00           C  
HETATM 1678  C7  NUT B 201      -3.425  -6.452  -6.483  1.00  0.00           C  
HETATM 1679  C8  NUT B 201      -4.634  -7.106  -4.386  1.00  0.00           C  
HETATM 1680  C9  NUT B 201      -0.505  -9.390  -4.869  1.00  0.00           C  
HETATM 1681  C10 NUT B 201      -0.101  -8.982  -3.511  1.00  0.00           C  
HETATM 1682  C11 NUT B 201       1.106  -8.445  -1.659  1.00  0.00           C  
HETATM 1683  C12 NUT B 201       2.100  -7.367  -1.313  1.00  0.00           C  
HETATM 1684  C13 NUT B 201       2.278  -6.248  -2.145  1.00  0.00           C  
HETATM 1685  C14 NUT B 201       3.166  -5.243  -1.790  1.00  0.00           C  
HETATM 1686  C15 NUT B 201       3.888  -5.365  -0.573  1.00  0.00           C  
HETATM 1687  C16 NUT B 201       3.758  -6.519   0.236  1.00  0.00           C  
HETATM 1688  C17 NUT B 201       2.868  -7.500  -0.141  1.00  0.00           C  
HETATM 1689  C18 NUT B 201      -0.374  -8.097  -1.350  1.00  0.00           C  
HETATM 1690  C19 NUT B 201      -0.637  -6.603  -1.356  1.00  0.00           C  
HETATM 1691  C20 NUT B 201      -0.407  -5.829  -0.202  1.00  0.00           C  
HETATM 1692  C21 NUT B 201      -0.595  -4.453  -0.220  1.00  0.00           C  
HETATM 1693  C22 NUT B 201      -1.022  -3.835  -1.425  1.00  0.00           C  
HETATM 1694  C23 NUT B 201      -1.310  -4.615  -2.577  1.00  0.00           C  
HETATM 1695  C24 NUT B 201      -1.113  -5.987  -2.529  1.00  0.00           C  
HETATM 1696  C25 NUT B 201      -2.339  -9.243  -2.341  1.00  0.00           C  
HETATM 1697  C26 NUT B 201      -1.622 -11.474  -3.172  1.00  0.00           C  
HETATM 1698  C27 NUT B 201      -2.283 -12.864  -3.276  1.00  0.00           C  
HETATM 1699  C28 NUT B 201      -4.306 -11.975  -2.239  1.00  0.00           C  
HETATM 1700  C29 NUT B 201      -4.047 -10.796  -3.122  1.00  0.00           C  
HETATM 1701  H1  NUT B 201      -0.858 -12.485  -9.041  1.00  0.00           H  
HETATM 1702  H2  NUT B 201       0.345 -11.173  -9.033  1.00  0.00           H  
HETATM 1703  H3  NUT B 201      -0.771 -11.349 -10.409  1.00  0.00           H  
HETATM 1704  H21 NUT B 201       0.548 -11.400  -7.428  1.00  0.00           H  
HETATM 1705  H31 NUT B 201       1.213 -10.666  -5.160  1.00  0.00           H  
HETATM 1706  HN3 NUT B 201      -3.531 -13.797  -1.773  1.00  0.00           H  
HETATM 1707  H4  NUT B 201      -3.009  -8.960  -7.198  1.00  0.00           H  
HETATM 1708  H6  NUT B 201      -4.066  -8.436  -5.971  1.00  0.00           H  
HETATM 1709  H71 NUT B 201      -3.217  -5.517  -5.961  1.00  0.00           H  
HETATM 1710  H72 NUT B 201      -4.322  -6.336  -7.091  1.00  0.00           H  
HETATM 1711  H73 NUT B 201      -2.582  -6.705  -7.124  1.00  0.00           H  
HETATM 1712  H81 NUT B 201      -5.263  -6.314  -4.791  1.00  0.00           H  
HETATM 1713  H82 NUT B 201      -4.084  -6.727  -3.524  1.00  0.00           H  
HETATM 1714  H83 NUT B 201      -5.258  -7.945  -4.079  1.00  0.00           H  
HETATM 1715  H11 NUT B 201       1.367  -9.336  -1.087  1.00  0.00           H  
HETATM 1716  H13 NUT B 201       1.720  -6.170  -3.066  1.00  0.00           H  
HETATM 1717  H14 NUT B 201       3.306  -4.383  -2.428  1.00  0.00           H  
HETATM 1718  H16 NUT B 201       4.348  -6.628   1.134  1.00  0.00           H  
HETATM 1719  H17 NUT B 201       2.757  -8.383   0.471  1.00  0.00           H  
HETATM 1720  H18 NUT B 201      -0.700  -8.552  -0.415  1.00  0.00           H  
HETATM 1721  H20 NUT B 201      -0.080  -6.312   0.708  1.00  0.00           H  
HETATM 1722 1H21 NUT B 201      -0.418  -3.863   0.667  1.00  0.00           H  
HETATM 1723  H23 NUT B 201      -1.678  -4.146  -3.478  1.00  0.00           H  
HETATM 1724  H24 NUT B 201      -1.326  -6.590  -3.400  1.00  0.00           H  
HETATM 1725 2H26 NUT B 201      -0.947 -11.465  -2.316  1.00  0.00           H  
HETATM 1726 3H26 NUT B 201      -1.051 -11.281  -4.080  1.00  0.00           H  
HETATM 1727 2H27 NUT B 201      -1.547 -13.629  -3.032  1.00  0.00           H  
HETATM 1728 3H27 NUT B 201      -2.639 -13.018  -4.294  1.00  0.00           H  
HETATM 1729 2H29 NUT B 201      -4.263 -11.061  -4.157  1.00  0.00           H  
HETATM 1730 3H29 NUT B 201      -4.686  -9.966  -2.818  1.00  0.00           H  
REMARK 65 fragment benzene (BEN) snapshot 99 ordinal 1
REMARK 65 from C:\BioLeap\projects\p53mdm2\p53mdm2_clustering\benzene\
REMARK 65 V10834_BEN-20.snap
REMARK 65 pos -15.627, 2.804, 0.619 en f-s -13.661 en f-f -3.041 ddGs 0.000
HETATM 1731  C1  BEN Q   1     -16.800   3.298   0.042  1.00  0.00           C  
HETATM 1732  C2  BEN Q   1     -16.856   2.212   0.920  1.00  0.00           C  
HETATM 1733  C3  BEN Q   1     -15.684   1.718   1.496  1.00  0.00           C  
HETATM 1734  C4  BEN Q   1     -14.454   2.310   1.196  1.00  0.00           C  
HETATM 1735  C5  BEN Q   1     -14.398   3.396   0.318  1.00  0.00           C  
HETATM 1736  C6  BEN Q   1     -15.570   3.890  -0.258  1.00  0.00           C  
HETATM 1737  H7  BEN Q   1     -17.712   3.682  -0.406  1.00  0.00           H  
HETATM 1738  H8  BEN Q   1     -17.813   1.752   1.153  1.00  0.00           H  
HETATM 1739  H9  BEN Q   1     -15.728   0.874   2.179  1.00  0.00           H  
HETATM 1740  H10 BEN Q   1     -13.542   1.926   1.644  1.00  0.00           H  
HETATM 1741  H11 BEN Q   1     -13.441   3.856   0.085  1.00  0.00           H  
HETATM 1742  H12 BEN Q   1     -15.526   4.734  -0.941  1.00  0.00           H  
REMARK 65 fragment benzene (BEN) snapshot 99 ordinal 12
REMARK 65 pos -0.647, 13.005, 3.261 en f-s -12.068 en f-f -3.599 ddGs 0.000
HETATM 1743  C1  BEN Q   2       0.339  12.453   4.083  1.00  0.00           C  
HETATM 1744  C2  BEN Q   2       0.066  13.822   4.141  1.00  0.00           C  
HETATM 1745  C3  BEN Q   2      -0.919  14.374   3.320  1.00  0.00           C  
HETATM 1746  C4  BEN Q   2      -1.633  13.557   2.439  1.00  0.00           C  
HETATM 1747  C5  BEN Q   2      -1.360  12.188   2.381  1.00  0.00           C  
HETATM 1748  C6  BEN Q   2      -0.375  11.636   3.202  1.00  0.00           C  
HETATM 1749  H7  BEN Q   2       1.106  12.024   4.723  1.00  0.00           H  
HETATM 1750  H8  BEN Q   2       0.621  14.458   4.827  1.00  0.00           H  
HETATM 1751  H9  BEN Q   2      -1.132  15.439   3.365  1.00  0.00           H  
HETATM 1752  H10 BEN Q   2      -2.400  13.986   1.799  1.00  0.00           H  
HETATM 1753  H11 BEN Q   2      -1.915  11.552   1.695  1.00  0.00           H  
HETATM 1754  H12 BEN Q   2      -0.162  10.571   3.157  1.00  0.00           H  
REMARK 65 fragment benzene (BEN) snapshot 99 ordinal 21
REMARK 65 pos -2.667, 10.686, 13.494 en f-s -8.510 en f-f -2.376 ddGs 0.000
HETATM 1755  C1  BEN Q   3      -2.204  12.003  13.458  1.00  0.00           C  
HETATM 1756  C2  BEN Q   3      -3.323  11.677  14.228  1.00  0.00           C  
HETATM 1757  C3  BEN Q   3      -3.786  10.360  14.265  1.00  0.00           C  
HETATM 1758  C4  BEN Q   3      -3.130   9.369  13.530  1.00  0.00           C  
HETATM 1759  C5  BEN Q   3      -2.011   9.695  12.760  1.00  0.00           C  
HETATM 1760  C6  BEN Q   3      -1.548  11.012  12.723  1.00  0.00           C  
HETATM 1761  H7  BEN Q   3      -1.843  13.029  13.429  1.00  0.00           H  
HETATM 1762  H8  BEN Q   3      -3.832  12.449  14.799  1.00  0.00           H  
HETATM 1763  H9  BEN Q   3      -4.656  10.106  14.864  1.00  0.00           H  
HETATM 1764  H10 BEN Q   3      -3.491   8.343  13.559  1.00  0.00           H  
HETATM 1765  H11 BEN Q   3      -1.502   8.923  12.189  1.00  0.00           H  
HETATM 1766  H12 BEN Q   3      -0.678  11.266  12.124  1.00  0.00           H  
REMARK 65 fragment benzene (BEN) snapshot 99 ordinal 28
REMARK 65 pos -3.995, -8.598, -5.619 en f-s -12.321 en f-f -1.440 ddGs 0.000
HETATM 1767  C1  BEN Q   4      -3.819  -7.430  -4.873  1.00  0.00           C  
HETATM 1768  C2  BEN Q   4      -4.019  -7.354  -6.254  1.00  0.00           C  
HETATM 1769  C3  BEN Q   4      -4.195  -8.521  -6.999  1.00  0.00           C  
HETATM 1770  C4  BEN Q   4      -4.171  -9.766  -6.365  1.00  0.00           C  
HETATM 1771  C5  BEN Q   4      -3.971  -9.842  -4.984  1.00  0.00           C  
HETATM 1772  C6  BEN Q   4      -3.795  -8.675  -4.239  1.00  0.00           C  
HETATM 1773  H7  BEN Q   4      -3.682  -6.521  -4.293  1.00  0.00           H  
HETATM 1774  H8  BEN Q   4      -4.037  -6.386  -6.747  1.00  0.00           H  
HETATM 1775  H9  BEN Q   4      -4.350  -8.463  -8.074  1.00  0.00           H  
HETATM 1776  H10 BEN Q   4      -4.308 -10.675  -6.945  1.00  0.00           H  
HETATM 1777  H11 BEN Q   4      -3.953 -10.810  -4.491  1.00  0.00           H  
HETATM 1778  H12 BEN Q   4      -3.640  -8.733  -3.164  1.00  0.00           H  
REMARK 65 fragment benzene (BEN) snapshot 99 ordinal 29
REMARK 65 pos 8.998, -10.405, -7.756 en f-s -12.139 en f-f -2.826 ddGs 0.000
HETATM 1779  C1  BEN Q   5       8.917 -11.113  -8.958  1.00  0.00           C  
HETATM 1780  C2  BEN Q   5       9.296  -9.768  -8.963  1.00  0.00           C  
HETATM 1781  C3  BEN Q   5       9.377  -9.061  -7.762  1.00  0.00           C  
HETATM 1782  C4  BEN Q   5       9.079  -9.697  -6.554  1.00  0.00           C  
HETATM 1783  C5  BEN Q   5       8.700 -11.042  -6.549  1.00  0.00           C  
HETATM 1784  C6  BEN Q   5       8.619 -11.749  -7.750  1.00  0.00           C  
HETATM 1785  H7  BEN Q   5       8.853 -11.664  -9.892  1.00  0.00           H  
HETATM 1786  H8  BEN Q   5       9.528  -9.273  -9.903  1.00  0.00           H  
HETATM 1787  H9  BEN Q   5       9.673  -8.015  -7.766  1.00  0.00           H  
HETATM 1788  H10 BEN Q   5       9.143  -9.146  -5.620  1.00  0.00           H  
HETATM 1789  H11 BEN Q   5       8.468 -11.537  -5.609  1.00  0.00           H  
HETATM 1790  H12 BEN Q   5       8.323 -12.795  -7.746  1.00  0.00           H  
REMARK 65 fragment benzene (BEN) snapshot 99 ordinal 30
REMARK 65 pos 10.548, 7.011, -3.477 en f-s -10.945 en f-f -2.845 ddGs 0.000
HETATM 1791  C1  BEN Q   6      11.579   6.943  -4.417  1.00  0.00           C  
HETATM 1792  C2  BEN Q   6      11.833   7.439  -3.135  1.00  0.00           C  
HETATM 1793  C3  BEN Q   6      10.802   7.507  -2.196  1.00  0.00           C  
HETATM 1794  C4  BEN Q   6       9.517   7.079  -2.537  1.00  0.00           C  
HETATM 1795  C5  BEN Q   6       9.263   6.583  -3.819  1.00  0.00           C  
HETATM 1796  C6  BEN Q   6      10.294   6.515  -4.758  1.00  0.00           C  
HETATM 1797  H7  BEN Q   6      12.382   6.890  -5.148  1.00  0.00           H  
HETATM 1798  H8  BEN Q   6      12.833   7.773  -2.870  1.00  0.00           H  
HETATM 1799  H9  BEN Q   6      10.999   7.894  -1.200  1.00  0.00           H  
HETATM 1800  H10 BEN Q   6       8.714   7.132  -1.806  1.00  0.00           H  
HETATM 1801  H11 BEN Q   6       8.263   6.249  -4.084  1.00  0.00           H  
HETATM 1802  H12 BEN Q   6      10.097   6.128  -5.754  1.00  0.00           H  
REMARK 65 fragment benzene (BEN) snapshot 99 ordinal 41
REMARK 65 pos -0.601, -5.993, -2.027 en f-s -10.516 en f-f -2.276 ddGs 0.000
HETATM 1803  C1  BEN Q   7      -0.501  -5.090  -3.088  1.00  0.00           C  
HETATM 1804  C2  BEN Q   7      -0.809  -6.430  -3.337  1.00  0.00           C  
HETATM 1805  C3  BEN Q   7      -0.909  -7.332  -2.277  1.00  0.00           C  
HETATM 1806  C4  BEN Q   7      -0.701  -6.896  -0.966  1.00  0.00           C  
HETATM 1807  C5  BEN Q   7      -0.393  -5.556  -0.717  1.00  0.00           C  
HETATM 1808  C6  BEN Q   7      -0.293  -4.654  -1.777  1.00  0.00           C  
HETATM 1809  H7  BEN Q   7      -0.423  -4.387  -3.914  1.00  0.00           H  
HETATM 1810  H8  BEN Q   7      -0.970  -6.769  -4.357  1.00  0.00           H  
HETATM 1811  H9  BEN Q   7      -1.148  -8.375  -2.471  1.00  0.00           H  
HETATM 1812  H10 BEN Q   7      -0.779  -7.599  -0.140  1.00  0.00           H  
HETATM 1813  H11 BEN Q   7      -0.232  -5.217   0.303  1.00  0.00           H  
HETATM 1814  H12 BEN Q   7      -0.054  -3.611  -1.583  1.00  0.00           H  
REMARK 65 fragment benzene (BEN) snapshot 99 ordinal 50
REMARK 65 pos 6.347, 7.797, 10.788 en f-s -11.413 en f-f -0.510 ddGs 0.000
HETATM 1815  C1  BEN Q   8       5.240   8.593  10.483  1.00  0.00           C  
HETATM 1816  C2  BEN Q   8       5.757   7.717   9.525  1.00  0.00           C  
HETATM 1817  C3  BEN Q   8       6.863   6.921   9.829  1.00  0.00           C  
HETATM 1818  C4  BEN Q   8       7.454   7.001  11.093  1.00  0.00           C  
HETATM 1819  C5  BEN Q   8       6.937   7.877  12.051  1.00  0.00           C  
HETATM 1820  C6  BEN Q   8       5.831   8.673  11.747  1.00  0.00           C  
HETATM 1821  H7  BEN Q   8       4.379   9.212  10.245  1.00  0.00           H  
HETATM 1822  H8  BEN Q   8       5.297   7.655   8.542  1.00  0.00           H  
HETATM 1823  H9  BEN Q   8       7.265   6.240   9.084  1.00  0.00           H  
HETATM 1824  H10 BEN Q   8       8.315   6.382  11.331  1.00  0.00           H  
HETATM 1825  H11 BEN Q   8       7.397   7.939  13.034  1.00  0.00           H  
HETATM 1826  H12 BEN Q   8       5.429   9.354  12.492  1.00  0.00           H  
REMARK 65 fragment ethyl-Cl (B85) snapshot 99 ordinal 11
REMARK 65 from C:\BioLeap\projects\p53mdm2\p53mdm2_clustering\ethyl-Cl\
REMARK 65 V10834_B85-14.snap
REMARK 65 pos -0.387, 14.904, 3.593 en f-s -7.960 en f-f -5.018 ddGs 0.000
HETATM 1827  H1  B85 Q   9      -0.202  14.662   1.910  1.00  0.00           H  
HETATM 1828  H2  B85 Q   9      -1.758  14.374   2.718  1.00  0.00           H  
HETATM 1829 CL1  B85 Q   9       0.056  14.265   4.218  1.00  0.00          CL  
HETATM 1830  C1  B85 Q   9      -1.010  16.391   2.923  1.00  0.00           C  
HETATM 1831  H3  B85 Q   9      -0.054  16.919   3.000  1.00  0.00           H  
HETATM 1832  H4  B85 Q   9      -1.537  16.775   2.044  1.00  0.00           H  
HETATM 1833  H5  B85 Q   9      -1.608  16.633   3.807  1.00  0.00           H  
HETATM 1834  C2  B85 Q   9      -0.800  14.896   2.795  1.00  0.00           C  
REMARK 65 fragment ethyl-Cl (B85) snapshot 99 ordinal 29
REMARK 65 pos -17.442, 6.234, 9.093 en f-s -7.420 en f-f -6.655 ddGs 0.000
HETATM 1835  H1  B85 Q  10     -18.287   7.264   8.020  1.00  0.00           H  
HETATM 1836  H2  B85 Q  10     -18.864   5.619   8.367  1.00  0.00           H  
HETATM 1837 CL1  B85 Q  10     -16.561   5.864   8.805  1.00  0.00          CL  
HETATM 1838  C1  B85 Q  10     -18.703   6.890  10.107  1.00  0.00           C  
HETATM 1839  H3  B85 Q  10     -18.084   7.711  10.482  1.00  0.00           H  
HETATM 1840  H4  B85 Q  10     -19.738   7.243  10.060  1.00  0.00           H  
HETATM 1841  H5  B85 Q  10     -18.659   6.069  10.830  1.00  0.00           H  
HETATM 1842  C2  B85 Q  10     -18.241   6.438   8.736  1.00  0.00           C  
REMARK 65 fragment ethyl-Cl (B85) snapshot 99 ordinal 67
REMARK 65 pos -18.140, 2.493, -2.140 en f-s -8.128 en f-f -4.100 ddGs 0.000
HETATM 1843  H1  B85 Q  11     -18.451   2.156  -3.788  1.00  0.00           H  
HETATM 1844  H2  B85 Q  11     -19.054   1.092  -2.499  1.00  0.00           H  
HETATM 1845 CL1  B85 Q  11     -17.210   2.381  -1.798  1.00  0.00          CL  
HETATM 1846  C1  B85 Q  11     -19.749   3.133  -2.364  1.00  0.00           C  
HETATM 1847  H3  B85 Q  11     -19.401   4.146  -2.587  1.00  0.00           H  
HETATM 1848  H4  B85 Q  11     -20.665   2.957  -2.937  1.00  0.00           H  
HETATM 1849  H5  B85 Q  11     -20.003   3.084  -1.300  1.00  0.00           H  
HETATM 1850  C2  B85 Q  11     -18.699   2.102  -2.724  1.00  0.00           C  
REMARK 65 fragment ethyl-Cl (B85) snapshot 99 ordinal 71
REMARK 65 pos 9.062, 6.268, -3.518 en f-s -8.275 en f-f -3.135 ddGs 0.000
HETATM 1851  H1  B85 Q  12       7.410   6.016  -3.152  1.00  0.00           H  
HETATM 1852  H2  B85 Q  12       7.972   7.535  -3.882  1.00  0.00           H  
HETATM 1853 CL1  B85 Q  12       9.704   6.392  -2.765  1.00  0.00          CL  
HETATM 1854  C1  B85 Q  12       8.401   5.773  -5.057  1.00  0.00           C  
HETATM 1855  H3  B85 Q  12       8.644   4.716  -4.911  1.00  0.00           H  
HETATM 1856  H4  B85 Q  12       7.481   5.830  -5.647  1.00  0.00           H  
HETATM 1857  H5  B85 Q  12       9.205   6.232  -5.640  1.00  0.00           H  
HETATM 1858  C2  B85 Q  12       8.215   6.480  -3.729  1.00  0.00           C  
REMARK 65 fragment ethyl-Cl (B85) snapshot 99 ordinal 76
REMARK 65 pos -15.540, 2.577, 8.610 en f-s -11.686 en f-f -5.974 ddGs 0.000
HETATM 1859  H1  B85 Q  13     -14.984   2.291   7.018  1.00  0.00           H  
HETATM 1860  H2  B85 Q  13     -15.357   0.948   8.120  1.00  0.00           H  
HETATM 1861 CL1  B85 Q  13     -14.900   2.948   9.279  1.00  0.00          CL  
HETATM 1862  C1  B85 Q  13     -17.022   2.272   7.737  1.00  0.00           C  
HETATM 1863  H3  B85 Q  13     -17.212   3.330   7.532  1.00  0.00           H  
HETATM 1864  H4  B85 Q  13     -17.411   1.690   6.897  1.00  0.00           H  
HETATM 1865  H5  B85 Q  13     -17.584   1.990   8.633  1.00  0.00           H  
HETATM 1866  C2  B85 Q  13     -15.540   2.007   7.916  1.00  0.00           C  
REMARK 65 fragment ethyl-Cl (B85) snapshot 99 ordinal 78
REMARK 65 pos -3.158, -6.616, -5.477 en f-s -11.727 en f-f -2.668 ddGs 0.000
HETATM 1867  H1  B85 Q  14      -3.140  -8.249  -5.985  1.00  0.00           H  
HETATM 1868  H2  B85 Q  14      -4.653  -7.448  -5.510  1.00  0.00           H  
HETATM 1869 CL1  B85 Q  14      -2.759  -6.388  -4.592  1.00  0.00          CL  
HETATM 1870  C1  B85 Q  14      -3.623  -6.499  -7.156  1.00  0.00           C  
HETATM 1871  H3  B85 Q  14      -2.602  -6.328  -7.510  1.00  0.00           H  
HETATM 1872  H4  B85 Q  14      -4.161  -7.053  -7.932  1.00  0.00           H  
HETATM 1873  H5  B85 Q  14      -4.112  -5.527  -7.036  1.00  0.00           H  
HETATM 1874  C2  B85 Q  14      -3.630  -7.280  -5.857  1.00  0.00           C  
REMARK 65 fragment ethyl-Cl (B85) snapshot 99 ordinal 79
REMARK 65 pos -3.216, 9.662, 13.143 en f-s -10.654 en f-f -3.328 ddGs 0.000
HETATM 1875  H1  B85 Q  15      -3.681   9.448  14.775  1.00  0.00           H  
HETATM 1876  H2  B85 Q  15      -4.501   8.577  13.460  1.00  0.00           H  
HETATM 1877 CL1  B85 Q  15      -3.424  10.530  12.698  1.00  0.00          CL  
HETATM 1878  C1  B85 Q  15      -2.378   8.197  13.590  1.00  0.00           C  
HETATM 1879  H3  B85 Q  15      -1.456   8.715  13.872  1.00  0.00           H  
HETATM 1880  H4  B85 Q  15      -2.481   7.319  14.235  1.00  0.00           H  
HETATM 1881  H5  B85 Q  15      -2.273   7.847  12.558  1.00  0.00           H  
HETATM 1882  C2  B85 Q  15      -3.583   9.102  13.742  1.00  0.00           C  
REMARK 65 fragment ethyl-Cl (B85) snapshot 99 ordinal 89
REMARK 65 pos 6.533, 7.334, 9.447 en f-s -8.948 en f-f -2.072 ddGs 0.000
HETATM 1883  H1  B85 Q  16       5.012   8.015   9.063  1.00  0.00           H  
HETATM 1884  H2  B85 Q  16       5.138   6.446   9.886  1.00  0.00           H  
HETATM 1885 CL1  B85 Q  16       7.103   6.990   8.704  1.00  0.00          CL  
HETATM 1886  C1  B85 Q  16       6.060   8.085  10.951  1.00  0.00           C  
HETATM 1887  H3  B85 Q  16       6.586   9.022  10.741  1.00  0.00           H  
HETATM 1888  H4  B85 Q  16       5.170   8.323  11.542  1.00  0.00           H  
HETATM 1889  H5  B85 Q  16       6.713   7.455  11.563  1.00  0.00           H  
HETATM 1890  C2  B85 Q  16       5.664   7.380   9.669  1.00  0.00           C  
REMARK 65 fragment ethyl-Cl (B85) snapshot 99 ordinal 113
REMARK 65 pos 3.492, -6.263, -2.110 en f-s -7.474 en f-f -2.476 ddGs 0.000
HETATM 1891  H1  B85 Q  17       4.566  -5.238  -2.960  1.00  0.00           H  
HETATM 1892  H2  B85 Q  17       2.834  -4.860  -2.835  1.00  0.00           H  
HETATM 1893 CL1  B85 Q  17       3.270  -7.152  -2.503  1.00  0.00          CL  
HETATM 1894  C1  B85 Q  17       3.847  -5.022  -0.934  1.00  0.00           C  
HETATM 1895  H3  B85 Q  17       4.669  -5.581  -0.474  1.00  0.00           H  
HETATM 1896  H4  B85 Q  17       4.084  -3.956  -0.864  1.00  0.00           H  
HETATM 1897  H5  B85 Q  17       2.939  -5.205  -0.349  1.00  0.00           H  
HETATM 1898  C2  B85 Q  17       3.655  -5.423  -2.382  1.00  0.00           C  
REMARK 65 fragment ethyl-Cl (B85) snapshot 99 ordinal 125
REMARK 65 pos 9.330, -10.001, -6.586 en f-s -11.013 en f-f -2.622 ddGs 0.000
HETATM 1899  H1  B85 Q  18      10.564 -11.057  -7.124  1.00  0.00           H  
HETATM 1900  H2  B85 Q  18      10.610  -9.319  -7.494  1.00  0.00           H  
HETATM 1901 CL1  B85 Q  18       8.429 -10.067  -7.008  1.00  0.00          CL  
HETATM 1902  C1  B85 Q  18      10.575  -9.778  -5.382  1.00  0.00           C  
HETATM 1903  H3  B85 Q  18      10.164 -10.530  -4.702  1.00  0.00           H  
HETATM 1904  H4  B85 Q  18      11.664  -9.783  -5.271  1.00  0.00           H  
HETATM 1905  H5  B85 Q  18      10.209  -8.795  -5.070  1.00  0.00           H  
HETATM 1906  C2  B85 Q  18      10.195 -10.073  -6.819  1.00  0.00           C  
REMARK 65 fragment ethyl-Cl (B85) snapshot 99 ordinal 135
REMARK 65 pos -0.037, -5.165, -1.480 en f-s -9.474 en f-f -2.636 ddGs 0.000
HETATM 1907  H1  B85 Q  19      -1.460  -4.811  -0.600  1.00  0.00           H  
HETATM 1908  H2  B85 Q  19      -1.384  -6.195  -1.712  1.00  0.00           H  
HETATM 1909 CL1  B85 Q  19       0.230  -4.554  -2.222  1.00  0.00          CL  
HETATM 1910  C1  B85 Q  19       0.075  -6.253  -0.119  1.00  0.00           C  
HETATM 1911  H3  B85 Q  19       0.675  -5.565   0.484  1.00  0.00           H  
HETATM 1912  H4  B85 Q  19      -0.555  -6.835   0.561  1.00  0.00           H  
HETATM 1913  H5  B85 Q  19       0.753  -6.946  -0.626  1.00  0.00           H  
HETATM 1914  C2  B85 Q  19      -0.786  -5.501  -1.114  1.00  0.00           C  
REMARK 65 fragment ethyl-Cl (B85) snapshot 99 ordinal 147
REMARK 65 pos -14.345, 2.475, 1.804 en f-s -7.662 en f-f -3.746 ddGs 0.000
HETATM 1915  H1  B85 Q  20     -14.708   0.968   2.527  1.00  0.00           H  
HETATM 1916  H2  B85 Q  20     -13.323   1.940   3.067  1.00  0.00           H  
HETATM 1917 CL1  B85 Q  20     -13.988   2.484   0.873  1.00  0.00          CL  
HETATM 1918  C1  B85 Q  20     -15.231   2.941   3.235  1.00  0.00           C  
HETATM 1919  H3  B85 Q  20     -16.196   2.980   2.722  1.00  0.00           H  
HETATM 1920  H4  B85 Q  20     -15.410   2.624   4.267  1.00  0.00           H  
HETATM 1921  H5  B85 Q  20     -14.814   3.952   3.261  1.00  0.00           H  
HETATM 1922  C2  B85 Q  20     -14.285   1.976   2.549  1.00  0.00           C  
REMARK 65 fragment ethyl-Cl (B85) snapshot 99 ordinal 159
REMARK 65 pos 5.680, 8.879, -8.529 en f-s -7.800 en f-f -6.192 ddGs 0.000
HETATM 1923  H1  B85 Q  21       5.254  10.532  -8.427  1.00  0.00           H  
HETATM 1924  H2  B85 Q  21       6.947  10.007  -8.310  1.00  0.00           H  
HETATM 1925 CL1  B85 Q  21       5.441   8.277  -7.771  1.00  0.00          CL  
HETATM 1926  C1  B85 Q  21       5.969   9.449 -10.154  1.00  0.00           C  
HETATM 1927  H3  B85 Q  21       4.976   9.167 -10.515  1.00  0.00           H  
HETATM 1928  H4  B85 Q  21       6.285  10.344 -10.700  1.00  0.00           H  
HETATM 1929  H5  B85 Q  21       6.666   8.642 -10.399  1.00  0.00           H  
HETATM 1930  C2  B85 Q  21       5.952   9.725  -8.664  1.00  0.00           C  
REMARK 65 fragment ethyl-Cl (B85) snapshot 99 ordinal 160
REMARK 65 pos -16.166, -2.761, 0.670 en f-s -9.869 en f-f -2.201 ddGs 0.000
HETATM 1931  H1  B85 Q  22     -15.528  -3.042   2.232  1.00  0.00           H  
HETATM 1932  H2  B85 Q  22     -17.279  -3.067   1.933  1.00  0.00           H  
HETATM 1933 CL1  B85 Q  22     -16.114  -1.839   0.293  1.00  0.00          CL  
HETATM 1934  C1  B85 Q  22     -16.159  -4.504   0.772  1.00  0.00           C  
HETATM 1935  H3  B85 Q  22     -15.176  -4.607   0.300  1.00  0.00           H  
HETATM 1936  H4  B85 Q  22     -16.271  -5.316   1.496  1.00  0.00           H  
HETATM 1937  H5  B85 Q  22     -16.925  -4.632   0.000  1.00  0.00           H  
HETATM 1938  C2  B85 Q  22     -16.296  -3.163   1.463  1.00  0.00           C  
REMARK 65 fragment furan (FUR) snapshot 99 ordinal 1
REMARK 65 from C:\BioLeap\projects\p53mdm2\p53mdm2_clustering\furan\
REMARK 65 V10834_FUR-24.snap
REMARK 65 pos -1.166, 12.471, 2.726 en f-s -12.684 en f-f -2.486 ddGs 0.000
HETATM 1939  C1  FUR Q  23      -1.757  11.498   2.645  1.00  0.00           C  
HETATM 1940  C2  FUR Q  23      -1.938  12.535   1.781  1.00  0.00           C  
HETATM 1941  C3  FUR Q  23      -1.028  13.564   2.200  1.00  0.00           C  
HETATM 1942  C4  FUR Q  23      -0.370  13.068   3.283  1.00  0.00           C  
HETATM 1943  O5  FUR Q  23      -0.803  11.807   3.569  1.00  0.00           O  
HETATM 1944  H6  FUR Q  23      -2.201  10.519   2.742  1.00  0.00           H  
HETATM 1945  H7  FUR Q  23      -2.630  12.568   0.951  1.00  0.00           H  
HETATM 1946  H8  FUR Q  23      -0.888  14.539   1.752  1.00  0.00           H  
HETATM 1947  H9  FUR Q  23       0.397  13.458   3.935  1.00  0.00           H  
REMARK 65 fragment furan (FUR) snapshot 99 ordinal 5
REMARK 65 pos -14.830, 3.336, 0.099 en f-s -13.941 en f-f -2.248 ddGs 0.000
HETATM 1948  C1  FUR Q  24     -15.166   4.247  -0.499  1.00  0.00           C  
HETATM 1949  C2  FUR Q  24     -16.002   3.209  -0.223  1.00  0.00           C  
HETATM 1950  C3  FUR Q  24     -15.228   2.267   0.537  1.00  0.00           C  
HETATM 1951  C4  FUR Q  24     -13.986   2.811   0.660  1.00  0.00           C  
HETATM 1952  O5  FUR Q  24     -13.930   4.021   0.032  1.00  0.00           O  
HETATM 1953  H6  FUR Q  24     -15.280   5.177  -1.035  1.00  0.00           H  
HETATM 1954  H7  FUR Q  24     -17.037   3.119  -0.521  1.00  0.00           H  
HETATM 1955  H8  FUR Q  24     -15.556   1.317   0.936  1.00  0.00           H  
HETATM 1956  H9  FUR Q  24     -13.073   2.490   1.137  1.00  0.00           H  
REMARK 65 fragment furan (FUR) snapshot 99 ordinal 8
REMARK 65 pos -16.491, 2.186, 8.959 en f-s -11.793 en f-f -1.214 ddGs 0.000
HETATM 1957  C1  FUR Q  25     -15.432   2.157   8.537  1.00  0.00           C  
HETATM 1958  C2  FUR Q  25     -16.177   1.032   8.711  1.00  0.00           C  
HETATM 1959  C3  FUR Q  25     -17.433   1.466   9.254  1.00  0.00           C  
HETATM 1960  C4  FUR Q  25     -17.347   2.820   9.365  1.00  0.00           C  
HETATM 1961  O5  FUR Q  25     -16.131   3.259   8.932  1.00  0.00           O  
HETATM 1962  H6  FUR Q  25     -14.436   2.345   8.165  1.00  0.00           H  
HETATM 1963  H7  FUR Q  25     -15.875   0.018   8.484  1.00  0.00           H  
HETATM 1964  H8  FUR Q  25     -18.281   0.851   9.523  1.00  0.00           H  
HETATM 1965  H9  FUR Q  25     -18.023   3.586   9.714  1.00  0.00           H  
REMARK 65 fragment furan (FUR) snapshot 99 ordinal 12
REMARK 65 pos 6.290, 7.934, -6.725 en f-s -10.268 en f-f -4.915 ddGs 0.000
HETATM 1966  C1  FUR Q  26       7.322   7.709  -7.155  1.00  0.00           C  
HETATM 1967  C2  FUR Q  26       6.469   8.597  -7.735  1.00  0.00           C  
HETATM 1968  C3  FUR Q  26       5.290   8.608  -6.916  1.00  0.00           C  
HETATM 1969  C4  FUR Q  26       5.523   7.726  -5.906  1.00  0.00           C  
HETATM 1970  O5  FUR Q  26       6.760   7.167  -6.037  1.00  0.00           O  
HETATM 1971  H6  FUR Q  26       8.316   7.360  -7.394  1.00  0.00           H  
HETATM 1972  H7  FUR Q  26       6.652   9.173  -8.632  1.00  0.00           H  
HETATM 1973  H8  FUR Q  26       4.393   9.195  -7.064  1.00  0.00           H  
HETATM 1974  H9  FUR Q  26       4.948   7.393  -5.056  1.00  0.00           H  
REMARK 65 fragment furan (FUR) snapshot 99 ordinal 13
REMARK 65 pos -4.109, -7.808, -6.108 en f-s -12.040 en f-f -0.669 ddGs 0.000
HETATM 1975  C1  FUR Q  27      -4.463  -8.080  -5.058  1.00  0.00           C  
HETATM 1976  C2  FUR Q  27      -4.388  -8.997  -6.061  1.00  0.00           C  
HETATM 1977  C3  FUR Q  27      -3.906  -8.287  -7.213  1.00  0.00           C  
HETATM 1978  C4  FUR Q  27      -3.730  -6.997  -6.815  1.00  0.00           C  
HETATM 1979  O5  FUR Q  27      -4.066  -6.853  -5.501  1.00  0.00           O  
HETATM 1980  H6  FUR Q  27      -4.765  -8.127  -4.023  1.00  0.00           H  
HETATM 1981  H7  FUR Q  27      -4.642 -10.046  -5.995  1.00  0.00           H  
HETATM 1982  H8  FUR Q  27      -3.720  -8.687  -8.201  1.00  0.00           H  
HETATM 1983  H9  FUR Q  27      -3.390  -6.101  -7.312  1.00  0.00           H  
REMARK 65 fragment furan (FUR) snapshot 99 ordinal 15
REMARK 65 pos 10.199, 8.567, -2.507 en f-s -9.340 en f-f -1.748 ddGs 0.000
HETATM 1984  C1  FUR Q  28       9.189   8.063  -2.344  1.00  0.00           C  
HETATM 1985  C2  FUR Q  28       9.755   8.177  -3.576  1.00  0.00           C  
HETATM 1986  C3  FUR Q  28      11.004   8.858  -3.378  1.00  0.00           C  
HETATM 1987  C4  FUR Q  28      11.093   9.102  -2.042  1.00  0.00           C  
HETATM 1988  O5  FUR Q  28       9.992   8.623  -1.395  1.00  0.00           O  
HETATM 1989  H6  FUR Q  28       8.266   7.636  -1.982  1.00  0.00           H  
HETATM 1990  H7  FUR Q  28       9.340   7.824  -4.511  1.00  0.00           H  
HETATM 1991  H8  FUR Q  28      11.732   9.128  -4.131  1.00  0.00           H  
HETATM 1992  H9  FUR Q  28      11.832   9.579  -1.416  1.00  0.00           H  
REMARK 65 fragment furan (FUR) snapshot 99 ordinal 17
REMARK 65 pos 8.090, -10.966, -6.675 en f-s -11.087 en f-f -1.049 ddGs 0.000
HETATM 1993  C1  FUR Q  29       8.813 -10.604  -7.479  1.00  0.00           C  
HETATM 1994  C2  FUR Q  29       8.355 -11.885  -7.435  1.00  0.00           C  
HETATM 1995  C3  FUR Q  29       7.480 -11.955  -6.299  1.00  0.00           C  
HETATM 1996  C4  FUR Q  29       7.478 -10.711  -5.747  1.00  0.00           C  
HETATM 1997  O5  FUR Q  29       8.288  -9.873  -6.455  1.00  0.00           O  
HETATM 1998  H6  FUR Q  29       9.484 -10.072  -8.137  1.00  0.00           H  
HETATM 1999  H7  FUR Q  29       8.607 -12.683  -8.121  1.00  0.00           H  
HETATM 2000  H8  FUR Q  29       6.929 -12.817  -5.945  1.00  0.00           H  
HETATM 2001  H9  FUR Q  29       6.983 -10.272  -4.894  1.00  0.00           H  
REMARK 65 fragment furan (FUR) snapshot 99 ordinal 30
REMARK 65 pos 4.196, -6.086, -1.230 en f-s -9.691 en f-f -1.627 ddGs 0.000
HETATM 2002  C1  FUR Q  30       5.281  -5.791  -1.425  1.00  0.00           C  
HETATM 2003  C2  FUR Q  30       4.277  -5.492  -2.294  1.00  0.00           C  
HETATM 2004  C3  FUR Q  30       3.075  -6.019  -1.711  1.00  0.00           C  
HETATM 2005  C4  FUR Q  30       3.448  -6.595  -0.535  1.00  0.00           C  
HETATM 2006  O5  FUR Q  30       4.792  -6.465  -0.345  1.00  0.00           O  
HETATM 2007  H6  FUR Q  30       6.345  -5.610  -1.420  1.00  0.00           H  
HETATM 2008  H7  FUR Q  30       4.375  -4.965  -3.233  1.00  0.00           H  
HETATM 2009  H8  FUR Q  30       2.073  -5.973  -2.116  1.00  0.00           H  
HETATM 2010  H9  FUR Q  30       2.913  -7.113   0.246  1.00  0.00           H  
REMARK 65 fragment furan (FUR) snapshot 99 ordinal 34
REMARK 65 pos 6.413, 8.100, 11.697 en f-s -10.604 en f-f 0.000 ddGs 0.000
HETATM 2011  C1  FUR Q  31       5.817   7.798  10.772  1.00  0.00           C  
HETATM 2012  C2  FUR Q  31       7.041   7.273  11.054  1.00  0.00           C  
HETATM 2013  C3  FUR Q  31       7.466   7.889  12.279  1.00  0.00           C  
HETATM 2014  C4  FUR Q  31       6.465   8.737  12.642  1.00  0.00           C  
HETATM 2015  O5  FUR Q  31       5.450   8.695  11.732  1.00  0.00           O  
HETATM 2016  H6  FUR Q  31       5.107   7.653   9.972  1.00  0.00           H  
HETATM 2017  H7  FUR Q  31       7.577   6.540  10.466  1.00  0.00           H  
HETATM 2018  H8  FUR Q  31       8.391   7.719  12.813  1.00  0.00           H  
HETATM 2019  H9  FUR Q  31       6.320   9.410  13.473  1.00  0.00           H  
REMARK 65 fragment furan (FUR) snapshot 99 ordinal 38
REMARK 65 pos -0.720, -5.785, -1.680 en f-s -8.551 en f-f -1.753 ddGs 0.000
HETATM 2020  C1  FUR Q  32      -1.124  -6.777  -2.072  1.00  0.00           C  
HETATM 2021  C2  FUR Q  32      -0.821  -5.738  -2.896  1.00  0.00           C  
HETATM 2022  C3  FUR Q  32      -0.348  -4.681  -2.047  1.00  0.00           C  
HETATM 2023  C4  FUR Q  32      -0.403  -5.166  -0.776  1.00  0.00           C  
HETATM 2024  O5  FUR Q  32      -0.875  -6.445  -0.773  1.00  0.00           O  
HETATM 2025  H6  FUR Q  32      -1.508  -7.773  -2.234  1.00  0.00           H  
HETATM 2026  H7  FUR Q  32      -0.921  -5.720  -3.973  1.00  0.00           H  
HETATM 2027  H8  FUR Q  32      -0.015  -3.697  -2.346  1.00  0.00           H  
HETATM 2028  H9  FUR Q  32      -0.157  -4.757   0.192  1.00  0.00           H  
REMARK 65 fragment i-butane (IBU) snapshot 99 ordinal 1
REMARK 65 from C:\BioLeap\projects\p53mdm2\p53mdm2_clustering\i-butane\
REMARK 65 V10834_IBU-11.snap
REMARK 65 pos 4.368, -5.616, -1.127 en f-s -9.906 en f-f -1.378 ddGs 0.000
HETATM 2029  C1  IBU Q  33       4.009  -5.603  -1.068  1.00  0.00           C  
HETATM 2030  C2  IBU Q  33       4.665  -6.197   0.186  1.00  0.00           C  
HETATM 2031  C3  IBU Q  33       4.497  -4.170  -1.322  1.00  0.00           C  
HETATM 2032  C4  IBU Q  33       4.251  -6.494  -2.294  1.00  0.00           C  
HETATM 2033  H5  IBU Q  33       2.923  -5.562  -0.892  1.00  0.00           H  
HETATM 2034  H6  IBU Q  33       4.294  -7.208   0.391  1.00  0.00           H  
HETATM 2035  H7  IBU Q  33       4.466  -5.580   1.071  1.00  0.00           H  
HETATM 2036  H8  IBU Q  33       5.755  -6.261   0.064  1.00  0.00           H  
HETATM 2037  H9  IBU Q  33       4.006  -3.728  -2.197  1.00  0.00           H  
HETATM 2038  H10 IBU Q  33       5.580  -4.152  -1.505  1.00  0.00           H  
HETATM 2039  H11 IBU Q  33       4.295  -3.521  -0.462  1.00  0.00           H  
HETATM 2040  H12 IBU Q  33       3.756  -6.092  -3.186  1.00  0.00           H  
HETATM 2041  H13 IBU Q  33       3.874  -7.511  -2.130  1.00  0.00           H  
HETATM 2042  H14 IBU Q  33       5.325  -6.570  -2.515  1.00  0.00           H  
REMARK 65 fragment i-butane (IBU) snapshot 99 ordinal 8
REMARK 65 pos -3.981, 9.503, 14.714 en f-s -5.736 en f-f -1.585 ddGs 0.000
HETATM 2043  C1  IBU Q  34      -3.970   9.670  14.391  1.00  0.00           C  
HETATM 2044  C2  IBU Q  34      -3.521  10.681  15.454  1.00  0.00           C  
HETATM 2045  C3  IBU Q  34      -3.016   8.469  14.332  1.00  0.00           C  
HETATM 2046  C4  IBU Q  34      -5.415   9.215  14.635  1.00  0.00           C  
HETATM 2047  H5  IBU Q  34      -3.937  10.174  13.412  1.00  0.00           H  
HETATM 2048  H6  IBU Q  34      -4.180  11.557  15.477  1.00  0.00           H  
HETATM 2049  H7  IBU Q  34      -2.500  11.034  15.265  1.00  0.00           H  
HETATM 2050  H8  IBU Q  34      -3.536  10.228  16.455  1.00  0.00           H  
HETATM 2051  H9  IBU Q  34      -3.313   7.759  13.550  1.00  0.00           H  
HETATM 2052  H10 IBU Q  34      -3.010   7.927  15.288  1.00  0.00           H  
HETATM 2053  H11 IBU Q  34      -1.987   8.785  14.124  1.00  0.00           H  
HETATM 2054  H12 IBU Q  34      -5.753   8.519  13.859  1.00  0.00           H  
HETATM 2055  H13 IBU Q  34      -6.106  10.067  14.644  1.00  0.00           H  
HETATM 2056  H14 IBU Q  34      -5.506   8.704  15.603  1.00  0.00           H  
REMARK 65 fragment i-butane (IBU) snapshot 99 ordinal 12
REMARK 65 pos -0.805, -5.126, -2.434 en f-s -8.167 en f-f -1.861 ddGs 0.000
HETATM 2057  C1  IBU Q  35      -1.084  -5.107  -2.200  1.00  0.00           C  
HETATM 2058  C2  IBU Q  35      -0.109  -6.172  -1.680  1.00  0.00           C  
HETATM 2059  C3  IBU Q  35      -0.417  -3.725  -2.251  1.00  0.00           C  
HETATM 2060  C4  IBU Q  35      -1.649  -5.497  -3.572  1.00  0.00           C  
HETATM 2061  H5  IBU Q  35      -1.926  -5.048  -1.493  1.00  0.00           H  
HETATM 2062  H6  IBU Q  35      -0.591  -7.155  -1.609  1.00  0.00           H  
HETATM 2063  H7  IBU Q  35       0.272  -5.913  -0.684  1.00  0.00           H  
HETATM 2064  H8  IBU Q  35       0.755  -6.273  -2.350  1.00  0.00           H  
HETATM 2065  H9  IBU Q  35      -1.119  -2.954  -2.590  1.00  0.00           H  
HETATM 2066  H10 IBU Q  35       0.435  -3.727  -2.944  1.00  0.00           H  
HETATM 2067  H11 IBU Q  35      -0.041  -3.427  -1.265  1.00  0.00           H  
HETATM 2068  H12 IBU Q  35      -2.372  -4.757  -3.933  1.00  0.00           H  
HETATM 2069  H13 IBU Q  35      -2.156  -6.469  -3.533  1.00  0.00           H  
HETATM 2070  H14 IBU Q  35      -0.847  -5.572  -4.319  1.00  0.00           H  
REMARK 65 fragment indole-3-Me (IN3) snapshot 99 ordinal 21
REMARK 65 from C:\BioLeap\projects\p53mdm2\p53mdm2_clustering\
REMARK 65 indole-3-Me\V10834_IN3-35.snap
REMARK 65 pos -15.876, 1.144, 0.411 en f-s -20.612 en f-f -3.474 ddGs 0.000
HETATM 2071  C1  IN3 Q  36     -16.995   2.105  -0.362  1.00  0.00           C  
HETATM 2072  C2  IN3 Q  36     -16.276   1.040   0.210  1.00  0.00           C  
HETATM 2073  C3  IN3 Q  36     -15.031   1.320   0.841  1.00  0.00           C  
HETATM 2074  C4  IN3 Q  36     -14.501   2.613   0.912  1.00  0.00           C  
HETATM 2075  C5  IN3 Q  36     -15.236   3.642   0.337  1.00  0.00           C  
HETATM 2076  C6  IN3 Q  36     -16.472   3.391  -0.294  1.00  0.00           C  
HETATM 2077  N7  IN3 Q  36     -14.540   0.122   1.312  1.00  0.00           N  
HETATM 2078  C8  IN3 Q  36     -15.431  -0.891   0.998  1.00  0.00           C  
HETATM 2079  C9  IN3 Q  36     -16.510  -0.379   0.323  1.00  0.00           C  
HETATM 2080  C10 IN3 Q  36     -17.700  -1.139  -0.197  1.00  0.00           C  
HETATM 2081  H11 IN3 Q  36     -17.949   1.927  -0.851  1.00  0.00           H  
HETATM 2082  H12 IN3 Q  36     -13.548   2.806   1.399  1.00  0.00           H  
HETATM 2083  H13 IN3 Q  36     -14.852   4.658   0.375  1.00  0.00           H  
HETATM 2084  H14 IN3 Q  36     -17.022   4.219  -0.734  1.00  0.00           H  
HETATM 2085  H15 IN3 Q  36     -13.671  -0.000   1.807  1.00  0.00           H  
HETATM 2086  H16 IN3 Q  36     -15.217  -1.912   1.287  1.00  0.00           H  
HETATM 2087  H17 IN3 Q  36     -18.406  -0.466  -0.693  1.00  0.00           H  
HETATM 2088  H18 IN3 Q  36     -18.247  -1.649   0.605  1.00  0.00           H  
HETATM 2089  H19 IN3 Q  36     -17.413  -1.903  -0.930  1.00  0.00           H  
REMARK 65 fragment indole-3-Me (IN3) snapshot 99 ordinal 40
REMARK 65 pos -1.106, -6.688, -1.639 en f-s -18.799 en f-f -3.016 ddGs 0.000
HETATM 2090  C1  IN3 Q  37      -0.448  -5.515  -0.657  1.00  0.00           C  
HETATM 2091  C2  IN3 Q  37      -0.966  -6.704  -1.201  1.00  0.00           C  
HETATM 2092  C3  IN3 Q  37      -1.410  -6.697  -2.554  1.00  0.00           C  
HETATM 2093  C4  IN3 Q  37      -1.348  -5.553  -3.357  1.00  0.00           C  
HETATM 2094  C5  IN3 Q  37      -0.831  -4.395  -2.789  1.00  0.00           C  
HETATM 2095  C6  IN3 Q  37      -0.384  -4.376  -1.451  1.00  0.00           C  
HETATM 2096  N7  IN3 Q  37      -1.864  -7.967  -2.835  1.00  0.00           N  
HETATM 2097  C8  IN3 Q  37      -1.721  -8.762  -1.710  1.00  0.00           C  
HETATM 2098  C9  IN3 Q  37      -1.175  -8.033  -0.683  1.00  0.00           C  
HETATM 2099  C10 IN3 Q  37      -0.857  -8.519   0.704  1.00  0.00           C  
HETATM 2100  H11 IN3 Q  37      -0.100  -5.485   0.372  1.00  0.00           H  
HETATM 2101  H12 IN3 Q  37      -1.692  -5.568  -4.389  1.00  0.00           H  
HETATM 2102  H13 IN3 Q  37      -0.769  -3.489  -3.386  1.00  0.00           H  
HETATM 2103  H14 IN3 Q  37       0.015  -3.454  -1.038  1.00  0.00           H  
HETATM 2104  H15 IN3 Q  37      -2.242  -8.271  -3.719  1.00  0.00           H  
HETATM 2105  H16 IN3 Q  37      -2.025  -9.800  -1.736  1.00  0.00           H  
HETATM 2106  H17 IN3 Q  37      -0.425  -7.716   1.309  1.00  0.00           H  
HETATM 2107  H18 IN3 Q  37      -0.133  -9.344   0.698  1.00  0.00           H  
HETATM 2108  H19 IN3 Q  37      -1.750  -8.876   1.232  1.00  0.00           H  
REMARK 65 fragment methane (CH4) snapshot 99 ordinal 0
REMARK 65 from C:\BioLeap\projects\p53mdm2\p53mdm2_clustering\methane\
REMARK 65 V10834_CH4-12.snap
REMARK 65 pos -3.554, -6.592, -4.896 en f-s -2.638 en f-f -0.239 ddGs 0.000
HETATM 2109  C1  CH4 Q  38      -3.554  -6.592  -4.896  1.00  0.00           C  
HETATM 2110  H2  CH4 Q  38      -3.037  -6.339  -5.825  1.00  0.00           H  
HETATM 2111  H3  CH4 Q  38      -4.594  -6.259  -4.955  1.00  0.00           H  
HETATM 2112  H4  CH4 Q  38      -3.526  -7.675  -4.746  1.00  0.00           H  
HETATM 2113  H5  CH4 Q  38      -3.060  -6.096  -4.057  1.00  0.00           H  
REMARK 65 fragment methane (CH4) snapshot 99 ordinal 2
REMARK 65 pos -2.108, 8.176, 13.812 en f-s -4.113 en f-f -0.932 ddGs 0.000
HETATM 2114  C1  CH4 Q  39      -2.108   8.176  13.812  1.00  0.00           C  
HETATM 2115  H2  CH4 Q  39      -1.761   8.573  12.854  1.00  0.00           H  
HETATM 2116  H3  CH4 Q  39      -1.267   7.726  14.347  1.00  0.00           H  
HETATM 2117  H4  CH4 Q  39      -2.529   8.987  14.412  1.00  0.00           H  
HETATM 2118  H5  CH4 Q  39      -2.875   7.418  13.636  1.00  0.00           H  
REMARK 65 fragment methane (CH4) snapshot 99 ordinal 3
REMARK 65 pos 3.674, -4.711, -1.498 en f-s -3.430 en f-f -0.306 ddGs 0.000
HETATM 2119  C1  CH4 Q  40       3.674  -4.711  -1.498  1.00  0.00           C  
HETATM 2120  H2  CH4 Q  40       4.378  -5.303  -2.089  1.00  0.00           H  
HETATM 2121  H3  CH4 Q  40       3.975  -3.660  -1.518  1.00  0.00           H  
HETATM 2122  H4  CH4 Q  40       2.669  -4.811  -1.918  1.00  0.00           H  
HETATM 2123  H5  CH4 Q  40       3.673  -5.070  -0.465  1.00  0.00           H  
REMARK 65 fragment methane (CH4) snapshot 99 ordinal 4
REMARK 65 pos -15.516, 3.019, 7.977 en f-s -2.299 en f-f -1.138 ddGs 0.000
HETATM 2124  C1  CH4 Q  41     -15.516   3.019   7.977  1.00  0.00           C  
HETATM 2125  H2  CH4 Q  41     -14.472   2.779   8.194  1.00  0.00           H  
HETATM 2126  H3  CH4 Q  41     -15.682   4.090   8.121  1.00  0.00           H  
HETATM 2127  H4  CH4 Q  41     -15.744   2.750   6.942  1.00  0.00           H  
HETATM 2128  H5  CH4 Q  41     -16.167   2.456   8.651  1.00  0.00           H  
REMARK 65 fragment methane (CH4) snapshot 99 ordinal 8
REMARK 65 pos -0.454, -4.750, -0.303 en f-s -4.101 en f-f -0.368 ddGs 0.000
HETATM 2129  C1  CH4 Q  42      -0.454  -4.750  -0.303  1.00  0.00           C  
HETATM 2130  H2  CH4 Q  42       0.180  -3.859  -0.296  1.00  0.00           H  
HETATM 2131  H3  CH4 Q  42      -0.049  -5.491   0.391  1.00  0.00           H  
HETATM 2132  H4  CH4 Q  42      -1.468  -4.479   0.003  1.00  0.00           H  
HETATM 2133  H5  CH4 Q  42      -0.479  -5.172  -1.311  1.00  0.00           H  
REMARK 65 fragment methane (CH4) snapshot 99 ordinal 20
REMARK 65 pos 6.700, 6.990, 9.267 en f-s -3.088 en f-f -0.065 ddGs 0.000
HETATM 2134  C1  CH4 Q  43       6.700   6.990   9.267  1.00  0.00           C  
HETATM 2135  H2  CH4 Q  43       6.903   7.661  10.106  1.00  0.00           H  
HETATM 2136  H3  CH4 Q  43       7.480   6.226   9.215  1.00  0.00           H  
HETATM 2137  H4  CH4 Q  43       5.728   6.510   9.411  1.00  0.00           H  
HETATM 2138  H5  CH4 Q  43       6.688   7.562   8.336  1.00  0.00           H  
REMARK 65 fragment methane (CH4) snapshot 99 ordinal 55
REMARK 65 pos 7.664, 8.174, -4.877 en f-s -1.639 en f-f -0.148 ddGs 0.000
HETATM 2139  C1  CH4 Q  44       7.664   8.174  -4.877  1.00  0.00           C  
HETATM 2140  H2  CH4 Q  44       7.961   7.447  -4.116  1.00  0.00           H  
HETATM 2141  H3  CH4 Q  44       7.566   9.162  -4.419  1.00  0.00           H  
HETATM 2142  H4  CH4 Q  44       8.423   8.210  -5.663  1.00  0.00           H  
HETATM 2143  H5  CH4 Q  44       6.706   7.877  -5.311  1.00  0.00           H  
REMARK 65 fragment methane (CH4) snapshot 99 ordinal 103
REMARK 65 pos 0.325, 14.830, 4.540 en f-s -0.753 en f-f -1.108 ddGs 0.000
HETATM 2144  C1  CH4 Q  45       0.325  14.830   4.540  1.00  0.00           C  
HETATM 2145  H2  CH4 Q  45       1.326  15.266   4.588  1.00  0.00           H  
HETATM 2146  H3  CH4 Q  45      -0.168  14.942   5.509  1.00  0.00           H  
HETATM 2147  H4  CH4 Q  45      -0.260  15.343   3.771  1.00  0.00           H  
HETATM 2148  H5  CH4 Q  45       0.401  13.768   4.291  1.00  0.00           H  
REMARK 65 fragment methane (CH4) snapshot 99 ordinal 114
REMARK 65 pos -18.981, 3.108, -0.165 en f-s -0.158 en f-f -1.098 ddGs 0.000
HETATM 2149  C1  CH4 Q  46     -18.981   3.108  -0.165  1.00  0.00           C  
HETATM 2150  H2  CH4 Q  46     -19.432   2.467   0.596  1.00  0.00           H  
HETATM 2151  H3  CH4 Q  46     -18.002   2.709  -0.444  1.00  0.00           H  
HETATM 2152  H4  CH4 Q  46     -19.628   3.139  -1.046  1.00  0.00           H  
HETATM 2153  H5  CH4 Q  46     -18.862   4.119   0.233  1.00  0.00           H  
REMARK 65 fragment methane (CH4) snapshot 99 ordinal 138
REMARK 65 pos -14.751, 2.858, 2.005 en f-s -2.609 en f-f -0.640 ddGs 0.000
HETATM 2154  C1  CH4 Q  47     -14.751   2.858   2.005  1.00  0.00           C  
HETATM 2155  H2  CH4 Q  47     -15.392   2.936   2.887  1.00  0.00           H  
HETATM 2156  H3  CH4 Q  47     -14.301   1.862   1.968  1.00  0.00           H  
HETATM 2157  H4  CH4 Q  47     -15.349   3.022   1.104  1.00  0.00           H  
HETATM 2158  H5  CH4 Q  47     -13.961   3.612   2.060  1.00  0.00           H  
REMARK 65 fragment methane (CH4) snapshot 99 ordinal 284
REMARK 65 pos -15.688, -3.193, 0.462 en f-s -2.709 en f-f -0.300 ddGs 0.000
HETATM 2159  C1  CH4 Q  48     -15.688  -3.193   0.462  1.00  0.00           C  
HETATM 2160  H2  CH4 Q  48     -14.997  -2.632  -0.172  1.00  0.00           H  
HETATM 2161  H3  CH4 Q  48     -15.549  -4.264   0.293  1.00  0.00           H  
HETATM 2162  H4  CH4 Q  48     -15.490  -2.961   1.512  1.00  0.00           H  
HETATM 2163  H5  CH4 Q  48     -16.716  -2.916   0.216  1.00  0.00           H  
REMARK 65 fragment methane (CH4) snapshot 99 ordinal 300
REMARK 65 pos -16.902, -1.185, 9.535 en f-s -1.596 en f-f -1.335 ddGs 0.000
HETATM 2164  C1  CH4 Q  49     -16.902  -1.185   9.535  1.00  0.00           C  
HETATM 2165  H2  CH4 Q  49     -16.234  -2.007   9.807  1.00  0.00           H  
HETATM 2166  H3  CH4 Q  49     -16.572  -0.268  10.031  1.00  0.00           H  
HETATM 2167  H4  CH4 Q  49     -16.881  -1.041   8.451  1.00  0.00           H  
HETATM 2168  H5  CH4 Q  49     -17.921  -1.423   9.850  1.00  0.00           H  
REMARK 65 fragment phenol (PNL) snapshot 99 ordinal 26
REMARK 65 from C:\BioLeap\projects\p53mdm2\p53mdm2_clustering\phenol\
REMARK 65 V10834_PNL-38.snap
REMARK 65 pos -3.608, -7.694, -6.078 en f-s -22.819 en f-f 0.000 ddGs 0.000
HETATM 2169  C1  PNL Q  50      -3.396  -7.061  -6.711  1.00  0.00           C  
HETATM 2170  C2  PNL Q  50      -3.729  -8.361  -7.107  1.00  0.00           C  
HETATM 2171  C3  PNL Q  50      -4.049  -9.318  -6.143  1.00  0.00           C  
HETATM 2172  C4  PNL Q  50      -4.040  -8.990  -4.787  1.00  0.00           C  
HETATM 2173  C5  PNL Q  50      -3.706  -7.688  -4.403  1.00  0.00           C  
HETATM 2174  C6  PNL Q  50      -3.385  -6.723  -5.354  1.00  0.00           C  
HETATM 2175  O7  PNL Q  50      -3.073  -6.077  -7.607  1.00  0.00           O  
HETATM 2176  H8  PNL Q  50      -3.737  -8.621  -8.164  1.00  0.00           H  
HETATM 2177  H9  PNL Q  50      -4.306 -10.326  -6.460  1.00  0.00           H  
HETATM 2178  H10 PNL Q  50      -4.289  -9.737  -4.040  1.00  0.00           H  
HETATM 2179  H11 PNL Q  50      -3.696  -7.419  -3.349  1.00  0.00           H  
HETATM 2180  H12 PNL Q  50      -3.124  -5.708  -5.067  1.00  0.00           H  
HETATM 2181  H13 PNL Q  50      -3.120  -6.442  -8.504  1.00  0.00           H  
REMARK 65 fragment propane (PPN) snapshot 99 ordinal 1
REMARK 65 from C:\BioLeap\projects\p53mdm2\p53mdm2_clustering\propane\
REMARK 65 V10834_PPN-12.snap
REMARK 65 pos 4.269, -6.184, -1.089 en f-s -6.636 en f-f -0.616 ddGs 0.000
HETATM 2182  C1  PPN Q  51       4.216  -4.899  -1.312  1.00  0.00           C  
HETATM 2183  C2  PPN Q  51       4.617  -6.364  -1.514  1.00  0.00           C  
HETATM 2184  C3  PPN Q  51       3.998  -7.301  -0.470  1.00  0.00           C  
HETATM 2185  H4  PPN Q  51       4.670  -4.250  -2.069  1.00  0.00           H  
HETATM 2186  H5  PPN Q  51       3.128  -4.775  -1.375  1.00  0.00           H  
HETATM 2187  H6  PPN Q  51       4.534  -4.535  -0.327  1.00  0.00           H  
HETATM 2188  H7  PPN Q  51       4.317  -6.690  -2.520  1.00  0.00           H  
HETATM 2189  H8  PPN Q  51       5.711  -6.451  -1.479  1.00  0.00           H  
HETATM 2190  H9  PPN Q  51       4.299  -8.342  -0.635  1.00  0.00           H  
HETATM 2191  H10 PPN Q  51       4.308  -7.021   0.544  1.00  0.00           H  
HETATM 2192  H11 PPN Q  51       2.902  -7.261  -0.504  1.00  0.00           H  
REMARK 65 fragment propane (PPN) snapshot 99 ordinal 3
REMARK 65 pos -2.452, 8.717, 14.959 en f-s -6.115 en f-f 0.000 ddGs 0.000
HETATM 2193  C1  PPN Q  52      -2.826   8.697  16.209  1.00  0.00           C  
HETATM 2194  C2  PPN Q  52      -2.258   9.259  14.901  1.00  0.00           C  
HETATM 2195  C3  PPN Q  52      -2.259   8.233  13.763  1.00  0.00           C  
HETATM 2196  H4  PPN Q  52      -2.815   9.448  17.008  1.00  0.00           H  
HETATM 2197  H5  PPN Q  52      -3.863   8.363  16.079  1.00  0.00           H  
HETATM 2198  H6  PPN Q  52      -2.242   7.835  16.555  1.00  0.00           H  
HETATM 2199  H7  PPN Q  52      -2.841  10.140  14.599  1.00  0.00           H  
HETATM 2200  H8  PPN Q  52      -1.233   9.615  15.071  1.00  0.00           H  
HETATM 2201  H9  PPN Q  52      -1.849   8.657  12.839  1.00  0.00           H  
HETATM 2202  H10 PPN Q  52      -1.655   7.354  14.022  1.00  0.00           H  
HETATM 2203  H11 PPN Q  52      -3.276   7.883  13.546  1.00  0.00           H  
REMARK 65 fragment propane (PPN) snapshot 99 ordinal 5
REMARK 65 pos 6.481, 7.402, 10.005 en f-s -6.924 en f-f 0.000 ddGs 0.000
HETATM 2204  C1  PPN Q  53       6.566   7.479   8.705  1.00  0.00           C  
HETATM 2205  C2  PPN Q  53       5.909   7.394  10.087  1.00  0.00           C  
HETATM 2206  C3  PPN Q  53       6.929   7.333  11.229  1.00  0.00           C  
HETATM 2207  H4  PPN Q  53       5.818   7.522   7.905  1.00  0.00           H  
HETATM 2208  H5  PPN Q  53       7.195   8.374   8.621  1.00  0.00           H  
HETATM 2209  H6  PPN Q  53       7.205   6.607   8.517  1.00  0.00           H  
HETATM 2210  H7  PPN Q  53       5.249   8.261  10.232  1.00  0.00           H  
HETATM 2211  H8  PPN Q  53       5.261   6.508  10.128  1.00  0.00           H  
HETATM 2212  H9  PPN Q  53       6.436   7.272  12.206  1.00  0.00           H  
HETATM 2213  H10 PPN Q  53       7.581   6.456  11.130  1.00  0.00           H  
HETATM 2214  H11 PPN Q  53       7.570   8.223  11.234  1.00  0.00           H  
REMARK 65 fragment propane (PPN) snapshot 99 ordinal 6
REMARK 65 pos -0.664, -4.871, -1.956 en f-s -7.432 en f-f -0.616 ddGs 0.000
HETATM 2215  C1  PPN Q  54      -0.058  -3.839  -1.435  1.00  0.00           C  
HETATM 2216  C2  PPN Q  54      -1.121  -4.625  -2.211  1.00  0.00           C  
HETATM 2217  C3  PPN Q  54      -0.845  -6.132  -2.240  1.00  0.00           C  
HETATM 2218  H4  PPN Q  54      -0.276  -2.765  -1.428  1.00  0.00           H  
HETATM 2219  H5  PPN Q  54      -0.001  -4.175  -0.392  1.00  0.00           H  
HETATM 2220  H6  PPN Q  54       0.936  -3.974  -1.880  1.00  0.00           H  
HETATM 2221  H7  PPN Q  54      -2.108  -4.442  -1.764  1.00  0.00           H  
HETATM 2222  H8  PPN Q  54      -1.177  -4.244  -3.239  1.00  0.00           H  
HETATM 2223  H9  PPN Q  54      -1.618  -6.672  -2.799  1.00  0.00           H  
HETATM 2224  H10 PPN Q  54       0.121  -6.348  -2.713  1.00  0.00           H  
HETATM 2225  H11 PPN Q  54      -0.816  -6.548  -1.225  1.00  0.00           H  
REMARK 65 fragment pyridine (PYD) snapshot 59 ordinal 5
REMARK 65 from C:\BioLeap\projects\p53mdm2\p53mdm2_clustering\pyridine\
REMARK 65 V10834_PYD-31.snap
REMARK 65 pos -1.760, 12.786, 2.627 en f-s -20.560 en f-f -6.042 ddGs 0.000
HETATM 2226  C1  PYD Q  55      -1.817  11.580   3.199  1.00  0.00           C  
HETATM 2227  N2  PYD Q  55      -1.035  12.498   3.781  1.00  0.00           N  
HETATM 2228  C3  PYD Q  55      -0.980  13.705   3.205  1.00  0.00           C  
HETATM 2229  C4  PYD Q  55      -1.685  14.047   2.049  1.00  0.00           C  
HETATM 2230  C5  PYD Q  55      -2.495  13.078   1.456  1.00  0.00           C  
HETATM 2231  C6  PYD Q  55      -2.563  11.815   2.043  1.00  0.00           C  
HETATM 2232  H7  PYD Q  55      -1.848  10.605   3.683  1.00  0.00           H  
HETATM 2233  H8  PYD Q  55      -0.339  14.438   3.693  1.00  0.00           H  
HETATM 2234  H9  PYD Q  55      -1.599  15.044   1.629  1.00  0.00           H  
HETATM 2235  H10 PYD Q  55      -3.060  13.303   0.555  1.00  0.00           H  
HETATM 2236  H11 PYD Q  55      -3.179  11.028   1.618  1.00  0.00           H  
REMARK 65 fragment pyridine (PYD) snapshot 59 ordinal 7
REMARK 65 pos -16.069, 3.973, 8.674 en f-s -16.388 en f-f -6.484 ddGs 0.000
HETATM 2237  C1  PYD Q  56     -15.094   3.084   8.463  1.00  0.00           C  
HETATM 2238  N2  PYD Q  56     -15.116   3.699   9.652  1.00  0.00           N  
HETATM 2239  C3  PYD Q  56     -16.094   4.589   9.860  1.00  0.00           C  
HETATM 2240  C4  PYD Q  56     -17.073   4.901   8.915  1.00  0.00           C  
HETATM 2241  C5  PYD Q  56     -17.035   4.251   7.681  1.00  0.00           C  
HETATM 2242  C6  PYD Q  56     -16.023   3.321   7.448  1.00  0.00           C  
HETATM 2243  H7  PYD Q  56     -14.291   2.363   8.314  1.00  0.00           H  
HETATM 2244  H8  PYD Q  56     -16.095   5.078  10.833  1.00  0.00           H  
HETATM 2245  H9  PYD Q  56     -17.842   5.634   9.143  1.00  0.00           H  
HETATM 2246  H10 PYD Q  56     -17.779   4.466   6.918  1.00  0.00           H  
HETATM 2247  H11 PYD Q  56     -15.952   2.789   6.504  1.00  0.00           H  
REMARK 65 fragment pyridine (PYD) snapshot 59 ordinal 12
REMARK 65 pos 9.493, -11.094, -6.683 en f-s -16.918 en f-f -4.023 ddGs 0.000
HETATM 2248  C1  PYD Q  57       8.997  -9.854  -6.646  1.00  0.00           C  
HETATM 2249  N2  PYD Q  57       8.167 -10.835  -7.022  1.00  0.00           N  
HETATM 2250  C3  PYD Q  57       8.667 -12.076  -7.058  1.00  0.00           C  
HETATM 2251  C4  PYD Q  57       9.988 -12.391  -6.729  1.00  0.00           C  
HETATM 2252  C5  PYD Q  57      10.839 -11.357  -6.339  1.00  0.00           C  
HETATM 2253  C6  PYD Q  57      10.334 -10.057  -6.297  1.00  0.00           C  
HETATM 2254  H7  PYD Q  57       8.572  -8.852  -6.623  1.00  0.00           H  
HETATM 2255  H8  PYD Q  57       7.977 -12.860  -7.365  1.00  0.00           H  
HETATM 2256  H9  PYD Q  57      10.335 -13.419  -6.777  1.00  0.00           H  
HETATM 2257  H10 PYD Q  57      11.874 -11.559  -6.075  1.00  0.00           H  
HETATM 2258  H11 PYD Q  57      10.957  -9.219  -6.000  1.00  0.00           H  
REMARK 65 fragment pyridine (PYD) snapshot 59 ordinal 30
REMARK 65 pos 10.336, 7.766, -3.302 en f-s -16.916 en f-f -3.899 ddGs 0.000
HETATM 2259  C1  PYD Q  58      11.528   7.926  -2.719  1.00  0.00           C  
HETATM 2260  N2  PYD Q  58      10.793   6.876  -2.333  1.00  0.00           N  
HETATM 2261  C3  PYD Q  58       9.600   6.718  -2.919  1.00  0.00           C  
HETATM 2262  C4  PYD Q  58       9.095   7.580  -3.895  1.00  0.00           C  
HETATM 2263  C5  PYD Q  58       9.873   8.669  -4.285  1.00  0.00           C  
HETATM 2264  C6  PYD Q  58      11.119   8.848  -3.684  1.00  0.00           C  
HETATM 2265  H7  PYD Q  58      12.495   8.037  -2.230  1.00  0.00           H  
HETATM 2266  H8  PYD Q  58       9.017   5.858  -2.592  1.00  0.00           H  
HETATM 2267  H9  PYD Q  58       8.118   7.399  -4.335  1.00  0.00           H  
HETATM 2268  H10 PYD Q  58       9.517   9.364  -5.042  1.00  0.00           H  
HETATM 2269  H11 PYD Q  58      11.761   9.681  -3.954  1.00  0.00           H  
REMARK 65 fragment pyridine (PYD) snapshot 59 ordinal 39
REMARK 65 pos -15.140, 2.324, 1.585 en f-s -15.312 en f-f -5.095 ddGs 0.000
HETATM 2270  C1  PYD Q  59     -16.201   2.522   0.798  1.00  0.00           C  
HETATM 2271  N2  PYD Q  59     -14.997   2.801   0.284  1.00  0.00           N  
HETATM 2272  C3  PYD Q  59     -13.936   2.601   1.075  1.00  0.00           C  
HETATM 2273  C4  PYD Q  59     -14.022   2.126   2.385  1.00  0.00           C  
HETATM 2274  C5  PYD Q  59     -15.284   1.840   2.905  1.00  0.00           C  
HETATM 2275  C6  PYD Q  59     -16.401   2.043   2.095  1.00  0.00           C  
HETATM 2276  H7  PYD Q  59     -17.052   2.691   0.140  1.00  0.00           H  
HETATM 2277  H8  PYD Q  59     -12.965   2.833   0.638  1.00  0.00           H  
HETATM 2278  H9  PYD Q  59     -13.123   1.984   2.978  1.00  0.00           H  
HETATM 2279  H10 PYD Q  59     -15.395   1.468   3.921  1.00  0.00           H  
HETATM 2280  H11 PYD Q  59     -17.404   1.835   2.454  1.00  0.00           H  
REMARK 65 fragment pyridine (PYD) snapshot 59 ordinal 42
REMARK 65 pos -3.901, -7.524, -5.606 en f-s -16.880 en f-f -0.286 ddGs 0.000
HETATM 2281  C1  PYD Q  60      -3.681  -6.856  -6.742  1.00  0.00           C  
HETATM 2282  N2  PYD Q  60      -3.388  -6.229  -5.596  1.00  0.00           N  
HETATM 2283  C3  PYD Q  60      -3.609  -6.901  -4.460  1.00  0.00           C  
HETATM 2284  C4  PYD Q  60      -4.121  -8.199  -4.413  1.00  0.00           C  
HETATM 2285  C5  PYD Q  60      -4.420  -8.838  -5.616  1.00  0.00           C  
HETATM 2286  C6  PYD Q  60      -4.196  -8.152  -6.809  1.00  0.00           C  
HETATM 2287  H7  PYD Q  60      -3.495  -6.293  -7.656  1.00  0.00           H  
HETATM 2288  H8  PYD Q  60      -3.365  -6.374  -3.539  1.00  0.00           H  
HETATM 2289  H9  PYD Q  60      -4.278  -8.693  -3.458  1.00  0.00           H  
HETATM 2290  H10 PYD Q  60      -4.820  -9.849  -5.623  1.00  0.00           H  
HETATM 2291  H11 PYD Q  60      -4.414  -8.607  -7.771  1.00  0.00           H  
REMARK 65 fragment pyridine (PYD) snapshot 59 ordinal 47
REMARK 65 pos -15.726, -2.081, 1.205 en f-s -15.658 en f-f -2.255 ddGs 0.000
HETATM 2292  C1  PYD Q  61     -14.556  -2.043   0.560  1.00  0.00           C  
HETATM 2293  N2  PYD Q  61     -15.415  -1.042   0.331  1.00  0.00           N  
HETATM 2294  C3  PYD Q  61     -16.585  -1.083   0.979  1.00  0.00           C  
HETATM 2295  C4  PYD Q  61     -16.948  -2.100   1.865  1.00  0.00           C  
HETATM 2296  C5  PYD Q  61     -16.041  -3.135   2.092  1.00  0.00           C  
HETATM 2297  C6  PYD Q  61     -14.817  -3.108   1.425  1.00  0.00           C  
HETATM 2298  H7  PYD Q  61     -13.609  -1.992   0.024  1.00  0.00           H  
HETATM 2299  H8  PYD Q  61     -17.270  -0.260   0.779  1.00  0.00           H  
HETATM 2300  H9  PYD Q  61     -17.914  -2.077   2.360  1.00  0.00           H  
HETATM 2301  H10 PYD Q  61     -16.284  -3.946   2.774  1.00  0.00           H  
HETATM 2302  H11 PYD Q  61     -14.079  -3.891   1.569  1.00  0.00           H  
REMARK 65 fragment pyridine (PYD) snapshot 59 ordinal 49
REMARK 65 pos 5.862, 9.203, -7.055 en f-s -13.112 en f-f -5.518 ddGs 0.000
HETATM 2303  C1  PYD Q  62       5.051   8.542  -6.224  1.00  0.00           C  
HETATM 2304  N2  PYD Q  62       6.270   8.027  -6.429  1.00  0.00           N  
HETATM 2305  C3  PYD Q  62       7.080   8.692  -7.262  1.00  0.00           C  
HETATM 2306  C4  PYD Q  62       6.723   9.873  -7.915  1.00  0.00           C  
HETATM 2307  C5  PYD Q  62       5.449  10.396  -7.690  1.00  0.00           C  
HETATM 2308  C6  PYD Q  62       4.592   9.716  -6.825  1.00  0.00           C  
HETATM 2309  H7  PYD Q  62       4.407   7.987  -5.543  1.00  0.00           H  
HETATM 2310  H8  PYD Q  62       8.067   8.257  -7.416  1.00  0.00           H  
HETATM 2311  H9  PYD Q  62       7.425  10.367  -8.580  1.00  0.00           H  
HETATM 2312  H10 PYD Q  62       5.131  11.314  -8.178  1.00  0.00           H  
HETATM 2313  H11 PYD Q  62       3.591  10.083  -6.618  1.00  0.00           H  
REMARK 65 fragment pyridine (PYD) snapshot 59 ordinal 60
REMARK 65 pos -0.723, -4.736, -1.380 en f-s -13.677 en f-f -0.157 ddGs 0.000
HETATM 2314  C1  PYD Q  63      -0.292  -4.606  -0.122  1.00  0.00           C  
HETATM 2315  N2  PYD Q  63      -0.042  -3.595  -0.963  1.00  0.00           N  
HETATM 2316  C3  PYD Q  63      -0.475  -3.728  -2.222  1.00  0.00           C  
HETATM 2317  C4  PYD Q  63      -1.161  -4.850  -2.693  1.00  0.00           C  
HETATM 2318  C5  PYD Q  63      -1.413  -5.894  -1.803  1.00  0.00           C  
HETATM 2319  C6  PYD Q  63      -0.969  -5.771  -0.487  1.00  0.00           C  
HETATM 2320  H7  PYD Q  63       0.068  -4.478   0.898  1.00  0.00           H  
HETATM 2321  H8  PYD Q  63      -0.262  -2.895  -2.891  1.00  0.00           H  
HETATM 2322  H9  PYD Q  63      -1.488  -4.899  -3.727  1.00  0.00           H  
HETATM 2323  H10 PYD Q  63      -1.944  -6.785  -2.129  1.00  0.00           H  
HETATM 2324  H11 PYD Q  63      -1.141  -6.557   0.242  1.00  0.00           H  
REMARK 65 fragment pyrimidine (PMD) snapshot 99 ordinal 9
REMARK 65 from C:\BioLeap\projects\p53mdm2\p53mdm2_clustering\
REMARK 65 pyrimidine\V10834_PMD-20.snap
REMARK 65 pos -15.724, 2.325, 1.404 en f-s -16.167 en f-f -6.877 ddGs 0.000
HETATM 2325  N1  PMD Q  64     -14.661   2.408   2.284  1.00  0.00           N  
HETATM 2326  C2  PMD Q  64     -14.547   2.567   0.961  1.00  0.00           C  
HETATM 2327  N3  PMD Q  64     -15.522   2.502   0.048  1.00  0.00           N  
HETATM 2328  C4  PMD Q  64     -16.747   2.249   0.524  1.00  0.00           C  
HETATM 2329  C5  PMD Q  64     -16.997   2.063   1.883  1.00  0.00           C  
HETATM 2330  C6  PMD Q  64     -15.896   2.156   2.734  1.00  0.00           C  
HETATM 2331  H7  PMD Q  64     -13.546   2.773   0.584  1.00  0.00           H  
HETATM 2332  H8  PMD Q  64     -17.551   2.193  -0.209  1.00  0.00           H  
HETATM 2333  H9  PMD Q  64     -17.994   1.858   2.259  1.00  0.00           H  
HETATM 2334  H10 PMD Q  64     -16.003   2.024   3.810  1.00  0.00           H  
REMARK 65 fragment pyrimidine (PMD) snapshot 99 ordinal 14
REMARK 65 pos 1.254, 13.646, 3.786 en f-s -14.946 en f-f -6.169 ddGs 0.000
HETATM 2335  N1  PMD Q  65       2.133  12.806   3.129  1.00  0.00           N  
HETATM 2336  C2  PMD Q  65       1.031  12.385   3.759  1.00  0.00           C  
HETATM 2337  N3  PMD Q  65       0.135  13.132   4.414  1.00  0.00           N  
HETATM 2338  C4  PMD Q  65       0.380  14.447   4.435  1.00  0.00           C  
HETATM 2339  C5  PMD Q  65       1.495  15.010   3.815  1.00  0.00           C  
HETATM 2340  C6  PMD Q  65       2.355  14.125   3.165  1.00  0.00           C  
HETATM 2341  H7  PMD Q  65       0.841  11.313   3.736  1.00  0.00           H  
HETATM 2342  H8  PMD Q  65      -0.342  15.068   4.965  1.00  0.00           H  
HETATM 2343  H9  PMD Q  65       1.685  16.078   3.838  1.00  0.00           H  
HETATM 2344  H10 PMD Q  65       3.249  14.481   2.655  1.00  0.00           H  
REMARK 65 fragment pyrimidine (PMD) snapshot 99 ordinal 27
REMARK 65 pos -2.617, 9.478, 13.982 en f-s -10.828 en f-f -4.139 ddGs 0.000
HETATM 2345  N1  PMD Q  66      -1.708   9.718  12.968  1.00  0.00           N  
HETATM 2346  C2  PMD Q  66      -2.297  10.682  13.684  1.00  0.00           C  
HETATM 2347  N3  PMD Q  66      -3.182  10.532  14.676  1.00  0.00           N  
HETATM 2348  C4  PMD Q  66      -3.508   9.269  14.977  1.00  0.00           C  
HETATM 2349  C5  PMD Q  66      -2.963   8.176  14.304  1.00  0.00           C  
HETATM 2350  C6  PMD Q  66      -2.051   8.465  13.289  1.00  0.00           C  
HETATM 2351  H7  PMD Q  66      -2.025  11.706  13.431  1.00  0.00           H  
HETATM 2352  H8  PMD Q  66      -4.228   9.133  15.783  1.00  0.00           H  
HETATM 2353  H9  PMD Q  66      -3.234   7.156  14.556  1.00  0.00           H  
HETATM 2354  H10 PMD Q  66      -1.579   7.669  12.714  1.00  0.00           H  
REMARK 65 fragment pyrimidine (PMD) snapshot 99 ordinal 34
REMARK 65 pos -16.999, 0.169, 7.091 en f-s -13.678 en f-f -6.143 ddGs 0.000
HETATM 2355  N1  PMD Q  67     -17.519   0.999   6.115  1.00  0.00           N  
HETATM 2356  C2  PMD Q  67     -16.639   1.397   7.041  1.00  0.00           C  
HETATM 2357  N3  PMD Q  67     -16.093   0.659   8.013  1.00  0.00           N  
HETATM 2358  C4  PMD Q  67     -16.477  -0.623   8.054  1.00  0.00           C  
HETATM 2359  C5  PMD Q  67     -17.388  -1.159   7.145  1.00  0.00           C  
HETATM 2360  C6  PMD Q  67     -17.886  -0.286   6.179  1.00  0.00           C  
HETATM 2361  H7  PMD Q  67     -16.333   2.442   6.999  1.00  0.00           H  
HETATM 2362  H8  PMD Q  67     -16.039  -1.236   8.841  1.00  0.00           H  
HETATM 2363  H9  PMD Q  67     -17.693  -2.200   7.187  1.00  0.00           H  
HETATM 2364  H10 PMD Q  67     -18.602  -0.624   5.430  1.00  0.00           H  
REMARK 65 fragment pyrimidine (PMD) snapshot 99 ordinal 36
REMARK 65 pos 6.860, 7.266, 10.180 en f-s -14.772 en f-f 0.859 ddGs 0.000
HETATM 2365  N1  PMD Q  68       6.594   6.962   8.858  1.00  0.00           N  
HETATM 2366  C2  PMD Q  68       5.680   7.436   9.712  1.00  0.00           C  
HETATM 2367  N3  PMD Q  68       5.858   7.752  10.999  1.00  0.00           N  
HETATM 2368  C4  PMD Q  68       7.095   7.570  11.476  1.00  0.00           C  
HETATM 2369  C5  PMD Q  68       8.136   7.082  10.687  1.00  0.00           C  
HETATM 2370  C6  PMD Q  68       7.823   6.790   9.360  1.00  0.00           C  
HETATM 2371  H7  PMD Q  68       4.677   7.580   9.313  1.00  0.00           H  
HETATM 2372  H8  PMD Q  68       7.254   7.824  12.523  1.00  0.00           H  
HETATM 2373  H9  PMD Q  68       9.136   6.939  11.083  1.00  0.00           H  
HETATM 2374  H10 PMD Q  68       8.577   6.404   8.675  1.00  0.00           H  
REMARK 65 fragment pyrimidine (PMD) snapshot 99 ordinal 44
REMARK 65 pos 4.486, -5.688, -1.848 en f-s -13.836 en f-f -6.241 ddGs 0.000
HETATM 2375  N1  PMD Q  69       5.458  -5.035  -1.112  1.00  0.00           N  
HETATM 2376  C2  PMD Q  69       5.649  -6.210  -1.722  1.00  0.00           C  
HETATM 2377  N3  PMD Q  69       4.763  -6.902  -2.449  1.00  0.00           N  
HETATM 2378  C4  PMD Q  69       3.553  -6.345  -2.572  1.00  0.00           C  
HETATM 2379  C5  PMD Q  69       3.229  -5.123  -1.984  1.00  0.00           C  
HETATM 2380  C6  PMD Q  69       4.239  -4.501  -1.251  1.00  0.00           C  
HETATM 2381  H7  PMD Q  69       6.637  -6.655  -1.616  1.00  0.00           H  
HETATM 2382  H8  PMD Q  69       2.822  -6.898  -3.161  1.00  0.00           H  
HETATM 2383  H9  PMD Q  69       2.244  -4.680  -2.090  1.00  0.00           H  
HETATM 2384  H10 PMD Q  69       4.070  -3.543  -0.760  1.00  0.00           H  
REMARK 65 fragment pyrimidine (PMD) snapshot 99 ordinal 53
REMARK 65 pos 10.142, 7.630, -3.920 en f-s -9.933 en f-f -6.358 ddGs 0.000
HETATM 2385  N1  PMD Q  70      11.063   7.992  -4.886  1.00  0.00           N  
HETATM 2386  C2  PMD Q  70      11.395   7.558  -3.664  1.00  0.00           C  
HETATM 2387  N3  PMD Q  70      10.567   7.191  -2.680  1.00  0.00           N  
HETATM 2388  C4  PMD Q  70       9.261   7.271  -2.960  1.00  0.00           C  
HETATM 2389  C5  PMD Q  70       8.787   7.707  -4.196  1.00  0.00           C  
HETATM 2390  C6  PMD Q  70       9.751   8.062  -5.140  1.00  0.00           C  
HETATM 2391  H7  PMD Q  70      12.461   7.498  -3.447  1.00  0.00           H  
HETATM 2392  H8  PMD Q  70       8.576   6.975  -2.167  1.00  0.00           H  
HETATM 2393  H9  PMD Q  70       7.726   7.768  -4.413  1.00  0.00           H  
HETATM 2394  H10 PMD Q  70       9.466   8.413  -6.131  1.00  0.00           H  
REMARK 65 fragment pyrimidine (PMD) snapshot 99 ordinal 57
REMARK 65 pos 9.809, -11.033, -8.552 en f-s -13.866 en f-f -3.197 ddGs 0.000
HETATM 2395  N1  PMD Q  71       8.458 -10.775  -8.418  1.00  0.00           N  
HETATM 2396  C2  PMD Q  71       9.144 -10.582  -9.550  1.00  0.00           C  
HETATM 2397  N3  PMD Q  71      10.446 -10.807  -9.758  1.00  0.00           N  
HETATM 2398  C4  PMD Q  71      11.129 -11.277  -8.708  1.00  0.00           C  
HETATM 2399  C5  PMD Q  71      10.528 -11.520  -7.473  1.00  0.00           C  
HETATM 2400  C6  PMD Q  71       9.164 -11.246  -7.383  1.00  0.00           C  
HETATM 2401  H7  PMD Q  71       8.578 -10.199 -10.398  1.00  0.00           H  
HETATM 2402  H8  PMD Q  71      12.191 -11.464  -8.864  1.00  0.00           H  
HETATM 2403  H9  PMD Q  71      11.092 -11.902  -6.628  1.00  0.00           H  
HETATM 2404  H10 PMD Q  71       8.618 -11.408  -6.455  1.00  0.00           H  
REMARK 65 fragment pyrimidine (PMD) snapshot 99 ordinal 59
REMARK 65 pos -17.977, 5.560, 7.217 en f-s -9.113 en f-f -7.475 ddGs 0.000
HETATM 2405  N1  PMD Q  72     -16.746   6.172   7.073  1.00  0.00           N  
HETATM 2406  C2  PMD Q  72     -17.638   6.507   8.011  1.00  0.00           C  
HETATM 2407  N3  PMD Q  72     -18.845   5.965   8.214  1.00  0.00           N  
HETATM 2408  C4  PMD Q  72     -19.186   4.978   7.378  1.00  0.00           C  
HETATM 2409  C5  PMD Q  72     -18.343   4.536   6.359  1.00  0.00           C  
HETATM 2410  C6  PMD Q  72     -17.112   5.182   6.250  1.00  0.00           C  
HETATM 2411  H7  PMD Q  72     -17.351   7.312   8.686  1.00  0.00           H  
HETATM 2412  H8  PMD Q  72     -20.166   4.528   7.532  1.00  0.00           H  
HETATM 2413  H9  PMD Q  72     -18.630   3.735   5.686  1.00  0.00           H  
HETATM 2414  H10 PMD Q  72     -16.394   4.898   5.481  1.00  0.00           H  
REMARK 65 fragment pyrimidine (PMD) snapshot 99 ordinal 68
REMARK 65 pos -16.239, -1.715, 0.830 en f-s -13.532 en f-f -6.543 ddGs 0.000
HETATM 2415  N1  PMD Q  73     -15.780  -1.213  -0.373  1.00  0.00           N  
HETATM 2416  C2  PMD Q  73     -16.971  -0.910   0.154  1.00  0.00           C  
HETATM 2417  N3  PMD Q  73     -17.485  -1.352   1.308  1.00  0.00           N  
HETATM 2418  C4  PMD Q  73     -16.710  -2.192   2.004  1.00  0.00           C  
HETATM 2419  C5  PMD Q  73     -15.447  -2.585   1.561  1.00  0.00           C  
HETATM 2420  C6  PMD Q  73     -15.025  -2.055   0.342  1.00  0.00           C  
HETATM 2421  H7  PMD Q  73     -17.594  -0.226  -0.420  1.00  0.00           H  
HETATM 2422  H8  PMD Q  73     -17.115  -2.560   2.945  1.00  0.00           H  
HETATM 2423  H9  PMD Q  73     -14.827  -3.267   2.133  1.00  0.00           H  
HETATM 2424  H10 PMD Q  73     -14.052  -2.310  -0.076  1.00  0.00           H  
REMARK 65 fragment pyrimidine (PMD) snapshot 99 ordinal 71
REMARK 65 pos 4.788, 9.279, -7.778 en f-s -12.880 en f-f -5.742 ddGs 0.000
HETATM 2425  N1  PMD Q  74       4.748   7.965  -8.207  1.00  0.00           N  
HETATM 2426  C2  PMD Q  74       4.796   8.328  -6.920  1.00  0.00           C  
HETATM 2427  N3  PMD Q  74       4.837   9.571  -6.428  1.00  0.00           N  
HETATM 2428  C4  PMD Q  74       4.828  10.555  -7.334  1.00  0.00           C  
HETATM 2429  C5  PMD Q  74       4.779  10.307  -8.706  1.00  0.00           C  
HETATM 2430  C6  PMD Q  74       4.740   8.968  -9.092  1.00  0.00           C  
HETATM 2431  H7  PMD Q  74       4.803   7.519  -6.190  1.00  0.00           H  
HETATM 2432  H8  PMD Q  74       4.860  11.573  -6.947  1.00  0.00           H  
HETATM 2433  H9  PMD Q  74       4.772  11.113  -9.433  1.00  0.00           H  
HETATM 2434  H10 PMD Q  74       4.701   8.687 -10.144  1.00  0.00           H  
REMARK 65 fragment pyrimidine (PMD) snapshot 99 ordinal 73
REMARK 65 pos -3.734, -7.233, -5.526 en f-s -15.933 en f-f -2.625 ddGs 0.000
HETATM 2435  N1  PMD Q  75      -4.207  -8.480  -5.164  1.00  0.00           N  
HETATM 2436  C2  PMD Q  75      -3.731  -7.583  -4.294  1.00  0.00           C  
HETATM 2437  N3  PMD Q  75      -3.258  -6.361  -4.565  1.00  0.00           N  
HETATM 2438  C4  PMD Q  75      -3.267  -6.008  -5.855  1.00  0.00           C  
HETATM 2439  C5  PMD Q  75      -3.738  -6.855  -6.858  1.00  0.00           C  
HETATM 2440  C6  PMD Q  75      -4.204  -8.103  -6.447  1.00  0.00           C  
HETATM 2441  H7  PMD Q  75      -3.728  -7.880  -3.246  1.00  0.00           H  
HETATM 2442  H8  PMD Q  75      -2.884  -5.015  -6.090  1.00  0.00           H  
HETATM 2443  H9  PMD Q  75      -3.740  -6.559  -7.902  1.00  0.00           H  
HETATM 2444  H10 PMD Q  75      -4.589  -8.825  -7.167  1.00  0.00           H  
REMARK 65 fragment pyrimidine (PMD) snapshot 99 ordinal 83
REMARK 65 pos -0.501, -4.959, -1.378 en f-s -12.395 en f-f -3.524 ddGs 0.000
HETATM 2445  N1  PMD Q  76      -0.297  -6.312  -1.181  1.00  0.00           N  
HETATM 2446  C2  PMD Q  76      -0.189  -5.394  -0.214  1.00  0.00           C  
HETATM 2447  N3  PMD Q  76      -0.370  -4.073  -0.325  1.00  0.00           N  
HETATM 2448  C4  PMD Q  76      -0.695  -3.632  -1.546  1.00  0.00           C  
HETATM 2449  C5  PMD Q  76      -0.839  -4.489  -2.636  1.00  0.00           C  
HETATM 2450  C6  PMD Q  76      -0.624  -5.845  -2.391  1.00  0.00           C  
HETATM 2451  H7  PMD Q  76       0.077  -5.763   0.775  1.00  0.00           H  
HETATM 2452  H8  PMD Q  76      -0.846  -2.558  -1.650  1.00  0.00           H  
HETATM 2453  H9  PMD Q  76      -1.103  -4.121  -3.622  1.00  0.00           H  
HETATM 2454  H10 PMD Q  76      -0.715  -6.582  -3.188  1.00  0.00           H  
REMARK 65 fragment pyrimidine (PMD) snapshot 99 ordinal 85
REMARK 65 pos -18.884, 2.404, 10.695 en f-s -12.601 en f-f -4.961 ddGs 0.000
HETATM 2455  N1  PMD Q  77     -17.703   2.399  11.414  1.00  0.00           N  
HETATM 2456  C2  PMD Q  77     -18.318   3.512  10.999  1.00  0.00           C  
HETATM 2457  N3  PMD Q  77     -19.456   3.599  10.302  1.00  0.00           N  
HETATM 2458  C4  PMD Q  77     -20.038   2.435   9.991  1.00  0.00           C  
HETATM 2459  C5  PMD Q  77     -19.496   1.206  10.367  1.00  0.00           C  
HETATM 2460  C6  PMD Q  77     -18.305   1.248  11.090  1.00  0.00           C  
HETATM 2461  H7  PMD Q  77     -17.836   4.454  11.257  1.00  0.00           H  
HETATM 2462  H8  PMD Q  77     -20.966   2.492   9.424  1.00  0.00           H  
HETATM 2463  H9  PMD Q  77     -19.976   0.267  10.109  1.00  0.00           H  
HETATM 2464  H10 PMD Q  77     -17.815   0.334  11.422  1.00  0.00           H  
REMARK 65 fragment pyrrole (PYL) snapshot 99 ordinal 15
REMARK 65 from C:\BioLeap\projects\p53mdm2\p53mdm2_clustering\pyrrole\
REMARK 65 V10834_PYL-30.snap
REMARK 65 pos -0.719, 11.998, 2.599 en f-s -20.247 en f-f -4.389 ddGs 0.000
HETATM 2465  C1  PYL Q  78      -0.451  10.907   2.933  1.00  0.00           C  
HETATM 2466  C2  PYL Q  78       0.281  12.019   3.289  1.00  0.00           C  
HETATM 2467  C3  PYL Q  78      -0.351  13.152   2.697  1.00  0.00           C  
HETATM 2468  C4  PYL Q  78      -1.448  12.694   2.000  1.00  0.00           C  
HETATM 2469  N5  PYL Q  78      -1.499  11.328   2.150  1.00  0.00           N  
HETATM 2470  H6  PYL Q  78      -0.316   9.860   3.168  1.00  0.00           H  
HETATM 2471  H7  PYL Q  78       1.171  12.019   3.903  1.00  0.00           H  
HETATM 2472  H8  PYL Q  78      -0.037  14.184   2.773  1.00  0.00           H  
HETATM 2473  H9  PYL Q  78      -2.191  13.219   1.415  1.00  0.00           H  
HETATM 2474  H10 PYL Q  78      -2.201  10.726   1.747  1.00  0.00           H  
REMARK 65 fragment pyrrole (PYL) snapshot 99 ordinal 40
REMARK 65 pos -3.947, -7.682, -6.205 en f-s -18.870 en f-f -1.239 ddGs 0.000
HETATM 2475  C1  PYL Q  79      -3.705  -6.584  -6.538  1.00  0.00           C  
HETATM 2476  C2  PYL Q  79      -3.783  -6.986  -5.223  1.00  0.00           C  
HETATM 2477  C3  PYL Q  79      -4.093  -8.378  -5.219  1.00  0.00           C  
HETATM 2478  C4  PYL Q  79      -4.194  -8.780  -6.534  1.00  0.00           C  
HETATM 2479  N5  PYL Q  79      -3.958  -7.682  -7.327  1.00  0.00           N  
HETATM 2480  H6  PYL Q  79      -3.495  -5.619  -6.977  1.00  0.00           H  
HETATM 2481  H7  PYL Q  79      -3.635  -6.352  -4.359  1.00  0.00           H  
HETATM 2482  H8  PYL Q  79      -4.226  -9.011  -4.353  1.00  0.00           H  
HETATM 2483  H9  PYL Q  79      -4.412  -9.746  -6.968  1.00  0.00           H  
HETATM 2484  H10 PYL Q  79      -3.966  -7.683  -8.336  1.00  0.00           H  
REMARK 65 fragment pyrrole (PYL) snapshot 99 ordinal 57
REMARK 65 pos 8.544, -11.225, -8.314 en f-s -16.390 en f-f -2.276 ddGs 0.000
HETATM 2485  C1  PYL Q  80       8.423 -11.487  -7.178  1.00  0.00           C  
HETATM 2486  C2  PYL Q  80       8.696 -10.221  -7.647  1.00  0.00           C  
HETATM 2487  C3  PYL Q  80       8.769 -10.300  -9.069  1.00  0.00           C  
HETATM 2488  C4  PYL Q  80       8.538 -11.611  -9.421  1.00  0.00           C  
HETATM 2489  N5  PYL Q  80       8.329 -12.325  -8.264  1.00  0.00           N  
HETATM 2490  H6  PYL Q  80       8.289 -11.862  -6.172  1.00  0.00           H  
HETATM 2491  H7  PYL Q  80       8.830  -9.337  -7.038  1.00  0.00           H  
HETATM 2492  H8  PYL Q  80       8.969  -9.487  -9.754  1.00  0.00           H  
HETATM 2493  H9  PYL Q  80       8.504 -12.094 -10.388  1.00  0.00           H  
HETATM 2494  H10 PYL Q  80       8.134 -13.314  -8.220  1.00  0.00           H  
REMARK 65 fragment pyrrole (PYL) snapshot 99 ordinal 67
REMARK 65 pos -16.244, 1.917, 8.407 en f-s -14.012 en f-f -3.850 ddGs 0.000
HETATM 2495  C1  PYL Q  81     -16.761   1.427   9.338  1.00  0.00           C  
HETATM 2496  C2  PYL Q  81     -16.723   2.786   9.109  1.00  0.00           C  
HETATM 2497  C3  PYL Q  81     -16.014   2.992   7.889  1.00  0.00           C  
HETATM 2498  C4  PYL Q  81     -15.643   1.753   7.413  1.00  0.00           C  
HETATM 2499  N5  PYL Q  81     -16.102   0.809   8.302  1.00  0.00           N  
HETATM 2500  H6  PYL Q  81     -17.197   0.853  10.144  1.00  0.00           H  
HETATM 2501  H7  PYL Q  81     -17.154   3.546   9.746  1.00  0.00           H  
HETATM 2502  H8  PYL Q  81     -15.801   3.940   7.415  1.00  0.00           H  
HETATM 2503  H9  PYL Q  81     -15.097   1.465   6.526  1.00  0.00           H  
HETATM 2504  H10 PYL Q  81     -15.975  -0.187   8.207  1.00  0.00           H  
REMARK 65 fragment pyrrole (PYL) snapshot 99 ordinal 69
REMARK 65 pos 5.700, 8.237, -6.927 en f-s -14.204 en f-f -3.287 ddGs 0.000
HETATM 2505  C1  PYL Q  82       4.916   8.181  -6.056  1.00  0.00           C  
HETATM 2506  C2  PYL Q  82       6.216   7.737  -5.947  1.00  0.00           C  
HETATM 2507  C3  PYL Q  82       6.854   7.971  -7.201  1.00  0.00           C  
HETATM 2508  C4  PYL Q  82       5.922   8.550  -8.035  1.00  0.00           C  
HETATM 2509  N5  PYL Q  82       4.748   8.673  -7.330  1.00  0.00           N  
HETATM 2510  H6  PYL Q  82       4.103   8.189  -5.344  1.00  0.00           H  
HETATM 2511  H7  PYL Q  82       6.660   7.293  -5.066  1.00  0.00           H  
HETATM 2512  H8  PYL Q  82       7.878   7.740  -7.461  1.00  0.00           H  
HETATM 2513  H9  PYL Q  82       5.994   8.883  -9.061  1.00  0.00           H  
HETATM 2514  H10 PYL Q  82       3.892   9.067  -7.691  1.00  0.00           H  
REMARK 65 fragment pyrrole (PYL) snapshot 99 ordinal 73
REMARK 65 pos -3.096, 8.875, 14.319 en f-s -13.483 en f-f -0.606 ddGs 0.000
HETATM 2515  C1  PYL Q  83      -2.210   8.411  13.706  1.00  0.00           C  
HETATM 2516  C2  PYL Q  83      -2.220   9.706  14.178  1.00  0.00           C  
HETATM 2517  C3  PYL Q  83      -3.454   9.898  14.868  1.00  0.00           C  
HETATM 2518  C4  PYL Q  83      -4.156   8.715  14.795  1.00  0.00           C  
HETATM 2519  N5  PYL Q  83      -3.391   7.818  14.086  1.00  0.00           N  
HETATM 2520  H6  PYL Q  83      -1.470   7.866  13.136  1.00  0.00           H  
HETATM 2521  H7  PYL Q  83      -1.432  10.434  14.043  1.00  0.00           H  
HETATM 2522  H8  PYL Q  83      -3.787  10.801  15.362  1.00  0.00           H  
HETATM 2523  H9  PYL Q  83      -5.126   8.436  15.183  1.00  0.00           H  
HETATM 2524  H10 PYL Q  83      -3.657   6.867  13.877  1.00  0.00           H  
REMARK 65 fragment pyrrole (PYL) snapshot 99 ordinal 74
REMARK 65 pos -15.748, -3.145, 1.052 en f-s -14.660 en f-f -0.282 ddGs 0.000
HETATM 2525  C1  PYL Q  84     -14.686  -2.650   1.109  1.00  0.00           C  
HETATM 2526  C2  PYL Q  84     -15.548  -2.496   0.045  1.00  0.00           C  
HETATM 2527  C3  PYL Q  84     -16.727  -3.241   0.339  1.00  0.00           C  
HETATM 2528  C4  PYL Q  84     -16.548  -3.826   1.574  1.00  0.00           C  
HETATM 2529  N5  PYL Q  84     -15.304  -3.461   2.033  1.00  0.00           N  
HETATM 2530  H6  PYL Q  84     -13.695  -2.257   1.286  1.00  0.00           H  
HETATM 2531  H7  PYL Q  84     -15.353  -1.914  -0.846  1.00  0.00           H  
HETATM 2532  H8  PYL Q  84     -17.607  -3.336  -0.283  1.00  0.00           H  
HETATM 2533  H9  PYL Q  84     -17.194  -4.464   2.160  1.00  0.00           H  
HETATM 2534  H10 PYL Q  84     -14.905  -3.744   2.915  1.00  0.00           H  
REMARK 65 fragment pyrrole (PYL) snapshot 99 ordinal 87
REMARK 65 pos 6.136, 7.446, 10.086 en f-s -14.334 en f-f -0.180 ddGs 0.000
HETATM 2535  C1  PYL Q  85       5.196   8.051  10.440  1.00  0.00           C  
HETATM 2536  C2  PYL Q  85       6.326   7.874  11.207  1.00  0.00           C  
HETATM 2537  C3  PYL Q  85       7.242   7.091  10.444  1.00  0.00           C  
HETATM 2538  C4  PYL Q  85       6.641   6.817   9.235  1.00  0.00           C  
HETATM 2539  N5  PYL Q  85       5.397   7.404   9.243  1.00  0.00           N  
HETATM 2540  H6  PYL Q  85       4.272   8.576  10.641  1.00  0.00           H  
HETATM 2541  H7  PYL Q  85       6.478   8.261  12.206  1.00  0.00           H  
HETATM 2542  H8  PYL Q  85       8.228   6.767  10.747  1.00  0.00           H  
HETATM 2543  H9  PYL Q  85       6.988   6.259   8.376  1.00  0.00           H  
HETATM 2544  H10 PYL Q  85       4.733   7.368   8.484  1.00  0.00           H  
REMARK 65 fragment pyrrole (PYL) snapshot 99 ordinal 88
REMARK 65 pos 6.683, -7.213, 0.142 en f-s -13.380 en f-f -0.918 ddGs 0.000
HETATM 2545  C1  PYL Q  86       7.510  -7.909   0.596  1.00  0.00           C  
HETATM 2546  C2  PYL Q  86       6.222  -7.833   1.080  1.00  0.00           C  
HETATM 2547  C3  PYL Q  86       5.520  -6.888   0.275  1.00  0.00           C  
HETATM 2548  C4  PYL Q  86       6.402  -6.418  -0.673  1.00  0.00           C  
HETATM 2549  N5  PYL Q  86       7.609  -7.044  -0.468  1.00  0.00           N  
HETATM 2550  H6  PYL Q  86       8.358  -8.498   0.917  1.00  0.00           H  
HETATM 2551  H7  PYL Q  86       5.828  -8.393   1.917  1.00  0.00           H  
HETATM 2552  H8  PYL Q  86       4.486  -6.588   0.380  1.00  0.00           H  
HETATM 2553  H9  PYL Q  86       6.276  -5.697  -1.469  1.00  0.00           H  
HETATM 2554  H10 PYL Q  86       8.442  -6.894  -1.018  1.00  0.00           H  
REMARK 65 fragment thioether (TOE) snapshot 99 ordinal 4
REMARK 65 from C:\BioLeap\projects\p53mdm2\p53mdm2_clustering\thioether\
REMARK 65 V10834_TOE-24.snap
REMARK 65 pos -16.686, 1.251, 8.694 en f-s -11.769 en f-f -2.100 ddGs 0.000
HETATM 2555  C1  TOE Q  87     -17.913   0.422   9.000  1.00  0.00           C  
HETATM 2556  S2  TOE Q  87     -16.645   1.735   9.034  1.00  0.00           S  
HETATM 2557  C3  TOE Q  87     -15.541   1.123   7.714  1.00  0.00           C  
HETATM 2558  H4  TOE Q  87     -18.655   0.673   9.764  1.00  0.00           H  
HETATM 2559  H5  TOE Q  87     -17.481  -0.556   9.238  1.00  0.00           H  
HETATM 2560  H6  TOE Q  87     -18.413   0.376   8.028  1.00  0.00           H  
HETATM 2561  H7  TOE Q  87     -14.717   1.837   7.629  1.00  0.00           H  
HETATM 2562  H8  TOE Q  87     -16.061   1.071   6.753  1.00  0.00           H  
HETATM 2563  H9  TOE Q  87     -15.129   0.140   7.963  1.00  0.00           H  
REMARK 65 fragment thioether (TOE) snapshot 99 ordinal 6
REMARK 65 pos 8.873, -9.156, -6.573 en f-s -13.399 en f-f -1.954 ddGs 0.000
HETATM 2564  C1  TOE Q  88       9.617  -7.851  -6.752  1.00  0.00           C  
HETATM 2565  S2  TOE Q  88       8.290  -9.080  -6.503  1.00  0.00           S  
HETATM 2566  C3  TOE Q  88       9.285 -10.610  -6.532  1.00  0.00           C  
HETATM 2567  H4  TOE Q  88       9.144  -6.865  -6.755  1.00  0.00           H  
HETATM 2568  H5  TOE Q  88      10.123  -8.001  -7.711  1.00  0.00           H  
HETATM 2569  H6  TOE Q  88      10.350  -7.887  -5.941  1.00  0.00           H  
HETATM 2570  H7  TOE Q  88       8.593 -11.445  -6.390  1.00  0.00           H  
HETATM 2571  H8  TOE Q  88      10.021 -10.622  -5.722  1.00  0.00           H  
HETATM 2572  H9  TOE Q  88       9.794 -10.736  -7.493  1.00  0.00           H  
REMARK 65 fragment thioether (TOE) snapshot 99 ordinal 17
REMARK 65 pos 6.748, 8.993, -4.855 en f-s -8.613 en f-f -4.800 ddGs 0.000
HETATM 2573  C1  TOE Q  89       5.398   8.379  -5.152  1.00  0.00           C  
HETATM 2574  S2  TOE Q  89       6.829   9.103  -4.278  1.00  0.00           S  
HETATM 2575  C3  TOE Q  89       7.938   9.391  -5.700  1.00  0.00           C  
HETATM 2576  H4  TOE Q  89       4.641   8.154  -4.396  1.00  0.00           H  
HETATM 2577  H5  TOE Q  89       5.672   7.450  -5.662  1.00  0.00           H  
HETATM 2578  H6  TOE Q  89       4.975   9.084  -5.875  1.00  0.00           H  
HETATM 2579  H7  TOE Q  89       8.856   9.834  -5.305  1.00  0.00           H  
HETATM 2580  H8  TOE Q  89       7.493  10.087  -6.418  1.00  0.00           H  
HETATM 2581  H9  TOE Q  89       8.190   8.453  -6.205  1.00  0.00           H  
REMARK 65 fragment thioether (TOE) snapshot 99 ordinal 37
REMARK 65 pos 11.091, 7.885, -2.582 en f-s -9.269 en f-f -2.368 ddGs 0.000
HETATM 2582  C1  TOE Q  90      11.676   9.277  -2.496  1.00  0.00           C  
HETATM 2583  S2  TOE Q  90      11.102   7.599  -2.064  1.00  0.00           S  
HETATM 2584  C3  TOE Q  90      10.484   7.061  -3.695  1.00  0.00           C  
HETATM 2585  H4  TOE Q  90      12.081   9.723  -1.583  1.00  0.00           H  
HETATM 2586  H5  TOE Q  90      10.851   9.901  -2.855  1.00  0.00           H  
HETATM 2587  H6  TOE Q  90      12.467   9.245  -3.251  1.00  0.00           H  
HETATM 2588  H7  TOE Q  90      10.101   6.043  -3.573  1.00  0.00           H  
HETATM 2589  H8  TOE Q  90      11.285   7.048  -4.440  1.00  0.00           H  
HETATM 2590  H9  TOE Q  90       9.668   7.703  -4.044  1.00  0.00           H  
REMARK 65 fragment thioether (TOE) snapshot 99 ordinal 47
REMARK 65 pos -16.644, 3.270, 0.363 en f-s -8.126 en f-f -2.992 ddGs 0.000
HETATM 2591  C1  TOE Q  91     -17.462   3.881  -0.753  1.00  0.00           C  
HETATM 2592  S2  TOE Q  91     -16.074   3.431   0.344  1.00  0.00           S  
HETATM 2593  C3  TOE Q  91     -16.955   2.342   1.516  1.00  0.00           C  
HETATM 2594  H4  TOE Q  91     -17.061   4.548  -1.520  1.00  0.00           H  
HETATM 2595  H5  TOE Q  91     -18.248   4.410  -0.204  1.00  0.00           H  
HETATM 2596  H6  TOE Q  91     -17.886   2.998  -1.242  1.00  0.00           H  
HETATM 2597  H7  TOE Q  91     -16.218   1.995   2.246  1.00  0.00           H  
HETATM 2598  H8  TOE Q  91     -17.383   1.473   1.008  1.00  0.00           H  
HETATM 2599  H9  TOE Q  91     -17.745   2.884   2.046  1.00  0.00           H  
REMARK 65 fragment thioether (TOE) snapshot 99 ordinal 52
REMARK 65 pos -0.137, -5.289, -2.191 en f-s -9.860 en f-f -0.299 ddGs 0.000
HETATM 2600  C1  TOE Q  92      -0.730  -4.111  -2.932  1.00  0.00           C  
HETATM 2601  S2  TOE Q  92       0.454  -5.312  -2.232  1.00  0.00           S  
HETATM 2602  C3  TOE Q  92      -0.714  -6.420  -1.370  1.00  0.00           C  
HETATM 2603  H4  TOE Q  92      -0.146  -3.372  -3.488  1.00  0.00           H  
HETATM 2604  H5  TOE Q  92      -1.288  -3.596  -2.143  1.00  0.00           H  
HETATM 2605  H6  TOE Q  92      -1.430  -4.596  -3.620  1.00  0.00           H  
HETATM 2606  H7  TOE Q  92      -0.119  -7.205  -0.895  1.00  0.00           H  
HETATM 2607  H8  TOE Q  92      -1.413  -6.885  -2.071  1.00  0.00           H  
HETATM 2608  H9  TOE Q  92      -1.272  -5.885  -0.594  1.00  0.00           H  
REMARK 65 fragment thioether (TOE) snapshot 99 ordinal 54
REMARK 65 pos -15.683, -1.739, 1.368 en f-s -10.544 en f-f -0.955 ddGs 0.000
HETATM 2609  C1  TOE Q  93     -14.591  -2.716   0.994  1.00  0.00           C  
HETATM 2610  S2  TOE Q  93     -15.555  -1.181   1.214  1.00  0.00           S  
HETATM 2611  C3  TOE Q  93     -17.029  -1.865   2.046  1.00  0.00           C  
HETATM 2612  H4  TOE Q  93     -13.659  -2.441   0.494  1.00  0.00           H  
HETATM 2613  H5  TOE Q  93     -15.127  -3.436   0.367  1.00  0.00           H  
HETATM 2614  H6  TOE Q  93     -14.350  -3.177   1.957  1.00  0.00           H  
HETATM 2615  H7  TOE Q  93     -17.705  -1.028   2.240  1.00  0.00           H  
HETATM 2616  H8  TOE Q  93     -16.767  -2.333   3.000  1.00  0.00           H  
HETATM 2617  H9  TOE Q  93     -17.544  -2.592   1.410  1.00  0.00           H  
REMARK 65 fragment thiol (THL) snapshot 99 ordinal 2
REMARK 65 from C:\BioLeap\projects\p53mdm2\p53mdm2_clustering\thiol\
REMARK 65 V10834_THL-14.snap
REMARK 65 pos -18.407, -0.740, 8.592 en f-s -6.783 en f-f -3.405 ddGs 0.000
HETATM 2618  C1  THL Q  94     -17.932  -1.669   7.919  1.00  0.00           C  
HETATM 2619  S2  THL Q  94     -18.599  -0.279   8.913  1.00  0.00           S  
HETATM 2620  H3  THL Q  94     -19.863  -0.744   9.019  1.00  0.00           H  
HETATM 2621  H4  THL Q  94     -16.878  -1.438   7.741  1.00  0.00           H  
HETATM 2622  H5  THL Q  94     -17.995  -2.615   8.461  1.00  0.00           H  
HETATM 2623  H6  THL Q  94     -18.439  -1.751   6.955  1.00  0.00           H  
REMARK 65 fragment thiol (THL) snapshot 99 ordinal 7
REMARK 65 pos -17.006, 2.160, -0.392 en f-s -7.691 en f-f -2.698 ddGs 0.000
HETATM 2624  C1  THL Q  95     -17.544   3.274  -0.285  1.00  0.00           C  
HETATM 2625  S2  THL Q  95     -16.715   1.646  -0.451  1.00  0.00           S  
HETATM 2626  H3  THL Q  95     -17.798   0.883  -0.187  1.00  0.00           H  
HETATM 2627  H4  THL Q  95     -16.775   4.028  -0.476  1.00  0.00           H  
HETATM 2628  H5  THL Q  95     -18.342   3.394  -1.021  1.00  0.00           H  
HETATM 2629  H6  THL Q  95     -17.936   3.423   0.724  1.00  0.00           H  
REMARK 65 fragment thiol (THL) snapshot 99 ordinal 20
REMARK 65 pos 8.842, -9.233, -6.742 en f-s -13.714 en f-f -1.913 ddGs 0.000
HETATM 2630  C1  THL Q  96       9.542  -8.207  -6.731  1.00  0.00           C  
HETATM 2631  S2  THL Q  96       8.476  -9.700  -6.751  1.00  0.00           S  
HETATM 2632  H3  THL Q  96       9.467 -10.610  -6.622  1.00  0.00           H  
HETATM 2633  H4  THL Q  96       8.869  -7.352  -6.830  1.00  0.00           H  
HETATM 2634  H5  THL Q  96      10.086  -8.116  -5.788  1.00  0.00           H  
HETATM 2635  H6  THL Q  96      10.240  -8.202  -7.572  1.00  0.00           H  
REMARK 65 fragment thiol (THL) snapshot 99 ordinal 21
REMARK 65 pos 8.740, -11.837, -9.307 en f-s -10.832 en f-f -2.015 ddGs 0.000
HETATM 2636  C1  THL Q  97       9.714 -12.456  -8.847  1.00  0.00           C  
HETATM 2637  S2  THL Q  97       8.257 -11.546  -9.493  1.00  0.00           S  
HETATM 2638  H3  THL Q  97       8.753 -11.297 -10.725  1.00  0.00           H  
HETATM 2639  H4  THL Q  97       9.465 -12.738  -7.820  1.00  0.00           H  
HETATM 2640  H5  THL Q  97       9.905 -13.365  -9.422  1.00  0.00           H  
HETATM 2641  H6  THL Q  97      10.605 -11.825  -8.830  1.00  0.00           H  
REMARK 65 fragment thiol (THL) snapshot 99 ordinal 41
REMARK 65 pos -3.600, -7.582, -6.693 en f-s -12.068 en f-f -1.719 ddGs 0.000
HETATM 2642  C1  THL Q  98      -3.958  -8.770  -6.642  1.00  0.00           C  
HETATM 2643  S2  THL Q  98      -3.431  -7.013  -6.679  1.00  0.00           S  
HETATM 2644  H3  THL Q  98      -3.291  -6.911  -8.019  1.00  0.00           H  
HETATM 2645  H4  THL Q  98      -4.118  -9.018  -5.590  1.00  0.00           H  
HETATM 2646  H5  THL Q  98      -4.895  -8.918  -7.183  1.00  0.00           H  
HETATM 2647  H6  THL Q  98      -3.183  -9.428  -7.042  1.00  0.00           H  
REMARK 65 fragment thiol (THL) snapshot 99 ordinal 55
REMARK 65 pos -15.546, 2.161, 8.244 en f-s -12.206 en f-f -1.918 ddGs 0.000
HETATM 2648  C1  THL Q  99     -15.597   1.212   7.444  1.00  0.00           C  
HETATM 2649  S2  THL Q  99     -15.497   2.593   8.648  1.00  0.00           S  
HETATM 2650  H3  THL Q  99     -16.310   3.447   7.987  1.00  0.00           H  
HETATM 2651  H4  THL Q  99     -14.971   0.412   7.847  1.00  0.00           H  
HETATM 2652  H5  THL Q  99     -16.620   0.841   7.346  1.00  0.00           H  
HETATM 2653  H6  THL Q  99     -15.206   1.504   6.467  1.00  0.00           H  
REMARK 65 fragment thiol (THL) snapshot 99 ordinal 56
REMARK 65 pos 4.397, -4.898, -1.755 en f-s -8.055 en f-f -2.363 ddGs 0.000
HETATM 2654  C1  THL Q 100       4.111  -6.104  -1.833  1.00  0.00           C  
HETATM 2655  S2  THL Q 100       4.563  -4.331  -1.693  1.00  0.00           S  
HETATM 2656  H3  THL Q 100       3.608  -3.852  -2.520  1.00  0.00           H  
HETATM 2657  H4  THL Q 100       4.815  -6.648  -1.199  1.00  0.00           H  
HETATM 2658  H5  THL Q 100       3.097  -6.288  -1.469  1.00  0.00           H  
HETATM 2659  H6  THL Q 100       4.214  -6.463  -2.860  1.00  0.00           H  
REMARK 65 fragment thiol (THL) snapshot 99 ordinal 62
REMARK 65 pos 9.953, 7.510, -2.439 en f-s -6.712 en f-f -2.997 ddGs 0.000
HETATM 2660  C1  THL Q 101       8.930   8.001  -2.945  1.00  0.00           C  
HETATM 2661  S2  THL Q 101      10.455   7.269  -2.233  1.00  0.00           S  
HETATM 2662  H3  THL Q 101      10.136   7.455  -0.934  1.00  0.00           H  
HETATM 2663  H4  THL Q 101       9.035   7.925  -4.030  1.00  0.00           H  
HETATM 2664  H5  THL Q 101       8.040   7.447  -2.639  1.00  0.00           H  
HETATM 2665  H6  THL Q 101       8.830   9.055  -2.676  1.00  0.00           H  
REMARK 65 fragment thiol (THL) snapshot 99 ordinal 96
REMARK 65 pos 6.518, 8.025, 12.485 en f-s -6.168 en f-f -0.294 ddGs 0.000
HETATM 2666  C1  THL Q 102       5.988   9.123  12.250  1.00  0.00           C  
HETATM 2667  S2  THL Q 102       6.767   7.491  12.560  1.00  0.00           S  
HETATM 2668  H3  THL Q 102       7.004   7.671  13.878  1.00  0.00           H  
HETATM 2669  H4  THL Q 102       5.727   9.139  11.188  1.00  0.00           H  
HETATM 2670  H5  THL Q 102       5.075   9.249  12.836  1.00  0.00           H  
HETATM 2671  H6  THL Q 102       6.682   9.943  12.452  1.00  0.00           H  
REMARK 65 fragment thiol (THL) snapshot 99 ordinal 101
REMARK 65 pos -2.153, 8.633, 13.380 en f-s -9.206 en f-f -2.164 ddGs 0.000
HETATM 2672  C1  THL Q 103      -2.607   8.143  14.427  1.00  0.00           C  
HETATM 2673  S2  THL Q 103      -1.953   8.901  12.889  1.00  0.00           S  
HETATM 2674  H3  THL Q 103      -1.307   7.807  12.429  1.00  0.00           H  
HETATM 2675  H4  THL Q 103      -3.175   8.928  14.934  1.00  0.00           H  
HETATM 2676  H5  THL Q 103      -3.279   7.311  14.208  1.00  0.00           H  
HETATM 2677  H6  THL Q 103      -1.800   7.814  15.086  1.00  0.00           H  
REMARK 65 fragment thiol (THL) snapshot 99 ordinal 114
REMARK 65 pos -0.218, -4.425, -1.416 en f-s -8.523 en f-f -1.554 ddGs 0.000
HETATM 2678  C1  THL Q 104      -0.349  -4.960  -0.303  1.00  0.00           C  
HETATM 2679  S2  THL Q 104      -0.127  -4.195  -1.956  1.00  0.00           S  
HETATM 2680  H3  THL Q 104      -1.076  -3.241  -1.824  1.00  0.00           H  
HETATM 2681  H4  THL Q 104       0.373  -5.780  -0.248  1.00  0.00           H  
HETATM 2682  H5  THL Q 104      -0.133  -4.250   0.499  1.00  0.00           H  
HETATM 2683  H6  THL Q 104      -1.354  -5.370  -0.183  1.00  0.00           H  
REMARK 65 fragment thiol (THL) snapshot 99 ordinal 115
REMARK 65 pos -0.031, -8.165, -3.614 en f-s -4.007 en f-f -3.182 ddGs 0.000
HETATM 2684  C1  THL Q 105      -1.102  -7.583  -3.377  1.00  0.00           C  
HETATM 2685  S2  THL Q 105       0.500  -8.409  -3.722  1.00  0.00           S  
HETATM 2686  H3  THL Q 105       0.003  -9.646  -3.942  1.00  0.00           H  
HETATM 2687  H4  THL Q 105      -0.866  -6.536  -3.172  1.00  0.00           H  
HETATM 2688  H5  THL Q 105      -1.770  -7.629  -4.241  1.00  0.00           H  
HETATM 2689  H6  THL Q 105      -1.592  -8.010  -2.499  1.00  0.00           H  
REMARK 65 fragment thiol (THL) snapshot 99 ordinal 143
REMARK 65 pos -0.665, 15.076, 1.349 en f-s -5.352 en f-f -2.258 ddGs 0.000
HETATM 2690  C1  THL Q 106      -0.546  16.066   0.608  1.00  0.00           C  
HETATM 2691  S2  THL Q 106      -0.700  14.622   1.729  1.00  0.00           S  
HETATM 2692  H3  THL Q 106      -1.474  13.867   0.919  1.00  0.00           H  
HETATM 2693  H4  THL Q 106       0.075  16.795   1.135  1.00  0.00           H  
HETATM 2694  H5  THL Q 106      -0.051  15.795  -0.327  1.00  0.00           H  
HETATM 2695  H6  THL Q 106      -1.519  16.518   0.403  1.00  0.00           H  
REMARK 65 fragment thiol (THL) snapshot 99 ordinal 155
REMARK 65 pos -13.897, 3.035, 1.101 en f-s -9.418 en f-f -2.185 ddGs 0.000
HETATM 2696  C1  THL Q 107     -14.219   2.139   1.898  1.00  0.00           C  
HETATM 2697  S2  THL Q 107     -13.765   3.488   0.740  1.00  0.00           S  
HETATM 2698  H3  THL Q 107     -12.941   2.760  -0.045  1.00  0.00           H  
HETATM 2699  H4  THL Q 107     -14.908   2.580   2.624  1.00  0.00           H  
HETATM 2700  H5  THL Q 107     -14.730   1.323   1.382  1.00  0.00           H  
HETATM 2701  H6  THL Q 107     -13.345   1.759   2.432  1.00  0.00           H  
REMARK 65 fragment thiol (THL) snapshot 99 ordinal 177
REMARK 65 pos -14.638, -2.200, 0.994 en f-s -12.861 en f-f -1.722 ddGs 0.000
HETATM 2702  C1  THL Q 108     -15.170  -3.168   1.561  1.00  0.00           C  
HETATM 2703  S2  THL Q 108     -14.406  -1.744   0.692  1.00  0.00           S  
HETATM 2704  H3  THL Q 108     -13.552  -1.390   1.677  1.00  0.00           H  
HETATM 2705  H4  THL Q 108     -15.912  -3.582   0.873  1.00  0.00           H  
HETATM 2706  H5  THL Q 108     -14.432  -3.942   1.785  1.00  0.00           H  
HETATM 2707  H6  THL Q 108     -15.677  -2.854   2.476  1.00  0.00           H  
REMARK 65 fragment thiol (THL) snapshot 99 ordinal 188
REMARK 65 pos 6.128, 7.863, -5.777 en f-s -10.009 en f-f -3.427 ddGs 0.000
HETATM 2708  C1  THL Q 109       4.935   8.096  -5.525  1.00  0.00           C  
HETATM 2709  S2  THL Q 109       6.696   7.720  -5.875  1.00  0.00           S  
HETATM 2710  H3  THL Q 109       6.931   8.776  -6.685  1.00  0.00           H  
HETATM 2711  H4  THL Q 109       4.582   7.306  -4.858  1.00  0.00           H  
HETATM 2712  H5  THL Q 109       4.824   9.057  -5.018  1.00  0.00           H  
HETATM 2713  H6  THL Q 109       4.333   8.079  -6.437  1.00  0.00           H  
CONECT    3   18               
CONECT   18    3               
CONECT   20   35               
CONECT   35   20               
CONECT   37   50               
CONECT   50   37               
CONECT   52   64               
CONECT   64   52               
CONECT   66   83               
CONECT   83   66               
CONECT   85   99               
CONECT   99   85               
CONECT  101  123               
CONECT  123  101               
CONECT  125  137               
CONECT  137  125               
CONECT  139  159               
CONECT  159  139               
CONECT  161  173               
CONECT  173  161               
CONECT  175  192               
CONECT  192  175               
CONECT  194  211               
CONECT  211  194               
CONECT  213  230               
CONECT  230  213               
CONECT  232  252               
CONECT  252  232               
CONECT  254  271               
CONECT  271  254               
CONECT  273  290               
CONECT  290  273               
CONECT  292  312               
CONECT  312  292               
CONECT  314  323               
CONECT  323  314               
CONECT  325  339               
CONECT  339  325               
CONECT  341  346               
CONECT  346  341               
CONECT  348  356               
CONECT  356  348               
CONECT  358  373               
CONECT  373  358               
CONECT  375  395               
CONECT  395  375               
CONECT  397  407               
CONECT  407  397               
CONECT  409  421               
CONECT  421  409               
CONECT  423  442               
CONECT  442  423               
CONECT  444  456               
CONECT  456  444               
CONECT  458  473               
CONECT  473  458               
CONECT  475  495               
CONECT  495  475               
CONECT  497  510               
CONECT  510  497               
CONECT  512  526               
CONECT  526  512               
CONECT  528  545               
CONECT  545  528               
CONECT  547  565               
CONECT  565  547               
CONECT  567  586               
CONECT  586  567               
CONECT  588  605               
CONECT  605  588               
CONECT  607  612               
CONECT  612  607               
CONECT  614  629               
CONECT  629  614               
CONECT  631  650               
CONECT  650  631               
CONECT  652  669               
CONECT  669  652               
CONECT  671  686               
CONECT  686  671               
CONECT  688  700               
CONECT  700  688               
CONECT  702  722               
CONECT  722  702               
CONECT  724  746               
CONECT  746  724               
CONECT  748  765               
CONECT  765  748               
CONECT  767  786               
CONECT  786  767               
CONECT  788  798               
CONECT  798  788               
CONECT  800  813               
CONECT  813  800               
CONECT  815  835               
CONECT  835  815               
CONECT  837  852               
CONECT  852  837               
CONECT  854  869               
CONECT  869  854               
CONECT  871  886               
CONECT  886  871               
CONECT  888  905               
CONECT  905  888               
CONECT  907  921               
CONECT  921  907               
CONECT  923  942               
CONECT  942  923               
CONECT  944  953               
CONECT  953  944               
CONECT  955  964               
CONECT  964  955               
CONECT  966  978               
CONECT  978  966               
CONECT  980  990               
CONECT  990  980               
CONECT  992 1009               
CONECT 1009  992               
CONECT 1011 1028               
CONECT 1028 1011               
CONECT 1030 1035               
CONECT 1035 1030               
CONECT 1037 1047               
CONECT 1047 1037               
CONECT 1049 1066               
CONECT 1066 1049               
CONECT 1068 1086               
CONECT 1086 1068               
CONECT 1088 1093               
CONECT 1093 1088               
CONECT 1095 1109               
CONECT 1109 1095               
CONECT 1111 1123               
CONECT 1123 1111               
CONECT 1125 1134               
CONECT 1134 1125               
CONECT 1136 1154               
CONECT 1154 1136               
CONECT 1156 1165               
CONECT 1165 1156               
CONECT 1167 1181               
CONECT 1181 1167               
CONECT 1183 1203               
CONECT 1203 1183               
CONECT 1205 1218               
CONECT 1218 1205               
CONECT 1220 1235               
CONECT 1235 1220               
CONECT 1237 1259               
CONECT 1259 1237               
CONECT 1261 1281               
CONECT 1281 1261               
CONECT 1283 1300               
CONECT 1300 1283               
CONECT 1302 1321               
CONECT 1321 1302               
CONECT 1323 1335               
CONECT 1335 1323               
CONECT 1337 1352               
CONECT 1352 1337               
CONECT 1354 1371               
CONECT 1371 1354               
CONECT 1373 1392               
CONECT 1392 1373               
CONECT 1394 1416               
CONECT 1416 1394               
CONECT 1418 1430               
CONECT 1430 1418               
CONECT 1432 1449               
CONECT 1449 1432               
CONECT 1451 1465               
CONECT 1465 1451               
CONECT 1467 1481               
CONECT 1481 1467               
CONECT 1500 1524               
CONECT 1501 1662               
CONECT 1524 1500               
CONECT 1525 1663               
CONECT 1526 1544 1666          
CONECT 1527 1669 1672 1675 1676
CONECT 1527 1680               
CONECT 1529 1677               
CONECT 1530 1677               
CONECT 1531 1677 1679          
CONECT 1532 1677               
CONECT 1533 1668               
CONECT 1534 1668 1677 1678 1679
CONECT 1544 1526               
CONECT 1546 1561 1698          
CONECT 1547 1697 1698          
CONECT 1548 1673 1698          
CONECT 1549 1671 1673 1699     
CONECT 1550 1671 1673 1700     
CONECT 1551 1673 1699          
CONECT 1561 1546               
CONECT 1563 1573               
CONECT 1573 1563 1669          
CONECT 1574 1669               
CONECT 1575 1594 1672          
CONECT 1578 1662               
CONECT 1579 1662               
CONECT 1581 1662               
CONECT 1594 1575 1680 1681     
CONECT 1595 1680               
CONECT 1596 1618 1681 1682     
CONECT 1597 1661               
CONECT 1598 1661 1680 1696     
CONECT 1599 1681 1682 1690 1695
CONECT 1599 1696               
CONECT 1600 1667               
CONECT 1601 1689 1694          
CONECT 1602 1692 1695          
CONECT 1603 1694               
CONECT 1604 1689 1690 1691     
CONECT 1605 1691 1694          
CONECT 1606 1693 1695          
CONECT 1607 1692 1694          
CONECT 1618 1596               
CONECT 1620 1633               
CONECT 1633 1620               
CONECT 1635 1640               
CONECT 1640 1635               
CONECT 1644 1688               
CONECT 1645 1684 1687          
CONECT 1646 1684               
CONECT 1647 1664               
CONECT 1661 1597 1598 1681 1682
CONECT 1662 1501 1578 1579 1581
CONECT 1662 1663 1701 1702 1703
CONECT 1663 1525 1662 1666     
CONECT 1664 1647 1686          
CONECT 1665 1693               
CONECT 1666 1526 1663 1669 1675
CONECT 1667 1600 1681 1689 1696
CONECT 1668 1533 1534 1676 1677
CONECT 1669 1527 1573 1574 1666
CONECT 1669 1672 1704          
CONECT 1670 1696 1697 1700     
CONECT 1671 1549 1550 1699     
CONECT 1672 1527 1575 1669 1680
CONECT 1672 1705               
CONECT 1673 1548 1549 1550 1551
CONECT 1673 1698 1699 1706     
CONECT 1674 1696               
CONECT 1675 1527 1666 1676 1707
CONECT 1676 1527 1668 1675 1680
CONECT 1677 1529 1530 1531 1532
CONECT 1677 1534 1668 1678 1679
CONECT 1677 1708               
CONECT 1678 1534 1677 1709 1710
CONECT 1678 1711               
CONECT 1679 1531 1534 1677 1712
CONECT 1679 1713 1714          
CONECT 1680 1527 1594 1595 1598
CONECT 1680 1672 1676 1681     
CONECT 1681 1594 1596 1599 1661
CONECT 1681 1667 1680          
CONECT 1682 1596 1599 1661 1683
CONECT 1682 1689 1715          
CONECT 1683 1682 1684 1688     
CONECT 1684 1645 1646 1683 1685
CONECT 1684 1716               
CONECT 1685 1684 1686 1717     
CONECT 1686 1664 1685 1687     
CONECT 1687 1645 1686 1688 1718
CONECT 1688 1644 1683 1687 1719
CONECT 1689 1601 1604 1667 1682
CONECT 1689 1690 1720          
CONECT 1690 1599 1604 1689 1691
CONECT 1690 1695               
CONECT 1691 1604 1605 1690 1692
CONECT 1691 1721               
CONECT 1692 1602 1607 1691 1693
CONECT 1692 1722               
CONECT 1693 1606 1665 1692 1694
CONECT 1694 1601 1603 1605 1607
CONECT 1694 1693 1695 1723     
CONECT 1695 1599 1602 1606 1690
CONECT 1695 1694 1724          
CONECT 1696 1598 1599 1667 1670
CONECT 1696 1674               
CONECT 1697 1547 1670 1698 1725
CONECT 1697 1726               
CONECT 1698 1546 1547 1548 1673
CONECT 1698 1697 1727 1728     
CONECT 1699 1549 1551 1671 1673
CONECT 1699 1700               
CONECT 1700 1550 1670 1699 1729
CONECT 1700 1730               
CONECT 1701 1662               
CONECT 1702 1662               
CONECT 1703 1662               
CONECT 1704 1669               
CONECT 1705 1672               
CONECT 1706 1673               
CONECT 1707 1675               
CONECT 1708 1677               
CONECT 1709 1678               
CONECT 1710 1678               
CONECT 1711 1678               
CONECT 1712 1679               
CONECT 1713 1679               
CONECT 1714 1679               
CONECT 1715 1682               
CONECT 1716 1684               
CONECT 1717 1685               
CONECT 1718 1687               
CONECT 1719 1688               
CONECT 1720 1689               
CONECT 1721 1691               
CONECT 1722 1692               
CONECT 1723 1694               
CONECT 1724 1695               
CONECT 1725 1697               
CONECT 1726 1697               
CONECT 1727 1698               
CONECT 1728 1698               
CONECT 1729 1700               
CONECT 1730 1700               
CONECT 1731 1732 1736 1737     
CONECT 1732 1731 1733 1738     
CONECT 1733 1732 1734 1739     
CONECT 1734 1733 1735 1740     
CONECT 1735 1734 1736 1741     
CONECT 1736 1731 1735 1742     
CONECT 1737 1731               
CONECT 1738 1732               
CONECT 1739 1733               
CONECT 1740 1734               
CONECT 1741 1735               
CONECT 1742 1736               
CONECT 1743 1744 1748 1749     
CONECT 1744 1743 1745 1750     
CONECT 1745 1744 1746 1751     
CONECT 1746 1745 1747 1752     
CONECT 1747 1746 1748 1753     
CONECT 1748 1743 1747 1754     
CONECT 1749 1743               
CONECT 1750 1744               
CONECT 1751 1745               
CONECT 1752 1746               
CONECT 1753 1747               
CONECT 1754 1748               
CONECT 1755 1756 1760 1761     
CONECT 1756 1755 1757 1762     
CONECT 1757 1756 1758 1763     
CONECT 1758 1757 1759 1764     
CONECT 1759 1758 1760 1765     
CONECT 1760 1755 1759 1766     
CONECT 1761 1755               
CONECT 1762 1756               
CONECT 1763 1757               
CONECT 1764 1758               
CONECT 1765 1759               
CONECT 1766 1760               
CONECT 1767 1768 1772 1773     
CONECT 1768 1767 1769 1774     
CONECT 1769 1768 1770 1775     
CONECT 1770 1769 1771 1776     
CONECT 1771 1770 1772 1777     
CONECT 1772 1767 1771 1778     
CONECT 1773 1767               
CONECT 1774 1768               
CONECT 1775 1769               
CONECT 1776 1770               
CONECT 1777 1771               
CONECT 1778 1772               
CONECT 1779 1780 1784 1785     
CONECT 1780 1779 1781 1786     
CONECT 1781 1780 1782 1787     
CONECT 1782 1781 1783 1788     
CONECT 1783 1782 1784 1789     
CONECT 1784 1779 1783 1790     
CONECT 1785 1779               
CONECT 1786 1780               
CONECT 1787 1781               
CONECT 1788 1782               
CONECT 1789 1783               
CONECT 1790 1784               
CONECT 1791 1792 1796 1797     
CONECT 1792 1791 1793 1798     
CONECT 1793 1792 1794 1799     
CONECT 1794 1793 1795 1800     
CONECT 1795 1794 1796 1801     
CONECT 1796 1791 1795 1802     
CONECT 1797 1791               
CONECT 1798 1792               
CONECT 1799 1793               
CONECT 1800 1794               
CONECT 1801 1795               
CONECT 1802 1796               
CONECT 1803 1804 1808 1809     
CONECT 1804 1803 1805 1810     
CONECT 1805 1804 1806 1811     
CONECT 1806 1805 1807 1812     
CONECT 1807 1806 1808 1813     
CONECT 1808 1803 1807 1814     
CONECT 1809 1803               
CONECT 1810 1804               
CONECT 1811 1805               
CONECT 1812 1806               
CONECT 1813 1807               
CONECT 1814 1808               
CONECT 1815 1816 1820 1821     
CONECT 1816 1815 1817 1822     
CONECT 1817 1816 1818 1823     
CONECT 1818 1817 1819 1824     
CONECT 1819 1818 1820 1825     
CONECT 1820 1815 1819 1826     
CONECT 1821 1815               
CONECT 1822 1816               
CONECT 1823 1817               
CONECT 1824 1818               
CONECT 1825 1819               
CONECT 1826 1820               
CONECT 1827 1834               
CONECT 1828 1834               
CONECT 1829 1834               
CONECT 1830 1831 1832 1833 1834
CONECT 1831 1830               
CONECT 1832 1830               
CONECT 1833 1830               
CONECT 1834 1827 1828 1829 1830
CONECT 1835 1842               
CONECT 1836 1842               
CONECT 1837 1842               
CONECT 1838 1839 1840 1841 1842
CONECT 1839 1838               
CONECT 1840 1838               
CONECT 1841 1838               
CONECT 1842 1835 1836 1837 1838
CONECT 1843 1850               
CONECT 1844 1850               
CONECT 1845 1850               
CONECT 1846 1847 1848 1849 1850
CONECT 1847 1846               
CONECT 1848 1846               
CONECT 1849 1846               
CONECT 1850 1843 1844 1845 1846
CONECT 1851 1858               
CONECT 1852 1858               
CONECT 1853 1858               
CONECT 1854 1855 1856 1857 1858
CONECT 1855 1854               
CONECT 1856 1854               
CONECT 1857 1854               
CONECT 1858 1851 1852 1853 1854
CONECT 1859 1866               
CONECT 1860 1866               
CONECT 1861 1866               
CONECT 1862 1863 1864 1865 1866
CONECT 1863 1862               
CONECT 1864 1862               
CONECT 1865 1862               
CONECT 1866 1859 1860 1861 1862
CONECT 1867 1874               
CONECT 1868 1874               
CONECT 1869 1874               
CONECT 1870 1871 1872 1873 1874
CONECT 1871 1870               
CONECT 1872 1870               
CONECT 1873 1870               
CONECT 1874 1867 1868 1869 1870
CONECT 1875 1882               
CONECT 1876 1882               
CONECT 1877 1882               
CONECT 1878 1879 1880 1881 1882
CONECT 1879 1878               
CONECT 1880 1878               
CONECT 1881 1878               
CONECT 1882 1875 1876 1877 1878
CONECT 1883 1890               
CONECT 1884 1890               
CONECT 1885 1890               
CONECT 1886 1887 1888 1889 1890
CONECT 1887 1886               
CONECT 1888 1886               
CONECT 1889 1886               
CONECT 1890 1883 1884 1885 1886
CONECT 1891 1898               
CONECT 1892 1898               
CONECT 1893 1898               
CONECT 1894 1895 1896 1897 1898
CONECT 1895 1894               
CONECT 1896 1894               
CONECT 1897 1894               
CONECT 1898 1891 1892 1893 1894
CONECT 1899 1906               
CONECT 1900 1906               
CONECT 1901 1906               
CONECT 1902 1903 1904 1905 1906
CONECT 1903 1902               
CONECT 1904 1902               
CONECT 1905 1902               
CONECT 1906 1899 1900 1901 1902
CONECT 1907 1914               
CONECT 1908 1914               
CONECT 1909 1914               
CONECT 1910 1911 1912 1913 1914
CONECT 1911 1910               
CONECT 1912 1910               
CONECT 1913 1910               
CONECT 1914 1907 1908 1909 1910
CONECT 1915 1922               
CONECT 1916 1922               
CONECT 1917 1922               
CONECT 1918 1919 1920 1921 1922
CONECT 1919 1918               
CONECT 1920 1918               
CONECT 1921 1918               
CONECT 1922 1915 1916 1917 1918
CONECT 1923 1930               
CONECT 1924 1930               
CONECT 1925 1930               
CONECT 1926 1927 1928 1929 1930
CONECT 1927 1926               
CONECT 1928 1926               
CONECT 1929 1926               
CONECT 1930 1923 1924 1925 1926
CONECT 1931 1938               
CONECT 1932 1938               
CONECT 1933 1938               
CONECT 1934 1935 1936 1937 1938
CONECT 1935 1934               
CONECT 1936 1934               
CONECT 1937 1934               
CONECT 1938 1931 1932 1933 1934
CONECT 1939 1940 1943 1944     
CONECT 1940 1939 1941 1945     
CONECT 1941 1940 1942 1946     
CONECT 1942 1941 1943 1947     
CONECT 1943 1939 1942          
CONECT 1944 1939               
CONECT 1945 1940               
CONECT 1946 1941               
CONECT 1947 1942               
CONECT 1948 1949 1952 1953     
CONECT 1949 1948 1950 1954     
CONECT 1950 1949 1951 1955     
CONECT 1951 1950 1952 1956     
CONECT 1952 1948 1951          
CONECT 1953 1948               
CONECT 1954 1949               
CONECT 1955 1950               
CONECT 1956 1951               
CONECT 1957 1958 1961 1962     
CONECT 1958 1957 1959 1963     
CONECT 1959 1958 1960 1964     
CONECT 1960 1959 1961 1965     
CONECT 1961 1957 1960          
CONECT 1962 1957               
CONECT 1963 1958               
CONECT 1964 1959               
CONECT 1965 1960               
CONECT 1966 1967 1970 1971     
CONECT 1967 1966 1968 1972     
CONECT 1968 1967 1969 1973     
CONECT 1969 1968 1970 1974     
CONECT 1970 1966 1969          
CONECT 1971 1966               
CONECT 1972 1967               
CONECT 1973 1968               
CONECT 1974 1969               
CONECT 1975 1976 1979 1980     
CONECT 1976 1975 1977 1981     
CONECT 1977 1976 1978 1982     
CONECT 1978 1977 1979 1983     
CONECT 1979 1975 1978          
CONECT 1980 1975               
CONECT 1981 1976               
CONECT 1982 1977               
CONECT 1983 1978               
CONECT 1984 1985 1988 1989     
CONECT 1985 1984 1986 1990     
CONECT 1986 1985 1987 1991     
CONECT 1987 1986 1988 1992     
CONECT 1988 1984 1987          
CONECT 1989 1984               
CONECT 1990 1985               
CONECT 1991 1986               
CONECT 1992 1987               
CONECT 1993 1994 1997 1998     
CONECT 1994 1993 1995 1999     
CONECT 1995 1994 1996 2000     
CONECT 1996 1995 1997 2001     
CONECT 1997 1993 1996          
CONECT 1998 1993               
CONECT 1999 1994               
CONECT 2000 1995               
CONECT 2001 1996               
CONECT 2002 2003 2006 2007     
CONECT 2003 2002 2004 2008     
CONECT 2004 2003 2005 2009     
CONECT 2005 2004 2006 2010     
CONECT 2006 2002 2005          
CONECT 2007 2002               
CONECT 2008 2003               
CONECT 2009 2004               
CONECT 2010 2005               
CONECT 2011 2012 2015 2016     
CONECT 2012 2011 2013 2017     
CONECT 2013 2012 2014 2018     
CONECT 2014 2013 2015 2019     
CONECT 2015 2011 2014          
CONECT 2016 2011               
CONECT 2017 2012               
CONECT 2018 2013               
CONECT 2019 2014               
CONECT 2020 2021 2024 2025     
CONECT 2021 2020 2022 2026     
CONECT 2022 2021 2023 2027     
CONECT 2023 2022 2024 2028     
CONECT 2024 2020 2023          
CONECT 2025 2020               
CONECT 2026 2021               
CONECT 2027 2022               
CONECT 2028 2023               
CONECT 2029 2030 2031 2032 2033
CONECT 2030 2029 2034 2035 2036
CONECT 2031 2029 2037 2038 2039
CONECT 2032 2029 2040 2041 2042
CONECT 2033 2029               
CONECT 2034 2030               
CONECT 2035 2030               
CONECT 2036 2030               
CONECT 2037 2031               
CONECT 2038 2031               
CONECT 2039 2031               
CONECT 2040 2032               
CONECT 2041 2032               
CONECT 2042 2032               
CONECT 2043 2044 2045 2046 2047
CONECT 2044 2043 2048 2049 2050
CONECT 2045 2043 2051 2052 2053
CONECT 2046 2043 2054 2055 2056
CONECT 2047 2043               
CONECT 2048 2044               
CONECT 2049 2044               
CONECT 2050 2044               
CONECT 2051 2045               
CONECT 2052 2045               
CONECT 2053 2045               
CONECT 2054 2046               
CONECT 2055 2046               
CONECT 2056 2046               
CONECT 2057 2058 2059 2060 2061
CONECT 2058 2057 2062 2063 2064
CONECT 2059 2057 2065 2066 2067
CONECT 2060 2057 2068 2069 2070
CONECT 2061 2057               
CONECT 2062 2058               
CONECT 2063 2058               
CONECT 2064 2058               
CONECT 2065 2059               
CONECT 2066 2059               
CONECT 2067 2059               
CONECT 2068 2060               
CONECT 2069 2060               
CONECT 2070 2060               
CONECT 2071 2072 2076 2081     
CONECT 2072 2071 2073 2079     
CONECT 2073 2072 2074 2077     
CONECT 2074 2073 2075 2082     
CONECT 2075 2074 2076 2083     
CONECT 2076 2071 2075 2084     
CONECT 2077 2073 2078 2085     
CONECT 2078 2077 2079 2086     
CONECT 2079 2072 2078 2080     
CONECT 2080 2079 2087 2088 2089
CONECT 2081 2071               
CONECT 2082 2074               
CONECT 2083 2075               
CONECT 2084 2076               
CONECT 2085 2077               
CONECT 2086 2078               
CONECT 2087 2080               
CONECT 2088 2080               
CONECT 2089 2080               
CONECT 2090 2091 2095 2100     
CONECT 2091 2090 2092 2098     
CONECT 2092 2091 2093 2096     
CONECT 2093 2092 2094 2101     
CONECT 2094 2093 2095 2102     
CONECT 2095 2090 2094 2103     
CONECT 2096 2092 2097 2104     
CONECT 2097 2096 2098 2105     
CONECT 2098 2091 2097 2099     
CONECT 2099 2098 2106 2107 2108
CONECT 2100 2090               
CONECT 2101 2093               
CONECT 2102 2094               
CONECT 2103 2095               
CONECT 2104 2096               
CONECT 2105 2097               
CONECT 2106 2099               
CONECT 2107 2099               
CONECT 2108 2099               
CONECT 2109 2110 2111 2112 2113
CONECT 2110 2109               
CONECT 2111 2109               
CONECT 2112 2109               
CONECT 2113 2109               
CONECT 2114 2115 2116 2117 2118
CONECT 2115 2114               
CONECT 2116 2114               
CONECT 2117 2114               
CONECT 2118 2114               
CONECT 2119 2120 2121 2122 2123
CONECT 2120 2119               
CONECT 2121 2119               
CONECT 2122 2119               
CONECT 2123 2119               
CONECT 2124 2125 2126 2127 2128
CONECT 2125 2124               
CONECT 2126 2124               
CONECT 2127 2124               
CONECT 2128 2124               
CONECT 2129 2130 2131 2132 2133
CONECT 2130 2129               
CONECT 2131 2129               
CONECT 2132 2129               
CONECT 2133 2129               
CONECT 2134 2135 2136 2137 2138
CONECT 2135 2134               
CONECT 2136 2134               
CONECT 2137 2134               
CONECT 2138 2134               
CONECT 2139 2140 2141 2142 2143
CONECT 2140 2139               
CONECT 2141 2139               
CONECT 2142 2139               
CONECT 2143 2139               
CONECT 2144 2145 2146 2147 2148
CONECT 2145 2144               
CONECT 2146 2144               
CONECT 2147 2144               
CONECT 2148 2144               
CONECT 2149 2150 2151 2152 2153
CONECT 2150 2149               
CONECT 2151 2149               
CONECT 2152 2149               
CONECT 2153 2149               
CONECT 2154 2155 2156 2157 2158
CONECT 2155 2154               
CONECT 2156 2154               
CONECT 2157 2154               
CONECT 2158 2154               
CONECT 2159 2160 2161 2162 2163
CONECT 2160 2159               
CONECT 2161 2159               
CONECT 2162 2159               
CONECT 2163 2159               
CONECT 2164 2165 2166 2167 2168
CONECT 2165 2164               
CONECT 2166 2164               
CONECT 2167 2164               
CONECT 2168 2164               
CONECT 2169 2170 2174 2175     
CONECT 2170 2169 2171 2176     
CONECT 2171 2170 2172 2177     
CONECT 2172 2171 2173 2178     
CONECT 2173 2172 2174 2179     
CONECT 2174 2169 2173 2180     
CONECT 2175 2169 2181          
CONECT 2176 2170               
CONECT 2177 2171               
CONECT 2178 2172               
CONECT 2179 2173               
CONECT 2180 2174               
CONECT 2181 2175               
CONECT 2182 2183 2185 2186 2187
CONECT 2183 2182 2184 2188 2189
CONECT 2184 2183 2190 2191 2192
CONECT 2185 2182               
CONECT 2186 2182               
CONECT 2187 2182               
CONECT 2188 2183               
CONECT 2189 2183               
CONECT 2190 2184               
CONECT 2191 2184               
CONECT 2192 2184               
CONECT 2193 2194 2196 2197 2198
CONECT 2194 2193 2195 2199 2200
CONECT 2195 2194 2201 2202 2203
CONECT 2196 2193               
CONECT 2197 2193               
CONECT 2198 2193               
CONECT 2199 2194               
CONECT 2200 2194               
CONECT 2201 2195               
CONECT 2202 2195               
CONECT 2203 2195               
CONECT 2204 2205 2207 2208 2209
CONECT 2205 2204 2206 2210 2211
CONECT 2206 2205 2212 2213 2214
CONECT 2207 2204               
CONECT 2208 2204               
CONECT 2209 2204               
CONECT 2210 2205               
CONECT 2211 2205               
CONECT 2212 2206               
CONECT 2213 2206               
CONECT 2214 2206               
CONECT 2215 2216 2218 2219 2220
CONECT 2216 2215 2217 2221 2222
CONECT 2217 2216 2223 2224 2225
CONECT 2218 2215               
CONECT 2219 2215               
CONECT 2220 2215               
CONECT 2221 2216               
CONECT 2222 2216               
CONECT 2223 2217               
CONECT 2224 2217               
CONECT 2225 2217               
CONECT 2226 2227 2231 2232     
CONECT 2227 2226 2228          
CONECT 2228 2227 2229 2233     
CONECT 2229 2228 2230 2234     
CONECT 2230 2229 2231 2235     
CONECT 2231 2226 2230 2236     
CONECT 2232 2226               
CONECT 2233 2228               
CONECT 2234 2229               
CONECT 2235 2230               
CONECT 2236 2231               
CONECT 2237 2238 2242 2243     
CONECT 2238 2237 2239          
CONECT 2239 2238 2240 2244     
CONECT 2240 2239 2241 2245     
CONECT 2241 2240 2242 2246     
CONECT 2242 2237 2241 2247     
CONECT 2243 2237               
CONECT 2244 2239               
CONECT 2245 2240               
CONECT 2246 2241               
CONECT 2247 2242               
CONECT 2248 2249 2253 2254     
CONECT 2249 2248 2250          
CONECT 2250 2249 2251 2255     
CONECT 2251 2250 2252 2256     
CONECT 2252 2251 2253 2257     
CONECT 2253 2248 2252 2258     
CONECT 2254 2248               
CONECT 2255 2250               
CONECT 2256 2251               
CONECT 2257 2252               
CONECT 2258 2253               
CONECT 2259 2260 2264 2265     
CONECT 2260 2259 2261          
CONECT 2261 2260 2262 2266     
CONECT 2262 2261 2263 2267     
CONECT 2263 2262 2264 2268     
CONECT 2264 2259 2263 2269     
CONECT 2265 2259               
CONECT 2266 2261               
CONECT 2267 2262               
CONECT 2268 2263               
CONECT 2269 2264               
CONECT 2270 2271 2275 2276     
CONECT 2271 2270 2272          
CONECT 2272 2271 2273 2277     
CONECT 2273 2272 2274 2278     
CONECT 2274 2273 2275 2279     
CONECT 2275 2270 2274 2280     
CONECT 2276 2270               
CONECT 2277 2272               
CONECT 2278 2273               
CONECT 2279 2274               
CONECT 2280 2275               
CONECT 2281 2282 2286 2287     
CONECT 2282 2281 2283          
CONECT 2283 2282 2284 2288     
CONECT 2284 2283 2285 2289     
CONECT 2285 2284 2286 2290     
CONECT 2286 2281 2285 2291     
CONECT 2287 2281               
CONECT 2288 2283               
CONECT 2289 2284               
CONECT 2290 2285               
CONECT 2291 2286               
CONECT 2292 2293 2297 2298     
CONECT 2293 2292 2294          
CONECT 2294 2293 2295 2299     
CONECT 2295 2294 2296 2300     
CONECT 2296 2295 2297 2301     
CONECT 2297 2292 2296 2302     
CONECT 2298 2292               
CONECT 2299 2294               
CONECT 2300 2295               
CONECT 2301 2296               
CONECT 2302 2297               
CONECT 2303 2304 2308 2309     
CONECT 2304 2303 2305          
CONECT 2305 2304 2306 2310     
CONECT 2306 2305 2307 2311     
CONECT 2307 2306 2308 2312     
CONECT 2308 2303 2307 2313     
CONECT 2309 2303               
CONECT 2310 2305               
CONECT 2311 2306               
CONECT 2312 2307               
CONECT 2313 2308               
CONECT 2314 2315 2319 2320     
CONECT 2315 2314 2316          
CONECT 2316 2315 2317 2321     
CONECT 2317 2316 2318 2322     
CONECT 2318 2317 2319 2323     
CONECT 2319 2314 2318 2324     
CONECT 2320 2314               
CONECT 2321 2316               
CONECT 2322 2317               
CONECT 2323 2318               
CONECT 2324 2319               
CONECT 2325 2326 2330          
CONECT 2326 2325 2327 2331     
CONECT 2327 2326 2328          
CONECT 2328 2327 2329 2332     
CONECT 2329 2328 2330 2333     
CONECT 2330 2325 2329 2334     
CONECT 2331 2326               
CONECT 2332 2328               
CONECT 2333 2329               
CONECT 2334 2330               
CONECT 2335 2336 2340          
CONECT 2336 2335 2337 2341     
CONECT 2337 2336 2338          
CONECT 2338 2337 2339 2342     
CONECT 2339 2338 2340 2343     
CONECT 2340 2335 2339 2344     
CONECT 2341 2336               
CONECT 2342 2338               
CONECT 2343 2339               
CONECT 2344 2340               
CONECT 2345 2346 2350          
CONECT 2346 2345 2347 2351     
CONECT 2347 2346 2348          
CONECT 2348 2347 2349 2352     
CONECT 2349 2348 2350 2353     
CONECT 2350 2345 2349 2354     
CONECT 2351 2346               
CONECT 2352 2348               
CONECT 2353 2349               
CONECT 2354 2350               
CONECT 2355 2356 2360          
CONECT 2356 2355 2357 2361     
CONECT 2357 2356 2358          
CONECT 2358 2357 2359 2362     
CONECT 2359 2358 2360 2363     
CONECT 2360 2355 2359 2364     
CONECT 2361 2356               
CONECT 2362 2358               
CONECT 2363 2359               
CONECT 2364 2360               
CONECT 2365 2366 2370          
CONECT 2366 2365 2367 2371     
CONECT 2367 2366 2368          
CONECT 2368 2367 2369 2372     
CONECT 2369 2368 2370 2373     
CONECT 2370 2365 2369 2374     
CONECT 2371 2366               
CONECT 2372 2368               
CONECT 2373 2369               
CONECT 2374 2370               
CONECT 2375 2376 2380          
CONECT 2376 2375 2377 2381     
CONECT 2377 2376 2378          
CONECT 2378 2377 2379 2382     
CONECT 2379 2378 2380 2383     
CONECT 2380 2375 2379 2384     
CONECT 2381 2376               
CONECT 2382 2378               
CONECT 2383 2379               
CONECT 2384 2380               
CONECT 2385 2386 2390          
CONECT 2386 2385 2387 2391     
CONECT 2387 2386 2388          
CONECT 2388 2387 2389 2392     
CONECT 2389 2388 2390 2393     
CONECT 2390 2385 2389 2394     
CONECT 2391 2386               
CONECT 2392 2388               
CONECT 2393 2389               
CONECT 2394 2390               
CONECT 2395 2396 2400          
CONECT 2396 2395 2397 2401     
CONECT 2397 2396 2398          
CONECT 2398 2397 2399 2402     
CONECT 2399 2398 2400 2403     
CONECT 2400 2395 2399 2404     
CONECT 2401 2396               
CONECT 2402 2398               
CONECT 2403 2399               
CONECT 2404 2400               
CONECT 2405 2406 2410          
CONECT 2406 2405 2407 2411     
CONECT 2407 2406 2408          
CONECT 2408 2407 2409 2412     
CONECT 2409 2408 2410 2413     
CONECT 2410 2405 2409 2414     
CONECT 2411 2406               
CONECT 2412 2408               
CONECT 2413 2409               
CONECT 2414 2410               
CONECT 2415 2416 2420          
CONECT 2416 2415 2417 2421     
CONECT 2417 2416 2418          
CONECT 2418 2417 2419 2422     
CONECT 2419 2418 2420 2423     
CONECT 2420 2415 2419 2424     
CONECT 2421 2416               
CONECT 2422 2418               
CONECT 2423 2419               
CONECT 2424 2420               
CONECT 2425 2426 2430          
CONECT 2426 2425 2427 2431     
CONECT 2427 2426 2428          
CONECT 2428 2427 2429 2432     
CONECT 2429 2428 2430 2433     
CONECT 2430 2425 2429 2434     
CONECT 2431 2426               
CONECT 2432 2428               
CONECT 2433 2429               
CONECT 2434 2430               
CONECT 2435 2436 2440          
CONECT 2436 2435 2437 2441     
CONECT 2437 2436 2438          
CONECT 2438 2437 2439 2442     
CONECT 2439 2438 2440 2443     
CONECT 2440 2435 2439 2444     
CONECT 2441 2436               
CONECT 2442 2438               
CONECT 2443 2439               
CONECT 2444 2440               
CONECT 2445 2446 2450          
CONECT 2446 2445 2447 2451     
CONECT 2447 2446 2448          
CONECT 2448 2447 2449 2452     
CONECT 2449 2448 2450 2453     
CONECT 2450 2445 2449 2454     
CONECT 2451 2446               
CONECT 2452 2448               
CONECT 2453 2449               
CONECT 2454 2450               
CONECT 2455 2456 2460          
CONECT 2456 2455 2457 2461     
CONECT 2457 2456 2458          
CONECT 2458 2457 2459 2462     
CONECT 2459 2458 2460 2463     
CONECT 2460 2455 2459 2464     
CONECT 2461 2456               
CONECT 2462 2458               
CONECT 2463 2459               
CONECT 2464 2460               
CONECT 2465 2466 2469 2470     
CONECT 2466 2465 2467 2471     
CONECT 2467 2466 2468 2472     
CONECT 2468 2467 2469 2473     
CONECT 2469 2465 2468 2474     
CONECT 2470 2465               
CONECT 2471 2466               
CONECT 2472 2467               
CONECT 2473 2468               
CONECT 2474 2469               
CONECT 2475 2476 2479 2480     
CONECT 2476 2475 2477 2481     
CONECT 2477 2476 2478 2482     
CONECT 2478 2477 2479 2483     
CONECT 2479 2475 2478 2484     
CONECT 2480 2475               
CONECT 2481 2476               
CONECT 2482 2477               
CONECT 2483 2478               
CONECT 2484 2479               
CONECT 2485 2486 2489 2490     
CONECT 2486 2485 2487 2491     
CONECT 2487 2486 2488 2492     
CONECT 2488 2487 2489 2493     
CONECT 2489 2485 2488 2494     
CONECT 2490 2485               
CONECT 2491 2486               
CONECT 2492 2487               
CONECT 2493 2488               
CONECT 2494 2489               
CONECT 2495 2496 2499 2500     
CONECT 2496 2495 2497 2501     
CONECT 2497 2496 2498 2502     
CONECT 2498 2497 2499 2503     
CONECT 2499 2495 2498 2504     
CONECT 2500 2495               
CONECT 2501 2496               
CONECT 2502 2497               
CONECT 2503 2498               
CONECT 2504 2499               
CONECT 2505 2506 2509 2510     
CONECT 2506 2505 2507 2511     
CONECT 2507 2506 2508 2512     
CONECT 2508 2507 2509 2513     
CONECT 2509 2505 2508 2514     
CONECT 2510 2505               
CONECT 2511 2506               
CONECT 2512 2507               
CONECT 2513 2508               
CONECT 2514 2509               
CONECT 2515 2516 2519 2520     
CONECT 2516 2515 2517 2521     
CONECT 2517 2516 2518 2522     
CONECT 2518 2517 2519 2523     
CONECT 2519 2515 2518 2524     
CONECT 2520 2515               
CONECT 2521 2516               
CONECT 2522 2517               
CONECT 2523 2518               
CONECT 2524 2519               
CONECT 2525 2526 2529 2530     
CONECT 2526 2525 2527 2531     
CONECT 2527 2526 2528 2532     
CONECT 2528 2527 2529 2533     
CONECT 2529 2525 2528 2534     
CONECT 2530 2525               
CONECT 2531 2526               
CONECT 2532 2527               
CONECT 2533 2528               
CONECT 2534 2529               
CONECT 2535 2536 2539 2540     
CONECT 2536 2535 2537 2541     
CONECT 2537 2536 2538 2542     
CONECT 2538 2537 2539 2543     
CONECT 2539 2535 2538 2544     
CONECT 2540 2535               
CONECT 2541 2536               
CONECT 2542 2537               
CONECT 2543 2538               
CONECT 2544 2539               
CONECT 2545 2546 2549 2550     
CONECT 2546 2545 2547 2551     
CONECT 2547 2546 2548 2552     
CONECT 2548 2547 2549 2553     
CONECT 2549 2545 2548 2554     
CONECT 2550 2545               
CONECT 2551 2546               
CONECT 2552 2547               
CONECT 2553 2548               
CONECT 2554 2549               
CONECT 2555 2556 2558 2559 2560
CONECT 2556 2555 2557          
CONECT 2557 2556 2561 2562 2563
CONECT 2558 2555               
CONECT 2559 2555               
CONECT 2560 2555               
CONECT 2561 2557               
CONECT 2562 2557               
CONECT 2563 2557               
CONECT 2564 2565 2567 2568 2569
CONECT 2565 2564 2566          
CONECT 2566 2565 2570 2571 2572
CONECT 2567 2564               
CONECT 2568 2564               
CONECT 2569 2564               
CONECT 2570 2566               
CONECT 2571 2566               
CONECT 2572 2566               
CONECT 2573 2574 2576 2577 2578
CONECT 2574 2573 2575          
CONECT 2575 2574 2579 2580 2581
CONECT 2576 2573               
CONECT 2577 2573               
CONECT 2578 2573               
CONECT 2579 2575               
CONECT 2580 2575               
CONECT 2581 2575               
CONECT 2582 2583 2585 2586 2587
CONECT 2583 2582 2584          
CONECT 2584 2583 2588 2589 2590
CONECT 2585 2582               
CONECT 2586 2582               
CONECT 2587 2582               
CONECT 2588 2584               
CONECT 2589 2584               
CONECT 2590 2584               
CONECT 2591 2592 2594 2595 2596
CONECT 2592 2591 2593          
CONECT 2593 2592 2597 2598 2599
CONECT 2594 2591               
CONECT 2595 2591               
CONECT 2596 2591               
CONECT 2597 2593               
CONECT 2598 2593               
CONECT 2599 2593               
CONECT 2600 2601 2603 2604 2605
CONECT 2601 2600 2602          
CONECT 2602 2601 2606 2607 2608
CONECT 2603 2600               
CONECT 2604 2600               
CONECT 2605 2600               
CONECT 2606 2602               
CONECT 2607 2602               
CONECT 2608 2602               
CONECT 2609 2610 2612 2613 2614
CONECT 2610 2609 2611          
CONECT 2611 2610 2615 2616 2617
CONECT 2612 2609               
CONECT 2613 2609               
CONECT 2614 2609               
CONECT 2615 2611               
CONECT 2616 2611               
CONECT 2617 2611               
CONECT 2618 2619 2621 2622 2623
CONECT 2619 2618 2620          
CONECT 2620 2619               
CONECT 2621 2618               
CONECT 2622 2618               
CONECT 2623 2618               
CONECT 2624 2625 2627 2628 2629
CONECT 2625 2624 2626          
CONECT 2626 2625               
CONECT 2627 2624               
CONECT 2628 2624               
CONECT 2629 2624               
CONECT 2630 2631 2633 2634 2635
CONECT 2631 2630 2632          
CONECT 2632 2631               
CONECT 2633 2630               
CONECT 2634 2630               
CONECT 2635 2630               
CONECT 2636 2637 2639 2640 2641
CONECT 2637 2636 2638          
CONECT 2638 2637               
CONECT 2639 2636               
CONECT 2640 2636               
CONECT 2641 2636               
CONECT 2642 2643 2645 2646 2647
CONECT 2643 2642 2644          
CONECT 2644 2643               
CONECT 2645 2642               
CONECT 2646 2642               
CONECT 2647 2642               
CONECT 2648 2649 2651 2652 2653
CONECT 2649 2648 2650          
CONECT 2650 2649               
CONECT 2651 2648               
CONECT 2652 2648               
CONECT 2653 2648               
CONECT 2654 2655 2657 2658 2659
CONECT 2655 2654 2656          
CONECT 2656 2655               
CONECT 2657 2654               
CONECT 2658 2654               
CONECT 2659 2654               
CONECT 2660 2661 2663 2664 2665
CONECT 2661 2660 2662          
CONECT 2662 2661               
CONECT 2663 2660               
CONECT 2664 2660               
CONECT 2665 2660               
CONECT 2666 2667 2669 2670 2671
CONECT 2667 2666 2668          
CONECT 2668 2667               
CONECT 2669 2666               
CONECT 2670 2666               
CONECT 2671 2666               
CONECT 2672 2673 2675 2676 2677
CONECT 2673 2672 2674          
CONECT 2674 2673               
CONECT 2675 2672               
CONECT 2676 2672               
CONECT 2677 2672               
CONECT 2678 2679 2681 2682 2683
CONECT 2679 2678 2680          
CONECT 2680 2679               
CONECT 2681 2678               
CONECT 2682 2678               
CONECT 2683 2678               
CONECT 2684 2685 2687 2688 2689
CONECT 2685 2684 2686          
CONECT 2686 2685               
CONECT 2687 2684               
CONECT 2688 2684               
CONECT 2689 2684               
CONECT 2690 2691 2693 2694 2695
CONECT 2691 2690 2692          
CONECT 2692 2691               
CONECT 2693 2690               
CONECT 2694 2690               
CONECT 2695 2690               
CONECT 2696 2697 2699 2700 2701
CONECT 2697 2696 2698          
CONECT 2698 2697               
CONECT 2699 2696               
CONECT 2700 2696               
CONECT 2701 2696               
CONECT 2702 2703 2705 2706 2707
CONECT 2703 2702 2704          
CONECT 2704 2703               
CONECT 2705 2702               
CONECT 2706 2702               
CONECT 2707 2702               
CONECT 2708 2709 2711 2712 2713
CONECT 2709 2708 2710          
CONECT 2710 2709               
CONECT 2711 2708               
CONECT 2712 2708               
CONECT 2713 2708               
