# Supplementary material for: Hot-spot identification on a broad class of proteins and RNA suggest unifying principles of molecular recognition
Source: PLoS One. 2017 Aug 24;12(8):e0183327. doi: 10.1371/journal.pone.0183327 (PMC5570288; doi:10.1371/journal.pone.0183327)
Supplement: S2 File — PDB data files containing computed fragments. (ZIP) [file pone.0183327.s002.zip › Supporting information - PDB data files/p53-MDMX_figure11b.pdb]

ATOM      1  N   ILE A  22      14.185  -1.472  -3.264  1.00  0.00           N  
ATOM      2  CA  ILE A  22      12.838  -1.033  -3.701  1.00  0.00           C  
ATOM      3  C   ILE A  22      12.022  -0.677  -2.461  1.00  0.00           C  
ATOM      4  O   ILE A  22      12.182  -1.293  -1.399  1.00  0.00           O  
ATOM      5  CB  ILE A  22      12.158  -2.162  -4.500  1.00  0.00           C  
ATOM      6  CG1 ILE A  22      10.993  -1.636  -5.337  1.00  0.00           C  
ATOM      7  CG2 ILE A  22      11.714  -3.278  -3.551  1.00  0.00           C  
ATOM      8  CD1 ILE A  22       9.744  -1.427  -4.537  1.00  0.00           C  
ATOM      9  H   ILE A  22      14.285  -1.472  -3.264  1.00  0.00           H  
ATOM     10  HA  ILE A  22      12.913  -0.151  -4.354  1.00  0.00           H  
ATOM     11  HB  ILE A  22      12.890  -2.579  -5.207  1.00  0.00           H  
ATOM     12 2HG1 ILE A  22      11.285  -0.684  -5.805  1.00  0.00           H  
ATOM     13 3HG1 ILE A  22      10.785  -2.345  -6.152  1.00  0.00           H  
ATOM     14 1HG2 ILE A  22      11.230  -4.080  -4.128  1.00  0.00           H  
ATOM     15 2HG2 ILE A  22      12.591  -3.684  -3.025  1.00  0.00           H  
ATOM     16 3HG2 ILE A  22      11.002  -2.874  -2.817  1.00  0.00           H  
ATOM     17 1HD1 ILE A  22       8.946  -1.049  -5.194  1.00  0.00           H  
ATOM     18 2HD1 ILE A  22       9.430  -2.382  -4.091  1.00  0.00           H  
ATOM     19 3HD1 ILE A  22       9.938  -0.696  -3.738  1.00  0.00           H  
ATOM     20  N   GLN A  23      11.161   0.328  -2.600  1.00  0.00           N  
ATOM     21  CA  GLN A  23      10.310   0.826  -1.516  1.00  0.00           C  
ATOM     22  C   GLN A  23       9.154  -0.107  -1.178  1.00  0.00           C  
ATOM     23  O   GLN A  23       8.564  -0.728  -2.052  1.00  0.00           O  
ATOM     24  CB  GLN A  23       9.773   2.205  -1.882  1.00  0.00           C  
ATOM     25  CG  GLN A  23      10.879   3.193  -2.168  1.00  0.00           C  
ATOM     26  CD  GLN A  23      11.260   3.264  -3.642  1.00  0.00           C  
ATOM     27  NE2 GLN A  23      11.758   4.422  -4.057  1.00  0.00           N  
ATOM     28  OE1 GLN A  23      11.087   2.306  -4.403  1.00  0.00           O  
ATOM     29  H   GLN A  23      11.034   0.818  -3.462  1.00  0.00           H  
ATOM     30  HA  GLN A  23      10.940   0.883  -0.616  1.00  0.00           H  
ATOM     31  HB2 GLN A  23       9.123   2.120  -2.765  1.00  0.00           H  
ATOM     32  HB3 GLN A  23       9.150   2.584  -1.059  1.00  0.00           H  
ATOM     33  HG2 GLN A  23      10.565   4.191  -1.829  1.00  0.00           H  
ATOM     34  HG3 GLN A  23      11.767   2.918  -1.580  1.00  0.00           H  
ATOM     35 1HE2 GLN A  23      12.009   4.543  -5.018  1.00  0.00           H  
ATOM     36 2HE2 GLN A  23      11.883   5.174  -3.409  1.00  0.00           H  
ATOM     37  N   ILE A  24       8.812  -0.180   0.099  1.00  0.00           N  
ATOM     38  CA  ILE A  24       7.835  -1.151   0.575  1.00  0.00           C  
ATOM     39  C   ILE A  24       6.409  -0.821   0.105  1.00  0.00           C  
ATOM     40  O   ILE A  24       5.556  -1.708   0.019  1.00  0.00           O  
ATOM     41  CB  ILE A  24       7.894  -1.284   2.119  1.00  0.00           C  
ATOM     42  CG1 ILE A  24       6.991  -2.418   2.606  1.00  0.00           C  
ATOM     43  CG2 ILE A  24       7.541   0.032   2.797  1.00  0.00           C  
ATOM     44  CD1 ILE A  24       7.476  -3.805   2.215  1.00  0.00           C  
ATOM     45  H   ILE A  24       9.189   0.410   0.813  1.00  0.00           H  
ATOM     46  HA  ILE A  24       8.103  -2.122   0.132  1.00  0.00           H  
ATOM     47  HB  ILE A  24       8.928  -1.535   2.397  1.00  0.00           H  
ATOM     48 2HG1 ILE A  24       6.911  -2.364   3.702  1.00  0.00           H  
ATOM     49 3HG1 ILE A  24       5.979  -2.267   2.201  1.00  0.00           H  
ATOM     50 1HG2 ILE A  24       7.591  -0.092   3.889  1.00  0.00           H  
ATOM     51 2HG2 ILE A  24       8.254   0.809   2.484  1.00  0.00           H  
ATOM     52 3HG2 ILE A  24       6.523   0.332   2.509  1.00  0.00           H  
ATOM     53 1HD1 ILE A  24       6.776  -4.561   2.601  1.00  0.00           H  
ATOM     54 2HD1 ILE A  24       7.529  -3.880   1.119  1.00  0.00           H  
ATOM     55 3HD1 ILE A  24       8.475  -3.979   2.642  1.00  0.00           H  
ATOM     56  N   ASN A  25       6.158   0.453  -0.200  1.00  0.00           N  
ATOM     57  CA  ASN A  25       4.806   0.882  -0.612  1.00  0.00           C  
ATOM     58  C   ASN A  25       4.612   0.934  -2.131  1.00  0.00           C  
ATOM     59  O   ASN A  25       3.653   1.506  -2.614  1.00  0.00           O  
ATOM     60  CB  ASN A  25       4.401   2.205   0.052  1.00  0.00           C  
ATOM     61  CG  ASN A  25       5.253   3.381  -0.407  1.00  0.00           C  
ATOM     62  ND2 ASN A  25       4.632   4.546  -0.503  1.00  0.00           N  
ATOM     63  OD1 ASN A  25       6.456   3.250  -0.667  1.00  0.00           O  
ATOM     64  H   ASN A  25       6.840   1.184  -0.174  1.00  0.00           H  
ATOM     65  HA  ASN A  25       4.126   0.097  -0.249  1.00  0.00           H  
ATOM     66  HB2 ASN A  25       3.345   2.414  -0.172  1.00  0.00           H  
ATOM     67  HB3 ASN A  25       4.484   2.102   1.144  1.00  0.00           H  
ATOM     68 1HD2 ASN A  25       5.136   5.359  -0.794  1.00  0.00           H  
ATOM     69 2HD2 ASN A  25       3.658   4.613  -0.284  1.00  0.00           H  
ATOM     70  N   GLN A  26       5.507   0.289  -2.860  1.00  0.00           N  
ATOM     71  CA  GLN A  26       5.381   0.181  -4.313  1.00  0.00           C  
ATOM     72  C   GLN A  26       4.805  -1.182  -4.687  1.00  0.00           C  
ATOM     73  O   GLN A  26       5.037  -2.167  -3.996  1.00  0.00           O  
ATOM     74  CB  GLN A  26       6.760   0.320  -4.947  1.00  0.00           C  
ATOM     75  CG  GLN A  26       7.378   1.691  -4.849  1.00  0.00           C  
ATOM     76  CD  GLN A  26       6.815   2.666  -5.853  1.00  0.00           C  
ATOM     77  NE2 GLN A  26       7.551   2.900  -6.927  1.00  0.00           N  
ATOM     78  OE1 GLN A  26       5.741   3.224  -5.651  1.00  0.00           O  
ATOM     79  H   GLN A  26       6.316  -0.161  -2.481  1.00  0.00           H  
ATOM     80  HA  GLN A  26       4.712   0.975  -4.676  1.00  0.00           H  
ATOM     81  HB2 GLN A  26       7.438  -0.405  -4.473  1.00  0.00           H  
ATOM     82  HB3 GLN A  26       6.687   0.044  -6.009  1.00  0.00           H  
ATOM     83  HG2 GLN A  26       7.220   2.086  -3.835  1.00  0.00           H  
ATOM     84  HG3 GLN A  26       8.465   1.608  -4.997  1.00  0.00           H  
ATOM     85 1HE2 GLN A  26       7.238   3.555  -7.615  1.00  0.00           H  
ATOM     86 2HE2 GLN A  26       8.421   2.422  -7.051  1.00  0.00           H  
ATOM     87  N   VAL A  27       4.063  -1.228  -5.786  1.00  0.00           N  
ATOM     88  CA  VAL A  27       3.544  -2.463  -6.347  1.00  0.00           C  
ATOM     89  C   VAL A  27       3.804  -2.470  -7.844  1.00  0.00           C  
ATOM     90  O   VAL A  27       3.974  -1.421  -8.465  1.00  0.00           O  
ATOM     91  CB  VAL A  27       2.025  -2.642  -6.067  1.00  0.00           C  
ATOM     92  CG1 VAL A  27       1.789  -2.601  -4.554  1.00  0.00           C  
ATOM     93  CG2 VAL A  27       1.173  -1.582  -6.783  1.00  0.00           C  
ATOM     94  H   VAL A  27       3.808  -0.413  -6.307  1.00  0.00           H  
ATOM     95  HA  VAL A  27       4.061  -3.305  -5.864  1.00  0.00           H  
ATOM     96  HB  VAL A  27       1.710  -3.617  -6.468  1.00  0.00           H  
ATOM     97 1HG1 VAL A  27       0.716  -2.727  -4.346  1.00  0.00           H  
ATOM     98 2HG1 VAL A  27       2.353  -3.413  -4.072  1.00  0.00           H  
ATOM     99 3HG1 VAL A  27       2.128  -1.633  -4.156  1.00  0.00           H  
ATOM    100 1HG2 VAL A  27       0.110  -1.750  -6.555  1.00  0.00           H  
ATOM    101 2HG2 VAL A  27       1.468  -0.580  -6.438  1.00  0.00           H  
ATOM    102 3HG2 VAL A  27       1.331  -1.656  -7.869  1.00  0.00           H  
ATOM    103  N   ARG A  28       3.885  -3.669  -8.410  1.00  0.00           N  
ATOM    104  CA  ARG A  28       4.072  -3.799  -9.840  1.00  0.00           C  
ATOM    105  C   ARG A  28       2.860  -4.449 -10.450  1.00  0.00           C  
ATOM    106  O   ARG A  28       2.614  -5.636 -10.212  1.00  0.00           O  
ATOM    107  CB  ARG A  28       5.280  -4.695 -10.111  1.00  0.00           C  
ATOM    108  CG  ARG A  28       5.542  -4.910 -11.574  1.00  0.00           C  
ATOM    109  CD  ARG A  28       6.953  -5.451 -11.833  1.00  0.00           C  
ATOM    110  NE  ARG A  28       7.583  -4.553 -12.802  1.00  0.00           N  
ATOM    111  CZ  ARG A  28       8.722  -3.922 -12.588  1.00  0.00           C  
ATOM    112  NH1 ARG A  28       9.400  -4.136 -11.454  1.00  0.00           N1+
ATOM    113  NH2 ARG A  28       9.209  -3.116 -13.518  1.00  0.00           N  
ATOM    114  H   ARG A  28       3.826  -4.535  -7.913  1.00  0.00           H  
ATOM    115  HA  ARG A  28       4.227  -2.801 -10.275  1.00  0.00           H  
ATOM    116  HB2 ARG A  28       6.171  -4.247  -9.648  1.00  0.00           H  
ATOM    117  HB3 ARG A  28       5.121  -5.670  -9.627  1.00  0.00           H  
ATOM    118  HG2 ARG A  28       4.800  -5.615 -11.978  1.00  0.00           H  
ATOM    119  HG3 ARG A  28       5.410  -3.960 -12.112  1.00  0.00           H  
ATOM    120  HD2 ARG A  28       7.534  -5.486 -10.900  1.00  0.00           H  
ATOM    121  HD3 ARG A  28       6.911  -6.478 -12.224  1.00  0.00           H  
ATOM    122  HE  ARG A  28       7.123  -4.409 -13.678  1.00  0.00           H  
ATOM    123 1HH1 ARG A  28       9.043  -4.773 -10.771  1.00  0.00           H  
ATOM    124 2HH1 ARG A  28      10.263  -3.659 -11.290  1.00  0.00           H  
ATOM    125 1HH2 ARG A  28       8.714  -2.988 -14.377  1.00  0.00           H  
ATOM    126 2HH2 ARG A  28      10.072  -2.635 -13.361  1.00  0.00           H  
ATOM    127  N   PRO A  29       2.087  -3.686 -11.234  1.00  0.00           N  
ATOM    128  CA  PRO A  29       0.924  -4.276 -11.902  1.00  0.00           C  
ATOM    129  C   PRO A  29       1.341  -5.280 -12.967  1.00  0.00           C  
ATOM    130  O   PRO A  29       2.301  -5.043 -13.714  1.00  0.00           O  
ATOM    131  CB  PRO A  29       0.243  -3.068 -12.556  1.00  0.00           C  
ATOM    132  CG  PRO A  29       0.716  -1.880 -11.767  1.00  0.00           C  
ATOM    133  CD  PRO A  29       2.142  -2.223 -11.412  1.00  0.00           C  
ATOM    134  HA  PRO A  29       0.276  -4.828 -11.205  1.00  0.00           H  
ATOM    135  HB2 PRO A  29       0.523  -2.979 -13.616  1.00  0.00           H  
ATOM    136  HB3 PRO A  29      -0.853  -3.160 -12.519  1.00  0.00           H  
ATOM    137  HG2 PRO A  29       0.660  -0.955 -12.359  1.00  0.00           H  
ATOM    138  HG3 PRO A  29       0.103  -1.724 -10.867  1.00  0.00           H  
ATOM    139  HD2 PRO A  29       2.843  -1.934 -12.209  1.00  0.00           H  
ATOM    140  HD3 PRO A  29       2.470  -1.711 -10.495  1.00  0.00           H  
ATOM    141  N   LYS A  30       0.634  -6.400 -13.026  1.00  0.00           N  
ATOM    142  CA  LYS A  30       0.865  -7.376 -14.077  1.00  0.00           C  
ATOM    143  C   LYS A  30       0.474  -6.795 -15.424  1.00  0.00           C  
ATOM    144  O   LYS A  30      -0.262  -5.814 -15.510  1.00  0.00           O  
ATOM    145  CB  LYS A  30       0.105  -8.668 -13.798  1.00  0.00           C  
ATOM    146  CG  LYS A  30       0.634  -9.396 -12.593  1.00  0.00           C  
ATOM    147  CD  LYS A  30       0.079 -10.796 -12.413  1.00  0.00           C  
ATOM    148  CE  LYS A  30       0.662 -11.436 -11.156  1.00  0.00           C  
ATOM    149  NZ  LYS A  30      -0.069 -12.669 -10.743  1.00  0.00           N1+
ATOM    150  H   LYS A  30      -0.084  -6.648 -12.376  1.00  0.00           H  
ATOM    151  HA  LYS A  30       1.938  -7.619 -14.099  1.00  0.00           H  
ATOM    152  HB2 LYS A  30      -0.960  -8.438 -13.646  1.00  0.00           H  
ATOM    153  HB3 LYS A  30       0.170  -9.325 -14.678  1.00  0.00           H  
ATOM    154  HG2 LYS A  30       1.730  -9.456 -12.668  1.00  0.00           H  
ATOM    155  HG3 LYS A  30       0.405  -8.806 -11.694  1.00  0.00           H  
ATOM    156  HD2 LYS A  30      -1.018 -10.757 -12.339  1.00  0.00           H  
ATOM    157  HD3 LYS A  30       0.321 -11.411 -13.293  1.00  0.00           H  
ATOM    158  HE2 LYS A  30       1.719 -11.684 -11.333  1.00  0.00           H  
ATOM    159  HE3 LYS A  30       0.636 -10.707 -10.333  1.00  0.00           H  
ATOM    160  HZ1 LYS A  30       0.400 -13.091  -9.967  1.00  0.00           H  
ATOM    161  HZ2 LYS A  30      -1.003 -12.430 -10.477  1.00  0.00           H  
ATOM    162  HZ3 LYS A  30      -0.095 -13.313 -11.507  1.00  0.00           H  
ATOM    163  N   LEU A  31       0.975  -7.428 -16.482  1.00  0.00           N  
ATOM    164  CA  LEU A  31       0.851  -6.894 -17.834  1.00  0.00           C  
ATOM    165  C   LEU A  31      -0.522  -6.320 -18.210  1.00  0.00           C  
ATOM    166  O   LEU A  31      -0.615  -5.175 -18.629  1.00  0.00           O  
ATOM    167  CB  LEU A  31       1.302  -7.943 -18.857  1.00  0.00           C  
ATOM    168  CG  LEU A  31       1.494  -7.513 -20.309  1.00  0.00           C  
ATOM    169  CD1 LEU A  31       1.992  -6.078 -20.404  1.00  0.00           C  
ATOM    170  CD2 LEU A  31       2.454  -8.488 -20.986  1.00  0.00           C  
ATOM    171  H   LEU A  31       1.463  -8.299 -16.428  1.00  0.00           H  
ATOM    172  HA  LEU A  31       1.518  -6.019 -17.853  1.00  0.00           H  
ATOM    173  HB2 LEU A  31       2.255  -8.365 -18.505  1.00  0.00           H  
ATOM    174  HB3 LEU A  31       0.565  -8.759 -18.845  1.00  0.00           H  
ATOM    175  HG  LEU A  31       0.525  -7.539 -20.829  1.00  0.00           H  
ATOM    176 1HD1 LEU A  31       2.119  -5.803 -21.461  1.00  0.00           H  
ATOM    177 2HD1 LEU A  31       1.260  -5.404 -19.935  1.00  0.00           H  
ATOM    178 3HD1 LEU A  31       2.957  -5.989 -19.884  1.00  0.00           H  
ATOM    179 1HD2 LEU A  31       2.602  -8.190 -22.034  1.00  0.00           H  
ATOM    180 2HD2 LEU A  31       3.421  -8.475 -20.462  1.00  0.00           H  
ATOM    181 3HD2 LEU A  31       2.032  -9.503 -20.950  1.00  0.00           H  
ATOM    182  N   PRO A  32      -1.594  -7.106 -18.046  1.00  0.00           N  
ATOM    183  CA  PRO A  32      -2.874  -6.599 -18.535  1.00  0.00           C  
ATOM    184  C   PRO A  32      -3.381  -5.409 -17.737  1.00  0.00           C  
ATOM    185  O   PRO A  32      -3.997  -4.505 -18.303  1.00  0.00           O  
ATOM    186  CB  PRO A  32      -3.814  -7.797 -18.390  1.00  0.00           C  
ATOM    187  CG  PRO A  32      -3.176  -8.694 -17.385  1.00  0.00           C  
ATOM    188  CD  PRO A  32      -1.693  -8.469 -17.503  1.00  0.00           C  
ATOM    189  HA  PRO A  32      -2.796  -6.224 -19.566  1.00  0.00           H  
ATOM    190  HB2 PRO A  32      -4.812  -7.477 -18.056  1.00  0.00           H  
ATOM    191  HB3 PRO A  32      -3.947  -8.313 -19.352  1.00  0.00           H  
ATOM    192  HG2 PRO A  32      -3.529  -8.460 -16.370  1.00  0.00           H  
ATOM    193  HG3 PRO A  32      -3.430  -9.746 -17.580  1.00  0.00           H  
ATOM    194  HD2 PRO A  32      -1.192  -8.554 -16.528  1.00  0.00           H  
ATOM    195  HD3 PRO A  32      -1.223  -9.206 -18.171  1.00  0.00           H  
ATOM    196  N   LEU A  33      -3.109  -5.401 -16.433  1.00  0.00           N  
ATOM    197  CA  LEU A  33      -3.507  -4.251 -15.628  1.00  0.00           C  
ATOM    198  C   LEU A  33      -2.660  -3.048 -15.977  1.00  0.00           C  
ATOM    199  O   LEU A  33      -3.148  -1.926 -16.024  1.00  0.00           O  
ATOM    200  CB  LEU A  33      -3.393  -4.570 -14.136  1.00  0.00           C  
ATOM    201  CG  LEU A  33      -3.762  -3.448 -13.147  1.00  0.00           C  
ATOM    202  CD1 LEU A  33      -5.167  -2.980 -13.413  1.00  0.00           C  
ATOM    203  CD2 LEU A  33      -3.637  -3.969 -11.707  1.00  0.00           C  
ATOM    204  H   LEU A  33      -2.642  -6.133 -15.937  1.00  0.00           H  
ATOM    205  HA  LEU A  33      -4.559  -4.018 -15.851  1.00  0.00           H  
ATOM    206  HB2 LEU A  33      -4.035  -5.437 -13.923  1.00  0.00           H  
ATOM    207  HB3 LEU A  33      -2.357  -4.878 -13.931  1.00  0.00           H  
ATOM    208  HG  LEU A  33      -3.075  -2.600 -13.280  1.00  0.00           H  
ATOM    209 1HD1 LEU A  33      -5.427  -2.179 -12.705  1.00  0.00           H  
ATOM    210 2HD1 LEU A  33      -5.238  -2.597 -14.442  1.00  0.00           H  
ATOM    211 3HD1 LEU A  33      -5.864  -3.821 -13.287  1.00  0.00           H  
ATOM    212 1HD2 LEU A  33      -3.901  -3.167 -11.002  1.00  0.00           H  
ATOM    213 2HD2 LEU A  33      -4.318  -4.821 -11.564  1.00  0.00           H  
ATOM    214 3HD2 LEU A  33      -2.602  -4.293 -11.522  1.00  0.00           H  
ATOM    215  N   LEU A  34      -1.373  -3.280 -16.203  1.00  0.00           N  
ATOM    216  CA  LEU A  34      -0.512  -2.171 -16.576  1.00  0.00           C  
ATOM    217  C   LEU A  34      -0.982  -1.542 -17.891  1.00  0.00           C  
ATOM    218  O   LEU A  34      -0.932  -0.317 -18.061  1.00  0.00           O  
ATOM    219  CB  LEU A  34       0.929  -2.619 -16.694  1.00  0.00           C  
ATOM    220  CG  LEU A  34       1.946  -1.523 -16.985  1.00  0.00           C  
ATOM    221  CD1 LEU A  34       2.158  -0.663 -15.762  1.00  0.00           C  
ATOM    222  CD2 LEU A  34       3.232  -2.211 -17.411  1.00  0.00           C  
ATOM    223  H   LEU A  34      -0.927  -4.173 -16.139  1.00  0.00           H  
ATOM    224  HA  LEU A  34      -0.573  -1.413 -15.781  1.00  0.00           H  
ATOM    225  HB2 LEU A  34       1.215  -3.118 -15.756  1.00  0.00           H  
ATOM    226  HB3 LEU A  34       0.994  -3.373 -17.492  1.00  0.00           H  
ATOM    227  HG  LEU A  34       1.592  -0.855 -17.784  1.00  0.00           H  
ATOM    228 1HD1 LEU A  34       2.894   0.122 -15.989  1.00  0.00           H  
ATOM    229 2HD1 LEU A  34       1.205  -0.198 -15.470  1.00  0.00           H  
ATOM    230 3HD1 LEU A  34       2.530  -1.286 -14.935  1.00  0.00           H  
ATOM    231 1HD2 LEU A  34       3.998  -1.453 -17.632  1.00  0.00           H  
ATOM    232 2HD2 LEU A  34       3.586  -2.863 -16.599  1.00  0.00           H  
ATOM    233 3HD2 LEU A  34       3.044  -2.815 -18.311  1.00  0.00           H  
ATOM    234  N   LYS A  35      -1.455  -2.375 -18.812  1.00  0.00           N  
ATOM    235  CA  LYS A  35      -1.992  -1.853 -20.061  1.00  0.00           C  
ATOM    236  C   LYS A  35      -3.147  -0.870 -19.809  1.00  0.00           C  
ATOM    237  O   LYS A  35      -3.193   0.209 -20.387  1.00  0.00           O  
ATOM    238  CB  LYS A  35      -2.415  -2.986 -21.001  1.00  0.00           C  
ATOM    239  CG  LYS A  35      -3.174  -2.488 -22.226  1.00  0.00           C  
ATOM    240  CD  LYS A  35      -3.600  -3.611 -23.164  1.00  0.00           C  
ATOM    241  CE  LYS A  35      -4.510  -3.055 -24.264  1.00  0.00           C  
ATOM    242  NZ  LYS A  35      -4.974  -4.101 -25.202  1.00  0.00           N1+
ATOM    243  H   LYS A  35      -1.477  -3.371 -18.723  1.00  0.00           H  
ATOM    244  HA  LYS A  35      -1.187  -1.293 -20.559  1.00  0.00           H  
ATOM    245  HB2 LYS A  35      -1.521  -3.537 -21.329  1.00  0.00           H  
ATOM    246  HB3 LYS A  35      -3.047  -3.697 -20.449  1.00  0.00           H  
ATOM    247  HG2 LYS A  35      -4.066  -1.935 -21.897  1.00  0.00           H  
ATOM    248  HG3 LYS A  35      -2.541  -1.778 -22.778  1.00  0.00           H  
ATOM    249  HD2 LYS A  35      -2.713  -4.082 -23.613  1.00  0.00           H  
ATOM    250  HD3 LYS A  35      -4.129  -4.393 -22.599  1.00  0.00           H  
ATOM    251  HE2 LYS A  35      -5.382  -2.569 -23.802  1.00  0.00           H  
ATOM    252  HE3 LYS A  35      -3.969  -2.279 -24.825  1.00  0.00           H  
ATOM    253  HZ1 LYS A  35      -5.562  -3.688 -25.898  1.00  0.00           H  
ATOM    254  HZ2 LYS A  35      -4.185  -4.527 -25.644  1.00  0.00           H  
ATOM    255  HZ3 LYS A  35      -5.489  -4.795 -24.700  1.00  0.00           H  
ATOM    256  N   ILE A  36      -4.060  -1.231 -18.915  1.00  0.00           N  
ATOM    257  CA  ILE A  36      -5.138  -0.327 -18.519  1.00  0.00           C  
ATOM    258  C   ILE A  36      -4.634   0.988 -17.923  1.00  0.00           C  
ATOM    259  O   ILE A  36      -5.101   2.073 -18.275  1.00  0.00           O  
ATOM    260  CB  ILE A  36      -6.096  -1.026 -17.525  1.00  0.00           C  
ATOM    261  CG1 ILE A  36      -6.902  -2.106 -18.256  1.00  0.00           C  
ATOM    262  CG2 ILE A  36      -6.997  -0.005 -16.826  1.00  0.00           C  
ATOM    263  CD1 ILE A  36      -7.650  -3.030 -17.339  1.00  0.00           C  
ATOM    264  H   ILE A  36      -4.077  -2.121 -18.460  1.00  0.00           H  
ATOM    265  HA  ILE A  36      -5.681  -0.072 -19.441  1.00  0.00           H  
ATOM    266  HB  ILE A  36      -5.507  -1.519 -16.737  1.00  0.00           H  
ATOM    267 2HG1 ILE A  36      -7.618  -1.619 -18.934  1.00  0.00           H  
ATOM    268 3HG1 ILE A  36      -6.219  -2.699 -18.881  1.00  0.00           H  
ATOM    269 1HG2 ILE A  36      -7.667  -0.525 -16.126  1.00  0.00           H  
ATOM    270 2HG2 ILE A  36      -6.376   0.714 -16.272  1.00  0.00           H  
ATOM    271 3HG2 ILE A  36      -7.596   0.531 -17.577  1.00  0.00           H  
ATOM    272 1HD1 ILE A  36      -8.201  -3.773 -17.935  1.00  0.00           H  
ATOM    273 2HD1 ILE A  36      -6.939  -3.546 -16.678  1.00  0.00           H  
ATOM    274 3HD1 ILE A  36      -8.360  -2.449 -16.731  1.00  0.00           H  
ATOM    275  N   LEU A  37      -3.692   0.889 -16.981  1.00  0.00           N  
ATOM    276  CA  LEU A  37      -3.163   2.083 -16.347  1.00  0.00           C  
ATOM    277  C   LEU A  37      -2.474   2.993 -17.365  1.00  0.00           C  
ATOM    278  O   LEU A  37      -2.663   4.206 -17.329  1.00  0.00           O  
ATOM    279  CB  LEU A  37      -2.185   1.717 -15.226  1.00  0.00           C  
ATOM    280  CG  LEU A  37      -2.709   0.785 -14.127  1.00  0.00           C  
ATOM    281  CD1 LEU A  37      -1.641   0.544 -13.079  1.00  0.00           C  
ATOM    282  CD2 LEU A  37      -4.011   1.282 -13.510  1.00  0.00           C  
ATOM    283  H   LEU A  37      -3.300   0.028 -16.657  1.00  0.00           H  
ATOM    284  HA  LEU A  37      -4.013   2.630 -15.912  1.00  0.00           H  
ATOM    285  HB2 LEU A  37      -1.302   1.246 -15.682  1.00  0.00           H  
ATOM    286  HB3 LEU A  37      -1.844   2.649 -14.751  1.00  0.00           H  
ATOM    287  HG  LEU A  37      -2.948  -0.179 -14.599  1.00  0.00           H  
ATOM    288 1HD1 LEU A  37      -2.035  -0.126 -12.300  1.00  0.00           H  
ATOM    289 2HD1 LEU A  37      -0.762   0.080 -13.550  1.00  0.00           H  
ATOM    290 3HD1 LEU A  37      -1.350   1.502 -12.624  1.00  0.00           H  
ATOM    291 1HD2 LEU A  37      -4.340   0.579 -12.731  1.00  0.00           H  
ATOM    292 2HD2 LEU A  37      -3.850   2.274 -13.063  1.00  0.00           H  
ATOM    293 3HD2 LEU A  37      -4.784   1.352 -14.290  1.00  0.00           H  
ATOM    294  N   HIS A  38      -1.664   2.405 -18.243  1.00  0.00           N  
ATOM    295  CA  HIS A  38      -1.020   3.196 -19.308  1.00  0.00           C  
ATOM    296  C   HIS A  38      -2.058   3.864 -20.212  1.00  0.00           C  
ATOM    297  O   HIS A  38      -1.919   5.035 -20.589  1.00  0.00           O  
ATOM    298  CB  HIS A  38      -0.060   2.329 -20.120  1.00  0.00           C  
ATOM    299  CG  HIS A  38       1.235   2.058 -19.415  1.00  0.00           C  
ATOM    300  CD2 HIS A  38       1.769   2.619 -18.306  1.00  0.00           C  
ATOM    301  ND1 HIS A  38       2.144   1.115 -19.845  1.00  0.00           N  
ATOM    302  CE1 HIS A  38       3.183   1.107 -19.027  1.00  0.00           C  
ATOM    303  NE2 HIS A  38       2.988   2.021 -18.094  1.00  0.00           N  
ATOM    304  H   HIS A  38      -1.442   1.430 -18.247  1.00  0.00           H  
ATOM    305  HA  HIS A  38      -0.437   3.996 -18.828  1.00  0.00           H  
ATOM    306  HB2 HIS A  38      -0.550   1.372 -20.353  1.00  0.00           H  
ATOM    307  HB3 HIS A  38       0.150   2.826 -21.079  1.00  0.00           H  
ATOM    308  HD2 HIS A  38       1.313   3.407 -17.689  1.00  0.00           H  
ATOM    309  HE1 HIS A  38       4.061   0.450 -19.110  1.00  0.00           H  
ATOM    310  HE2 HIS A  38       3.623   2.242 -17.354  1.00  0.00           H  
ATOM    311  N   ALA A  39      -3.107   3.113 -20.521  1.00  0.00           N  
ATOM    312  CA  ALA A  39      -4.199   3.572 -21.379  1.00  0.00           C  
ATOM    313  C   ALA A  39      -5.016   4.679 -20.728  1.00  0.00           C  
ATOM    314  O   ALA A  39      -5.867   5.276 -21.383  1.00  0.00           O  
ATOM    315  CB  ALA A  39      -5.096   2.413 -21.729  1.00  0.00           C  
ATOM    316  H   ALA A  39      -3.225   2.177 -20.188  1.00  0.00           H  
ATOM    317  HA  ALA A  39      -3.749   3.988 -22.293  1.00  0.00           H  
ATOM    318  HB1 ALA A  39      -5.915   2.764 -22.374  1.00  0.00           H  
ATOM    319  HB2 ALA A  39      -4.514   1.646 -22.261  1.00  0.00           H  
ATOM    320  HB3 ALA A  39      -5.515   1.982 -20.808  1.00  0.00           H  
ATOM    321  N   ALA A  40      -4.785   4.917 -19.435  1.00  0.00           N  
ATOM    322  CA  ALA A  40      -5.412   6.013 -18.712  1.00  0.00           C  
ATOM    323  C   ALA A  40      -4.429   7.123 -18.355  1.00  0.00           C  
ATOM    324  O   ALA A  40      -4.758   8.029 -17.602  1.00  0.00           O  
ATOM    325  CB  ALA A  40      -6.094   5.491 -17.440  1.00  0.00           C  
ATOM    326  H   ALA A  40      -4.169   4.363 -18.875  1.00  0.00           H  
ATOM    327  HA  ALA A  40      -6.164   6.449 -19.386  1.00  0.00           H  
ATOM    328  HB1 ALA A  40      -6.563   6.329 -16.904  1.00  0.00           H  
ATOM    329  HB2 ALA A  40      -6.864   4.754 -17.712  1.00  0.00           H  
ATOM    330  HB3 ALA A  40      -5.345   5.015 -16.791  1.00  0.00           H  
ATOM    331  N   GLY A  41      -3.219   7.064 -18.899  1.00  0.00           N  
ATOM    332  CA  GLY A  41      -2.275   8.162 -18.717  1.00  0.00           C  
ATOM    333  C   GLY A  41      -1.134   7.946 -17.727  1.00  0.00           C  
ATOM    334  O   GLY A  41      -0.355   8.865 -17.451  1.00  0.00           O  
ATOM    335  H   GLY A  41      -2.879   6.300 -19.448  1.00  0.00           H  
ATOM    336  HA2 GLY A  41      -1.835   8.399 -19.697  1.00  0.00           H  
ATOM    337  HA3 GLY A  41      -2.841   9.048 -18.396  1.00  0.00           H  
ATOM    338  N   ALA A  42      -1.025   6.730 -17.185  1.00  0.00           N  
ATOM    339  CA  ALA A  42       0.088   6.415 -16.281  1.00  0.00           C  
ATOM    340  C   ALA A  42       1.422   6.280 -17.015  1.00  0.00           C  
ATOM    341  O   ALA A  42       1.464   5.914 -18.192  1.00  0.00           O  
ATOM    342  CB  ALA A  42      -0.200   5.139 -15.484  1.00  0.00           C  
ATOM    343  H   ALA A  42      -1.664   5.978 -17.347  1.00  0.00           H  
ATOM    344  HA  ALA A  42       0.176   7.265 -15.589  1.00  0.00           H  
ATOM    345  HB1 ALA A  42       0.647   4.925 -14.815  1.00  0.00           H  
ATOM    346  HB2 ALA A  42      -1.113   5.278 -14.886  1.00  0.00           H  
ATOM    347  HB3 ALA A  42      -0.341   4.297 -16.178  1.00  0.00           H  
ATOM    348  N   GLN A  43       2.504   6.557 -16.295  1.00  0.00           N  
ATOM    349  CA  GLN A  43       3.859   6.381 -16.813  1.00  0.00           C  
ATOM    350  C   GLN A  43       4.594   5.424 -15.883  1.00  0.00           C  
ATOM    351  O   GLN A  43       4.432   5.516 -14.670  1.00  0.00           O  
ATOM    352  CB  GLN A  43       4.604   7.731 -16.867  1.00  0.00           C  
ATOM    353  CG  GLN A  43       6.037   7.693 -17.407  1.00  0.00           C  
ATOM    354  CD  GLN A  43       7.060   7.129 -16.434  1.00  0.00           C  
ATOM    355  NE2 GLN A  43       8.033   6.508 -16.852  1.00  0.00           N  
ATOM    356  OE1 GLN A  43       6.867   7.375 -15.146  1.00  0.00           O  
ATOM    357  H   GLN A  43       2.469   6.902 -15.357  1.00  0.00           H  
ATOM    358  HA  GLN A  43       3.817   5.977 -17.835  1.00  0.00           H  
ATOM    359  HB2 GLN A  43       4.019   8.424 -17.489  1.00  0.00           H  
ATOM    360  HB3 GLN A  43       4.629   8.153 -15.851  1.00  0.00           H  
ATOM    361  HG2 GLN A  43       6.053   7.090 -18.327  1.00  0.00           H  
ATOM    362  HG3 GLN A  43       6.338   8.714 -17.686  1.00  0.00           H  
ATOM    363 1HE2 GLN A  43       8.720   6.165 -16.211  1.00  0.00           H  
ATOM    364 2HE2 GLN A  43       8.139   6.345 -17.833  1.00  0.00           H  
ATOM    365  N   GLY A  44       5.388   4.513 -16.440  1.00  0.00           N  
ATOM    366  CA  GLY A  44       6.263   3.677 -15.621  1.00  0.00           C  
ATOM    367  C   GLY A  44       5.701   2.301 -15.325  1.00  0.00           C  
ATOM    368  O   GLY A  44       4.676   1.890 -15.872  1.00  0.00           O  
ATOM    369  H   GLY A  44       5.443   4.339 -17.423  1.00  0.00           H  
ATOM    370  HA2 GLY A  44       7.230   3.564 -16.133  1.00  0.00           H  
ATOM    371  HA3 GLY A  44       6.461   4.193 -14.670  1.00  0.00           H  
ATOM    372  N   GLU A  45       6.376   1.606 -14.415  1.00  0.00           N  
ATOM    373  CA  GLU A  45       6.142   0.185 -14.175  1.00  0.00           C  
ATOM    374  C   GLU A  45       5.731  -0.128 -12.742  1.00  0.00           C  
ATOM    375  O   GLU A  45       5.180  -1.200 -12.464  1.00  0.00           O  
ATOM    376  CB  GLU A  45       7.439  -0.589 -14.443  1.00  0.00           C  
ATOM    377  CG  GLU A  45       8.181  -0.158 -15.684  1.00  0.00           C  
ATOM    378  CD  GLU A  45       7.559  -0.742 -16.901  1.00  0.00           C  
ATOM    379  OE1 GLU A  45       6.963  -1.829 -16.768  1.00  0.00           O  
ATOM    380  OE2 GLU A  45       7.653  -0.123 -17.982  1.00  0.00           O1-
ATOM    381  H   GLU A  45       7.087   2.003 -13.834  1.00  0.00           H  
ATOM    382  HA  GLU A  45       5.321  -0.109 -14.846  1.00  0.00           H  
ATOM    383  HB2 GLU A  45       8.105  -0.475 -13.575  1.00  0.00           H  
ATOM    384  HB3 GLU A  45       7.201  -1.660 -14.527  1.00  0.00           H  
ATOM    385  HG2 GLU A  45       8.178   0.940 -15.756  1.00  0.00           H  
ATOM    386  HG3 GLU A  45       9.233  -0.474 -15.616  1.00  0.00           H  
ATOM    387  N   MET A  46       6.040   0.788 -11.826  1.00  0.00           N  
ATOM    388  CA  MET A  46       5.780   0.583 -10.409  1.00  0.00           C  
ATOM    389  C   MET A  46       5.030   1.785  -9.872  1.00  0.00           C  
ATOM    390  O   MET A  46       5.265   2.904 -10.321  1.00  0.00           O  
ATOM    391  CB  MET A  46       7.089   0.373  -9.652  1.00  0.00           C  
ATOM    392  CG  MET A  46       7.751  -0.970  -9.960  1.00  0.00           C  
ATOM    393  SD  MET A  46       9.264  -1.202  -9.013  1.00  0.00           S  
ATOM    394  CE  MET A  46      10.333  -0.007  -9.818  1.00  0.00           C  
ATOM    395  H   MET A  46       6.465   1.667 -12.042  1.00  0.00           H  
ATOM    396  HA  MET A  46       5.167  -0.320 -10.269  1.00  0.00           H  
ATOM    397  HB2 MET A  46       7.786   1.185  -9.905  1.00  0.00           H  
ATOM    398  HB3 MET A  46       6.895   0.440  -8.571  1.00  0.00           H  
ATOM    399  HG2 MET A  46       7.048  -1.786  -9.734  1.00  0.00           H  
ATOM    400  HG3 MET A  46       7.978  -1.029 -11.035  1.00  0.00           H  
ATOM    401  HE1 MET A  46      11.380  -0.214  -9.553  1.00  0.00           H  
ATOM    402  HE2 MET A  46      10.209  -0.080 -10.909  1.00  0.00           H  
ATOM    403  HE3 MET A  46      10.066   1.007  -9.486  1.00  0.00           H  
ATOM    404  N   PHE A  47       4.119   1.536  -8.936  1.00  0.00           N  
ATOM    405  CA  PHE A  47       3.157   2.525  -8.469  1.00  0.00           C  
ATOM    406  C   PHE A  47       2.815   2.272  -7.012  1.00  0.00           C  
ATOM    407  O   PHE A  47       2.977   1.157  -6.517  1.00  0.00           O  
ATOM    408  CB  PHE A  47       1.860   2.417  -9.286  1.00  0.00           C  
ATOM    409  CG  PHE A  47       2.048   2.649 -10.743  1.00  0.00           C  
ATOM    410  CD1 PHE A  47       2.034   3.933 -11.265  1.00  0.00           C  
ATOM    411  CD2 PHE A  47       2.268   1.586 -11.585  1.00  0.00           C  
ATOM    412  CE1 PHE A  47       2.216   4.149 -12.622  1.00  0.00           C  
ATOM    413  CE2 PHE A  47       2.449   1.788 -12.947  1.00  0.00           C  
ATOM    414  CZ  PHE A  47       2.425   3.074 -13.461  1.00  0.00           C  
ATOM    415  H   PHE A  47       4.030   0.648  -8.485  1.00  0.00           H  
ATOM    416  HA  PHE A  47       3.603   3.524  -8.586  1.00  0.00           H  
ATOM    417  HB2 PHE A  47       1.426   1.418  -9.136  1.00  0.00           H  
ATOM    418  HB3 PHE A  47       1.132   3.145  -8.899  1.00  0.00           H  
ATOM    419  HD1 PHE A  47       1.877   4.791 -10.594  1.00  0.00           H  
ATOM    420  HD2 PHE A  47       2.301   0.565 -11.177  1.00  0.00           H  
ATOM    421  HE1 PHE A  47       2.194   5.171 -13.027  1.00  0.00           H  
ATOM    422  HE2 PHE A  47       2.611   0.930 -13.615  1.00  0.00           H  
ATOM    423  HZ  PHE A  47       2.573   3.238 -14.539  1.00  0.00           H  
ATOM    424  N   THR A  48       2.306   3.292  -6.326  1.00  0.00           N  
ATOM    425  CA  THR A  48       1.636   3.047  -5.060  1.00  0.00           C  
ATOM    426  C   THR A  48       0.231   2.507  -5.345  1.00  0.00           C  
ATOM    427  O   THR A  48      -0.297   2.671  -6.459  1.00  0.00           O  
ATOM    428  CB  THR A  48       1.517   4.319  -4.240  1.00  0.00           C  
ATOM    429  CG2 THR A  48       2.893   4.977  -4.056  1.00  0.00           C  
ATOM    430  OG1 THR A  48       0.643   5.218  -4.923  1.00  0.00           O  
ATOM    431  H   THR A  48       2.343   4.250  -6.612  1.00  0.00           H  
ATOM    432  HA  THR A  48       2.230   2.321  -4.486  1.00  0.00           H  
ATOM    433  HB  THR A  48       1.116   4.075  -3.245  1.00  0.00           H  
ATOM    434  HG1 THR A  48       0.688   6.119  -4.492  1.00  0.00           H  
ATOM    435 1HG2 THR A  48       2.784   5.895  -3.460  1.00  0.00           H  
ATOM    436 2HG2 THR A  48       3.566   4.280  -3.535  1.00  0.00           H  
ATOM    437 3HG2 THR A  48       3.315   5.227  -5.041  1.00  0.00           H  
ATOM    438  N   VAL A  49      -0.387   1.872  -4.359  1.00  0.00           N  
ATOM    439  CA  VAL A  49      -1.737   1.372  -4.550  1.00  0.00           C  
ATOM    440  C   VAL A  49      -2.681   2.541  -4.843  1.00  0.00           C  
ATOM    441  O   VAL A  49      -3.596   2.406  -5.659  1.00  0.00           O  
ATOM    442  CB  VAL A  49      -2.240   0.550  -3.346  1.00  0.00           C  
ATOM    443  CG1 VAL A  49      -3.733   0.260  -3.474  1.00  0.00           C  
ATOM    444  CG2 VAL A  49      -1.468  -0.767  -3.245  1.00  0.00           C  
ATOM    445  H   VAL A  49       0.008   1.698  -3.457  1.00  0.00           H  
ATOM    446  HA  VAL A  49      -1.721   0.686  -5.410  1.00  0.00           H  
ATOM    447  HB  VAL A  49      -2.072   1.141  -2.434  1.00  0.00           H  
ATOM    448 1HG1 VAL A  49      -4.069  -0.326  -2.606  1.00  0.00           H  
ATOM    449 2HG1 VAL A  49      -4.289   1.208  -3.513  1.00  0.00           H  
ATOM    450 3HG1 VAL A  49      -3.918  -0.311  -4.395  1.00  0.00           H  
ATOM    451 1HG2 VAL A  49      -1.836  -1.343  -2.383  1.00  0.00           H  
ATOM    452 2HG2 VAL A  49      -1.616  -1.351  -4.166  1.00  0.00           H  
ATOM    453 3HG2 VAL A  49      -0.397  -0.555  -3.113  1.00  0.00           H  
ATOM    454  N   LYS A  50      -2.449   3.681  -4.200  1.00  0.00           N  
ATOM    455  CA  LYS A  50      -3.236   4.880  -4.471  1.00  0.00           C  
ATOM    456  C   LYS A  50      -3.142   5.297  -5.937  1.00  0.00           C  
ATOM    457  O   LYS A  50      -4.156   5.623  -6.564  1.00  0.00           O  
ATOM    458  CB  LYS A  50      -2.801   6.008  -3.538  1.00  0.00           C  
ATOM    459  CG  LYS A  50      -3.642   7.267  -3.600  1.00  0.00           C  
ATOM    460  CD  LYS A  50      -3.215   8.217  -2.483  1.00  0.00           C  
ATOM    461  CE  LYS A  50      -3.791   9.624  -2.639  1.00  0.00           C  
ATOM    462  NZ  LYS A  50      -5.265   9.647  -2.781  1.00  0.00           N1+
ATOM    463  H   LYS A  50      -1.740   3.798  -3.505  1.00  0.00           H  
ATOM    464  HA  LYS A  50      -4.294   4.653  -4.276  1.00  0.00           H  
ATOM    465  HB2 LYS A  50      -2.813   5.631  -2.505  1.00  0.00           H  
ATOM    466  HB3 LYS A  50      -1.759   6.272  -3.772  1.00  0.00           H  
ATOM    467  HG2 LYS A  50      -3.521   7.755  -4.578  1.00  0.00           H  
ATOM    468  HG3 LYS A  50      -4.708   7.015  -3.496  1.00  0.00           H  
ATOM    469  HD2 LYS A  50      -3.534   7.802  -1.515  1.00  0.00           H  
ATOM    470  HD3 LYS A  50      -2.117   8.277  -2.461  1.00  0.00           H  
ATOM    471  HE2 LYS A  50      -3.506  10.227  -1.765  1.00  0.00           H  
ATOM    472  HE3 LYS A  50      -3.338  10.101  -3.521  1.00  0.00           H  
ATOM    473  HZ1 LYS A  50      -5.575  10.591  -2.895  1.00  0.00           H  
ATOM    474  HZ2 LYS A  50      -5.532   9.110  -3.581  1.00  0.00           H  
ATOM    475  HZ3 LYS A  50      -5.685   9.255  -1.963  1.00  0.00           H  
ATOM    476  N   GLU A  51      -1.934   5.263  -6.497  1.00  0.00           N  
ATOM    477  CA  GLU A  51      -1.756   5.611  -7.915  1.00  0.00           C  
ATOM    478  C   GLU A  51      -2.492   4.632  -8.825  1.00  0.00           C  
ATOM    479  O   GLU A  51      -3.118   5.026  -9.801  1.00  0.00           O  
ATOM    480  CB  GLU A  51      -0.272   5.689  -8.288  1.00  0.00           C  
ATOM    481  CG  GLU A  51       0.447   6.880  -7.658  1.00  0.00           C  
ATOM    482  CD  GLU A  51       1.937   6.855  -7.893  1.00  0.00           C  
ATOM    483  OE1 GLU A  51       2.520   5.760  -7.934  1.00  0.00           O  
ATOM    484  OE2 GLU A  51       2.530   7.940  -8.034  1.00  0.00           O1-
ATOM    485  H   GLU A  51      -1.094   5.010  -6.017  1.00  0.00           H  
ATOM    486  HA  GLU A  51      -2.196   6.608  -8.065  1.00  0.00           H  
ATOM    487  HB2 GLU A  51       0.227   4.760  -7.974  1.00  0.00           H  
ATOM    488  HB3 GLU A  51      -0.179   5.750  -9.382  1.00  0.00           H  
ATOM    489  HG2 GLU A  51       0.031   7.812  -8.068  1.00  0.00           H  
ATOM    490  HG3 GLU A  51       0.251   6.890  -6.576  1.00  0.00           H  
ATOM    491  N   VAL A  52      -2.403   3.346  -8.522  1.00  0.00           N  
ATOM    492  CA  VAL A  52      -3.122   2.361  -9.315  1.00  0.00           C  
ATOM    493  C   VAL A  52      -4.614   2.678  -9.314  1.00  0.00           C  
ATOM    494  O   VAL A  52      -5.258   2.668 -10.364  1.00  0.00           O  
ATOM    495  CB  VAL A  52      -2.903   0.946  -8.764  1.00  0.00           C  
ATOM    496  CG1 VAL A  52      -3.853  -0.057  -9.437  1.00  0.00           C  
ATOM    497  CG2 VAL A  52      -1.421   0.542  -8.918  1.00  0.00           C  
ATOM    498  H   VAL A  52      -1.864   2.973  -7.766  1.00  0.00           H  
ATOM    499  HA  VAL A  52      -2.734   2.403 -10.344  1.00  0.00           H  
ATOM    500  HB  VAL A  52      -3.141   0.937  -7.690  1.00  0.00           H  
ATOM    501 1HG1 VAL A  52      -3.677  -1.062  -9.026  1.00  0.00           H  
ATOM    502 2HG1 VAL A  52      -4.895   0.239  -9.246  1.00  0.00           H  
ATOM    503 3HG1 VAL A  52      -3.668  -0.067 -10.521  1.00  0.00           H  
ATOM    504 1HG2 VAL A  52      -1.274  -0.473  -8.521  1.00  0.00           H  
ATOM    505 2HG2 VAL A  52      -1.144   0.562  -9.982  1.00  0.00           H  
ATOM    506 3HG2 VAL A  52      -0.788   1.249  -8.361  1.00  0.00           H  
ATOM    507  N   MET A  53      -5.171   2.992  -8.147  1.00  0.00           N  
ATOM    508  CA  MET A  53      -6.604   3.278  -8.060  1.00  0.00           C  
ATOM    509  C   MET A  53      -6.975   4.564  -8.783  1.00  0.00           C  
ATOM    510  O   MET A  53      -8.048   4.646  -9.388  1.00  0.00           O  
ATOM    511  CB  MET A  53      -7.040   3.339  -6.592  1.00  0.00           C  
ATOM    512  CG  MET A  53      -6.924   1.990  -5.900  1.00  0.00           C  
ATOM    513  SD  MET A  53      -8.029   0.752  -6.584  1.00  0.00           S  
ATOM    514  CE  MET A  53      -9.582   1.381  -5.948  1.00  0.00           C  
ATOM    515  H   MET A  53      -4.675   3.054  -7.281  1.00  0.00           H  
ATOM    516  HA  MET A  53      -7.139   2.459  -8.563  1.00  0.00           H  
ATOM    517  HB2 MET A  53      -6.422   4.077  -6.059  1.00  0.00           H  
ATOM    518  HB3 MET A  53      -8.081   3.690  -6.535  1.00  0.00           H  
ATOM    519  HG2 MET A  53      -5.887   1.632  -5.980  1.00  0.00           H  
ATOM    520  HG3 MET A  53      -7.140   2.114  -4.829  1.00  0.00           H  
ATOM    521  HE1 MET A  53     -10.369   0.626  -6.088  1.00  0.00           H  
ATOM    522  HE2 MET A  53      -9.476   1.605  -4.876  1.00  0.00           H  
ATOM    523  HE3 MET A  53      -9.855   2.299  -6.489  1.00  0.00           H  
ATOM    524  N   HIS A  54      -6.087   5.555  -8.714  1.00  0.00           N  
ATOM    525  CA  HIS A  54      -6.307   6.804  -9.434  1.00  0.00           C  
ATOM    526  C   HIS A  54      -6.441   6.524 -10.929  1.00  0.00           C  
ATOM    527  O   HIS A  54      -7.387   6.974 -11.572  1.00  0.00           O  
ATOM    528  CB  HIS A  54      -5.156   7.793  -9.203  1.00  0.00           C  
ATOM    529  CG  HIS A  54      -5.200   8.975 -10.125  1.00  0.00           C  
ATOM    530  CD2 HIS A  54      -4.526   9.240 -11.270  1.00  0.00           C  
ATOM    531  ND1 HIS A  54      -6.075  10.026  -9.944  1.00  0.00           N  
ATOM    532  CE1 HIS A  54      -5.913  10.903 -10.919  1.00  0.00           C  
ATOM    533  NE2 HIS A  54      -4.979  10.451 -11.736  1.00  0.00           N  
ATOM    534  H   HIS A  54      -5.239   5.518  -8.186  1.00  0.00           H  
ATOM    535  HA  HIS A  54      -7.235   7.255  -9.052  1.00  0.00           H  
ATOM    536  HB2 HIS A  54      -5.188   8.147  -8.162  1.00  0.00           H  
ATOM    537  HB3 HIS A  54      -4.198   7.268  -9.335  1.00  0.00           H  
ATOM    538  HD1 HIS A  54      -6.729  10.111  -9.193  1.00  0.00           H  
ATOM    539  HD2 HIS A  54      -3.760   8.605 -11.739  1.00  0.00           H  
ATOM    540  HE1 HIS A  54      -6.463  11.849 -11.031  1.00  0.00           H  
ATOM    541  N   TYR A  55      -5.477   5.806 -11.503  1.00  0.00           N  
ATOM    542  CA  TYR A  55      -5.522   5.571 -12.943  1.00  0.00           C  
ATOM    543  C   TYR A  55      -6.642   4.633 -13.373  1.00  0.00           C  
ATOM    544  O   TYR A  55      -7.252   4.832 -14.434  1.00  0.00           O  
ATOM    545  CB  TYR A  55      -4.152   5.143 -13.459  1.00  0.00           C  
ATOM    546  CG  TYR A  55      -3.179   6.301 -13.466  1.00  0.00           C  
ATOM    547  CD1 TYR A  55      -3.338   7.364 -14.353  1.00  0.00           C  
ATOM    548  CD2 TYR A  55      -2.112   6.345 -12.583  1.00  0.00           C  
ATOM    549  CE1 TYR A  55      -2.456   8.426 -14.351  1.00  0.00           C  
ATOM    550  CE2 TYR A  55      -1.225   7.400 -12.588  1.00  0.00           C  
ATOM    551  CZ  TYR A  55      -1.403   8.433 -13.468  1.00  0.00           C  
ATOM    552  OH  TYR A  55      -0.521   9.488 -13.461  1.00  0.00           O  
ATOM    553  H   TYR A  55      -4.699   5.399 -11.024  1.00  0.00           H  
ATOM    554  HA  TYR A  55      -5.774   6.530 -13.420  1.00  0.00           H  
ATOM    555  HB2 TYR A  55      -3.757   4.333 -12.828  1.00  0.00           H  
ATOM    556  HB3 TYR A  55      -4.251   4.739 -14.477  1.00  0.00           H  
ATOM    557  HD1 TYR A  55      -4.177   7.357 -15.064  1.00  0.00           H  
ATOM    558  HD2 TYR A  55      -1.970   5.523 -11.865  1.00  0.00           H  
ATOM    559  HE1 TYR A  55      -2.595   9.262 -15.052  1.00  0.00           H  
ATOM    560  HE2 TYR A  55      -0.377   7.412 -11.887  1.00  0.00           H  
ATOM    561  HH  TYR A  55       0.178   9.334 -12.762  1.00  0.00           H  
ATOM    562  N   LEU A  56      -6.945   3.636 -12.549  1.00  0.00           N  
ATOM    563  CA  LEU A  56      -8.050   2.743 -12.832  1.00  0.00           C  
ATOM    564  C   LEU A  56      -9.357   3.540 -12.831  1.00  0.00           C  
ATOM    565  O   LEU A  56     -10.206   3.357 -13.713  1.00  0.00           O  
ATOM    566  CB  LEU A  56      -8.107   1.626 -11.799  1.00  0.00           C  
ATOM    567  CG  LEU A  56      -8.327   0.184 -12.205  1.00  0.00           C  
ATOM    568  CD1 LEU A  56      -8.802  -0.621 -11.023  1.00  0.00           C  
ATOM    569  CD2 LEU A  56      -9.269   0.053 -13.386  1.00  0.00           C  
ATOM    570  H   LEU A  56      -6.451   3.435 -11.703  1.00  0.00           H  
ATOM    571  HA  LEU A  56      -7.905   2.286 -13.822  1.00  0.00           H  
ATOM    572  HB2 LEU A  56      -7.161   1.660 -11.239  1.00  0.00           H  
ATOM    573  HB3 LEU A  56      -8.909   1.885 -11.092  1.00  0.00           H  
ATOM    574  HG  LEU A  56      -7.361  -0.221 -12.539  1.00  0.00           H  
ATOM    575 1HD1 LEU A  56      -8.958  -1.666 -11.329  1.00  0.00           H  
ATOM    576 2HD1 LEU A  56      -8.046  -0.583 -10.225  1.00  0.00           H  
ATOM    577 3HD1 LEU A  56      -9.749  -0.203 -10.651  1.00  0.00           H  
ATOM    578 1HD2 LEU A  56      -9.394  -1.010 -13.640  1.00  0.00           H  
ATOM    579 2HD2 LEU A  56     -10.247   0.485 -13.126  1.00  0.00           H  
ATOM    580 3HD2 LEU A  56      -8.850   0.589 -14.251  1.00  0.00           H  
ATOM    581  N   GLY A  57      -9.498   4.454 -11.865  1.00  0.00           N  
ATOM    582  CA  GLY A  57     -10.674   5.307 -11.788  1.00  0.00           C  
ATOM    583  C   GLY A  57     -10.755   6.197 -13.008  1.00  0.00           C  
ATOM    584  O   GLY A  57     -11.832   6.368 -13.576  1.00  0.00           O  
ATOM    585  H   GLY A  57      -8.823   4.614 -11.144  1.00  0.00           H  
ATOM    586  HA2 GLY A  57     -11.581   4.689 -11.715  1.00  0.00           H  
ATOM    587  HA3 GLY A  57     -10.631   5.923 -10.878  1.00  0.00           H  
ATOM    588  N   GLN A  58      -9.621   6.766 -13.422  1.00  0.00           N  
ATOM    589  CA  GLN A  58      -9.607   7.604 -14.625  1.00  0.00           C  
ATOM    590  C   GLN A  58      -9.991   6.815 -15.873  1.00  0.00           C  
ATOM    591  O   GLN A  58     -10.702   7.328 -16.742  1.00  0.00           O  
ATOM    592  CB  GLN A  58      -8.254   8.300 -14.795  1.00  0.00           C  
ATOM    593  CG  GLN A  58      -7.956   9.334 -13.702  1.00  0.00           C  
ATOM    594  CD  GLN A  58      -8.945  10.488 -13.690  1.00  0.00           C  
ATOM    595  NE2 GLN A  58      -9.083  11.148 -14.824  1.00  0.00           N  
ATOM    596  OE1 GLN A  58      -9.580  10.779 -12.670  1.00  0.00           O  
ATOM    597  H   GLN A  58      -8.737   6.668 -12.965  1.00  0.00           H  
ATOM    598  HA  GLN A  58     -10.372   8.383 -14.492  1.00  0.00           H  
ATOM    599  HB2 GLN A  58      -7.458   7.541 -14.797  1.00  0.00           H  
ATOM    600  HB3 GLN A  58      -8.227   8.797 -15.776  1.00  0.00           H  
ATOM    601  HG2 GLN A  58      -7.970   8.837 -12.721  1.00  0.00           H  
ATOM    602  HG3 GLN A  58      -6.940   9.730 -13.847  1.00  0.00           H  
ATOM    603 1HE2 GLN A  58      -9.721  11.916 -14.881  1.00  0.00           H  
ATOM    604 2HE2 GLN A  58      -8.550  10.880 -15.627  1.00  0.00           H  
ATOM    605  N   TYR A  59      -9.519   5.582 -15.981  1.00  0.00           N  
ATOM    606  CA  TYR A  59      -9.902   4.717 -17.098  1.00  0.00           C  
ATOM    607  C   TYR A  59     -11.429   4.549 -17.185  1.00  0.00           C  
ATOM    608  O   TYR A  59     -12.039   4.762 -18.234  1.00  0.00           O  
ATOM    609  CB  TYR A  59      -9.222   3.354 -16.950  1.00  0.00           C  
ATOM    610  CG  TYR A  59      -9.447   2.375 -18.081  1.00  0.00           C  
ATOM    611  CD1 TYR A  59      -8.582   2.326 -19.174  1.00  0.00           C  
ATOM    612  CD2 TYR A  59     -10.494   1.465 -18.028  1.00  0.00           C  
ATOM    613  CE1 TYR A  59      -8.774   1.404 -20.198  1.00  0.00           C  
ATOM    614  CE2 TYR A  59     -10.696   0.542 -19.050  1.00  0.00           C  
ATOM    615  CZ  TYR A  59      -9.827   0.512 -20.118  1.00  0.00           C  
ATOM    616  OH  TYR A  59     -10.051  -0.418 -21.111  1.00  0.00           O  
ATOM    617  H   TYR A  59      -8.887   5.164 -15.329  1.00  0.00           H  
ATOM    618  HA  TYR A  59      -9.569   5.193 -18.032  1.00  0.00           H  
ATOM    619  HB2 TYR A  59      -8.139   3.516 -16.842  1.00  0.00           H  
ATOM    620  HB3 TYR A  59      -9.573   2.891 -16.016  1.00  0.00           H  
ATOM    621  HD1 TYR A  59      -7.736   3.027 -19.227  1.00  0.00           H  
ATOM    622  HD2 TYR A  59     -11.175   1.474 -17.164  1.00  0.00           H  
ATOM    623  HE1 TYR A  59      -8.095   1.385 -21.063  1.00  0.00           H  
ATOM    624  HE2 TYR A  59     -11.543  -0.158 -19.005  1.00  0.00           H  
ATOM    625  HH  TYR A  59     -10.458  -1.240 -20.713  1.00  0.00           H  
ATOM    626  N   ILE A  60     -12.049   4.180 -16.073  1.00  0.00           N  
ATOM    627  CA  ILE A  60     -13.494   3.997 -16.019  1.00  0.00           C  
ATOM    628  C   ILE A  60     -14.261   5.286 -16.275  1.00  0.00           C  
ATOM    629  O   ILE A  60     -15.274   5.292 -16.982  1.00  0.00           O  
ATOM    630  CB  ILE A  60     -13.899   3.417 -14.647  1.00  0.00           C  
ATOM    631  CG1 ILE A  60     -13.383   1.987 -14.520  1.00  0.00           C  
ATOM    632  CG2 ILE A  60     -15.410   3.413 -14.484  1.00  0.00           C  
ATOM    633  CD1 ILE A  60     -13.332   1.495 -13.084  1.00  0.00           C  
ATOM    634  H   ILE A  60     -11.580   4.004 -15.207  1.00  0.00           H  
ATOM    635  HA  ILE A  60     -13.759   3.295 -16.823  1.00  0.00           H  
ATOM    636  HB  ILE A  60     -13.457   4.050 -13.863  1.00  0.00           H  
ATOM    637 2HG1 ILE A  60     -14.029   1.318 -15.107  1.00  0.00           H  
ATOM    638 3HG1 ILE A  60     -12.375   1.927 -14.957  1.00  0.00           H  
ATOM    639 1HG2 ILE A  60     -15.672   2.996 -13.500  1.00  0.00           H  
ATOM    640 2HG2 ILE A  60     -15.790   4.443 -14.558  1.00  0.00           H  
ATOM    641 3HG2 ILE A  60     -15.863   2.798 -15.275  1.00  0.00           H  
ATOM    642 1HD1 ILE A  60     -12.953   0.463 -13.063  1.00  0.00           H  
ATOM    643 2HD1 ILE A  60     -12.664   2.143 -12.498  1.00  0.00           H  
ATOM    644 3HD1 ILE A  60     -14.342   1.523 -12.650  1.00  0.00           H  
ATOM    645  N   MET A  61     -13.776   6.376 -15.701  1.00  0.00           N  
ATOM    646  CA  MET A  61     -14.451   7.663 -15.802  1.00  0.00           C  
ATOM    647  C   MET A  61     -14.384   8.208 -17.221  1.00  0.00           C  
ATOM    648  O   MET A  61     -15.391   8.646 -17.778  1.00  0.00           O  
ATOM    649  CB  MET A  61     -13.812   8.663 -14.833  1.00  0.00           C  
ATOM    650  CG  MET A  61     -14.565   9.939 -14.674  1.00  0.00           C  
ATOM    651  SD  MET A  61     -13.735  10.930 -13.435  1.00  0.00           S  
ATOM    652  CE  MET A  61     -13.385   9.679 -12.220  1.00  0.00           C  
ATOM    653  H   MET A  61     -12.930   6.395 -15.168  1.00  0.00           H  
ATOM    654  HA  MET A  61     -15.509   7.517 -15.538  1.00  0.00           H  
ATOM    655  HB2 MET A  61     -13.713   8.186 -13.847  1.00  0.00           H  
ATOM    656  HB3 MET A  61     -12.795   8.894 -15.183  1.00  0.00           H  
ATOM    657  HG2 MET A  61     -14.609  10.480 -15.631  1.00  0.00           H  
ATOM    658  HG3 MET A  61     -15.603   9.736 -14.371  1.00  0.00           H  
ATOM    659  HE1 MET A  61     -13.270  10.149 -11.232  1.00  0.00           H  
ATOM    660  HE2 MET A  61     -14.214   8.956 -12.188  1.00  0.00           H  
ATOM    661  HE3 MET A  61     -12.454   9.157 -12.488  1.00  0.00           H  
ATOM    662  N   VAL A  62     -13.199   8.180 -17.814  1.00  0.00           N  
ATOM    663  CA  VAL A  62     -13.017   8.802 -19.115  1.00  0.00           C  
ATOM    664  C   VAL A  62     -13.653   7.974 -20.227  1.00  0.00           C  
ATOM    665  O   VAL A  62     -14.259   8.548 -21.133  1.00  0.00           O  
ATOM    666  CB  VAL A  62     -11.536   9.114 -19.405  1.00  0.00           C  
ATOM    667  CG1 VAL A  62     -11.365   9.569 -20.855  1.00  0.00           C  
ATOM    668  CG2 VAL A  62     -11.028  10.173 -18.434  1.00  0.00           C  
ATOM    669  H   VAL A  62     -12.381   7.751 -17.431  1.00  0.00           H  
ATOM    670  HA  VAL A  62     -13.543   9.767 -19.087  1.00  0.00           H  
ATOM    671  HB  VAL A  62     -10.940   8.201 -19.263  1.00  0.00           H  
ATOM    672 1HG1 VAL A  62     -10.305   9.788 -21.048  1.00  0.00           H  
ATOM    673 2HG1 VAL A  62     -11.704   8.771 -21.533  1.00  0.00           H  
ATOM    674 3HG1 VAL A  62     -11.964  10.475 -21.028  1.00  0.00           H  
ATOM    675 1HG2 VAL A  62      -9.971  10.390 -18.647  1.00  0.00           H  
ATOM    676 2HG2 VAL A  62     -11.621  11.092 -18.550  1.00  0.00           H  
ATOM    677 3HG2 VAL A  62     -11.125   9.802 -17.403  1.00  0.00           H  
ATOM    678  N   LYS A  63     -13.563   6.647 -20.156  1.00  0.00           N  
ATOM    679  CA  LYS A  63     -14.284   5.791 -21.109  1.00  0.00           C  
ATOM    680  C   LYS A  63     -15.787   5.761 -20.819  1.00  0.00           C  
ATOM    681  O   LYS A  63     -16.597   5.290 -21.633  1.00  0.00           O  
ATOM    682  CB  LYS A  63     -13.711   4.371 -21.093  1.00  0.00           C  
ATOM    683  CG  LYS A  63     -12.240   4.325 -21.471  1.00  0.00           C  
ATOM    684  CD  LYS A  63     -11.727   2.907 -21.594  1.00  0.00           C  
ATOM    685  CE  LYS A  63     -12.444   2.187 -22.706  1.00  0.00           C  
ATOM    686  NZ  LYS A  63     -11.534   1.330 -23.505  1.00  0.00           N1+
ATOM    687  H   LYS A  63     -13.020   6.154 -19.476  1.00  0.00           H  
ATOM    688  HA  LYS A  63     -14.146   6.222 -22.112  1.00  0.00           H  
ATOM    689  HB2 LYS A  63     -13.841   3.940 -20.089  1.00  0.00           H  
ATOM    690  HB3 LYS A  63     -14.284   3.742 -21.790  1.00  0.00           H  
ATOM    691  HG2 LYS A  63     -12.092   4.851 -22.426  1.00  0.00           H  
ATOM    692  HG3 LYS A  63     -11.651   4.862 -20.713  1.00  0.00           H  
ATOM    693  HD2 LYS A  63     -10.645   2.917 -21.791  1.00  0.00           H  
ATOM    694  HD3 LYS A  63     -11.876   2.372 -20.645  1.00  0.00           H  
ATOM    695  HE2 LYS A  63     -13.247   1.567 -22.280  1.00  0.00           H  
ATOM    696  HE3 LYS A  63     -12.923   2.924 -23.367  1.00  0.00           H  
ATOM    697  HZ1 LYS A  63     -12.072   0.753 -24.119  1.00  0.00           H  
ATOM    698  HZ2 LYS A  63     -10.920   1.907 -24.043  1.00  0.00           H  
ATOM    699  HZ3 LYS A  63     -10.996   0.752 -22.892  1.00  0.00           H  
ATOM    700  N   GLN A  64     -16.167   6.291 -19.662  1.00  0.00           N  
ATOM    701  CA  GLN A  64     -17.562   6.294 -19.220  1.00  0.00           C  
ATOM    702  C   GLN A  64     -18.183   4.900 -19.169  1.00  0.00           C  
ATOM    703  O   GLN A  64     -19.283   4.663 -19.690  1.00  0.00           O  
ATOM    704  CB  GLN A  64     -18.395   7.272 -20.061  1.00  0.00           C  
ATOM    705  CG  GLN A  64     -17.969   8.690 -19.806  1.00  0.00           C  
ATOM    706  CD  GLN A  64     -18.526   9.659 -20.799  1.00  0.00           C  
ATOM    707  NE2 GLN A  64     -18.603  10.851 -20.531  1.00  0.00           N  
ATOM    708  OE1 GLN A  64     -18.900   9.160 -21.965  1.00  0.00           O  
ATOM    709  H   GLN A  64     -15.535   6.721 -19.017  1.00  0.00           H  
ATOM    710  HA  GLN A  64     -17.567   6.649 -18.179  1.00  0.00           H  
ATOM    711  HB2 GLN A  64     -18.280   7.036 -21.129  1.00  0.00           H  
ATOM    712  HB3 GLN A  64     -19.462   7.155 -19.819  1.00  0.00           H  
ATOM    713  HG2 GLN A  64     -18.288   8.986 -18.796  1.00  0.00           H  
ATOM    714  HG3 GLN A  64     -16.871   8.745 -19.826  1.00  0.00           H  
ATOM    715 1HE2 GLN A  64     -18.961  11.494 -21.208  1.00  0.00           H  
ATOM    716 2HE2 GLN A  64     -18.308  11.182 -19.635  1.00  0.00           H  
ATOM    717  N   LEU A  65     -17.480   3.982 -18.500  1.00  0.00           N  
ATOM    718  CA  LEU A  65     -17.937   2.596 -18.358  1.00  0.00           C  
ATOM    719  C   LEU A  65     -19.023   2.449 -17.290  1.00  0.00           C  
ATOM    720  O   LEU A  65     -19.777   1.484 -17.297  1.00  0.00           O  
ATOM    721  CB  LEU A  65     -16.759   1.675 -18.045  1.00  0.00           C  
ATOM    722  CG  LEU A  65     -15.657   1.610 -19.102  1.00  0.00           C  
ATOM    723  CD1 LEU A  65     -14.554   0.661 -18.638  1.00  0.00           C  
ATOM    724  CD2 LEU A  65     -16.222   1.162 -20.429  1.00  0.00           C  
ATOM    725  H   LEU A  65     -16.605   4.171 -18.055  1.00  0.00           H  
ATOM    726  HA  LEU A  65     -18.382   2.302 -19.320  1.00  0.00           H  
ATOM    727  HB2 LEU A  65     -16.309   1.999 -17.095  1.00  0.00           H  
ATOM    728  HB3 LEU A  65     -17.147   0.658 -17.887  1.00  0.00           H  
ATOM    729  HG  LEU A  65     -15.229   2.614 -19.236  1.00  0.00           H  
ATOM    730 1HD1 LEU A  65     -13.763   0.617 -19.401  1.00  0.00           H  
ATOM    731 2HD1 LEU A  65     -14.130   1.026 -17.691  1.00  0.00           H  
ATOM    732 3HD1 LEU A  65     -14.974  -0.344 -18.487  1.00  0.00           H  
ATOM    733 1HD2 LEU A  65     -15.416   1.121 -21.176  1.00  0.00           H  
ATOM    734 2HD2 LEU A  65     -16.670   0.164 -20.319  1.00  0.00           H  
ATOM    735 3HD2 LEU A  65     -16.992   1.875 -20.760  1.00  0.00           H  
ATOM    736  N   TYR A  66     -19.079   3.407 -16.366  1.00  0.00           N  
ATOM    737  CA  TYR A  66     -20.149   3.431 -15.361  1.00  0.00           C  
ATOM    738  C   TYR A  66     -21.501   3.733 -16.046  1.00  0.00           C  
ATOM    739  O   TYR A  66     -21.546   4.376 -17.106  1.00  0.00           O  
ATOM    740  CB  TYR A  66     -19.822   4.436 -14.252  1.00  0.00           C  
ATOM    741  CG  TYR A  66     -19.691   5.844 -14.770  1.00  0.00           C  
ATOM    742  CD1 TYR A  66     -20.807   6.656 -14.874  1.00  0.00           C  
ATOM    743  CD2 TYR A  66     -18.468   6.359 -15.189  1.00  0.00           C  
ATOM    744  CE1 TYR A  66     -20.721   7.948 -15.365  1.00  0.00           C  
ATOM    745  CE2 TYR A  66     -18.379   7.656 -15.711  1.00  0.00           C  
ATOM    746  CZ  TYR A  66     -19.513   8.445 -15.794  1.00  0.00           C  
ATOM    747  OH  TYR A  66     -19.446   9.738 -16.292  1.00  0.00           O  
ATOM    748  H   TYR A  66     -18.419   4.155 -16.291  1.00  0.00           H  
ATOM    749  HA  TYR A  66     -20.229   2.443 -14.883  1.00  0.00           H  
ATOM    750  HB2 TYR A  66     -20.611   4.402 -13.487  1.00  0.00           H  
ATOM    751  HB3 TYR A  66     -18.884   4.141 -13.759  1.00  0.00           H  
ATOM    752  HD1 TYR A  66     -21.786   6.266 -14.559  1.00  0.00           H  
ATOM    753  HD2 TYR A  66     -17.561   5.741 -15.109  1.00  0.00           H  
ATOM    754  HE1 TYR A  66     -21.621   8.578 -15.412  1.00  0.00           H  
ATOM    755  HE2 TYR A  66     -17.410   8.047 -16.054  1.00  0.00           H  
ATOM    756  HH  TYR A  66     -20.313   9.972 -16.732  1.00  0.00           H  
ATOM    757  N   ASP A  67     -22.586   3.194 -15.504  1.00  0.00           N  
ATOM    758  CA  ASP A  67     -23.930   3.499 -16.022  1.00  0.00           C  
ATOM    759  C   ASP A  67     -24.258   4.948 -15.657  1.00  0.00           C  
ATOM    760  O   ASP A  67     -24.287   5.287 -14.489  1.00  0.00           O  
ATOM    761  CB  ASP A  67     -24.925   2.527 -15.387  1.00  0.00           C  
ATOM    762  CG  ASP A  67     -26.365   2.747 -15.838  1.00  0.00           C  
ATOM    763  OD1 ASP A  67     -27.175   1.801 -15.678  1.00  0.00           O  
ATOM    764  OD2 ASP A  67     -26.693   3.846 -16.326  1.00  0.00           O1-
ATOM    765  H   ASP A  67     -22.572   2.562 -14.729  1.00  0.00           H  
ATOM    766  HA  ASP A  67     -23.982   3.386 -17.115  1.00  0.00           H  
ATOM    767  HB2 ASP A  67     -24.626   1.497 -15.632  1.00  0.00           H  
ATOM    768  HB3 ASP A  67     -24.873   2.625 -14.293  1.00  0.00           H  
ATOM    769  N   GLN A  68     -24.426   5.821 -16.645  1.00  0.00           N  
ATOM    770  CA  GLN A  68     -24.632   7.243 -16.365  1.00  0.00           C  
ATOM    771  C   GLN A  68     -25.829   7.489 -15.440  1.00  0.00           C  
ATOM    772  O   GLN A  68     -25.879   8.506 -14.728  1.00  0.00           O  
ATOM    773  CB  GLN A  68     -24.769   8.030 -17.678  1.00  0.00           C  
ATOM    774  CG  GLN A  68     -24.982   9.535 -17.500  1.00  0.00           C  
ATOM    775  CD  GLN A  68     -23.713  10.308 -17.113  1.00  0.00           C  
ATOM    776  NE2 GLN A  68     -23.786  11.396 -16.514  1.00  0.00           N  
ATOM    777  OE1 GLN A  68     -22.550   9.764 -17.468  1.00  0.00           O  
ATOM    778  H   GLN A  68     -24.424   5.581 -17.616  1.00  0.00           H  
ATOM    779  HA  GLN A  68     -23.744   7.607 -15.827  1.00  0.00           H  
ATOM    780  HB2 GLN A  68     -23.864   7.870 -18.282  1.00  0.00           H  
ATOM    781  HB3 GLN A  68     -25.614   7.619 -18.250  1.00  0.00           H  
ATOM    782  HG2 GLN A  68     -25.380   9.951 -18.437  1.00  0.00           H  
ATOM    783  HG3 GLN A  68     -25.747   9.697 -16.726  1.00  0.00           H  
ATOM    784 1HE2 GLN A  68     -22.952  11.896 -16.282  1.00  0.00           H  
ATOM    785 2HE2 GLN A  68     -24.679  11.771 -16.265  1.00  0.00           H  
ATOM    786  N   GLN A  69     -26.753   6.534 -15.423  1.00  0.00           N  
ATOM    787  CA  GLN A  69     -28.013   6.637 -14.684  1.00  0.00           C  
ATOM    788  C   GLN A  69     -27.932   5.952 -13.328  1.00  0.00           C  
ATOM    789  O   GLN A  69     -28.846   6.047 -12.523  1.00  0.00           O  
ATOM    790  CB  GLN A  69     -29.147   5.992 -15.495  1.00  0.00           C  
ATOM    791  CG  GLN A  69     -29.395   6.631 -16.858  1.00  0.00           C  
ATOM    792  CD  GLN A  69     -29.565   8.131 -16.747  1.00  0.00           C  
ATOM    793  NE2 GLN A  69     -28.827   8.873 -17.572  1.00  0.00           N  
ATOM    794  OE1 GLN A  69     -30.329   8.626 -15.910  1.00  0.00           O  
ATOM    795  H   GLN A  69     -26.651   5.671 -15.918  1.00  0.00           H  
ATOM    796  HA  GLN A  69     -28.213   7.707 -14.523  1.00  0.00           H  
ATOM    797  HB2 GLN A  69     -28.916   4.927 -15.641  1.00  0.00           H  
ATOM    798  HB3 GLN A  69     -30.075   6.042 -14.907  1.00  0.00           H  
ATOM    799  HG2 GLN A  69     -28.553   6.405 -17.529  1.00  0.00           H  
ATOM    800  HG3 GLN A  69     -30.295   6.191 -17.312  1.00  0.00           H  
ATOM    801 1HE2 GLN A  69     -28.879   9.871 -17.528  1.00  0.00           H  
ATOM    802 2HE2 GLN A  69     -28.222   8.432 -18.235  1.00  0.00           H  
ATOM    803  N   GLU A  70     -26.844   5.229 -13.096  1.00  0.00           N  
ATOM    804  CA  GLU A  70     -26.628   4.524 -11.835  1.00  0.00           C  
ATOM    805  C   GLU A  70     -25.126   4.338 -11.712  1.00  0.00           C  
ATOM    806  O   GLU A  70     -24.584   3.278 -12.044  1.00  0.00           O  
ATOM    807  CB  GLU A  70     -27.328   3.164 -11.837  1.00  0.00           C  
ATOM    808  CG  GLU A  70     -27.245   2.426 -10.513  1.00  0.00           C  
ATOM    809  CD  GLU A  70     -28.132   1.184 -10.468  1.00  0.00           C  
ATOM    810  OE1 GLU A  70     -28.366   0.663  -9.353  1.00  0.00           O  
ATOM    811  OE2 GLU A  70     -28.589   0.723 -11.541  1.00  0.00           O1-
ATOM    812  H   GLU A  70     -26.103   5.116 -13.758  1.00  0.00           H  
ATOM    813  HA  GLU A  70     -27.042   5.094 -10.990  1.00  0.00           H  
ATOM    814  HB2 GLU A  70     -28.387   3.308 -12.099  1.00  0.00           H  
ATOM    815  HB3 GLU A  70     -26.885   2.536 -12.624  1.00  0.00           H  
ATOM    816  HG2 GLU A  70     -26.201   2.132 -10.328  1.00  0.00           H  
ATOM    817  HG3 GLU A  70     -27.536   3.108  -9.700  1.00  0.00           H  
ATOM    818  N   GLN A  71     -24.460   5.380 -11.228  1.00  0.00           N  
ATOM    819  CA  GLN A  71     -23.027   5.538 -11.460  1.00  0.00           C  
ATOM    820  C   GLN A  71     -22.082   4.676 -10.622  1.00  0.00           C  
ATOM    821  O   GLN A  71     -20.868   4.695 -10.857  1.00  0.00           O  
ATOM    822  CB  GLN A  71     -22.661   7.013 -11.380  1.00  0.00           C  
ATOM    823  CG  GLN A  71     -23.542   7.832 -12.302  1.00  0.00           C  
ATOM    824  CD  GLN A  71     -22.874   9.069 -12.804  1.00  0.00           C  
ATOM    825  NE2 GLN A  71     -23.503   9.715 -13.790  1.00  0.00           N  
ATOM    826  OE1 GLN A  71     -21.808   9.465 -12.318  1.00  0.00           O  
ATOM    827  H   GLN A  71     -24.877   6.110 -10.686  1.00  0.00           H  
ATOM    828  HA  GLN A  71     -22.863   5.141 -12.473  1.00  0.00           H  
ATOM    829  HB2 GLN A  71     -22.773   7.369 -10.345  1.00  0.00           H  
ATOM    830  HB3 GLN A  71     -21.605   7.150 -11.655  1.00  0.00           H  
ATOM    831  HG2 GLN A  71     -23.843   7.211 -13.159  1.00  0.00           H  
ATOM    832  HG3 GLN A  71     -24.462   8.111 -11.768  1.00  0.00           H  
ATOM    833 1HE2 GLN A  71     -23.113  10.556 -14.165  1.00  0.00           H  
ATOM    834 2HE2 GLN A  71     -24.364   9.358 -14.153  1.00  0.00           H  
ATOM    835  N   HIS A  72     -22.625   3.915  -9.670  1.00  0.00           N  
ATOM    836  CA  HIS A  72     -21.840   2.908  -8.974  1.00  0.00           C  
ATOM    837  C   HIS A  72     -21.703   1.629  -9.809  1.00  0.00           C  
ATOM    838  O   HIS A  72     -20.826   0.800  -9.542  1.00  0.00           O  
ATOM    839  CB  HIS A  72     -22.418   2.599  -7.586  1.00  0.00           C  
ATOM    840  CG  HIS A  72     -23.680   1.796  -7.628  1.00  0.00           C  
ATOM    841  CD2 HIS A  72     -24.925   2.368  -7.784  1.00  0.00           C  
ATOM    842  ND1 HIS A  72     -23.889   0.460  -7.515  1.00  0.00           N  
ATOM    843  CE1 HIS A  72     -25.245   0.254  -7.618  1.00  0.00           C  
ATOM    844  NE2 HIS A  72     -25.844   1.419  -7.785  1.00  0.00           N  
ATOM    845  H   HIS A  72     -23.578   3.978  -9.375  1.00  0.00           H  
ATOM    846  HA  HIS A  72     -20.833   3.326  -8.829  1.00  0.00           H  
ATOM    847  HB2 HIS A  72     -21.665   2.053  -6.998  1.00  0.00           H  
ATOM    848  HB3 HIS A  72     -22.613   3.545  -7.060  1.00  0.00           H  
ATOM    849  HD2 HIS A  72     -25.122   3.445  -7.891  1.00  0.00           H  
ATOM    850  HE1 HIS A  72     -25.749  -0.723  -7.569  1.00  0.00           H  
ATOM    851  HE2 HIS A  72     -26.828   1.559  -7.894  1.00  0.00           H  
ATOM    852  N   MET A  73     -22.552   1.470 -10.823  1.00  0.00           N  
ATOM    853  CA  MET A  73     -22.498   0.276 -11.666  1.00  0.00           C  
ATOM    854  C   MET A  73     -21.540   0.479 -12.827  1.00  0.00           C  
ATOM    855  O   MET A  73     -21.643   1.467 -13.563  1.00  0.00           O  
ATOM    856  CB  MET A  73     -23.893  -0.046 -12.202  1.00  0.00           C  
ATOM    857  CG  MET A  73     -24.857  -0.556 -11.161  1.00  0.00           C  
ATOM    858  SD  MET A  73     -24.247  -2.055 -10.383  1.00  0.00           S  
ATOM    859  CE  MET A  73     -23.878  -3.067 -11.816  1.00  0.00           C  
ATOM    860  H   MET A  73     -23.261   2.129 -11.074  1.00  0.00           H  
ATOM    861  HA  MET A  73     -22.136  -0.564 -11.054  1.00  0.00           H  
ATOM    862  HB2 MET A  73     -24.314   0.860 -12.662  1.00  0.00           H  
ATOM    863  HB3 MET A  73     -23.802  -0.798 -12.999  1.00  0.00           H  
ATOM    864  HG2 MET A  73     -25.017   0.218 -10.396  1.00  0.00           H  
ATOM    865  HG3 MET A  73     -25.833  -0.754 -11.628  1.00  0.00           H  
ATOM    866  HE1 MET A  73     -23.799  -4.121 -11.511  1.00  0.00           H  
ATOM    867  HE2 MET A  73     -24.683  -2.960 -12.558  1.00  0.00           H  
ATOM    868  HE3 MET A  73     -22.925  -2.742 -12.260  1.00  0.00           H  
ATOM    869  N   VAL A  74     -20.604  -0.457 -12.981  1.00  0.00           N  
ATOM    870  CA  VAL A  74     -19.628  -0.398 -14.055  1.00  0.00           C  
ATOM    871  C   VAL A  74     -19.895  -1.531 -15.036  1.00  0.00           C  
ATOM    872  O   VAL A  74     -19.873  -2.707 -14.663  1.00  0.00           O  
ATOM    873  CB  VAL A  74     -18.180  -0.436 -13.514  1.00  0.00           C  
ATOM    874  CG1 VAL A  74     -17.178  -0.378 -14.656  1.00  0.00           C  
ATOM    875  CG2 VAL A  74     -17.964   0.737 -12.572  1.00  0.00           C  
ATOM    876  H   VAL A  74     -20.508  -1.251 -12.381  1.00  0.00           H  
ATOM    877  HA  VAL A  74     -19.734   0.562 -14.582  1.00  0.00           H  
ATOM    878  HB  VAL A  74     -18.027  -1.380 -12.970  1.00  0.00           H  
ATOM    879 1HG1 VAL A  74     -16.156  -0.406 -14.250  1.00  0.00           H  
ATOM    880 2HG1 VAL A  74     -17.331  -1.239 -15.323  1.00  0.00           H  
ATOM    881 3HG1 VAL A  74     -17.321   0.554 -15.223  1.00  0.00           H  
ATOM    882 1HG2 VAL A  74     -16.934   0.713 -12.185  1.00  0.00           H  
ATOM    883 2HG2 VAL A  74     -18.129   1.679 -13.115  1.00  0.00           H  
ATOM    884 3HG2 VAL A  74     -18.672   0.669 -11.733  1.00  0.00           H  
ATOM    885  N   TYR A  75     -20.172  -1.183 -16.285  1.00  0.00           N  
ATOM    886  CA  TYR A  75     -20.425  -2.189 -17.304  1.00  0.00           C  
ATOM    887  C   TYR A  75     -19.134  -2.346 -18.053  1.00  0.00           C  
ATOM    888  O   TYR A  75     -18.809  -1.511 -18.908  1.00  0.00           O  
ATOM    889  CB  TYR A  75     -21.540  -1.755 -18.256  1.00  0.00           C  
ATOM    890  CG  TYR A  75     -22.863  -1.553 -17.569  1.00  0.00           C  
ATOM    891  CD1 TYR A  75     -23.724  -0.543 -17.970  1.00  0.00           C  
ATOM    892  CD2 TYR A  75     -23.244  -2.365 -16.508  1.00  0.00           C  
ATOM    893  CE1 TYR A  75     -24.942  -0.341 -17.334  1.00  0.00           C  
ATOM    894  CE2 TYR A  75     -24.465  -2.178 -15.859  1.00  0.00           C  
ATOM    895  CZ  TYR A  75     -25.299  -1.160 -16.274  1.00  0.00           C  
ATOM    896  OH  TYR A  75     -26.505  -0.968 -15.638  1.00  0.00           O  
ATOM    897  H   TYR A  75     -20.226  -0.238 -16.608  1.00  0.00           H  
ATOM    898  HA  TYR A  75     -20.756  -3.134 -16.848  1.00  0.00           H  
ATOM    899  HB2 TYR A  75     -21.245  -0.818 -18.752  1.00  0.00           H  
ATOM    900  HB3 TYR A  75     -21.656  -2.514 -19.044  1.00  0.00           H  
ATOM    901  HD1 TYR A  75     -23.437   0.110 -18.807  1.00  0.00           H  
ATOM    902  HD2 TYR A  75     -22.572  -3.169 -16.174  1.00  0.00           H  
ATOM    903  HE1 TYR A  75     -25.617   0.461 -17.668  1.00  0.00           H  
ATOM    904  HE2 TYR A  75     -24.759  -2.834 -15.027  1.00  0.00           H  
ATOM    905  HH  TYR A  75     -26.742   0.003 -15.657  1.00  0.00           H  
ATOM    906  N   CYS A  76     -18.411  -3.410 -17.712  1.00  0.00           N  
ATOM    907  CA  CYS A  76     -17.048  -3.629 -18.181  1.00  0.00           C  
ATOM    908  C   CYS A  76     -16.940  -4.745 -19.225  1.00  0.00           C  
ATOM    909  O   CYS A  76     -15.908  -4.872 -19.888  1.00  0.00           O  
ATOM    910  CB  CYS A  76     -16.081  -3.864 -16.991  1.00  0.00           C  
ATOM    911  SG  CYS A  76     -16.621  -5.043 -15.778  1.00  0.00           S  
ATOM    912  H   CYS A  76     -18.751  -4.133 -17.111  1.00  0.00           H  
ATOM    913  HA  CYS A  76     -16.743  -2.706 -18.696  1.00  0.00           H  
ATOM    914  HB2 CYS A  76     -15.112  -4.196 -17.391  1.00  0.00           H  
ATOM    915  HB3 CYS A  76     -15.909  -2.901 -16.488  1.00  0.00           H  
ATOM    916  HG  CYS A  76     -16.663  -6.227 -16.312  1.00  0.00           H  
ATOM    917  N   GLY A  77     -17.992  -5.551 -19.370  1.00  0.00           N  
ATOM    918  CA  GLY A  77     -18.007  -6.620 -20.383  1.00  0.00           C  
ATOM    919  C   GLY A  77     -17.776  -6.132 -21.810  1.00  0.00           C  
ATOM    920  O   GLY A  77     -18.397  -5.165 -22.248  1.00  0.00           O  
ATOM    921  H   GLY A  77     -18.824  -5.491 -18.818  1.00  0.00           H  
ATOM    922  HA2 GLY A  77     -17.233  -7.360 -20.131  1.00  0.00           H  
ATOM    923  HA3 GLY A  77     -18.976  -7.139 -20.337  1.00  0.00           H  
ATOM    924  N   GLY A  78     -16.887  -6.799 -22.540  1.00  0.00           N  
ATOM    925  CA  GLY A  78     -16.508  -6.358 -23.884  1.00  0.00           C  
ATOM    926  C   GLY A  78     -15.259  -5.497 -23.891  1.00  0.00           C  
ATOM    927  O   GLY A  78     -14.660  -5.244 -24.938  1.00  0.00           O  
ATOM    928  H   GLY A  78     -16.424  -7.630 -22.232  1.00  0.00           H  
ATOM    929  HA2 GLY A  78     -16.343  -7.239 -24.521  1.00  0.00           H  
ATOM    930  HA3 GLY A  78     -17.340  -5.792 -24.327  1.00  0.00           H  
ATOM    931  N   ASP A  79     -14.869  -5.029 -22.709  1.00  0.00           N  
ATOM    932  CA  ASP A  79     -13.657  -4.245 -22.587  1.00  0.00           C  
ATOM    933  C   ASP A  79     -12.563  -5.051 -21.894  1.00  0.00           C  
ATOM    934  O   ASP A  79     -12.840  -5.995 -21.164  1.00  0.00           O  
ATOM    935  CB  ASP A  79     -13.924  -2.941 -21.820  1.00  0.00           C  
ATOM    936  CG  ASP A  79     -12.716  -2.022 -21.806  1.00  0.00           C  
ATOM    937  OD1 ASP A  79     -12.391  -1.440 -22.867  1.00  0.00           O  
ATOM    938  OD2 ASP A  79     -12.068  -1.899 -20.737  1.00  0.00           O1-
ATOM    939  H   ASP A  79     -15.362  -5.177 -21.852  1.00  0.00           H  
ATOM    940  HA  ASP A  79     -13.315  -3.988 -23.600  1.00  0.00           H  
ATOM    941  HB2 ASP A  79     -14.775  -2.417 -22.279  1.00  0.00           H  
ATOM    942  HB3 ASP A  79     -14.212  -3.179 -20.786  1.00  0.00           H  
ATOM    943  N   LEU A  80     -11.313  -4.676 -22.131  1.00  0.00           N  
ATOM    944  CA  LEU A  80     -10.197  -5.264 -21.386  1.00  0.00           C  
ATOM    945  C   LEU A  80     -10.443  -5.345 -19.878  1.00  0.00           C  
ATOM    946  O   LEU A  80     -10.105  -6.343 -19.238  1.00  0.00           O  
ATOM    947  CB  LEU A  80      -8.904  -4.509 -21.681  1.00  0.00           C  
ATOM    948  CG  LEU A  80      -7.662  -4.950 -20.901  1.00  0.00           C  
ATOM    949  CD1 LEU A  80      -7.449  -6.467 -20.986  1.00  0.00           C  
ATOM    950  CD2 LEU A  80      -6.437  -4.174 -21.393  1.00  0.00           C  
ATOM    951  H   LEU A  80     -11.049  -3.991 -22.809  1.00  0.00           H  
ATOM    952  HA  LEU A  80     -10.104  -6.303 -21.736  1.00  0.00           H  
ATOM    953  HB2 LEU A  80      -8.687  -4.604 -22.755  1.00  0.00           H  
ATOM    954  HB3 LEU A  80      -9.075  -3.441 -21.480  1.00  0.00           H  
ATOM    955  HG  LEU A  80      -7.816  -4.717 -19.837  1.00  0.00           H  
ATOM    956 1HD1 LEU A  80      -6.550  -6.744 -20.415  1.00  0.00           H  
ATOM    957 2HD1 LEU A  80      -8.324  -6.985 -20.566  1.00  0.00           H  
ATOM    958 3HD1 LEU A  80      -7.320  -6.761 -22.038  1.00  0.00           H  
ATOM    959 1HD2 LEU A  80      -5.548  -4.495 -20.829  1.00  0.00           H  
ATOM    960 2HD2 LEU A  80      -6.283  -4.372 -22.464  1.00  0.00           H  
ATOM    961 3HD2 LEU A  80      -6.599  -3.097 -21.240  1.00  0.00           H  
ATOM    962  N   LEU A  81     -11.051  -4.312 -19.305  1.00  0.00           N  
ATOM    963  CA  LEU A  81     -11.284  -4.329 -17.870  1.00  0.00           C  
ATOM    964  C   LEU A  81     -12.186  -5.496 -17.479  1.00  0.00           C  
ATOM    965  O   LEU A  81     -11.958  -6.150 -16.466  1.00  0.00           O  
ATOM    966  CB  LEU A  81     -11.873  -3.008 -17.392  1.00  0.00           C  
ATOM    967  CG  LEU A  81     -12.219  -2.981 -15.903  1.00  0.00           C  
ATOM    968  CD1 LEU A  81     -10.964  -3.203 -15.039  1.00  0.00           C  
ATOM    969  CD2 LEU A  81     -12.883  -1.652 -15.570  1.00  0.00           C  
ATOM    970  H   LEU A  81     -11.374  -3.496 -19.784  1.00  0.00           H  
ATOM    971  HA  LEU A  81     -10.312  -4.465 -17.374  1.00  0.00           H  
ATOM    972  HB2 LEU A  81     -11.157  -2.201 -17.606  1.00  0.00           H  
ATOM    973  HB3 LEU A  81     -12.782  -2.793 -17.973  1.00  0.00           H  
ATOM    974  HG  LEU A  81     -12.917  -3.801 -15.679  1.00  0.00           H  
ATOM    975 1HD1 LEU A  81     -11.242  -3.179 -13.975  1.00  0.00           H  
ATOM    976 2HD1 LEU A  81     -10.521  -4.181 -15.280  1.00  0.00           H  
ATOM    977 3HD1 LEU A  81     -10.232  -2.408 -15.244  1.00  0.00           H  
ATOM    978 1HD2 LEU A  81     -13.135  -1.625 -14.500  1.00  0.00           H  
ATOM    979 2HD2 LEU A  81     -12.193  -0.828 -15.804  1.00  0.00           H  
ATOM    980 3HD2 LEU A  81     -13.801  -1.541 -16.165  1.00  0.00           H  
ATOM    981  N   GLY A  82     -13.219  -5.755 -18.285  1.00  0.00           N  
ATOM    982  CA  GLY A  82     -14.103  -6.891 -18.032  1.00  0.00           C  
ATOM    983  C   GLY A  82     -13.379  -8.223 -18.159  1.00  0.00           C  
ATOM    984  O   GLY A  82     -13.652  -9.173 -17.416  1.00  0.00           O  
ATOM    985  H   GLY A  82     -13.455  -5.212 -19.091  1.00  0.00           H  
ATOM    986  HA2 GLY A  82     -14.530  -6.803 -17.022  1.00  0.00           H  
ATOM    987  HA3 GLY A  82     -14.944  -6.864 -18.741  1.00  0.00           H  
ATOM    988  N   GLU A  83     -12.465  -8.307 -19.118  1.00  0.00           N  
ATOM    989  CA  GLU A  83     -11.675  -9.521 -19.301  1.00  0.00           C  
ATOM    990  C   GLU A  83     -10.849  -9.795 -18.061  1.00  0.00           C  
ATOM    991  O   GLU A  83     -10.858 -10.904 -17.533  1.00  0.00           O  
ATOM    992  CB  GLU A  83     -10.770  -9.414 -20.531  1.00  0.00           C  
ATOM    993  CG  GLU A  83     -10.205 -10.766 -20.972  1.00  0.00           C  
ATOM    994  CD  GLU A  83     -11.297 -11.724 -21.409  1.00  0.00           C  
ATOM    995  OE1 GLU A  83     -11.522 -12.744 -20.713  1.00  0.00           O  
ATOM    996  OE2 GLU A  83     -11.936 -11.457 -22.442  1.00  0.00           O1-
ATOM    997  H   GLU A  83     -12.257  -7.572 -19.763  1.00  0.00           H  
ATOM    998  HA  GLU A  83     -12.368 -10.360 -19.464  1.00  0.00           H  
ATOM    999  HB2 GLU A  83     -11.339  -8.971 -21.362  1.00  0.00           H  
ATOM   1000  HB3 GLU A  83      -9.938  -8.729 -20.310  1.00  0.00           H  
ATOM   1001  HG2 GLU A  83      -9.498 -10.614 -21.801  1.00  0.00           H  
ATOM   1002  HG3 GLU A  83      -9.637 -11.213 -20.143  1.00  0.00           H  
ATOM   1003  N   LEU A  84     -10.163  -8.759 -17.586  1.00  0.00           N  
ATOM   1004  CA  LEU A  84      -9.323  -8.864 -16.399  1.00  0.00           C  
ATOM   1005  C   LEU A  84     -10.154  -9.218 -15.167  1.00  0.00           C  
ATOM   1006  O   LEU A  84      -9.763 -10.067 -14.365  1.00  0.00           O  
ATOM   1007  CB  LEU A  84      -8.558  -7.552 -16.170  1.00  0.00           C  
ATOM   1008  CG  LEU A  84      -7.034  -7.644 -15.991  1.00  0.00           C  
ATOM   1009  CD1 LEU A  84      -6.522  -6.583 -15.060  1.00  0.00           C  
ATOM   1010  CD2 LEU A  84      -6.561  -9.034 -15.548  1.00  0.00           C  
ATOM   1011  H   LEU A  84     -10.173  -7.849 -18.001  1.00  0.00           H  
ATOM   1012  HA  LEU A  84      -8.597  -9.674 -16.564  1.00  0.00           H  
ATOM   1013  HB2 LEU A  84      -8.761  -6.887 -17.023  1.00  0.00           H  
ATOM   1014  HB3 LEU A  84      -8.977  -7.066 -15.276  1.00  0.00           H  
ATOM   1015  HG  LEU A  84      -6.604  -7.468 -16.988  1.00  0.00           H  
ATOM   1016 1HD1 LEU A  84      -5.431  -6.680 -14.957  1.00  0.00           H  
ATOM   1017 2HD1 LEU A  84      -6.764  -5.590 -15.466  1.00  0.00           H  
ATOM   1018 3HD1 LEU A  84      -6.995  -6.701 -14.074  1.00  0.00           H  
ATOM   1019 1HD2 LEU A  84      -5.466  -9.032 -15.439  1.00  0.00           H  
ATOM   1020 2HD2 LEU A  84      -7.025  -9.290 -14.584  1.00  0.00           H  
ATOM   1021 3HD2 LEU A  84      -6.852  -9.779 -16.303  1.00  0.00           H  
ATOM   1022  N   LEU A  85     -11.298  -8.555 -15.011  1.00  0.00           N  
ATOM   1023  CA  LEU A  85     -12.191  -8.831 -13.884  1.00  0.00           C  
ATOM   1024  C   LEU A  85     -12.874 -10.185 -13.924  1.00  0.00           C  
ATOM   1025  O   LEU A  85     -13.258 -10.728 -12.887  1.00  0.00           O  
ATOM   1026  CB  LEU A  85     -13.290  -7.783 -13.822  1.00  0.00           C  
ATOM   1027  CG  LEU A  85     -12.942  -6.489 -13.108  1.00  0.00           C  
ATOM   1028  CD1 LEU A  85     -14.172  -5.624 -13.163  1.00  0.00           C  
ATOM   1029  CD2 LEU A  85     -12.533  -6.784 -11.671  1.00  0.00           C  
ATOM   1030  H   LEU A  85     -11.622  -7.842 -15.633  1.00  0.00           H  
ATOM   1031  HA  LEU A  85     -11.533  -8.814 -13.002  1.00  0.00           H  
ATOM   1032  HB2 LEU A  85     -13.594  -7.539 -14.851  1.00  0.00           H  
ATOM   1033  HB3 LEU A  85     -14.165  -8.228 -13.325  1.00  0.00           H  
ATOM   1034  HG  LEU A  85     -12.094  -5.975 -13.584  1.00  0.00           H  
ATOM   1035 1HD1 LEU A  85     -13.972  -4.668 -12.656  1.00  0.00           H  
ATOM   1036 2HD1 LEU A  85     -14.440  -5.433 -14.213  1.00  0.00           H  
ATOM   1037 3HD1 LEU A  85     -15.005  -6.138 -12.660  1.00  0.00           H  
ATOM   1038 1HD2 LEU A  85     -12.282  -5.843 -11.160  1.00  0.00           H  
ATOM   1039 2HD2 LEU A  85     -13.365  -7.275 -11.146  1.00  0.00           H  
ATOM   1040 3HD2 LEU A  85     -11.655  -7.447 -11.668  1.00  0.00           H  
ATOM   1041  N   GLY A  86     -13.074 -10.714 -15.127  1.00  0.00           N  
ATOM   1042  CA  GLY A  86     -13.848 -11.949 -15.286  1.00  0.00           C  
ATOM   1043  C   GLY A  86     -15.327 -11.737 -15.008  1.00  0.00           C  
ATOM   1044  O   GLY A  86     -16.036 -12.658 -14.596  1.00  0.00           O  
ATOM   1045  H   GLY A  86     -12.725 -10.325 -15.980  1.00  0.00           H  
ATOM   1046  HA2 GLY A  86     -13.720 -12.331 -16.309  1.00  0.00           H  
ATOM   1047  HA3 GLY A  86     -13.454 -12.717 -14.604  1.00  0.00           H  
ATOM   1048  N   ARG A  87     -15.790 -10.518 -15.244  1.00  0.00           N  
ATOM   1049  CA  ARG A  87     -17.181 -10.153 -15.006  1.00  0.00           C  
ATOM   1050  C   ARG A  87     -17.657  -9.170 -16.065  1.00  0.00           C  
ATOM   1051  O   ARG A  87     -16.877  -8.372 -16.585  1.00  0.00           O  
ATOM   1052  CB  ARG A  87     -17.334  -9.487 -13.639  1.00  0.00           C  
ATOM   1053  CG  ARG A  87     -17.100 -10.408 -12.471  1.00  0.00           C  
ATOM   1054  CD  ARG A  87     -17.236  -9.647 -11.199  1.00  0.00           C  
ATOM   1055  NE  ARG A  87     -18.601  -9.183 -11.006  1.00  0.00           N  
ATOM   1056  CZ  ARG A  87     -19.436  -9.715 -10.128  1.00  0.00           C  
ATOM   1057  NH1 ARG A  87     -20.664  -9.239 -10.002  1.00  0.00           N1+
ATOM   1058  NH2 ARG A  87     -19.031 -10.723  -9.363  1.00  0.00           N  
ATOM   1059  H   ARG A  87     -15.227  -9.771 -15.597  1.00  0.00           H  
ATOM   1060  HA  ARG A  87     -17.781 -11.074 -15.045  1.00  0.00           H  
ATOM   1061  HB2 ARG A  87     -16.629  -8.645 -13.574  1.00  0.00           H  
ATOM   1062  HB3 ARG A  87     -18.347  -9.065 -13.561  1.00  0.00           H  
ATOM   1063  HG2 ARG A  87     -17.823 -11.237 -12.494  1.00  0.00           H  
ATOM   1064  HG3 ARG A  87     -16.097 -10.854 -12.538  1.00  0.00           H  
ATOM   1065  HD2 ARG A  87     -16.940 -10.285 -10.353  1.00  0.00           H  
ATOM   1066  HD3 ARG A  87     -16.551  -8.786 -11.208  1.00  0.00           H  
ATOM   1067  HE  ARG A  87     -18.926  -8.421 -11.567  1.00  0.00           H  
ATOM   1068 1HH1 ARG A  87     -20.965  -8.474 -10.572  1.00  0.00           H  
ATOM   1069 2HH1 ARG A  87     -21.292  -9.644  -9.337  1.00  0.00           H  
ATOM   1070 1HH2 ARG A  87     -18.100 -11.076  -9.452  1.00  0.00           H  
ATOM   1071 2HH2 ARG A  87     -19.658 -11.129  -8.698  1.00  0.00           H  
ATOM   1072  N   GLN A  88     -18.955  -9.206 -16.340  1.00  0.00           N  
ATOM   1073  CA  GLN A  88     -19.595  -8.262 -17.245  1.00  0.00           C  
ATOM   1074  C   GLN A  88     -19.768  -6.907 -16.585  1.00  0.00           C  
ATOM   1075  O   GLN A  88     -19.819  -5.880 -17.260  1.00  0.00           O  
ATOM   1076  CB  GLN A  88     -20.990  -8.761 -17.620  1.00  0.00           C  
ATOM   1077  CG  GLN A  88     -21.058  -9.727 -18.772  1.00  0.00           C  
ATOM   1078  CD  GLN A  88     -22.460  -9.762 -19.342  1.00  0.00           C  
ATOM   1079  NE2 GLN A  88     -23.429 -10.096 -18.495  1.00  0.00           N  
ATOM   1080  OE1 GLN A  88     -22.677  -9.461 -20.518  1.00  0.00           O  
ATOM   1081  H   GLN A  88     -19.582  -9.879 -15.948  1.00  0.00           H  
ATOM   1082  HA  GLN A  88     -18.952  -8.173 -18.133  1.00  0.00           H  
ATOM   1083  HB2 GLN A  88     -21.435  -9.243 -16.737  1.00  0.00           H  
ATOM   1084  HB3 GLN A  88     -21.617  -7.890 -17.861  1.00  0.00           H  
ATOM   1085  HG2 GLN A  88     -20.343  -9.429 -19.553  1.00  0.00           H  
ATOM   1086  HG3 GLN A  88     -20.765 -10.733 -18.435  1.00  0.00           H  
ATOM   1087 1HE2 GLN A  88     -24.380 -10.110 -18.804  1.00  0.00           H  
ATOM   1088 2HE2 GLN A  88     -23.207 -10.333 -17.549  1.00  0.00           H  
ATOM   1089  N   SER A  89     -19.900  -6.917 -15.265  1.00  0.00           N  
ATOM   1090  CA  SER A  89     -20.153  -5.691 -14.516  1.00  0.00           C  
ATOM   1091  C   SER A  89     -19.786  -5.882 -13.067  1.00  0.00           C  
ATOM   1092  O   SER A  89     -19.662  -7.007 -12.586  1.00  0.00           O  
ATOM   1093  CB  SER A  89     -21.627  -5.296 -14.607  1.00  0.00           C  
ATOM   1094  OG  SER A  89     -22.449  -6.256 -13.951  1.00  0.00           O  
ATOM   1095  H   SER A  89     -19.838  -7.741 -14.702  1.00  0.00           H  
ATOM   1096  HA  SER A  89     -19.536  -4.892 -14.954  1.00  0.00           H  
ATOM   1097  HB2 SER A  89     -21.775  -4.306 -14.151  1.00  0.00           H  
ATOM   1098  HB3 SER A  89     -21.925  -5.211 -15.663  1.00  0.00           H  
ATOM   1099  HG  SER A  89     -23.411  -6.025 -14.095  1.00  0.00           H  
ATOM   1100  N   PHE A  90     -19.607  -4.775 -12.364  1.00  0.00           N  
ATOM   1101  CA  PHE A  90     -19.452  -4.826 -10.922  1.00  0.00           C  
ATOM   1102  C   PHE A  90     -19.979  -3.534 -10.340  1.00  0.00           C  
ATOM   1103  O   PHE A  90     -20.206  -2.563 -11.072  1.00  0.00           O  
ATOM   1104  CB  PHE A  90     -17.991  -5.075 -10.499  1.00  0.00           C  
ATOM   1105  CG  PHE A  90     -17.066  -3.897 -10.722  1.00  0.00           C  
ATOM   1106  CD1 PHE A  90     -16.775  -3.022  -9.683  1.00  0.00           C  
ATOM   1107  CD2 PHE A  90     -16.465  -3.679 -11.952  1.00  0.00           C  
ATOM   1108  CE1 PHE A  90     -15.913  -1.958  -9.868  1.00  0.00           C  
ATOM   1109  CE2 PHE A  90     -15.600  -2.599 -12.144  1.00  0.00           C  
ATOM   1110  CZ  PHE A  90     -15.332  -1.741 -11.101  1.00  0.00           C  
ATOM   1111  H   PHE A  90     -19.567  -3.857 -12.758  1.00  0.00           H  
ATOM   1112  HA  PHE A  90     -20.028  -5.678 -10.531  1.00  0.00           H  
ATOM   1113  HB2 PHE A  90     -17.972  -5.344  -9.433  1.00  0.00           H  
ATOM   1114  HB3 PHE A  90     -17.603  -5.941 -11.056  1.00  0.00           H  
ATOM   1115  HD1 PHE A  90     -17.238  -3.179  -8.698  1.00  0.00           H  
ATOM   1116  HD2 PHE A  90     -16.672  -4.365 -12.787  1.00  0.00           H  
ATOM   1117  HE1 PHE A  90     -15.689  -1.282  -9.030  1.00  0.00           H  
ATOM   1118  HE2 PHE A  90     -15.134  -2.434 -13.127  1.00  0.00           H  
ATOM   1119  HZ  PHE A  90     -14.657  -0.885 -11.250  1.00  0.00           H  
ATOM   1120  N   SER A  91     -20.179  -3.535  -9.032  1.00  0.00           N  
ATOM   1121  CA  SER A  91     -20.619  -2.329  -8.331  1.00  0.00           C  
ATOM   1122  C   SER A  91     -19.506  -1.776  -7.470  1.00  0.00           C  
ATOM   1123  O   SER A  91     -18.881  -2.511  -6.702  1.00  0.00           O  
ATOM   1124  CB  SER A  91     -21.812  -2.636  -7.431  1.00  0.00           C  
ATOM   1125  OG  SER A  91     -22.052  -1.540  -6.575  1.00  0.00           O  
ATOM   1126  H   SER A  91     -20.049  -4.334  -8.445  1.00  0.00           H  
ATOM   1127  HA  SER A  91     -20.905  -1.589  -9.093  1.00  0.00           H  
ATOM   1128  HB2 SER A  91     -22.703  -2.840  -8.042  1.00  0.00           H  
ATOM   1129  HB3 SER A  91     -21.615  -3.542  -6.838  1.00  0.00           H  
ATOM   1130  HG  SER A  91     -22.650  -0.883  -7.034  1.00  0.00           H  
ATOM   1131  N   VAL A  92     -19.271  -0.475  -7.587  1.00  0.00           N  
ATOM   1132  CA  VAL A  92     -18.257   0.172  -6.782  1.00  0.00           C  
ATOM   1133  C   VAL A  92     -18.606   0.114  -5.294  1.00  0.00           C  
ATOM   1134  O   VAL A  92     -17.716   0.179  -4.451  1.00  0.00           O  
ATOM   1135  CB  VAL A  92     -18.038   1.615  -7.254  1.00  0.00           C  
ATOM   1136  CG1 VAL A  92     -16.989   2.317  -6.397  1.00  0.00           C  
ATOM   1137  CG2 VAL A  92     -17.673   1.638  -8.749  1.00  0.00           C  
ATOM   1138  H   VAL A  92     -19.758   0.132  -8.215  1.00  0.00           H  
ATOM   1139  HA  VAL A  92     -17.312  -0.376  -6.913  1.00  0.00           H  
ATOM   1140  HB  VAL A  92     -18.977   2.174  -7.132  1.00  0.00           H  
ATOM   1141 1HG1 VAL A  92     -16.851   3.348  -6.756  1.00  0.00           H  
ATOM   1142 2HG1 VAL A  92     -17.323   2.336  -5.349  1.00  0.00           H  
ATOM   1143 3HG1 VAL A  92     -16.035   1.774  -6.467  1.00  0.00           H  
ATOM   1144 1HG2 VAL A  92     -17.519   2.678  -9.073  1.00  0.00           H  
ATOM   1145 2HG2 VAL A  92     -16.749   1.063  -8.910  1.00  0.00           H  
ATOM   1146 3HG2 VAL A  92     -18.490   1.189  -9.333  1.00  0.00           H  
ATOM   1147  N   LYS A  93     -19.892  -0.045  -4.975  1.00  0.00           N  
ATOM   1148  CA  LYS A  93     -20.317  -0.162  -3.583  1.00  0.00           C  
ATOM   1149  C   LYS A  93     -19.980  -1.515  -2.969  1.00  0.00           C  
ATOM   1150  O   LYS A  93     -19.923  -1.645  -1.744  1.00  0.00           O  
ATOM   1151  CB  LYS A  93     -21.824   0.053  -3.458  1.00  0.00           C  
ATOM   1152  CG  LYS A  93     -22.341   1.413  -3.873  1.00  0.00           C  
ATOM   1153  CD  LYS A  93     -23.819   1.471  -3.515  1.00  0.00           C  
ATOM   1154  CE  LYS A  93     -24.607   2.457  -4.330  1.00  0.00           C  
ATOM   1155  NZ  LYS A  93     -26.047   2.348  -3.951  1.00  0.00           N1+
ATOM   1156  H   LYS A  93     -20.635  -0.094  -5.643  1.00  0.00           H  
ATOM   1157  HA  LYS A  93     -19.764   0.616  -3.037  1.00  0.00           H  
ATOM   1158  HB2 LYS A  93     -22.334  -0.710  -4.064  1.00  0.00           H  
ATOM   1159  HB3 LYS A  93     -22.113  -0.122  -2.411  1.00  0.00           H  
ATOM   1160  HG2 LYS A  93     -21.787   2.211  -3.357  1.00  0.00           H  
ATOM   1161  HG3 LYS A  93     -22.198   1.568  -4.953  1.00  0.00           H  
ATOM   1162  HD2 LYS A  93     -24.257   0.470  -3.645  1.00  0.00           H  
ATOM   1163  HD3 LYS A  93     -23.918   1.729  -2.450  1.00  0.00           H  
ATOM   1164  HE2 LYS A  93     -24.242   3.479  -4.150  1.00  0.00           H  
ATOM   1165  HE3 LYS A  93     -24.479   2.254  -5.403  1.00  0.00           H  
ATOM   1166  HZ1 LYS A  93     -26.604   2.258  -4.777  1.00  0.00           H  
ATOM   1167  HZ2 LYS A  93     -26.180   1.544  -3.371  1.00  0.00           H  
ATOM   1168  HZ3 LYS A  93     -26.324   3.169  -3.451  1.00  0.00           H  
ATOM   1169  N   ASP A  94     -19.778  -2.516  -3.820  1.00  0.00           N  
ATOM   1170  CA  ASP A  94     -19.490  -3.877  -3.384  1.00  0.00           C  
ATOM   1171  C   ASP A  94     -18.232  -4.345  -4.106  1.00  0.00           C  
ATOM   1172  O   ASP A  94     -18.306  -5.138  -5.040  1.00  0.00           O  
ATOM   1173  CB  ASP A  94     -20.666  -4.798  -3.729  1.00  0.00           C  
ATOM   1174  CG  ASP A  94     -21.978  -4.340  -3.113  1.00  0.00           C  
ATOM   1175  OD1 ASP A  94     -21.965  -3.790  -1.997  1.00  0.00           O  
ATOM   1176  OD2 ASP A  94     -23.033  -4.536  -3.751  1.00  0.00           O1-
ATOM   1177  H   ASP A  94     -19.809  -2.408  -4.814  1.00  0.00           H  
ATOM   1178  HA  ASP A  94     -19.338  -3.905  -2.295  1.00  0.00           H  
ATOM   1179  HB2 ASP A  94     -20.778  -4.847  -4.822  1.00  0.00           H  
ATOM   1180  HB3 ASP A  94     -20.440  -5.817  -3.382  1.00  0.00           H  
ATOM   1181  N   PRO A  95     -17.063  -3.847  -3.672  1.00  0.00           N  
ATOM   1182  CA  PRO A  95     -15.850  -3.915  -4.480  1.00  0.00           C  
ATOM   1183  C   PRO A  95     -15.112  -5.262  -4.504  1.00  0.00           C  
ATOM   1184  O   PRO A  95     -14.072  -5.367  -5.155  1.00  0.00           O  
ATOM   1185  CB  PRO A  95     -14.968  -2.834  -3.848  1.00  0.00           C  
ATOM   1186  CG  PRO A  95     -15.347  -2.867  -2.416  1.00  0.00           C  
ATOM   1187  CD  PRO A  95     -16.848  -3.061  -2.440  1.00  0.00           C  
ATOM   1188  HA  PRO A  95     -16.101  -3.776  -5.542  1.00  0.00           H  
ATOM   1189  HB2 PRO A  95     -13.899  -3.051  -3.988  1.00  0.00           H  
ATOM   1190  HB3 PRO A  95     -15.157  -1.846  -4.294  1.00  0.00           H  
ATOM   1191  HG2 PRO A  95     -14.843  -3.688  -1.885  1.00  0.00           H  
ATOM   1192  HG3 PRO A  95     -15.069  -1.934  -1.904  1.00  0.00           H  
ATOM   1193  HD2 PRO A  95     -17.203  -3.597  -1.548  1.00  0.00           H  
ATOM   1194  HD3 PRO A  95     -17.382  -2.100  -2.472  1.00  0.00           H  
ATOM   1195  N   SER A  96     -15.618  -6.283  -3.826  1.00  0.00           N  
ATOM   1196  CA  SER A  96     -14.829  -7.509  -3.706  1.00  0.00           C  
ATOM   1197  C   SER A  96     -14.345  -8.110  -5.042  1.00  0.00           C  
ATOM   1198  O   SER A  96     -13.221  -8.585  -5.120  1.00  0.00           O  
ATOM   1199  CB  SER A  96     -15.530  -8.549  -2.828  1.00  0.00           C  
ATOM   1200  OG  SER A  96     -16.572  -9.190  -3.528  1.00  0.00           O  
ATOM   1201  H   SER A  96     -16.511  -6.295  -3.377  1.00  0.00           H  
ATOM   1202  HA  SER A  96     -13.904  -7.197  -3.199  1.00  0.00           H  
ATOM   1203  HB2 SER A  96     -14.799  -9.297  -2.487  1.00  0.00           H  
ATOM   1204  HB3 SER A  96     -15.934  -8.061  -1.929  1.00  0.00           H  
ATOM   1205  HG  SER A  96     -16.206  -9.978  -4.023  1.00  0.00           H  
ATOM   1206  N   PRO A  97     -15.168  -8.071  -6.103  1.00  0.00           N  
ATOM   1207  CA  PRO A  97     -14.660  -8.598  -7.376  1.00  0.00           C  
ATOM   1208  C   PRO A  97     -13.487  -7.781  -7.936  1.00  0.00           C  
ATOM   1209  O   PRO A  97     -12.591  -8.325  -8.586  1.00  0.00           O  
ATOM   1210  CB  PRO A  97     -15.869  -8.515  -8.308  1.00  0.00           C  
ATOM   1211  CG  PRO A  97     -17.063  -8.399  -7.398  1.00  0.00           C  
ATOM   1212  CD  PRO A  97     -16.591  -7.694  -6.172  1.00  0.00           C  
ATOM   1213  HA  PRO A  97     -14.259  -9.616  -7.260  1.00  0.00           H  
ATOM   1214  HB2 PRO A  97     -15.795  -7.646  -8.979  1.00  0.00           H  
ATOM   1215  HB3 PRO A  97     -15.941  -9.408  -8.946  1.00  0.00           H  
ATOM   1216  HG2 PRO A  97     -17.874  -7.838  -7.885  1.00  0.00           H  
ATOM   1217  HG3 PRO A  97     -17.464  -9.393  -7.149  1.00  0.00           H  
ATOM   1218  HD2 PRO A  97     -16.721  -6.605  -6.253  1.00  0.00           H  
ATOM   1219  HD3 PRO A  97     -17.143  -8.018  -5.277  1.00  0.00           H  
ATOM   1220  N   LEU A  98     -13.499  -6.476  -7.680  1.00  0.00           N  
ATOM   1221  CA  LEU A  98     -12.427  -5.597  -8.112  1.00  0.00           C  
ATOM   1222  C   LEU A  98     -11.186  -5.881  -7.268  1.00  0.00           C  
ATOM   1223  O   LEU A  98     -10.071  -5.973  -7.771  1.00  0.00           O  
ATOM   1224  CB  LEU A  98     -12.871  -4.136  -7.959  1.00  0.00           C  
ATOM   1225  CG  LEU A  98     -11.770  -3.103  -8.162  1.00  0.00           C  
ATOM   1226  CD1 LEU A  98     -11.412  -3.002  -9.640  1.00  0.00           C  
ATOM   1227  CD2 LEU A  98     -12.190  -1.744  -7.589  1.00  0.00           C  
ATOM   1228  H   LEU A  98     -14.233  -6.014  -7.181  1.00  0.00           H  
ATOM   1229  HA  LEU A  98     -12.187  -5.776  -9.171  1.00  0.00           H  
ATOM   1230  HB2 LEU A  98     -13.677  -3.936  -8.680  1.00  0.00           H  
ATOM   1231  HB3 LEU A  98     -13.298  -4.002  -6.954  1.00  0.00           H  
ATOM   1232  HG  LEU A  98     -10.872  -3.427  -7.616  1.00  0.00           H  
ATOM   1233 1HD1 LEU A  98     -10.617  -2.254  -9.775  1.00  0.00           H  
ATOM   1234 2HD1 LEU A  98     -11.060  -3.980 -10.000  1.00  0.00           H  
ATOM   1235 3HD1 LEU A  98     -12.301  -2.699 -10.213  1.00  0.00           H  
ATOM   1236 1HD2 LEU A  98     -11.382  -1.014  -7.746  1.00  0.00           H  
ATOM   1237 2HD2 LEU A  98     -13.101  -1.397  -8.098  1.00  0.00           H  
ATOM   1238 3HD2 LEU A  98     -12.388  -1.845  -6.512  1.00  0.00           H  
ATOM   1239  N   TYR A  99     -11.394  -6.040  -5.966  1.00  0.00           N  
ATOM   1240  CA  TYR A  99     -10.289  -6.369  -5.074  1.00  0.00           C  
ATOM   1241  C   TYR A  99      -9.701  -7.748  -5.390  1.00  0.00           C  
ATOM   1242  O   TYR A  99      -8.485  -7.928  -5.299  1.00  0.00           O  
ATOM   1243  CB  TYR A  99     -10.734  -6.281  -3.612  1.00  0.00           C  
ATOM   1244  CG  TYR A  99     -11.025  -4.878  -3.099  1.00  0.00           C  
ATOM   1245  CD1 TYR A  99     -11.377  -4.680  -1.771  1.00  0.00           C  
ATOM   1246  CD2 TYR A  99     -10.921  -3.749  -3.928  1.00  0.00           C  
ATOM   1247  CE1 TYR A  99     -11.641  -3.405  -1.274  1.00  0.00           C  
ATOM   1248  CE2 TYR A  99     -11.188  -2.449  -3.432  1.00  0.00           C  
ATOM   1249  CZ  TYR A  99     -11.549  -2.299  -2.103  1.00  0.00           C  
ATOM   1250  OH  TYR A  99     -11.801  -1.031  -1.588  1.00  0.00           O  
ATOM   1251  H   TYR A  99     -12.284  -5.950  -5.519  1.00  0.00           H  
ATOM   1252  HA  TYR A  99      -9.492  -5.629  -5.238  1.00  0.00           H  
ATOM   1253  HB2 TYR A  99     -11.639  -6.894  -3.485  1.00  0.00           H  
ATOM   1254  HB3 TYR A  99      -9.951  -6.728  -2.981  1.00  0.00           H  
ATOM   1255  HD1 TYR A  99     -11.449  -5.547  -1.097  1.00  0.00           H  
ATOM   1256  HD2 TYR A  99     -10.627  -3.876  -4.980  1.00  0.00           H  
ATOM   1257  HE1 TYR A  99     -11.924  -3.276  -0.219  1.00  0.00           H  
ATOM   1258  HE2 TYR A  99     -11.110  -1.572  -4.092  1.00  0.00           H  
ATOM   1259  HH  TYR A  99     -11.054  -0.415  -1.838  1.00  0.00           H  
ATOM   1260  N   ASP A 100     -10.547  -8.705  -5.781  1.00  0.00           N  
ATOM   1261  CA  ASP A 100     -10.052 -10.013  -6.250  1.00  0.00           C  
ATOM   1262  C   ASP A 100      -9.089  -9.800  -7.426  1.00  0.00           C  
ATOM   1263  O   ASP A 100      -8.014 -10.402  -7.505  1.00  0.00           O  
ATOM   1264  CB  ASP A 100     -11.202 -10.900  -6.734  1.00  0.00           C  
ATOM   1265  CG  ASP A 100     -12.026 -11.502  -5.612  1.00  0.00           C  
ATOM   1266  OD1 ASP A 100     -11.586 -11.487  -4.448  1.00  0.00           O  
ATOM   1267  OD2 ASP A 100     -13.125 -12.023  -5.922  1.00  0.00           O1-
ATOM   1268  H   ASP A 100     -11.542  -8.609  -5.785  1.00  0.00           H  
ATOM   1269  HA  ASP A 100      -9.545 -10.505  -5.407  1.00  0.00           H  
ATOM   1270  HB2 ASP A 100     -11.862 -10.306  -7.383  1.00  0.00           H  
ATOM   1271  HB3 ASP A 100     -10.791 -11.713  -7.351  1.00  0.00           H  
ATOM   1272  N   MET A 101      -9.486  -8.948  -8.360  1.00  0.00           N  
ATOM   1273  CA  MET A 101      -8.673  -8.704  -9.542  1.00  0.00           C  
ATOM   1274  C   MET A 101      -7.343  -8.049  -9.156  1.00  0.00           C  
ATOM   1275  O   MET A 101      -6.281  -8.417  -9.656  1.00  0.00           O  
ATOM   1276  CB  MET A 101      -9.455  -7.855 -10.537  1.00  0.00           C  
ATOM   1277  CG  MET A 101      -8.702  -7.547 -11.836  1.00  0.00           C  
ATOM   1278  SD  MET A 101      -7.478  -6.217 -11.702  1.00  0.00           S  
ATOM   1279  CE  MET A 101      -8.562  -4.799 -11.585  1.00  0.00           C  
ATOM   1280  H   MET A 101     -10.340  -8.429  -8.324  1.00  0.00           H  
ATOM   1281  HA  MET A 101      -8.434  -9.663 -10.025  1.00  0.00           H  
ATOM   1282  HB2 MET A 101     -10.393  -8.374 -10.785  1.00  0.00           H  
ATOM   1283  HB3 MET A 101      -9.731  -6.906 -10.054  1.00  0.00           H  
ATOM   1284  HG2 MET A 101      -8.194  -8.462 -12.175  1.00  0.00           H  
ATOM   1285  HG3 MET A 101      -9.433  -7.278 -12.613  1.00  0.00           H  
ATOM   1286  HE1 MET A 101      -8.016  -3.893 -11.887  1.00  0.00           H  
ATOM   1287  HE2 MET A 101      -9.428  -4.943 -12.248  1.00  0.00           H  
ATOM   1288  HE3 MET A 101      -8.910  -4.688 -10.548  1.00  0.00           H  
ATOM   1289  N   LEU A 102      -7.385  -7.083  -8.249  1.00  0.00           N  
ATOM   1290  CA  LEU A 102      -6.157  -6.428  -7.799  1.00  0.00           C  
ATOM   1291  C   LEU A 102      -5.216  -7.384  -7.062  1.00  0.00           C  
ATOM   1292  O   LEU A 102      -3.998  -7.334  -7.257  1.00  0.00           O  
ATOM   1293  CB  LEU A 102      -6.476  -5.207  -6.935  1.00  0.00           C  
ATOM   1294  CG  LEU A 102      -7.136  -4.049  -7.706  1.00  0.00           C  
ATOM   1295  CD1 LEU A 102      -7.657  -2.999  -6.743  1.00  0.00           C  
ATOM   1296  CD2 LEU A 102      -6.200  -3.400  -8.729  1.00  0.00           C  
ATOM   1297  H   LEU A 102      -8.223  -6.744  -7.822  1.00  0.00           H  
ATOM   1298  HA  LEU A 102      -5.627  -6.093  -8.703  1.00  0.00           H  
ATOM   1299  HB2 LEU A 102      -7.142  -5.515  -6.115  1.00  0.00           H  
ATOM   1300  HB3 LEU A 102      -5.546  -4.844  -6.474  1.00  0.00           H  
ATOM   1301  HG  LEU A 102      -7.974  -4.487  -8.268  1.00  0.00           H  
ATOM   1302 1HD1 LEU A 102      -8.125  -2.180  -7.310  1.00  0.00           H  
ATOM   1303 2HD1 LEU A 102      -8.402  -3.453  -6.073  1.00  0.00           H  
ATOM   1304 3HD1 LEU A 102      -6.823  -2.601  -6.147  1.00  0.00           H  
ATOM   1305 1HD2 LEU A 102      -6.728  -2.584  -9.244  1.00  0.00           H  
ATOM   1306 2HD2 LEU A 102      -5.316  -2.996  -8.214  1.00  0.00           H  
ATOM   1307 3HD2 LEU A 102      -5.882  -4.153  -9.466  1.00  0.00           H  
ATOM   1308  N   ARG A 103      -5.770  -8.256  -6.228  1.00  0.00           N  
ATOM   1309  CA  ARG A 103      -4.952  -9.244  -5.526  1.00  0.00           C  
ATOM   1310  C   ARG A 103      -4.152 -10.082  -6.519  1.00  0.00           C  
ATOM   1311  O   ARG A 103      -2.970 -10.373  -6.298  1.00  0.00           O  
ATOM   1312  CB  ARG A 103      -5.822 -10.151  -4.638  1.00  0.00           C  
ATOM   1313  CG  ARG A 103      -6.254  -9.504  -3.315  1.00  0.00           C  
ATOM   1314  CD  ARG A 103      -7.021 -10.470  -2.403  1.00  0.00           C  
ATOM   1315  NE  ARG A 103      -8.442 -10.564  -2.725  1.00  0.00           N  
ATOM   1316  CZ  ARG A 103      -9.383  -9.770  -2.222  1.00  0.00           C  
ATOM   1317  NH1 ARG A 103     -10.650  -9.942  -2.570  1.00  0.00           N1+
ATOM   1318  NH2 ARG A 103      -9.066  -8.801  -1.377  1.00  0.00           N  
ATOM   1319  H   ARG A 103      -6.748  -8.301  -6.026  1.00  0.00           H  
ATOM   1320  HA  ARG A 103      -4.248  -8.702  -4.877  1.00  0.00           H  
ATOM   1321  HB2 ARG A 103      -6.720 -10.444  -5.201  1.00  0.00           H  
ATOM   1322  HB3 ARG A 103      -5.265 -11.074  -4.418  1.00  0.00           H  
ATOM   1323  HG2 ARG A 103      -5.364  -9.135  -2.785  1.00  0.00           H  
ATOM   1324  HG3 ARG A 103      -6.886  -8.629  -3.529  1.00  0.00           H  
ATOM   1325  HD2 ARG A 103      -6.569 -11.470  -2.477  1.00  0.00           H  
ATOM   1326  HD3 ARG A 103      -6.910 -10.143  -1.359  1.00  0.00           H  
ATOM   1327  HE  ARG A 103      -8.727 -11.274  -3.368  1.00  0.00           H  
ATOM   1328 1HH1 ARG A 103     -10.898 -10.669  -3.211  1.00  0.00           H  
ATOM   1329 2HH1 ARG A 103     -11.358  -9.345  -2.192  1.00  0.00           H  
ATOM   1330 1HH2 ARG A 103      -8.112  -8.661  -1.112  1.00  0.00           H  
ATOM   1331 2HH2 ARG A 103      -9.781  -8.209  -1.004  1.00  0.00           H  
ATOM   1332  N   LYS A 104      -4.798 -10.462  -7.613  1.00  0.00           N  
ATOM   1333  CA  LYS A 104      -4.195 -11.355  -8.602  1.00  0.00           C  
ATOM   1334  C   LYS A 104      -3.268 -10.619  -9.571  1.00  0.00           C  
ATOM   1335  O   LYS A 104      -2.405 -11.232 -10.205  1.00  0.00           O  
ATOM   1336  CB  LYS A 104      -5.293 -12.110  -9.365  1.00  0.00           C  
ATOM   1337  CG  LYS A 104      -6.092 -12.988  -8.423  1.00  0.00           C  
ATOM   1338  CD  LYS A 104      -7.329 -13.605  -9.069  1.00  0.00           C  
ATOM   1339  CE  LYS A 104      -8.158 -14.474  -8.086  1.00  0.00           C  
ATOM   1340  NZ  LYS A 104      -8.883 -13.798  -6.951  1.00  0.00           N1+
ATOM   1341  H   LYS A 104      -5.728 -10.171  -7.837  1.00  0.00           H  
ATOM   1342  HA  LYS A 104      -3.569 -12.076  -8.056  1.00  0.00           H  
ATOM   1343  HB2 LYS A 104      -5.962 -11.392  -9.862  1.00  0.00           H  
ATOM   1344  HB3 LYS A 104      -4.840 -12.727 -10.155  1.00  0.00           H  
ATOM   1345  HG2 LYS A 104      -5.444 -13.793  -8.047  1.00  0.00           H  
ATOM   1346  HG3 LYS A 104      -6.402 -12.391  -7.552  1.00  0.00           H  
ATOM   1347  HD2 LYS A 104      -7.967 -12.802  -9.467  1.00  0.00           H  
ATOM   1348  HD3 LYS A 104      -7.019 -14.223  -9.924  1.00  0.00           H  
ATOM   1349  HE2 LYS A 104      -8.905 -15.024  -8.677  1.00  0.00           H  
ATOM   1350  HE3 LYS A 104      -7.479 -15.221  -7.649  1.00  0.00           H  
ATOM   1351  HZ1 LYS A 104      -9.781 -14.221  -6.829  1.00  0.00           H  
ATOM   1352  HZ2 LYS A 104      -8.352 -13.897  -6.110  1.00  0.00           H  
ATOM   1353  HZ3 LYS A 104      -8.998 -12.827  -7.160  1.00  0.00           H  
ATOM   1354  N   ASN A 105      -3.428  -9.302  -9.678  1.00  0.00           N  
ATOM   1355  CA  ASN A 105      -2.684  -8.526 -10.676  1.00  0.00           C  
ATOM   1356  C   ASN A 105      -1.710  -7.488 -10.150  1.00  0.00           C  
ATOM   1357  O   ASN A 105      -1.173  -6.693 -10.918  1.00  0.00           O  
ATOM   1358  CB  ASN A 105      -3.656  -7.885 -11.654  1.00  0.00           C  
ATOM   1359  CG  ASN A 105      -4.236  -8.894 -12.590  1.00  0.00           C  
ATOM   1360  ND2 ASN A 105      -5.392  -9.446 -12.230  1.00  0.00           N  
ATOM   1361  OD1 ASN A 105      -3.621  -9.227 -13.604  1.00  0.00           O  
ATOM   1362  H   ASN A 105      -4.046  -8.762  -9.106  1.00  0.00           H  
ATOM   1363  HA  ASN A 105      -2.036  -9.266 -11.169  1.00  0.00           H  
ATOM   1364  HB2 ASN A 105      -4.466  -7.391 -11.098  1.00  0.00           H  
ATOM   1365  HB3 ASN A 105      -3.138  -7.104 -12.230  1.00  0.00           H  
ATOM   1366 1HD2 ASN A 105      -5.799 -10.166 -12.793  1.00  0.00           H  
ATOM   1367 2HD2 ASN A 105      -5.854  -9.141 -11.397  1.00  0.00           H  
ATOM   1368  N   LEU A 106      -1.498  -7.481  -8.842  1.00  0.00           N  
ATOM   1369  CA  LEU A 106      -0.490  -6.623  -8.249  1.00  0.00           C  
ATOM   1370  C   LEU A 106       0.568  -7.491  -7.603  1.00  0.00           C  
ATOM   1371  O   LEU A 106       0.247  -8.392  -6.814  1.00  0.00           O  
ATOM   1372  CB  LEU A 106      -1.097  -5.692  -7.201  1.00  0.00           C  
ATOM   1373  CG  LEU A 106      -2.080  -4.641  -7.707  1.00  0.00           C  
ATOM   1374  CD1 LEU A 106      -2.566  -3.778  -6.540  1.00  0.00           C  
ATOM   1375  CD2 LEU A 106      -1.459  -3.766  -8.791  1.00  0.00           C  
ATOM   1376  H   LEU A 106      -2.000  -8.047  -8.188  1.00  0.00           H  
ATOM   1377  HA  LEU A 106      -0.048  -5.999  -9.040  1.00  0.00           H  
ATOM   1378  HB2 LEU A 106      -1.611  -6.309  -6.449  1.00  0.00           H  
ATOM   1379  HB3 LEU A 106      -0.275  -5.174  -6.685  1.00  0.00           H  
ATOM   1380  HG  LEU A 106      -2.937  -5.165  -8.155  1.00  0.00           H  
ATOM   1381 1HD1 LEU A 106      -3.274  -3.023  -6.912  1.00  0.00           H  
ATOM   1382 2HD1 LEU A 106      -3.067  -4.415  -5.796  1.00  0.00           H  
ATOM   1383 3HD1 LEU A 106      -1.707  -3.275  -6.072  1.00  0.00           H  
ATOM   1384 1HD2 LEU A 106      -2.196  -3.023  -9.130  1.00  0.00           H  
ATOM   1385 2HD2 LEU A 106      -0.577  -3.249  -8.385  1.00  0.00           H  
ATOM   1386 3HD2 LEU A 106      -1.156  -4.395  -9.641  1.00  0.00           H  
ATOM   1387  N   VAL A 107       1.821  -7.233  -7.954  1.00  0.00           N  
ATOM   1388  CA  VAL A 107       2.963  -7.844  -7.278  1.00  0.00           C  
ATOM   1389  C   VAL A 107       3.432  -6.884  -6.183  1.00  0.00           C  
ATOM   1390  O   VAL A 107       3.648  -5.706  -6.444  1.00  0.00           O  
ATOM   1391  CB  VAL A 107       4.111  -8.095  -8.271  1.00  0.00           C  
ATOM   1392  CG1 VAL A 107       5.275  -8.804  -7.584  1.00  0.00           C  
ATOM   1393  CG2 VAL A 107       3.621  -8.891  -9.495  1.00  0.00           C  
ATOM   1394  H   VAL A 107       2.071  -6.611  -8.696  1.00  0.00           H  
ATOM   1395  HA  VAL A 107       2.666  -8.812  -6.848  1.00  0.00           H  
ATOM   1396  HB  VAL A 107       4.471  -7.119  -8.630  1.00  0.00           H  
ATOM   1397 1HG1 VAL A 107       6.083  -8.973  -8.311  1.00  0.00           H  
ATOM   1398 2HG1 VAL A 107       5.650  -8.180  -6.759  1.00  0.00           H  
ATOM   1399 3HG1 VAL A 107       4.933  -9.771  -7.186  1.00  0.00           H  
ATOM   1400 1HG2 VAL A 107       4.461  -9.055 -10.186  1.00  0.00           H  
ATOM   1401 2HG2 VAL A 107       3.222  -9.862  -9.166  1.00  0.00           H  
ATOM   1402 3HG2 VAL A 107       2.830  -8.325 -10.008  1.00  0.00           H  
ATOM   1403  N   THR A 108       3.594  -7.386  -4.960  1.00  0.00           N  
ATOM   1404  CA  THR A 108       3.878  -6.534  -3.809  1.00  0.00           C  
ATOM   1405  C   THR A 108       4.970  -7.158  -2.933  1.00  0.00           C  
ATOM   1406  O   THR A 108       5.223  -8.354  -3.035  1.00  0.00           O  
ATOM   1407  CB  THR A 108       2.598  -6.316  -2.965  1.00  0.00           C  
ATOM   1408  CG2 THR A 108       1.390  -6.090  -3.872  1.00  0.00           C  
ATOM   1409  OG1 THR A 108       2.344  -7.481  -2.170  1.00  0.00           O  
ATOM   1410  H   THR A 108       3.534  -8.361  -4.746  1.00  0.00           H  
ATOM   1411  HA  THR A 108       4.231  -5.562  -4.184  1.00  0.00           H  
ATOM   1412  HB  THR A 108       2.753  -5.434  -2.326  1.00  0.00           H  
ATOM   1413  HG1 THR A 108       2.509  -7.270  -1.206  1.00  0.00           H  
ATOM   1414 1HG2 THR A 108       0.492  -5.937  -3.256  1.00  0.00           H  
ATOM   1415 2HG2 THR A 108       1.561  -5.201  -4.497  1.00  0.00           H  
ATOM   1416 3HG2 THR A 108       1.246  -6.969  -4.518  1.00  0.00           H  
ATOM   1417  N   LEU A 109       5.623  -6.344  -2.104  1.00  0.00           N  
ATOM   1418  CA  LEU A 109       6.636  -6.821  -1.157  1.00  0.00           C  
ATOM   1419  C   LEU A 109       6.097  -6.817   0.268  1.00  0.00           C  
ATOM   1420  O   LEU A 109       6.693  -7.421   1.162  1.00  0.00           O  
ATOM   1421  CB  LEU A 109       7.888  -5.945  -1.196  1.00  0.00           C  
ATOM   1422  CG  LEU A 109       8.839  -5.965  -2.392  1.00  0.00           C  
ATOM   1423  CD1 LEU A 109       9.975  -4.976  -2.169  1.00  0.00           C  
ATOM   1424  CD2 LEU A 109       9.392  -7.356  -2.648  1.00  0.00           C  
ATOM   1425  H   LEU A 109       5.470  -5.356  -2.069  1.00  0.00           H  
ATOM   1426  HA  LEU A 109       6.893  -7.847  -1.458  1.00  0.00           H  
ATOM   1427  HB2 LEU A 109       7.554  -4.904  -1.070  1.00  0.00           H  
ATOM   1428  HB3 LEU A 109       8.485  -6.201  -0.308  1.00  0.00           H  
ATOM   1429  HG  LEU A 109       8.267  -5.668  -3.283  1.00  0.00           H  
ATOM   1430 1HD1 LEU A 109      10.655  -4.996  -3.034  1.00  0.00           H  
ATOM   1431 2HD1 LEU A 109       9.562  -3.963  -2.051  1.00  0.00           H  
ATOM   1432 3HD1 LEU A 109      10.530  -5.253  -1.261  1.00  0.00           H  
ATOM   1433 1HD2 LEU A 109      10.070  -7.328  -3.514  1.00  0.00           H  
ATOM   1434 2HD2 LEU A 109       9.945  -7.700  -1.761  1.00  0.00           H  
ATOM   1435 3HD2 LEU A 109       8.563  -8.049  -2.854  1.00  0.00           H  
ATOM   1436  N   ALA A 110       4.985  -6.118   0.485  1.00  0.00           N  
ATOM   1437  CA  ALA A 110       4.374  -6.060   1.809  1.00  0.00           C  
ATOM   1438  C   ALA A 110       3.528  -7.308   2.042  1.00  0.00           C  
ATOM   1439  O   ALA A 110       2.940  -7.486   3.116  1.00  0.00           O  
ATOM   1440  CB  ALA A 110       3.537  -4.793   1.970  1.00  0.00           C  
ATOM   1441  H   ALA A 110       4.502  -5.598  -0.220  1.00  0.00           H  
ATOM   1442  HA  ALA A 110       5.172  -6.027   2.566  1.00  0.00           H  
ATOM   1443  HB1 ALA A 110       3.089  -4.774   2.974  1.00  0.00           H  
ATOM   1444  HB2 ALA A 110       4.179  -3.910   1.839  1.00  0.00           H  
ATOM   1445  HB3 ALA A 110       2.739  -4.781   1.213  1.00  0.00           H  
ATOM   1446  N   THR A 111       3.473  -8.171   1.028  1.00  0.00           N  
ATOM   1447  CA  THR A 111       2.821  -9.469   1.149  1.00  0.00           C  
ATOM   1448  C   THR A 111       3.771 -10.595   0.748  1.00  0.00           C  
ATOM   1449  O   THR A 111       4.566 -10.468  -0.187  1.00  0.00           O  
ATOM   1450  CB  THR A 111       1.543  -9.548   0.302  1.00  0.00           C  
ATOM   1451  CG2 THR A 111       0.843 -10.885   0.518  1.00  0.00           C  
ATOM   1452  OG1 THR A 111       0.659  -8.485   0.679  1.00  0.00           O  
ATOM   1453  H   THR A 111       3.868  -7.994   0.127  1.00  0.00           H  
ATOM   1454  HA  THR A 111       2.542  -9.589   2.206  1.00  0.00           H  
ATOM   1455  HB  THR A 111       1.814  -9.455  -0.760  1.00  0.00           H  
ATOM   1456  HG1 THR A 111      -0.174  -8.532   0.128  1.00  0.00           H  
ATOM   1457 1HG2 THR A 111      -0.069 -10.925  -0.095  1.00  0.00           H  
ATOM   1458 2HG2 THR A 111       1.517 -11.704   0.226  1.00  0.00           H  
ATOM   1459 3HG2 THR A 111       0.576 -10.992   1.580  1.00  0.00           H  
TER    1460      THR A 111 
ATOM   1461  N   LEU B  17     -23.572   9.829  -5.720  1.00 15.67           N  
ATOM   1462  CA  LEU B  17     -24.438   9.697  -6.919  1.00 15.37           C  
ATOM   1463  C   LEU B  17     -23.619   9.715  -8.181  1.00 15.16           C  
ATOM   1464  O   LEU B  17     -24.121   9.373  -9.247  1.00 15.86           O  
ATOM   1465  CB  LEU B  17     -25.425  10.855  -7.008  1.00 16.09           C  
ATOM   1466  CG  LEU B  17     -26.590  10.822  -6.039  1.00 17.67           C  
ATOM   1467  CD1 LEU B  17     -27.503  12.023  -6.321  1.00 19.32           C  
ATOM   1468  CD2 LEU B  17     -27.316   9.487  -6.172  1.00 18.51           C  
ATOM   1469  N   THR B  18     -22.377  10.168  -8.071  1.00 13.57           N  
ATOM   1470  CA  THR B  18     -21.483  10.194  -9.210  1.00 13.30           C  
ATOM   1471  C   THR B  18     -20.462   9.072  -9.067  1.00 12.63           C  
ATOM   1472  O   THR B  18     -20.151   8.617  -7.949  1.00 12.53           O  
ATOM   1473  CB  THR B  18     -20.720  11.516  -9.285  1.00 14.19           C  
ATOM   1474  CG2 THR B  18     -21.680  12.687  -9.473  1.00 14.98           C  
ATOM   1475  OG1 THR B  18     -19.974  11.686  -8.079  1.00 14.07           O  
ATOM   1476  N   PHE B  19     -19.920   8.631 -10.190  1.00 12.24           N  
ATOM   1477  CA  PHE B  19     -18.887   7.612 -10.156  1.00 12.19           C  
ATOM   1478  C   PHE B  19     -17.746   8.040  -9.236  1.00 12.07           C  
ATOM   1479  O   PHE B  19     -17.275   7.252  -8.401  1.00 11.46           O  
ATOM   1480  CB  PHE B  19     -18.372   7.300 -11.554  1.00 12.27           C  
ATOM   1481  CG  PHE B  19     -17.191   6.389 -11.536  1.00 10.83           C  
ATOM   1482  CD1 PHE B  19     -17.351   5.033 -11.304  1.00 11.29           C  
ATOM   1483  CD2 PHE B  19     -15.908   6.894 -11.657  1.00 12.22           C  
ATOM   1484  CE1 PHE B  19     -16.240   4.186 -11.247  1.00 12.29           C  
ATOM   1485  CE2 PHE B  19     -14.791   6.054 -11.596  1.00 11.63           C  
ATOM   1486  CZ  PHE B  19     -14.965   4.707 -11.389  1.00 11.82           C  
ATOM   1487  N   GLU B  20     -17.300   9.285  -9.386  1.00 12.32           N  
ATOM   1488  CA  GLU B  20     -16.229   9.831  -8.540  1.00 13.07           C  
ATOM   1489  C   GLU B  20     -16.537   9.703  -7.034  1.00 13.07           C  
ATOM   1490  O   GLU B  20     -15.675   9.326  -6.223  1.00 14.14           O  
ATOM   1491  CB  GLU B  20     -15.946  11.292  -8.905  1.00 14.09           C  
ATOM   1492  N   HIS B  21     -17.775  10.004  -6.651  1.00 13.56           N  
ATOM   1493  CA  HIS B  21     -18.178   9.890  -5.255  1.00 13.23           C  
ATOM   1494  C   HIS B  21     -17.986   8.461  -4.727  1.00 12.73           C  
ATOM   1495  O   HIS B  21     -17.467   8.244  -3.633  1.00 14.03           O  
ATOM   1496  CB  HIS B  21     -19.652  10.278  -5.092  1.00 14.24           C  
ATOM   1497  CG  HIS B  21     -20.200   9.983  -3.730  1.00 15.87           C  
ATOM   1498  CD2 HIS B  21     -20.904   8.927  -3.256  1.00 16.91           C  
ATOM   1499  ND1 HIS B  21     -20.027  10.837  -2.664  1.00 19.76           N  
ATOM   1500  CE1 HIS B  21     -20.598  10.320  -1.590  1.00 20.63           C  
ATOM   1501  NE2 HIS B  21     -21.143   9.164  -1.924  1.00 19.23           N  
ATOM   1502  N   TYR B  22     -18.420   7.481  -5.496  1.00 11.53           N  
ATOM   1503  CA  TYR B  22     -18.310   6.094  -5.057  1.00 11.73           C  
ATOM   1504  C   TYR B  22     -16.856   5.611  -5.108  1.00 11.11           C  
ATOM   1505  O   TYR B  22     -16.374   4.964  -4.179  1.00 11.76           O  
ATOM   1506  CB  TYR B  22     -19.198   5.192  -5.914  1.00 12.10           C  
ATOM   1507  CG  TYR B  22     -20.678   5.499  -5.772  1.00 12.54           C  
ATOM   1508  CD1 TYR B  22     -21.413   5.942  -6.861  1.00 12.08           C  
ATOM   1509  CD2 TYR B  22     -21.334   5.353  -4.551  1.00 14.30           C  
ATOM   1510  CE1 TYR B  22     -22.765   6.214  -6.761  1.00 13.78           C  
ATOM   1511  CE2 TYR B  22     -22.702   5.635  -4.434  1.00 14.18           C  
ATOM   1512  CZ  TYR B  22     -23.405   6.062  -5.546  1.00 13.80           C  
ATOM   1513  OH  TYR B  22     -24.757   6.337  -5.470  1.00 17.88           O  
ATOM   1514  N   TRP B  23     -16.156   5.936  -6.186  1.00 10.54           N  
ATOM   1515  CA  TRP B  23     -14.779   5.472  -6.380  1.00 10.25           C  
ATOM   1516  C   TRP B  23     -13.829   5.994  -5.303  1.00 10.33           C  
ATOM   1517  O   TRP B  23     -12.944   5.260  -4.850  1.00  9.97           O  
ATOM   1518  CB  TRP B  23     -14.270   5.872  -7.775  1.00  9.89           C  
ATOM   1519  CG  TRP B  23     -12.941   5.236  -8.099  1.00  8.67           C  
ATOM   1520  CD1 TRP B  23     -11.698   5.822  -8.043  1.00  9.71           C  
ATOM   1521  CD2 TRP B  23     -12.731   3.885  -8.548  1.00  9.19           C  
ATOM   1522  CE2 TRP B  23     -11.344   3.719  -8.731  1.00  8.99           C  
ATOM   1523  CE3 TRP B  23     -13.584   2.799  -8.790  1.00 10.14           C  
ATOM   1524  NE1 TRP B  23     -10.737   4.907  -8.406  1.00 10.10           N  
ATOM   1525  CZ2 TRP B  23     -10.792   2.513  -9.162  1.00 10.38           C  
ATOM   1526  CZ3 TRP B  23     -13.046   1.610  -9.229  1.00 10.43           C  
ATOM   1527  CH2 TRP B  23     -11.653   1.470  -9.396  1.00 10.83           C  
ATOM   1528  N   ALA B  24     -14.012   7.254  -4.888  1.00 11.12           N  
ATOM   1529  CA  ALA B  24     -13.149   7.844  -3.861  1.00 11.79           C  
ATOM   1530  C   ALA B  24     -13.188   7.058  -2.566  1.00 11.93           C  
ATOM   1531  O   ALA B  24     -12.214   7.076  -1.817  1.00 12.18           O  
ATOM   1532  CB  ALA B  24     -13.543   9.283  -3.599  1.00 12.86           C  
ATOM   1533  N   GLN B  25     -14.301   6.379  -2.288  1.00 12.10           N  
ATOM   1534  CA  GLN B  25     -14.452   5.642  -1.033  1.00 13.20           C  
ATOM   1535  C   GLN B  25     -13.563   4.412  -0.948  1.00 12.29           C  
ATOM   1536  O   GLN B  25     -13.424   3.810   0.130  1.00 13.56           O  
ATOM   1537  CB  GLN B  25     -15.912   5.248  -0.811  1.00 13.89           C  
ATOM   1538  CG  GLN B  25     -16.853   6.425  -0.841  1.00 15.56           C  
ATOM   1539  CD  GLN B  25     -18.293   6.057  -0.562  1.00 18.88           C  
ATOM   1540  NE2 GLN B  25     -19.178   7.033  -0.732  1.00 20.35           N  
ATOM   1541  OE1 GLN B  25     -18.617   4.920  -0.171  1.00 22.04           O  
ATOM   1542  N   LEU B  26     -12.943   4.039  -2.064  1.00 11.97           N  
ATOM   1543  CA  LEU B  26     -12.110   2.849  -2.077  1.00 12.32           C  
ATOM   1544  C   LEU B  26     -10.671   3.072  -1.602  1.00 12.24           C  
ATOM   1545  O   LEU B  26      -9.956   2.108  -1.430  1.00 12.56           O  
ATOM   1546  CB  LEU B  26     -12.117   2.181  -3.456  1.00 12.77           C  
ATOM   1547  CG  LEU B  26     -13.514   1.839  -3.988  1.00 13.50           C  
ATOM   1548  CD1 LEU B  26     -13.387   1.178  -5.358  1.00 15.54           C  
ATOM   1549  CD2 LEU B  26     -14.296   0.952  -3.014  1.00 14.69           C  
ATOM   1550  N   THR B  27     -10.260   4.321  -1.401  1.00 13.08           N  
ATOM   1551  CA  THR B  27      -8.936   4.642  -0.887  1.00 14.33           C  
ATOM   1552  C   THR B  27      -8.991   5.440   0.378  1.00 16.04           C  
ATOM   1553  O   THR B  27      -9.777   6.417   0.433  1.00 15.12           O  
ATOM   1554  CB  THR B  27      -8.063   5.340  -1.941  1.00 14.28           C  
ATOM   1555  CG2 THR B  27      -7.549   4.324  -2.951  1.00 15.05           C  
ATOM   1556  OG1 THR B  27      -8.837   6.331  -2.627  1.00 13.28           O  
ATOM   1557  N   SER B  28      -7.977   5.301   1.196  1.00 18.02           N  
ATOM   1558  CA  SER B  28      -7.759   6.268   2.291  1.00 19.82           C  
ATOM   1559  C   SER B  28      -6.916   7.418   1.722  1.00 20.41           C  
ATOM   1560  O   SER B  28      -6.109   7.138   0.812  1.00 22.16           O  
ATOM   1561  CB  SER B  28      -7.125   5.621   3.498  1.00 20.52           C  
ATOM   1562  OG  SER B  28      -6.147   4.659   3.174  1.00 22.11           O  
TER    1563      SER B  28 
ATOM   1564  N   ILE A  22      14.185  -1.472  -3.264  1.00  0.00           N  
ATOM   1565  CA  ILE A  22      12.838  -1.033  -3.701  1.00  0.00           C  
ATOM   1566  C   ILE A  22      12.022  -0.677  -2.461  1.00  0.00           C  
ATOM   1567  O   ILE A  22      12.182  -1.293  -1.399  1.00  0.00           O  
ATOM   1568  CB  ILE A  22      12.158  -2.162  -4.500  1.00  0.00           C  
ATOM   1569  CG1 ILE A  22      10.993  -1.636  -5.337  1.00  0.00           C  
ATOM   1570  CG2 ILE A  22      11.714  -3.278  -3.551  1.00  0.00           C  
ATOM   1571  CD1 ILE A  22       9.744  -1.427  -4.537  1.00  0.00           C  
ATOM   1572  H   ILE A  22      14.285  -1.472  -3.264  1.00  0.00           H  
ATOM   1573  HA  ILE A  22      12.913  -0.151  -4.354  1.00  0.00           H  
ATOM   1574  HB  ILE A  22      12.890  -2.579  -5.207  1.00  0.00           H  
ATOM   1575 2HG1 ILE A  22      11.285  -0.684  -5.805  1.00  0.00           H  
ATOM   1576 3HG1 ILE A  22      10.785  -2.345  -6.152  1.00  0.00           H  
ATOM   1577 1HG2 ILE A  22      11.230  -4.080  -4.128  1.00  0.00           H  
ATOM   1578 2HG2 ILE A  22      12.591  -3.684  -3.025  1.00  0.00           H  
ATOM   1579 3HG2 ILE A  22      11.002  -2.874  -2.817  1.00  0.00           H  
ATOM   1580 1HD1 ILE A  22       8.946  -1.049  -5.194  1.00  0.00           H  
ATOM   1581 2HD1 ILE A  22       9.430  -2.382  -4.091  1.00  0.00           H  
ATOM   1582 3HD1 ILE A  22       9.938  -0.696  -3.738  1.00  0.00           H  
ATOM   1583  N   GLN A  23      11.161   0.328  -2.600  1.00  0.00           N  
ATOM   1584  CA  GLN A  23      10.310   0.826  -1.516  1.00  0.00           C  
ATOM   1585  C   GLN A  23       9.154  -0.107  -1.178  1.00  0.00           C  
ATOM   1586  O   GLN A  23       8.564  -0.728  -2.052  1.00  0.00           O  
ATOM   1587  CB  GLN A  23       9.773   2.205  -1.882  1.00  0.00           C  
ATOM   1588  CG  GLN A  23      10.879   3.193  -2.168  1.00  0.00           C  
ATOM   1589  CD  GLN A  23      11.260   3.264  -3.642  1.00  0.00           C  
ATOM   1590  NE2 GLN A  23      11.758   4.422  -4.057  1.00  0.00           N  
ATOM   1591  OE1 GLN A  23      11.087   2.306  -4.403  1.00  0.00           O  
ATOM   1592  H   GLN A  23      11.034   0.818  -3.462  1.00  0.00           H  
ATOM   1593  HA  GLN A  23      10.940   0.883  -0.616  1.00  0.00           H  
ATOM   1594  HB2 GLN A  23       9.123   2.120  -2.765  1.00  0.00           H  
ATOM   1595  HB3 GLN A  23       9.150   2.584  -1.059  1.00  0.00           H  
ATOM   1596  HG2 GLN A  23      10.565   4.191  -1.829  1.00  0.00           H  
ATOM   1597  HG3 GLN A  23      11.767   2.918  -1.580  1.00  0.00           H  
ATOM   1598 1HE2 GLN A  23      12.009   4.543  -5.018  1.00  0.00           H  
ATOM   1599 2HE2 GLN A  23      11.883   5.174  -3.409  1.00  0.00           H  
ATOM   1600  N   ILE A  24       8.812  -0.180   0.099  1.00  0.00           N  
ATOM   1601  CA  ILE A  24       7.835  -1.151   0.575  1.00  0.00           C  
ATOM   1602  C   ILE A  24       6.409  -0.821   0.105  1.00  0.00           C  
ATOM   1603  O   ILE A  24       5.556  -1.708   0.019  1.00  0.00           O  
ATOM   1604  CB  ILE A  24       7.894  -1.284   2.119  1.00  0.00           C  
ATOM   1605  CG1 ILE A  24       6.991  -2.418   2.606  1.00  0.00           C  
ATOM   1606  CG2 ILE A  24       7.541   0.032   2.797  1.00  0.00           C  
ATOM   1607  CD1 ILE A  24       7.476  -3.805   2.215  1.00  0.00           C  
ATOM   1608  H   ILE A  24       9.189   0.410   0.813  1.00  0.00           H  
ATOM   1609  HA  ILE A  24       8.103  -2.122   0.132  1.00  0.00           H  
ATOM   1610  HB  ILE A  24       8.928  -1.535   2.397  1.00  0.00           H  
ATOM   1611 2HG1 ILE A  24       6.911  -2.364   3.702  1.00  0.00           H  
ATOM   1612 3HG1 ILE A  24       5.979  -2.267   2.201  1.00  0.00           H  
ATOM   1613 1HG2 ILE A  24       7.591  -0.092   3.889  1.00  0.00           H  
ATOM   1614 2HG2 ILE A  24       8.254   0.809   2.484  1.00  0.00           H  
ATOM   1615 3HG2 ILE A  24       6.523   0.332   2.509  1.00  0.00           H  
ATOM   1616 1HD1 ILE A  24       6.776  -4.561   2.601  1.00  0.00           H  
ATOM   1617 2HD1 ILE A  24       7.529  -3.880   1.119  1.00  0.00           H  
ATOM   1618 3HD1 ILE A  24       8.475  -3.979   2.642  1.00  0.00           H  
ATOM   1619  N   ASN A  25       6.158   0.453  -0.200  1.00  0.00           N  
ATOM   1620  CA  ASN A  25       4.806   0.882  -0.612  1.00  0.00           C  
ATOM   1621  C   ASN A  25       4.612   0.934  -2.131  1.00  0.00           C  
ATOM   1622  O   ASN A  25       3.653   1.506  -2.614  1.00  0.00           O  
ATOM   1623  CB  ASN A  25       4.401   2.205   0.052  1.00  0.00           C  
ATOM   1624  CG  ASN A  25       5.253   3.381  -0.407  1.00  0.00           C  
ATOM   1625  ND2 ASN A  25       4.632   4.546  -0.503  1.00  0.00           N  
ATOM   1626  OD1 ASN A  25       6.456   3.250  -0.667  1.00  0.00           O  
ATOM   1627  H   ASN A  25       6.840   1.184  -0.174  1.00  0.00           H  
ATOM   1628  HA  ASN A  25       4.126   0.097  -0.249  1.00  0.00           H  
ATOM   1629  HB2 ASN A  25       3.345   2.414  -0.172  1.00  0.00           H  
ATOM   1630  HB3 ASN A  25       4.484   2.102   1.144  1.00  0.00           H  
ATOM   1631 1HD2 ASN A  25       5.136   5.359  -0.794  1.00  0.00           H  
ATOM   1632 2HD2 ASN A  25       3.658   4.613  -0.284  1.00  0.00           H  
ATOM   1633  N   GLN A  26       5.507   0.289  -2.860  1.00  0.00           N  
ATOM   1634  CA  GLN A  26       5.381   0.181  -4.313  1.00  0.00           C  
ATOM   1635  C   GLN A  26       4.805  -1.182  -4.687  1.00  0.00           C  
ATOM   1636  O   GLN A  26       5.037  -2.167  -3.996  1.00  0.00           O  
ATOM   1637  CB  GLN A  26       6.760   0.320  -4.947  1.00  0.00           C  
ATOM   1638  CG  GLN A  26       7.378   1.691  -4.849  1.00  0.00           C  
ATOM   1639  CD  GLN A  26       6.815   2.666  -5.853  1.00  0.00           C  
ATOM   1640  NE2 GLN A  26       7.551   2.900  -6.927  1.00  0.00           N  
ATOM   1641  OE1 GLN A  26       5.741   3.224  -5.651  1.00  0.00           O  
ATOM   1642  H   GLN A  26       6.316  -0.161  -2.481  1.00  0.00           H  
ATOM   1643  HA  GLN A  26       4.712   0.975  -4.676  1.00  0.00           H  
ATOM   1644  HB2 GLN A  26       7.438  -0.405  -4.473  1.00  0.00           H  
ATOM   1645  HB3 GLN A  26       6.687   0.044  -6.009  1.00  0.00           H  
ATOM   1646  HG2 GLN A  26       7.220   2.086  -3.835  1.00  0.00           H  
ATOM   1647  HG3 GLN A  26       8.465   1.608  -4.997  1.00  0.00           H  
ATOM   1648 1HE2 GLN A  26       7.238   3.555  -7.615  1.00  0.00           H  
ATOM   1649 2HE2 GLN A  26       8.421   2.422  -7.051  1.00  0.00           H  
ATOM   1650  N   VAL A  27       4.063  -1.228  -5.786  1.00  0.00           N  
ATOM   1651  CA  VAL A  27       3.544  -2.463  -6.347  1.00  0.00           C  
ATOM   1652  C   VAL A  27       3.804  -2.470  -7.844  1.00  0.00           C  
ATOM   1653  O   VAL A  27       3.974  -1.421  -8.465  1.00  0.00           O  
ATOM   1654  CB  VAL A  27       2.025  -2.642  -6.067  1.00  0.00           C  
ATOM   1655  CG1 VAL A  27       1.789  -2.601  -4.554  1.00  0.00           C  
ATOM   1656  CG2 VAL A  27       1.173  -1.582  -6.783  1.00  0.00           C  
ATOM   1657  H   VAL A  27       3.808  -0.413  -6.307  1.00  0.00           H  
ATOM   1658  HA  VAL A  27       4.061  -3.305  -5.864  1.00  0.00           H  
ATOM   1659  HB  VAL A  27       1.710  -3.617  -6.468  1.00  0.00           H  
ATOM   1660 1HG1 VAL A  27       0.716  -2.727  -4.346  1.00  0.00           H  
ATOM   1661 2HG1 VAL A  27       2.353  -3.413  -4.072  1.00  0.00           H  
ATOM   1662 3HG1 VAL A  27       2.128  -1.633  -4.156  1.00  0.00           H  
ATOM   1663 1HG2 VAL A  27       0.110  -1.750  -6.555  1.00  0.00           H  
ATOM   1664 2HG2 VAL A  27       1.468  -0.580  -6.438  1.00  0.00           H  
ATOM   1665 3HG2 VAL A  27       1.331  -1.656  -7.869  1.00  0.00           H  
ATOM   1666  N   ARG A  28       3.885  -3.669  -8.410  1.00  0.00           N  
ATOM   1667  CA  ARG A  28       4.072  -3.799  -9.840  1.00  0.00           C  
ATOM   1668  C   ARG A  28       2.860  -4.449 -10.450  1.00  0.00           C  
ATOM   1669  O   ARG A  28       2.614  -5.636 -10.212  1.00  0.00           O  
ATOM   1670  CB  ARG A  28       5.280  -4.695 -10.111  1.00  0.00           C  
ATOM   1671  CG  ARG A  28       5.542  -4.910 -11.574  1.00  0.00           C  
ATOM   1672  CD  ARG A  28       6.953  -5.451 -11.833  1.00  0.00           C  
ATOM   1673  NE  ARG A  28       7.583  -4.553 -12.802  1.00  0.00           N  
ATOM   1674  CZ  ARG A  28       8.722  -3.922 -12.588  1.00  0.00           C  
ATOM   1675  NH1 ARG A  28       9.400  -4.136 -11.454  1.00  0.00           N1+
ATOM   1676  NH2 ARG A  28       9.209  -3.116 -13.518  1.00  0.00           N  
ATOM   1677  H   ARG A  28       3.826  -4.535  -7.913  1.00  0.00           H  
ATOM   1678  HA  ARG A  28       4.227  -2.801 -10.275  1.00  0.00           H  
ATOM   1679  HB2 ARG A  28       6.171  -4.247  -9.648  1.00  0.00           H  
ATOM   1680  HB3 ARG A  28       5.121  -5.670  -9.627  1.00  0.00           H  
ATOM   1681  HG2 ARG A  28       4.800  -5.615 -11.978  1.00  0.00           H  
ATOM   1682  HG3 ARG A  28       5.410  -3.960 -12.112  1.00  0.00           H  
ATOM   1683  HD2 ARG A  28       7.534  -5.486 -10.900  1.00  0.00           H  
ATOM   1684  HD3 ARG A  28       6.911  -6.478 -12.224  1.00  0.00           H  
ATOM   1685  HE  ARG A  28       7.123  -4.409 -13.678  1.00  0.00           H  
ATOM   1686 1HH1 ARG A  28       9.043  -4.773 -10.771  1.00  0.00           H  
ATOM   1687 2HH1 ARG A  28      10.263  -3.659 -11.290  1.00  0.00           H  
ATOM   1688 1HH2 ARG A  28       8.714  -2.988 -14.377  1.00  0.00           H  
ATOM   1689 2HH2 ARG A  28      10.072  -2.635 -13.361  1.00  0.00           H  
ATOM   1690  N   PRO A  29       2.087  -3.686 -11.234  1.00  0.00           N  
ATOM   1691  CA  PRO A  29       0.924  -4.276 -11.902  1.00  0.00           C  
ATOM   1692  C   PRO A  29       1.341  -5.280 -12.967  1.00  0.00           C  
ATOM   1693  O   PRO A  29       2.301  -5.043 -13.714  1.00  0.00           O  
ATOM   1694  CB  PRO A  29       0.243  -3.068 -12.556  1.00  0.00           C  
ATOM   1695  CG  PRO A  29       0.716  -1.880 -11.767  1.00  0.00           C  
ATOM   1696  CD  PRO A  29       2.142  -2.223 -11.412  1.00  0.00           C  
ATOM   1697  HA  PRO A  29       0.276  -4.828 -11.205  1.00  0.00           H  
ATOM   1698  HB2 PRO A  29       0.523  -2.979 -13.616  1.00  0.00           H  
ATOM   1699  HB3 PRO A  29      -0.853  -3.160 -12.519  1.00  0.00           H  
ATOM   1700  HG2 PRO A  29       0.660  -0.955 -12.359  1.00  0.00           H  
ATOM   1701  HG3 PRO A  29       0.103  -1.724 -10.867  1.00  0.00           H  
ATOM   1702  HD2 PRO A  29       2.843  -1.934 -12.209  1.00  0.00           H  
ATOM   1703  HD3 PRO A  29       2.470  -1.711 -10.495  1.00  0.00           H  
ATOM   1704  N   LYS A  30       0.634  -6.400 -13.026  1.00  0.00           N  
ATOM   1705  CA  LYS A  30       0.865  -7.376 -14.077  1.00  0.00           C  
ATOM   1706  C   LYS A  30       0.474  -6.795 -15.424  1.00  0.00           C  
ATOM   1707  O   LYS A  30      -0.262  -5.814 -15.510  1.00  0.00           O  
ATOM   1708  CB  LYS A  30       0.105  -8.668 -13.798  1.00  0.00           C  
ATOM   1709  CG  LYS A  30       0.634  -9.396 -12.593  1.00  0.00           C  
ATOM   1710  CD  LYS A  30       0.079 -10.796 -12.413  1.00  0.00           C  
ATOM   1711  CE  LYS A  30       0.662 -11.436 -11.156  1.00  0.00           C  
ATOM   1712  NZ  LYS A  30      -0.069 -12.669 -10.743  1.00  0.00           N1+
ATOM   1713  H   LYS A  30      -0.084  -6.648 -12.376  1.00  0.00           H  
ATOM   1714  HA  LYS A  30       1.938  -7.619 -14.099  1.00  0.00           H  
ATOM   1715  HB2 LYS A  30      -0.960  -8.438 -13.646  1.00  0.00           H  
ATOM   1716  HB3 LYS A  30       0.170  -9.325 -14.678  1.00  0.00           H  
ATOM   1717  HG2 LYS A  30       1.730  -9.456 -12.668  1.00  0.00           H  
ATOM   1718  HG3 LYS A  30       0.405  -8.806 -11.694  1.00  0.00           H  
ATOM   1719  HD2 LYS A  30      -1.018 -10.757 -12.339  1.00  0.00           H  
ATOM   1720  HD3 LYS A  30       0.321 -11.411 -13.293  1.00  0.00           H  
ATOM   1721  HE2 LYS A  30       1.719 -11.684 -11.333  1.00  0.00           H  
ATOM   1722  HE3 LYS A  30       0.636 -10.707 -10.333  1.00  0.00           H  
ATOM   1723  HZ1 LYS A  30       0.400 -13.091  -9.967  1.00  0.00           H  
ATOM   1724  HZ2 LYS A  30      -1.003 -12.430 -10.477  1.00  0.00           H  
ATOM   1725  HZ3 LYS A  30      -0.095 -13.313 -11.507  1.00  0.00           H  
ATOM   1726  N   LEU A  31       0.975  -7.428 -16.482  1.00  0.00           N  
ATOM   1727  CA  LEU A  31       0.851  -6.894 -17.834  1.00  0.00           C  
ATOM   1728  C   LEU A  31      -0.522  -6.320 -18.210  1.00  0.00           C  
ATOM   1729  O   LEU A  31      -0.615  -5.175 -18.629  1.00  0.00           O  
ATOM   1730  CB  LEU A  31       1.302  -7.943 -18.857  1.00  0.00           C  
ATOM   1731  CG  LEU A  31       1.494  -7.513 -20.309  1.00  0.00           C  
ATOM   1732  CD1 LEU A  31       1.992  -6.078 -20.404  1.00  0.00           C  
ATOM   1733  CD2 LEU A  31       2.454  -8.488 -20.986  1.00  0.00           C  
ATOM   1734  H   LEU A  31       1.463  -8.299 -16.428  1.00  0.00           H  
ATOM   1735  HA  LEU A  31       1.518  -6.019 -17.853  1.00  0.00           H  
ATOM   1736  HB2 LEU A  31       2.255  -8.365 -18.505  1.00  0.00           H  
ATOM   1737  HB3 LEU A  31       0.565  -8.759 -18.845  1.00  0.00           H  
ATOM   1738  HG  LEU A  31       0.525  -7.539 -20.829  1.00  0.00           H  
ATOM   1739 1HD1 LEU A  31       2.119  -5.803 -21.461  1.00  0.00           H  
ATOM   1740 2HD1 LEU A  31       1.260  -5.404 -19.935  1.00  0.00           H  
ATOM   1741 3HD1 LEU A  31       2.957  -5.989 -19.884  1.00  0.00           H  
ATOM   1742 1HD2 LEU A  31       2.602  -8.190 -22.034  1.00  0.00           H  
ATOM   1743 2HD2 LEU A  31       3.421  -8.475 -20.462  1.00  0.00           H  
ATOM   1744 3HD2 LEU A  31       2.032  -9.503 -20.950  1.00  0.00           H  
ATOM   1745  N   PRO A  32      -1.594  -7.106 -18.046  1.00  0.00           N  
ATOM   1746  CA  PRO A  32      -2.874  -6.599 -18.535  1.00  0.00           C  
ATOM   1747  C   PRO A  32      -3.381  -5.409 -17.737  1.00  0.00           C  
ATOM   1748  O   PRO A  32      -3.997  -4.505 -18.303  1.00  0.00           O  
ATOM   1749  CB  PRO A  32      -3.814  -7.797 -18.390  1.00  0.00           C  
ATOM   1750  CG  PRO A  32      -3.176  -8.694 -17.385  1.00  0.00           C  
ATOM   1751  CD  PRO A  32      -1.693  -8.469 -17.503  1.00  0.00           C  
ATOM   1752  HA  PRO A  32      -2.796  -6.224 -19.566  1.00  0.00           H  
ATOM   1753  HB2 PRO A  32      -4.812  -7.477 -18.056  1.00  0.00           H  
ATOM   1754  HB3 PRO A  32      -3.947  -8.313 -19.352  1.00  0.00           H  
ATOM   1755  HG2 PRO A  32      -3.529  -8.460 -16.370  1.00  0.00           H  
ATOM   1756  HG3 PRO A  32      -3.430  -9.746 -17.580  1.00  0.00           H  
ATOM   1757  HD2 PRO A  32      -1.192  -8.554 -16.528  1.00  0.00           H  
ATOM   1758  HD3 PRO A  32      -1.223  -9.206 -18.171  1.00  0.00           H  
ATOM   1759  N   LEU A  33      -3.109  -5.401 -16.433  1.00  0.00           N  
ATOM   1760  CA  LEU A  33      -3.507  -4.251 -15.628  1.00  0.00           C  
ATOM   1761  C   LEU A  33      -2.660  -3.048 -15.977  1.00  0.00           C  
ATOM   1762  O   LEU A  33      -3.148  -1.926 -16.024  1.00  0.00           O  
ATOM   1763  CB  LEU A  33      -3.393  -4.570 -14.136  1.00  0.00           C  
ATOM   1764  CG  LEU A  33      -3.762  -3.448 -13.147  1.00  0.00           C  
ATOM   1765  CD1 LEU A  33      -5.167  -2.980 -13.413  1.00  0.00           C  
ATOM   1766  CD2 LEU A  33      -3.637  -3.969 -11.707  1.00  0.00           C  
ATOM   1767  H   LEU A  33      -2.642  -6.133 -15.937  1.00  0.00           H  
ATOM   1768  HA  LEU A  33      -4.559  -4.018 -15.851  1.00  0.00           H  
ATOM   1769  HB2 LEU A  33      -4.035  -5.437 -13.923  1.00  0.00           H  
ATOM   1770  HB3 LEU A  33      -2.357  -4.878 -13.931  1.00  0.00           H  
ATOM   1771  HG  LEU A  33      -3.075  -2.600 -13.280  1.00  0.00           H  
ATOM   1772 1HD1 LEU A  33      -5.427  -2.179 -12.705  1.00  0.00           H  
ATOM   1773 2HD1 LEU A  33      -5.238  -2.597 -14.442  1.00  0.00           H  
ATOM   1774 3HD1 LEU A  33      -5.864  -3.821 -13.287  1.00  0.00           H  
ATOM   1775 1HD2 LEU A  33      -3.901  -3.167 -11.002  1.00  0.00           H  
ATOM   1776 2HD2 LEU A  33      -4.318  -4.821 -11.564  1.00  0.00           H  
ATOM   1777 3HD2 LEU A  33      -2.602  -4.293 -11.522  1.00  0.00           H  
ATOM   1778  N   LEU A  34      -1.373  -3.280 -16.203  1.00  0.00           N  
ATOM   1779  CA  LEU A  34      -0.512  -2.171 -16.576  1.00  0.00           C  
ATOM   1780  C   LEU A  34      -0.982  -1.542 -17.891  1.00  0.00           C  
ATOM   1781  O   LEU A  34      -0.932  -0.317 -18.061  1.00  0.00           O  
ATOM   1782  CB  LEU A  34       0.929  -2.619 -16.694  1.00  0.00           C  
ATOM   1783  CG  LEU A  34       1.946  -1.523 -16.985  1.00  0.00           C  
ATOM   1784  CD1 LEU A  34       2.158  -0.663 -15.762  1.00  0.00           C  
ATOM   1785  CD2 LEU A  34       3.232  -2.211 -17.411  1.00  0.00           C  
ATOM   1786  H   LEU A  34      -0.927  -4.173 -16.139  1.00  0.00           H  
ATOM   1787  HA  LEU A  34      -0.573  -1.413 -15.781  1.00  0.00           H  
ATOM   1788  HB2 LEU A  34       1.215  -3.118 -15.756  1.00  0.00           H  
ATOM   1789  HB3 LEU A  34       0.994  -3.373 -17.492  1.00  0.00           H  
ATOM   1790  HG  LEU A  34       1.592  -0.855 -17.784  1.00  0.00           H  
ATOM   1791 1HD1 LEU A  34       2.894   0.122 -15.989  1.00  0.00           H  
ATOM   1792 2HD1 LEU A  34       1.205  -0.198 -15.470  1.00  0.00           H  
ATOM   1793 3HD1 LEU A  34       2.530  -1.286 -14.935  1.00  0.00           H  
ATOM   1794 1HD2 LEU A  34       3.998  -1.453 -17.632  1.00  0.00           H  
ATOM   1795 2HD2 LEU A  34       3.586  -2.863 -16.599  1.00  0.00           H  
ATOM   1796 3HD2 LEU A  34       3.044  -2.815 -18.311  1.00  0.00           H  
ATOM   1797  N   LYS A  35      -1.455  -2.375 -18.812  1.00  0.00           N  
ATOM   1798  CA  LYS A  35      -1.992  -1.853 -20.061  1.00  0.00           C  
ATOM   1799  C   LYS A  35      -3.147  -0.870 -19.809  1.00  0.00           C  
ATOM   1800  O   LYS A  35      -3.193   0.209 -20.387  1.00  0.00           O  
ATOM   1801  CB  LYS A  35      -2.415  -2.986 -21.001  1.00  0.00           C  
ATOM   1802  CG  LYS A  35      -3.174  -2.488 -22.226  1.00  0.00           C  
ATOM   1803  CD  LYS A  35      -3.600  -3.611 -23.164  1.00  0.00           C  
ATOM   1804  CE  LYS A  35      -4.510  -3.055 -24.264  1.00  0.00           C  
ATOM   1805  NZ  LYS A  35      -4.974  -4.101 -25.202  1.00  0.00           N1+
ATOM   1806  H   LYS A  35      -1.477  -3.371 -18.723  1.00  0.00           H  
ATOM   1807  HA  LYS A  35      -1.187  -1.293 -20.559  1.00  0.00           H  
ATOM   1808  HB2 LYS A  35      -1.521  -3.537 -21.329  1.00  0.00           H  
ATOM   1809  HB3 LYS A  35      -3.047  -3.697 -20.449  1.00  0.00           H  
ATOM   1810  HG2 LYS A  35      -4.066  -1.935 -21.897  1.00  0.00           H  
ATOM   1811  HG3 LYS A  35      -2.541  -1.778 -22.778  1.00  0.00           H  
ATOM   1812  HD2 LYS A  35      -2.713  -4.082 -23.613  1.00  0.00           H  
ATOM   1813  HD3 LYS A  35      -4.129  -4.393 -22.599  1.00  0.00           H  
ATOM   1814  HE2 LYS A  35      -5.382  -2.569 -23.802  1.00  0.00           H  
ATOM   1815  HE3 LYS A  35      -3.969  -2.279 -24.825  1.00  0.00           H  
ATOM   1816  HZ1 LYS A  35      -5.562  -3.688 -25.898  1.00  0.00           H  
ATOM   1817  HZ2 LYS A  35      -4.185  -4.527 -25.644  1.00  0.00           H  
ATOM   1818  HZ3 LYS A  35      -5.489  -4.795 -24.700  1.00  0.00           H  
ATOM   1819  N   ILE A  36      -4.060  -1.231 -18.915  1.00  0.00           N  
ATOM   1820  CA  ILE A  36      -5.138  -0.327 -18.519  1.00  0.00           C  
ATOM   1821  C   ILE A  36      -4.634   0.988 -17.923  1.00  0.00           C  
ATOM   1822  O   ILE A  36      -5.101   2.073 -18.275  1.00  0.00           O  
ATOM   1823  CB  ILE A  36      -6.096  -1.026 -17.525  1.00  0.00           C  
ATOM   1824  CG1 ILE A  36      -6.902  -2.106 -18.256  1.00  0.00           C  
ATOM   1825  CG2 ILE A  36      -6.997  -0.005 -16.826  1.00  0.00           C  
ATOM   1826  CD1 ILE A  36      -7.650  -3.030 -17.339  1.00  0.00           C  
ATOM   1827  H   ILE A  36      -4.077  -2.121 -18.460  1.00  0.00           H  
ATOM   1828  HA  ILE A  36      -5.681  -0.072 -19.441  1.00  0.00           H  
ATOM   1829  HB  ILE A  36      -5.507  -1.519 -16.737  1.00  0.00           H  
ATOM   1830 2HG1 ILE A  36      -7.618  -1.619 -18.934  1.00  0.00           H  
ATOM   1831 3HG1 ILE A  36      -6.219  -2.699 -18.881  1.00  0.00           H  
ATOM   1832 1HG2 ILE A  36      -7.667  -0.525 -16.126  1.00  0.00           H  
ATOM   1833 2HG2 ILE A  36      -6.376   0.714 -16.272  1.00  0.00           H  
ATOM   1834 3HG2 ILE A  36      -7.596   0.531 -17.577  1.00  0.00           H  
ATOM   1835 1HD1 ILE A  36      -8.201  -3.773 -17.935  1.00  0.00           H  
ATOM   1836 2HD1 ILE A  36      -6.939  -3.546 -16.678  1.00  0.00           H  
ATOM   1837 3HD1 ILE A  36      -8.360  -2.449 -16.731  1.00  0.00           H  
ATOM   1838  N   LEU A  37      -3.692   0.889 -16.981  1.00  0.00           N  
ATOM   1839  CA  LEU A  37      -3.163   2.083 -16.347  1.00  0.00           C  
ATOM   1840  C   LEU A  37      -2.474   2.993 -17.365  1.00  0.00           C  
ATOM   1841  O   LEU A  37      -2.663   4.206 -17.329  1.00  0.00           O  
ATOM   1842  CB  LEU A  37      -2.185   1.717 -15.226  1.00  0.00           C  
ATOM   1843  CG  LEU A  37      -2.709   0.785 -14.127  1.00  0.00           C  
ATOM   1844  CD1 LEU A  37      -1.641   0.544 -13.079  1.00  0.00           C  
ATOM   1845  CD2 LEU A  37      -4.011   1.282 -13.510  1.00  0.00           C  
ATOM   1846  H   LEU A  37      -3.300   0.028 -16.657  1.00  0.00           H  
ATOM   1847  HA  LEU A  37      -4.013   2.630 -15.912  1.00  0.00           H  
ATOM   1848  HB2 LEU A  37      -1.302   1.246 -15.682  1.00  0.00           H  
ATOM   1849  HB3 LEU A  37      -1.844   2.649 -14.751  1.00  0.00           H  
ATOM   1850  HG  LEU A  37      -2.948  -0.179 -14.599  1.00  0.00           H  
ATOM   1851 1HD1 LEU A  37      -2.035  -0.126 -12.300  1.00  0.00           H  
ATOM   1852 2HD1 LEU A  37      -0.762   0.080 -13.550  1.00  0.00           H  
ATOM   1853 3HD1 LEU A  37      -1.350   1.502 -12.624  1.00  0.00           H  
ATOM   1854 1HD2 LEU A  37      -4.340   0.579 -12.731  1.00  0.00           H  
ATOM   1855 2HD2 LEU A  37      -3.850   2.274 -13.063  1.00  0.00           H  
ATOM   1856 3HD2 LEU A  37      -4.784   1.352 -14.290  1.00  0.00           H  
ATOM   1857  N   HIS A  38      -1.664   2.405 -18.243  1.00  0.00           N  
ATOM   1858  CA  HIS A  38      -1.020   3.196 -19.308  1.00  0.00           C  
ATOM   1859  C   HIS A  38      -2.058   3.864 -20.212  1.00  0.00           C  
ATOM   1860  O   HIS A  38      -1.919   5.035 -20.589  1.00  0.00           O  
ATOM   1861  CB  HIS A  38      -0.060   2.329 -20.120  1.00  0.00           C  
ATOM   1862  CG  HIS A  38       1.235   2.058 -19.415  1.00  0.00           C  
ATOM   1863  CD2 HIS A  38       1.769   2.619 -18.306  1.00  0.00           C  
ATOM   1864  ND1 HIS A  38       2.144   1.115 -19.845  1.00  0.00           N  
ATOM   1865  CE1 HIS A  38       3.183   1.107 -19.027  1.00  0.00           C  
ATOM   1866  NE2 HIS A  38       2.988   2.021 -18.094  1.00  0.00           N  
ATOM   1867  H   HIS A  38      -1.442   1.430 -18.247  1.00  0.00           H  
ATOM   1868  HA  HIS A  38      -0.437   3.996 -18.828  1.00  0.00           H  
ATOM   1869  HB2 HIS A  38      -0.550   1.372 -20.353  1.00  0.00           H  
ATOM   1870  HB3 HIS A  38       0.150   2.826 -21.079  1.00  0.00           H  
ATOM   1871  HD2 HIS A  38       1.313   3.407 -17.689  1.00  0.00           H  
ATOM   1872  HE1 HIS A  38       4.061   0.450 -19.110  1.00  0.00           H  
ATOM   1873  HE2 HIS A  38       3.623   2.242 -17.354  1.00  0.00           H  
ATOM   1874  N   ALA A  39      -3.107   3.113 -20.521  1.00  0.00           N  
ATOM   1875  CA  ALA A  39      -4.199   3.572 -21.379  1.00  0.00           C  
ATOM   1876  C   ALA A  39      -5.016   4.679 -20.728  1.00  0.00           C  
ATOM   1877  O   ALA A  39      -5.867   5.276 -21.383  1.00  0.00           O  
ATOM   1878  CB  ALA A  39      -5.096   2.413 -21.729  1.00  0.00           C  
ATOM   1879  H   ALA A  39      -3.225   2.177 -20.188  1.00  0.00           H  
ATOM   1880  HA  ALA A  39      -3.749   3.988 -22.293  1.00  0.00           H  
ATOM   1881  HB1 ALA A  39      -5.915   2.764 -22.374  1.00  0.00           H  
ATOM   1882  HB2 ALA A  39      -4.514   1.646 -22.261  1.00  0.00           H  
ATOM   1883  HB3 ALA A  39      -5.515   1.982 -20.808  1.00  0.00           H  
ATOM   1884  N   ALA A  40      -4.785   4.917 -19.435  1.00  0.00           N  
ATOM   1885  CA  ALA A  40      -5.412   6.013 -18.712  1.00  0.00           C  
ATOM   1886  C   ALA A  40      -4.429   7.123 -18.355  1.00  0.00           C  
ATOM   1887  O   ALA A  40      -4.758   8.029 -17.602  1.00  0.00           O  
ATOM   1888  CB  ALA A  40      -6.094   5.491 -17.440  1.00  0.00           C  
ATOM   1889  H   ALA A  40      -4.169   4.363 -18.875  1.00  0.00           H  
ATOM   1890  HA  ALA A  40      -6.164   6.449 -19.386  1.00  0.00           H  
ATOM   1891  HB1 ALA A  40      -6.563   6.329 -16.904  1.00  0.00           H  
ATOM   1892  HB2 ALA A  40      -6.864   4.754 -17.712  1.00  0.00           H  
ATOM   1893  HB3 ALA A  40      -5.345   5.015 -16.791  1.00  0.00           H  
ATOM   1894  N   GLY A  41      -3.219   7.064 -18.899  1.00  0.00           N  
ATOM   1895  CA  GLY A  41      -2.275   8.162 -18.717  1.00  0.00           C  
ATOM   1896  C   GLY A  41      -1.134   7.946 -17.727  1.00  0.00           C  
ATOM   1897  O   GLY A  41      -0.355   8.865 -17.451  1.00  0.00           O  
ATOM   1898  H   GLY A  41      -2.879   6.300 -19.448  1.00  0.00           H  
ATOM   1899  HA2 GLY A  41      -1.835   8.399 -19.697  1.00  0.00           H  
ATOM   1900  HA3 GLY A  41      -2.841   9.048 -18.396  1.00  0.00           H  
ATOM   1901  N   ALA A  42      -1.025   6.730 -17.185  1.00  0.00           N  
ATOM   1902  CA  ALA A  42       0.088   6.415 -16.281  1.00  0.00           C  
ATOM   1903  C   ALA A  42       1.422   6.280 -17.015  1.00  0.00           C  
ATOM   1904  O   ALA A  42       1.464   5.914 -18.192  1.00  0.00           O  
ATOM   1905  CB  ALA A  42      -0.200   5.139 -15.484  1.00  0.00           C  
ATOM   1906  H   ALA A  42      -1.664   5.978 -17.347  1.00  0.00           H  
ATOM   1907  HA  ALA A  42       0.176   7.265 -15.589  1.00  0.00           H  
ATOM   1908  HB1 ALA A  42       0.647   4.925 -14.815  1.00  0.00           H  
ATOM   1909  HB2 ALA A  42      -1.113   5.278 -14.886  1.00  0.00           H  
ATOM   1910  HB3 ALA A  42      -0.341   4.297 -16.178  1.00  0.00           H  
ATOM   1911  N   GLN A  43       2.504   6.557 -16.295  1.00  0.00           N  
ATOM   1912  CA  GLN A  43       3.859   6.381 -16.813  1.00  0.00           C  
ATOM   1913  C   GLN A  43       4.594   5.424 -15.883  1.00  0.00           C  
ATOM   1914  O   GLN A  43       4.432   5.516 -14.670  1.00  0.00           O  
ATOM   1915  CB  GLN A  43       4.604   7.731 -16.867  1.00  0.00           C  
ATOM   1916  CG  GLN A  43       6.037   7.693 -17.407  1.00  0.00           C  
ATOM   1917  CD  GLN A  43       7.060   7.129 -16.434  1.00  0.00           C  
ATOM   1918  NE2 GLN A  43       8.033   6.508 -16.852  1.00  0.00           N  
ATOM   1919  OE1 GLN A  43       6.867   7.375 -15.146  1.00  0.00           O  
ATOM   1920  H   GLN A  43       2.469   6.902 -15.357  1.00  0.00           H  
ATOM   1921  HA  GLN A  43       3.817   5.977 -17.835  1.00  0.00           H  
ATOM   1922  HB2 GLN A  43       4.019   8.424 -17.489  1.00  0.00           H  
ATOM   1923  HB3 GLN A  43       4.629   8.153 -15.851  1.00  0.00           H  
ATOM   1924  HG2 GLN A  43       6.053   7.090 -18.327  1.00  0.00           H  
ATOM   1925  HG3 GLN A  43       6.338   8.714 -17.686  1.00  0.00           H  
ATOM   1926 1HE2 GLN A  43       8.720   6.165 -16.211  1.00  0.00           H  
ATOM   1927 2HE2 GLN A  43       8.139   6.345 -17.833  1.00  0.00           H  
ATOM   1928  N   GLY A  44       5.388   4.513 -16.440  1.00  0.00           N  
ATOM   1929  CA  GLY A  44       6.263   3.677 -15.621  1.00  0.00           C  
ATOM   1930  C   GLY A  44       5.701   2.301 -15.325  1.00  0.00           C  
ATOM   1931  O   GLY A  44       4.676   1.890 -15.872  1.00  0.00           O  
ATOM   1932  H   GLY A  44       5.443   4.339 -17.423  1.00  0.00           H  
ATOM   1933  HA2 GLY A  44       7.230   3.564 -16.133  1.00  0.00           H  
ATOM   1934  HA3 GLY A  44       6.461   4.193 -14.670  1.00  0.00           H  
ATOM   1935  N   GLU A  45       6.376   1.606 -14.415  1.00  0.00           N  
ATOM   1936  CA  GLU A  45       6.142   0.185 -14.175  1.00  0.00           C  
ATOM   1937  C   GLU A  45       5.731  -0.128 -12.742  1.00  0.00           C  
ATOM   1938  O   GLU A  45       5.180  -1.200 -12.464  1.00  0.00           O  
ATOM   1939  CB  GLU A  45       7.439  -0.589 -14.443  1.00  0.00           C  
ATOM   1940  CG  GLU A  45       8.181  -0.158 -15.684  1.00  0.00           C  
ATOM   1941  CD  GLU A  45       7.559  -0.742 -16.901  1.00  0.00           C  
ATOM   1942  OE1 GLU A  45       6.963  -1.829 -16.768  1.00  0.00           O  
ATOM   1943  OE2 GLU A  45       7.653  -0.123 -17.982  1.00  0.00           O1-
ATOM   1944  H   GLU A  45       7.087   2.003 -13.834  1.00  0.00           H  
ATOM   1945  HA  GLU A  45       5.321  -0.109 -14.846  1.00  0.00           H  
ATOM   1946  HB2 GLU A  45       8.105  -0.475 -13.575  1.00  0.00           H  
ATOM   1947  HB3 GLU A  45       7.201  -1.660 -14.527  1.00  0.00           H  
ATOM   1948  HG2 GLU A  45       8.178   0.940 -15.756  1.00  0.00           H  
ATOM   1949  HG3 GLU A  45       9.233  -0.474 -15.616  1.00  0.00           H  
ATOM   1950  N   MET A  46       6.040   0.788 -11.826  1.00  0.00           N  
ATOM   1951  CA  MET A  46       5.780   0.583 -10.409  1.00  0.00           C  
ATOM   1952  C   MET A  46       5.030   1.785  -9.872  1.00  0.00           C  
ATOM   1953  O   MET A  46       5.265   2.904 -10.321  1.00  0.00           O  
ATOM   1954  CB  MET A  46       7.089   0.373  -9.652  1.00  0.00           C  
ATOM   1955  CG  MET A  46       7.751  -0.970  -9.960  1.00  0.00           C  
ATOM   1956  SD  MET A  46       9.264  -1.202  -9.013  1.00  0.00           S  
ATOM   1957  CE  MET A  46      10.333  -0.007  -9.818  1.00  0.00           C  
ATOM   1958  H   MET A  46       6.465   1.667 -12.042  1.00  0.00           H  
ATOM   1959  HA  MET A  46       5.167  -0.320 -10.269  1.00  0.00           H  
ATOM   1960  HB2 MET A  46       7.786   1.185  -9.905  1.00  0.00           H  
ATOM   1961  HB3 MET A  46       6.895   0.440  -8.571  1.00  0.00           H  
ATOM   1962  HG2 MET A  46       7.048  -1.786  -9.734  1.00  0.00           H  
ATOM   1963  HG3 MET A  46       7.978  -1.029 -11.035  1.00  0.00           H  
ATOM   1964  HE1 MET A  46      11.380  -0.214  -9.553  1.00  0.00           H  
ATOM   1965  HE2 MET A  46      10.209  -0.080 -10.909  1.00  0.00           H  
ATOM   1966  HE3 MET A  46      10.066   1.007  -9.486  1.00  0.00           H  
ATOM   1967  N   PHE A  47       4.119   1.536  -8.936  1.00  0.00           N  
ATOM   1968  CA  PHE A  47       3.157   2.525  -8.469  1.00  0.00           C  
ATOM   1969  C   PHE A  47       2.815   2.272  -7.012  1.00  0.00           C  
ATOM   1970  O   PHE A  47       2.977   1.157  -6.517  1.00  0.00           O  
ATOM   1971  CB  PHE A  47       1.860   2.417  -9.286  1.00  0.00           C  
ATOM   1972  CG  PHE A  47       2.048   2.649 -10.743  1.00  0.00           C  
ATOM   1973  CD1 PHE A  47       2.034   3.933 -11.265  1.00  0.00           C  
ATOM   1974  CD2 PHE A  47       2.268   1.586 -11.585  1.00  0.00           C  
ATOM   1975  CE1 PHE A  47       2.216   4.149 -12.622  1.00  0.00           C  
ATOM   1976  CE2 PHE A  47       2.449   1.788 -12.947  1.00  0.00           C  
ATOM   1977  CZ  PHE A  47       2.425   3.074 -13.461  1.00  0.00           C  
ATOM   1978  H   PHE A  47       4.030   0.648  -8.485  1.00  0.00           H  
ATOM   1979  HA  PHE A  47       3.603   3.524  -8.586  1.00  0.00           H  
ATOM   1980  HB2 PHE A  47       1.426   1.418  -9.136  1.00  0.00           H  
ATOM   1981  HB3 PHE A  47       1.132   3.145  -8.899  1.00  0.00           H  
ATOM   1982  HD1 PHE A  47       1.877   4.791 -10.594  1.00  0.00           H  
ATOM   1983  HD2 PHE A  47       2.301   0.565 -11.177  1.00  0.00           H  
ATOM   1984  HE1 PHE A  47       2.194   5.171 -13.027  1.00  0.00           H  
ATOM   1985  HE2 PHE A  47       2.611   0.930 -13.615  1.00  0.00           H  
ATOM   1986  HZ  PHE A  47       2.573   3.238 -14.539  1.00  0.00           H  
ATOM   1987  N   THR A  48       2.306   3.292  -6.326  1.00  0.00           N  
ATOM   1988  CA  THR A  48       1.636   3.047  -5.060  1.00  0.00           C  
ATOM   1989  C   THR A  48       0.231   2.507  -5.345  1.00  0.00           C  
ATOM   1990  O   THR A  48      -0.297   2.671  -6.459  1.00  0.00           O  
ATOM   1991  CB  THR A  48       1.517   4.319  -4.240  1.00  0.00           C  
ATOM   1992  CG2 THR A  48       2.893   4.977  -4.056  1.00  0.00           C  
ATOM   1993  OG1 THR A  48       0.643   5.218  -4.923  1.00  0.00           O  
ATOM   1994  H   THR A  48       2.343   4.250  -6.612  1.00  0.00           H  
ATOM   1995  HA  THR A  48       2.230   2.321  -4.486  1.00  0.00           H  
ATOM   1996  HB  THR A  48       1.116   4.075  -3.245  1.00  0.00           H  
ATOM   1997  HG1 THR A  48       0.688   6.119  -4.492  1.00  0.00           H  
ATOM   1998 1HG2 THR A  48       2.784   5.895  -3.460  1.00  0.00           H  
ATOM   1999 2HG2 THR A  48       3.566   4.280  -3.535  1.00  0.00           H  
ATOM   2000 3HG2 THR A  48       3.315   5.227  -5.041  1.00  0.00           H  
ATOM   2001  N   VAL A  49      -0.387   1.872  -4.359  1.00  0.00           N  
ATOM   2002  CA  VAL A  49      -1.737   1.372  -4.550  1.00  0.00           C  
ATOM   2003  C   VAL A  49      -2.681   2.541  -4.843  1.00  0.00           C  
ATOM   2004  O   VAL A  49      -3.596   2.406  -5.659  1.00  0.00           O  
ATOM   2005  CB  VAL A  49      -2.240   0.550  -3.346  1.00  0.00           C  
ATOM   2006  CG1 VAL A  49      -3.733   0.260  -3.474  1.00  0.00           C  
ATOM   2007  CG2 VAL A  49      -1.468  -0.767  -3.245  1.00  0.00           C  
ATOM   2008  H   VAL A  49       0.008   1.698  -3.457  1.00  0.00           H  
ATOM   2009  HA  VAL A  49      -1.721   0.686  -5.410  1.00  0.00           H  
ATOM   2010  HB  VAL A  49      -2.072   1.141  -2.434  1.00  0.00           H  
ATOM   2011 1HG1 VAL A  49      -4.069  -0.326  -2.606  1.00  0.00           H  
ATOM   2012 2HG1 VAL A  49      -4.289   1.208  -3.513  1.00  0.00           H  
ATOM   2013 3HG1 VAL A  49      -3.918  -0.311  -4.395  1.00  0.00           H  
ATOM   2014 1HG2 VAL A  49      -1.836  -1.343  -2.383  1.00  0.00           H  
ATOM   2015 2HG2 VAL A  49      -1.616  -1.351  -4.166  1.00  0.00           H  
ATOM   2016 3HG2 VAL A  49      -0.397  -0.555  -3.113  1.00  0.00           H  
ATOM   2017  N   LYS A  50      -2.449   3.681  -4.200  1.00  0.00           N  
ATOM   2018  CA  LYS A  50      -3.236   4.880  -4.471  1.00  0.00           C  
ATOM   2019  C   LYS A  50      -3.142   5.297  -5.937  1.00  0.00           C  
ATOM   2020  O   LYS A  50      -4.156   5.623  -6.564  1.00  0.00           O  
ATOM   2021  CB  LYS A  50      -2.801   6.008  -3.538  1.00  0.00           C  
ATOM   2022  CG  LYS A  50      -3.642   7.267  -3.600  1.00  0.00           C  
ATOM   2023  CD  LYS A  50      -3.215   8.217  -2.483  1.00  0.00           C  
ATOM   2024  CE  LYS A  50      -3.791   9.624  -2.639  1.00  0.00           C  
ATOM   2025  NZ  LYS A  50      -5.265   9.647  -2.781  1.00  0.00           N1+
ATOM   2026  H   LYS A  50      -1.740   3.798  -3.505  1.00  0.00           H  
ATOM   2027  HA  LYS A  50      -4.294   4.653  -4.276  1.00  0.00           H  
ATOM   2028  HB2 LYS A  50      -2.813   5.631  -2.505  1.00  0.00           H  
ATOM   2029  HB3 LYS A  50      -1.759   6.272  -3.772  1.00  0.00           H  
ATOM   2030  HG2 LYS A  50      -3.521   7.755  -4.578  1.00  0.00           H  
ATOM   2031  HG3 LYS A  50      -4.708   7.015  -3.496  1.00  0.00           H  
ATOM   2032  HD2 LYS A  50      -3.534   7.802  -1.515  1.00  0.00           H  
ATOM   2033  HD3 LYS A  50      -2.117   8.277  -2.461  1.00  0.00           H  
ATOM   2034  HE2 LYS A  50      -3.506  10.227  -1.765  1.00  0.00           H  
ATOM   2035  HE3 LYS A  50      -3.338  10.101  -3.521  1.00  0.00           H  
ATOM   2036  HZ1 LYS A  50      -5.575  10.591  -2.895  1.00  0.00           H  
ATOM   2037  HZ2 LYS A  50      -5.532   9.110  -3.581  1.00  0.00           H  
ATOM   2038  HZ3 LYS A  50      -5.685   9.255  -1.963  1.00  0.00           H  
ATOM   2039  N   GLU A  51      -1.934   5.263  -6.497  1.00  0.00           N  
ATOM   2040  CA  GLU A  51      -1.756   5.611  -7.915  1.00  0.00           C  
ATOM   2041  C   GLU A  51      -2.492   4.632  -8.825  1.00  0.00           C  
ATOM   2042  O   GLU A  51      -3.118   5.026  -9.801  1.00  0.00           O  
ATOM   2043  CB  GLU A  51      -0.272   5.689  -8.288  1.00  0.00           C  
ATOM   2044  CG  GLU A  51       0.447   6.880  -7.658  1.00  0.00           C  
ATOM   2045  CD  GLU A  51       1.937   6.855  -7.893  1.00  0.00           C  
ATOM   2046  OE1 GLU A  51       2.520   5.760  -7.934  1.00  0.00           O  
ATOM   2047  OE2 GLU A  51       2.530   7.940  -8.034  1.00  0.00           O1-
ATOM   2048  H   GLU A  51      -1.094   5.010  -6.017  1.00  0.00           H  
ATOM   2049  HA  GLU A  51      -2.196   6.608  -8.065  1.00  0.00           H  
ATOM   2050  HB2 GLU A  51       0.227   4.760  -7.974  1.00  0.00           H  
ATOM   2051  HB3 GLU A  51      -0.179   5.750  -9.382  1.00  0.00           H  
ATOM   2052  HG2 GLU A  51       0.031   7.812  -8.068  1.00  0.00           H  
ATOM   2053  HG3 GLU A  51       0.251   6.890  -6.576  1.00  0.00           H  
ATOM   2054  N   VAL A  52      -2.403   3.346  -8.522  1.00  0.00           N  
ATOM   2055  CA  VAL A  52      -3.122   2.361  -9.315  1.00  0.00           C  
ATOM   2056  C   VAL A  52      -4.614   2.678  -9.314  1.00  0.00           C  
ATOM   2057  O   VAL A  52      -5.258   2.668 -10.364  1.00  0.00           O  
ATOM   2058  CB  VAL A  52      -2.903   0.946  -8.764  1.00  0.00           C  
ATOM   2059  CG1 VAL A  52      -3.853  -0.057  -9.437  1.00  0.00           C  
ATOM   2060  CG2 VAL A  52      -1.421   0.542  -8.918  1.00  0.00           C  
ATOM   2061  H   VAL A  52      -1.864   2.973  -7.766  1.00  0.00           H  
ATOM   2062  HA  VAL A  52      -2.734   2.403 -10.344  1.00  0.00           H  
ATOM   2063  HB  VAL A  52      -3.141   0.937  -7.690  1.00  0.00           H  
ATOM   2064 1HG1 VAL A  52      -3.677  -1.062  -9.026  1.00  0.00           H  
ATOM   2065 2HG1 VAL A  52      -4.895   0.239  -9.246  1.00  0.00           H  
ATOM   2066 3HG1 VAL A  52      -3.668  -0.067 -10.521  1.00  0.00           H  
ATOM   2067 1HG2 VAL A  52      -1.274  -0.473  -8.521  1.00  0.00           H  
ATOM   2068 2HG2 VAL A  52      -1.144   0.562  -9.982  1.00  0.00           H  
ATOM   2069 3HG2 VAL A  52      -0.788   1.249  -8.361  1.00  0.00           H  
ATOM   2070  N   MET A  53      -5.171   2.992  -8.147  1.00  0.00           N  
ATOM   2071  CA  MET A  53      -6.604   3.278  -8.060  1.00  0.00           C  
ATOM   2072  C   MET A  53      -6.975   4.564  -8.783  1.00  0.00           C  
ATOM   2073  O   MET A  53      -8.048   4.646  -9.388  1.00  0.00           O  
ATOM   2074  CB  MET A  53      -7.040   3.339  -6.592  1.00  0.00           C  
ATOM   2075  CG  MET A  53      -6.924   1.990  -5.900  1.00  0.00           C  
ATOM   2076  SD  MET A  53      -8.029   0.752  -6.584  1.00  0.00           S  
ATOM   2077  CE  MET A  53      -9.582   1.381  -5.948  1.00  0.00           C  
ATOM   2078  H   MET A  53      -4.675   3.054  -7.281  1.00  0.00           H  
ATOM   2079  HA  MET A  53      -7.139   2.459  -8.563  1.00  0.00           H  
ATOM   2080  HB2 MET A  53      -6.422   4.077  -6.059  1.00  0.00           H  
ATOM   2081  HB3 MET A  53      -8.081   3.690  -6.535  1.00  0.00           H  
ATOM   2082  HG2 MET A  53      -5.887   1.632  -5.980  1.00  0.00           H  
ATOM   2083  HG3 MET A  53      -7.140   2.114  -4.829  1.00  0.00           H  
ATOM   2084  HE1 MET A  53     -10.369   0.626  -6.088  1.00  0.00           H  
ATOM   2085  HE2 MET A  53      -9.476   1.605  -4.876  1.00  0.00           H  
ATOM   2086  HE3 MET A  53      -9.855   2.299  -6.489  1.00  0.00           H  
ATOM   2087  N   HIS A  54      -6.087   5.555  -8.714  1.00  0.00           N  
ATOM   2088  CA  HIS A  54      -6.307   6.804  -9.434  1.00  0.00           C  
ATOM   2089  C   HIS A  54      -6.441   6.524 -10.929  1.00  0.00           C  
ATOM   2090  O   HIS A  54      -7.387   6.974 -11.572  1.00  0.00           O  
ATOM   2091  CB  HIS A  54      -5.156   7.793  -9.203  1.00  0.00           C  
ATOM   2092  CG  HIS A  54      -5.200   8.975 -10.125  1.00  0.00           C  
ATOM   2093  CD2 HIS A  54      -4.526   9.240 -11.270  1.00  0.00           C  
ATOM   2094  ND1 HIS A  54      -6.075  10.026  -9.944  1.00  0.00           N  
ATOM   2095  CE1 HIS A  54      -5.913  10.903 -10.919  1.00  0.00           C  
ATOM   2096  NE2 HIS A  54      -4.979  10.451 -11.736  1.00  0.00           N  
ATOM   2097  H   HIS A  54      -5.239   5.518  -8.186  1.00  0.00           H  
ATOM   2098  HA  HIS A  54      -7.235   7.255  -9.052  1.00  0.00           H  
ATOM   2099  HB2 HIS A  54      -5.188   8.147  -8.162  1.00  0.00           H  
ATOM   2100  HB3 HIS A  54      -4.198   7.268  -9.335  1.00  0.00           H  
ATOM   2101  HD1 HIS A  54      -6.729  10.111  -9.193  1.00  0.00           H  
ATOM   2102  HD2 HIS A  54      -3.760   8.605 -11.739  1.00  0.00           H  
ATOM   2103  HE1 HIS A  54      -6.463  11.849 -11.031  1.00  0.00           H  
ATOM   2104  N   TYR A  55      -5.477   5.806 -11.503  1.00  0.00           N  
ATOM   2105  CA  TYR A  55      -5.522   5.571 -12.943  1.00  0.00           C  
ATOM   2106  C   TYR A  55      -6.642   4.633 -13.373  1.00  0.00           C  
ATOM   2107  O   TYR A  55      -7.252   4.832 -14.434  1.00  0.00           O  
ATOM   2108  CB  TYR A  55      -4.152   5.143 -13.459  1.00  0.00           C  
ATOM   2109  CG  TYR A  55      -3.179   6.301 -13.466  1.00  0.00           C  
ATOM   2110  CD1 TYR A  55      -3.338   7.364 -14.353  1.00  0.00           C  
ATOM   2111  CD2 TYR A  55      -2.112   6.345 -12.583  1.00  0.00           C  
ATOM   2112  CE1 TYR A  55      -2.456   8.426 -14.351  1.00  0.00           C  
ATOM   2113  CE2 TYR A  55      -1.225   7.400 -12.588  1.00  0.00           C  
ATOM   2114  CZ  TYR A  55      -1.403   8.433 -13.468  1.00  0.00           C  
ATOM   2115  OH  TYR A  55      -0.521   9.488 -13.461  1.00  0.00           O  
ATOM   2116  H   TYR A  55      -4.699   5.399 -11.024  1.00  0.00           H  
ATOM   2117  HA  TYR A  55      -5.774   6.530 -13.420  1.00  0.00           H  
ATOM   2118  HB2 TYR A  55      -3.757   4.333 -12.828  1.00  0.00           H  
ATOM   2119  HB3 TYR A  55      -4.251   4.739 -14.477  1.00  0.00           H  
ATOM   2120  HD1 TYR A  55      -4.177   7.357 -15.064  1.00  0.00           H  
ATOM   2121  HD2 TYR A  55      -1.970   5.523 -11.865  1.00  0.00           H  
ATOM   2122  HE1 TYR A  55      -2.595   9.262 -15.052  1.00  0.00           H  
ATOM   2123  HE2 TYR A  55      -0.377   7.412 -11.887  1.00  0.00           H  
ATOM   2124  HH  TYR A  55       0.178   9.334 -12.762  1.00  0.00           H  
ATOM   2125  N   LEU A  56      -6.945   3.636 -12.549  1.00  0.00           N  
ATOM   2126  CA  LEU A  56      -8.050   2.743 -12.832  1.00  0.00           C  
ATOM   2127  C   LEU A  56      -9.357   3.540 -12.831  1.00  0.00           C  
ATOM   2128  O   LEU A  56     -10.206   3.357 -13.713  1.00  0.00           O  
ATOM   2129  CB  LEU A  56      -8.107   1.626 -11.799  1.00  0.00           C  
ATOM   2130  CG  LEU A  56      -8.327   0.184 -12.205  1.00  0.00           C  
ATOM   2131  CD1 LEU A  56      -8.802  -0.621 -11.023  1.00  0.00           C  
ATOM   2132  CD2 LEU A  56      -9.269   0.053 -13.386  1.00  0.00           C  
ATOM   2133  H   LEU A  56      -6.451   3.435 -11.703  1.00  0.00           H  
ATOM   2134  HA  LEU A  56      -7.905   2.286 -13.822  1.00  0.00           H  
ATOM   2135  HB2 LEU A  56      -7.161   1.660 -11.239  1.00  0.00           H  
ATOM   2136  HB3 LEU A  56      -8.909   1.885 -11.092  1.00  0.00           H  
ATOM   2137  HG  LEU A  56      -7.361  -0.221 -12.539  1.00  0.00           H  
ATOM   2138 1HD1 LEU A  56      -8.958  -1.666 -11.329  1.00  0.00           H  
ATOM   2139 2HD1 LEU A  56      -8.046  -0.583 -10.225  1.00  0.00           H  
ATOM   2140 3HD1 LEU A  56      -9.749  -0.203 -10.651  1.00  0.00           H  
ATOM   2141 1HD2 LEU A  56      -9.394  -1.010 -13.640  1.00  0.00           H  
ATOM   2142 2HD2 LEU A  56     -10.247   0.485 -13.126  1.00  0.00           H  
ATOM   2143 3HD2 LEU A  56      -8.850   0.589 -14.251  1.00  0.00           H  
ATOM   2144  N   GLY A  57      -9.498   4.454 -11.865  1.00  0.00           N  
ATOM   2145  CA  GLY A  57     -10.674   5.307 -11.788  1.00  0.00           C  
ATOM   2146  C   GLY A  57     -10.755   6.197 -13.008  1.00  0.00           C  
ATOM   2147  O   GLY A  57     -11.832   6.368 -13.576  1.00  0.00           O  
ATOM   2148  H   GLY A  57      -8.823   4.614 -11.144  1.00  0.00           H  
ATOM   2149  HA2 GLY A  57     -11.581   4.689 -11.715  1.00  0.00           H  
ATOM   2150  HA3 GLY A  57     -10.631   5.923 -10.878  1.00  0.00           H  
ATOM   2151  N   GLN A  58      -9.621   6.766 -13.422  1.00  0.00           N  
ATOM   2152  CA  GLN A  58      -9.607   7.604 -14.625  1.00  0.00           C  
ATOM   2153  C   GLN A  58      -9.991   6.815 -15.873  1.00  0.00           C  
ATOM   2154  O   GLN A  58     -10.702   7.328 -16.742  1.00  0.00           O  
ATOM   2155  CB  GLN A  58      -8.254   8.300 -14.795  1.00  0.00           C  
ATOM   2156  CG  GLN A  58      -7.956   9.334 -13.702  1.00  0.00           C  
ATOM   2157  CD  GLN A  58      -8.945  10.488 -13.690  1.00  0.00           C  
ATOM   2158  NE2 GLN A  58      -9.083  11.148 -14.824  1.00  0.00           N  
ATOM   2159  OE1 GLN A  58      -9.580  10.779 -12.670  1.00  0.00           O  
ATOM   2160  H   GLN A  58      -8.737   6.668 -12.965  1.00  0.00           H  
ATOM   2161  HA  GLN A  58     -10.372   8.383 -14.492  1.00  0.00           H  
ATOM   2162  HB2 GLN A  58      -7.458   7.541 -14.797  1.00  0.00           H  
ATOM   2163  HB3 GLN A  58      -8.227   8.797 -15.776  1.00  0.00           H  
ATOM   2164  HG2 GLN A  58      -7.970   8.837 -12.721  1.00  0.00           H  
ATOM   2165  HG3 GLN A  58      -6.940   9.730 -13.847  1.00  0.00           H  
ATOM   2166 1HE2 GLN A  58      -9.721  11.916 -14.881  1.00  0.00           H  
ATOM   2167 2HE2 GLN A  58      -8.550  10.880 -15.627  1.00  0.00           H  
ATOM   2168  N   TYR A  59      -9.519   5.582 -15.981  1.00  0.00           N  
ATOM   2169  CA  TYR A  59      -9.902   4.717 -17.098  1.00  0.00           C  
ATOM   2170  C   TYR A  59     -11.429   4.549 -17.185  1.00  0.00           C  
ATOM   2171  O   TYR A  59     -12.039   4.762 -18.234  1.00  0.00           O  
ATOM   2172  CB  TYR A  59      -9.222   3.354 -16.950  1.00  0.00           C  
ATOM   2173  CG  TYR A  59      -9.447   2.375 -18.081  1.00  0.00           C  
ATOM   2174  CD1 TYR A  59      -8.582   2.326 -19.174  1.00  0.00           C  
ATOM   2175  CD2 TYR A  59     -10.494   1.465 -18.028  1.00  0.00           C  
ATOM   2176  CE1 TYR A  59      -8.774   1.404 -20.198  1.00  0.00           C  
ATOM   2177  CE2 TYR A  59     -10.696   0.542 -19.050  1.00  0.00           C  
ATOM   2178  CZ  TYR A  59      -9.827   0.512 -20.118  1.00  0.00           C  
ATOM   2179  OH  TYR A  59     -10.051  -0.418 -21.111  1.00  0.00           O  
ATOM   2180  H   TYR A  59      -8.887   5.164 -15.329  1.00  0.00           H  
ATOM   2181  HA  TYR A  59      -9.569   5.193 -18.032  1.00  0.00           H  
ATOM   2182  HB2 TYR A  59      -8.139   3.516 -16.842  1.00  0.00           H  
ATOM   2183  HB3 TYR A  59      -9.573   2.891 -16.016  1.00  0.00           H  
ATOM   2184  HD1 TYR A  59      -7.736   3.027 -19.227  1.00  0.00           H  
ATOM   2185  HD2 TYR A  59     -11.175   1.474 -17.164  1.00  0.00           H  
ATOM   2186  HE1 TYR A  59      -8.095   1.385 -21.063  1.00  0.00           H  
ATOM   2187  HE2 TYR A  59     -11.543  -0.158 -19.005  1.00  0.00           H  
ATOM   2188  HH  TYR A  59     -10.458  -1.240 -20.713  1.00  0.00           H  
ATOM   2189  N   ILE A  60     -12.049   4.180 -16.073  1.00  0.00           N  
ATOM   2190  CA  ILE A  60     -13.494   3.997 -16.019  1.00  0.00           C  
ATOM   2191  C   ILE A  60     -14.261   5.286 -16.275  1.00  0.00           C  
ATOM   2192  O   ILE A  60     -15.274   5.292 -16.982  1.00  0.00           O  
ATOM   2193  CB  ILE A  60     -13.899   3.417 -14.647  1.00  0.00           C  
ATOM   2194  CG1 ILE A  60     -13.383   1.987 -14.520  1.00  0.00           C  
ATOM   2195  CG2 ILE A  60     -15.410   3.413 -14.484  1.00  0.00           C  
ATOM   2196  CD1 ILE A  60     -13.332   1.495 -13.084  1.00  0.00           C  
ATOM   2197  H   ILE A  60     -11.580   4.004 -15.207  1.00  0.00           H  
ATOM   2198  HA  ILE A  60     -13.759   3.295 -16.823  1.00  0.00           H  
ATOM   2199  HB  ILE A  60     -13.457   4.050 -13.863  1.00  0.00           H  
ATOM   2200 2HG1 ILE A  60     -14.029   1.318 -15.107  1.00  0.00           H  
ATOM   2201 3HG1 ILE A  60     -12.375   1.927 -14.957  1.00  0.00           H  
ATOM   2202 1HG2 ILE A  60     -15.672   2.996 -13.500  1.00  0.00           H  
ATOM   2203 2HG2 ILE A  60     -15.790   4.443 -14.558  1.00  0.00           H  
ATOM   2204 3HG2 ILE A  60     -15.863   2.798 -15.275  1.00  0.00           H  
ATOM   2205 1HD1 ILE A  60     -12.953   0.463 -13.063  1.00  0.00           H  
ATOM   2206 2HD1 ILE A  60     -12.664   2.143 -12.498  1.00  0.00           H  
ATOM   2207 3HD1 ILE A  60     -14.342   1.523 -12.650  1.00  0.00           H  
ATOM   2208  N   MET A  61     -13.776   6.376 -15.701  1.00  0.00           N  
ATOM   2209  CA  MET A  61     -14.451   7.663 -15.802  1.00  0.00           C  
ATOM   2210  C   MET A  61     -14.384   8.208 -17.221  1.00  0.00           C  
ATOM   2211  O   MET A  61     -15.391   8.646 -17.778  1.00  0.00           O  
ATOM   2212  CB  MET A  61     -13.812   8.663 -14.833  1.00  0.00           C  
ATOM   2213  CG  MET A  61     -14.565   9.939 -14.674  1.00  0.00           C  
ATOM   2214  SD  MET A  61     -13.735  10.930 -13.435  1.00  0.00           S  
ATOM   2215  CE  MET A  61     -13.385   9.679 -12.220  1.00  0.00           C  
ATOM   2216  H   MET A  61     -12.930   6.395 -15.168  1.00  0.00           H  
ATOM   2217  HA  MET A  61     -15.509   7.517 -15.538  1.00  0.00           H  
ATOM   2218  HB2 MET A  61     -13.713   8.186 -13.847  1.00  0.00           H  
ATOM   2219  HB3 MET A  61     -12.795   8.894 -15.183  1.00  0.00           H  
ATOM   2220  HG2 MET A  61     -14.609  10.480 -15.631  1.00  0.00           H  
ATOM   2221  HG3 MET A  61     -15.603   9.736 -14.371  1.00  0.00           H  
ATOM   2222  HE1 MET A  61     -13.270  10.149 -11.232  1.00  0.00           H  
ATOM   2223  HE2 MET A  61     -14.214   8.956 -12.188  1.00  0.00           H  
ATOM   2224  HE3 MET A  61     -12.454   9.157 -12.488  1.00  0.00           H  
ATOM   2225  N   VAL A  62     -13.199   8.180 -17.814  1.00  0.00           N  
ATOM   2226  CA  VAL A  62     -13.017   8.802 -19.115  1.00  0.00           C  
ATOM   2227  C   VAL A  62     -13.653   7.974 -20.227  1.00  0.00           C  
ATOM   2228  O   VAL A  62     -14.259   8.548 -21.133  1.00  0.00           O  
ATOM   2229  CB  VAL A  62     -11.536   9.114 -19.405  1.00  0.00           C  
ATOM   2230  CG1 VAL A  62     -11.365   9.569 -20.855  1.00  0.00           C  
ATOM   2231  CG2 VAL A  62     -11.028  10.173 -18.434  1.00  0.00           C  
ATOM   2232  H   VAL A  62     -12.381   7.751 -17.431  1.00  0.00           H  
ATOM   2233  HA  VAL A  62     -13.543   9.767 -19.087  1.00  0.00           H  
ATOM   2234  HB  VAL A  62     -10.940   8.201 -19.263  1.00  0.00           H  
ATOM   2235 1HG1 VAL A  62     -10.305   9.788 -21.048  1.00  0.00           H  
ATOM   2236 2HG1 VAL A  62     -11.704   8.771 -21.533  1.00  0.00           H  
ATOM   2237 3HG1 VAL A  62     -11.964  10.475 -21.028  1.00  0.00           H  
ATOM   2238 1HG2 VAL A  62      -9.971  10.390 -18.647  1.00  0.00           H  
ATOM   2239 2HG2 VAL A  62     -11.621  11.092 -18.550  1.00  0.00           H  
ATOM   2240 3HG2 VAL A  62     -11.125   9.802 -17.403  1.00  0.00           H  
ATOM   2241  N   LYS A  63     -13.563   6.647 -20.156  1.00  0.00           N  
ATOM   2242  CA  LYS A  63     -14.284   5.791 -21.109  1.00  0.00           C  
ATOM   2243  C   LYS A  63     -15.787   5.761 -20.819  1.00  0.00           C  
ATOM   2244  O   LYS A  63     -16.597   5.290 -21.633  1.00  0.00           O  
ATOM   2245  CB  LYS A  63     -13.711   4.371 -21.093  1.00  0.00           C  
ATOM   2246  CG  LYS A  63     -12.240   4.325 -21.471  1.00  0.00           C  
ATOM   2247  CD  LYS A  63     -11.727   2.907 -21.594  1.00  0.00           C  
ATOM   2248  CE  LYS A  63     -12.444   2.187 -22.706  1.00  0.00           C  
ATOM   2249  NZ  LYS A  63     -11.534   1.330 -23.505  1.00  0.00           N1+
ATOM   2250  H   LYS A  63     -13.020   6.154 -19.476  1.00  0.00           H  
ATOM   2251  HA  LYS A  63     -14.146   6.222 -22.112  1.00  0.00           H  
ATOM   2252  HB2 LYS A  63     -13.841   3.940 -20.089  1.00  0.00           H  
ATOM   2253  HB3 LYS A  63     -14.284   3.742 -21.790  1.00  0.00           H  
ATOM   2254  HG2 LYS A  63     -12.092   4.851 -22.426  1.00  0.00           H  
ATOM   2255  HG3 LYS A  63     -11.651   4.862 -20.713  1.00  0.00           H  
ATOM   2256  HD2 LYS A  63     -10.645   2.917 -21.791  1.00  0.00           H  
ATOM   2257  HD3 LYS A  63     -11.876   2.372 -20.645  1.00  0.00           H  
ATOM   2258  HE2 LYS A  63     -13.247   1.567 -22.280  1.00  0.00           H  
ATOM   2259  HE3 LYS A  63     -12.923   2.924 -23.367  1.00  0.00           H  
ATOM   2260  HZ1 LYS A  63     -12.072   0.753 -24.119  1.00  0.00           H  
ATOM   2261  HZ2 LYS A  63     -10.920   1.907 -24.043  1.00  0.00           H  
ATOM   2262  HZ3 LYS A  63     -10.996   0.752 -22.892  1.00  0.00           H  
ATOM   2263  N   GLN A  64     -16.167   6.291 -19.662  1.00  0.00           N  
ATOM   2264  CA  GLN A  64     -17.562   6.294 -19.220  1.00  0.00           C  
ATOM   2265  C   GLN A  64     -18.183   4.900 -19.169  1.00  0.00           C  
ATOM   2266  O   GLN A  64     -19.283   4.663 -19.690  1.00  0.00           O  
ATOM   2267  CB  GLN A  64     -18.395   7.272 -20.061  1.00  0.00           C  
ATOM   2268  CG  GLN A  64     -17.969   8.690 -19.806  1.00  0.00           C  
ATOM   2269  CD  GLN A  64     -18.526   9.659 -20.799  1.00  0.00           C  
ATOM   2270  NE2 GLN A  64     -18.603  10.851 -20.531  1.00  0.00           N  
ATOM   2271  OE1 GLN A  64     -18.900   9.160 -21.965  1.00  0.00           O  
ATOM   2272  H   GLN A  64     -15.535   6.721 -19.017  1.00  0.00           H  
ATOM   2273  HA  GLN A  64     -17.567   6.649 -18.179  1.00  0.00           H  
ATOM   2274  HB2 GLN A  64     -18.280   7.036 -21.129  1.00  0.00           H  
ATOM   2275  HB3 GLN A  64     -19.462   7.155 -19.819  1.00  0.00           H  
ATOM   2276  HG2 GLN A  64     -18.288   8.986 -18.796  1.00  0.00           H  
ATOM   2277  HG3 GLN A  64     -16.871   8.745 -19.826  1.00  0.00           H  
ATOM   2278 1HE2 GLN A  64     -18.961  11.494 -21.208  1.00  0.00           H  
ATOM   2279 2HE2 GLN A  64     -18.308  11.182 -19.635  1.00  0.00           H  
ATOM   2280  N   LEU A  65     -17.480   3.982 -18.500  1.00  0.00           N  
ATOM   2281  CA  LEU A  65     -17.937   2.596 -18.358  1.00  0.00           C  
ATOM   2282  C   LEU A  65     -19.023   2.449 -17.290  1.00  0.00           C  
ATOM   2283  O   LEU A  65     -19.777   1.484 -17.297  1.00  0.00           O  
ATOM   2284  CB  LEU A  65     -16.759   1.675 -18.045  1.00  0.00           C  
ATOM   2285  CG  LEU A  65     -15.657   1.610 -19.102  1.00  0.00           C  
ATOM   2286  CD1 LEU A  65     -14.554   0.661 -18.638  1.00  0.00           C  
ATOM   2287  CD2 LEU A  65     -16.222   1.162 -20.429  1.00  0.00           C  
ATOM   2288  H   LEU A  65     -16.605   4.171 -18.055  1.00  0.00           H  
ATOM   2289  HA  LEU A  65     -18.382   2.302 -19.320  1.00  0.00           H  
ATOM   2290  HB2 LEU A  65     -16.309   1.999 -17.095  1.00  0.00           H  
ATOM   2291  HB3 LEU A  65     -17.147   0.658 -17.887  1.00  0.00           H  
ATOM   2292  HG  LEU A  65     -15.229   2.614 -19.236  1.00  0.00           H  
ATOM   2293 1HD1 LEU A  65     -13.763   0.617 -19.401  1.00  0.00           H  
ATOM   2294 2HD1 LEU A  65     -14.130   1.026 -17.691  1.00  0.00           H  
ATOM   2295 3HD1 LEU A  65     -14.974  -0.344 -18.487  1.00  0.00           H  
ATOM   2296 1HD2 LEU A  65     -15.416   1.121 -21.176  1.00  0.00           H  
ATOM   2297 2HD2 LEU A  65     -16.670   0.164 -20.319  1.00  0.00           H  
ATOM   2298 3HD2 LEU A  65     -16.992   1.875 -20.760  1.00  0.00           H  
ATOM   2299  N   TYR A  66     -19.079   3.407 -16.366  1.00  0.00           N  
ATOM   2300  CA  TYR A  66     -20.149   3.431 -15.361  1.00  0.00           C  
ATOM   2301  C   TYR A  66     -21.501   3.733 -16.046  1.00  0.00           C  
ATOM   2302  O   TYR A  66     -21.546   4.376 -17.106  1.00  0.00           O  
ATOM   2303  CB  TYR A  66     -19.822   4.436 -14.252  1.00  0.00           C  
ATOM   2304  CG  TYR A  66     -19.691   5.844 -14.770  1.00  0.00           C  
ATOM   2305  CD1 TYR A  66     -20.807   6.656 -14.874  1.00  0.00           C  
ATOM   2306  CD2 TYR A  66     -18.468   6.359 -15.189  1.00  0.00           C  
ATOM   2307  CE1 TYR A  66     -20.721   7.948 -15.365  1.00  0.00           C  
ATOM   2308  CE2 TYR A  66     -18.379   7.656 -15.711  1.00  0.00           C  
ATOM   2309  CZ  TYR A  66     -19.513   8.445 -15.794  1.00  0.00           C  
ATOM   2310  OH  TYR A  66     -19.446   9.738 -16.292  1.00  0.00           O  
ATOM   2311  H   TYR A  66     -18.419   4.155 -16.291  1.00  0.00           H  
ATOM   2312  HA  TYR A  66     -20.229   2.443 -14.883  1.00  0.00           H  
ATOM   2313  HB2 TYR A  66     -20.611   4.402 -13.487  1.00  0.00           H  
ATOM   2314  HB3 TYR A  66     -18.884   4.141 -13.759  1.00  0.00           H  
ATOM   2315  HD1 TYR A  66     -21.786   6.266 -14.559  1.00  0.00           H  
ATOM   2316  HD2 TYR A  66     -17.561   5.741 -15.109  1.00  0.00           H  
ATOM   2317  HE1 TYR A  66     -21.621   8.578 -15.412  1.00  0.00           H  
ATOM   2318  HE2 TYR A  66     -17.410   8.047 -16.054  1.00  0.00           H  
ATOM   2319  HH  TYR A  66     -20.313   9.972 -16.732  1.00  0.00           H  
ATOM   2320  N   ASP A  67     -22.586   3.194 -15.504  1.00  0.00           N  
ATOM   2321  CA  ASP A  67     -23.930   3.499 -16.022  1.00  0.00           C  
ATOM   2322  C   ASP A  67     -24.258   4.948 -15.657  1.00  0.00           C  
ATOM   2323  O   ASP A  67     -24.287   5.287 -14.489  1.00  0.00           O  
ATOM   2324  CB  ASP A  67     -24.925   2.527 -15.387  1.00  0.00           C  
ATOM   2325  CG  ASP A  67     -26.365   2.747 -15.838  1.00  0.00           C  
ATOM   2326  OD1 ASP A  67     -27.175   1.801 -15.678  1.00  0.00           O  
ATOM   2327  OD2 ASP A  67     -26.693   3.846 -16.326  1.00  0.00           O1-
ATOM   2328  H   ASP A  67     -22.572   2.562 -14.729  1.00  0.00           H  
ATOM   2329  HA  ASP A  67     -23.982   3.386 -17.115  1.00  0.00           H  
ATOM   2330  HB2 ASP A  67     -24.626   1.497 -15.632  1.00  0.00           H  
ATOM   2331  HB3 ASP A  67     -24.873   2.625 -14.293  1.00  0.00           H  
ATOM   2332  N   GLN A  68     -24.426   5.821 -16.645  1.00  0.00           N  
ATOM   2333  CA  GLN A  68     -24.632   7.243 -16.365  1.00  0.00           C  
ATOM   2334  C   GLN A  68     -25.829   7.489 -15.440  1.00  0.00           C  
ATOM   2335  O   GLN A  68     -25.879   8.506 -14.728  1.00  0.00           O  
ATOM   2336  CB  GLN A  68     -24.769   8.030 -17.678  1.00  0.00           C  
ATOM   2337  CG  GLN A  68     -24.982   9.535 -17.500  1.00  0.00           C  
ATOM   2338  CD  GLN A  68     -23.713  10.308 -17.113  1.00  0.00           C  
ATOM   2339  NE2 GLN A  68     -23.786  11.396 -16.514  1.00  0.00           N  
ATOM   2340  OE1 GLN A  68     -22.550   9.764 -17.468  1.00  0.00           O  
ATOM   2341  H   GLN A  68     -24.424   5.581 -17.616  1.00  0.00           H  
ATOM   2342  HA  GLN A  68     -23.744   7.607 -15.827  1.00  0.00           H  
ATOM   2343  HB2 GLN A  68     -23.864   7.870 -18.282  1.00  0.00           H  
ATOM   2344  HB3 GLN A  68     -25.614   7.619 -18.250  1.00  0.00           H  
ATOM   2345  HG2 GLN A  68     -25.380   9.951 -18.437  1.00  0.00           H  
ATOM   2346  HG3 GLN A  68     -25.747   9.697 -16.726  1.00  0.00           H  
ATOM   2347 1HE2 GLN A  68     -22.952  11.896 -16.282  1.00  0.00           H  
ATOM   2348 2HE2 GLN A  68     -24.679  11.771 -16.265  1.00  0.00           H  
ATOM   2349  N   GLN A  69     -26.753   6.534 -15.423  1.00  0.00           N  
ATOM   2350  CA  GLN A  69     -28.013   6.637 -14.684  1.00  0.00           C  
ATOM   2351  C   GLN A  69     -27.932   5.952 -13.328  1.00  0.00           C  
ATOM   2352  O   GLN A  69     -28.846   6.047 -12.523  1.00  0.00           O  
ATOM   2353  CB  GLN A  69     -29.147   5.992 -15.495  1.00  0.00           C  
ATOM   2354  CG  GLN A  69     -29.395   6.631 -16.858  1.00  0.00           C  
ATOM   2355  CD  GLN A  69     -29.565   8.131 -16.747  1.00  0.00           C  
ATOM   2356  NE2 GLN A  69     -28.827   8.873 -17.572  1.00  0.00           N  
ATOM   2357  OE1 GLN A  69     -30.329   8.626 -15.910  1.00  0.00           O  
ATOM   2358  H   GLN A  69     -26.651   5.671 -15.918  1.00  0.00           H  
ATOM   2359  HA  GLN A  69     -28.213   7.707 -14.523  1.00  0.00           H  
ATOM   2360  HB2 GLN A  69     -28.916   4.927 -15.641  1.00  0.00           H  
ATOM   2361  HB3 GLN A  69     -30.075   6.042 -14.907  1.00  0.00           H  
ATOM   2362  HG2 GLN A  69     -28.553   6.405 -17.529  1.00  0.00           H  
ATOM   2363  HG3 GLN A  69     -30.295   6.191 -17.312  1.00  0.00           H  
ATOM   2364 1HE2 GLN A  69     -28.879   9.871 -17.528  1.00  0.00           H  
ATOM   2365 2HE2 GLN A  69     -28.222   8.432 -18.235  1.00  0.00           H  
ATOM   2366  N   GLU A  70     -26.844   5.229 -13.096  1.00  0.00           N  
ATOM   2367  CA  GLU A  70     -26.628   4.524 -11.835  1.00  0.00           C  
ATOM   2368  C   GLU A  70     -25.126   4.338 -11.712  1.00  0.00           C  
ATOM   2369  O   GLU A  70     -24.584   3.278 -12.044  1.00  0.00           O  
ATOM   2370  CB  GLU A  70     -27.328   3.164 -11.837  1.00  0.00           C  
ATOM   2371  CG  GLU A  70     -27.245   2.426 -10.513  1.00  0.00           C  
ATOM   2372  CD  GLU A  70     -28.132   1.184 -10.468  1.00  0.00           C  
ATOM   2373  OE1 GLU A  70     -28.366   0.663  -9.353  1.00  0.00           O  
ATOM   2374  OE2 GLU A  70     -28.589   0.723 -11.541  1.00  0.00           O1-
ATOM   2375  H   GLU A  70     -26.103   5.116 -13.758  1.00  0.00           H  
ATOM   2376  HA  GLU A  70     -27.042   5.094 -10.990  1.00  0.00           H  
ATOM   2377  HB2 GLU A  70     -28.387   3.308 -12.099  1.00  0.00           H  
ATOM   2378  HB3 GLU A  70     -26.885   2.536 -12.624  1.00  0.00           H  
ATOM   2379  HG2 GLU A  70     -26.201   2.132 -10.328  1.00  0.00           H  
ATOM   2380  HG3 GLU A  70     -27.536   3.108  -9.700  1.00  0.00           H  
ATOM   2381  N   GLN A  71     -24.460   5.380 -11.228  1.00  0.00           N  
ATOM   2382  CA  GLN A  71     -23.027   5.538 -11.460  1.00  0.00           C  
ATOM   2383  C   GLN A  71     -22.082   4.676 -10.622  1.00  0.00           C  
ATOM   2384  O   GLN A  71     -20.868   4.695 -10.857  1.00  0.00           O  
ATOM   2385  CB  GLN A  71     -22.661   7.013 -11.380  1.00  0.00           C  
ATOM   2386  CG  GLN A  71     -23.542   7.832 -12.302  1.00  0.00           C  
ATOM   2387  CD  GLN A  71     -22.874   9.069 -12.804  1.00  0.00           C  
ATOM   2388  NE2 GLN A  71     -23.503   9.715 -13.790  1.00  0.00           N  
ATOM   2389  OE1 GLN A  71     -21.808   9.465 -12.318  1.00  0.00           O  
ATOM   2390  H   GLN A  71     -24.877   6.110 -10.686  1.00  0.00           H  
ATOM   2391  HA  GLN A  71     -22.863   5.141 -12.473  1.00  0.00           H  
ATOM   2392  HB2 GLN A  71     -22.773   7.369 -10.345  1.00  0.00           H  
ATOM   2393  HB3 GLN A  71     -21.605   7.150 -11.655  1.00  0.00           H  
ATOM   2394  HG2 GLN A  71     -23.843   7.211 -13.159  1.00  0.00           H  
ATOM   2395  HG3 GLN A  71     -24.462   8.111 -11.768  1.00  0.00           H  
ATOM   2396 1HE2 GLN A  71     -23.113  10.556 -14.165  1.00  0.00           H  
ATOM   2397 2HE2 GLN A  71     -24.364   9.358 -14.153  1.00  0.00           H  
ATOM   2398  N   HIS A  72     -22.625   3.915  -9.670  1.00  0.00           N  
ATOM   2399  CA  HIS A  72     -21.840   2.908  -8.974  1.00  0.00           C  
ATOM   2400  C   HIS A  72     -21.703   1.629  -9.809  1.00  0.00           C  
ATOM   2401  O   HIS A  72     -20.826   0.800  -9.542  1.00  0.00           O  
ATOM   2402  CB  HIS A  72     -22.418   2.599  -7.586  1.00  0.00           C  
ATOM   2403  CG  HIS A  72     -23.680   1.796  -7.628  1.00  0.00           C  
ATOM   2404  CD2 HIS A  72     -24.925   2.368  -7.784  1.00  0.00           C  
ATOM   2405  ND1 HIS A  72     -23.889   0.460  -7.515  1.00  0.00           N  
ATOM   2406  CE1 HIS A  72     -25.245   0.254  -7.618  1.00  0.00           C  
ATOM   2407  NE2 HIS A  72     -25.844   1.419  -7.785  1.00  0.00           N  
ATOM   2408  H   HIS A  72     -23.578   3.978  -9.375  1.00  0.00           H  
ATOM   2409  HA  HIS A  72     -20.833   3.326  -8.829  1.00  0.00           H  
ATOM   2410  HB2 HIS A  72     -21.665   2.053  -6.998  1.00  0.00           H  
ATOM   2411  HB3 HIS A  72     -22.613   3.545  -7.060  1.00  0.00           H  
ATOM   2412  HD2 HIS A  72     -25.122   3.445  -7.891  1.00  0.00           H  
ATOM   2413  HE1 HIS A  72     -25.749  -0.723  -7.569  1.00  0.00           H  
ATOM   2414  HE2 HIS A  72     -26.828   1.559  -7.894  1.00  0.00           H  
ATOM   2415  N   MET A  73     -22.552   1.470 -10.823  1.00  0.00           N  
ATOM   2416  CA  MET A  73     -22.498   0.276 -11.666  1.00  0.00           C  
ATOM   2417  C   MET A  73     -21.540   0.479 -12.827  1.00  0.00           C  
ATOM   2418  O   MET A  73     -21.643   1.467 -13.563  1.00  0.00           O  
ATOM   2419  CB  MET A  73     -23.893  -0.046 -12.202  1.00  0.00           C  
ATOM   2420  CG  MET A  73     -24.857  -0.556 -11.161  1.00  0.00           C  
ATOM   2421  SD  MET A  73     -24.247  -2.055 -10.383  1.00  0.00           S  
ATOM   2422  CE  MET A  73     -23.878  -3.067 -11.816  1.00  0.00           C  
ATOM   2423  H   MET A  73     -23.261   2.129 -11.074  1.00  0.00           H  
ATOM   2424  HA  MET A  73     -22.136  -0.564 -11.054  1.00  0.00           H  
ATOM   2425  HB2 MET A  73     -24.314   0.860 -12.662  1.00  0.00           H  
ATOM   2426  HB3 MET A  73     -23.802  -0.798 -12.999  1.00  0.00           H  
ATOM   2427  HG2 MET A  73     -25.017   0.218 -10.396  1.00  0.00           H  
ATOM   2428  HG3 MET A  73     -25.833  -0.754 -11.628  1.00  0.00           H  
ATOM   2429  HE1 MET A  73     -23.799  -4.121 -11.511  1.00  0.00           H  
ATOM   2430  HE2 MET A  73     -24.683  -2.960 -12.558  1.00  0.00           H  
ATOM   2431  HE3 MET A  73     -22.925  -2.742 -12.260  1.00  0.00           H  
ATOM   2432  N   VAL A  74     -20.604  -0.457 -12.981  1.00  0.00           N  
ATOM   2433  CA  VAL A  74     -19.628  -0.398 -14.055  1.00  0.00           C  
ATOM   2434  C   VAL A  74     -19.895  -1.531 -15.036  1.00  0.00           C  
ATOM   2435  O   VAL A  74     -19.873  -2.707 -14.663  1.00  0.00           O  
ATOM   2436  CB  VAL A  74     -18.180  -0.436 -13.514  1.00  0.00           C  
ATOM   2437  CG1 VAL A  74     -17.178  -0.378 -14.656  1.00  0.00           C  
ATOM   2438  CG2 VAL A  74     -17.964   0.737 -12.572  1.00  0.00           C  
ATOM   2439  H   VAL A  74     -20.508  -1.251 -12.381  1.00  0.00           H  
ATOM   2440  HA  VAL A  74     -19.734   0.562 -14.582  1.00  0.00           H  
ATOM   2441  HB  VAL A  74     -18.027  -1.380 -12.970  1.00  0.00           H  
ATOM   2442 1HG1 VAL A  74     -16.156  -0.406 -14.250  1.00  0.00           H  
ATOM   2443 2HG1 VAL A  74     -17.331  -1.239 -15.323  1.00  0.00           H  
ATOM   2444 3HG1 VAL A  74     -17.321   0.554 -15.223  1.00  0.00           H  
ATOM   2445 1HG2 VAL A  74     -16.934   0.713 -12.185  1.00  0.00           H  
ATOM   2446 2HG2 VAL A  74     -18.129   1.679 -13.115  1.00  0.00           H  
ATOM   2447 3HG2 VAL A  74     -18.672   0.669 -11.733  1.00  0.00           H  
ATOM   2448  N   TYR A  75     -20.172  -1.183 -16.285  1.00  0.00           N  
ATOM   2449  CA  TYR A  75     -20.425  -2.189 -17.304  1.00  0.00           C  
ATOM   2450  C   TYR A  75     -19.134  -2.346 -18.053  1.00  0.00           C  
ATOM   2451  O   TYR A  75     -18.809  -1.511 -18.908  1.00  0.00           O  
ATOM   2452  CB  TYR A  75     -21.540  -1.755 -18.256  1.00  0.00           C  
ATOM   2453  CG  TYR A  75     -22.863  -1.553 -17.569  1.00  0.00           C  
ATOM   2454  CD1 TYR A  75     -23.724  -0.543 -17.970  1.00  0.00           C  
ATOM   2455  CD2 TYR A  75     -23.244  -2.365 -16.508  1.00  0.00           C  
ATOM   2456  CE1 TYR A  75     -24.942  -0.341 -17.334  1.00  0.00           C  
ATOM   2457  CE2 TYR A  75     -24.465  -2.178 -15.859  1.00  0.00           C  
ATOM   2458  CZ  TYR A  75     -25.299  -1.160 -16.274  1.00  0.00           C  
ATOM   2459  OH  TYR A  75     -26.505  -0.968 -15.638  1.00  0.00           O  
ATOM   2460  H   TYR A  75     -20.226  -0.238 -16.608  1.00  0.00           H  
ATOM   2461  HA  TYR A  75     -20.756  -3.134 -16.848  1.00  0.00           H  
ATOM   2462  HB2 TYR A  75     -21.245  -0.818 -18.752  1.00  0.00           H  
ATOM   2463  HB3 TYR A  75     -21.656  -2.514 -19.044  1.00  0.00           H  
ATOM   2464  HD1 TYR A  75     -23.437   0.110 -18.807  1.00  0.00           H  
ATOM   2465  HD2 TYR A  75     -22.572  -3.169 -16.174  1.00  0.00           H  
ATOM   2466  HE1 TYR A  75     -25.617   0.461 -17.668  1.00  0.00           H  
ATOM   2467  HE2 TYR A  75     -24.759  -2.834 -15.027  1.00  0.00           H  
ATOM   2468  HH  TYR A  75     -26.742   0.003 -15.657  1.00  0.00           H  
ATOM   2469  N   CYS A  76     -18.411  -3.410 -17.712  1.00  0.00           N  
ATOM   2470  CA  CYS A  76     -17.048  -3.629 -18.181  1.00  0.00           C  
ATOM   2471  C   CYS A  76     -16.940  -4.745 -19.225  1.00  0.00           C  
ATOM   2472  O   CYS A  76     -15.908  -4.872 -19.888  1.00  0.00           O  
ATOM   2473  CB  CYS A  76     -16.081  -3.864 -16.991  1.00  0.00           C  
ATOM   2474  SG  CYS A  76     -16.621  -5.043 -15.778  1.00  0.00           S  
ATOM   2475  H   CYS A  76     -18.751  -4.133 -17.111  1.00  0.00           H  
ATOM   2476  HA  CYS A  76     -16.743  -2.706 -18.696  1.00  0.00           H  
ATOM   2477  HB2 CYS A  76     -15.112  -4.196 -17.391  1.00  0.00           H  
ATOM   2478  HB3 CYS A  76     -15.909  -2.901 -16.488  1.00  0.00           H  
ATOM   2479  HG  CYS A  76     -16.663  -6.227 -16.312  1.00  0.00           H  
ATOM   2480  N   GLY A  77     -17.992  -5.551 -19.370  1.00  0.00           N  
ATOM   2481  CA  GLY A  77     -18.007  -6.620 -20.383  1.00  0.00           C  
ATOM   2482  C   GLY A  77     -17.776  -6.132 -21.810  1.00  0.00           C  
ATOM   2483  O   GLY A  77     -18.397  -5.165 -22.248  1.00  0.00           O  
ATOM   2484  H   GLY A  77     -18.824  -5.491 -18.818  1.00  0.00           H  
ATOM   2485  HA2 GLY A  77     -17.233  -7.360 -20.131  1.00  0.00           H  
ATOM   2486  HA3 GLY A  77     -18.976  -7.139 -20.337  1.00  0.00           H  
ATOM   2487  N   GLY A  78     -16.887  -6.799 -22.540  1.00  0.00           N  
ATOM   2488  CA  GLY A  78     -16.508  -6.358 -23.884  1.00  0.00           C  
ATOM   2489  C   GLY A  78     -15.259  -5.497 -23.891  1.00  0.00           C  
ATOM   2490  O   GLY A  78     -14.660  -5.244 -24.938  1.00  0.00           O  
ATOM   2491  H   GLY A  78     -16.424  -7.630 -22.232  1.00  0.00           H  
ATOM   2492  HA2 GLY A  78     -16.343  -7.239 -24.521  1.00  0.00           H  
ATOM   2493  HA3 GLY A  78     -17.340  -5.792 -24.327  1.00  0.00           H  
ATOM   2494  N   ASP A  79     -14.869  -5.029 -22.709  1.00  0.00           N  
ATOM   2495  CA  ASP A  79     -13.657  -4.245 -22.587  1.00  0.00           C  
ATOM   2496  C   ASP A  79     -12.563  -5.051 -21.894  1.00  0.00           C  
ATOM   2497  O   ASP A  79     -12.840  -5.995 -21.164  1.00  0.00           O  
ATOM   2498  CB  ASP A  79     -13.924  -2.941 -21.820  1.00  0.00           C  
ATOM   2499  CG  ASP A  79     -12.716  -2.022 -21.806  1.00  0.00           C  
ATOM   2500  OD1 ASP A  79     -12.391  -1.440 -22.867  1.00  0.00           O  
ATOM   2501  OD2 ASP A  79     -12.068  -1.899 -20.737  1.00  0.00           O1-
ATOM   2502  H   ASP A  79     -15.362  -5.177 -21.852  1.00  0.00           H  
ATOM   2503  HA  ASP A  79     -13.315  -3.988 -23.600  1.00  0.00           H  
ATOM   2504  HB2 ASP A  79     -14.775  -2.417 -22.279  1.00  0.00           H  
ATOM   2505  HB3 ASP A  79     -14.212  -3.179 -20.786  1.00  0.00           H  
ATOM   2506  N   LEU A  80     -11.313  -4.676 -22.131  1.00  0.00           N  
ATOM   2507  CA  LEU A  80     -10.197  -5.264 -21.386  1.00  0.00           C  
ATOM   2508  C   LEU A  80     -10.443  -5.345 -19.878  1.00  0.00           C  
ATOM   2509  O   LEU A  80     -10.105  -6.343 -19.238  1.00  0.00           O  
ATOM   2510  CB  LEU A  80      -8.904  -4.509 -21.681  1.00  0.00           C  
ATOM   2511  CG  LEU A  80      -7.662  -4.950 -20.901  1.00  0.00           C  
ATOM   2512  CD1 LEU A  80      -7.449  -6.467 -20.986  1.00  0.00           C  
ATOM   2513  CD2 LEU A  80      -6.437  -4.174 -21.393  1.00  0.00           C  
ATOM   2514  H   LEU A  80     -11.049  -3.991 -22.809  1.00  0.00           H  
ATOM   2515  HA  LEU A  80     -10.104  -6.303 -21.736  1.00  0.00           H  
ATOM   2516  HB2 LEU A  80      -8.687  -4.604 -22.755  1.00  0.00           H  
ATOM   2517  HB3 LEU A  80      -9.075  -3.441 -21.480  1.00  0.00           H  
ATOM   2518  HG  LEU A  80      -7.816  -4.717 -19.837  1.00  0.00           H  
ATOM   2519 1HD1 LEU A  80      -6.550  -6.744 -20.415  1.00  0.00           H  
ATOM   2520 2HD1 LEU A  80      -8.324  -6.985 -20.566  1.00  0.00           H  
ATOM   2521 3HD1 LEU A  80      -7.320  -6.761 -22.038  1.00  0.00           H  
ATOM   2522 1HD2 LEU A  80      -5.548  -4.495 -20.829  1.00  0.00           H  
ATOM   2523 2HD2 LEU A  80      -6.283  -4.372 -22.464  1.00  0.00           H  
ATOM   2524 3HD2 LEU A  80      -6.599  -3.097 -21.240  1.00  0.00           H  
ATOM   2525  N   LEU A  81     -11.051  -4.312 -19.305  1.00  0.00           N  
ATOM   2526  CA  LEU A  81     -11.284  -4.329 -17.870  1.00  0.00           C  
ATOM   2527  C   LEU A  81     -12.186  -5.496 -17.479  1.00  0.00           C  
ATOM   2528  O   LEU A  81     -11.958  -6.150 -16.466  1.00  0.00           O  
ATOM   2529  CB  LEU A  81     -11.873  -3.008 -17.392  1.00  0.00           C  
ATOM   2530  CG  LEU A  81     -12.219  -2.981 -15.903  1.00  0.00           C  
ATOM   2531  CD1 LEU A  81     -10.964  -3.203 -15.039  1.00  0.00           C  
ATOM   2532  CD2 LEU A  81     -12.883  -1.652 -15.570  1.00  0.00           C  
ATOM   2533  H   LEU A  81     -11.374  -3.496 -19.784  1.00  0.00           H  
ATOM   2534  HA  LEU A  81     -10.312  -4.465 -17.374  1.00  0.00           H  
ATOM   2535  HB2 LEU A  81     -11.157  -2.201 -17.606  1.00  0.00           H  
ATOM   2536  HB3 LEU A  81     -12.782  -2.793 -17.973  1.00  0.00           H  
ATOM   2537  HG  LEU A  81     -12.917  -3.801 -15.679  1.00  0.00           H  
ATOM   2538 1HD1 LEU A  81     -11.242  -3.179 -13.975  1.00  0.00           H  
ATOM   2539 2HD1 LEU A  81     -10.521  -4.181 -15.280  1.00  0.00           H  
ATOM   2540 3HD1 LEU A  81     -10.232  -2.408 -15.244  1.00  0.00           H  
ATOM   2541 1HD2 LEU A  81     -13.135  -1.625 -14.500  1.00  0.00           H  
ATOM   2542 2HD2 LEU A  81     -12.193  -0.828 -15.804  1.00  0.00           H  
ATOM   2543 3HD2 LEU A  81     -13.801  -1.541 -16.165  1.00  0.00           H  
ATOM   2544  N   GLY A  82     -13.219  -5.755 -18.285  1.00  0.00           N  
ATOM   2545  CA  GLY A  82     -14.103  -6.891 -18.032  1.00  0.00           C  
ATOM   2546  C   GLY A  82     -13.379  -8.223 -18.159  1.00  0.00           C  
ATOM   2547  O   GLY A  82     -13.652  -9.173 -17.416  1.00  0.00           O  
ATOM   2548  H   GLY A  82     -13.455  -5.212 -19.091  1.00  0.00           H  
ATOM   2549  HA2 GLY A  82     -14.530  -6.803 -17.022  1.00  0.00           H  
ATOM   2550  HA3 GLY A  82     -14.944  -6.864 -18.741  1.00  0.00           H  
ATOM   2551  N   GLU A  83     -12.465  -8.307 -19.118  1.00  0.00           N  
ATOM   2552  CA  GLU A  83     -11.675  -9.521 -19.301  1.00  0.00           C  
ATOM   2553  C   GLU A  83     -10.849  -9.795 -18.061  1.00  0.00           C  
ATOM   2554  O   GLU A  83     -10.858 -10.904 -17.533  1.00  0.00           O  
ATOM   2555  CB  GLU A  83     -10.770  -9.414 -20.531  1.00  0.00           C  
ATOM   2556  CG  GLU A  83     -10.205 -10.766 -20.972  1.00  0.00           C  
ATOM   2557  CD  GLU A  83     -11.297 -11.724 -21.409  1.00  0.00           C  
ATOM   2558  OE1 GLU A  83     -11.522 -12.744 -20.713  1.00  0.00           O  
ATOM   2559  OE2 GLU A  83     -11.936 -11.457 -22.442  1.00  0.00           O1-
ATOM   2560  H   GLU A  83     -12.257  -7.572 -19.763  1.00  0.00           H  
ATOM   2561  HA  GLU A  83     -12.368 -10.360 -19.464  1.00  0.00           H  
ATOM   2562  HB2 GLU A  83     -11.339  -8.971 -21.362  1.00  0.00           H  
ATOM   2563  HB3 GLU A  83      -9.938  -8.729 -20.310  1.00  0.00           H  
ATOM   2564  HG2 GLU A  83      -9.498 -10.614 -21.801  1.00  0.00           H  
ATOM   2565  HG3 GLU A  83      -9.637 -11.213 -20.143  1.00  0.00           H  
ATOM   2566  N   LEU A  84     -10.163  -8.759 -17.586  1.00  0.00           N  
ATOM   2567  CA  LEU A  84      -9.323  -8.864 -16.399  1.00  0.00           C  
ATOM   2568  C   LEU A  84     -10.154  -9.218 -15.167  1.00  0.00           C  
ATOM   2569  O   LEU A  84      -9.763 -10.067 -14.365  1.00  0.00           O  
ATOM   2570  CB  LEU A  84      -8.558  -7.552 -16.170  1.00  0.00           C  
ATOM   2571  CG  LEU A  84      -7.034  -7.644 -15.991  1.00  0.00           C  
ATOM   2572  CD1 LEU A  84      -6.522  -6.583 -15.060  1.00  0.00           C  
ATOM   2573  CD2 LEU A  84      -6.561  -9.034 -15.548  1.00  0.00           C  
ATOM   2574  H   LEU A  84     -10.173  -7.849 -18.001  1.00  0.00           H  
ATOM   2575  HA  LEU A  84      -8.597  -9.674 -16.564  1.00  0.00           H  
ATOM   2576  HB2 LEU A  84      -8.761  -6.887 -17.023  1.00  0.00           H  
ATOM   2577  HB3 LEU A  84      -8.977  -7.066 -15.276  1.00  0.00           H  
ATOM   2578  HG  LEU A  84      -6.604  -7.468 -16.988  1.00  0.00           H  
ATOM   2579 1HD1 LEU A  84      -5.431  -6.680 -14.957  1.00  0.00           H  
ATOM   2580 2HD1 LEU A  84      -6.764  -5.590 -15.466  1.00  0.00           H  
ATOM   2581 3HD1 LEU A  84      -6.995  -6.701 -14.074  1.00  0.00           H  
ATOM   2582 1HD2 LEU A  84      -5.466  -9.032 -15.439  1.00  0.00           H  
ATOM   2583 2HD2 LEU A  84      -7.025  -9.290 -14.584  1.00  0.00           H  
ATOM   2584 3HD2 LEU A  84      -6.852  -9.779 -16.303  1.00  0.00           H  
ATOM   2585  N   LEU A  85     -11.298  -8.555 -15.011  1.00  0.00           N  
ATOM   2586  CA  LEU A  85     -12.191  -8.831 -13.884  1.00  0.00           C  
ATOM   2587  C   LEU A  85     -12.874 -10.185 -13.924  1.00  0.00           C  
ATOM   2588  O   LEU A  85     -13.258 -10.728 -12.887  1.00  0.00           O  
ATOM   2589  CB  LEU A  85     -13.290  -7.783 -13.822  1.00  0.00           C  
ATOM   2590  CG  LEU A  85     -12.942  -6.489 -13.108  1.00  0.00           C  
ATOM   2591  CD1 LEU A  85     -14.172  -5.624 -13.163  1.00  0.00           C  
ATOM   2592  CD2 LEU A  85     -12.533  -6.784 -11.671  1.00  0.00           C  
ATOM   2593  H   LEU A  85     -11.622  -7.842 -15.633  1.00  0.00           H  
ATOM   2594  HA  LEU A  85     -11.533  -8.814 -13.002  1.00  0.00           H  
ATOM   2595  HB2 LEU A  85     -13.594  -7.539 -14.851  1.00  0.00           H  
ATOM   2596  HB3 LEU A  85     -14.165  -8.228 -13.325  1.00  0.00           H  
ATOM   2597  HG  LEU A  85     -12.094  -5.975 -13.584  1.00  0.00           H  
ATOM   2598 1HD1 LEU A  85     -13.972  -4.668 -12.656  1.00  0.00           H  
ATOM   2599 2HD1 LEU A  85     -14.440  -5.433 -14.213  1.00  0.00           H  
ATOM   2600 3HD1 LEU A  85     -15.005  -6.138 -12.660  1.00  0.00           H  
ATOM   2601 1HD2 LEU A  85     -12.282  -5.843 -11.160  1.00  0.00           H  
ATOM   2602 2HD2 LEU A  85     -13.365  -7.275 -11.146  1.00  0.00           H  
ATOM   2603 3HD2 LEU A  85     -11.655  -7.447 -11.668  1.00  0.00           H  
ATOM   2604  N   GLY A  86     -13.074 -10.714 -15.127  1.00  0.00           N  
ATOM   2605  CA  GLY A  86     -13.848 -11.949 -15.286  1.00  0.00           C  
ATOM   2606  C   GLY A  86     -15.327 -11.737 -15.008  1.00  0.00           C  
ATOM   2607  O   GLY A  86     -16.036 -12.658 -14.596  1.00  0.00           O  
ATOM   2608  H   GLY A  86     -12.725 -10.325 -15.980  1.00  0.00           H  
ATOM   2609  HA2 GLY A  86     -13.720 -12.331 -16.309  1.00  0.00           H  
ATOM   2610  HA3 GLY A  86     -13.454 -12.717 -14.604  1.00  0.00           H  
ATOM   2611  N   ARG A  87     -15.790 -10.518 -15.244  1.00  0.00           N  
ATOM   2612  CA  ARG A  87     -17.181 -10.153 -15.006  1.00  0.00           C  
ATOM   2613  C   ARG A  87     -17.657  -9.170 -16.065  1.00  0.00           C  
ATOM   2614  O   ARG A  87     -16.877  -8.372 -16.585  1.00  0.00           O  
ATOM   2615  CB  ARG A  87     -17.334  -9.487 -13.639  1.00  0.00           C  
ATOM   2616  CG  ARG A  87     -17.100 -10.408 -12.471  1.00  0.00           C  
ATOM   2617  CD  ARG A  87     -17.236  -9.647 -11.199  1.00  0.00           C  
ATOM   2618  NE  ARG A  87     -18.601  -9.183 -11.006  1.00  0.00           N  
ATOM   2619  CZ  ARG A  87     -19.436  -9.715 -10.128  1.00  0.00           C  
ATOM   2620  NH1 ARG A  87     -20.664  -9.239 -10.002  1.00  0.00           N1+
ATOM   2621  NH2 ARG A  87     -19.031 -10.723  -9.363  1.00  0.00           N  
ATOM   2622  H   ARG A  87     -15.227  -9.771 -15.597  1.00  0.00           H  
ATOM   2623  HA  ARG A  87     -17.781 -11.074 -15.045  1.00  0.00           H  
ATOM   2624  HB2 ARG A  87     -16.629  -8.645 -13.574  1.00  0.00           H  
ATOM   2625  HB3 ARG A  87     -18.347  -9.065 -13.561  1.00  0.00           H  
ATOM   2626  HG2 ARG A  87     -17.823 -11.237 -12.494  1.00  0.00           H  
ATOM   2627  HG3 ARG A  87     -16.097 -10.854 -12.538  1.00  0.00           H  
ATOM   2628  HD2 ARG A  87     -16.940 -10.285 -10.353  1.00  0.00           H  
ATOM   2629  HD3 ARG A  87     -16.551  -8.786 -11.208  1.00  0.00           H  
ATOM   2630  HE  ARG A  87     -18.926  -8.421 -11.567  1.00  0.00           H  
ATOM   2631 1HH1 ARG A  87     -20.965  -8.474 -10.572  1.00  0.00           H  
ATOM   2632 2HH1 ARG A  87     -21.292  -9.644  -9.337  1.00  0.00           H  
ATOM   2633 1HH2 ARG A  87     -18.100 -11.076  -9.452  1.00  0.00           H  
ATOM   2634 2HH2 ARG A  87     -19.658 -11.129  -8.698  1.00  0.00           H  
ATOM   2635  N   GLN A  88     -18.955  -9.206 -16.340  1.00  0.00           N  
ATOM   2636  CA  GLN A  88     -19.595  -8.262 -17.245  1.00  0.00           C  
ATOM   2637  C   GLN A  88     -19.768  -6.907 -16.585  1.00  0.00           C  
ATOM   2638  O   GLN A  88     -19.819  -5.880 -17.260  1.00  0.00           O  
ATOM   2639  CB  GLN A  88     -20.990  -8.761 -17.620  1.00  0.00           C  
ATOM   2640  CG  GLN A  88     -21.058  -9.727 -18.772  1.00  0.00           C  
ATOM   2641  CD  GLN A  88     -22.460  -9.762 -19.342  1.00  0.00           C  
ATOM   2642  NE2 GLN A  88     -23.429 -10.096 -18.495  1.00  0.00           N  
ATOM   2643  OE1 GLN A  88     -22.677  -9.461 -20.518  1.00  0.00           O  
ATOM   2644  H   GLN A  88     -19.582  -9.879 -15.948  1.00  0.00           H  
ATOM   2645  HA  GLN A  88     -18.952  -8.173 -18.133  1.00  0.00           H  
ATOM   2646  HB2 GLN A  88     -21.435  -9.243 -16.737  1.00  0.00           H  
ATOM   2647  HB3 GLN A  88     -21.617  -7.890 -17.861  1.00  0.00           H  
ATOM   2648  HG2 GLN A  88     -20.343  -9.429 -19.553  1.00  0.00           H  
ATOM   2649  HG3 GLN A  88     -20.765 -10.733 -18.435  1.00  0.00           H  
ATOM   2650 1HE2 GLN A  88     -24.380 -10.110 -18.804  1.00  0.00           H  
ATOM   2651 2HE2 GLN A  88     -23.207 -10.333 -17.549  1.00  0.00           H  
ATOM   2652  N   SER A  89     -19.900  -6.917 -15.265  1.00  0.00           N  
ATOM   2653  CA  SER A  89     -20.153  -5.691 -14.516  1.00  0.00           C  
ATOM   2654  C   SER A  89     -19.786  -5.882 -13.067  1.00  0.00           C  
ATOM   2655  O   SER A  89     -19.662  -7.007 -12.586  1.00  0.00           O  
ATOM   2656  CB  SER A  89     -21.627  -5.296 -14.607  1.00  0.00           C  
ATOM   2657  OG  SER A  89     -22.449  -6.256 -13.951  1.00  0.00           O  
ATOM   2658  H   SER A  89     -19.838  -7.741 -14.702  1.00  0.00           H  
ATOM   2659  HA  SER A  89     -19.536  -4.892 -14.954  1.00  0.00           H  
ATOM   2660  HB2 SER A  89     -21.775  -4.306 -14.151  1.00  0.00           H  
ATOM   2661  HB3 SER A  89     -21.925  -5.211 -15.663  1.00  0.00           H  
ATOM   2662  HG  SER A  89     -23.411  -6.025 -14.095  1.00  0.00           H  
ATOM   2663  N   PHE A  90     -19.607  -4.775 -12.364  1.00  0.00           N  
ATOM   2664  CA  PHE A  90     -19.452  -4.826 -10.922  1.00  0.00           C  
ATOM   2665  C   PHE A  90     -19.979  -3.534 -10.340  1.00  0.00           C  
ATOM   2666  O   PHE A  90     -20.206  -2.563 -11.072  1.00  0.00           O  
ATOM   2667  CB  PHE A  90     -17.991  -5.075 -10.499  1.00  0.00           C  
ATOM   2668  CG  PHE A  90     -17.066  -3.897 -10.722  1.00  0.00           C  
ATOM   2669  CD1 PHE A  90     -16.775  -3.022  -9.683  1.00  0.00           C  
ATOM   2670  CD2 PHE A  90     -16.465  -3.679 -11.952  1.00  0.00           C  
ATOM   2671  CE1 PHE A  90     -15.913  -1.958  -9.868  1.00  0.00           C  
ATOM   2672  CE2 PHE A  90     -15.600  -2.599 -12.144  1.00  0.00           C  
ATOM   2673  CZ  PHE A  90     -15.332  -1.741 -11.101  1.00  0.00           C  
ATOM   2674  H   PHE A  90     -19.567  -3.857 -12.758  1.00  0.00           H  
ATOM   2675  HA  PHE A  90     -20.028  -5.678 -10.531  1.00  0.00           H  
ATOM   2676  HB2 PHE A  90     -17.972  -5.344  -9.433  1.00  0.00           H  
ATOM   2677  HB3 PHE A  90     -17.603  -5.941 -11.056  1.00  0.00           H  
ATOM   2678  HD1 PHE A  90     -17.238  -3.179  -8.698  1.00  0.00           H  
ATOM   2679  HD2 PHE A  90     -16.672  -4.365 -12.787  1.00  0.00           H  
ATOM   2680  HE1 PHE A  90     -15.689  -1.282  -9.030  1.00  0.00           H  
ATOM   2681  HE2 PHE A  90     -15.134  -2.434 -13.127  1.00  0.00           H  
ATOM   2682  HZ  PHE A  90     -14.657  -0.885 -11.250  1.00  0.00           H  
ATOM   2683  N   SER A  91     -20.179  -3.535  -9.032  1.00  0.00           N  
ATOM   2684  CA  SER A  91     -20.619  -2.329  -8.331  1.00  0.00           C  
ATOM   2685  C   SER A  91     -19.506  -1.776  -7.470  1.00  0.00           C  
ATOM   2686  O   SER A  91     -18.881  -2.511  -6.702  1.00  0.00           O  
ATOM   2687  CB  SER A  91     -21.812  -2.636  -7.431  1.00  0.00           C  
ATOM   2688  OG  SER A  91     -22.052  -1.540  -6.575  1.00  0.00           O  
ATOM   2689  H   SER A  91     -20.049  -4.334  -8.445  1.00  0.00           H  
ATOM   2690  HA  SER A  91     -20.905  -1.589  -9.093  1.00  0.00           H  
ATOM   2691  HB2 SER A  91     -22.703  -2.840  -8.042  1.00  0.00           H  
ATOM   2692  HB3 SER A  91     -21.615  -3.542  -6.838  1.00  0.00           H  
ATOM   2693  HG  SER A  91     -22.650  -0.883  -7.034  1.00  0.00           H  
ATOM   2694  N   VAL A  92     -19.271  -0.475  -7.587  1.00  0.00           N  
ATOM   2695  CA  VAL A  92     -18.257   0.172  -6.782  1.00  0.00           C  
ATOM   2696  C   VAL A  92     -18.606   0.114  -5.294  1.00  0.00           C  
ATOM   2697  O   VAL A  92     -17.716   0.179  -4.451  1.00  0.00           O  
ATOM   2698  CB  VAL A  92     -18.038   1.615  -7.254  1.00  0.00           C  
ATOM   2699  CG1 VAL A  92     -16.989   2.317  -6.397  1.00  0.00           C  
ATOM   2700  CG2 VAL A  92     -17.673   1.638  -8.749  1.00  0.00           C  
ATOM   2701  H   VAL A  92     -19.758   0.132  -8.215  1.00  0.00           H  
ATOM   2702  HA  VAL A  92     -17.312  -0.376  -6.913  1.00  0.00           H  
ATOM   2703  HB  VAL A  92     -18.977   2.174  -7.132  1.00  0.00           H  
ATOM   2704 1HG1 VAL A  92     -16.851   3.348  -6.756  1.00  0.00           H  
ATOM   2705 2HG1 VAL A  92     -17.323   2.336  -5.349  1.00  0.00           H  
ATOM   2706 3HG1 VAL A  92     -16.035   1.774  -6.467  1.00  0.00           H  
ATOM   2707 1HG2 VAL A  92     -17.519   2.678  -9.073  1.00  0.00           H  
ATOM   2708 2HG2 VAL A  92     -16.749   1.063  -8.910  1.00  0.00           H  
ATOM   2709 3HG2 VAL A  92     -18.490   1.189  -9.333  1.00  0.00           H  
ATOM   2710  N   LYS A  93     -19.892  -0.045  -4.975  1.00  0.00           N  
ATOM   2711  CA  LYS A  93     -20.317  -0.162  -3.583  1.00  0.00           C  
ATOM   2712  C   LYS A  93     -19.980  -1.515  -2.969  1.00  0.00           C  
ATOM   2713  O   LYS A  93     -19.923  -1.645  -1.744  1.00  0.00           O  
ATOM   2714  CB  LYS A  93     -21.824   0.053  -3.458  1.00  0.00           C  
ATOM   2715  CG  LYS A  93     -22.341   1.413  -3.873  1.00  0.00           C  
ATOM   2716  CD  LYS A  93     -23.819   1.471  -3.515  1.00  0.00           C  
ATOM   2717  CE  LYS A  93     -24.607   2.457  -4.330  1.00  0.00           C  
ATOM   2718  NZ  LYS A  93     -26.047   2.348  -3.951  1.00  0.00           N1+
ATOM   2719  H   LYS A  93     -20.635  -0.094  -5.643  1.00  0.00           H  
ATOM   2720  HA  LYS A  93     -19.764   0.616  -3.037  1.00  0.00           H  
ATOM   2721  HB2 LYS A  93     -22.334  -0.710  -4.064  1.00  0.00           H  
ATOM   2722  HB3 LYS A  93     -22.113  -0.122  -2.411  1.00  0.00           H  
ATOM   2723  HG2 LYS A  93     -21.787   2.211  -3.357  1.00  0.00           H  
ATOM   2724  HG3 LYS A  93     -22.198   1.568  -4.953  1.00  0.00           H  
ATOM   2725  HD2 LYS A  93     -24.257   0.470  -3.645  1.00  0.00           H  
ATOM   2726  HD3 LYS A  93     -23.918   1.729  -2.450  1.00  0.00           H  
ATOM   2727  HE2 LYS A  93     -24.242   3.479  -4.150  1.00  0.00           H  
ATOM   2728  HE3 LYS A  93     -24.479   2.254  -5.403  1.00  0.00           H  
ATOM   2729  HZ1 LYS A  93     -26.604   2.258  -4.777  1.00  0.00           H  
ATOM   2730  HZ2 LYS A  93     -26.180   1.544  -3.371  1.00  0.00           H  
ATOM   2731  HZ3 LYS A  93     -26.324   3.169  -3.451  1.00  0.00           H  
ATOM   2732  N   ASP A  94     -19.778  -2.516  -3.820  1.00  0.00           N  
ATOM   2733  CA  ASP A  94     -19.490  -3.877  -3.384  1.00  0.00           C  
ATOM   2734  C   ASP A  94     -18.232  -4.345  -4.106  1.00  0.00           C  
ATOM   2735  O   ASP A  94     -18.306  -5.138  -5.040  1.00  0.00           O  
ATOM   2736  CB  ASP A  94     -20.666  -4.798  -3.729  1.00  0.00           C  
ATOM   2737  CG  ASP A  94     -21.978  -4.340  -3.113  1.00  0.00           C  
ATOM   2738  OD1 ASP A  94     -21.965  -3.790  -1.997  1.00  0.00           O  
ATOM   2739  OD2 ASP A  94     -23.033  -4.536  -3.751  1.00  0.00           O1-
ATOM   2740  H   ASP A  94     -19.809  -2.408  -4.814  1.00  0.00           H  
ATOM   2741  HA  ASP A  94     -19.338  -3.905  -2.295  1.00  0.00           H  
ATOM   2742  HB2 ASP A  94     -20.778  -4.847  -4.822  1.00  0.00           H  
ATOM   2743  HB3 ASP A  94     -20.440  -5.817  -3.382  1.00  0.00           H  
ATOM   2744  N   PRO A  95     -17.063  -3.847  -3.672  1.00  0.00           N  
ATOM   2745  CA  PRO A  95     -15.850  -3.915  -4.480  1.00  0.00           C  
ATOM   2746  C   PRO A  95     -15.112  -5.262  -4.504  1.00  0.00           C  
ATOM   2747  O   PRO A  95     -14.072  -5.367  -5.155  1.00  0.00           O  
ATOM   2748  CB  PRO A  95     -14.968  -2.834  -3.848  1.00  0.00           C  
ATOM   2749  CG  PRO A  95     -15.347  -2.867  -2.416  1.00  0.00           C  
ATOM   2750  CD  PRO A  95     -16.848  -3.061  -2.440  1.00  0.00           C  
ATOM   2751  HA  PRO A  95     -16.101  -3.776  -5.542  1.00  0.00           H  
ATOM   2752  HB2 PRO A  95     -13.899  -3.051  -3.988  1.00  0.00           H  
ATOM   2753  HB3 PRO A  95     -15.157  -1.846  -4.294  1.00  0.00           H  
ATOM   2754  HG2 PRO A  95     -14.843  -3.688  -1.885  1.00  0.00           H  
ATOM   2755  HG3 PRO A  95     -15.069  -1.934  -1.904  1.00  0.00           H  
ATOM   2756  HD2 PRO A  95     -17.203  -3.597  -1.548  1.00  0.00           H  
ATOM   2757  HD3 PRO A  95     -17.382  -2.100  -2.472  1.00  0.00           H  
ATOM   2758  N   SER A  96     -15.618  -6.283  -3.826  1.00  0.00           N  
ATOM   2759  CA  SER A  96     -14.829  -7.509  -3.706  1.00  0.00           C  
ATOM   2760  C   SER A  96     -14.345  -8.110  -5.042  1.00  0.00           C  
ATOM   2761  O   SER A  96     -13.221  -8.585  -5.120  1.00  0.00           O  
ATOM   2762  CB  SER A  96     -15.530  -8.549  -2.828  1.00  0.00           C  
ATOM   2763  OG  SER A  96     -16.572  -9.190  -3.528  1.00  0.00           O  
ATOM   2764  H   SER A  96     -16.511  -6.295  -3.377  1.00  0.00           H  
ATOM   2765  HA  SER A  96     -13.904  -7.197  -3.199  1.00  0.00           H  
ATOM   2766  HB2 SER A  96     -14.799  -9.297  -2.487  1.00  0.00           H  
ATOM   2767  HB3 SER A  96     -15.934  -8.061  -1.929  1.00  0.00           H  
ATOM   2768  HG  SER A  96     -16.206  -9.978  -4.023  1.00  0.00           H  
ATOM   2769  N   PRO A  97     -15.168  -8.071  -6.103  1.00  0.00           N  
ATOM   2770  CA  PRO A  97     -14.660  -8.598  -7.376  1.00  0.00           C  
ATOM   2771  C   PRO A  97     -13.487  -7.781  -7.936  1.00  0.00           C  
ATOM   2772  O   PRO A  97     -12.591  -8.325  -8.586  1.00  0.00           O  
ATOM   2773  CB  PRO A  97     -15.869  -8.515  -8.308  1.00  0.00           C  
ATOM   2774  CG  PRO A  97     -17.063  -8.399  -7.398  1.00  0.00           C  
ATOM   2775  CD  PRO A  97     -16.591  -7.694  -6.172  1.00  0.00           C  
ATOM   2776  HA  PRO A  97     -14.259  -9.616  -7.260  1.00  0.00           H  
ATOM   2777  HB2 PRO A  97     -15.795  -7.646  -8.979  1.00  0.00           H  
ATOM   2778  HB3 PRO A  97     -15.941  -9.408  -8.946  1.00  0.00           H  
ATOM   2779  HG2 PRO A  97     -17.874  -7.838  -7.885  1.00  0.00           H  
ATOM   2780  HG3 PRO A  97     -17.464  -9.393  -7.149  1.00  0.00           H  
ATOM   2781  HD2 PRO A  97     -16.721  -6.605  -6.253  1.00  0.00           H  
ATOM   2782  HD3 PRO A  97     -17.143  -8.018  -5.277  1.00  0.00           H  
ATOM   2783  N   LEU A  98     -13.499  -6.476  -7.680  1.00  0.00           N  
ATOM   2784  CA  LEU A  98     -12.427  -5.597  -8.112  1.00  0.00           C  
ATOM   2785  C   LEU A  98     -11.186  -5.881  -7.268  1.00  0.00           C  
ATOM   2786  O   LEU A  98     -10.071  -5.973  -7.771  1.00  0.00           O  
ATOM   2787  CB  LEU A  98     -12.871  -4.136  -7.959  1.00  0.00           C  
ATOM   2788  CG  LEU A  98     -11.770  -3.103  -8.162  1.00  0.00           C  
ATOM   2789  CD1 LEU A  98     -11.412  -3.002  -9.640  1.00  0.00           C  
ATOM   2790  CD2 LEU A  98     -12.190  -1.744  -7.589  1.00  0.00           C  
ATOM   2791  H   LEU A  98     -14.233  -6.014  -7.181  1.00  0.00           H  
ATOM   2792  HA  LEU A  98     -12.187  -5.776  -9.171  1.00  0.00           H  
ATOM   2793  HB2 LEU A  98     -13.677  -3.936  -8.680  1.00  0.00           H  
ATOM   2794  HB3 LEU A  98     -13.298  -4.002  -6.954  1.00  0.00           H  
ATOM   2795  HG  LEU A  98     -10.872  -3.427  -7.616  1.00  0.00           H  
ATOM   2796 1HD1 LEU A  98     -10.617  -2.254  -9.775  1.00  0.00           H  
ATOM   2797 2HD1 LEU A  98     -11.060  -3.980 -10.000  1.00  0.00           H  
ATOM   2798 3HD1 LEU A  98     -12.301  -2.699 -10.213  1.00  0.00           H  
ATOM   2799 1HD2 LEU A  98     -11.382  -1.014  -7.746  1.00  0.00           H  
ATOM   2800 2HD2 LEU A  98     -13.101  -1.397  -8.098  1.00  0.00           H  
ATOM   2801 3HD2 LEU A  98     -12.388  -1.845  -6.512  1.00  0.00           H  
ATOM   2802  N   TYR A  99     -11.394  -6.040  -5.966  1.00  0.00           N  
ATOM   2803  CA  TYR A  99     -10.289  -6.369  -5.074  1.00  0.00           C  
ATOM   2804  C   TYR A  99      -9.701  -7.748  -5.390  1.00  0.00           C  
ATOM   2805  O   TYR A  99      -8.485  -7.928  -5.299  1.00  0.00           O  
ATOM   2806  CB  TYR A  99     -10.734  -6.281  -3.612  1.00  0.00           C  
ATOM   2807  CG  TYR A  99     -11.025  -4.878  -3.099  1.00  0.00           C  
ATOM   2808  CD1 TYR A  99     -11.377  -4.680  -1.771  1.00  0.00           C  
ATOM   2809  CD2 TYR A  99     -10.921  -3.749  -3.928  1.00  0.00           C  
ATOM   2810  CE1 TYR A  99     -11.641  -3.405  -1.274  1.00  0.00           C  
ATOM   2811  CE2 TYR A  99     -11.188  -2.449  -3.432  1.00  0.00           C  
ATOM   2812  CZ  TYR A  99     -11.549  -2.299  -2.103  1.00  0.00           C  
ATOM   2813  OH  TYR A  99     -11.801  -1.031  -1.588  1.00  0.00           O  
ATOM   2814  H   TYR A  99     -12.284  -5.950  -5.519  1.00  0.00           H  
ATOM   2815  HA  TYR A  99      -9.492  -5.629  -5.238  1.00  0.00           H  
ATOM   2816  HB2 TYR A  99     -11.639  -6.894  -3.485  1.00  0.00           H  
ATOM   2817  HB3 TYR A  99      -9.951  -6.728  -2.981  1.00  0.00           H  
ATOM   2818  HD1 TYR A  99     -11.449  -5.547  -1.097  1.00  0.00           H  
ATOM   2819  HD2 TYR A  99     -10.627  -3.876  -4.980  1.00  0.00           H  
ATOM   2820  HE1 TYR A  99     -11.924  -3.276  -0.219  1.00  0.00           H  
ATOM   2821  HE2 TYR A  99     -11.110  -1.572  -4.092  1.00  0.00           H  
ATOM   2822  HH  TYR A  99     -11.054  -0.415  -1.838  1.00  0.00           H  
ATOM   2823  N   ASP A 100     -10.547  -8.705  -5.781  1.00  0.00           N  
ATOM   2824  CA  ASP A 100     -10.052 -10.013  -6.250  1.00  0.00           C  
ATOM   2825  C   ASP A 100      -9.089  -9.800  -7.426  1.00  0.00           C  
ATOM   2826  O   ASP A 100      -8.014 -10.402  -7.505  1.00  0.00           O  
ATOM   2827  CB  ASP A 100     -11.202 -10.900  -6.734  1.00  0.00           C  
ATOM   2828  CG  ASP A 100     -12.026 -11.502  -5.612  1.00  0.00           C  
ATOM   2829  OD1 ASP A 100     -11.586 -11.487  -4.448  1.00  0.00           O  
ATOM   2830  OD2 ASP A 100     -13.125 -12.023  -5.922  1.00  0.00           O1-
ATOM   2831  H   ASP A 100     -11.542  -8.609  -5.785  1.00  0.00           H  
ATOM   2832  HA  ASP A 100      -9.545 -10.505  -5.407  1.00  0.00           H  
ATOM   2833  HB2 ASP A 100     -11.862 -10.306  -7.383  1.00  0.00           H  
ATOM   2834  HB3 ASP A 100     -10.791 -11.713  -7.351  1.00  0.00           H  
ATOM   2835  N   MET A 101      -9.486  -8.948  -8.360  1.00  0.00           N  
ATOM   2836  CA  MET A 101      -8.673  -8.704  -9.542  1.00  0.00           C  
ATOM   2837  C   MET A 101      -7.343  -8.049  -9.156  1.00  0.00           C  
ATOM   2838  O   MET A 101      -6.281  -8.417  -9.656  1.00  0.00           O  
ATOM   2839  CB  MET A 101      -9.455  -7.855 -10.537  1.00  0.00           C  
ATOM   2840  CG  MET A 101      -8.702  -7.547 -11.836  1.00  0.00           C  
ATOM   2841  SD  MET A 101      -7.478  -6.217 -11.702  1.00  0.00           S  
ATOM   2842  CE  MET A 101      -8.562  -4.799 -11.585  1.00  0.00           C  
ATOM   2843  H   MET A 101     -10.340  -8.429  -8.324  1.00  0.00           H  
ATOM   2844  HA  MET A 101      -8.434  -9.663 -10.025  1.00  0.00           H  
ATOM   2845  HB2 MET A 101     -10.393  -8.374 -10.785  1.00  0.00           H  
ATOM   2846  HB3 MET A 101      -9.731  -6.906 -10.054  1.00  0.00           H  
ATOM   2847  HG2 MET A 101      -8.194  -8.462 -12.175  1.00  0.00           H  
ATOM   2848  HG3 MET A 101      -9.433  -7.278 -12.613  1.00  0.00           H  
ATOM   2849  HE1 MET A 101      -8.016  -3.893 -11.887  1.00  0.00           H  
ATOM   2850  HE2 MET A 101      -9.428  -4.943 -12.248  1.00  0.00           H  
ATOM   2851  HE3 MET A 101      -8.910  -4.688 -10.548  1.00  0.00           H  
ATOM   2852  N   LEU A 102      -7.385  -7.083  -8.249  1.00  0.00           N  
ATOM   2853  CA  LEU A 102      -6.157  -6.428  -7.799  1.00  0.00           C  
ATOM   2854  C   LEU A 102      -5.216  -7.384  -7.062  1.00  0.00           C  
ATOM   2855  O   LEU A 102      -3.998  -7.334  -7.257  1.00  0.00           O  
ATOM   2856  CB  LEU A 102      -6.476  -5.207  -6.935  1.00  0.00           C  
ATOM   2857  CG  LEU A 102      -7.136  -4.049  -7.706  1.00  0.00           C  
ATOM   2858  CD1 LEU A 102      -7.657  -2.999  -6.743  1.00  0.00           C  
ATOM   2859  CD2 LEU A 102      -6.200  -3.400  -8.729  1.00  0.00           C  
ATOM   2860  H   LEU A 102      -8.223  -6.744  -7.822  1.00  0.00           H  
ATOM   2861  HA  LEU A 102      -5.627  -6.093  -8.703  1.00  0.00           H  
ATOM   2862  HB2 LEU A 102      -7.142  -5.515  -6.115  1.00  0.00           H  
ATOM   2863  HB3 LEU A 102      -5.546  -4.844  -6.474  1.00  0.00           H  
ATOM   2864  HG  LEU A 102      -7.974  -4.487  -8.268  1.00  0.00           H  
ATOM   2865 1HD1 LEU A 102      -8.125  -2.180  -7.310  1.00  0.00           H  
ATOM   2866 2HD1 LEU A 102      -8.402  -3.453  -6.073  1.00  0.00           H  
ATOM   2867 3HD1 LEU A 102      -6.823  -2.601  -6.147  1.00  0.00           H  
ATOM   2868 1HD2 LEU A 102      -6.728  -2.584  -9.244  1.00  0.00           H  
ATOM   2869 2HD2 LEU A 102      -5.316  -2.996  -8.214  1.00  0.00           H  
ATOM   2870 3HD2 LEU A 102      -5.882  -4.153  -9.466  1.00  0.00           H  
ATOM   2871  N   ARG A 103      -5.770  -8.256  -6.228  1.00  0.00           N  
ATOM   2872  CA  ARG A 103      -4.952  -9.244  -5.526  1.00  0.00           C  
ATOM   2873  C   ARG A 103      -4.152 -10.082  -6.519  1.00  0.00           C  
ATOM   2874  O   ARG A 103      -2.970 -10.373  -6.298  1.00  0.00           O  
ATOM   2875  CB  ARG A 103      -5.822 -10.151  -4.638  1.00  0.00           C  
ATOM   2876  CG  ARG A 103      -6.254  -9.504  -3.315  1.00  0.00           C  
ATOM   2877  CD  ARG A 103      -7.021 -10.470  -2.403  1.00  0.00           C  
ATOM   2878  NE  ARG A 103      -8.442 -10.564  -2.725  1.00  0.00           N  
ATOM   2879  CZ  ARG A 103      -9.383  -9.770  -2.222  1.00  0.00           C  
ATOM   2880  NH1 ARG A 103     -10.650  -9.942  -2.570  1.00  0.00           N1+
ATOM   2881  NH2 ARG A 103      -9.066  -8.801  -1.377  1.00  0.00           N  
ATOM   2882  H   ARG A 103      -6.748  -8.301  -6.026  1.00  0.00           H  
ATOM   2883  HA  ARG A 103      -4.248  -8.702  -4.877  1.00  0.00           H  
ATOM   2884  HB2 ARG A 103      -6.720 -10.444  -5.201  1.00  0.00           H  
ATOM   2885  HB3 ARG A 103      -5.265 -11.074  -4.418  1.00  0.00           H  
ATOM   2886  HG2 ARG A 103      -5.364  -9.135  -2.785  1.00  0.00           H  
ATOM   2887  HG3 ARG A 103      -6.886  -8.629  -3.529  1.00  0.00           H  
ATOM   2888  HD2 ARG A 103      -6.569 -11.470  -2.477  1.00  0.00           H  
ATOM   2889  HD3 ARG A 103      -6.910 -10.143  -1.359  1.00  0.00           H  
ATOM   2890  HE  ARG A 103      -8.727 -11.274  -3.368  1.00  0.00           H  
ATOM   2891 1HH1 ARG A 103     -10.898 -10.669  -3.211  1.00  0.00           H  
ATOM   2892 2HH1 ARG A 103     -11.358  -9.345  -2.192  1.00  0.00           H  
ATOM   2893 1HH2 ARG A 103      -8.112  -8.661  -1.112  1.00  0.00           H  
ATOM   2894 2HH2 ARG A 103      -9.781  -8.209  -1.004  1.00  0.00           H  
ATOM   2895  N   LYS A 104      -4.798 -10.462  -7.613  1.00  0.00           N  
ATOM   2896  CA  LYS A 104      -4.195 -11.355  -8.602  1.00  0.00           C  
ATOM   2897  C   LYS A 104      -3.268 -10.619  -9.571  1.00  0.00           C  
ATOM   2898  O   LYS A 104      -2.405 -11.232 -10.205  1.00  0.00           O  
ATOM   2899  CB  LYS A 104      -5.293 -12.110  -9.365  1.00  0.00           C  
ATOM   2900  CG  LYS A 104      -6.092 -12.988  -8.423  1.00  0.00           C  
ATOM   2901  CD  LYS A 104      -7.329 -13.605  -9.069  1.00  0.00           C  
ATOM   2902  CE  LYS A 104      -8.158 -14.474  -8.086  1.00  0.00           C  
ATOM   2903  NZ  LYS A 104      -8.883 -13.798  -6.951  1.00  0.00           N1+
ATOM   2904  H   LYS A 104      -5.728 -10.171  -7.837  1.00  0.00           H  
ATOM   2905  HA  LYS A 104      -3.569 -12.076  -8.056  1.00  0.00           H  
ATOM   2906  HB2 LYS A 104      -5.962 -11.392  -9.862  1.00  0.00           H  
ATOM   2907  HB3 LYS A 104      -4.840 -12.727 -10.155  1.00  0.00           H  
ATOM   2908  HG2 LYS A 104      -5.444 -13.793  -8.047  1.00  0.00           H  
ATOM   2909  HG3 LYS A 104      -6.402 -12.391  -7.552  1.00  0.00           H  
ATOM   2910  HD2 LYS A 104      -7.967 -12.802  -9.467  1.00  0.00           H  
ATOM   2911  HD3 LYS A 104      -7.019 -14.223  -9.924  1.00  0.00           H  
ATOM   2912  HE2 LYS A 104      -8.905 -15.024  -8.677  1.00  0.00           H  
ATOM   2913  HE3 LYS A 104      -7.479 -15.221  -7.649  1.00  0.00           H  
ATOM   2914  HZ1 LYS A 104      -9.781 -14.221  -6.829  1.00  0.00           H  
ATOM   2915  HZ2 LYS A 104      -8.352 -13.897  -6.110  1.00  0.00           H  
ATOM   2916  HZ3 LYS A 104      -8.998 -12.827  -7.160  1.00  0.00           H  
ATOM   2917  N   ASN A 105      -3.428  -9.302  -9.678  1.00  0.00           N  
ATOM   2918  CA  ASN A 105      -2.684  -8.526 -10.676  1.00  0.00           C  
ATOM   2919  C   ASN A 105      -1.710  -7.488 -10.150  1.00  0.00           C  
ATOM   2920  O   ASN A 105      -1.173  -6.693 -10.918  1.00  0.00           O  
ATOM   2921  CB  ASN A 105      -3.656  -7.885 -11.654  1.00  0.00           C  
ATOM   2922  CG  ASN A 105      -4.236  -8.894 -12.590  1.00  0.00           C  
ATOM   2923  ND2 ASN A 105      -5.392  -9.446 -12.230  1.00  0.00           N  
ATOM   2924  OD1 ASN A 105      -3.621  -9.227 -13.604  1.00  0.00           O  
ATOM   2925  H   ASN A 105      -4.046  -8.762  -9.106  1.00  0.00           H  
ATOM   2926  HA  ASN A 105      -2.036  -9.266 -11.169  1.00  0.00           H  
ATOM   2927  HB2 ASN A 105      -4.466  -7.391 -11.098  1.00  0.00           H  
ATOM   2928  HB3 ASN A 105      -3.138  -7.104 -12.230  1.00  0.00           H  
ATOM   2929 1HD2 ASN A 105      -5.799 -10.166 -12.793  1.00  0.00           H  
ATOM   2930 2HD2 ASN A 105      -5.854  -9.141 -11.397  1.00  0.00           H  
ATOM   2931  N   LEU A 106      -1.498  -7.481  -8.842  1.00  0.00           N  
ATOM   2932  CA  LEU A 106      -0.490  -6.623  -8.249  1.00  0.00           C  
ATOM   2933  C   LEU A 106       0.568  -7.491  -7.603  1.00  0.00           C  
ATOM   2934  O   LEU A 106       0.247  -8.392  -6.814  1.00  0.00           O  
ATOM   2935  CB  LEU A 106      -1.097  -5.692  -7.201  1.00  0.00           C  
ATOM   2936  CG  LEU A 106      -2.080  -4.641  -7.707  1.00  0.00           C  
ATOM   2937  CD1 LEU A 106      -2.566  -3.778  -6.540  1.00  0.00           C  
ATOM   2938  CD2 LEU A 106      -1.459  -3.766  -8.791  1.00  0.00           C  
ATOM   2939  H   LEU A 106      -2.000  -8.047  -8.188  1.00  0.00           H  
ATOM   2940  HA  LEU A 106      -0.048  -5.999  -9.040  1.00  0.00           H  
ATOM   2941  HB2 LEU A 106      -1.611  -6.309  -6.449  1.00  0.00           H  
ATOM   2942  HB3 LEU A 106      -0.275  -5.174  -6.685  1.00  0.00           H  
ATOM   2943  HG  LEU A 106      -2.937  -5.165  -8.155  1.00  0.00           H  
ATOM   2944 1HD1 LEU A 106      -3.274  -3.023  -6.912  1.00  0.00           H  
ATOM   2945 2HD1 LEU A 106      -3.067  -4.415  -5.796  1.00  0.00           H  
ATOM   2946 3HD1 LEU A 106      -1.707  -3.275  -6.072  1.00  0.00           H  
ATOM   2947 1HD2 LEU A 106      -2.196  -3.023  -9.130  1.00  0.00           H  
ATOM   2948 2HD2 LEU A 106      -0.577  -3.249  -8.385  1.00  0.00           H  
ATOM   2949 3HD2 LEU A 106      -1.156  -4.395  -9.641  1.00  0.00           H  
ATOM   2950  N   VAL A 107       1.821  -7.233  -7.954  1.00  0.00           N  
ATOM   2951  CA  VAL A 107       2.963  -7.844  -7.278  1.00  0.00           C  
ATOM   2952  C   VAL A 107       3.432  -6.884  -6.183  1.00  0.00           C  
ATOM   2953  O   VAL A 107       3.648  -5.706  -6.444  1.00  0.00           O  
ATOM   2954  CB  VAL A 107       4.111  -8.095  -8.271  1.00  0.00           C  
ATOM   2955  CG1 VAL A 107       5.275  -8.804  -7.584  1.00  0.00           C  
ATOM   2956  CG2 VAL A 107       3.621  -8.891  -9.495  1.00  0.00           C  
ATOM   2957  H   VAL A 107       2.071  -6.611  -8.696  1.00  0.00           H  
ATOM   2958  HA  VAL A 107       2.666  -8.812  -6.848  1.00  0.00           H  
ATOM   2959  HB  VAL A 107       4.471  -7.119  -8.630  1.00  0.00           H  
ATOM   2960 1HG1 VAL A 107       6.083  -8.973  -8.311  1.00  0.00           H  
ATOM   2961 2HG1 VAL A 107       5.650  -8.180  -6.759  1.00  0.00           H  
ATOM   2962 3HG1 VAL A 107       4.933  -9.771  -7.186  1.00  0.00           H  
ATOM   2963 1HG2 VAL A 107       4.461  -9.055 -10.186  1.00  0.00           H  
ATOM   2964 2HG2 VAL A 107       3.222  -9.862  -9.166  1.00  0.00           H  
ATOM   2965 3HG2 VAL A 107       2.830  -8.325 -10.008  1.00  0.00           H  
ATOM   2966  N   THR A 108       3.594  -7.386  -4.960  1.00  0.00           N  
ATOM   2967  CA  THR A 108       3.878  -6.534  -3.809  1.00  0.00           C  
ATOM   2968  C   THR A 108       4.970  -7.158  -2.933  1.00  0.00           C  
ATOM   2969  O   THR A 108       5.223  -8.354  -3.035  1.00  0.00           O  
ATOM   2970  CB  THR A 108       2.598  -6.316  -2.965  1.00  0.00           C  
ATOM   2971  CG2 THR A 108       1.390  -6.090  -3.872  1.00  0.00           C  
ATOM   2972  OG1 THR A 108       2.344  -7.481  -2.170  1.00  0.00           O  
ATOM   2973  H   THR A 108       3.534  -8.361  -4.746  1.00  0.00           H  
ATOM   2974  HA  THR A 108       4.231  -5.562  -4.184  1.00  0.00           H  
ATOM   2975  HB  THR A 108       2.753  -5.434  -2.326  1.00  0.00           H  
ATOM   2976  HG1 THR A 108       2.509  -7.270  -1.206  1.00  0.00           H  
ATOM   2977 1HG2 THR A 108       0.492  -5.937  -3.256  1.00  0.00           H  
ATOM   2978 2HG2 THR A 108       1.561  -5.201  -4.497  1.00  0.00           H  
ATOM   2979 3HG2 THR A 108       1.246  -6.969  -4.518  1.00  0.00           H  
ATOM   2980  N   LEU A 109       5.623  -6.344  -2.104  1.00  0.00           N  
ATOM   2981  CA  LEU A 109       6.636  -6.821  -1.157  1.00  0.00           C  
ATOM   2982  C   LEU A 109       6.097  -6.817   0.268  1.00  0.00           C  
ATOM   2983  O   LEU A 109       6.693  -7.421   1.162  1.00  0.00           O  
ATOM   2984  CB  LEU A 109       7.888  -5.945  -1.196  1.00  0.00           C  
ATOM   2985  CG  LEU A 109       8.839  -5.965  -2.392  1.00  0.00           C  
ATOM   2986  CD1 LEU A 109       9.975  -4.976  -2.169  1.00  0.00           C  
ATOM   2987  CD2 LEU A 109       9.392  -7.356  -2.648  1.00  0.00           C  
ATOM   2988  H   LEU A 109       5.470  -5.356  -2.069  1.00  0.00           H  
ATOM   2989  HA  LEU A 109       6.893  -7.847  -1.458  1.00  0.00           H  
ATOM   2990  HB2 LEU A 109       7.554  -4.904  -1.070  1.00  0.00           H  
ATOM   2991  HB3 LEU A 109       8.485  -6.201  -0.308  1.00  0.00           H  
ATOM   2992  HG  LEU A 109       8.267  -5.668  -3.283  1.00  0.00           H  
ATOM   2993 1HD1 LEU A 109      10.655  -4.996  -3.034  1.00  0.00           H  
ATOM   2994 2HD1 LEU A 109       9.562  -3.963  -2.051  1.00  0.00           H  
ATOM   2995 3HD1 LEU A 109      10.530  -5.253  -1.261  1.00  0.00           H  
ATOM   2996 1HD2 LEU A 109      10.070  -7.328  -3.514  1.00  0.00           H  
ATOM   2997 2HD2 LEU A 109       9.945  -7.700  -1.761  1.00  0.00           H  
ATOM   2998 3HD2 LEU A 109       8.563  -8.049  -2.854  1.00  0.00           H  
ATOM   2999  N   ALA A 110       4.985  -6.118   0.485  1.00  0.00           N  
ATOM   3000  CA  ALA A 110       4.374  -6.060   1.809  1.00  0.00           C  
ATOM   3001  C   ALA A 110       3.528  -7.308   2.042  1.00  0.00           C  
ATOM   3002  O   ALA A 110       2.940  -7.486   3.116  1.00  0.00           O  
ATOM   3003  CB  ALA A 110       3.537  -4.793   1.970  1.00  0.00           C  
ATOM   3004  H   ALA A 110       4.502  -5.598  -0.220  1.00  0.00           H  
ATOM   3005  HA  ALA A 110       5.172  -6.027   2.566  1.00  0.00           H  
ATOM   3006  HB1 ALA A 110       3.089  -4.774   2.974  1.00  0.00           H  
ATOM   3007  HB2 ALA A 110       4.179  -3.910   1.839  1.00  0.00           H  
ATOM   3008  HB3 ALA A 110       2.739  -4.781   1.213  1.00  0.00           H  
ATOM   3009  N   THR A 111       3.473  -8.171   1.028  1.00  0.00           N  
ATOM   3010  CA  THR A 111       2.821  -9.469   1.149  1.00  0.00           C  
ATOM   3011  C   THR A 111       3.771 -10.595   0.748  1.00  0.00           C  
ATOM   3012  O   THR A 111       4.566 -10.468  -0.187  1.00  0.00           O  
ATOM   3013  CB  THR A 111       1.543  -9.548   0.302  1.00  0.00           C  
ATOM   3014  CG2 THR A 111       0.843 -10.885   0.518  1.00  0.00           C  
ATOM   3015  OG1 THR A 111       0.659  -8.485   0.679  1.00  0.00           O  
ATOM   3016  H   THR A 111       3.868  -7.994   0.127  1.00  0.00           H  
ATOM   3017  HA  THR A 111       2.542  -9.589   2.206  1.00  0.00           H  
ATOM   3018  HB  THR A 111       1.814  -9.455  -0.760  1.00  0.00           H  
ATOM   3019  HG1 THR A 111      -0.174  -8.532   0.128  1.00  0.00           H  
ATOM   3020 1HG2 THR A 111      -0.069 -10.925  -0.095  1.00  0.00           H  
ATOM   3021 2HG2 THR A 111       1.517 -11.704   0.226  1.00  0.00           H  
ATOM   3022 3HG2 THR A 111       0.576 -10.992   1.580  1.00  0.00           H  
TER    3023      THR A 111 
ATOM   3024  N   LEU B  17     -23.572   9.829  -5.720  1.00 15.67           N  
ATOM   3025  CA  LEU B  17     -24.438   9.697  -6.919  1.00 15.37           C  
ATOM   3026  C   LEU B  17     -23.619   9.715  -8.181  1.00 15.16           C  
ATOM   3027  O   LEU B  17     -24.121   9.373  -9.247  1.00 15.86           O  
ATOM   3028  CB  LEU B  17     -25.425  10.855  -7.008  1.00 16.09           C  
ATOM   3029  CG  LEU B  17     -26.590  10.822  -6.039  1.00 17.67           C  
ATOM   3030  CD1 LEU B  17     -27.503  12.023  -6.321  1.00 19.32           C  
ATOM   3031  CD2 LEU B  17     -27.316   9.487  -6.172  1.00 18.51           C  
ATOM   3032  N   THR B  18     -22.377  10.168  -8.071  1.00 13.57           N  
ATOM   3033  CA  THR B  18     -21.483  10.194  -9.210  1.00 13.30           C  
ATOM   3034  C   THR B  18     -20.462   9.072  -9.067  1.00 12.63           C  
ATOM   3035  O   THR B  18     -20.151   8.617  -7.949  1.00 12.53           O  
ATOM   3036  CB  THR B  18     -20.720  11.516  -9.285  1.00 14.19           C  
ATOM   3037  CG2 THR B  18     -21.680  12.687  -9.473  1.00 14.98           C  
ATOM   3038  OG1 THR B  18     -19.974  11.686  -8.079  1.00 14.07           O  
ATOM   3039  N   PHE B  19     -19.920   8.631 -10.190  1.00 12.24           N  
ATOM   3040  CA  PHE B  19     -18.887   7.612 -10.156  1.00 12.19           C  
ATOM   3041  C   PHE B  19     -17.746   8.040  -9.236  1.00 12.07           C  
ATOM   3042  O   PHE B  19     -17.275   7.252  -8.401  1.00 11.46           O  
ATOM   3043  CB  PHE B  19     -18.372   7.300 -11.554  1.00 12.27           C  
ATOM   3044  CG  PHE B  19     -17.191   6.389 -11.536  1.00 10.83           C  
ATOM   3045  CD1 PHE B  19     -17.351   5.033 -11.304  1.00 11.29           C  
ATOM   3046  CD2 PHE B  19     -15.908   6.894 -11.657  1.00 12.22           C  
ATOM   3047  CE1 PHE B  19     -16.240   4.186 -11.247  1.00 12.29           C  
ATOM   3048  CE2 PHE B  19     -14.791   6.054 -11.596  1.00 11.63           C  
ATOM   3049  CZ  PHE B  19     -14.965   4.707 -11.389  1.00 11.82           C  
ATOM   3050  N   GLU B  20     -17.300   9.285  -9.386  1.00 12.32           N  
ATOM   3051  CA  GLU B  20     -16.229   9.831  -8.540  1.00 13.07           C  
ATOM   3052  C   GLU B  20     -16.537   9.703  -7.034  1.00 13.07           C  
ATOM   3053  O   GLU B  20     -15.675   9.326  -6.223  1.00 14.14           O  
ATOM   3054  CB  GLU B  20     -15.946  11.292  -8.905  1.00 14.09           C  
ATOM   3055  N   HIS B  21     -17.775  10.004  -6.651  1.00 13.56           N  
ATOM   3056  CA  HIS B  21     -18.178   9.890  -5.255  1.00 13.23           C  
ATOM   3057  C   HIS B  21     -17.986   8.461  -4.727  1.00 12.73           C  
ATOM   3058  O   HIS B  21     -17.467   8.244  -3.633  1.00 14.03           O  
ATOM   3059  CB  HIS B  21     -19.652  10.278  -5.092  1.00 14.24           C  
ATOM   3060  CG  HIS B  21     -20.200   9.983  -3.730  1.00 15.87           C  
ATOM   3061  CD2 HIS B  21     -20.904   8.927  -3.256  1.00 16.91           C  
ATOM   3062  ND1 HIS B  21     -20.027  10.837  -2.664  1.00 19.76           N  
ATOM   3063  CE1 HIS B  21     -20.598  10.320  -1.590  1.00 20.63           C  
ATOM   3064  NE2 HIS B  21     -21.143   9.164  -1.924  1.00 19.23           N  
ATOM   3065  N   TYR B  22     -18.420   7.481  -5.496  1.00 11.53           N  
ATOM   3066  CA  TYR B  22     -18.310   6.094  -5.057  1.00 11.73           C  
ATOM   3067  C   TYR B  22     -16.856   5.611  -5.108  1.00 11.11           C  
ATOM   3068  O   TYR B  22     -16.374   4.964  -4.179  1.00 11.76           O  
ATOM   3069  CB  TYR B  22     -19.198   5.192  -5.914  1.00 12.10           C  
ATOM   3070  CG  TYR B  22     -20.678   5.499  -5.772  1.00 12.54           C  
ATOM   3071  CD1 TYR B  22     -21.413   5.942  -6.861  1.00 12.08           C  
ATOM   3072  CD2 TYR B  22     -21.334   5.353  -4.551  1.00 14.30           C  
ATOM   3073  CE1 TYR B  22     -22.765   6.214  -6.761  1.00 13.78           C  
ATOM   3074  CE2 TYR B  22     -22.702   5.635  -4.434  1.00 14.18           C  
ATOM   3075  CZ  TYR B  22     -23.405   6.062  -5.546  1.00 13.80           C  
ATOM   3076  OH  TYR B  22     -24.757   6.337  -5.470  1.00 17.88           O  
ATOM   3077  N   TRP B  23     -16.156   5.936  -6.186  1.00 10.54           N  
ATOM   3078  CA  TRP B  23     -14.779   5.472  -6.380  1.00 10.25           C  
ATOM   3079  C   TRP B  23     -13.829   5.994  -5.303  1.00 10.33           C  
ATOM   3080  O   TRP B  23     -12.944   5.260  -4.850  1.00  9.97           O  
ATOM   3081  CB  TRP B  23     -14.270   5.872  -7.775  1.00  9.89           C  
ATOM   3082  CG  TRP B  23     -12.941   5.236  -8.099  1.00  8.67           C  
ATOM   3083  CD1 TRP B  23     -11.698   5.822  -8.043  1.00  9.71           C  
ATOM   3084  CD2 TRP B  23     -12.731   3.885  -8.548  1.00  9.19           C  
ATOM   3085  CE2 TRP B  23     -11.344   3.719  -8.731  1.00  8.99           C  
ATOM   3086  CE3 TRP B  23     -13.584   2.799  -8.790  1.00 10.14           C  
ATOM   3087  NE1 TRP B  23     -10.737   4.907  -8.406  1.00 10.10           N  
ATOM   3088  CZ2 TRP B  23     -10.792   2.513  -9.162  1.00 10.38           C  
ATOM   3089  CZ3 TRP B  23     -13.046   1.610  -9.229  1.00 10.43           C  
ATOM   3090  CH2 TRP B  23     -11.653   1.470  -9.396  1.00 10.83           C  
ATOM   3091  N   ALA B  24     -14.012   7.254  -4.888  1.00 11.12           N  
ATOM   3092  CA  ALA B  24     -13.149   7.844  -3.861  1.00 11.79           C  
ATOM   3093  C   ALA B  24     -13.188   7.058  -2.566  1.00 11.93           C  
ATOM   3094  O   ALA B  24     -12.214   7.076  -1.817  1.00 12.18           O  
ATOM   3095  CB  ALA B  24     -13.543   9.283  -3.599  1.00 12.86           C  
ATOM   3096  N   GLN B  25     -14.301   6.379  -2.288  1.00 12.10           N  
ATOM   3097  CA  GLN B  25     -14.452   5.642  -1.033  1.00 13.20           C  
ATOM   3098  C   GLN B  25     -13.563   4.412  -0.948  1.00 12.29           C  
ATOM   3099  O   GLN B  25     -13.424   3.810   0.130  1.00 13.56           O  
ATOM   3100  CB  GLN B  25     -15.912   5.248  -0.811  1.00 13.89           C  
ATOM   3101  CG  GLN B  25     -16.853   6.425  -0.841  1.00 15.56           C  
ATOM   3102  CD  GLN B  25     -18.293   6.057  -0.562  1.00 18.88           C  
ATOM   3103  NE2 GLN B  25     -19.178   7.033  -0.732  1.00 20.35           N  
ATOM   3104  OE1 GLN B  25     -18.617   4.920  -0.171  1.00 22.04           O  
ATOM   3105  N   LEU B  26     -12.943   4.039  -2.064  1.00 11.97           N  
ATOM   3106  CA  LEU B  26     -12.110   2.849  -2.077  1.00 12.32           C  
ATOM   3107  C   LEU B  26     -10.671   3.072  -1.602  1.00 12.24           C  
ATOM   3108  O   LEU B  26      -9.956   2.108  -1.430  1.00 12.56           O  
ATOM   3109  CB  LEU B  26     -12.117   2.181  -3.456  1.00 12.77           C  
ATOM   3110  CG  LEU B  26     -13.514   1.839  -3.988  1.00 13.50           C  
ATOM   3111  CD1 LEU B  26     -13.387   1.178  -5.358  1.00 15.54           C  
ATOM   3112  CD2 LEU B  26     -14.296   0.952  -3.014  1.00 14.69           C  
ATOM   3113  N   THR B  27     -10.260   4.321  -1.401  1.00 13.08           N  
ATOM   3114  CA  THR B  27      -8.936   4.642  -0.887  1.00 14.33           C  
ATOM   3115  C   THR B  27      -8.991   5.440   0.378  1.00 16.04           C  
ATOM   3116  O   THR B  27      -9.777   6.417   0.433  1.00 15.12           O  
ATOM   3117  CB  THR B  27      -8.063   5.340  -1.941  1.00 14.28           C  
ATOM   3118  CG2 THR B  27      -7.549   4.324  -2.951  1.00 15.05           C  
ATOM   3119  OG1 THR B  27      -8.837   6.331  -2.627  1.00 13.28           O  
ATOM   3120  N   SER B  28      -7.977   5.301   1.196  1.00 18.02           N  
ATOM   3121  CA  SER B  28      -7.759   6.268   2.291  1.00 19.82           C  
ATOM   3122  C   SER B  28      -6.916   7.418   1.722  1.00 20.41           C  
ATOM   3123  O   SER B  28      -6.109   7.138   0.812  1.00 22.16           O  
ATOM   3124  CB  SER B  28      -7.125   5.621   3.498  1.00 20.52           C  
ATOM   3125  OG  SER B  28      -6.147   4.659   3.174  1.00 22.11           O  
TER    3126      SER B  28 
HETATM 3127  N1  ACM Q   1     -15.922   5.467 -11.222  1.00  0.00           N  
HETATM 3128  C2  ACM Q   1     -17.172   5.751 -11.704  1.00  0.00           C  
HETATM 3129  O3  ACM Q   1     -18.105   4.970 -11.591  1.00  0.00           O  
HETATM 3130  C6  ACM Q   1     -17.298   7.108 -12.384  1.00  0.00           C  
HETATM 3131  H4  ACM Q   1     -15.143   6.102 -11.308  1.00  0.00           H  
HETATM 3132  H5  ACM Q   1     -15.776   4.580 -10.761  1.00  0.00           H  
HETATM 3133  H7  ACM Q   1     -18.327   7.233 -12.725  1.00  0.00           H  
HETATM 3134  H8  ACM Q   1     -16.622   7.181 -13.245  1.00  0.00           H  
HETATM 3135  H9  ACM Q   1     -17.046   7.921 -11.691  1.00  0.00           H  
HETATM 3136  N1  ACM Q   3     -10.615   6.697  -8.621  1.00  0.00           N  
HETATM 3137  C2  ACM Q   3     -10.641   5.386  -8.224  1.00  0.00           C  
HETATM 3138  O3  ACM Q   3     -10.831   4.472  -9.013  1.00  0.00           O  
HETATM 3139  C6  ACM Q   3     -10.415   5.169  -6.734  1.00  0.00           C  
HETATM 3140  H4  ACM Q   3     -10.459   7.461  -7.982  1.00  0.00           H  
HETATM 3141  H5  ACM Q   3     -10.760   6.905  -9.599  1.00  0.00           H  
HETATM 3142  H7  ACM Q   3     -10.452   4.098  -6.528  1.00  0.00           H  
HETATM 3143  H8  ACM Q   3     -11.185   5.677  -6.141  1.00  0.00           H  
HETATM 3144  H9  ACM Q   3      -9.439   5.563  -6.422  1.00  0.00           H  
HETATM 3145  N1  ACM Q   5     -14.614   2.262  -9.927  1.00  0.00           N  
HETATM 3146  C2  ACM Q   5     -13.794   1.589  -9.059  1.00  0.00           C  
HETATM 3147  O3  ACM Q   5     -14.180   1.209  -7.964  1.00  0.00           O  
HETATM 3148  C6  ACM Q   5     -12.378   1.359  -9.570  1.00  0.00           C  
HETATM 3149  H4  ACM Q   5     -14.308   2.581 -10.833  1.00  0.00           H  
HETATM 3150  H5  ACM Q   5     -15.565   2.445  -9.643  1.00  0.00           H  
HETATM 3151  H7  ACM Q   5     -11.816   0.817  -8.809  1.00  0.00           H  
HETATM 3152  H8  ACM Q   5     -11.876   2.312  -9.779  1.00  0.00           H  
HETATM 3153  H9  ACM Q   5     -12.385   0.775 -10.499  1.00  0.00           H  
HETATM 3154  C1  ACA Q   6     -11.068   1.990  -9.037  1.00  0.00           C  
HETATM 3155  O2  ACA Q   6     -10.280   1.081  -8.910  1.00  0.00           O  
HETATM 3156  C3  ACA Q   6     -12.561   1.859  -9.196  1.00  0.00           C  
HETATM 3157  O7  ACA Q   6     -10.681   3.293  -9.050  1.00  0.00           O  
HETATM 3158  H4  ACA Q   6     -12.838   0.805  -9.181  1.00  0.00           H  
HETATM 3159  H5  ACA Q   6     -13.072   2.392  -8.388  1.00  0.00           H  
HETATM 3160  H6  ACA Q   6     -12.879   2.316 -10.139  1.00  0.00           H  
HETATM 3161  H8  ACA Q   6      -9.711   3.285  -8.943  1.00  0.00           H  
HETATM 3162  C1  BEN Q   7     -15.551   6.778 -11.584  1.00  0.00           C  
HETATM 3163  C2  BEN Q   7     -16.687   6.584 -10.793  1.00  0.00           C  
HETATM 3164  C3  BEN Q   7     -16.582   5.917  -9.571  1.00  0.00           C  
HETATM 3165  C4  BEN Q   7     -15.341   5.442  -9.138  1.00  0.00           C  
HETATM 3166  C5  BEN Q   7     -14.205   5.636  -9.929  1.00  0.00           C  
HETATM 3167  C6  BEN Q   7     -14.310   6.303 -11.151  1.00  0.00           C  
HETATM 3168  H7  BEN Q   7     -15.633   7.297 -12.535  1.00  0.00           H  
HETATM 3169  H8  BEN Q   7     -17.652   6.953 -11.130  1.00  0.00           H  
HETATM 3170  H9  BEN Q   7     -17.465   5.766  -8.956  1.00  0.00           H  
HETATM 3171  H10 BEN Q   7     -15.259   4.923  -8.187  1.00  0.00           H  
HETATM 3172  H11 BEN Q   7     -13.240   5.267  -9.592  1.00  0.00           H  
HETATM 3173  H12 BEN Q   7     -13.427   6.454 -11.766  1.00  0.00           H  
HETATM 3174  C1  FUR Q   9     -14.785   5.073 -11.713  1.00  0.00           C  
HETATM 3175  C2  FUR Q   9     -16.110   4.833 -11.516  1.00  0.00           C  
HETATM 3176  C3  FUR Q   9     -16.810   5.903 -12.169  1.00  0.00           C  
HETATM 3177  C4  FUR Q   9     -15.853   6.705 -12.710  1.00  0.00           C  
HETATM 3178  O5  FUR Q   9     -14.609   6.213 -12.440  1.00  0.00           O  
HETATM 3179  H6  FUR Q   9     -13.881   4.562 -11.419  1.00  0.00           H  
HETATM 3180  H7  FUR Q   9     -16.540   4.001 -10.974  1.00  0.00           H  
HETATM 3181  H8  FUR Q   9     -17.880   6.050 -12.226  1.00  0.00           H  
HETATM 3182  H9  FUR Q   9     -15.879   7.617 -13.287  1.00  0.00           H  
HETATM 3183  C1  IBU Q  10     -13.773   5.741  -9.534  1.00  0.00           C  
HETATM 3184  C2  IBU Q  10     -14.795   6.276  -8.521  1.00  0.00           C  
HETATM 3185  C3  IBU Q  10     -13.606   4.221  -9.401  1.00  0.00           C  
HETATM 3186  C4  IBU Q  10     -14.160   6.130 -10.968  1.00  0.00           C  
HETATM 3187  H5  IBU Q  10     -12.802   6.207  -9.309  1.00  0.00           H  
HETATM 3188  H6  IBU Q  10     -14.894   7.366  -8.589  1.00  0.00           H  
HETATM 3189  H7  IBU Q  10     -14.505   6.028  -7.493  1.00  0.00           H  
HETATM 3190  H8  IBU Q  10     -15.788   5.841  -8.701  1.00  0.00           H  
HETATM 3191  H9  IBU Q  10     -12.852   3.839 -10.100  1.00  0.00           H  
HETATM 3192  H10 IBU Q  10     -14.551   3.703  -9.615  1.00  0.00           H  
HETATM 3193  H11 IBU Q  10     -13.297   3.941  -8.387  1.00  0.00           H  
HETATM 3194  H12 IBU Q  10     -13.416   5.781 -11.692  1.00  0.00           H  
HETATM 3195  H13 IBU Q  10     -14.248   7.219 -11.076  1.00  0.00           H  
HETATM 3196  H14 IBU Q  10     -15.128   5.690 -11.245  1.00  0.00           H  
HETATM 3197  C1  IN3 Q  13     -13.237   2.562  -7.057  1.00  0.00           C  
HETATM 3198  C2  IN3 Q  13     -12.235   3.425  -7.536  1.00  0.00           C  
HETATM 3199  C3  IN3 Q  13     -11.684   3.180  -8.826  1.00  0.00           C  
HETATM 3200  C4  IN3 Q  13     -12.103   2.114  -9.630  1.00  0.00           C  
HETATM 3201  C5  IN3 Q  13     -13.095   1.281  -9.127  1.00  0.00           C  
HETATM 3202  C6  IN3 Q  13     -13.656   1.503  -7.852  1.00  0.00           C  
HETATM 3203  N7  IN3 Q  13     -10.737   4.155  -9.051  1.00  0.00           N  
HETATM 3204  C8  IN3 Q  13     -10.678   4.996  -7.953  1.00  0.00           C  
HETATM 3205  C9  IN3 Q  13     -11.576   4.590  -6.998  1.00  0.00           C  
HETATM 3206  C10 IN3 Q  13     -11.827   5.229  -5.659  1.00  0.00           C  
HETATM 3207  H11 IN3 Q  13     -13.679   2.721  -6.077  1.00  0.00           H  
HETATM 3208  H12 IN3 Q  13     -11.670   1.944 -10.612  1.00  0.00           H  
HETATM 3209  H13 IN3 Q  13     -13.443   0.444  -9.726  1.00  0.00           H  
HETATM 3210  H14 IN3 Q  13     -14.430   0.832  -7.489  1.00  0.00           H  
HETATM 3211  H15 IN3 Q  13     -10.175   4.244  -9.883  1.00  0.00           H  
HETATM 3212  H16 IN3 Q  13      -9.987   5.829  -7.943  1.00  0.00           H  
HETATM 3213  H17 IN3 Q  13     -12.605   4.689  -5.110  1.00  0.00           H  
HETATM 3214  H18 IN3 Q  13     -12.161   6.269  -5.754  1.00  0.00           H  
HETATM 3215  H19 IN3 Q  13     -10.930   5.232  -5.029  1.00  0.00           H  
HETATM 3216  C1  IN3 Q  14     -14.298   6.669 -11.455  1.00  0.00           C  
HETATM 3217  C2  IN3 Q  14     -14.573   7.271 -10.213  1.00  0.00           C  
HETATM 3218  C3  IN3 Q  14     -15.930   7.387  -9.799  1.00  0.00           C  
HETATM 3219  C4  IN3 Q  14     -16.995   6.926 -10.580  1.00  0.00           C  
HETATM 3220  C5  IN3 Q  14     -16.689   6.336 -11.801  1.00  0.00           C  
HETATM 3221  C6  IN3 Q  14     -15.352   6.209 -12.234  1.00  0.00           C  
HETATM 3222  N7  IN3 Q  14     -15.922   8.004  -8.567  1.00  0.00           N  
HETATM 3223  C8  IN3 Q  14     -14.615   8.274  -8.200  1.00  0.00           C  
HETATM 3224  C9  IN3 Q  14     -13.752   7.844  -9.176  1.00  0.00           C  
HETATM 3225  C10 IN3 Q  14     -12.251   7.948  -9.169  1.00  0.00           C  
HETATM 3226  H11 IN3 Q  14     -13.274   6.564 -11.802  1.00  0.00           H  
HETATM 3227  H12 IN3 Q  14     -18.024   7.024 -10.245  1.00  0.00           H  
HETATM 3228  H13 IN3 Q  14     -17.493   5.967 -12.432  1.00  0.00           H  
HETATM 3229  H14 IN3 Q  14     -15.148   5.743 -13.194  1.00  0.00           H  
HETATM 3230  H15 IN3 Q  14     -16.739   8.224  -8.018  1.00  0.00           H  
HETATM 3231  H16 IN3 Q  14     -14.405   8.760  -7.256  1.00  0.00           H  
HETATM 3232  H17 IN3 Q  14     -11.826   7.517 -10.082  1.00  0.00           H  
HETATM 3233  H18 IN3 Q  14     -11.803   7.415  -8.321  1.00  0.00           H  
HETATM 3234  H19 IN3 Q  14     -11.909   8.989  -9.115  1.00  0.00           H  
HETATM 3235  C1  PNL Q  18     -11.948   4.503  -8.458  1.00  0.00           C  
HETATM 3236  C2  PNL Q  18     -11.874   4.754  -7.084  1.00  0.00           C  
HETATM 3237  C3  PNL Q  18     -12.973   5.298  -6.419  1.00  0.00           C  
HETATM 3238  C4  PNL Q  18     -14.148   5.593  -7.112  1.00  0.00           C  
HETATM 3239  C5  PNL Q  18     -14.211   5.338  -8.485  1.00  0.00           C  
HETATM 3240  C6  PNL Q  18     -13.121   4.796  -9.162  1.00  0.00           C  
HETATM 3241  O7  PNL Q  18     -10.905   3.972  -9.168  1.00  0.00           O  
HETATM 3242  H8  PNL Q  18     -10.959   4.525  -6.539  1.00  0.00           H  
HETATM 3243  H9  PNL Q  18     -12.907   5.490  -5.350  1.00  0.00           H  
HETATM 3244  H10 PNL Q  18     -15.001   6.016  -6.591  1.00  0.00           H  
HETATM 3245  H11 PNL Q  18     -15.120   5.564  -9.038  1.00  0.00           H  
HETATM 3246  H12 PNL Q  18     -13.159   4.594 -10.228  1.00  0.00           H  
HETATM 3247  H13 PNL Q  18     -10.162   3.818  -8.565  1.00  0.00           H  
HETATM 3248  C1  PPN Q  21     -16.313   6.913 -12.296  1.00  0.00           C  
HETATM 3249  C2  PPN Q  21     -15.429   5.795 -11.732  1.00  0.00           C  
HETATM 3250  C3  PPN Q  21     -15.539   5.659 -10.210  1.00  0.00           C  
HETATM 3251  H4  PPN Q  21     -16.217   6.991 -13.385  1.00  0.00           H  
HETATM 3252  H5  PPN Q  21     -17.371   6.734 -12.066  1.00  0.00           H  
HETATM 3253  H6  PPN Q  21     -16.042   7.886 -11.867  1.00  0.00           H  
HETATM 3254  H7  PPN Q  21     -15.700   4.841 -12.205  1.00  0.00           H  
HETATM 3255  H8  PPN Q  21     -14.382   5.985 -12.007  1.00  0.00           H  
HETATM 3256  H9  PPN Q  21     -14.899   4.855  -9.830  1.00  0.00           H  
HETATM 3257  H10 PPN Q  21     -15.241   6.588  -9.707  1.00  0.00           H  
HETATM 3258  H11 PPN Q  21     -16.570   5.436  -9.906  1.00  0.00           H  
HETATM 3259  C1  PYD Q  22     -12.815   2.118  -7.606  1.00  0.00           C  
HETATM 3260  N2  PYD Q  22     -11.857   3.027  -7.823  1.00  0.00           N  
HETATM 3261  C3  PYD Q  22     -12.087   3.940  -8.775  1.00  0.00           C  
HETATM 3262  C4  PYD Q  22     -13.255   3.988  -9.538  1.00  0.00           C  
HETATM 3263  C5  PYD Q  22     -14.243   3.033  -9.300  1.00  0.00           C  
HETATM 3264  C6  PYD Q  22     -14.020   2.074  -8.311  1.00  0.00           C  
HETATM 3265  H7  PYD Q  22     -12.610   1.384  -6.828  1.00  0.00           H  
HETATM 3266  H8  PYD Q  22     -11.296   4.671  -8.936  1.00  0.00           H  
HETATM 3267  H9  PYD Q  22     -13.384   4.754 -10.298  1.00  0.00           H  
HETATM 3268  H10 PYD Q  22     -15.168   3.035  -9.872  1.00  0.00           H  
HETATM 3269  H11 PYD Q  22     -14.759   1.311  -8.089  1.00  0.00           H  
HETATM 3270  C1  PYD Q  24     -15.901   6.900 -10.461  1.00  0.00           C  
HETATM 3271  N2  PYD Q  24     -16.616   7.123 -11.571  1.00  0.00           N  
HETATM 3272  C3  PYD Q  24     -17.943   6.974 -11.482  1.00  0.00           C  
HETATM 3273  C4  PYD Q  24     -18.606   6.604 -10.309  1.00  0.00           C  
HETATM 3274  C5  PYD Q  24     -17.846   6.376  -9.162  1.00  0.00           C  
HETATM 3275  C6  PYD Q  24     -16.462   6.527  -9.237  1.00  0.00           C  
HETATM 3276  H7  PYD Q  24     -14.824   7.026 -10.554  1.00  0.00           H  
HETATM 3277  H8  PYD Q  24     -18.507   7.159 -12.395  1.00  0.00           H  
HETATM 3278  H9  PYD Q  24     -19.687   6.499 -10.299  1.00  0.00           H  
HETATM 3279  H10 PYD Q  24     -18.323   6.087  -8.229  1.00  0.00           H  
HETATM 3280  H11 PYD Q  24     -15.828   6.360  -8.371  1.00  0.00           H  
HETATM 3281  C1  T45 Q  12     -13.101   4.623  -9.002  1.00  0.00           C  
HETATM 3282  N1  T45 Q  12     -14.394   4.222  -9.196  1.00  0.00           N  
HETATM 3283  C2  T45 Q  12     -14.367   2.900  -9.539  1.00  0.00           C  
HETATM 3284  N2  T45 Q  12     -13.139   2.438  -9.575  1.00  0.00           N  
HETATM 3285  C3  T45 Q  12     -12.334   3.503  -9.242  1.00  0.00           C  
HETATM 3286  C4  T45 Q  12     -10.865   3.345  -9.182  1.00  0.00           C  
HETATM 3287  H1  T45 Q  12     -12.846   5.634  -8.721  1.00  0.00           H  
HETATM 3288  H2  T45 Q  12     -15.222   4.793  -9.104  1.00  0.00           H  
HETATM 3289  H3  T45 Q  12     -15.264   2.334  -9.749  1.00  0.00           H  
HETATM 3290  H4  T45 Q  12     -10.375   4.283  -8.904  1.00  0.00           H  
HETATM 3291  H5  T45 Q  12     -10.595   2.585  -8.442  1.00  0.00           H  
HETATM 3292  H6  T45 Q  12     -10.477   3.032 -10.156  1.00  0.00           H  
HETATM 3293  C1  PPN Q  20     -12.965   2.168  -9.281  1.00  0.00           C  
HETATM 3294  C2  PPN Q  20     -11.588   2.676  -8.842  1.00  0.00           C  
HETATM 3295  C3  PPN Q  20     -11.603   4.148  -8.417  1.00  0.00           C  
HETATM 3296  H4  PPN Q  20     -12.930   1.114  -9.580  1.00  0.00           H  
HETATM 3297  H5  PPN Q  20     -13.697   2.260  -8.469  1.00  0.00           H  
HETATM 3298  H6  PPN Q  20     -13.345   2.744 -10.135  1.00  0.00           H  
HETATM 3299  H7  PPN Q  20     -11.219   2.060  -8.011  1.00  0.00           H  
HETATM 3300  H8  PPN Q  20     -10.871   2.541  -9.663  1.00  0.00           H  
HETATM 3301  H9  PPN Q  20     -10.608   4.488  -8.108  1.00  0.00           H  
HETATM 3302  H10 PPN Q  20     -11.935   4.794  -9.240  1.00  0.00           H  
HETATM 3303  H11 PPN Q  20     -12.287   4.309  -7.575  1.00  0.00           H  
HETATM 3304  C1  TOE Q  25     -11.014   4.853  -7.967  1.00  0.00           C  
HETATM 3305  S2  TOE Q  25     -10.659   3.239  -8.742  1.00  0.00           S  
HETATM 3306  C3  TOE Q  25     -12.345   2.539  -8.772  1.00  0.00           C  
HETATM 3307  H4  TOE Q  25     -10.063   5.387  -7.889  1.00  0.00           H  
HETATM 3308  H5  TOE Q  25     -11.431   4.729  -6.962  1.00  0.00           H  
HETATM 3309  H6  TOE Q  25     -11.701   5.446  -8.579  1.00  0.00           H  
HETATM 3310  H7  TOE Q  25     -12.273   1.546  -9.224  1.00  0.00           H  
HETATM 3311  H8  TOE Q  25     -13.021   3.152  -9.376  1.00  0.00           H  
HETATM 3312  H9  TOE Q  25     -12.751   2.435  -7.760  1.00  0.00           H  
HETATM 3313  C1  TOE Q  26     -16.890   7.091 -11.948  1.00  0.00           C  
HETATM 3314  S2  TOE Q  26     -16.281   5.426 -11.510  1.00  0.00           S  
HETATM 3315  C3  TOE Q  26     -14.568   5.845 -11.039  1.00  0.00           C  
HETATM 3316  H4  TOE Q  26     -17.933   6.980 -12.257  1.00  0.00           H  
HETATM 3317  H5  TOE Q  26     -16.321   7.517 -12.781  1.00  0.00           H  
HETATM 3318  H6  TOE Q  26     -16.848   7.769 -11.091  1.00  0.00           H  
HETATM 3319  H7  TOE Q  26     -14.079   4.912 -10.747  1.00  0.00           H  
HETATM 3320  H8  TOE Q  26     -14.546   6.533 -10.188  1.00  0.00           H  
HETATM 3321  H9  TOE Q  26     -14.019   6.281 -11.879  1.00  0.00           H  
HETATM 3322  C1  THL Q  28     -16.429   5.392 -11.264  1.00  0.00           C  
HETATM 3323  S2  THL Q  28     -15.085   5.966 -12.373  1.00  0.00           S  
HETATM 3324  H3  THL Q  28     -15.408   7.278 -12.356  1.00  0.00           H  
HETATM 3325  H4  THL Q  28     -16.304   4.310 -11.171  1.00  0.00           H  
HETATM 3326  H5  THL Q  28     -16.347   5.840 -10.271  1.00  0.00           H  
HETATM 3327  H6  THL Q  28     -17.414   5.595 -11.690  1.00  0.00           H  
HETATM 3328  C1  THL Q  27     -13.515   2.677  -9.825  1.00  0.00           C  
HETATM 3329  S2  THL Q  27     -12.555   1.115  -9.756  1.00  0.00           S  
HETATM 3330  H3  THL Q  27     -11.870   1.292 -10.906  1.00  0.00           H  
HETATM 3331  H4  THL Q  27     -14.144   2.688  -8.931  1.00  0.00           H  
HETATM 3332  H5  THL Q  27     -12.860   3.551  -9.803  1.00  0.00           H  
HETATM 3333  H6  THL Q  27     -14.160   2.712 -10.707  1.00  0.00           H  
CONECT 3127 3128 3131 3132
CONECT 3128 3127
CONECT 3128 3129
CONECT 3128 3129
CONECT 3128 3130
CONECT 3129 3128
CONECT 3129 3128
CONECT 3130 3128 3133 3134 3135
CONECT 3131 3127
CONECT 3132 3127
CONECT 3133 3130
CONECT 3134 3130
CONECT 3135 3130
CONECT 3136 3137 3140 3141
CONECT 3137 3136
CONECT 3137 3138
CONECT 3137 3138
CONECT 3137 3139
CONECT 3138 3137
CONECT 3138 3137
CONECT 3139 3137 3142 3143 3144
CONECT 3140 3136
CONECT 3141 3136
CONECT 3142 3139
CONECT 3143 3139
CONECT 3144 3139
CONECT 3145 3146 3149 3150
CONECT 3146 3145
CONECT 3146 3147
CONECT 3146 3147
CONECT 3146 3148
CONECT 3147 3146
CONECT 3147 3146
CONECT 3148 3146 3151 3152 3153
CONECT 3149 3145
CONECT 3150 3145
CONECT 3151 3148
CONECT 3152 3148
CONECT 3153 3148
CONECT 3154 3155
CONECT 3154 3155
CONECT 3154 3156 3157
CONECT 3155 3154
CONECT 3155 3154
CONECT 3156 3154 3158 3159 3160
CONECT 3157 3154 3161
CONECT 3158 3156
CONECT 3159 3156
CONECT 3160 3156
CONECT 3161 3157
CONECT 3162 3163
CONECT 3162 3163
CONECT 3162 3163
CONECT 3162 3163
CONECT 3162 3167
CONECT 3162 3167
CONECT 3162 3167
CONECT 3162 3167
CONECT 3162 3168
CONECT 3163 3162
CONECT 3163 3162
CONECT 3163 3162
CONECT 3163 3162
CONECT 3163 3164
CONECT 3163 3164
CONECT 3163 3164
CONECT 3163 3164
CONECT 3163 3169
CONECT 3164 3163
CONECT 3164 3163
CONECT 3164 3163
CONECT 3164 3163
CONECT 3164 3165
CONECT 3164 3165
CONECT 3164 3165
CONECT 3164 3165
CONECT 3164 3170
CONECT 3165 3164
CONECT 3165 3164
CONECT 3165 3164
CONECT 3165 3164
CONECT 3165 3166
CONECT 3165 3166
CONECT 3165 3166
CONECT 3165 3166
CONECT 3165 3171
CONECT 3166 3165
CONECT 3166 3165
CONECT 3166 3165
CONECT 3166 3165
CONECT 3166 3167
CONECT 3166 3167
CONECT 3166 3167
CONECT 3166 3167
CONECT 3166 3172
CONECT 3167 3162
CONECT 3167 3162
CONECT 3167 3162
CONECT 3167 3162
CONECT 3167 3166
CONECT 3167 3166
CONECT 3167 3166
CONECT 3167 3166
CONECT 3167 3173
CONECT 3168 3162
CONECT 3169 3163
CONECT 3170 3164
CONECT 3171 3165
CONECT 3172 3166
CONECT 3173 3167
CONECT 3174 3175
CONECT 3174 3175
CONECT 3174 3175
CONECT 3174 3175
CONECT 3174 3178
CONECT 3174 3178
CONECT 3174 3178
CONECT 3174 3178
CONECT 3174 3179
CONECT 3175 3174
CONECT 3175 3174
CONECT 3175 3174
CONECT 3175 3174
CONECT 3175 3176
CONECT 3175 3176
CONECT 3175 3176
CONECT 3175 3176
CONECT 3175 3180
CONECT 3176 3175
CONECT 3176 3175
CONECT 3176 3175
CONECT 3176 3175
CONECT 3176 3177
CONECT 3176 3177
CONECT 3176 3177
CONECT 3176 3177
CONECT 3176 3181
CONECT 3177 3176
CONECT 3177 3176
CONECT 3177 3176
CONECT 3177 3176
CONECT 3177 3178
CONECT 3177 3178
CONECT 3177 3178
CONECT 3177 3178
CONECT 3177 3182
CONECT 3178 3174
CONECT 3178 3174
CONECT 3178 3174
CONECT 3178 3174
CONECT 3178 3177
CONECT 3178 3177
CONECT 3178 3177
CONECT 3178 3177
CONECT 3179 3174
CONECT 3180 3175
CONECT 3181 3176
CONECT 3182 3177
CONECT 3183 3184 3185 3186 3187
CONECT 3184 3183 3188 3189 3190
CONECT 3185 3183 3191 3192 3193
CONECT 3186 3183 3194 3195 3196
CONECT 3187 3183
CONECT 3188 3184
CONECT 3189 3184
CONECT 3190 3184
CONECT 3191 3185
CONECT 3192 3185
CONECT 3193 3185
CONECT 3194 3186
CONECT 3195 3186
CONECT 3196 3186
CONECT 3197 3198
CONECT 3197 3198
CONECT 3197 3198
CONECT 3197 3198
CONECT 3197 3202
CONECT 3197 3202
CONECT 3197 3202
CONECT 3197 3202
CONECT 3197 3207
CONECT 3198 3197
CONECT 3198 3197
CONECT 3198 3197
CONECT 3198 3197
CONECT 3198 3199
CONECT 3198 3199
CONECT 3198 3199
CONECT 3198 3199
CONECT 3198 3205
CONECT 3198 3205
CONECT 3198 3205
CONECT 3198 3205
CONECT 3199 3198
CONECT 3199 3198
CONECT 3199 3198
CONECT 3199 3198
CONECT 3199 3200
CONECT 3199 3200
CONECT 3199 3200
CONECT 3199 3200
CONECT 3199 3203
CONECT 3199 3203
CONECT 3199 3203
CONECT 3199 3203
CONECT 3200 3199
CONECT 3200 3199
CONECT 3200 3199
CONECT 3200 3199
CONECT 3200 3201
CONECT 3200 3201
CONECT 3200 3201
CONECT 3200 3201
CONECT 3200 3208
CONECT 3201 3200
CONECT 3201 3200
CONECT 3201 3200
CONECT 3201 3200
CONECT 3201 3202
CONECT 3201 3202
CONECT 3201 3202
CONECT 3201 3202
CONECT 3201 3209
CONECT 3202 3197
CONECT 3202 3197
CONECT 3202 3197
CONECT 3202 3197
CONECT 3202 3201
CONECT 3202 3201
CONECT 3202 3201
CONECT 3202 3201
CONECT 3202 3210
CONECT 3203 3199
CONECT 3203 3199
CONECT 3203 3199
CONECT 3203 3199
CONECT 3203 3204
CONECT 3203 3204
CONECT 3203 3204
CONECT 3203 3204
CONECT 3203 3211
CONECT 3204 3203
CONECT 3204 3203
CONECT 3204 3203
CONECT 3204 3203
CONECT 3204 3205
CONECT 3204 3205
CONECT 3204 3205
CONECT 3204 3205
CONECT 3204 3212
CONECT 3205 3198
CONECT 3205 3198
CONECT 3205 3198
CONECT 3205 3198
CONECT 3205 3204
CONECT 3205 3204
CONECT 3205 3204
CONECT 3205 3204
CONECT 3205 3206
CONECT 3206 3205 3213 3214 3215
CONECT 3207 3197
CONECT 3208 3200
CONECT 3209 3201
CONECT 3210 3202
CONECT 3211 3203
CONECT 3212 3204
CONECT 3213 3206
CONECT 3214 3206
CONECT 3215 3206
CONECT 3216 3217
CONECT 3216 3217
CONECT 3216 3217
CONECT 3216 3217
CONECT 3216 3221
CONECT 3216 3221
CONECT 3216 3221
CONECT 3216 3221
CONECT 3216 3226
CONECT 3217 3216
CONECT 3217 3216
CONECT 3217 3216
CONECT 3217 3216
CONECT 3217 3218
CONECT 3217 3218
CONECT 3217 3218
CONECT 3217 3218
CONECT 3217 3224
CONECT 3217 3224
CONECT 3217 3224
CONECT 3217 3224
CONECT 3218 3217
CONECT 3218 3217
CONECT 3218 3217
CONECT 3218 3217
CONECT 3218 3219
CONECT 3218 3219
CONECT 3218 3219
CONECT 3218 3219
CONECT 3218 3222
CONECT 3218 3222
CONECT 3218 3222
CONECT 3218 3222
CONECT 3219 3218
CONECT 3219 3218
CONECT 3219 3218
CONECT 3219 3218
CONECT 3219 3220
CONECT 3219 3220
CONECT 3219 3220
CONECT 3219 3220
CONECT 3219 3227
CONECT 3220 3219
CONECT 3220 3219
CONECT 3220 3219
CONECT 3220 3219
CONECT 3220 3221
CONECT 3220 3221
CONECT 3220 3221
CONECT 3220 3221
CONECT 3220 3228
CONECT 3221 3216
CONECT 3221 3216
CONECT 3221 3216
CONECT 3221 3216
CONECT 3221 3220
CONECT 3221 3220
CONECT 3221 3220
CONECT 3221 3220
CONECT 3221 3229
CONECT 3222 3218
CONECT 3222 3218
CONECT 3222 3218
CONECT 3222 3218
CONECT 3222 3223
CONECT 3222 3223
CONECT 3222 3223
CONECT 3222 3223
CONECT 3222 3230
CONECT 3223 3222
CONECT 3223 3222
CONECT 3223 3222
CONECT 3223 3222
CONECT 3223 3224
CONECT 3223 3224
CONECT 3223 3224
CONECT 3223 3224
CONECT 3223 3231
CONECT 3224 3217
CONECT 3224 3217
CONECT 3224 3217
CONECT 3224 3217
CONECT 3224 3223
CONECT 3224 3223
CONECT 3224 3223
CONECT 3224 3223
CONECT 3224 3225
CONECT 3225 3224 3232 3233 3234
CONECT 3226 3216
CONECT 3227 3219
CONECT 3228 3220
CONECT 3229 3221
CONECT 3230 3222
CONECT 3231 3223
CONECT 3232 3225
CONECT 3233 3225
CONECT 3234 3225
CONECT 3235 3236
CONECT 3235 3236
CONECT 3235 3236
CONECT 3235 3236
CONECT 3235 3240
CONECT 3235 3240
CONECT 3235 3240
CONECT 3235 3240
CONECT 3235 3241
CONECT 3236 3235
CONECT 3236 3235
CONECT 3236 3235
CONECT 3236 3235
CONECT 3236 3237
CONECT 3236 3237
CONECT 3236 3237
CONECT 3236 3237
CONECT 3236 3242
CONECT 3237 3236
CONECT 3237 3236
CONECT 3237 3236
CONECT 3237 3236
CONECT 3237 3238
CONECT 3237 3238
CONECT 3237 3238
CONECT 3237 3238
CONECT 3237 3243
CONECT 3238 3237
CONECT 3238 3237
CONECT 3238 3237
CONECT 3238 3237
CONECT 3238 3239
CONECT 3238 3239
CONECT 3238 3239
CONECT 3238 3239
CONECT 3238 3244
CONECT 3239 3238
CONECT 3239 3238
CONECT 3239 3238
CONECT 3239 3238
CONECT 3239 3240
CONECT 3239 3240
CONECT 3239 3240
CONECT 3239 3240
CONECT 3239 3245
CONECT 3240 3235
CONECT 3240 3235
CONECT 3240 3235
CONECT 3240 3235
CONECT 3240 3239
CONECT 3240 3239
CONECT 3240 3239
CONECT 3240 3239
CONECT 3240 3246
CONECT 3241 3235 3247
CONECT 3242 3236
CONECT 3243 3237
CONECT 3244 3238
CONECT 3245 3239
CONECT 3246 3240
CONECT 3247 3241
CONECT 3248 3249 3251 3252 3253
CONECT 3249 3248 3250 3254 3255
CONECT 3250 3249 3256 3257 3258
CONECT 3251 3248
CONECT 3252 3248
CONECT 3253 3248
CONECT 3254 3249
CONECT 3255 3249
CONECT 3256 3250
CONECT 3257 3250
CONECT 3258 3250
CONECT 3259 3260
CONECT 3259 3260
CONECT 3259 3260
CONECT 3259 3260
CONECT 3259 3264
CONECT 3259 3264
CONECT 3259 3264
CONECT 3259 3264
CONECT 3259 3265
CONECT 3260 3259
CONECT 3260 3259
CONECT 3260 3259
CONECT 3260 3259
CONECT 3260 3261
CONECT 3260 3261
CONECT 3260 3261
CONECT 3260 3261
CONECT 3261 3260
CONECT 3261 3260
CONECT 3261 3260
CONECT 3261 3260
CONECT 3261 3262
CONECT 3261 3262
CONECT 3261 3262
CONECT 3261 3262
CONECT 3261 3266
CONECT 3262 3261
CONECT 3262 3261
CONECT 3262 3261
CONECT 3262 3261
CONECT 3262 3263
CONECT 3262 3263
CONECT 3262 3263
CONECT 3262 3263
CONECT 3262 3267
CONECT 3263 3262
CONECT 3263 3262
CONECT 3263 3262
CONECT 3263 3262
CONECT 3263 3264
CONECT 3263 3264
CONECT 3263 3264
CONECT 3263 3264
CONECT 3263 3268
CONECT 3264 3259
CONECT 3264 3259
CONECT 3264 3259
CONECT 3264 3259
CONECT 3264 3263
CONECT 3264 3263
CONECT 3264 3263
CONECT 3264 3263
CONECT 3264 3269
CONECT 3265 3259
CONECT 3266 3261
CONECT 3267 3262
CONECT 3268 3263
CONECT 3269 3264
CONECT 3270 3271
CONECT 3270 3271
CONECT 3270 3271
CONECT 3270 3271
CONECT 3270 3275
CONECT 3270 3275
CONECT 3270 3275
CONECT 3270 3275
CONECT 3270 3276
CONECT 3271 3270
CONECT 3271 3270
CONECT 3271 3270
CONECT 3271 3270
CONECT 3271 3272
CONECT 3271 3272
CONECT 3271 3272
CONECT 3271 3272
CONECT 3272 3271
CONECT 3272 3271
CONECT 3272 3271
CONECT 3272 3271
CONECT 3272 3273
CONECT 3272 3273
CONECT 3272 3273
CONECT 3272 3273
CONECT 3272 3277
CONECT 3273 3272
CONECT 3273 3272
CONECT 3273 3272
CONECT 3273 3272
CONECT 3273 3274
CONECT 3273 3274
CONECT 3273 3274
CONECT 3273 3274
CONECT 3273 3278
CONECT 3274 3273
CONECT 3274 3273
CONECT 3274 3273
CONECT 3274 3273
CONECT 3274 3275
CONECT 3274 3275
CONECT 3274 3275
CONECT 3274 3275
CONECT 3274 3279
CONECT 3275 3270
CONECT 3275 3270
CONECT 3275 3270
CONECT 3275 3270
CONECT 3275 3274
CONECT 3275 3274
CONECT 3275 3274
CONECT 3275 3274
CONECT 3275 3280
CONECT 3276 3270
CONECT 3277 3272
CONECT 3278 3273
CONECT 3279 3274
CONECT 3280 3275
CONECT 3281 3282
CONECT 3281 3282
CONECT 3281 3282
CONECT 3281 3282
CONECT 3281 3285
CONECT 3281 3285
CONECT 3281 3285
CONECT 3281 3285
CONECT 3281 3287
CONECT 3282 3281
CONECT 3282 3281
CONECT 3282 3281
CONECT 3282 3281
CONECT 3282 3283
CONECT 3282 3283
CONECT 3282 3283
CONECT 3282 3283
CONECT 3282 3288
CONECT 3283 3282
CONECT 3283 3282
CONECT 3283 3282
CONECT 3283 3282
CONECT 3283 3284
CONECT 3283 3284
CONECT 3283 3284
CONECT 3283 3284
CONECT 3283 3289
CONECT 3284 3283
CONECT 3284 3283
CONECT 3284 3283
CONECT 3284 3283
CONECT 3284 3285
CONECT 3284 3285
CONECT 3284 3285
CONECT 3284 3285
CONECT 3285 3281
CONECT 3285 3281
CONECT 3285 3281
CONECT 3285 3281
CONECT 3285 3284
CONECT 3285 3284
CONECT 3285 3284
CONECT 3285 3284
CONECT 3285 3286
CONECT 3286 3285 3290 3291 3292
CONECT 3287 3281
CONECT 3288 3282
CONECT 3289 3283
CONECT 3290 3286
CONECT 3291 3286
CONECT 3292 3286
CONECT 3293 3294 3296 3297 3298
CONECT 3294 3293 3295 3299 3300
CONECT 3295 3294 3301 3302 3303
CONECT 3296 3293
CONECT 3297 3293
CONECT 3298 3293
CONECT 3299 3294
CONECT 3300 3294
CONECT 3301 3295
CONECT 3302 3295
CONECT 3303 3295
CONECT 3304 3305 3307 3308 3309
CONECT 3305 3304 3306
CONECT 3306 3305 3310 3311 3312
CONECT 3307 3304
CONECT 3308 3304
CONECT 3309 3304
CONECT 3310 3306
CONECT 3311 3306
CONECT 3312 3306
CONECT 3313 3314 3316 3317 3318
CONECT 3314 3313 3315
CONECT 3315 3314 3319 3320 3321
CONECT 3316 3313
CONECT 3317 3313
CONECT 3318 3313
CONECT 3319 3315
CONECT 3320 3315
CONECT 3321 3315
CONECT 3322 3323 3325 3326 3327
CONECT 3323 3322 3324
CONECT 3324 3323
CONECT 3325 3322
CONECT 3326 3322
CONECT 3327 3322
CONECT 3328 3329 3331 3332 3333
CONECT 3329 3328 3330
CONECT 3330 3329
CONECT 3331 3328
CONECT 3332 3328
CONECT 3333 3328
END
