# Supplementary material for: Hot-spot identification on a broad class of proteins and RNA suggest unifying principles of molecular recognition
Source: PLoS One. 2017 Aug 24;12(8):e0183327. doi: 10.1371/journal.pone.0183327 (PMC5570288; doi:10.1371/journal.pone.0183327)
Supplement: S2 File — PDB data files containing computed fragments. (ZIP) [file pone.0183327.s002.zip › Supporting information - PDB data files/RecA_figure2.pdb]

HETATM    1  N1  NMA Q   1       6.984  14.400  -7.821  1.00  0.00           N  
HETATM    2  C2  NMA Q   1       7.944  13.478  -8.133  1.00  0.00           C  
HETATM    3  O3  NMA Q   1       7.685  12.285  -8.229  1.00  0.00           O  
HETATM    4  C5  NMA Q   1       5.606  14.003  -7.590  1.00  0.00           C  
HETATM    5  C6  NMA Q   1       9.343  14.046  -8.347  1.00  0.00           C  
HETATM    6  H4  NMA Q   1       7.235  15.375  -7.750  1.00  0.00           H  
HETATM    7  H7  NMA Q   1      10.018  13.226  -8.588  1.00  0.00           H  
HETATM    8  H8  NMA Q   1       9.706  14.555  -7.445  1.00  0.00           H  
HETATM    9  H9  NMA Q   1       9.354  14.773  -9.168  1.00  0.00           H  
HETATM   10  H10 NMA Q   1       5.015  14.892  -7.358  1.00  0.00           H  
HETATM   11  H11 NMA Q   1       5.536  13.299  -6.754  1.00  0.00           H  
HETATM   12  H12 NMA Q   1       5.185  13.514  -8.476  1.00  0.00           H  
HETATM   13  N1  NMA Q   2       6.774  14.526  -7.943  1.00  0.00           N  
HETATM   14  C2  NMA Q   2       7.722  13.606  -8.296  1.00  0.00           C  
HETATM   15  O3  NMA Q   2       7.493  12.403  -8.274  1.00  0.00           O  
HETATM   16  C5  NMA Q   2       5.445  14.114  -7.524  1.00  0.00           C  
HETATM   17  C6  NMA Q   2       9.067  14.190  -8.713  1.00  0.00           C  
HETATM   18  H4  NMA Q   2       6.998  15.509  -7.974  1.00  0.00           H  
HETATM   19  H7  NMA Q   2       9.737  13.370  -8.971  1.00  0.00           H  
HETATM   20  H8  NMA Q   2       9.514  14.775  -7.900  1.00  0.00           H  
HETATM   21  H9  NMA Q   2       8.960  14.852  -9.581  1.00  0.00           H  
HETATM   22  H10 NMA Q   2       4.856  15.004  -7.291  1.00  0.00           H  
HETATM   23  H11 NMA Q   2       5.495  13.475  -6.636  1.00  0.00           H  
HETATM   24  H12 NMA Q   2       4.942  13.548  -8.316  1.00  0.00           H  
HETATM   25  C1  ACA Q   8       7.939   8.182  -8.172  1.00  0.00           C  
HETATM   26  O2  ACA Q   8       8.851   7.513  -7.742  1.00  0.00           O  
HETATM   27  C3  ACA Q   8       7.469   8.232  -9.604  1.00  0.00           C  
HETATM   28  O7  ACA Q   8       7.199   9.002  -7.380  1.00  0.00           O  
HETATM   29  H4  ACA Q   8       8.081   7.565 -10.212  1.00  0.00           H  
HETATM   30  H5  ACA Q   8       6.418   7.933  -9.664  1.00  0.00           H  
HETATM   31  H6  ACA Q   8       7.539   9.256  -9.985  1.00  0.00           H  
HETATM   32  H8  ACA Q   8       7.567   8.908  -6.481  1.00  0.00           H  
HETATM   33  C1  ACA Q  10       5.330  11.596 -10.210  1.00  0.00           C  
HETATM   34  O2  ACA Q  10       5.877  11.073  -9.266  1.00  0.00           O  
HETATM   35  C3  ACA Q  10       4.537  12.878 -10.182  1.00  0.00           C  
HETATM   36  O7  ACA Q  10       5.367  11.064 -11.461  1.00  0.00           O  
HETATM   37  H4  ACA Q  10       4.527  13.278  -9.168  1.00  0.00           H  
HETATM   38  H5  ACA Q  10       4.981  13.608 -10.868  1.00  0.00           H  
HETATM   39  H6  ACA Q  10       3.513  12.693 -10.523  1.00  0.00           H  
HETATM   40  H8  ACA Q  10       5.894  10.246 -11.388  1.00  0.00           H  
HETATM   41  C1  ACA Q  13       9.644  11.352  -8.729  1.00  0.00           C  
HETATM   42  O2  ACA Q  13       8.655  11.024  -8.114  1.00  0.00           O  
HETATM   43  C3  ACA Q  13      10.411  12.639  -8.561  1.00  0.00           C  
HETATM   44  O7  ACA Q  13      10.204  10.564  -9.685  1.00  0.00           O  
HETATM   45  H4  ACA Q  13       9.938  13.248  -7.790  1.00  0.00           H  
HETATM   46  H5  ACA Q  13      11.448  12.424  -8.285  1.00  0.00           H  
HETATM   47  H6  ACA Q  13      10.433  13.188  -9.509  1.00  0.00           H  
HETATM   48  H8  ACA Q  13       9.650   9.761  -9.727  1.00  0.00           H  
HETATM   49  C1  ACA Q  19       7.397  13.837  -8.588  1.00  0.00           C  
HETATM   50  O2  ACA Q  19       7.093  12.904  -7.880  1.00  0.00           O  
HETATM   51  C3  ACA Q  19       7.683  13.777 -10.067  1.00  0.00           C  
HETATM   52  O7  ACA Q  19       7.524  15.104  -8.111  1.00  0.00           O  
HETATM   53  H4  ACA Q  19       7.573  12.750 -10.418  1.00  0.00           H  
HETATM   54  H5  ACA Q  19       6.993  14.432 -10.609  1.00  0.00           H  
HETATM   55  H6  ACA Q  19       8.698  14.134 -10.268  1.00  0.00           H  
HETATM   56  H8  ACA Q  19       7.324  15.051  -7.157  1.00  0.00           H  
HETATM   57  C1  BEN Q  35       5.201  12.397  -9.336  1.00  0.00           C  
HETATM   58  C2  BEN Q  35       6.437  12.383  -9.989  1.00  0.00           C  
HETATM   59  C3  BEN Q  35       7.579  12.847  -9.333  1.00  0.00           C  
HETATM   60  C4  BEN Q  35       7.487  13.325  -8.024  1.00  0.00           C  
HETATM   61  C5  BEN Q  35       6.251  13.339  -7.371  1.00  0.00           C  
HETATM   62  C6  BEN Q  35       5.109  12.875  -8.027  1.00  0.00           C  
HETATM   63  H7  BEN Q  35       4.312  12.037  -9.847  1.00  0.00           H  
HETATM   64  H8  BEN Q  35       6.508  12.011 -11.008  1.00  0.00           H  
HETATM   65  H9  BEN Q  35       8.540  12.836  -9.841  1.00  0.00           H  
HETATM   66  H10 BEN Q  35       8.376  13.685  -7.513  1.00  0.00           H  
HETATM   67  H11 BEN Q  35       6.180  13.711  -6.352  1.00  0.00           H  
HETATM   68  H12 BEN Q  35       4.148  12.886  -7.519  1.00  0.00           H  
HETATM   69  C1  BEN Q  37       9.185  10.141 -10.016  1.00  0.00           C  
HETATM   70  C2  BEN Q  37       9.581  10.614  -8.763  1.00  0.00           C  
HETATM   71  C3  BEN Q  37       8.904  10.201  -7.614  1.00  0.00           C  
HETATM   72  C4  BEN Q  37       7.829   9.313  -7.718  1.00  0.00           C  
HETATM   73  C5  BEN Q  37       7.433   8.840  -8.971  1.00  0.00           C  
HETATM   74  C6  BEN Q  37       8.110   9.253 -10.120  1.00  0.00           C  
HETATM   75  H7  BEN Q  37       9.712  10.463 -10.911  1.00  0.00           H  
HETATM   76  H8  BEN Q  37      10.417  11.304  -8.683  1.00  0.00           H  
HETATM   77  H9  BEN Q  37       9.212  10.568  -6.639  1.00  0.00           H  
HETATM   78  H10 BEN Q  37       7.302   8.991  -6.823  1.00  0.00           H  
HETATM   79  H11 BEN Q  37       6.597   8.150  -9.051  1.00  0.00           H  
HETATM   80  H12 BEN Q  37       7.802   8.886 -11.095  1.00  0.00           H  
HETATM   81  C1  BEN Q  46       8.333   6.519 -14.906  1.00  0.00           C  
HETATM   82  C2  BEN Q  46       7.817   5.497 -15.708  1.00  0.00           C  
HETATM   83  C3  BEN Q  46       7.546   4.244 -15.154  1.00  0.00           C  
HETATM   84  C4  BEN Q  46       7.791   4.011 -13.798  1.00  0.00           C  
HETATM   85  C5  BEN Q  46       8.307   5.033 -12.996  1.00  0.00           C  
HETATM   86  C6  BEN Q  46       8.578   6.286 -13.550  1.00  0.00           C  
HETATM   87  H7  BEN Q  46       8.543   7.494 -15.337  1.00  0.00           H  
HETATM   88  H8  BEN Q  46       7.626   5.678 -16.762  1.00  0.00           H  
HETATM   89  H10 BEN Q  46       7.581   3.036 -13.367  1.00  0.00           H  
HETATM   90  H11 BEN Q  46       8.498   4.852 -11.942  1.00  0.00           H  
HETATM   91  H12 BEN Q  46       8.979   7.081 -12.927  1.00  0.00           H  
HETATM   92  C1  ENO Q  66       7.546   9.140  -9.867  1.00  0.00           C  
HETATM   93  C2  ENO Q  66       7.169   8.244  -8.698  1.00  0.00           C  
HETATM   94  O3  ENO Q  66       6.946   9.078  -7.564  1.00  0.00           O  
HETATM   95  H4  ENO Q  66       6.739   9.850 -10.077  1.00  0.00           H  
HETATM   96  H5  ENO Q  66       7.728   8.543 -10.768  1.00  0.00           H  
HETATM   97  H6  ENO Q  66       8.451   9.710  -9.635  1.00  0.00           H  
HETATM   98  H7  ENO Q  66       7.979   7.521  -8.504  1.00  0.00           H  
HETATM   99  H8  ENO Q  66       6.266   7.663  -8.946  1.00  0.00           H  
HETATM  100  H9  ENO Q  66       6.706   8.507  -6.818  1.00  0.00           H  
HETATM  101  C1  ENO Q  69       9.744  12.956 -10.838  1.00  0.00           C  
HETATM  102  C2  ENO Q  69       8.333  13.066 -11.393  1.00  0.00           C  
HETATM  103  O3  ENO Q  69       7.664  11.836 -11.129  1.00  0.00           O  
HETATM  104  H4  ENO Q  69       9.715  12.769  -9.759  1.00  0.00           H  
HETATM  105  H5  ENO Q  69      10.303  13.882 -11.016  1.00  0.00           H  
HETATM  106  H6  ENO Q  69      10.278  12.127 -11.314  1.00  0.00           H  
HETATM  107  H7  ENO Q  69       8.372  13.271 -12.476  1.00  0.00           H  
HETATM  108  H8  ENO Q  69       7.808  13.912 -10.920  1.00  0.00           H  
HETATM  109  H9  ENO Q  69       6.764  11.905 -11.483  1.00  0.00           H  
HETATM  110  C1  ENO Q  71       6.603  13.829  -8.074  1.00  0.00           C  
HETATM  111  C2  ENO Q  71       5.588  13.260  -9.053  1.00  0.00           C  
HETATM  112  O3  ENO Q  71       5.720  11.840  -9.041  1.00  0.00           O  
HETATM  113  H4  ENO Q  71       6.416  13.444  -7.066  1.00  0.00           H  
HETATM  114  H5  ENO Q  71       6.541  14.923  -8.046  1.00  0.00           H  
HETATM  115  H6  ENO Q  71       7.618  13.543  -8.367  1.00  0.00           H  
HETATM  116  H7  ENO Q  71       5.772  13.665 -10.062  1.00  0.00           H  
HETATM  117  H8  ENO Q  71       4.570  13.565  -8.760  1.00  0.00           H  
HETATM  118  H9  ENO Q  71       5.074  11.477  -9.665  1.00  0.00           H  
HETATM  119  C1  ENO Q  76       9.258  11.105  -7.331  1.00  0.00           C  
HETATM  120  C2  ENO Q  76       8.795  11.798  -6.060  1.00  0.00           C  
HETATM  121  O3  ENO Q  76       7.432  11.441  -5.841  1.00  0.00           O  
HETATM  122  H4  ENO Q  76       9.168  10.019  -7.227  1.00  0.00           H  
HETATM  123  H5  ENO Q  76      10.305  11.349  -7.545  1.00  0.00           H  
HETATM  124  H6  ENO Q  76       8.645  11.419  -8.182  1.00  0.00           H  
HETATM  125  H7  ENO Q  76       8.905  12.890  -6.168  1.00  0.00           H  
HETATM  126  H8  ENO Q  76       9.426  11.489  -5.211  1.00  0.00           H  
HETATM  127  H9  ENO Q  76       7.136  11.883  -5.030  1.00  0.00           H  
HETATM  128  C1  ENO Q  93       8.177   4.011 -12.548  1.00  0.00           C  
HETATM  129  C2  ENO Q  93       8.493   5.390 -13.105  1.00  0.00           C  
HETATM  130  O3  ENO Q  93       8.431   6.320 -12.026  1.00  0.00           O  
HETATM  131  H4  ENO Q  93       8.904   3.737 -11.776  1.00  0.00           H  
HETATM  132  H5  ENO Q  93       8.212   3.257 -13.342  1.00  0.00           H  
HETATM  133  H6  ENO Q  93       7.179   4.000 -12.099  1.00  0.00           H  
HETATM  134  H7  ENO Q  93       7.767   5.651 -13.894  1.00  0.00           H  
HETATM  135  H8  ENO Q  93       9.492   5.388 -13.569  1.00  0.00           H  
HETATM  136  H9  ENO Q  93       8.632   7.200 -12.381  1.00  0.00           H  
HETATM  137  C1  FUR Q 107       8.052   9.616 -10.469  1.00  0.00           C  
HETATM  138  C2  FUR Q 107       6.799   9.805 -10.965  1.00  0.00           C  
HETATM  139  C3  FUR Q 107       6.024   8.676 -10.531  1.00  0.00           C  
HETATM  140  C4  FUR Q 107       6.871   7.895  -9.806  1.00  0.00           C  
HETATM  141  O5  FUR Q 107       8.115   8.453  -9.759  1.00  0.00           O  
HETATM  142  H6  FUR Q 107       8.971  10.179 -10.525  1.00  0.00           H  
HETATM  143  H7  FUR Q 107       6.464  10.639 -11.566  1.00  0.00           H  
HETATM  144  H8  FUR Q 107       4.980   8.479 -10.733  1.00  0.00           H  
HETATM  145  H9  FUR Q 107       6.760   6.958  -9.282  1.00  0.00           H  
HETATM  146  C1  FUR Q 108       9.353  12.053  -6.670  1.00  0.00           C  
HETATM  147  C2  FUR Q 108       9.336  10.971  -7.494  1.00  0.00           C  
HETATM  148  C3  FUR Q 108       8.379  10.059  -6.934  1.00  0.00           C  
HETATM  149  C4  FUR Q 108       7.892  10.663  -5.815  1.00  0.00           C  
HETATM  150  O5  FUR Q 108       8.477  11.882  -5.638  1.00  0.00           O  
HETATM  151  H6  FUR Q 108       9.900  12.984  -6.668  1.00  0.00           H  
HETATM  152  H7  FUR Q 108       9.929  10.834  -8.389  1.00  0.00           H  
HETATM  153  H8  FUR Q 108       8.095   9.087  -7.316  1.00  0.00           H  
HETATM  154  H9  FUR Q 108       7.165  10.381  -5.070  1.00  0.00           H  
HETATM  155  C1  FUR Q 110       6.317  13.285  -7.460  1.00  0.00           C  
HETATM  156  C2  FUR Q 110       5.084  13.444  -8.014  1.00  0.00           C  
HETATM  157  C3  FUR Q 110       5.216  13.073  -9.395  1.00  0.00           C  
HETATM  158  C4  FUR Q 110       6.519  12.719  -9.566  1.00  0.00           C  
HETATM  159  O5  FUR Q 110       7.206  12.842  -8.395  1.00  0.00           O  
HETATM  160  H6  FUR Q 110       6.717  13.434  -6.469  1.00  0.00           H  
HETATM  161  H7  FUR Q 110       4.190  13.784  -7.507  1.00  0.00           H  
HETATM  162  H8  FUR Q 110       4.444  13.072 -10.152  1.00  0.00           H  
HETATM  163  H9  FUR Q 110       7.095  12.372 -10.411  1.00  0.00           H  
HETATM  164  C1  FUR Q 111       5.994   6.633 -13.438  1.00  0.00           C  
HETATM  165  C2  FUR Q 111       6.558   7.782 -13.900  1.00  0.00           C  
HETATM  166  C3  FUR Q 111       7.832   7.891 -13.247  1.00  0.00           C  
HETATM  167  C4  FUR Q 111       7.938   6.799 -12.442  1.00  0.00           C  
HETATM  168  O5  FUR Q 111       6.824   6.019 -12.546  1.00  0.00           O  
HETATM  169  H6  FUR Q 111       5.059   6.129 -13.629  1.00  0.00           H  
HETATM  170  H7  FUR Q 111       6.125   8.469 -14.615  1.00  0.00           H  
HETATM  171  H8  FUR Q 111       8.565   8.678 -13.364  1.00  0.00           H  
HETATM  172  H9  FUR Q 111       8.697   6.440 -11.765  1.00  0.00           H  
HETATM  173  C1  IBU Q 124       9.115  12.354  -8.068  1.00  0.00           C  
HETATM  174  C2  IBU Q 124       9.845  12.563  -9.402  1.00  0.00           C  
HETATM  175  C3  IBU Q 124       7.782  13.115  -8.042  1.00  0.00           C  
HETATM  176  C4  IBU Q 124       8.904  10.861  -7.782  1.00  0.00           C  
HETATM  177  H5  IBU Q 124       9.751  12.764  -7.268  1.00  0.00           H  
HETATM  178  H6  IBU Q 124      10.814  12.050  -9.413  1.00  0.00           H  
HETATM  179  H7  IBU Q 124      10.027  13.628  -9.595  1.00  0.00           H  
HETATM  180  H8  IBU Q 124       9.251  12.171 -10.239  1.00  0.00           H  
HETATM  181  H9  IBU Q 124       7.272  12.996  -7.078  1.00  0.00           H  
HETATM  182  H10 IBU Q 124       7.105  12.745  -8.824  1.00  0.00           H  
HETATM  183  H11 IBU Q 124       7.931  14.188  -8.213  1.00  0.00           H  
HETATM  184  H12 IBU Q 124       8.413  10.704  -6.814  1.00  0.00           H  
HETATM  185  H13 IBU Q 124       9.857  10.319  -7.766  1.00  0.00           H  
HETATM  186  H14 IBU Q 124       8.272  10.400  -8.554  1.00  0.00           H  
HETATM  187  C1  IBU Q 131       8.234   6.520 -13.549  1.00  0.00           C  
HETATM  188  C2  IBU Q 131       7.728   7.417 -14.686  1.00  0.00           C  
HETATM  189  C3  IBU Q 131       7.131   6.269 -12.510  1.00  0.00           C  
HETATM  190  C4  IBU Q 131       8.789   5.197 -14.094  1.00  0.00           C  
HETATM  191  H5  IBU Q 131       9.057   7.048 -13.044  1.00  0.00           H  
HETATM  192  H6  IBU Q 131       8.521   7.627 -15.414  1.00  0.00           H  
HETATM  193  H7  IBU Q 131       7.361   8.378 -14.304  1.00  0.00           H  
HETATM  194  H8  IBU Q 131       6.901   6.937 -15.226  1.00  0.00           H  
HETATM  195  H9  IBU Q 131       7.497   5.656 -11.678  1.00  0.00           H  
HETATM  196  H10 IBU Q 131       6.280   5.743 -12.962  1.00  0.00           H  
HETATM  197  H11 IBU Q 131       6.755   7.211 -12.093  1.00  0.00           H  
HETATM  198  H12 IBU Q 131       9.183   4.565 -13.289  1.00  0.00           H  
HETATM  199  H13 IBU Q 131       9.600   5.370 -14.812  1.00  0.00           H  
HETATM  200  H14 IBU Q 131       8.004   4.627 -14.610  1.00  0.00           H  
HETATM  201  C1  PNL Q 139       8.945  10.688  -9.934  1.00  0.00           C  
HETATM  202  C2  PNL Q 139       7.962   9.834 -10.445  1.00  0.00           C  
HETATM  203  C3  PNL Q 139       7.221   9.033  -9.575  1.00  0.00           C  
HETATM  204  C4  PNL Q 139       7.452   9.077  -8.200  1.00  0.00           C  
HETATM  205  C5  PNL Q 139       8.436   9.934  -7.700  1.00  0.00           C  
HETATM  206  C6  PNL Q 139       9.184  10.739  -8.556  1.00  0.00           C  
HETATM  207  O7  PNL Q 139       9.706  11.499 -10.733  1.00  0.00           O  
HETATM  208  H8  PNL Q 139       7.780   9.797 -11.517  1.00  0.00           H  
HETATM  209  H9  PNL Q 139       6.459   8.372  -9.981  1.00  0.00           H  
HETATM  210  H10 PNL Q 139       6.873   8.452  -7.526  1.00  0.00           H  
HETATM  211  H11 PNL Q 139       8.626   9.978  -6.630  1.00  0.00           H  
HETATM  212  H12 PNL Q 139       9.951  11.409  -8.180  1.00  0.00           H  
HETATM  213  H13 PNL Q 139       9.441  11.366 -11.657  1.00  0.00           H  
HETATM  214  C1  PNL Q 142       5.685  13.129  -7.960  1.00  0.00           C  
HETATM  215  C2  PNL Q 142       4.502  13.811  -7.656  1.00  0.00           C  
HETATM  216  C3  PNL Q 142       3.505  13.933  -8.624  1.00  0.00           C  
HETATM  217  C4  PNL Q 142       3.677  13.379  -9.894  1.00  0.00           C  
HETATM  218  C5  PNL Q 142       4.863  12.699 -10.186  1.00  0.00           C  
HETATM  219  C6  PNL Q 142       5.867  12.571  -9.229  1.00  0.00           C  
HETATM  220  O7  PNL Q 142       6.701  12.975  -7.054  1.00  0.00           O  
HETATM  221  H8  PNL Q 142       4.365  14.245  -6.667  1.00  0.00           H  
HETATM  222  H9  PNL Q 142       2.589  14.465  -8.380  1.00  0.00           H  
HETATM  223  H10 PNL Q 142       2.899  13.476 -10.645  1.00  0.00           H  
HETATM  224  H11 PNL Q 142       5.010  12.263 -11.171  1.00  0.00           H  
HETATM  225  H12 PNL Q 142       6.792  12.045  -9.445  1.00  0.00           H  
HETATM  226  H13 PNL Q 142       6.448  13.406  -6.223  1.00  0.00           H  
HETATM  227  C1  PNL Q 150       7.891   5.518 -13.817  1.00  0.00           C  
HETATM  228  C2  PNL Q 150       6.583   6.014 -13.824  1.00  0.00           C  
HETATM  229  C3  PNL Q 150       6.365   7.391 -13.851  1.00  0.00           C  
HETATM  230  C4  PNL Q 150       7.441   8.280 -13.871  1.00  0.00           C  
HETATM  231  C5  PNL Q 150       8.743   7.774 -13.864  1.00  0.00           C  
HETATM  232  C6  PNL Q 150       8.976   6.401 -13.837  1.00  0.00           C  
HETATM  233  O7  PNL Q 150       8.171   4.178 -13.791  1.00  0.00           O  
HETATM  234  H8  PNL Q 150       5.741   5.323 -13.809  1.00  0.00           H  
HETATM  235  H9  PNL Q 150       5.345   7.768 -13.857  1.00  0.00           H  
HETATM  236  H10 PNL Q 150       7.267   9.352 -13.892  1.00  0.00           H  
HETATM  237  H11 PNL Q 150       9.591   8.455 -13.880  1.00  0.00           H  
HETATM  238  H12 PNL Q 150       9.983   5.995 -13.831  1.00  0.00           H  
HETATM  239  H13 PNL Q 150       7.338   3.683 -13.779  1.00  0.00           H  
HETATM  240  C1  PPN Q 157       9.046  10.486  -7.925  1.00  0.00           C  
HETATM  241  C2  PPN Q 157       8.836   9.101  -8.545  1.00  0.00           C  
HETATM  242  C3  PPN Q 157       7.362   8.684  -8.587  1.00  0.00           C  
HETATM  243  H4  PPN Q 157      10.107  10.762  -7.906  1.00  0.00           H  
HETATM  244  H5  PPN Q 157       8.512  11.258  -8.493  1.00  0.00           H  
HETATM  245  H6  PPN Q 157       8.674  10.518  -6.893  1.00  0.00           H  
HETATM  246  H7  PPN Q 157       9.249   9.090  -9.563  1.00  0.00           H  
HETATM  247  H8  PPN Q 157       9.410   8.356  -7.976  1.00  0.00           H  
HETATM  248  H9  PPN Q 157       7.237   7.691  -9.034  1.00  0.00           H  
HETATM  249  H10 PPN Q 157       6.931   8.652  -7.579  1.00  0.00           H  
HETATM  250  H11 PPN Q 157       6.768   9.392  -9.179  1.00  0.00           H  
HETATM  251  C1  PYD Q 165       9.207  11.912  -7.603  1.00  0.00           C  
HETATM  252  N2  PYD Q 165       8.346  11.262  -8.396  1.00  0.00           N  
HETATM  253  C3  PYD Q 165       8.565  11.325  -9.714  1.00  0.00           C  
HETATM  254  C4  PYD Q 165       9.627  12.022 -10.293  1.00  0.00           C  
HETATM  255  C5  PYD Q 165      10.515  12.695  -9.452  1.00  0.00           C  
HETATM  256  C6  PYD Q 165      10.301  12.639  -8.075  1.00  0.00           C  
HETATM  257  H7  PYD Q 165       9.012  11.849  -6.533  1.00  0.00           H  
HETATM  258  H8  PYD Q 165       7.854  10.789 -10.342  1.00  0.00           H  
HETATM  259  H9  PYD Q 165       9.752  12.037 -11.371  1.00  0.00           H  
HETATM  260  H10 PYD Q 165      11.355  13.250  -9.862  1.00  0.00           H  
HETATM  261  H11 PYD Q 165      10.964  13.146  -7.381  1.00  0.00           H  
HETATM  262  C1  PYD Q 167       5.793   7.604 -10.848  1.00  0.00           C  
HETATM  263  N2  PYD Q 167       6.821   8.044 -10.111  1.00  0.00           N  
HETATM  264  C3  PYD Q 167       7.952   8.344 -10.760  1.00  0.00           C  
HETATM  265  C4  PYD Q 167       8.110   8.222 -12.142  1.00  0.00           C  
HETATM  266  C5  PYD Q 167       7.030   7.762 -12.895  1.00  0.00           C  
HETATM  267  C6  PYD Q 167       5.843   7.444 -12.235  1.00  0.00           C  
HETATM  268  H7  PYD Q 167       4.882   7.365 -10.302  1.00  0.00           H  
HETATM  269  H8  PYD Q 167       8.776   8.701 -10.144  1.00  0.00           H  
HETATM  270  H9  PYD Q 167       9.054   8.482 -12.612  1.00  0.00           H  
HETATM  271  H10 PYD Q 167       7.111   7.652 -13.974  1.00  0.00           H  
HETATM  272  H11 PYD Q 167       4.975   7.082 -12.777  1.00  0.00           H  
HETATM  273  C1  PYD Q 170       5.214  13.500  -7.197  1.00  0.00           C  
HETATM  274  N2  PYD Q 170       5.734  12.718  -8.151  1.00  0.00           N  
HETATM  275  C3  PYD Q 170       5.037  12.594  -9.286  1.00  0.00           C  
HETATM  276  C4  PYD Q 170       3.815  13.229  -9.520  1.00  0.00           C  
HETATM  277  C5  PYD Q 170       3.287  14.040  -8.515  1.00  0.00           C  
HETATM  278  C6  PYD Q 170       4.001  14.180  -7.326  1.00  0.00           C  
HETATM  279  H7  PYD Q 170       5.797  13.587  -6.282  1.00  0.00           H  
HETATM  280  H8  PYD Q 170       5.476  11.954 -10.050  1.00  0.00           H  
HETATM  281  H9  PYD Q 170       3.295  13.090 -10.463  1.00  0.00           H  
HETATM  282  H10 PYD Q 170       2.338  14.552  -8.656  1.00  0.00           H  
HETATM  283  H11 PYD Q 170       3.631  14.800  -6.515  1.00  0.00           H  
HETATM  284  C1  PYD Q 174       8.308  14.693 -10.878  1.00  0.00           C  
HETATM  285  N2  PYD Q 174       7.748  14.301  -9.726  1.00  0.00           N  
HETATM  286  C3  PYD Q 174       7.847  15.136  -8.685  1.00  0.00           C  
HETATM  287  C4  PYD Q 174       8.494  16.372  -8.740  1.00  0.00           C  
HETATM  288  C5  PYD Q 174       9.073  16.765  -9.947  1.00  0.00           C  
HETATM  289  C6  PYD Q 174       8.978  15.907 -11.042  1.00  0.00           C  
HETATM  290  H7  PYD Q 174       8.217  14.000 -11.713  1.00  0.00           H  
HETATM  291  H8  PYD Q 174       7.385  14.800  -7.758  1.00  0.00           H  
HETATM  292  H9  PYD Q 174       8.542  17.006  -7.860  1.00  0.00           H  
HETATM  293  H10 PYD Q 174       9.586  17.719 -10.032  1.00  0.00           H  
HETATM  294  H11 PYD Q 174       9.412  16.168 -12.003  1.00  0.00           H  
HETATM  295  C1  TOE Q 188       7.740  10.621 -11.132  1.00  0.00           C  
HETATM  296  S2  TOE Q 188       6.513  10.833  -9.797  1.00  0.00           S  
HETATM  297  C3  TOE Q 188       5.367  11.993 -10.619  1.00  0.00           C  
HETATM  298  H4  TOE Q 188       8.502   9.931 -10.761  1.00  0.00           H  
HETATM  299  H5  TOE Q 188       8.220  11.572 -11.386  1.00  0.00           H  
HETATM  300  H6  TOE Q 188       7.283  10.191 -12.028  1.00  0.00           H  
HETATM  301  H7  TOE Q 188       4.564  12.208  -9.909  1.00  0.00           H  
HETATM  302  H8  TOE Q 188       4.931  11.550 -11.520  1.00  0.00           H  
HETATM  303  H9  TOE Q 188       5.868  12.932 -10.878  1.00  0.00           H  
HETATM  304  C1  TOE Q 190       6.316   6.633 -12.226  1.00  0.00           C  
HETATM  305  S2  TOE Q 190       5.630   7.518 -10.784  1.00  0.00           S  
HETATM  306  C3  TOE Q 190       4.407   8.576 -11.631  1.00  0.00           C  
HETATM  307  H4  TOE Q 190       7.080   5.948 -11.848  1.00  0.00           H  
HETATM  308  H5  TOE Q 190       6.784   7.326 -12.933  1.00  0.00           H  
HETATM  309  H6  TOE Q 190       5.545   6.050 -12.739  1.00  0.00           H  
HETATM  310  H7  TOE Q 190       3.912   9.174 -10.862  1.00  0.00           H  
HETATM  311  H8  TOE Q 190       3.653   7.976 -12.150  1.00  0.00           H  
HETATM  312  H9  TOE Q 190       4.892   9.252 -12.344  1.00  0.00           H  
HETATM  313  C1  TOE Q 191       7.089  14.391  -8.522  1.00  0.00           C  
HETATM  314  S2  TOE Q 191       6.016  13.166  -7.697  1.00  0.00           S  
HETATM  315  C3  TOE Q 191       4.400  13.990  -7.904  1.00  0.00           C  
HETATM  316  H4  TOE Q 191       8.113  14.009  -8.467  1.00  0.00           H  
HETATM  317  H5  TOE Q 191       7.049  15.361  -8.016  1.00  0.00           H  
HETATM  318  H6  TOE Q 191       6.817  14.514  -9.574  1.00  0.00           H  
HETATM  319  H7  TOE Q 191       3.649  13.344  -7.441  1.00  0.00           H  
HETATM  320  H8  TOE Q 191       4.151  14.116  -8.962  1.00  0.00           H  
HETATM  321  H9  TOE Q 191       4.383  14.963  -7.403  1.00  0.00           H  
HETATM  322  C1  TOE Q 192       8.866  11.890  -6.072  1.00  0.00           C  
HETATM  323  S2  TOE Q 192       8.951  10.624  -7.384  1.00  0.00           S  
HETATM  324  C3  TOE Q 192       9.939  11.534  -8.620  1.00  0.00           C  
HETATM  325  H4  TOE Q 192       8.286  11.462  -5.250  1.00  0.00           H  
HETATM  326  H5  TOE Q 192       8.361  12.795  -6.424  1.00  0.00           H  
HETATM  327  H6  TOE Q 192       9.863  12.147  -5.701  1.00  0.00           H  
HETATM  328  H7  TOE Q 192      10.067  10.871  -9.480  1.00  0.00           H  
HETATM  329  H8  TOE Q 192      10.927  11.794  -8.227  1.00  0.00           H  
HETATM  330  H9  TOE Q 192       9.425  12.443  -8.951  1.00  0.00           H  
ATOM    331  HB1 ALA A  95       5.794  20.071  -0.558  1.00  0.00           H  
TER     332      ALA A  95 
ATOM    333  HE1 HIS A  97       4.713  24.813  -4.668  1.00  0.00           H  
TER     334      HIS A  97 
ATOM    335  O   PRO A 119       2.398  24.400   0.690  1.00  0.00           O  
ATOM    336  O   ASP A 120       4.909  26.550   2.766  1.00  0.00           O  
TER     337      ASP A 120 
ATOM    338  O   ALA A 148       8.133  20.411   1.073  1.00  0.00           O  
TER     339      ALA A 148 
ATOM    340  OG1 THR A 150      10.702  22.813   2.148  1.00  0.00           O  
ATOM    341  H   THR A 150       8.688  21.666   2.855  1.00  0.00           H  
ATOM    342  HB  THR A 150       9.439  24.127   3.163  1.00  0.00           H  
ATOM    343  HG1 THR A 150      10.975  23.501   1.475  1.00  0.00           H  
TER     344      THR A 150 
ATOM    345  CD1 ILE A 155       8.081  26.731   3.737  1.00  0.00           C  
ATOM    346 1HD1 ILE A 155       8.051  25.665   3.470  1.00  0.00           H  
ATOM    347 3HD1 ILE A 155       7.605  27.322   2.940  1.00  0.00           H  
TER     348      ILE A 155 
HETATM  349  C1  ACA Q  31       6.986  24.222   1.266  1.00  0.00           C  
HETATM  350  O2  ACA Q  31       8.032  24.748   0.961  1.00  0.00           O  
HETATM  351  C3  ACA Q  31       5.764  24.098   0.392  1.00  0.00           C  
HETATM  352  O7  ACA Q  31       6.783  23.656   2.485  1.00  0.00           O  
HETATM  353  H4  ACA Q  31       5.959  24.560  -0.576  1.00  0.00           H  
HETATM  354  H5  ACA Q  31       5.505  23.042   0.258  1.00  0.00           H  
HETATM  355  H6  ACA Q  31       4.909  24.584   0.873  1.00  0.00           H  
HETATM  356  H8  ACA Q  31       7.615  23.781   2.979  1.00  0.00           H  
HETATM  357  C1  BEN Q  56       5.205  23.697  -0.873  1.00  0.00           C  
HETATM  358  C2  BEN Q  56       5.963  23.168  -1.921  1.00  0.00           C  
HETATM  359  C3  BEN Q  56       7.344  23.027  -1.782  1.00  0.00           C  
HETATM  360  C4  BEN Q  56       7.971  23.415  -0.595  1.00  0.00           C  
HETATM  361  C5  BEN Q  56       7.213  23.944   0.453  1.00  0.00           C  
HETATM  362  C6  BEN Q  56       5.832  24.085   0.314  1.00  0.00           C  
HETATM  363  H7  BEN Q  56       4.129  23.808  -0.981  1.00  0.00           H  
HETATM  364  H8  BEN Q  56       5.475  22.867  -2.845  1.00  0.00           H  
HETATM  365  H9  BEN Q  56       7.934  22.615  -2.597  1.00  0.00           H  
HETATM  366  H10 BEN Q  56       9.047  23.304  -0.487  1.00  0.00           H  
HETATM  367  H11 BEN Q  56       7.701  24.245   1.377  1.00  0.00           H  
HETATM  368  H12 BEN Q  56       5.242  24.497   1.129  1.00  0.00           H  
HETATM  369  C1  ENO Q  86       6.715  23.168   1.626  1.00  0.00           C  
HETATM  370  C2  ENO Q  86       5.207  23.277   1.476  1.00  0.00           C  
HETATM  371  O3  ENO Q  86       4.934  24.355   0.584  1.00  0.00           O  
HETATM  372  H4  ENO Q  86       7.182  22.976   0.654  1.00  0.00           H  
HETATM  373  H5  ENO Q  86       6.977  22.349   2.306  1.00  0.00           H  
HETATM  374  H6  ENO Q  86       7.128  24.100   2.026  1.00  0.00           H  
HETATM  375  H7  ENO Q  86       4.744  23.453   2.461  1.00  0.00           H  
HETATM  376  H8  ENO Q  86       4.798  22.330   1.088  1.00  0.00           H  
HETATM  377  H9  ENO Q  86       3.972  24.425   0.487  1.00  0.00           H  
HETATM  378  C1  FUR Q 117       6.468  23.036   2.080  1.00  0.00           C  
HETATM  379  C2  FUR Q 117       5.793  23.175   0.907  1.00  0.00           C  
HETATM  380  C3  FUR Q 117       4.654  22.304   0.998  1.00  0.00           C  
HETATM  381  C4  FUR Q 117       4.732  21.708   2.219  1.00  0.00           C  
HETATM  382  O5  FUR Q 117       5.834  22.143   2.894  1.00  0.00           O  
HETATM  383  H6  FUR Q 117       7.371  23.473   2.480  1.00  0.00           H  
HETATM  384  H7  FUR Q 117       6.067  23.814   0.078  1.00  0.00           H  
HETATM  385  H8  FUR Q 117       3.886  22.147   0.253  1.00  0.00           H  
HETATM  386  C1  IBU Q 129       5.799  24.241  -0.125  1.00  0.00           C  
HETATM  387  C2  IBU Q 129       7.170  24.649  -0.682  1.00  0.00           C  
HETATM  388  C3  IBU Q 129       5.196  23.085  -0.933  1.00  0.00           C  
HETATM  389  C4  IBU Q 129       5.892  23.883   1.365  1.00  0.00           C  
HETATM  390  H5  IBU Q 129       5.125  25.107  -0.221  1.00  0.00           H  
HETATM  391  H6  IBU Q 129       7.590  25.498  -0.129  1.00  0.00           H  
HETATM  392  H7  IBU Q 129       7.102  24.938  -1.738  1.00  0.00           H  
HETATM  393  H8  IBU Q 129       7.885  23.819  -0.610  1.00  0.00           H  
HETATM  394  H9  IBU Q 129       4.201  22.811  -0.560  1.00  0.00           H  
HETATM  395  H10 IBU Q 129       5.831  22.191  -0.872  1.00  0.00           H  
HETATM  396  H11 IBU Q 129       5.095  23.348  -1.993  1.00  0.00           H  
HETATM  397  H12 IBU Q 129       4.910  23.624   1.777  1.00  0.00           H  
HETATM  398  H13 IBU Q 129       6.292  24.719   1.952  1.00  0.00           H  
HETATM  399  H14 IBU Q 129       6.556  23.022   1.519  1.00  0.00           H  
HETATM  400  C1  PPN Q 156       5.750  23.810  -0.377  1.00  0.00           C  
HETATM  401  C2  PPN Q 156       5.740  23.311   1.072  1.00  0.00           C  
HETATM  402  C3  PPN Q 156       7.120  23.379   1.735  1.00  0.00           C  
HETATM  403  H4  PPN Q 156       4.753  23.752  -0.829  1.00  0.00           H  
HETATM  404  H5  PPN Q 156       6.081  24.854  -0.433  1.00  0.00           H  
HETATM  405  H6  PPN Q 156       6.431  23.213  -0.995  1.00  0.00           H  
HETATM  406  H7  PPN Q 156       5.024  23.904   1.658  1.00  0.00           H  
HETATM  407  H8  PPN Q 156       5.372  22.276   1.099  1.00  0.00           H  
HETATM  408  H9  PPN Q 156       7.088  23.017   2.769  1.00  0.00           H  
HETATM  409  H10 PPN Q 156       7.850  22.767   1.191  1.00  0.00           H  
HETATM  410  H11 PPN Q 156       7.500  24.408   1.753  1.00  0.00           H  
HETATM  411  C1  PYD Q 186       8.246  24.775   0.315  1.00  0.00           C  
HETATM  412  N2  PYD Q 186       8.832  23.786  -0.372  1.00  0.00           N  
HETATM  413  C3  PYD Q 186       8.036  22.998  -1.105  1.00  0.00           C  
HETATM  414  C4  PYD Q 186       6.650  23.154  -1.185  1.00  0.00           C  
HETATM  415  C5  PYD Q 186       6.057  24.189  -0.462  1.00  0.00           C  
HETATM  416  C6  PYD Q 186       6.872  25.019   0.306  1.00  0.00           C  
HETATM  417  H7  PYD Q 186       8.911  25.404   0.905  1.00  0.00           H  
HETATM  418  H8  PYD Q 186       8.531  22.200  -1.657  1.00  0.00           H  
HETATM  419  H9  PYD Q 186       6.057  22.482  -1.798  1.00  0.00           H  
HETATM  420  H10 PYD Q 186       4.981  24.345  -0.497  1.00  0.00           H  
HETATM  421  H11 PYD Q 186       6.456  25.838   0.886  1.00  0.00           H  
HETATM  422  C1  TOE Q 206       5.119  22.153   2.163  1.00  0.00           C  
HETATM  423  S2  TOE Q 206       6.631  23.133   2.458  1.00  0.00           S  
HETATM  424  C3  TOE Q 206       6.710  24.050   0.882  1.00  0.00           C  
HETATM  425  H5  TOE Q 206       5.237  21.489   1.300  1.00  0.00           H  
HETATM  426  H6  TOE Q 206       4.249  22.800   2.013  1.00  0.00           H  
HETATM  427  H7  TOE Q 206       7.594  24.692   0.928  1.00  0.00           H  
HETATM  428  H8  TOE Q 206       5.826  24.680   0.743  1.00  0.00           H  
HETATM  429  H9  TOE Q 206       6.814  23.370   0.030  1.00  0.00           H  
ATOM    430  CB  ALA A 167      13.838  19.257   9.194  1.00  0.00           C  
ATOM    431  HB1 ALA A 167      13.891  18.413   8.491  1.00  0.00           H  
TER     432      ALA A 167 
HETATM  433  C1  ACA Q  24      12.596  18.237   5.458  1.00  0.00           C  
HETATM  434  O2  ACA Q  24      12.386  17.463   6.364  1.00  0.00           O  
HETATM  435  C3  ACA Q  24      13.601  19.361   5.463  1.00  0.00           C  
HETATM  436  O7  ACA Q  24      11.921  18.181   4.280  1.00  0.00           O  
HETATM  437  H4  ACA Q  24      14.124  19.379   6.419  1.00  0.00           H  
HETATM  438  H5  ACA Q  24      14.318  19.226   4.646  1.00  0.00           H  
HETATM  439  H6  ACA Q  24      13.094  20.317   5.296  1.00  0.00           H  
HETATM  440  H8  ACA Q  24      11.299  17.434   4.364  1.00  0.00           H  
HETATM  441  C1  BEN Q  57      12.315  16.040   6.718  1.00  0.00           C  
HETATM  442  C2  BEN Q  57      13.038  16.865   5.853  1.00  0.00           C  
HETATM  443  C3  BEN Q  57      14.375  16.580   5.570  1.00  0.00           C  
HETATM  444  C4  BEN Q  57      14.991  15.468   6.152  1.00  0.00           C  
HETATM  445  C5  BEN Q  57      14.268  14.643   7.017  1.00  0.00           C  
HETATM  446  C6  BEN Q  57      12.931  14.928   7.300  1.00  0.00           C  
HETATM  447  H7  BEN Q  57      11.274  16.262   6.938  1.00  0.00           H  
HETATM  448  H8  BEN Q  57      12.559  17.730   5.401  1.00  0.00           H  
HETATM  449  H9  BEN Q  57      14.938  17.222   4.898  1.00  0.00           H  
HETATM  450  H10 BEN Q  57      16.032  15.246   5.932  1.00  0.00           H  
HETATM  451  H12 BEN Q  57      12.368  14.286   7.972  1.00  0.00           H  
HETATM  452  C1  ENO Q  81      11.714  16.521   5.494  1.00  0.00           C  
HETATM  453  C2  ENO Q  81      10.905  17.807   5.534  1.00  0.00           C  
HETATM  454  O3  ENO Q  81      10.732  18.170   6.902  1.00  0.00           O  
HETATM  455  H4  ENO Q  81      12.690  16.671   5.968  1.00  0.00           H  
HETATM  456  H5  ENO Q  81      11.876  16.199   4.459  1.00  0.00           H  
HETATM  457  H6  ENO Q  81      11.191  15.724   6.031  1.00  0.00           H  
HETATM  458  H7  ENO Q  81       9.931  17.653   5.040  1.00  0.00           H  
HETATM  459  H8  ENO Q  81      11.431  18.601   4.978  1.00  0.00           H  
HETATM  460  H9  ENO Q  81      10.215  18.990   6.928  1.00  0.00           H  
HETATM  461  C1  IBU Q 130      12.497  16.075   7.043  1.00  0.00           C  
HETATM  462  C2  IBU Q 130      13.957  15.952   7.501  1.00  0.00           C  
HETATM  463  C3  IBU Q 130      12.393  16.039   5.512  1.00  0.00           C  
HETATM  464  C4  IBU Q 130      11.624  14.986   7.681  1.00  0.00           C  
HETATM  465  H5  IBU Q 130      12.119  17.052   7.383  1.00  0.00           H  
HETATM  466  H6  IBU Q 130      14.040  16.011   8.593  1.00  0.00           H  
HETATM  467  H7  IBU Q 130      14.578  16.748   7.074  1.00  0.00           H  
HETATM  468  H8  IBU Q 130      14.386  14.990   7.187  1.00  0.00           H  
HETATM  469  H9  IBU Q 130      11.356  16.161   5.178  1.00  0.00           H  
HETATM  470  H10 IBU Q 130      12.760  15.082   5.117  1.00  0.00           H  
HETATM  471  H11 IBU Q 130      12.989  16.837   5.053  1.00  0.00           H  
HETATM  472  H12 IBU Q 130      10.573  15.090   7.384  1.00  0.00           H  
HETATM  473  H14 IBU Q 130      11.959  13.986   7.374  1.00  0.00           H  
HETATM  474  C1  PNL Q 138      11.424  16.672   6.927  1.00  0.00           C  
HETATM  475  C2  PNL Q 138      11.755  16.539   5.574  1.00  0.00           C  
HETATM  476  C3  PNL Q 138      12.740  15.628   5.189  1.00  0.00           C  
HETATM  477  C4  PNL Q 138      13.397  14.849   6.141  1.00  0.00           C  
HETATM  478  C5  PNL Q 138      13.059  14.990   7.490  1.00  0.00           C  
HETATM  479  C6  PNL Q 138      12.078  15.895   7.889  1.00  0.00           C  
HETATM  480  O7  PNL Q 138      10.467  17.546   7.369  1.00  0.00           O  
HETATM  481  H8  PNL Q 138      11.244  17.145   4.828  1.00  0.00           H  
HETATM  482  H9  PNL Q 138      12.991  15.531   4.135  1.00  0.00           H  
HETATM  483  H10 PNL Q 138      14.163  14.142   5.837  1.00  0.00           H  
HETATM  484  H11 PNL Q 138      13.563  14.389   8.242  1.00  0.00           H  
HETATM  485  H12 PNL Q 138      11.806  16.013   8.933  1.00  0.00           H  
HETATM  486  H13 PNL Q 138      10.096  18.017   6.607  1.00  0.00           H  
HETATM  487  C1  PPN Q 158      12.154  15.469   7.818  1.00  0.00           C  
HETATM  488  C2  PPN Q 158      11.103  16.325   7.103  1.00  0.00           C  
HETATM  489  C3  PPN Q 158      11.697  17.188   5.985  1.00  0.00           C  
HETATM  490  H5  PPN Q 158      12.651  14.787   7.118  1.00  0.00           H  
HETATM  491  H6  PPN Q 158      12.929  16.096   8.276  1.00  0.00           H  
HETATM  492  H7  PPN Q 158      10.323  15.672   6.686  1.00  0.00           H  
HETATM  493  H8  PPN Q 158      10.599  16.971   7.835  1.00  0.00           H  
HETATM  494  H9  PPN Q 158      10.927  17.790   5.489  1.00  0.00           H  
HETATM  495  H10 PPN Q 158      12.456  17.875   6.378  1.00  0.00           H  
HETATM  496  H11 PPN Q 158      12.178  16.566   5.220  1.00  0.00           H  
HETATM  497  C1  TOE Q 200      10.349  17.062   6.473  1.00  0.00           C  
HETATM  498  S2  TOE Q 200      11.972  16.264   6.726  1.00  0.00           S  
HETATM  499  H4  TOE Q 200       9.609  16.460   7.007  1.00  0.00           H  
HETATM  500  H5  TOE Q 200      10.080  17.090   5.412  1.00  0.00           H  
HETATM  501  H6  TOE Q 200      10.337  18.077   6.882  1.00  0.00           H  
HETATM  502  H7  TOE Q 200      14.051  17.038   5.844  1.00  0.00           H  
HETATM  503  H8  TOE Q 200      12.990  18.422   6.187  1.00  0.00           H  
HETATM  504  H9  TOE Q 200      12.733  17.435   4.717  1.00  0.00           H  
ATOM    505  N   ASP A   3       9.141 -29.675  26.415  1.00  0.00           N  
ATOM    506  CA  ASP A   3       8.660 -29.680  25.003  1.00  0.00           C  
ATOM    507  C   ASP A   3       7.253 -29.098  24.900  1.00  0.00           C  
ATOM    508  O   ASP A   3       7.087 -27.913  24.602  1.00  0.00           O  
ATOM    509  CB  ASP A   3       8.673 -31.105  24.445  1.00  0.00           C  
ATOM    510  CG  ASP A   3       8.155 -31.181  23.017  1.00  0.00           C  
ATOM    511  OD1 ASP A   3       6.965 -30.874  22.794  1.00  0.00           O  
ATOM    512  OD2 ASP A   3       8.939 -31.548  22.115  1.00  0.00           O1-
ATOM    513  H   ASP A   3       9.241 -29.675  26.415  1.00  0.00           H  
ATOM    514  HA  ASP A   3       9.341 -29.051  24.411  1.00  0.00           H  
ATOM    515  HB2 ASP A   3       9.699 -31.499  24.479  1.00  0.00           H  
ATOM    516  HB3 ASP A   3       8.059 -31.752  25.088  1.00  0.00           H  
ATOM    517  N   GLU A   4       6.243 -29.931  25.142  1.00  0.00           N  
ATOM    518  CA  GLU A   4       4.856 -29.482  25.075  1.00  0.00           C  
ATOM    519  C   GLU A   4       4.642 -28.299  26.006  1.00  0.00           C  
ATOM    520  O   GLU A   4       4.103 -27.265  25.604  1.00  0.00           O  
ATOM    521  CB  GLU A   4       3.899 -30.609  25.473  1.00  0.00           C  
ATOM    522  CG  GLU A   4       3.772 -31.730  24.459  1.00  0.00           C  
ATOM    523  CD  GLU A   4       2.678 -32.715  24.831  1.00  0.00           C  
ATOM    524  OE1 GLU A   4       1.508 -32.287  24.945  1.00  0.00           O  
ATOM    525  OE2 GLU A   4       2.988 -33.913  25.014  1.00  0.00           O1-
ATOM    526  H   GLU A   4       6.357 -30.895  25.379  1.00  0.00           H  
ATOM    527  HA  GLU A   4       4.647 -29.182  24.037  1.00  0.00           H  
ATOM    528  HB2 GLU A   4       4.237 -31.036  26.429  1.00  0.00           H  
ATOM    529  HB3 GLU A   4       2.902 -30.179  25.647  1.00  0.00           H  
ATOM    530  HG2 GLU A   4       3.558 -31.304  23.467  1.00  0.00           H  
ATOM    531  HG3 GLU A   4       4.732 -32.261  24.380  1.00  0.00           H  
ATOM    532  N   ASN A   5       5.060 -28.459  27.256  1.00  0.00           N  
ATOM    533  CA  ASN A   5       4.915 -27.393  28.233  1.00  0.00           C  
ATOM    534  C   ASN A   5       5.700 -26.169  27.773  1.00  0.00           C  
ATOM    535  O   ASN A   5       5.440 -25.048  28.214  1.00  0.00           O  
ATOM    536  CB  ASN A   5       5.389 -27.863  29.615  1.00  0.00           C  
ATOM    537  CG  ASN A   5       6.731 -28.572  29.570  1.00  0.00           C  
ATOM    538  ND2 ASN A   5       7.190 -29.109  30.581  1.00  0.00           N  
ATOM    539  OD1 ASN A   5       7.369 -28.578  28.400  1.00  0.00           O  
ATOM    540  H   ASN A   5       5.490 -29.293  27.606  1.00  0.00           H  
ATOM    541  HA  ASN A   5       3.853 -27.119  28.316  1.00  0.00           H  
ATOM    542  HB2 ASN A   5       5.461 -26.995  30.287  1.00  0.00           H  
ATOM    543  HB3 ASN A   5       4.637 -28.541  30.044  1.00  0.00           H  
ATOM    544 1HD2 ASN A   5       8.075 -29.573  30.543  1.00  0.00           H  
ATOM    545 2HD2 ASN A   5       6.677 -29.080  31.439  1.00  0.00           H  
ATOM    546  N   LYS A   6       6.655 -26.390  26.875  1.00  0.00           N  
ATOM    547  CA  LYS A   6       7.452 -25.296  26.342  1.00  0.00           C  
ATOM    548  C   LYS A   6       6.639 -24.625  25.235  1.00  0.00           C  
ATOM    549  O   LYS A   6       6.717 -23.412  25.044  1.00  0.00           O  
ATOM    550  CB  LYS A   6       8.789 -25.817  25.807  1.00  0.00           C  
ATOM    551  CG  LYS A   6       9.697 -24.731  25.257  1.00  0.00           C  
ATOM    552  CD  LYS A   6      11.131 -25.211  25.101  1.00  0.00           C  
ATOM    553  CE  LYS A   6      11.762 -25.489  26.461  1.00  0.00           C  
ATOM    554  NZ  LYS A   6      13.189 -25.894  26.348  1.00  0.00           N1+
ATOM    555  H   LYS A   6       6.888 -27.291  26.512  1.00  0.00           H  
ATOM    556  HA  LYS A   6       7.683 -24.565  27.131  1.00  0.00           H  
ATOM    557  HB2 LYS A   6       9.316 -26.346  26.616  1.00  0.00           H  
ATOM    558  HB3 LYS A   6       8.593 -26.555  25.015  1.00  0.00           H  
ATOM    559  HG2 LYS A   6       9.316 -24.395  24.281  1.00  0.00           H  
ATOM    560  HG3 LYS A   6       9.674 -23.860  25.928  1.00  0.00           H  
ATOM    561  HD2 LYS A   6      11.153 -26.124  24.488  1.00  0.00           H  
ATOM    562  HD3 LYS A   6      11.721 -24.451  24.567  1.00  0.00           H  
ATOM    563  HE2 LYS A   6      11.687 -24.589  27.088  1.00  0.00           H  
ATOM    564  HE3 LYS A   6      11.196 -26.285  26.969  1.00  0.00           H  
ATOM    565  HZ1 LYS A   6      13.559 -26.066  27.261  1.00  0.00           H  
ATOM    566  HZ2 LYS A   6      13.257 -26.726  25.799  1.00  0.00           H  
ATOM    567  HZ3 LYS A   6      13.710 -25.162  25.909  1.00  0.00           H  
ATOM    568  N   GLN A   7       5.846 -25.421  24.521  1.00  0.00           N  
ATOM    569  CA  GLN A   7       4.992 -24.892  23.457  1.00  0.00           C  
ATOM    570  C   GLN A   7       3.928 -24.018  24.104  1.00  0.00           C  
ATOM    571  O   GLN A   7       3.588 -22.946  23.604  1.00  0.00           O  
ATOM    572  CB  GLN A   7       4.297 -26.025  22.710  1.00  0.00           C  
ATOM    573  CG  GLN A   7       5.222 -26.957  21.969  1.00  0.00           C  
ATOM    574  CD  GLN A   7       4.501 -28.190  21.467  1.00  0.00           C  
ATOM    575  NE2 GLN A   7       5.058 -28.986  20.711  1.00  0.00           N  
ATOM    576  OE1 GLN A   7       3.253 -28.361  21.893  1.00  0.00           O  
ATOM    577  H   GLN A   7       5.777 -26.409  24.655  1.00  0.00           H  
ATOM    578  HA  GLN A   7       5.607 -24.323  22.745  1.00  0.00           H  
ATOM    579  HB2 GLN A   7       3.708 -26.613  23.430  1.00  0.00           H  
ATOM    580  HB3 GLN A   7       3.585 -25.590  21.993  1.00  0.00           H  
ATOM    581  HG2 GLN A   7       5.673 -26.425  21.119  1.00  0.00           H  
ATOM    582  HG3 GLN A   7       6.045 -27.259  22.633  1.00  0.00           H  
ATOM    583 1HE2 GLN A   7       4.571 -29.799  20.393  1.00  0.00           H  
ATOM    584 2HE2 GLN A   7       5.998 -28.818  20.414  1.00  0.00           H  
ATOM    585  N   LYS A   8       3.404 -24.497  25.227  1.00  0.00           N  
ATOM    586  CA  LYS A   8       2.377 -23.778  25.958  1.00  0.00           C  
ATOM    587  C   LYS A   8       2.970 -22.537  26.609  1.00  0.00           C  
ATOM    588  O   LYS A   8       2.304 -21.512  26.728  1.00  0.00           O  
ATOM    589  CB  LYS A   8       1.760 -24.688  27.022  1.00  0.00           C  
ATOM    590  CG  LYS A   8       1.163 -25.967  26.454  1.00  0.00           C  
ATOM    591  CD  LYS A   8       0.657 -26.869  27.563  1.00  0.00           C  
ATOM    592  CE  LYS A   8       0.208 -28.208  27.021  1.00  0.00           C  
ATOM    593  NZ  LYS A   8      -0.189 -29.116  28.131  1.00  0.00           N1+
ATOM    594  H   LYS A   8       3.673 -25.366  25.642  1.00  0.00           H  
ATOM    595  HA  LYS A   8       1.589 -23.466  25.256  1.00  0.00           H  
ATOM    596  HB2 LYS A   8       2.532 -24.950  27.760  1.00  0.00           H  
ATOM    597  HB3 LYS A   8       0.976 -24.134  27.558  1.00  0.00           H  
ATOM    598  HG2 LYS A   8       0.336 -25.719  25.771  1.00  0.00           H  
ATOM    599  HG3 LYS A   8       1.922 -26.499  25.862  1.00  0.00           H  
ATOM    600  HD2 LYS A   8       1.451 -27.020  28.308  1.00  0.00           H  
ATOM    601  HD3 LYS A   8      -0.182 -26.380  28.082  1.00  0.00           H  
ATOM    602  HE2 LYS A   8      -0.640 -28.066  26.334  1.00  0.00           H  
ATOM    603  HE3 LYS A   8       1.021 -28.666  26.438  1.00  0.00           H  
ATOM    604  HZ1 LYS A   8      -0.483 -29.995  27.755  1.00  0.00           H  
ATOM    605  HZ2 LYS A   8       0.590 -29.258  28.741  1.00  0.00           H  
ATOM    606  HZ3 LYS A   8      -0.943 -28.706  28.645  1.00  0.00           H  
ATOM    607  N   ALA A   9       4.223 -22.634  27.039  1.00  0.00           N  
ATOM    608  CA  ALA A   9       4.888 -21.498  27.661  1.00  0.00           C  
ATOM    609  C   ALA A   9       5.084 -20.426  26.590  1.00  0.00           C  
ATOM    610  O   ALA A   9       4.845 -19.238  26.828  1.00  0.00           O  
ATOM    611  CB  ALA A   9       6.236 -21.927  28.243  1.00  0.00           C  
ATOM    612  H   ALA A   9       4.780 -23.462  26.971  1.00  0.00           H  
ATOM    613  HA  ALA A   9       4.279 -21.101  28.487  1.00  0.00           H  
ATOM    614  HB1 ALA A   9       6.728 -21.061  28.708  1.00  0.00           H  
ATOM    615  HB2 ALA A   9       6.077 -22.709  29.000  1.00  0.00           H  
ATOM    616  HB3 ALA A   9       6.874 -22.322  27.438  1.00  0.00           H  
ATOM    617  N   LEU A  10       5.511 -20.858  25.407  1.00  0.00           N  
ATOM    618  CA  LEU A  10       5.724 -19.940  24.298  1.00  0.00           C  
ATOM    619  C   LEU A  10       4.411 -19.268  23.916  1.00  0.00           C  
ATOM    620  O   LEU A  10       4.333 -18.038  23.840  1.00  0.00           O  
ATOM    621  CB  LEU A  10       6.296 -20.682  23.083  1.00  0.00           C  
ATOM    622  CG  LEU A  10       6.581 -19.799  21.858  1.00  0.00           C  
ATOM    623  CD1 LEU A  10       7.562 -18.700  22.252  1.00  0.00           C  
ATOM    624  CD2 LEU A  10       7.144 -20.637  20.706  1.00  0.00           C  
ATOM    625  H   LEU A  10       5.710 -21.816  25.199  1.00  0.00           H  
ATOM    626  HA  LEU A  10       6.448 -19.175  24.617  1.00  0.00           H  
ATOM    627  HB2 LEU A  10       7.231 -21.179  23.383  1.00  0.00           H  
ATOM    628  HB3 LEU A  10       5.591 -21.473  22.789  1.00  0.00           H  
ATOM    629  HG  LEU A  10       5.642 -19.344  21.512  1.00  0.00           H  
ATOM    630 1HD1 LEU A  10       7.771 -18.064  21.380  1.00  0.00           H  
ATOM    631 2HD1 LEU A  10       7.124 -18.088  23.055  1.00  0.00           H  
ATOM    632 3HD1 LEU A  10       8.498 -19.154  22.608  1.00  0.00           H  
ATOM    633 1HD2 LEU A  10       7.340 -19.986  19.840  1.00  0.00           H  
ATOM    634 2HD2 LEU A  10       8.081 -21.116  21.023  1.00  0.00           H  
ATOM    635 3HD2 LEU A  10       6.414 -21.410  20.424  1.00  0.00           H  
ATOM    636  N   ALA A  11       3.379 -20.077  23.687  1.00  0.00           N  
ATOM    637  CA  ALA A  11       2.065 -19.558  23.310  1.00  0.00           C  
ATOM    638  C   ALA A  11       1.551 -18.537  24.318  1.00  0.00           C  
ATOM    639  O   ALA A  11       1.007 -17.503  23.941  1.00  0.00           O  
ATOM    640  CB  ALA A  11       1.066 -20.700  23.174  1.00  0.00           C  
ATOM    641  H   ALA A  11       3.425 -21.074  23.755  1.00  0.00           H  
ATOM    642  HA  ALA A  11       2.174 -19.051  22.340  1.00  0.00           H  
ATOM    643  HB1 ALA A  11       0.083 -20.296  22.890  1.00  0.00           H  
ATOM    644  HB2 ALA A  11       1.412 -21.400  22.399  1.00  0.00           H  
ATOM    645  HB3 ALA A  11       0.981 -21.230  24.134  1.00  0.00           H  
ATOM    646  N   ALA A  12       1.722 -18.823  25.601  1.00  0.00           N  
ATOM    647  CA  ALA A  12       1.267 -17.901  26.634  1.00  0.00           C  
ATOM    648  C   ALA A  12       2.062 -16.599  26.583  1.00  0.00           C  
ATOM    649  O   ALA A  12       1.499 -15.504  26.701  1.00  0.00           O  
ATOM    650  CB  ALA A  12       1.408 -18.541  28.008  1.00  0.00           C  
ATOM    651  H   ALA A  12       2.156 -19.657  25.942  1.00  0.00           H  
ATOM    652  HA  ALA A  12       0.207 -17.671  26.450  1.00  0.00           H  
ATOM    653  HB1 ALA A  12       1.062 -17.836  28.779  1.00  0.00           H  
ATOM    654  HB2 ALA A  12       0.801 -19.457  28.051  1.00  0.00           H  
ATOM    655  HB3 ALA A  12       2.464 -18.794  28.190  1.00  0.00           H  
ATOM    656  N   ALA A  13       3.375 -16.724  26.409  1.00  0.00           N  
ATOM    657  CA  ALA A  13       4.243 -15.557  26.346  1.00  0.00           C  
ATOM    658  C   ALA A  13       3.883 -14.686  25.143  1.00  0.00           C  
ATOM    659  O   ALA A  13       3.761 -13.470  25.262  1.00  0.00           O  
ATOM    660  CB  ALA A  13       5.704 -16.000  26.270  1.00  0.00           C  
ATOM    661  H   ALA A  13       3.847 -17.600  26.312  1.00  0.00           H  
ATOM    662  HA  ALA A  13       4.101 -14.958  27.258  1.00  0.00           H  
ATOM    663  HB1 ALA A  13       6.355 -15.115  26.223  1.00  0.00           H  
ATOM    664  HB2 ALA A  13       5.956 -16.593  27.163  1.00  0.00           H  
ATOM    665  HB3 ALA A  13       5.855 -16.613  25.369  1.00  0.00           H  
ATOM    666  N   LEU A  14       3.714 -15.311  23.985  1.00  0.00           N  
ATOM    667  CA  LEU A  14       3.355 -14.576  22.780  1.00  0.00           C  
ATOM    668  C   LEU A  14       1.990 -13.941  23.012  1.00  0.00           C  
ATOM    669  O   LEU A  14       1.748 -12.791  22.627  1.00  0.00           O  
ATOM    670  CB  LEU A  14       3.304 -15.520  21.574  1.00  0.00           C  
ATOM    671  CG  LEU A  14       4.628 -16.200  21.191  1.00  0.00           C  
ATOM    672  CD1 LEU A  14       4.423 -17.092  19.979  1.00  0.00           C  
ATOM    673  CD2 LEU A  14       5.683 -15.137  20.880  1.00  0.00           C  
ATOM    674  H   LEU A  14       3.817 -16.297  23.858  1.00  0.00           H  
ATOM    675  HA  LEU A  14       4.106 -13.801  22.567  1.00  0.00           H  
ATOM    676  HB2 LEU A  14       2.559 -16.304  21.779  1.00  0.00           H  
ATOM    677  HB3 LEU A  14       2.942 -14.953  20.704  1.00  0.00           H  
ATOM    678  HG  LEU A  14       4.972 -16.817  22.034  1.00  0.00           H  
ATOM    679 1HD1 LEU A  14       5.375 -17.574  19.712  1.00  0.00           H  
ATOM    680 2HD1 LEU A  14       3.674 -17.864  20.213  1.00  0.00           H  
ATOM    681 3HD1 LEU A  14       4.070 -16.485  19.132  1.00  0.00           H  
ATOM    682 1HD2 LEU A  14       6.629 -15.627  20.607  1.00  0.00           H  
ATOM    683 2HD2 LEU A  14       5.338 -14.512  20.043  1.00  0.00           H  
ATOM    684 3HD2 LEU A  14       5.840 -14.506  21.767  1.00  0.00           H  
ATOM    685  N   GLY A  15       1.107 -14.692  23.667  1.00  0.00           N  
ATOM    686  CA  GLY A  15      -0.225 -14.197  23.961  1.00  0.00           C  
ATOM    687  C   GLY A  15      -0.213 -12.979  24.859  1.00  0.00           C  
ATOM    688  O   GLY A  15      -0.934 -12.012  24.615  1.00  0.00           O  
ATOM    689  H   GLY A  15       1.290 -15.619  23.995  1.00  0.00           H  
ATOM    690  HA2 GLY A  15      -0.735 -13.947  23.018  1.00  0.00           H  
ATOM    691  HA3 GLY A  15      -0.811 -14.996  24.441  1.00  0.00           H  
ATOM    692  N   GLN A  16       0.606 -13.018  25.904  1.00  0.00           N  
ATOM    693  CA  GLN A  16       0.700 -11.892  26.830  1.00  0.00           C  
ATOM    694  C   GLN A  16       1.285 -10.680  26.122  1.00  0.00           C  
ATOM    695  O   GLN A  16       0.838  -9.549  26.335  1.00  0.00           O  
ATOM    696  CB  GLN A  16       1.574 -12.256  28.030  1.00  0.00           C  
ATOM    697  CG  GLN A  16       0.894 -13.163  29.044  1.00  0.00           C  
ATOM    698  CD  GLN A  16      -0.279 -12.485  29.730  1.00  0.00           C  
ATOM    699  NE2 GLN A  16      -1.427 -13.153  29.739  1.00  0.00           N  
ATOM    700  OE1 GLN A  16      -0.154 -11.371  30.251  1.00  0.00           O  
ATOM    701  H   GLN A  16       1.197 -13.793  26.128  1.00  0.00           H  
ATOM    702  HA  GLN A  16      -0.312 -11.651  27.186  1.00  0.00           H  
ATOM    703  HB2 GLN A  16       2.488 -12.751  27.667  1.00  0.00           H  
ATOM    704  HB3 GLN A  16       1.888 -11.332  28.535  1.00  0.00           H  
ATOM    705  HG2 GLN A  16       0.543 -14.076  28.539  1.00  0.00           H  
ATOM    706  HG3 GLN A  16       1.627 -13.476  29.801  1.00  0.00           H  
ATOM    707 1HE2 GLN A  16      -2.232 -12.757  30.180  1.00  0.00           H  
ATOM    708 2HE2 GLN A  16      -1.485 -14.052  29.306  1.00  0.00           H  
ATOM    709  N   ILE A  17       2.294 -10.917  25.288  1.00  0.00           N  
ATOM    710  CA  ILE A  17       2.920  -9.836  24.540  1.00  0.00           C  
ATOM    711  C   ILE A  17       1.860  -9.189  23.654  1.00  0.00           C  
ATOM    712  O   ILE A  17       1.679  -7.974  23.685  1.00  0.00           O  
ATOM    713  CB  ILE A  17       4.080 -10.364  23.666  1.00  0.00           C  
ATOM    714  CG1 ILE A  17       5.274 -10.710  24.561  1.00  0.00           C  
ATOM    715  CG2 ILE A  17       4.459  -9.332  22.593  1.00  0.00           C  
ATOM    716  CD1 ILE A  17       6.353 -11.509  23.868  1.00  0.00           C  
ATOM    717  H   ILE A  17       2.683 -11.821  25.119  1.00  0.00           H  
ATOM    718  HA  ILE A  17       3.338  -9.101  25.243  1.00  0.00           H  
ATOM    719  HB  ILE A  17       3.760 -11.278  23.144  1.00  0.00           H  
ATOM    720 2HG1 ILE A  17       5.713  -9.777  24.944  1.00  0.00           H  
ATOM    721 3HG1 ILE A  17       4.914 -11.277  25.432  1.00  0.00           H  
ATOM    722 1HG2 ILE A  17       5.285  -9.725  21.981  1.00  0.00           H  
ATOM    723 2HG2 ILE A  17       3.589  -9.134  21.950  1.00  0.00           H  
ATOM    724 3HG2 ILE A  17       4.776  -8.397  23.079  1.00  0.00           H  
ATOM    725 1HD1 ILE A  17       7.169 -11.714  24.576  1.00  0.00           H  
ATOM    726 2HD1 ILE A  17       5.932 -12.460  23.509  1.00  0.00           H  
ATOM    727 3HD1 ILE A  17       6.744 -10.936  23.015  1.00  0.00           H  
ATOM    728  N   GLU A  18       1.152 -10.007  22.877  1.00  0.00           N  
ATOM    729  CA  GLU A  18       0.107  -9.501  21.990  1.00  0.00           C  
ATOM    730  C   GLU A  18      -0.962  -8.744  22.777  1.00  0.00           C  
ATOM    731  O   GLU A  18      -1.449  -7.699  22.335  1.00  0.00           O  
ATOM    732  CB  GLU A  18      -0.531 -10.653  21.205  1.00  0.00           C  
ATOM    733  CG  GLU A  18       0.433 -11.344  20.255  1.00  0.00           C  
ATOM    734  CD  GLU A  18      -0.211 -12.466  19.451  1.00  0.00           C  
ATOM    735  OE1 GLU A  18      -0.846 -13.354  20.056  1.00  0.00           O  
ATOM    736  OE2 GLU A  18      -0.066 -12.472  18.211  1.00  0.00           O1-
ATOM    737  H   GLU A  18       1.280 -10.999  22.845  1.00  0.00           H  
ATOM    738  HA  GLU A  18       0.573  -8.801  21.281  1.00  0.00           H  
ATOM    739  HB2 GLU A  18      -0.929 -11.394  21.915  1.00  0.00           H  
ATOM    740  HB3 GLU A  18      -1.386 -10.267  20.630  1.00  0.00           H  
ATOM    741  HG2 GLU A  18       0.850 -10.599  19.562  1.00  0.00           H  
ATOM    742  HG3 GLU A  18       1.275 -11.754  20.833  1.00  0.00           H  
ATOM    743  N   LYS A  19      -1.316  -9.261  23.948  1.00  0.00           N  
ATOM    744  CA  LYS A  19      -2.326  -8.616  24.782  1.00  0.00           C  
ATOM    745  C   LYS A  19      -1.895  -7.231  25.239  1.00  0.00           C  
ATOM    746  O   LYS A  19      -2.701  -6.314  25.321  1.00  0.00           O  
ATOM    747  CB  LYS A  19      -2.625  -9.463  26.021  1.00  0.00           C  
ATOM    748  CG  LYS A  19      -3.605  -8.788  26.982  1.00  0.00           C  
ATOM    749  CD  LYS A  19      -3.674  -9.488  28.331  1.00  0.00           C  
ATOM    750  CE  LYS A  19      -2.346  -9.391  29.054  1.00  0.00           C  
ATOM    751  NZ  LYS A  19      -2.430  -9.904  30.441  1.00  0.00           N1+
ATOM    752  H   LYS A  19      -0.931 -10.100  24.332  1.00  0.00           H  
ATOM    753  HA  LYS A  19      -3.227  -8.519  24.158  1.00  0.00           H  
ATOM    754  HB2 LYS A  19      -3.037 -10.432  25.706  1.00  0.00           H  
ATOM    755  HB3 LYS A  19      -1.684  -9.671  26.552  1.00  0.00           H  
ATOM    756  HG2 LYS A  19      -3.305  -7.740  27.130  1.00  0.00           H  
ATOM    757  HG3 LYS A  19      -4.607  -8.774  26.528  1.00  0.00           H  
ATOM    758  HD2 LYS A  19      -4.466  -9.035  28.945  1.00  0.00           H  
ATOM    759  HD3 LYS A  19      -3.942 -10.545  28.188  1.00  0.00           H  
ATOM    760  HE2 LYS A  19      -1.585  -9.959  28.500  1.00  0.00           H  
ATOM    761  HE3 LYS A  19      -2.016  -8.343  29.072  1.00  0.00           H  
ATOM    762  HZ1 LYS A  19      -2.319  -9.146  31.085  1.00  0.00           H  
ATOM    763  HZ2 LYS A  19      -3.321 -10.335  30.585  1.00  0.00           H  
ATOM    764  HZ3 LYS A  19      -1.706 -10.577  30.592  1.00  0.00           H  
ATOM    765  N   GLN A  20      -0.614  -7.088  25.533  1.00  0.00           N  
ATOM    766  CA  GLN A  20      -0.082  -5.823  26.017  1.00  0.00           C  
ATOM    767  C   GLN A  20       0.219  -4.791  24.929  1.00  0.00           C  
ATOM    768  O   GLN A  20      -0.090  -3.607  25.083  1.00  0.00           O  
ATOM    769  CB  GLN A  20       1.189  -6.088  26.825  1.00  0.00           C  
ATOM    770  CG  GLN A  20       1.777  -4.860  27.485  1.00  0.00           C  
ATOM    771  CD  GLN A  20       1.074  -4.498  28.778  1.00  0.00           C  
ATOM    772  NE2 GLN A  20       1.306  -3.426  29.341  1.00  0.00           N  
ATOM    773  OE1 GLN A  20       0.219  -5.398  29.266  1.00  0.00           O  
ATOM    774  H   GLN A  20       0.065  -7.817  25.446  1.00  0.00           H  
ATOM    775  HA  GLN A  20      -0.876  -5.381  26.636  1.00  0.00           H  
ATOM    776  HB2 GLN A  20       0.967  -6.836  27.601  1.00  0.00           H  
ATOM    777  HB3 GLN A  20       1.946  -6.531  26.161  1.00  0.00           H  
ATOM    778  HG2 GLN A  20       2.844  -5.033  27.688  1.00  0.00           H  
ATOM    779  HG3 GLN A  20       1.716  -4.010  26.788  1.00  0.00           H  
ATOM    780 1HE2 GLN A  20       0.846  -3.201  30.199  1.00  0.00           H  
ATOM    781 2HE2 GLN A  20       1.956  -2.781  28.938  1.00  0.00           H  
ATOM    782  N   PHE A  21       0.809  -5.234  23.824  1.00  0.00           N  
ATOM    783  CA  PHE A  21       1.178  -4.307  22.767  1.00  0.00           C  
ATOM    784  C   PHE A  21       0.369  -4.439  21.479  1.00  0.00           C  
ATOM    785  O   PHE A  21       0.640  -3.742  20.499  1.00  0.00           O  
ATOM    786  CB  PHE A  21       2.671  -4.460  22.473  1.00  0.00           C  
ATOM    787  CG  PHE A  21       3.541  -4.327  23.697  1.00  0.00           C  
ATOM    788  CD1 PHE A  21       3.616  -3.117  24.387  1.00  0.00           C  
ATOM    789  CD2 PHE A  21       4.268  -5.417  24.173  1.00  0.00           C  
ATOM    790  CE1 PHE A  21       4.404  -2.998  25.537  1.00  0.00           C  
ATOM    791  CE2 PHE A  21       5.058  -5.306  25.322  1.00  0.00           C  
ATOM    792  CZ  PHE A  21       5.125  -4.099  26.003  1.00  0.00           C  
ATOM    793  H   PHE A  21       1.033  -6.192  23.645  1.00  0.00           H  
ATOM    794  HA  PHE A  21       0.942  -3.301  23.144  1.00  0.00           H  
ATOM    795  HB2 PHE A  21       2.847  -5.443  22.013  1.00  0.00           H  
ATOM    796  HB3 PHE A  21       2.970  -3.701  21.736  1.00  0.00           H  
ATOM    797  HD1 PHE A  21       3.050  -2.248  24.023  1.00  0.00           H  
ATOM    798  HD2 PHE A  21       4.221  -6.377  23.639  1.00  0.00           H  
ATOM    799  HE1 PHE A  21       4.455  -2.039  26.073  1.00  0.00           H  
ATOM    800  HE2 PHE A  21       5.626  -6.175  25.686  1.00  0.00           H  
ATOM    801  HZ  PHE A  21       5.745  -4.009  26.907  1.00  0.00           H  
ATOM    802  N   GLY A  22      -0.620  -5.331  21.487  1.00  0.00           N  
ATOM    803  CA  GLY A  22      -1.461  -5.519  20.317  1.00  0.00           C  
ATOM    804  C   GLY A  22      -1.002  -6.629  19.397  1.00  0.00           C  
ATOM    805  O   GLY A  22       0.174  -6.986  19.377  1.00  0.00           O  
ATOM    806  H   GLY A  22      -0.848  -5.914  22.266  1.00  0.00           H  
ATOM    807  HA2 GLY A  22      -2.488  -5.733  20.649  1.00  0.00           H  
ATOM    808  HA3 GLY A  22      -1.495  -4.578  19.749  1.00  0.00           H  
ATOM    809  N   LYS A  23      -1.938  -7.199  18.647  1.00  0.00           N  
ATOM    810  CA  LYS A  23      -1.588  -8.248  17.704  1.00  0.00           C  
ATOM    811  C   LYS A  23      -0.644  -7.543  16.742  1.00  0.00           C  
ATOM    812  O   LYS A  23      -0.776  -6.338  16.507  1.00  0.00           O  
ATOM    813  CB  LYS A  23      -2.831  -8.749  16.955  1.00  0.00           C  
ATOM    814  CG  LYS A  23      -3.842  -9.490  17.823  1.00  0.00           C  
ATOM    815  CD  LYS A  23      -3.380 -10.903  18.168  1.00  0.00           C  
ATOM    816  CE  LYS A  23      -3.388 -11.803  16.944  1.00  0.00           C  
ATOM    817  NZ  LYS A  23      -2.898 -13.172  17.267  1.00  0.00           N1+
ATOM    818  H   LYS A  23      -2.909  -6.961  18.673  1.00  0.00           H  
ATOM    819  HA  LYS A  23      -1.146  -9.130  18.189  1.00  0.00           H  
ATOM    820  HB2 LYS A  23      -3.331  -7.889  16.486  1.00  0.00           H  
ATOM    821  HB3 LYS A  23      -2.508  -9.415  16.141  1.00  0.00           H  
ATOM    822  HG2 LYS A  23      -4.010  -8.925  18.752  1.00  0.00           H  
ATOM    823  HG3 LYS A  23      -4.807  -9.540  17.299  1.00  0.00           H  
ATOM    824  HD2 LYS A  23      -2.366 -10.866  18.592  1.00  0.00           H  
ATOM    825  HD3 LYS A  23      -4.037 -11.327  18.941  1.00  0.00           H  
ATOM    826  HE2 LYS A  23      -4.409 -11.864  16.539  1.00  0.00           H  
ATOM    827  HE3 LYS A  23      -2.757 -11.362  16.159  1.00  0.00           H  
ATOM    828  HZ1 LYS A  23      -2.932 -13.741  16.446  1.00  0.00           H  
ATOM    829  HZ2 LYS A  23      -1.955 -13.119  17.597  1.00  0.00           H  
ATOM    830  HZ3 LYS A  23      -3.478 -13.575  17.975  1.00  0.00           H  
ATOM    831  N   GLY A  24       0.311  -8.272  16.191  1.00  0.00           N  
ATOM    832  CA  GLY A  24       1.238  -7.633  15.277  1.00  0.00           C  
ATOM    833  C   GLY A  24       2.486  -7.136  15.986  1.00  0.00           C  
ATOM    834  O   GLY A  24       3.435  -6.723  15.330  1.00  0.00           O  
ATOM    835  H   GLY A  24       0.459  -9.248  16.349  1.00  0.00           H  
ATOM    836  HA2 GLY A  24       1.524  -8.345  14.489  1.00  0.00           H  
ATOM    837  HA3 GLY A  24       0.739  -6.787  14.781  1.00  0.00           H  
ATOM    838  N   SER A  25       2.489  -7.162  17.317  1.00  0.00           N  
ATOM    839  CA  SER A  25       3.662  -6.722  18.058  1.00  0.00           C  
ATOM    840  C   SER A  25       4.722  -7.824  18.018  1.00  0.00           C  
ATOM    841  O   SER A  25       5.882  -7.596  18.331  1.00  0.00           O  
ATOM    842  CB  SER A  25       3.301  -6.350  19.506  1.00  0.00           C  
ATOM    843  OG  SER A  25       2.715  -7.430  20.198  1.00  0.00           O  
ATOM    844  H   SER A  25       1.723  -7.470  17.881  1.00  0.00           H  
ATOM    845  HA  SER A  25       4.067  -5.814  17.586  1.00  0.00           H  
ATOM    846  HB2 SER A  25       4.208  -6.023  20.036  1.00  0.00           H  
ATOM    847  HB3 SER A  25       2.606  -5.497  19.501  1.00  0.00           H  
ATOM    848  HG  SER A  25       1.729  -7.436  20.035  1.00  0.00           H  
ATOM    849  N   ILE A  26       4.310  -9.026  17.640  1.00  0.00           N  
ATOM    850  CA  ILE A  26       5.238 -10.142  17.491  1.00  0.00           C  
ATOM    851  C   ILE A  26       4.561 -11.233  16.673  1.00  0.00           C  
ATOM    852  O   ILE A  26       3.358 -11.477  16.822  1.00  0.00           O  
ATOM    853  CB  ILE A  26       5.695 -10.727  18.854  1.00  0.00           C  
ATOM    854  CG1 ILE A  26       6.862 -11.700  18.627  1.00  0.00           C  
ATOM    855  CG2 ILE A  26       4.536 -11.444  19.541  1.00  0.00           C  
ATOM    856  CD1 ILE A  26       7.574 -12.148  19.911  1.00  0.00           C  
ATOM    857  H   ILE A  26       3.358  -9.250  17.434  1.00  0.00           H  
ATOM    858  HA  ILE A  26       6.139  -9.766  16.984  1.00  0.00           H  
ATOM    859  HB  ILE A  26       6.029  -9.906  19.506  1.00  0.00           H  
ATOM    860 2HG1 ILE A  26       6.483 -12.590  18.103  1.00  0.00           H  
ATOM    861 3HG1 ILE A  26       7.596 -11.222  17.962  1.00  0.00           H  
ATOM    862 1HG2 ILE A  26       4.876 -11.852  20.504  1.00  0.00           H  
ATOM    863 2HG2 ILE A  26       3.715 -10.732  19.714  1.00  0.00           H  
ATOM    864 3HG2 ILE A  26       4.180 -12.264  18.900  1.00  0.00           H  
ATOM    865 1HD1 ILE A  26       8.391 -12.839  19.656  1.00  0.00           H  
ATOM    866 2HD1 ILE A  26       7.986 -11.269  20.429  1.00  0.00           H  
ATOM    867 3HD1 ILE A  26       6.856 -12.657  20.571  1.00  0.00           H  
ATOM    868  N   MET A  27       5.320 -11.876  15.793  1.00  0.00           N  
ATOM    869  CA  MET A  27       4.755 -12.942  14.976  1.00  0.00           C  
ATOM    870  C   MET A  27       5.809 -13.807  14.304  1.00  0.00           C  
ATOM    871  O   MET A  27       6.984 -13.438  14.253  1.00  0.00           O  
ATOM    872  CB  MET A  27       3.808 -12.347  13.922  1.00  0.00           C  
ATOM    873  CG  MET A  27       4.403 -11.248  13.050  1.00  0.00           C  
ATOM    874  SD  MET A  27       3.140 -10.357  12.049  1.00  0.00           S  
ATOM    875  CE  MET A  27       3.483  -8.652  12.466  1.00  0.00           C  
ATOM    876  H   MET A  27       6.289 -11.688  15.633  1.00  0.00           H  
ATOM    877  HA  MET A  27       4.197 -13.602  15.656  1.00  0.00           H  
ATOM    878  HB2 MET A  27       3.459 -13.160  13.268  1.00  0.00           H  
ATOM    879  HB3 MET A  27       2.923 -11.944  14.436  1.00  0.00           H  
ATOM    880  HG2 MET A  27       4.931 -10.526  13.691  1.00  0.00           H  
ATOM    881  HG3 MET A  27       5.153 -11.687  12.376  1.00  0.00           H  
ATOM    882  HE1 MET A  27       2.631  -8.023  12.169  1.00  0.00           H  
ATOM    883  HE2 MET A  27       3.641  -8.565  13.552  1.00  0.00           H  
ATOM    884  HE3 MET A  27       4.387  -8.319  11.936  1.00  0.00           H  
ATOM    885  N   ARG A  28       5.394 -14.974  13.821  1.00  0.00           N  
ATOM    886  CA  ARG A  28       6.303 -15.869  13.113  1.00  0.00           C  
ATOM    887  C   ARG A  28       6.265 -15.408  11.671  1.00  0.00           C  
ATOM    888  O   ARG A  28       5.188 -15.165  11.133  1.00  0.00           O  
ATOM    889  CB  ARG A  28       5.835 -17.323  13.186  1.00  0.00           C  
ATOM    890  CG  ARG A  28       5.963 -17.952  14.549  1.00  0.00           C  
ATOM    891  CD  ARG A  28       5.876 -19.476  14.469  1.00  0.00           C  
ATOM    892  NE  ARG A  28       5.950 -20.077  15.798  1.00  0.00           N  
ATOM    893  CZ  ARG A  28       5.018 -19.922  16.734  1.00  0.00           C  
ATOM    894  NH1 ARG A  28       3.940 -19.190  16.487  1.00  0.00           N1+
ATOM    895  NH2 ARG A  28       5.164 -20.490  17.922  1.00  0.00           N  
ATOM    896  H   ARG A  28       4.457 -15.315  13.905  1.00  0.00           H  
ATOM    897  HA  ARG A  28       7.309 -15.835  13.555  1.00  0.00           H  
ATOM    898  HB2 ARG A  28       4.782 -17.373  12.871  1.00  0.00           H  
ATOM    899  HB3 ARG A  28       6.414 -17.919  12.465  1.00  0.00           H  
ATOM    900  HG2 ARG A  28       6.922 -17.659  15.001  1.00  0.00           H  
ATOM    901  HG3 ARG A  28       5.167 -17.571  15.207  1.00  0.00           H  
ATOM    902  HD2 ARG A  28       4.933 -19.768  13.982  1.00  0.00           H  
ATOM    903  HD3 ARG A  28       6.693 -19.861  13.842  1.00  0.00           H  
ATOM    904  HE  ARG A  28       6.748 -20.638  16.017  1.00  0.00           H  
ATOM    905 1HH1 ARG A  28       3.826 -18.753  15.595  1.00  0.00           H  
ATOM    906 2HH1 ARG A  28       3.241 -19.074  17.193  1.00  0.00           H  
ATOM    907 1HH2 ARG A  28       5.977 -21.039  18.116  1.00  0.00           H  
ATOM    908 2HH2 ARG A  28       4.461 -20.371  18.623  1.00  0.00           H  
ATOM    909  N   LEU A  29       7.421 -15.296  11.037  1.00  0.00           N  
ATOM    910  CA  LEU A  29       7.447 -14.826   9.667  1.00  0.00           C  
ATOM    911  C   LEU A  29       6.728 -15.743   8.681  1.00  0.00           C  
ATOM    912  O   LEU A  29       6.343 -15.310   7.599  1.00  0.00           O  
ATOM    913  CB  LEU A  29       8.892 -14.584   9.221  1.00  0.00           C  
ATOM    914  CG  LEU A  29       9.609 -13.465   9.991  1.00  0.00           C  
ATOM    915  CD1 LEU A  29      11.002 -13.246   9.420  1.00  0.00           C  
ATOM    916  CD2 LEU A  29       8.793 -12.180   9.909  1.00  0.00           C  
ATOM    917  H   LEU A  29       8.314 -15.514  11.430  1.00  0.00           H  
ATOM    918  HA  LEU A  29       6.885 -13.880   9.657  1.00  0.00           H  
ATOM    919  HB2 LEU A  29       9.461 -15.518   9.339  1.00  0.00           H  
ATOM    920  HB3 LEU A  29       8.896 -14.337   8.149  1.00  0.00           H  
ATOM    921  HG  LEU A  29       9.708 -13.758  11.047  1.00  0.00           H  
ATOM    922 1HD1 LEU A  29      11.506 -12.444   9.978  1.00  0.00           H  
ATOM    923 2HD1 LEU A  29      11.585 -14.175   9.507  1.00  0.00           H  
ATOM    924 3HD1 LEU A  29      10.924 -12.961   8.361  1.00  0.00           H  
ATOM    925 1HD2 LEU A  29       9.309 -11.381  10.461  1.00  0.00           H  
ATOM    926 2HD2 LEU A  29       8.681 -11.883   8.855  1.00  0.00           H  
ATOM    927 3HD2 LEU A  29       7.799 -12.347  10.350  1.00  0.00           H  
ATOM    928  N   GLY A  30       6.533 -17.004   9.052  1.00  0.00           N  
ATOM    929  CA  GLY A  30       5.869 -17.923   8.149  1.00  0.00           C  
ATOM    930  C   GLY A  30       4.402 -18.168   8.452  1.00  0.00           C  
ATOM    931  O   GLY A  30       3.761 -18.967   7.778  1.00  0.00           O  
ATOM    932  H   GLY A  30       6.813 -17.392   9.931  1.00  0.00           H  
ATOM    933  HA2 GLY A  30       5.956 -17.534   7.123  1.00  0.00           H  
ATOM    934  HA3 GLY A  30       6.399 -18.886   8.174  1.00  0.00           H  
ATOM    935  N   GLU A  31       3.860 -17.480   9.452  1.00  0.00           N  
ATOM    936  CA  GLU A  31       2.460 -17.671   9.830  1.00  0.00           C  
ATOM    937  C   GLU A  31       1.478 -17.146   8.780  1.00  0.00           C  
ATOM    938  O   GLU A  31       1.741 -16.140   8.118  1.00  0.00           O  
ATOM    939  CB  GLU A  31       2.183 -17.001  11.178  1.00  0.00           C  
ATOM    940  CG  GLU A  31       2.094 -15.489  11.130  1.00  0.00           C  
ATOM    941  CD  GLU A  31       1.861 -14.885  12.501  1.00  0.00           C  
ATOM    942  OE1 GLU A  31       1.320 -13.759  12.570  1.00  0.00           O  
ATOM    943  OE2 GLU A  31       2.227 -15.531  13.511  1.00  0.00           O1-
ATOM    944  H   GLU A  31       4.352 -16.805  10.002  1.00  0.00           H  
ATOM    945  HA  GLU A  31       2.300 -18.756   9.906  1.00  0.00           H  
ATOM    946  HB2 GLU A  31       1.240 -17.397  11.581  1.00  0.00           H  
ATOM    947  HB3 GLU A  31       2.979 -17.284  11.883  1.00  0.00           H  
ATOM    948  HG2 GLU A  31       3.022 -15.082  10.704  1.00  0.00           H  
ATOM    949  HG3 GLU A  31       1.274 -15.194  10.457  1.00  0.00           H  
ATOM    950  N   ASP A  32       0.344 -17.835   8.637  1.00  0.00           N  
ATOM    951  CA  ASP A  32      -0.679 -17.445   7.667  1.00  0.00           C  
ATOM    952  C   ASP A  32      -1.551 -16.322   8.213  1.00  0.00           C  
ATOM    953  O   ASP A  32      -2.037 -15.481   7.460  1.00  0.00           O  
ATOM    954  CB  ASP A  32      -1.591 -18.626   7.322  1.00  0.00           C  
ATOM    955  CG  ASP A  32      -0.836 -19.926   7.169  1.00  0.00           C  
ATOM    956  OD1 ASP A  32       0.113 -19.978   6.357  1.00  0.00           O  
ATOM    957  OD2 ASP A  32      -1.201 -20.901   7.863  1.00  0.00           O1-
ATOM    958  H   ASP A  32       0.116 -18.649   9.171  1.00  0.00           H  
ATOM    959  HA  ASP A  32      -0.149 -17.104   6.765  1.00  0.00           H  
ATOM    960  HB2 ASP A  32      -2.349 -18.739   8.110  1.00  0.00           H  
ATOM    961  HB3 ASP A  32      -2.128 -18.407   6.388  1.00  0.00           H  
ATOM    962  N   ARG A  33      -1.748 -16.320   9.525  1.00  0.00           N  
ATOM    963  CA  ARG A  33      -2.576 -15.313  10.170  1.00  0.00           C  
ATOM    964  C   ARG A  33      -2.263 -13.885   9.741  1.00  0.00           C  
ATOM    965  O   ARG A  33      -1.107 -13.510   9.532  1.00  0.00           O  
ATOM    966  CB  ARG A  33      -2.453 -15.411  11.695  1.00  0.00           C  
ATOM    967  CG  ARG A  33      -2.793 -16.783  12.270  1.00  0.00           C  
ATOM    968  CD  ARG A  33      -3.263 -16.672  13.716  1.00  0.00           C  
ATOM    969  NE  ARG A  33      -2.331 -15.927  14.559  1.00  0.00           N  
ATOM    970  CZ  ARG A  33      -1.105 -16.336  14.872  1.00  0.00           C  
ATOM    971  NH1 ARG A  33      -0.649 -17.497  14.414  1.00  0.00           N1+
ATOM    972  NH2 ARG A  33      -0.333 -15.585  15.650  1.00  0.00           N  
ATOM    973  H   ARG A  33      -1.352 -16.992  10.151  1.00  0.00           H  
ATOM    974  HA  ARG A  33      -3.604 -15.531   9.846  1.00  0.00           H  
ATOM    975  HB2 ARG A  33      -1.424 -15.151  11.985  1.00  0.00           H  
ATOM    976  HB3 ARG A  33      -3.116 -14.662  12.152  1.00  0.00           H  
ATOM    977  HG2 ARG A  33      -3.578 -17.255  11.661  1.00  0.00           H  
ATOM    978  HG3 ARG A  33      -1.909 -17.435  12.217  1.00  0.00           H  
ATOM    979  HD2 ARG A  33      -4.247 -16.180  13.740  1.00  0.00           H  
ATOM    980  HD3 ARG A  33      -3.399 -17.681  14.130  1.00  0.00           H  
ATOM    981  HE  ARG A  33      -2.635 -15.047  14.925  1.00  0.00           H  
ATOM    982 1HH1 ARG A  33      -1.228 -18.066  13.831  1.00  0.00           H  
ATOM    983 2HH1 ARG A  33       0.274 -17.801  14.653  1.00  0.00           H  
ATOM    984 1HH2 ARG A  33      -0.674 -14.713  15.999  1.00  0.00           H  
ATOM    985 2HH2 ARG A  33       0.589 -15.893  15.887  1.00  0.00           H  
ATOM    986  N   SER A  34      -3.318 -13.094   9.610  1.00  0.00           N  
ATOM    987  CA  SER A  34      -3.213 -11.694   9.239  1.00  0.00           C  
ATOM    988  C   SER A  34      -4.272 -10.959  10.032  1.00  0.00           C  
ATOM    989  O   SER A  34      -5.413 -11.409  10.112  1.00  0.00           O  
ATOM    990  CB  SER A  34      -3.481 -11.499   7.748  1.00  0.00           C  
ATOM    991  OG  SER A  34      -3.844 -10.154   7.478  1.00  0.00           O  
ATOM    992  H   SER A  34      -4.257 -13.404   9.756  1.00  0.00           H  
ATOM    993  HA  SER A  34      -2.201 -11.319   9.450  1.00  0.00           H  
ATOM    994  HB2 SER A  34      -2.583 -11.766   7.170  1.00  0.00           H  
ATOM    995  HB3 SER A  34      -4.285 -12.176   7.422  1.00  0.00           H  
ATOM    996  HG  SER A  34      -4.577 -10.136   6.798  1.00  0.00           H  
ATOM    997  N   MET A  35      -3.899  -9.836  10.630  1.00  0.00           N  
ATOM    998  CA  MET A  35      -4.865  -9.069  11.396  1.00  0.00           C  
ATOM    999  C   MET A  35      -6.068  -8.777  10.515  1.00  0.00           C  
ATOM   1000  O   MET A  35      -5.929  -8.465   9.331  1.00  0.00           O  
ATOM   1001  CB  MET A  35      -4.260  -7.755  11.878  1.00  0.00           C  
ATOM   1002  CG  MET A  35      -3.298  -7.901  13.026  1.00  0.00           C  
ATOM   1003  SD  MET A  35      -2.817  -6.281  13.611  1.00  0.00           S  
ATOM   1004  CE  MET A  35      -4.298  -5.795  14.517  1.00  0.00           C  
ATOM   1005  H   MET A  35      -2.976  -9.453  10.602  1.00  0.00           H  
ATOM   1006  HA  MET A  35      -5.166  -9.656  12.276  1.00  0.00           H  
ATOM   1007  HB2 MET A  35      -3.739  -7.274  11.037  1.00  0.00           H  
ATOM   1008  HB3 MET A  35      -5.074  -7.079  12.180  1.00  0.00           H  
ATOM   1009  HG2 MET A  35      -3.766  -8.473  13.840  1.00  0.00           H  
ATOM   1010  HG3 MET A  35      -2.410  -8.466  12.705  1.00  0.00           H  
ATOM   1011  HE1 MET A  35      -4.040  -5.019  15.253  1.00  0.00           H  
ATOM   1012  HE2 MET A  35      -5.045  -5.400  13.813  1.00  0.00           H  
ATOM   1013  HE3 MET A  35      -4.713  -6.671  15.038  1.00  0.00           H  
ATOM   1014  N   ASP A  36      -7.249  -8.890  11.105  1.00  0.00           N  
ATOM   1015  CA  ASP A  36      -8.485  -8.632  10.393  1.00  0.00           C  
ATOM   1016  C   ASP A  36      -8.628  -7.118  10.268  1.00  0.00           C  
ATOM   1017  O   ASP A  36      -8.917  -6.435  11.251  1.00  0.00           O  
ATOM   1018  CB  ASP A  36      -9.655  -9.218  11.183  1.00  0.00           C  
ATOM   1019  CG  ASP A  36     -10.896  -9.389  10.345  1.00  0.00           C  
ATOM   1020  OD1 ASP A  36     -11.896  -9.921  10.873  1.00  0.00           O  
ATOM   1021  OD2 ASP A  36     -10.871  -8.997   9.160  1.00  0.00           O1-
ATOM   1022  H   ASP A  36      -7.372  -9.155  12.061  1.00  0.00           H  
ATOM   1023  HA  ASP A  36      -8.478  -9.097   9.396  1.00  0.00           H  
ATOM   1024  HB2 ASP A  36      -9.360 -10.193  11.597  1.00  0.00           H  
ATOM   1025  HB3 ASP A  36      -9.882  -8.562  12.037  1.00  0.00           H  
ATOM   1026  N   VAL A  37      -8.404  -6.592   9.067  1.00  0.00           N  
ATOM   1027  CA  VAL A  37      -8.515  -5.154   8.839  1.00  0.00           C  
ATOM   1028  C   VAL A  37      -9.049  -4.817   7.456  1.00  0.00           C  
ATOM   1029  O   VAL A  37      -8.885  -5.583   6.508  1.00  0.00           O  
ATOM   1030  CB  VAL A  37      -7.147  -4.437   8.988  1.00  0.00           C  
ATOM   1031  CG1 VAL A  37      -6.671  -4.500  10.429  1.00  0.00           C  
ATOM   1032  CG2 VAL A  37      -6.124  -5.074   8.060  1.00  0.00           C  
ATOM   1033  H   VAL A  37      -8.152  -7.124   8.258  1.00  0.00           H  
ATOM   1034  HA  VAL A  37      -9.222  -4.803   9.606  1.00  0.00           H  
ATOM   1035  HB  VAL A  37      -7.267  -3.379   8.710  1.00  0.00           H  
ATOM   1036 1HG1 VAL A  37      -5.702  -3.989  10.518  1.00  0.00           H  
ATOM   1037 2HG1 VAL A  37      -7.407  -4.007  11.081  1.00  0.00           H  
ATOM   1038 3HG1 VAL A  37      -6.560  -5.551  10.733  1.00  0.00           H  
ATOM   1039 1HG2 VAL A  37      -5.158  -4.561   8.171  1.00  0.00           H  
ATOM   1040 2HG2 VAL A  37      -6.006  -6.137   8.318  1.00  0.00           H  
ATOM   1041 3HG2 VAL A  37      -6.468  -4.986   7.019  1.00  0.00           H  
ATOM   1042  N   GLU A  38      -9.699  -3.665   7.354  1.00  0.00           N  
ATOM   1043  CA  GLU A  38     -10.215  -3.204   6.077  1.00  0.00           C  
ATOM   1044  C   GLU A  38      -8.981  -2.788   5.285  1.00  0.00           C  
ATOM   1045  O   GLU A  38      -8.093  -2.128   5.820  1.00  0.00           O  
ATOM   1046  CB  GLU A  38     -11.108  -1.986   6.266  1.00  0.00           C  
ATOM   1047  CG  GLU A  38     -12.291  -2.201   7.173  1.00  0.00           C  
ATOM   1048  CD  GLU A  38     -13.015  -0.906   7.455  1.00  0.00           C  
ATOM   1049  OE1 GLU A  38     -13.346  -0.189   6.483  1.00  0.00           O  
ATOM   1050  OE2 GLU A  38     -13.246  -0.606   8.645  1.00  0.00           O1-
ATOM   1051  H   GLU A  38      -9.876  -3.050   8.122  1.00  0.00           H  
ATOM   1052  HA  GLU A  38     -10.810  -3.982   5.578  1.00  0.00           H  
ATOM   1053  HB2 GLU A  38     -10.500  -1.163   6.671  1.00  0.00           H  
ATOM   1054  HB3 GLU A  38     -11.474  -1.662   5.281  1.00  0.00           H  
ATOM   1055  HG2 GLU A  38     -12.985  -2.917   6.709  1.00  0.00           H  
ATOM   1056  HG3 GLU A  38     -11.953  -2.647   8.120  1.00  0.00           H  
ATOM   1057  N   THR A  39      -8.922  -3.169   4.020  1.00  0.00           N  
ATOM   1058  CA  THR A  39      -7.782  -2.821   3.201  1.00  0.00           C  
ATOM   1059  C   THR A  39      -8.225  -2.171   1.903  1.00  0.00           C  
ATOM   1060  O   THR A  39      -9.399  -2.207   1.552  1.00  0.00           O  
ATOM   1061  CB  THR A  39      -6.948  -4.067   2.879  1.00  0.00           C  
ATOM   1062  CG2 THR A  39      -6.468  -4.723   4.161  1.00  0.00           C  
ATOM   1063  OG1 THR A  39      -7.750  -5.001   2.149  1.00  0.00           O  
ATOM   1064  H   THR A  39      -9.629  -3.703   3.554  1.00  0.00           H  
ATOM   1065  HA  THR A  39      -7.169  -2.108   3.770  1.00  0.00           H  
ATOM   1066  HB  THR A  39      -6.078  -3.766   2.278  1.00  0.00           H  
ATOM   1067  HG1 THR A  39      -7.207  -5.814   1.937  1.00  0.00           H  
ATOM   1068 1HG2 THR A  39      -5.871  -5.614   3.917  1.00  0.00           H  
ATOM   1069 2HG2 THR A  39      -5.848  -4.012   4.727  1.00  0.00           H  
ATOM   1070 3HG2 THR A  39      -7.335  -5.019   4.770  1.00  0.00           H  
ATOM   1071  N   ILE A  40      -7.270  -1.570   1.205  1.00  0.00           N  
ATOM   1072  CA  ILE A  40      -7.514  -0.907  -0.068  1.00  0.00           C  
ATOM   1073  C   ILE A  40      -6.431  -1.451  -0.980  1.00  0.00           C  
ATOM   1074  O   ILE A  40      -5.248  -1.346  -0.669  1.00  0.00           O  
ATOM   1075  CB  ILE A  40      -7.325   0.626   0.035  1.00  0.00           C  
ATOM   1076  CG1 ILE A  40      -8.300   1.216   1.052  1.00  0.00           C  
ATOM   1077  CG2 ILE A  40      -7.515   1.266  -1.331  1.00  0.00           C  
ATOM   1078  CD1 ILE A  40      -9.755   1.059   0.673  1.00  0.00           C  
ATOM   1079  H   ILE A  40      -6.316  -1.529   1.503  1.00  0.00           H  
ATOM   1080  HA  ILE A  40      -8.543  -1.088  -0.416  1.00  0.00           H  
ATOM   1081  HB  ILE A  40      -6.302   0.837   0.380  1.00  0.00           H  
ATOM   1082 2HG1 ILE A  40      -8.133   0.734   2.027  1.00  0.00           H  
ATOM   1083 3HG1 ILE A  40      -8.079   2.286   1.178  1.00  0.00           H  
ATOM   1084 1HG2 ILE A  40      -7.379   2.354  -1.249  1.00  0.00           H  
ATOM   1085 2HG2 ILE A  40      -6.775   0.856  -2.035  1.00  0.00           H  
ATOM   1086 3HG2 ILE A  40      -8.529   1.050  -1.699  1.00  0.00           H  
ATOM   1087 1HD1 ILE A  40     -10.388   1.507   1.452  1.00  0.00           H  
ATOM   1088 2HD1 ILE A  40      -9.942   1.565  -0.285  1.00  0.00           H  
ATOM   1089 3HD1 ILE A  40      -9.996  -0.010   0.575  1.00  0.00           H  
ATOM   1090  N   SER A  41      -6.820  -2.034  -2.100  1.00  0.00           N  
ATOM   1091  CA  SER A  41      -5.830  -2.588  -3.005  1.00  0.00           C  
ATOM   1092  C   SER A  41      -4.821  -1.543  -3.477  1.00  0.00           C  
ATOM   1093  O   SER A  41      -5.147  -0.358  -3.628  1.00  0.00           O  
ATOM   1094  CB  SER A  41      -6.515  -3.217  -4.215  1.00  0.00           C  
ATOM   1095  OG  SER A  41      -5.539  -3.650  -5.142  1.00  0.00           O  
ATOM   1096  H   SER A  41      -7.771  -2.133  -2.394  1.00  0.00           H  
ATOM   1097  HA  SER A  41      -5.279  -3.356  -2.444  1.00  0.00           H  
ATOM   1098  HB2 SER A  41      -7.137  -4.067  -3.896  1.00  0.00           H  
ATOM   1099  HB3 SER A  41      -7.187  -2.486  -4.690  1.00  0.00           H  
ATOM   1100  HG  SER A  41      -5.035  -4.425  -4.759  1.00  0.00           H  
ATOM   1101  N   THR A  42      -3.590  -1.995  -3.701  1.00  0.00           N  
ATOM   1102  CA  THR A  42      -2.522  -1.125  -4.176  1.00  0.00           C  
ATOM   1103  C   THR A  42      -2.492  -1.138  -5.700  1.00  0.00           C  
ATOM   1104  O   THR A  42      -1.684  -0.441  -6.314  1.00  0.00           O  
ATOM   1105  CB  THR A  42      -1.140  -1.607  -3.715  1.00  0.00           C  
ATOM   1106  CG2 THR A  42      -1.054  -1.650  -2.189  1.00  0.00           C  
ATOM   1107  OG1 THR A  42      -0.892  -2.907  -4.268  1.00  0.00           O  
ATOM   1108  H   THR A  42      -3.314  -2.946  -3.564  1.00  0.00           H  
ATOM   1109  HA  THR A  42      -2.726  -0.123  -3.769  1.00  0.00           H  
ATOM   1110  HB  THR A  42      -0.375  -0.900  -4.070  1.00  0.00           H  
ATOM   1111  HG1 THR A  42      -1.469  -3.581  -3.807  1.00  0.00           H  
ATOM   1112 1HG2 THR A  42      -0.054  -1.998  -1.887  1.00  0.00           H  
ATOM   1113 2HG2 THR A  42      -1.228  -0.642  -1.783  1.00  0.00           H  
ATOM   1114 3HG2 THR A  42      -1.816  -2.339  -1.797  1.00  0.00           H  
ATOM   1115  N   GLY A  43      -3.360  -1.942  -6.304  1.00  0.00           N  
ATOM   1116  CA  GLY A  43      -3.389  -2.032  -7.756  1.00  0.00           C  
ATOM   1117  C   GLY A  43      -2.443  -3.112  -8.255  1.00  0.00           C  
ATOM   1118  O   GLY A  43      -2.438  -3.459  -9.439  1.00  0.00           O  
ATOM   1119  H   GLY A  43      -4.027  -2.517  -5.831  1.00  0.00           H  
ATOM   1120  HA2 GLY A  43      -4.413  -2.253  -8.093  1.00  0.00           H  
ATOM   1121  HA3 GLY A  43      -3.108  -1.063  -8.194  1.00  0.00           H  
ATOM   1122  N   SER A  44      -1.623  -3.630  -7.347  1.00  0.00           N  
ATOM   1123  CA  SER A  44      -0.670  -4.692  -7.669  1.00  0.00           C  
ATOM   1124  C   SER A  44      -1.070  -5.951  -6.914  1.00  0.00           C  
ATOM   1125  O   SER A  44      -1.161  -5.952  -5.685  1.00  0.00           O  
ATOM   1126  CB  SER A  44       0.744  -4.290  -7.261  1.00  0.00           C  
ATOM   1127  OG  SER A  44       1.597  -5.421  -7.203  1.00  0.00           O  
ATOM   1128  H   SER A  44      -1.599  -3.336  -6.392  1.00  0.00           H  
ATOM   1129  HA  SER A  44      -0.684  -4.870  -8.755  1.00  0.00           H  
ATOM   1130  HB2 SER A  44       1.144  -3.560  -7.980  1.00  0.00           H  
ATOM   1131  HB3 SER A  44       0.721  -3.794  -6.279  1.00  0.00           H  
ATOM   1132  HG  SER A  44       1.579  -5.899  -8.082  1.00  0.00           H  
ATOM   1133  N   LEU A  45      -1.310  -7.025  -7.656  1.00  0.00           N  
ATOM   1134  CA  LEU A  45      -1.706  -8.287  -7.056  1.00  0.00           C  
ATOM   1135  C   LEU A  45      -0.595  -8.888  -6.180  1.00  0.00           C  
ATOM   1136  O   LEU A  45      -0.855  -9.332  -5.063  1.00  0.00           O  
ATOM   1137  CB  LEU A  45      -2.108  -9.273  -8.152  1.00  0.00           C  
ATOM   1138  CG  LEU A  45      -2.471 -10.681  -7.679  1.00  0.00           C  
ATOM   1139  CD1 LEU A  45      -3.575 -10.595  -6.637  1.00  0.00           C  
ATOM   1140  CD2 LEU A  45      -2.904 -11.525  -8.872  1.00  0.00           C  
ATOM   1141  H   LEU A  45      -1.238  -7.044  -8.653  1.00  0.00           H  
ATOM   1142  HA  LEU A  45      -2.566  -8.089  -6.397  1.00  0.00           H  
ATOM   1143  HB2 LEU A  45      -2.967  -8.857  -8.697  1.00  0.00           H  
ATOM   1144  HB3 LEU A  45      -1.279  -9.351  -8.871  1.00  0.00           H  
ATOM   1145  HG  LEU A  45      -1.594 -11.161  -7.218  1.00  0.00           H  
ATOM   1146 1HD1 LEU A  45      -3.837 -11.607  -6.295  1.00  0.00           H  
ATOM   1147 2HD1 LEU A  45      -3.227  -9.999  -5.781  1.00  0.00           H  
ATOM   1148 3HD1 LEU A  45      -4.461 -10.116  -7.080  1.00  0.00           H  
ATOM   1149 1HD2 LEU A  45      -3.164 -12.538  -8.530  1.00  0.00           H  
ATOM   1150 2HD2 LEU A  45      -3.780 -11.063  -9.350  1.00  0.00           H  
ATOM   1151 3HD2 LEU A  45      -2.080 -11.585  -9.598  1.00  0.00           H  
ATOM   1152  N   SER A  46       0.637  -8.902  -6.672  1.00  0.00           N  
ATOM   1153  CA  SER A  46       1.723  -9.467  -5.875  1.00  0.00           C  
ATOM   1154  C   SER A  46       2.032  -8.622  -4.629  1.00  0.00           C  
ATOM   1155  O   SER A  46       2.469  -9.157  -3.617  1.00  0.00           O  
ATOM   1156  CB  SER A  46       2.985  -9.675  -6.728  1.00  0.00           C  
ATOM   1157  OG  SER A  46       3.505  -8.456  -7.217  1.00  0.00           O  
ATOM   1158  H   SER A  46       0.902  -8.550  -7.570  1.00  0.00           H  
ATOM   1159  HA  SER A  46       1.381 -10.450  -5.519  1.00  0.00           H  
ATOM   1160  HB2 SER A  46       3.752 -10.184  -6.126  1.00  0.00           H  
ATOM   1161  HB3 SER A  46       2.748 -10.336  -7.574  1.00  0.00           H  
ATOM   1162  HG  SER A  46       3.004  -8.185  -8.039  1.00  0.00           H  
ATOM   1163  N   LEU A  47       1.785  -7.316  -4.688  1.00  0.00           N  
ATOM   1164  CA  LEU A  47       2.026  -6.469  -3.523  1.00  0.00           C  
ATOM   1165  C   LEU A  47       0.901  -6.635  -2.493  1.00  0.00           C  
ATOM   1166  O   LEU A  47       1.162  -6.662  -1.286  1.00  0.00           O  
ATOM   1167  CB  LEU A  47       2.168  -4.991  -3.926  1.00  0.00           C  
ATOM   1168  CG  LEU A  47       2.344  -3.985  -2.772  1.00  0.00           C  
ATOM   1169  CD1 LEU A  47       3.441  -4.452  -1.819  1.00  0.00           C  
ATOM   1170  CD2 LEU A  47       2.682  -2.597  -3.341  1.00  0.00           C  
ATOM   1171  H   LEU A  47       1.434  -6.838  -5.494  1.00  0.00           H  
ATOM   1172  HA  LEU A  47       2.974  -6.788  -3.065  1.00  0.00           H  
ATOM   1173  HB2 LEU A  47       3.032  -4.899  -4.601  1.00  0.00           H  
ATOM   1174  HB3 LEU A  47       1.277  -4.703  -4.503  1.00  0.00           H  
ATOM   1175  HG  LEU A  47       1.403  -3.922  -2.206  1.00  0.00           H  
ATOM   1176 1HD1 LEU A  47       3.553  -3.723  -1.003  1.00  0.00           H  
ATOM   1177 2HD1 LEU A  47       3.171  -5.432  -1.400  1.00  0.00           H  
ATOM   1178 3HD1 LEU A  47       4.391  -4.538  -2.367  1.00  0.00           H  
ATOM   1179 1HD2 LEU A  47       2.806  -1.882  -2.515  1.00  0.00           H  
ATOM   1180 2HD2 LEU A  47       3.616  -2.654  -3.921  1.00  0.00           H  
ATOM   1181 3HD2 LEU A  47       1.865  -2.261  -3.996  1.00  0.00           H  
ATOM   1182  N   ASP A  48      -0.347  -6.742  -2.954  1.00  0.00           N  
ATOM   1183  CA  ASP A  48      -1.463  -6.938  -2.022  1.00  0.00           C  
ATOM   1184  C   ASP A  48      -1.214  -8.243  -1.266  1.00  0.00           C  
ATOM   1185  O   ASP A  48      -1.573  -8.374  -0.097  1.00  0.00           O  
ATOM   1186  CB  ASP A  48      -2.807  -7.037  -2.759  1.00  0.00           C  
ATOM   1187  CG  ASP A  48      -3.334  -5.681  -3.230  1.00  0.00           C  
ATOM   1188  OD1 ASP A  48      -2.673  -4.648  -2.980  1.00  0.00           O  
ATOM   1189  OD2 ASP A  48      -4.421  -5.655  -3.852  1.00  0.00           O1-
ATOM   1190  H   ASP A  48      -0.603  -6.700  -3.919  1.00  0.00           H  
ATOM   1191  HA  ASP A  48      -1.516  -6.076  -1.340  1.00  0.00           H  
ATOM   1192  HB2 ASP A  48      -2.693  -7.701  -3.629  1.00  0.00           H  
ATOM   1193  HB3 ASP A  48      -3.551  -7.502  -2.094  1.00  0.00           H  
ATOM   1194  N   ILE A  49      -0.612  -9.214  -1.945  1.00  0.00           N  
ATOM   1195  CA  ILE A  49      -0.312 -10.493  -1.321  1.00  0.00           C  
ATOM   1196  C   ILE A  49       0.886 -10.346  -0.385  1.00  0.00           C  
ATOM   1197  O   ILE A  49       0.853 -10.825   0.745  1.00  0.00           O  
ATOM   1198  CB  ILE A  49      -0.023 -11.581  -2.384  1.00  0.00           C  
ATOM   1199  CG1 ILE A  49      -1.295 -11.857  -3.193  1.00  0.00           C  
ATOM   1200  CG2 ILE A  49       0.450 -12.866  -1.712  1.00  0.00           C  
ATOM   1201  CD1 ILE A  49      -1.048 -12.615  -4.487  1.00  0.00           C  
ATOM   1202  H   ILE A  49      -0.329  -9.140  -2.901  1.00  0.00           H  
ATOM   1203  HA  ILE A  49      -1.193 -10.808  -0.742  1.00  0.00           H  
ATOM   1204  HB  ILE A  49       0.770 -11.222  -3.056  1.00  0.00           H  
ATOM   1205 2HG1 ILE A  49      -1.996 -12.432  -2.570  1.00  0.00           H  
ATOM   1206 3HG1 ILE A  49      -1.784 -10.900  -3.427  1.00  0.00           H  
ATOM   1207 1HG2 ILE A  49       0.651 -13.629  -2.479  1.00  0.00           H  
ATOM   1208 2HG2 ILE A  49       1.371 -12.666  -1.144  1.00  0.00           H  
ATOM   1209 3HG2 ILE A  49      -0.330 -13.232  -1.028  1.00  0.00           H  
ATOM   1210 1HD1 ILE A  49      -2.004 -12.774  -5.007  1.00  0.00           H  
ATOM   1211 2HD1 ILE A  49      -0.372 -12.033  -5.131  1.00  0.00           H  
ATOM   1212 3HD1 ILE A  49      -0.588 -13.589  -4.261  1.00  0.00           H  
ATOM   1213  N   ALA A  50       1.936  -9.669  -0.848  1.00  0.00           N  
ATOM   1214  CA  ALA A  50       3.119  -9.462  -0.017  1.00  0.00           C  
ATOM   1215  C   ALA A  50       2.698  -8.780   1.286  1.00  0.00           C  
ATOM   1216  O   ALA A  50       3.280  -9.023   2.351  1.00  0.00           O  
ATOM   1217  CB  ALA A  50       4.131  -8.601  -0.751  1.00  0.00           C  
ATOM   1218  H   ALA A  50       1.991  -9.269  -1.763  1.00  0.00           H  
ATOM   1219  HA  ALA A  50       3.585 -10.432   0.206  1.00  0.00           H  
ATOM   1220  HB1 ALA A  50       5.016  -8.452  -0.116  1.00  0.00           H  
ATOM   1221  HB2 ALA A  50       4.430  -9.101  -1.685  1.00  0.00           H  
ATOM   1222  HB3 ALA A  50       3.681  -7.625  -0.987  1.00  0.00           H  
ATOM   1223  N   LEU A  51       1.675  -7.934   1.198  1.00  0.00           N  
ATOM   1224  CA  LEU A  51       1.181  -7.225   2.376  1.00  0.00           C  
ATOM   1225  C   LEU A  51       0.447  -8.122   3.365  1.00  0.00           C  
ATOM   1226  O   LEU A  51       0.176  -7.704   4.490  1.00  0.00           O  
ATOM   1227  CB  LEU A  51       0.266  -6.079   1.955  1.00  0.00           C  
ATOM   1228  CG  LEU A  51       0.998  -4.854   1.395  1.00  0.00           C  
ATOM   1229  CD1 LEU A  51       0.003  -3.943   0.683  1.00  0.00           C  
ATOM   1230  CD2 LEU A  51       1.702  -4.116   2.540  1.00  0.00           C  
ATOM   1231  H   LEU A  51       1.186  -7.727   0.351  1.00  0.00           H  
ATOM   1232  HA  LEU A  51       2.071  -6.838   2.893  1.00  0.00           H  
ATOM   1233  HB2 LEU A  51      -0.438  -6.449   1.194  1.00  0.00           H  
ATOM   1234  HB3 LEU A  51      -0.334  -5.768   2.823  1.00  0.00           H  
ATOM   1235  HG  LEU A  51       1.759  -5.171   0.665  1.00  0.00           H  
ATOM   1236 1HD1 LEU A  51       0.530  -3.065   0.283  1.00  0.00           H  
ATOM   1237 2HD1 LEU A  51      -0.473  -4.493  -0.143  1.00  0.00           H  
ATOM   1238 3HD1 LEU A  51      -0.768  -3.613   1.395  1.00  0.00           H  
ATOM   1239 1HD2 LEU A  51       2.228  -3.237   2.142  1.00  0.00           H  
ATOM   1240 2HD2 LEU A  51       0.956  -3.791   3.281  1.00  0.00           H  
ATOM   1241 3HD2 LEU A  51       2.426  -4.789   3.022  1.00  0.00           H  
ATOM   1242  N   GLY A  52       0.108  -9.341   2.941  1.00  0.00           N  
ATOM   1243  CA  GLY A  52      -0.585 -10.265   3.828  1.00  0.00           C  
ATOM   1244  C   GLY A  52      -2.073 -10.016   4.041  1.00  0.00           C  
ATOM   1245  O   GLY A  52      -2.840 -10.965   4.166  1.00  0.00           O  
ATOM   1246  H   GLY A  52       0.295  -9.696   2.025  1.00  0.00           H  
ATOM   1247  HA2 GLY A  52      -0.459 -11.282   3.430  1.00  0.00           H  
ATOM   1248  HA3 GLY A  52      -0.087 -10.239   4.808  1.00  0.00           H  
ATOM   1249  N   ALA A  53      -2.500  -8.758   4.088  1.00  0.00           N  
ATOM   1250  CA  ALA A  53      -3.918  -8.463   4.291  1.00  0.00           C  
ATOM   1251  C   ALA A  53      -4.657  -8.192   2.982  1.00  0.00           C  
ATOM   1252  O   ALA A  53      -5.859  -7.939   2.991  1.00  0.00           O  
ATOM   1253  CB  ALA A  53      -4.085  -7.277   5.234  1.00  0.00           C  
ATOM   1254  H   ALA A  53      -1.912  -7.955   3.994  1.00  0.00           H  
ATOM   1255  HA  ALA A  53      -4.367  -9.360   4.740  1.00  0.00           H  
ATOM   1256  HB1 ALA A  53      -5.155  -7.068   5.376  1.00  0.00           H  
ATOM   1257  HB2 ALA A  53      -3.626  -7.514   6.205  1.00  0.00           H  
ATOM   1258  HB3 ALA A  53      -3.593  -6.393   4.803  1.00  0.00           H  
ATOM   1259  N   GLY A  54      -3.946  -8.242   1.863  1.00  0.00           N  
ATOM   1260  CA  GLY A  54      -4.591  -8.014   0.581  1.00  0.00           C  
ATOM   1261  C   GLY A  54      -4.612  -6.568   0.122  1.00  0.00           C  
ATOM   1262  O   GLY A  54      -5.166  -6.260  -0.938  1.00  0.00           O  
ATOM   1263  H   GLY A  54      -2.964  -8.431   1.819  1.00  0.00           H  
ATOM   1264  HA2 GLY A  54      -4.079  -8.618  -0.182  1.00  0.00           H  
ATOM   1265  HA3 GLY A  54      -5.627  -8.380   0.639  1.00  0.00           H  
ATOM   1266  N   GLY A  55      -4.005  -5.682   0.909  1.00  0.00           N  
ATOM   1267  CA  GLY A  55      -3.957  -4.273   0.561  1.00  0.00           C  
ATOM   1268  C   GLY A  55      -3.449  -3.460   1.735  1.00  0.00           C  
ATOM   1269  O   GLY A  55      -3.014  -4.032   2.731  1.00  0.00           O  
ATOM   1270  H   GLY A  55      -3.553  -5.913   1.770  1.00  0.00           H  
ATOM   1271  HA2 GLY A  55      -3.301  -4.125  -0.309  1.00  0.00           H  
ATOM   1272  HA3 GLY A  55      -4.960  -3.925   0.270  1.00  0.00           H  
ATOM   1273  N   LEU A  56      -3.495  -2.134   1.627  1.00  0.00           N  
ATOM   1274  CA  LEU A  56      -3.044  -1.254   2.703  1.00  0.00           C  
ATOM   1275  C   LEU A  56      -4.154  -1.086   3.738  1.00  0.00           C  
ATOM   1276  O   LEU A  56      -5.324  -0.978   3.390  1.00  0.00           O  
ATOM   1277  CB  LEU A  56      -2.642   0.104   2.133  1.00  0.00           C  
ATOM   1278  CG  LEU A  56      -1.443   0.058   1.180  1.00  0.00           C  
ATOM   1279  CD1 LEU A  56      -1.169   1.454   0.654  1.00  0.00           C  
ATOM   1280  CD2 LEU A  56      -0.205  -0.487   1.915  1.00  0.00           C  
ATOM   1281  H   LEU A  56      -3.835  -1.654   0.818  1.00  0.00           H  
ATOM   1282  HA  LEU A  56      -2.168  -1.705   3.192  1.00  0.00           H  
ATOM   1283  HB2 LEU A  56      -3.502   0.534   1.601  1.00  0.00           H  
ATOM   1284  HB3 LEU A  56      -2.407   0.782   2.966  1.00  0.00           H  
ATOM   1285  HG  LEU A  56      -1.670  -0.610   0.337  1.00  0.00           H  
ATOM   1286 1HD1 LEU A  56      -0.309   1.425  -0.030  1.00  0.00           H  
ATOM   1287 2HD1 LEU A  56      -2.054   1.824   0.116  1.00  0.00           H  
ATOM   1288 3HD1 LEU A  56      -0.945   2.126   1.496  1.00  0.00           H  
ATOM   1289 1HD2 LEU A  56       0.649  -0.516   1.223  1.00  0.00           H  
ATOM   1290 2HD2 LEU A  56       0.034   0.167   2.766  1.00  0.00           H  
ATOM   1291 3HD2 LEU A  56      -0.414  -1.502   2.282  1.00  0.00           H  
ATOM   1292  N   PRO A  57      -3.794  -1.054   5.028  1.00  0.00           N  
ATOM   1293  CA  PRO A  57      -4.742  -0.908   6.143  1.00  0.00           C  
ATOM   1294  C   PRO A  57      -5.379   0.467   6.362  1.00  0.00           C  
ATOM   1295  O   PRO A  57      -4.690   1.485   6.382  1.00  0.00           O  
ATOM   1296  CB  PRO A  57      -3.910  -1.336   7.349  1.00  0.00           C  
ATOM   1297  CG  PRO A  57      -2.547  -0.799   6.991  1.00  0.00           C  
ATOM   1298  CD  PRO A  57      -2.416  -1.208   5.527  1.00  0.00           C  
ATOM   1299  HA  PRO A  57      -5.640  -1.510   5.940  1.00  0.00           H  
ATOM   1300  HB2 PRO A  57      -4.290  -0.904   8.287  1.00  0.00           H  
ATOM   1301  HB3 PRO A  57      -3.902  -2.428   7.478  1.00  0.00           H  
ATOM   1302  HG2 PRO A  57      -2.488   0.293   7.119  1.00  0.00           H  
ATOM   1303  HG3 PRO A  57      -1.755  -1.240   7.614  1.00  0.00           H  
ATOM   1304  HD2 PRO A  57      -1.709  -0.565   4.984  1.00  0.00           H  
ATOM   1305  HD3 PRO A  57      -2.055  -2.242   5.422  1.00  0.00           H  
ATOM   1306  N   MET A  58      -6.698   0.480   6.546  1.00  0.00           N  
ATOM   1307  CA  MET A  58      -7.432   1.717   6.799  1.00  0.00           C  
ATOM   1308  C   MET A  58      -7.124   2.164   8.222  1.00  0.00           C  
ATOM   1309  O   MET A  58      -6.841   1.331   9.083  1.00  0.00           O  
ATOM   1310  CB  MET A  58      -8.938   1.485   6.680  1.00  0.00           C  
ATOM   1311  CG  MET A  58      -9.413   1.056   5.311  1.00  0.00           C  
ATOM   1312  SD  MET A  58      -9.031   2.300   4.093  1.00  0.00           S  
ATOM   1313  CE  MET A  58     -10.274   3.549   4.489  1.00  0.00           C  
ATOM   1314  H   MET A  58      -7.270  -0.340   6.524  1.00  0.00           H  
ATOM   1315  HA  MET A  58      -7.131   2.476   6.063  1.00  0.00           H  
ATOM   1316  HB2 MET A  58      -9.234   0.718   7.412  1.00  0.00           H  
ATOM   1317  HB3 MET A  58      -9.459   2.413   6.958  1.00  0.00           H  
ATOM   1318  HG2 MET A  58      -8.936   0.104   5.034  1.00  0.00           H  
ATOM   1319  HG3 MET A  58     -10.498   0.877   5.333  1.00  0.00           H  
ATOM   1320  HE1 MET A  58     -10.907   3.730   3.607  1.00  0.00           H  
ATOM   1321  HE2 MET A  58     -10.899   3.194   5.322  1.00  0.00           H  
ATOM   1322  HE3 MET A  58      -9.775   4.485   4.779  1.00  0.00           H  
ATOM   1323  N   GLY A  59      -7.180   3.470   8.465  1.00  0.00           N  
ATOM   1324  CA  GLY A  59      -6.923   3.993   9.801  1.00  0.00           C  
ATOM   1325  C   GLY A  59      -5.477   3.975  10.269  1.00  0.00           C  
ATOM   1326  O   GLY A  59      -5.188   4.351  11.403  1.00  0.00           O  
ATOM   1327  H   GLY A  59      -7.393   4.164   7.777  1.00  0.00           H  
ATOM   1328  HA2 GLY A  59      -7.285   5.031   9.840  1.00  0.00           H  
ATOM   1329  HA3 GLY A  59      -7.525   3.415  10.518  1.00  0.00           H  
ATOM   1330  N   ARG A  60      -4.568   3.553   9.397  1.00  0.00           N  
ATOM   1331  CA  ARG A  60      -3.148   3.488   9.732  1.00  0.00           C  
ATOM   1332  C   ARG A  60      -2.307   4.412   8.847  1.00  0.00           C  
ATOM   1333  O   ARG A  60      -2.761   4.881   7.804  1.00  0.00           O  
ATOM   1334  CB  ARG A  60      -2.621   2.058   9.548  1.00  0.00           C  
ATOM   1335  CG  ARG A  60      -3.378   0.960  10.288  1.00  0.00           C  
ATOM   1336  CD  ARG A  60      -3.328   1.133  11.800  1.00  0.00           C  
ATOM   1337  NE  ARG A  60      -3.851  -0.045  12.491  1.00  0.00           N  
ATOM   1338  CZ  ARG A  60      -3.095  -1.018  12.992  1.00  0.00           C  
ATOM   1339  NH1 ARG A  60      -1.770  -0.959  12.892  1.00  0.00           N1+
ATOM   1340  NH2 ARG A  60      -3.665  -2.061  13.582  1.00  0.00           N  
ATOM   1341  H   ARG A  60      -4.785   3.257   8.466  1.00  0.00           H  
ATOM   1342  HA  ARG A  60      -3.057   3.808  10.780  1.00  0.00           H  
ATOM   1343  HB2 ARG A  60      -2.632   1.821   8.474  1.00  0.00           H  
ATOM   1344  HB3 ARG A  60      -1.571   2.032   9.873  1.00  0.00           H  
ATOM   1345  HG2 ARG A  60      -4.428   0.957   9.958  1.00  0.00           H  
ATOM   1346  HG3 ARG A  60      -2.953  -0.018  10.020  1.00  0.00           H  
ATOM   1347  HD2 ARG A  60      -2.290   1.315  12.116  1.00  0.00           H  
ATOM   1348  HD3 ARG A  60      -3.911   2.020  12.089  1.00  0.00           H  
ATOM   1349  HE  ARG A  60      -4.843  -0.124  12.594  1.00  0.00           H  
ATOM   1350 1HH1 ARG A  60      -1.336  -0.181  12.439  1.00  0.00           H  
ATOM   1351 2HH1 ARG A  60      -1.207  -1.694  13.271  1.00  0.00           H  
ATOM   1352 1HH2 ARG A  60      -4.662  -2.113  13.649  1.00  0.00           H  
ATOM   1353 2HH2 ARG A  60      -3.099  -2.793  13.959  1.00  0.00           H  
ATOM   1354  N   ILE A  61      -1.073   4.653   9.274  1.00  0.00           N  
ATOM   1355  CA  ILE A  61      -0.134   5.468   8.521  1.00  0.00           C  
ATOM   1356  C   ILE A  61       0.752   4.521   7.717  1.00  0.00           C  
ATOM   1357  O   ILE A  61       1.190   3.481   8.222  1.00  0.00           O  
ATOM   1358  CB  ILE A  61       0.773   6.299   9.452  1.00  0.00           C  
ATOM   1359  CG1 ILE A  61      -0.031   7.436  10.083  1.00  0.00           C  
ATOM   1360  CG2 ILE A  61       1.962   6.861   8.671  1.00  0.00           C  
ATOM   1361  CD1 ILE A  61       0.753   8.233  11.099  1.00  0.00           C  
ATOM   1362  H   ILE A  61      -0.706   4.297  10.133  1.00  0.00           H  
ATOM   1363  HA  ILE A  61      -0.698   6.161   7.878  1.00  0.00           H  
ATOM   1364  HB  ILE A  61       1.156   5.647  10.252  1.00  0.00           H  
ATOM   1365 2HG1 ILE A  61      -0.381   8.112   9.290  1.00  0.00           H  
ATOM   1366 3HG1 ILE A  61      -0.926   7.017  10.568  1.00  0.00           H  
ATOM   1367 1HG2 ILE A  61       2.600   7.450   9.345  1.00  0.00           H  
ATOM   1368 2HG2 ILE A  61       2.547   6.032   8.245  1.00  0.00           H  
ATOM   1369 3HG2 ILE A  61       1.596   7.504   7.858  1.00  0.00           H  
ATOM   1370 1HD1 ILE A  61       0.116   9.030  11.511  1.00  0.00           H  
ATOM   1371 2HD1 ILE A  61       1.081   7.570  11.914  1.00  0.00           H  
ATOM   1372 3HD1 ILE A  61       1.633   8.680  10.615  1.00  0.00           H  
ATOM   1373  N   VAL A  62       1.003   4.873   6.462  1.00  0.00           N  
ATOM   1374  CA  VAL A  62       1.855   4.064   5.599  1.00  0.00           C  
ATOM   1375  C   VAL A  62       2.917   4.944   4.947  1.00  0.00           C  
ATOM   1376  O   VAL A  62       2.647   6.083   4.577  1.00  0.00           O  
ATOM   1377  CB  VAL A  62       1.043   3.383   4.469  1.00  0.00           C  
ATOM   1378  CG1 VAL A  62       1.999   2.709   3.469  1.00  0.00           C  
ATOM   1379  CG2 VAL A  62       0.076   2.378   5.057  1.00  0.00           C  
ATOM   1380  H   VAL A  62       0.637   5.697   6.028  1.00  0.00           H  
ATOM   1381  HA  VAL A  62       2.316   3.290   6.230  1.00  0.00           H  
ATOM   1382  HB  VAL A  62       0.461   4.145   3.930  1.00  0.00           H  
ATOM   1383 1HG1 VAL A  62       1.415   2.228   2.670  1.00  0.00           H  
ATOM   1384 2HG1 VAL A  62       2.665   3.466   3.030  1.00  0.00           H  
ATOM   1385 3HG1 VAL A  62       2.600   1.949   3.992  1.00  0.00           H  
ATOM   1386 1HG2 VAL A  62      -0.495   1.901   4.248  1.00  0.00           H  
ATOM   1387 2HG2 VAL A  62       0.635   1.611   5.613  1.00  0.00           H  
ATOM   1388 3HG2 VAL A  62      -0.616   2.892   5.740  1.00  0.00           H  
ATOM   1389  N   GLU A  63       4.131   4.417   4.828  1.00  0.00           N  
ATOM   1390  CA  GLU A  63       5.203   5.158   4.182  1.00  0.00           C  
ATOM   1391  C   GLU A  63       5.651   4.374   2.967  1.00  0.00           C  
ATOM   1392  O   GLU A  63       5.765   3.151   3.018  1.00  0.00           O  
ATOM   1393  CB  GLU A  63       6.413   5.360   5.108  1.00  0.00           C  
ATOM   1394  CG  GLU A  63       7.641   5.882   4.345  1.00  0.00           C  
ATOM   1395  CD  GLU A  63       8.852   6.172   5.225  1.00  0.00           C  
ATOM   1396  OE1 GLU A  63       9.028   5.503   6.269  1.00  0.00           O  
ATOM   1397  OE2 GLU A  63       9.647   7.063   4.856  1.00  0.00           O1-
ATOM   1398  H   GLU A  63       4.388   3.509   5.159  1.00  0.00           H  
ATOM   1399  HA  GLU A  63       4.819   6.152   3.911  1.00  0.00           H  
ATOM   1400  HB2 GLU A  63       6.148   6.069   5.906  1.00  0.00           H  
ATOM   1401  HB3 GLU A  63       6.664   4.406   5.595  1.00  0.00           H  
ATOM   1402  HG2 GLU A  63       7.926   5.143   3.582  1.00  0.00           H  
ATOM   1403  HG3 GLU A  63       7.362   6.803   3.812  1.00  0.00           H  
ATOM   1404  N   ILE A  64       5.884   5.086   1.873  1.00  0.00           N  
ATOM   1405  CA  ILE A  64       6.370   4.476   0.652  1.00  0.00           C  
ATOM   1406  C   ILE A  64       7.558   5.328   0.211  1.00  0.00           C  
ATOM   1407  O   ILE A  64       7.414   6.525  -0.072  1.00  0.00           O  
ATOM   1408  CB  ILE A  64       5.290   4.458  -0.447  1.00  0.00           C  
ATOM   1409  CG1 ILE A  64       4.041   3.739   0.080  1.00  0.00           C  
ATOM   1410  CG2 ILE A  64       5.818   3.726  -1.680  1.00  0.00           C  
ATOM   1411  CD1 ILE A  64       2.944   3.505  -0.958  1.00  0.00           C  
ATOM   1412  H   ILE A  64       5.744   6.074   1.812  1.00  0.00           H  
ATOM   1413  HA  ILE A  64       6.651   3.426   0.824  1.00  0.00           H  
ATOM   1414  HB  ILE A  64       5.033   5.491  -0.723  1.00  0.00           H  
ATOM   1415 2HG1 ILE A  64       4.343   2.768   0.497  1.00  0.00           H  
ATOM   1416 3HG1 ILE A  64       3.620   4.328   0.909  1.00  0.00           H  
ATOM   1417 1HG2 ILE A  64       5.043   3.717  -2.461  1.00  0.00           H  
ATOM   1418 2HG2 ILE A  64       6.713   4.243  -2.058  1.00  0.00           H  
ATOM   1419 3HG2 ILE A  64       6.079   2.692  -1.409  1.00  0.00           H  
ATOM   1420 1HD1 ILE A  64       2.097   2.988  -0.486  1.00  0.00           H  
ATOM   1421 2HD1 ILE A  64       2.606   4.472  -1.359  1.00  0.00           H  
ATOM   1422 3HD1 ILE A  64       3.340   2.888  -1.777  1.00  0.00           H  
ATOM   1423  N   TYR A  65       8.737   4.720   0.182  1.00  0.00           N  
ATOM   1424  CA  TYR A  65       9.929   5.452  -0.203  1.00  0.00           C  
ATOM   1425  C   TYR A  65      10.728   4.712  -1.244  1.00  0.00           C  
ATOM   1426  O   TYR A  65      10.634   3.490  -1.371  1.00  0.00           O  
ATOM   1427  CB  TYR A  65      10.803   5.735   1.024  1.00  0.00           C  
ATOM   1428  CG  TYR A  65      11.394   4.503   1.681  1.00  0.00           C  
ATOM   1429  CD1 TYR A  65      12.525   3.882   1.157  1.00  0.00           C  
ATOM   1430  CD2 TYR A  65      10.814   3.958   2.826  1.00  0.00           C  
ATOM   1431  CE1 TYR A  65      13.066   2.748   1.754  1.00  0.00           C  
ATOM   1432  CE2 TYR A  65      11.343   2.827   3.432  1.00  0.00           C  
ATOM   1433  CZ  TYR A  65      12.468   2.227   2.893  1.00  0.00           C  
ATOM   1434  OH  TYR A  65      12.989   1.109   3.495  1.00  0.00           O  
ATOM   1435  H   TYR A  65       8.887   3.758   0.412  1.00  0.00           H  
ATOM   1436  HA  TYR A  65       9.601   6.405  -0.643  1.00  0.00           H  
ATOM   1437  HB2 TYR A  65      11.625   6.403   0.726  1.00  0.00           H  
ATOM   1438  HB3 TYR A  65      10.202   6.277   1.769  1.00  0.00           H  
ATOM   1439  HD1 TYR A  65      12.999   4.295   0.255  1.00  0.00           H  
ATOM   1440  HD2 TYR A  65       9.920   4.434   3.257  1.00  0.00           H  
ATOM   1441  HE1 TYR A  65      13.959   2.268   1.327  1.00  0.00           H  
ATOM   1442  HE2 TYR A  65      10.872   2.410   4.334  1.00  0.00           H  
ATOM   1443  HH  TYR A  65      13.103   1.279   4.474  1.00  0.00           H  
ATOM   1444  N   GLY A  66      11.518   5.470  -1.992  1.00  0.00           N  
ATOM   1445  CA  GLY A  66      12.335   4.887  -3.031  1.00  0.00           C  
ATOM   1446  C   GLY A  66      12.996   5.977  -3.846  1.00  0.00           C  
ATOM   1447  O   GLY A  66      12.655   7.158  -3.700  1.00  0.00           O  
ATOM   1448  H   GLY A  66      11.605   6.462  -1.898  1.00  0.00           H  
ATOM   1449  HA2 GLY A  66      13.101   4.235  -2.584  1.00  0.00           H  
ATOM   1450  HA3 GLY A  66      11.716   4.253  -3.684  1.00  0.00           H  
ATOM   1451  N   PRO A  67      13.947   5.609  -4.719  1.00  0.00           N  
ATOM   1452  CA  PRO A  67      14.657   6.575  -5.559  1.00  0.00           C  
ATOM   1453  C   PRO A  67      13.690   7.257  -6.502  1.00  0.00           C  
ATOM   1454  O   PRO A  67      12.527   6.866  -6.611  1.00  0.00           O  
ATOM   1455  CB  PRO A  67      15.656   5.707  -6.330  1.00  0.00           C  
ATOM   1456  CG  PRO A  67      15.801   4.478  -5.480  1.00  0.00           C  
ATOM   1457  CD  PRO A  67      14.397   4.239  -5.013  1.00  0.00           C  
ATOM   1458  HA  PRO A  67      15.146   7.378  -4.987  1.00  0.00           H  
ATOM   1459  HB2 PRO A  67      15.284   5.460  -7.336  1.00  0.00           H  
ATOM   1460  HB3 PRO A  67      16.620   6.221  -6.461  1.00  0.00           H  
ATOM   1461  HG2 PRO A  67      16.191   3.626  -6.055  1.00  0.00           H  
ATOM   1462  HG3 PRO A  67      16.491   4.641  -4.639  1.00  0.00           H  
ATOM   1463  HD2 PRO A  67      13.779   3.758  -5.786  1.00  0.00           H  
ATOM   1464  HD3 PRO A  67      14.360   3.591  -4.124  1.00  0.00           H  
ATOM   1465  N   GLU A  68      14.186   8.273  -7.191  1.00  0.00           N  
ATOM   1466  CA  GLU A  68      13.390   9.005  -8.157  1.00  0.00           C  
ATOM   1467  C   GLU A  68      13.009   8.056  -9.293  1.00  0.00           C  
ATOM   1468  O   GLU A  68      13.799   7.197  -9.682  1.00  0.00           O  
ATOM   1469  CB  GLU A  68      14.210  10.182  -8.698  1.00  0.00           C  
ATOM   1470  CG  GLU A  68      13.622  10.877  -9.917  1.00  0.00           C  
ATOM   1471  CD  GLU A  68      14.516  11.999 -10.429  1.00  0.00           C  
ATOM   1472  OE1 GLU A  68      14.693  13.008  -9.704  1.00  0.00           O  
ATOM   1473  OE2 GLU A  68      15.046  11.866 -11.555  1.00  0.00           O1-
ATOM   1474  H   GLU A  68      15.125   8.603  -7.098  1.00  0.00           H  
ATOM   1475  HA  GLU A  68      12.477   9.398  -7.687  1.00  0.00           H  
ATOM   1476  HB2 GLU A  68      14.330  10.925  -7.896  1.00  0.00           H  
ATOM   1477  HB3 GLU A  68      15.217   9.819  -8.954  1.00  0.00           H  
ATOM   1478  HG2 GLU A  68      13.467  10.140 -10.718  1.00  0.00           H  
ATOM   1479  HG3 GLU A  68      12.634  11.287  -9.661  1.00  0.00           H  
ATOM   1480  N   SER A  69      11.790   8.200  -9.805  1.00  0.00           N  
ATOM   1481  CA  SER A  69      11.299   7.377 -10.906  1.00  0.00           C  
ATOM   1482  C   SER A  69      11.149   5.900 -10.555  1.00  0.00           C  
ATOM   1483  O   SER A  69      11.157   5.045 -11.443  1.00  0.00           O  
ATOM   1484  CB  SER A  69      12.234   7.514 -12.112  1.00  0.00           C  
ATOM   1485  OG  SER A  69      12.443   8.877 -12.438  1.00  0.00           O  
ATOM   1486  H   SER A  69      11.130   8.874  -9.476  1.00  0.00           H  
ATOM   1487  HA  SER A  69      10.291   7.751 -11.141  1.00  0.00           H  
ATOM   1488  HB2 SER A  69      13.198   7.033 -11.891  1.00  0.00           H  
ATOM   1489  HB3 SER A  69      11.803   6.987 -12.977  1.00  0.00           H  
ATOM   1490  HG  SER A  69      13.057   8.942 -13.226  1.00  0.00           H  
ATOM   1491  N   SER A  70      11.008   5.596  -9.269  1.00  0.00           N  
ATOM   1492  CA  SER A  70      10.860   4.213  -8.841  1.00  0.00           C  
ATOM   1493  C   SER A  70       9.414   3.726  -8.969  1.00  0.00           C  
ATOM   1494  O   SER A  70       9.166   2.519  -9.003  1.00  0.00           O  
ATOM   1495  CB  SER A  70      11.338   4.056  -7.396  1.00  0.00           C  
ATOM   1496  OG  SER A  70      10.569   4.847  -6.514  1.00  0.00           O  
ATOM   1497  H   SER A  70      10.994   6.268  -8.529  1.00  0.00           H  
ATOM   1498  HA  SER A  70      11.481   3.592  -9.504  1.00  0.00           H  
ATOM   1499  HB2 SER A  70      11.271   2.999  -7.097  1.00  0.00           H  
ATOM   1500  HB3 SER A  70      12.397   4.344  -7.323  1.00  0.00           H  
ATOM   1501  HG  SER A  70      11.045   5.709  -6.337  1.00  0.00           H  
ATOM   1502  N   GLY A  71       8.474   4.670  -9.034  1.00  0.00           N  
ATOM   1503  CA  GLY A  71       7.067   4.331  -9.167  1.00  0.00           C  
ATOM   1504  C   GLY A  71       6.193   4.661  -7.966  1.00  0.00           C  
ATOM   1505  O   GLY A  71       5.047   4.216  -7.898  1.00  0.00           O  
ATOM   1506  H   GLY A  71       8.663   5.652  -8.998  1.00  0.00           H  
ATOM   1507  HA2 GLY A  71       6.664   4.856 -10.046  1.00  0.00           H  
ATOM   1508  HA3 GLY A  71       6.986   3.253  -9.371  1.00  0.00           H  
ATOM   1509  N   LYS A  72       6.715   5.446  -7.028  1.00  0.00           N  
ATOM   1510  CA  LYS A  72       5.973   5.806  -5.818  1.00  0.00           C  
ATOM   1511  C   LYS A  72       4.611   6.449  -6.077  1.00  0.00           C  
ATOM   1512  O   LYS A  72       3.603   6.062  -5.481  1.00  0.00           O  
ATOM   1513  CB  LYS A  72       6.797   6.761  -4.951  1.00  0.00           C  
ATOM   1514  CG  LYS A  72       8.187   6.269  -4.589  1.00  0.00           C  
ATOM   1515  CD  LYS A  72       8.928   7.298  -3.747  1.00  0.00           C  
ATOM   1516  CE  LYS A  72       9.192   8.582  -4.511  1.00  0.00           C  
ATOM   1517  NZ  LYS A  72      10.302   8.461  -5.497  1.00  0.00           N1+
ATOM   1518  H   LYS A  72       7.633   5.839  -7.079  1.00  0.00           H  
ATOM   1519  HA  LYS A  72       5.789   4.851  -5.304  1.00  0.00           H  
ATOM   1520  HB2 LYS A  72       6.892   7.721  -5.480  1.00  0.00           H  
ATOM   1521  HB3 LYS A  72       6.243   6.959  -4.022  1.00  0.00           H  
ATOM   1522  HG2 LYS A  72       8.112   5.321  -4.036  1.00  0.00           H  
ATOM   1523  HG3 LYS A  72       8.757   6.061  -5.506  1.00  0.00           H  
ATOM   1524  HD2 LYS A  72       8.340   7.524  -2.845  1.00  0.00           H  
ATOM   1525  HD3 LYS A  72       9.884   6.872  -3.408  1.00  0.00           H  
ATOM   1526  HE2 LYS A  72       8.273   8.882  -5.037  1.00  0.00           H  
ATOM   1527  HE3 LYS A  72       9.430   9.384  -3.798  1.00  0.00           H  
ATOM   1528  HZ1 LYS A  72      10.547   9.370  -5.837  1.00  0.00           H  
ATOM   1529  HZ2 LYS A  72      11.097   8.045  -5.056  1.00  0.00           H  
ATOM   1530  HZ3 LYS A  72      10.008   7.888  -6.262  1.00  0.00           H  
ATOM   1531  N   THR A  73       4.588   7.454  -6.948  1.00  0.00           N  
ATOM   1532  CA  THR A  73       3.358   8.165  -7.272  1.00  0.00           C  
ATOM   1533  C   THR A  73       2.355   7.269  -7.998  1.00  0.00           C  
ATOM   1534  O   THR A  73       1.171   7.252  -7.659  1.00  0.00           O  
ATOM   1535  CB  THR A  73       3.666   9.422  -8.117  1.00  0.00           C  
ATOM   1536  CG2 THR A  73       2.407   9.967  -8.773  1.00  0.00           C  
ATOM   1537  OG1 THR A  73       4.222  10.430  -7.266  1.00  0.00           O  
ATOM   1538  H   THR A  73       5.396   7.788  -7.432  1.00  0.00           H  
ATOM   1539  HA  THR A  73       2.898   8.475  -6.322  1.00  0.00           H  
ATOM   1540  HB  THR A  73       4.378   9.145  -8.909  1.00  0.00           H  
ATOM   1541  HG1 THR A  73       3.506  10.801  -6.675  1.00  0.00           H  
ATOM   1542 1HG2 THR A  73       2.658  10.859  -9.365  1.00  0.00           H  
ATOM   1543 2HG2 THR A  73       1.975   9.200  -9.432  1.00  0.00           H  
ATOM   1544 3HG2 THR A  73       1.676  10.237  -7.997  1.00  0.00           H  
ATOM   1545  N   THR A  74       2.829   6.527  -8.990  1.00  0.00           N  
ATOM   1546  CA  THR A  74       1.958   5.625  -9.729  1.00  0.00           C  
ATOM   1547  C   THR A  74       1.243   4.707  -8.741  1.00  0.00           C  
ATOM   1548  O   THR A  74       0.031   4.493  -8.830  1.00  0.00           O  
ATOM   1549  CB  THR A  74       2.760   4.755 -10.705  1.00  0.00           C  
ATOM   1550  CG2 THR A  74       1.884   3.657 -11.283  1.00  0.00           C  
ATOM   1551  OG1 THR A  74       3.270   5.571 -11.762  1.00  0.00           O  
ATOM   1552  H   THR A  74       3.782   6.532  -9.294  1.00  0.00           H  
ATOM   1553  HA  THR A  74       1.239   6.229 -10.299  1.00  0.00           H  
ATOM   1554  HB  THR A  74       3.595   4.288 -10.161  1.00  0.00           H  
ATOM   1555  HG1 THR A  74       4.041   6.112 -11.425  1.00  0.00           H  
ATOM   1556 1HG2 THR A  74       2.475   3.045 -11.980  1.00  0.00           H  
ATOM   1557 2HG2 THR A  74       1.505   3.022 -10.469  1.00  0.00           H  
ATOM   1558 3HG2 THR A  74       1.037   4.109 -11.820  1.00  0.00           H  
ATOM   1559  N   LEU A  75       2.010   4.181  -7.791  1.00  0.00           N  
ATOM   1560  CA  LEU A  75       1.473   3.281  -6.785  1.00  0.00           C  
ATOM   1561  C   LEU A  75       0.376   3.966  -5.981  1.00  0.00           C  
ATOM   1562  O   LEU A  75      -0.718   3.424  -5.836  1.00  0.00           O  
ATOM   1563  CB  LEU A  75       2.601   2.798  -5.859  1.00  0.00           C  
ATOM   1564  CG  LEU A  75       2.330   1.614  -4.926  1.00  0.00           C  
ATOM   1565  CD1 LEU A  75       1.680   0.478  -5.697  1.00  0.00           C  
ATOM   1566  CD2 LEU A  75       3.641   1.147  -4.306  1.00  0.00           C  
ATOM   1567  H   LEU A  75       2.989   4.361  -7.701  1.00  0.00           H  
ATOM   1568  HA  LEU A  75       1.031   2.410  -7.290  1.00  0.00           H  
ATOM   1569  HB2 LEU A  75       3.462   2.534  -6.492  1.00  0.00           H  
ATOM   1570  HB3 LEU A  75       2.908   3.650  -5.236  1.00  0.00           H  
ATOM   1571  HG  LEU A  75       1.644   1.931  -4.127  1.00  0.00           H  
ATOM   1572 1HD1 LEU A  75       1.490  -0.366  -5.018  1.00  0.00           H  
ATOM   1573 2HD1 LEU A  75       0.728   0.823  -6.127  1.00  0.00           H  
ATOM   1574 3HD1 LEU A  75       2.350   0.153  -6.507  1.00  0.00           H  
ATOM   1575 1HD2 LEU A  75       3.448   0.297  -3.635  1.00  0.00           H  
ATOM   1576 2HD2 LEU A  75       4.333   0.836  -5.101  1.00  0.00           H  
ATOM   1577 3HD2 LEU A  75       4.090   1.971  -3.732  1.00  0.00           H  
ATOM   1578  N   THR A  76       0.653   5.165  -5.472  1.00  0.00           N  
ATOM   1579  CA  THR A  76      -0.347   5.877  -4.684  1.00  0.00           C  
ATOM   1580  C   THR A  76      -1.585   6.241  -5.512  1.00  0.00           C  
ATOM   1581  O   THR A  76      -2.707   6.231  -4.994  1.00  0.00           O  
ATOM   1582  CB  THR A  76       0.235   7.167  -4.042  1.00  0.00           C  
ATOM   1583  CG2 THR A  76       1.444   6.829  -3.176  1.00  0.00           C  
ATOM   1584  OG1 THR A  76       0.632   8.083  -5.069  1.00  0.00           O  
ATOM   1585  H   THR A  76       1.523   5.643  -5.586  1.00  0.00           H  
ATOM   1586  HA  THR A  76      -0.651   5.185  -3.885  1.00  0.00           H  
ATOM   1587  HB  THR A  76      -0.541   7.627  -3.414  1.00  0.00           H  
ATOM   1588  HG1 THR A  76       0.794   7.582  -5.919  1.00  0.00           H  
ATOM   1589 1HG2 THR A  76       1.845   7.750  -2.730  1.00  0.00           H  
ATOM   1590 2HG2 THR A  76       1.140   6.136  -2.377  1.00  0.00           H  
ATOM   1591 3HG2 THR A  76       2.219   6.356  -3.797  1.00  0.00           H  
ATOM   1592  N   LEU A  77      -1.381   6.562  -6.789  1.00  0.00           N  
ATOM   1593  CA  LEU A  77      -2.493   6.910  -7.661  1.00  0.00           C  
ATOM   1594  C   LEU A  77      -3.379   5.691  -7.875  1.00  0.00           C  
ATOM   1595  O   LEU A  77      -4.594   5.813  -8.004  1.00  0.00           O  
ATOM   1596  CB  LEU A  77      -1.986   7.441  -9.013  1.00  0.00           C  
ATOM   1597  CG  LEU A  77      -1.346   8.839  -8.940  1.00  0.00           C  
ATOM   1598  CD1 LEU A  77      -0.858   9.266 -10.311  1.00  0.00           C  
ATOM   1599  CD2 LEU A  77      -2.363   9.845  -8.398  1.00  0.00           C  
ATOM   1600  H   LEU A  77      -0.483   6.586  -7.226  1.00  0.00           H  
ATOM   1601  HA  LEU A  77      -3.078   7.708  -7.180  1.00  0.00           H  
ATOM   1602  HB2 LEU A  77      -1.249   6.733  -9.419  1.00  0.00           H  
ATOM   1603  HB3 LEU A  77      -2.828   7.472  -9.721  1.00  0.00           H  
ATOM   1604  HG  LEU A  77      -0.483   8.805  -8.260  1.00  0.00           H  
ATOM   1605 1HD1 LEU A  77      -0.403  10.265 -10.245  1.00  0.00           H  
ATOM   1606 2HD1 LEU A  77      -0.109   8.546 -10.675  1.00  0.00           H  
ATOM   1607 3HD1 LEU A  77      -1.706   9.295 -11.010  1.00  0.00           H  
ATOM   1608 1HD2 LEU A  77      -1.903  10.843  -8.348  1.00  0.00           H  
ATOM   1609 2HD2 LEU A  77      -3.238   9.879  -9.064  1.00  0.00           H  
ATOM   1610 3HD2 LEU A  77      -2.682   9.538  -7.391  1.00  0.00           H  
ATOM   1611  N   GLN A  78      -2.775   4.508  -7.903  1.00  0.00           N  
ATOM   1612  CA  GLN A  78      -3.551   3.296  -8.080  1.00  0.00           C  
ATOM   1613  C   GLN A  78      -4.312   2.997  -6.787  1.00  0.00           C  
ATOM   1614  O   GLN A  78      -5.408   2.431  -6.822  1.00  0.00           O  
ATOM   1615  CB  GLN A  78      -2.638   2.140  -8.501  1.00  0.00           C  
ATOM   1616  CG  GLN A  78      -1.932   2.450  -9.823  1.00  0.00           C  
ATOM   1617  CD  GLN A  78      -2.005   1.328 -10.830  1.00  0.00           C  
ATOM   1618  NE2 GLN A  78      -3.010   0.620 -10.915  1.00  0.00           N  
ATOM   1619  OE1 GLN A  78      -0.949   1.170 -11.619  1.00  0.00           O  
ATOM   1620  H   GLN A  78      -1.789   4.370  -7.809  1.00  0.00           H  
ATOM   1621  HA  GLN A  78      -4.289   3.428  -8.884  1.00  0.00           H  
ATOM   1622  HB2 GLN A  78      -1.890   1.955  -7.716  1.00  0.00           H  
ATOM   1623  HB3 GLN A  78      -3.230   1.219  -8.604  1.00  0.00           H  
ATOM   1624  HG2 GLN A  78      -2.377   3.355 -10.262  1.00  0.00           H  
ATOM   1625  HG3 GLN A  78      -0.875   2.679  -9.619  1.00  0.00           H  
ATOM   1626 1HE2 GLN A  78      -3.052  -0.108 -11.600  1.00  0.00           H  
ATOM   1627 2HE2 GLN A  78      -3.783   0.774 -10.300  1.00  0.00           H  
ATOM   1628  N   VAL A  79      -3.747   3.398  -5.651  1.00  0.00           N  
ATOM   1629  CA  VAL A  79      -4.422   3.187  -4.374  1.00  0.00           C  
ATOM   1630  C   VAL A  79      -5.666   4.074  -4.350  1.00  0.00           C  
ATOM   1631  O   VAL A  79      -6.749   3.639  -3.950  1.00  0.00           O  
ATOM   1632  CB  VAL A  79      -3.515   3.554  -3.171  1.00  0.00           C  
ATOM   1633  CG1 VAL A  79      -4.353   3.668  -1.900  1.00  0.00           C  
ATOM   1634  CG2 VAL A  79      -2.454   2.495  -2.980  1.00  0.00           C  
ATOM   1635  H   VAL A  79      -2.860   3.854  -5.589  1.00  0.00           H  
ATOM   1636  HA  VAL A  79      -4.681   2.122  -4.281  1.00  0.00           H  
ATOM   1637  HB  VAL A  79      -3.030   4.520  -3.376  1.00  0.00           H  
ATOM   1638 1HG1 VAL A  79      -3.701   3.928  -1.053  1.00  0.00           H  
ATOM   1639 2HG1 VAL A  79      -5.114   4.451  -2.031  1.00  0.00           H  
ATOM   1640 3HG1 VAL A  79      -4.848   2.707  -1.699  1.00  0.00           H  
ATOM   1641 1HG2 VAL A  79      -1.816   2.764  -2.126  1.00  0.00           H  
ATOM   1642 2HG2 VAL A  79      -2.934   1.525  -2.788  1.00  0.00           H  
ATOM   1643 3HG2 VAL A  79      -1.838   2.424  -3.889  1.00  0.00           H  
ATOM   1644  N   ILE A  80      -5.500   5.321  -4.792  1.00  0.00           N  
ATOM   1645  CA  ILE A  80      -6.602   6.275  -4.839  1.00  0.00           C  
ATOM   1646  C   ILE A  80      -7.719   5.788  -5.771  1.00  0.00           C  
ATOM   1647  O   ILE A  80      -8.896   5.800  -5.398  1.00  0.00           O  
ATOM   1648  CB  ILE A  80      -6.107   7.666  -5.304  1.00  0.00           C  
ATOM   1649  CG1 ILE A  80      -5.296   8.320  -4.173  1.00  0.00           C  
ATOM   1650  CG2 ILE A  80      -7.294   8.536  -5.714  1.00  0.00           C  
ATOM   1651  CD1 ILE A  80      -4.640   9.622  -4.546  1.00  0.00           C  
ATOM   1652  H   ILE A  80      -4.627   5.684  -5.117  1.00  0.00           H  
ATOM   1653  HA  ILE A  80      -7.005   6.360  -3.819  1.00  0.00           H  
ATOM   1654  HB  ILE A  80      -5.455   7.556  -6.183  1.00  0.00           H  
ATOM   1655 2HG1 ILE A  80      -5.962   8.493  -3.314  1.00  0.00           H  
ATOM   1656 3HG1 ILE A  80      -4.519   7.615  -3.842  1.00  0.00           H  
ATOM   1657 1HG2 ILE A  80      -6.930   9.521  -6.042  1.00  0.00           H  
ATOM   1658 2HG2 ILE A  80      -7.835   8.052  -6.539  1.00  0.00           H  
ATOM   1659 3HG2 ILE A  80      -7.971   8.662  -4.856  1.00  0.00           H  
ATOM   1660 1HD1 ILE A  80      -4.085  10.014  -3.681  1.00  0.00           H  
ATOM   1661 2HD1 ILE A  80      -3.945   9.456  -5.382  1.00  0.00           H  
ATOM   1662 3HD1 ILE A  80      -5.409  10.348  -4.848  1.00  0.00           H  
ATOM   1663  N   ALA A  81      -7.348   5.359  -6.975  1.00  0.00           N  
ATOM   1664  CA  ALA A  81      -8.331   4.865  -7.935  1.00  0.00           C  
ATOM   1665  C   ALA A  81      -9.110   3.686  -7.336  1.00  0.00           C  
ATOM   1666  O   ALA A  81     -10.334   3.617  -7.459  1.00  0.00           O  
ATOM   1667  CB  ALA A  81      -7.638   4.440  -9.220  1.00  0.00           C  
ATOM   1668  H   ALA A  81      -6.402   5.344  -7.301  1.00  0.00           H  
ATOM   1669  HA  ALA A  81      -9.039   5.674  -8.165  1.00  0.00           H  
ATOM   1670  HB1 ALA A  81      -8.386   4.069  -9.936  1.00  0.00           H  
ATOM   1671  HB2 ALA A  81      -7.111   5.302  -9.655  1.00  0.00           H  
ATOM   1672  HB3 ALA A  81      -6.914   3.641  -9.001  1.00  0.00           H  
ATOM   1673  N   ALA A  82      -8.401   2.770  -6.680  1.00  0.00           N  
ATOM   1674  CA  ALA A  82      -9.034   1.604  -6.066  1.00  0.00           C  
ATOM   1675  C   ALA A  82      -9.999   2.023  -4.968  1.00  0.00           C  
ATOM   1676  O   ALA A  82     -11.067   1.440  -4.815  1.00  0.00           O  
ATOM   1677  CB  ALA A  82      -7.969   0.661  -5.499  1.00  0.00           C  
ATOM   1678  H   ALA A  82      -7.409   2.812  -6.563  1.00  0.00           H  
ATOM   1679  HA  ALA A  82      -9.604   1.075  -6.844  1.00  0.00           H  
ATOM   1680  HB1 ALA A  82      -8.457  -0.211  -5.040  1.00  0.00           H  
ATOM   1681  HB2 ALA A  82      -7.306   0.325  -6.310  1.00  0.00           H  
ATOM   1682  HB3 ALA A  82      -7.377   1.191  -4.739  1.00  0.00           H  
ATOM   1683  N   ALA A  83      -9.617   3.034  -4.198  1.00  0.00           N  
ATOM   1684  CA  ALA A  83     -10.462   3.535  -3.125  1.00  0.00           C  
ATOM   1685  C   ALA A  83     -11.695   4.214  -3.711  1.00  0.00           C  
ATOM   1686  O   ALA A  83     -12.817   3.997  -3.254  1.00  0.00           O  
ATOM   1687  CB  ALA A  83      -9.684   4.518  -2.267  1.00  0.00           C  
ATOM   1688  H   ALA A  83      -8.744   3.514  -4.296  1.00  0.00           H  
ATOM   1689  HA  ALA A  83     -10.782   2.691  -2.497  1.00  0.00           H  
ATOM   1690  HB1 ALA A  83     -10.330   4.891  -1.459  1.00  0.00           H  
ATOM   1691  HB2 ALA A  83      -8.808   4.014  -1.832  1.00  0.00           H  
ATOM   1692  HB3 ALA A  83      -9.349   5.362  -2.888  1.00  0.00           H  
ATOM   1693  N   GLN A  84     -11.478   5.044  -4.726  1.00  0.00           N  
ATOM   1694  CA  GLN A  84     -12.573   5.757  -5.367  1.00  0.00           C  
ATOM   1695  C   GLN A  84     -13.528   4.802  -6.074  1.00  0.00           C  
ATOM   1696  O   GLN A  84     -14.711   5.104  -6.233  1.00  0.00           O  
ATOM   1697  CB  GLN A  84     -12.030   6.796  -6.356  1.00  0.00           C  
ATOM   1698  CG  GLN A  84     -11.266   7.937  -5.683  1.00  0.00           C  
ATOM   1699  CD  GLN A  84     -10.833   9.002  -6.662  1.00  0.00           C  
ATOM   1700  NE2 GLN A  84     -11.044  10.269  -6.305  1.00  0.00           N  
ATOM   1701  OE1 GLN A  84     -10.309   8.690  -7.731  1.00  0.00           O  
ATOM   1702  H   GLN A  84     -10.576   5.233  -5.113  1.00  0.00           H  
ATOM   1703  HA  GLN A  84     -13.138   6.275  -4.579  1.00  0.00           H  
ATOM   1704  HB2 GLN A  84     -11.366   6.295  -7.075  1.00  0.00           H  
ATOM   1705  HB3 GLN A  84     -12.868   7.217  -6.931  1.00  0.00           H  
ATOM   1706  HG2 GLN A  84     -11.900   8.391  -4.909  1.00  0.00           H  
ATOM   1707  HG3 GLN A  84     -10.379   7.529  -5.175  1.00  0.00           H  
ATOM   1708 1HE2 GLN A  84     -10.772  11.013  -6.916  1.00  0.00           H  
ATOM   1709 2HE2 GLN A  84     -11.473  10.476  -5.426  1.00  0.00           H  
ATOM   1710  N   ARG A  85     -13.016   3.649  -6.490  1.00  0.00           N  
ATOM   1711  CA  ARG A  85     -13.841   2.653  -7.165  1.00  0.00           C  
ATOM   1712  C   ARG A  85     -14.884   2.119  -6.182  1.00  0.00           C  
ATOM   1713  O   ARG A  85     -15.946   1.643  -6.579  1.00  0.00           O  
ATOM   1714  CB  ARG A  85     -12.968   1.505  -7.675  1.00  0.00           C  
ATOM   1715  CG  ARG A  85     -13.098   1.237  -9.164  1.00  0.00           C  
ATOM   1716  CD  ARG A  85     -12.397  -0.058  -9.552  1.00  0.00           C  
ATOM   1717  NE  ARG A  85     -10.952  -0.018  -9.319  1.00  0.00           N  
ATOM   1718  CZ  ARG A  85     -10.098   0.734 -10.009  1.00  0.00           C  
ATOM   1719  NH1 ARG A  85     -10.538   1.520 -10.985  1.00  0.00           N1+
ATOM   1720  NH2 ARG A  85      -8.802   0.697  -9.725  1.00  0.00           N  
ATOM   1721  H   ARG A  85     -12.059   3.386  -6.373  1.00  0.00           H  
ATOM   1722  HA  ARG A  85     -14.345   3.116  -8.025  1.00  0.00           H  
ATOM   1723  HB2 ARG A  85     -11.916   1.729  -7.445  1.00  0.00           H  
ATOM   1724  HB3 ARG A  85     -13.230   0.589  -7.125  1.00  0.00           H  
ATOM   1725  HG2 ARG A  85     -14.162   1.177  -9.438  1.00  0.00           H  
ATOM   1726  HG3 ARG A  85     -12.666   2.076  -9.730  1.00  0.00           H  
ATOM   1727  HD2 ARG A  85     -12.832  -0.890  -8.979  1.00  0.00           H  
ATOM   1728  HD3 ARG A  85     -12.585  -0.266 -10.616  1.00  0.00           H  
ATOM   1729  HE  ARG A  85     -10.582  -0.596  -8.592  1.00  0.00           H  
ATOM   1730 1HH1 ARG A  85     -11.513   1.549 -11.203  1.00  0.00           H  
ATOM   1731 2HH1 ARG A  85      -9.893   2.084 -11.501  1.00  0.00           H  
ATOM   1732 1HH2 ARG A  85      -8.468   0.104  -8.992  1.00  0.00           H  
ATOM   1733 2HH2 ARG A  85      -8.161   1.263 -10.244  1.00  0.00           H  
ATOM   1734  N   GLU A  86     -14.572   2.209  -4.894  1.00  0.00           N  
ATOM   1735  CA  GLU A  86     -15.478   1.750  -3.852  1.00  0.00           C  
ATOM   1736  C   GLU A  86     -16.252   2.916  -3.245  1.00  0.00           C  
ATOM   1737  O   GLU A  86     -16.865   2.776  -2.193  1.00  0.00           O  
ATOM   1738  CB  GLU A  86     -14.696   1.038  -2.751  1.00  0.00           C  
ATOM   1739  CG  GLU A  86     -13.941  -0.189  -3.213  1.00  0.00           C  
ATOM   1740  CD  GLU A  86     -12.923  -0.647  -2.186  1.00  0.00           C  
ATOM   1741  OE1 GLU A  86     -12.243  -1.669  -2.429  1.00  0.00           O  
ATOM   1742  OE2 GLU A  86     -12.796   0.023  -1.135  1.00  0.00           O1-
ATOM   1743  H   GLU A  86     -13.711   2.590  -4.554  1.00  0.00           H  
ATOM   1744  HA  GLU A  86     -16.194   1.052  -4.311  1.00  0.00           H  
ATOM   1745  HB2 GLU A  86     -13.982   1.748  -2.308  1.00  0.00           H  
ATOM   1746  HB3 GLU A  86     -15.395   0.744  -1.953  1.00  0.00           H  
ATOM   1747  HG2 GLU A  86     -14.652  -1.004  -3.412  1.00  0.00           H  
ATOM   1748  HG3 GLU A  86     -13.431   0.031  -4.162  1.00  0.00           H  
ATOM   1749  N   GLY A  87     -16.210   4.070  -3.901  1.00  0.00           N  
ATOM   1750  CA  GLY A  87     -16.929   5.230  -3.398  1.00  0.00           C  
ATOM   1751  C   GLY A  87     -16.270   5.991  -2.259  1.00  0.00           C  
ATOM   1752  O   GLY A  87     -16.903   6.847  -1.635  1.00  0.00           O  
ATOM   1753  H   GLY A  87     -15.706   4.221  -4.751  1.00  0.00           H  
ATOM   1754  HA2 GLY A  87     -17.086   5.928  -4.234  1.00  0.00           H  
ATOM   1755  HA3 GLY A  87     -17.924   4.901  -3.063  1.00  0.00           H  
ATOM   1756  N   LYS A  88     -15.001   5.710  -1.985  1.00  0.00           N  
ATOM   1757  CA  LYS A  88     -14.308   6.396  -0.902  1.00  0.00           C  
ATOM   1758  C   LYS A  88     -13.800   7.781  -1.303  1.00  0.00           C  
ATOM   1759  O   LYS A  88     -13.435   8.015  -2.458  1.00  0.00           O  
ATOM   1760  CB  LYS A  88     -13.154   5.526  -0.399  1.00  0.00           C  
ATOM   1761  CG  LYS A  88     -13.629   4.193   0.151  1.00  0.00           C  
ATOM   1762  CD  LYS A  88     -12.496   3.363   0.731  1.00  0.00           C  
ATOM   1763  CE  LYS A  88     -13.015   2.009   1.210  1.00  0.00           C  
ATOM   1764  NZ  LYS A  88     -14.064   2.150   2.262  1.00  0.00           N1+
ATOM   1765  H   LYS A  88     -14.452   5.036  -2.478  1.00  0.00           H  
ATOM   1766  HA  LYS A  88     -15.037   6.556  -0.094  1.00  0.00           H  
ATOM   1767  HB2 LYS A  88     -12.447   5.349  -1.222  1.00  0.00           H  
ATOM   1768  HB3 LYS A  88     -12.606   6.068   0.386  1.00  0.00           H  
ATOM   1769  HG2 LYS A  88     -14.385   4.370   0.930  1.00  0.00           H  
ATOM   1770  HG3 LYS A  88     -14.122   3.624  -0.652  1.00  0.00           H  
ATOM   1771  HD2 LYS A  88     -11.715   3.216  -0.030  1.00  0.00           H  
ATOM   1772  HD3 LYS A  88     -12.031   3.903   1.569  1.00  0.00           H  
ATOM   1773  HE2 LYS A  88     -13.426   1.452   0.355  1.00  0.00           H  
ATOM   1774  HE3 LYS A  88     -12.177   1.417   1.608  1.00  0.00           H  
ATOM   1775  HZ1 LYS A  88     -14.223   1.263   2.695  1.00  0.00           H  
ATOM   1776  HZ2 LYS A  88     -13.760   2.808   2.951  1.00  0.00           H  
ATOM   1777  HZ3 LYS A  88     -14.913   2.473   1.844  1.00  0.00           H  
ATOM   1778  N   THR A  89     -13.806   8.696  -0.338  1.00  0.00           N  
ATOM   1779  CA  THR A  89     -13.356  10.069  -0.543  1.00  0.00           C  
ATOM   1780  C   THR A  89     -11.848  10.171  -0.328  1.00  0.00           C  
ATOM   1781  O   THR A  89     -11.348   9.831   0.747  1.00  0.00           O  
ATOM   1782  CB  THR A  89     -14.059  11.010   0.444  1.00  0.00           C  
ATOM   1783  CG2 THR A  89     -13.437  12.402   0.400  1.00  0.00           C  
ATOM   1784  OG1 THR A  89     -15.457  11.078   0.120  1.00  0.00           O  
ATOM   1785  H   THR A  89     -14.118   8.510   0.593  1.00  0.00           H  
ATOM   1786  HA  THR A  89     -13.604  10.359  -1.574  1.00  0.00           H  
ATOM   1787  HB  THR A  89     -13.937  10.616   1.463  1.00  0.00           H  
ATOM   1788  HG1 THR A  89     -15.918  11.690   0.763  1.00  0.00           H  
ATOM   1789 1HG2 THR A  89     -13.956  13.058   1.114  1.00  0.00           H  
ATOM   1790 2HG2 THR A  89     -12.373  12.337   0.669  1.00  0.00           H  
ATOM   1791 3HG2 THR A  89     -13.534  12.816  -0.615  1.00  0.00           H  
ATOM   1792  N   CYS A  90     -11.126  10.651  -1.337  1.00  0.00           N  
ATOM   1793  CA  CYS A  90      -9.673  10.760  -1.228  1.00  0.00           C  
ATOM   1794  C   CYS A  90      -9.142  12.177  -1.310  1.00  0.00           C  
ATOM   1795  O   CYS A  90      -9.724  13.031  -1.979  1.00  0.00           O  
ATOM   1796  CB  CYS A  90      -8.998   9.921  -2.313  1.00  0.00           C  
ATOM   1797  SG  CYS A  90      -9.467   8.199  -2.275  1.00  0.00           S  
ATOM   1798  H   CYS A  90     -11.507  10.959  -2.208  1.00  0.00           H  
ATOM   1799  HA  CYS A  90      -9.429  10.386  -0.223  1.00  0.00           H  
ATOM   1800  HB2 CYS A  90      -9.250  10.340  -3.299  1.00  0.00           H  
ATOM   1801  HB3 CYS A  90      -7.907   9.998  -2.200  1.00  0.00           H  
ATOM   1802  HG  CYS A  90      -8.702   7.524  -3.081  1.00  0.00           H  
ATOM   1803  N   ALA A  91      -8.025  12.413  -0.626  1.00  0.00           N  
ATOM   1804  CA  ALA A  91      -7.378  13.724  -0.614  1.00  0.00           C  
ATOM   1805  C   ALA A  91      -5.913  13.568  -1.009  1.00  0.00           C  
ATOM   1806  O   ALA A  91      -5.274  12.559  -0.680  1.00  0.00           O  
ATOM   1807  CB  ALA A  91      -7.480  14.362   0.778  1.00  0.00           C  
ATOM   1808  H   ALA A  91      -7.555  11.721  -0.079  1.00  0.00           H  
ATOM   1809  HA  ALA A  91      -7.886  14.381  -1.336  1.00  0.00           H  
ATOM   1810  HB1 ALA A  91      -6.988  15.345   0.769  1.00  0.00           H  
ATOM   1811  HB2 ALA A  91      -8.539  14.483   1.050  1.00  0.00           H  
ATOM   1812  HB3 ALA A  91      -6.986  13.712   1.517  1.00  0.00           H  
ATOM   1813  N   PHE A  92      -5.395  14.577  -1.703  1.00  0.00           N  
ATOM   1814  CA  PHE A  92      -4.014  14.604  -2.166  1.00  0.00           C  
ATOM   1815  C   PHE A  92      -3.342  15.880  -1.637  1.00  0.00           C  
ATOM   1816  O   PHE A  92      -3.686  16.994  -2.048  1.00  0.00           O  
ATOM   1817  CB  PHE A  92      -3.996  14.597  -3.703  1.00  0.00           C  
ATOM   1818  CG  PHE A  92      -2.616  14.446  -4.314  1.00  0.00           C  
ATOM   1819  CD1 PHE A  92      -1.982  13.204  -4.345  1.00  0.00           C  
ATOM   1820  CD2 PHE A  92      -1.968  15.543  -4.886  1.00  0.00           C  
ATOM   1821  CE1 PHE A  92      -0.724  13.055  -4.941  1.00  0.00           C  
ATOM   1822  CE2 PHE A  92      -0.710  15.407  -5.481  1.00  0.00           C  
ATOM   1823  CZ  PHE A  92      -0.086  14.165  -5.510  1.00  0.00           C  
ATOM   1824  H   PHE A  92      -5.919  15.391  -1.957  1.00  0.00           H  
ATOM   1825  HA  PHE A  92      -3.469  13.723  -1.798  1.00  0.00           H  
ATOM   1826  HB2 PHE A  92      -4.634  13.774  -4.060  1.00  0.00           H  
ATOM   1827  HB3 PHE A  92      -4.445  15.533  -4.067  1.00  0.00           H  
ATOM   1828  HD1 PHE A  92      -2.478  12.330  -3.896  1.00  0.00           H  
ATOM   1829  HD2 PHE A  92      -2.455  16.529  -4.868  1.00  0.00           H  
ATOM   1830  HE1 PHE A  92      -0.238  12.069  -4.962  1.00  0.00           H  
ATOM   1831  HE2 PHE A  92      -0.213  16.283  -5.926  1.00  0.00           H  
ATOM   1832  HZ  PHE A  92       0.903  14.054  -5.978  1.00  0.00           H  
ATOM   1833  N   ILE A  93      -2.409  15.718  -0.703  1.00  0.00           N  
ATOM   1834  CA  ILE A  93      -1.688  16.853  -0.135  1.00  0.00           C  
ATOM   1835  C   ILE A  93      -0.378  16.919  -0.912  1.00  0.00           C  
ATOM   1836  O   ILE A  93       0.502  16.066  -0.761  1.00  0.00           O  
ATOM   1837  CB  ILE A  93      -1.410  16.641   1.353  1.00  0.00           C  
ATOM   1838  CG1 ILE A  93      -2.684  16.151   2.056  1.00  0.00           C  
ATOM   1839  CG2 ILE A  93      -0.917  17.933   1.966  1.00  0.00           C  
ATOM   1840  CD1 ILE A  93      -3.888  17.071   1.899  1.00  0.00           C  
ATOM   1841  H   ILE A  93      -2.141  14.829  -0.332  1.00  0.00           H  
ATOM   1842  HA  ILE A  93      -2.271  17.782  -0.215  1.00  0.00           H  
ATOM   1843  HB  ILE A  93      -0.630  15.876   1.478  1.00  0.00           H  
ATOM   1844 2HG1 ILE A  93      -2.944  15.158   1.663  1.00  0.00           H  
ATOM   1845 3HG1 ILE A  93      -2.470  16.027   3.128  1.00  0.00           H  
ATOM   1846 1HG2 ILE A  93      -0.717  17.779   3.036  1.00  0.00           H  
ATOM   1847 2HG2 ILE A  93       0.008  18.248   1.462  1.00  0.00           H  
ATOM   1848 3HG2 ILE A  93      -1.684  18.713   1.845  1.00  0.00           H  
ATOM   1849 1HD1 ILE A  93      -4.749  16.642   2.432  1.00  0.00           H  
ATOM   1850 2HD1 ILE A  93      -3.652  18.060   2.320  1.00  0.00           H  
ATOM   1851 3HD1 ILE A  93      -4.132  17.176   0.831  1.00  0.00           H  
ATOM   1852  N   ASP A  94      -0.255  17.945  -1.740  1.00  0.00           N  
ATOM   1853  CA  ASP A  94       0.889  18.084  -2.616  1.00  0.00           C  
ATOM   1854  C   ASP A  94       1.909  19.176  -2.337  1.00  0.00           C  
ATOM   1855  O   ASP A  94       1.570  20.359  -2.217  1.00  0.00           O  
ATOM   1856  CB  ASP A  94       0.369  18.229  -4.050  1.00  0.00           C  
ATOM   1857  CG  ASP A  94       1.447  18.632  -5.032  1.00  0.00           C  
ATOM   1858  OD1 ASP A  94       2.499  17.966  -5.059  1.00  0.00           O  
ATOM   1859  OD2 ASP A  94       1.231  19.611  -5.782  1.00  0.00           O1-
ATOM   1860  H   ASP A  94      -0.927  18.682  -1.820  1.00  0.00           H  
ATOM   1861  HA  ASP A  94       1.473  17.171  -2.428  1.00  0.00           H  
ATOM   1862  HB2 ASP A  94      -0.074  17.275  -4.371  1.00  0.00           H  
ATOM   1863  HB3 ASP A  94      -0.435  18.979  -4.068  1.00  0.00           H  
ATOM   1864  N   ALA A  95       3.167  18.756  -2.261  1.00  0.00           N  
ATOM   1865  CA  ALA A  95       4.294  19.660  -2.050  1.00  0.00           C  
ATOM   1866  C   ALA A  95       5.312  19.467  -3.189  1.00  0.00           C  
ATOM   1867  O   ALA A  95       6.363  20.098  -3.208  1.00  0.00           O  
ATOM   1868  CB  ALA A  95       4.948  19.383  -0.703  1.00  0.00           C  
ATOM   1869  H   ALA A  95       3.431  17.795  -2.343  1.00  0.00           H  
ATOM   1870  HA  ALA A  95       3.935  20.700  -2.050  1.00  0.00           H  
ATOM   1871  HB1 ALA A  95       5.794  20.071  -0.558  1.00  0.00           H  
ATOM   1872  HB2 ALA A  95       4.211  19.534   0.100  1.00  0.00           H  
ATOM   1873  HB3 ALA A  95       5.310  18.344  -0.677  1.00  0.00           H  
ATOM   1874  N   GLU A  96       4.978  18.602  -4.141  1.00  0.00           N  
ATOM   1875  CA  GLU A  96       5.853  18.305  -5.275  1.00  0.00           C  
ATOM   1876  C   GLU A  96       5.442  19.073  -6.525  1.00  0.00           C  
ATOM   1877  O   GLU A  96       6.281  19.416  -7.356  1.00  0.00           O  
ATOM   1878  CB  GLU A  96       5.828  16.800  -5.572  1.00  0.00           C  
ATOM   1879  CG  GLU A  96       6.391  15.926  -4.444  1.00  0.00           C  
ATOM   1880  CD  GLU A  96       7.900  15.713  -4.547  1.00  0.00           C  
ATOM   1881  OE1 GLU A  96       8.347  15.063  -5.520  1.00  0.00           O  
ATOM   1882  OE2 GLU A  96       8.639  16.189  -3.660  1.00  0.00           O1-
ATOM   1883  H   GLU A  96       4.114  18.099  -4.151  1.00  0.00           H  
ATOM   1884  HA  GLU A  96       6.871  18.620  -5.001  1.00  0.00           H  
ATOM   1885  HB2 GLU A  96       4.790  16.496  -5.773  1.00  0.00           H  
ATOM   1886  HB3 GLU A  96       6.403  16.610  -6.491  1.00  0.00           H  
ATOM   1887  HG2 GLU A  96       6.158  16.392  -3.476  1.00  0.00           H  
ATOM   1888  HG3 GLU A  96       5.887  14.948  -4.460  1.00  0.00           H  
ATOM   1889  N   HIS A  97       4.143  19.330  -6.657  1.00  0.00           N  
ATOM   1890  CA  HIS A  97       3.613  20.064  -7.803  1.00  0.00           C  
ATOM   1891  C   HIS A  97       3.947  19.350  -9.105  1.00  0.00           C  
ATOM   1892  O   HIS A  97       4.466  19.966 -10.035  1.00  0.00           O  
ATOM   1893  CB  HIS A  97       4.197  21.480  -7.844  1.00  0.00           C  
ATOM   1894  CG  HIS A  97       4.053  22.234  -6.561  1.00  0.00           C  
ATOM   1895  CD2 HIS A  97       3.398  21.927  -5.415  1.00  0.00           C  
ATOM   1896  ND1 HIS A  97       4.649  23.457  -6.346  1.00  0.00           N  
ATOM   1897  CE1 HIS A  97       4.371  23.871  -5.122  1.00  0.00           C  
ATOM   1898  NE2 HIS A  97       3.613  22.961  -4.536  1.00  0.00           N  
ATOM   1899  H   HIS A  97       3.449  19.046  -5.995  1.00  0.00           H  
ATOM   1900  HA  HIS A  97       2.519  20.119  -7.693  1.00  0.00           H  
ATOM   1901  HB2 HIS A  97       5.265  21.417  -8.103  1.00  0.00           H  
ATOM   1902  HB3 HIS A  97       3.705  22.046  -8.649  1.00  0.00           H  
ATOM   1903  HD1 HIS A  97       5.205  23.954  -7.012  1.00  0.00           H  
ATOM   1904  HD2 HIS A  97       2.805  21.020  -5.224  1.00  0.00           H  
ATOM   1905  HE1 HIS A  97       4.713  24.813  -4.668  1.00  0.00           H  
ATOM   1906  N   ALA A  98       3.647  18.056  -9.177  1.00  0.00           N  
ATOM   1907  CA  ALA A  98       3.951  17.295 -10.385  1.00  0.00           C  
ATOM   1908  C   ALA A  98       2.849  16.331 -10.864  1.00  0.00           C  
ATOM   1909  O   ALA A  98       3.056  15.585 -11.828  1.00  0.00           O  
ATOM   1910  CB  ALA A  98       5.256  16.535 -10.181  1.00  0.00           C  
ATOM   1911  H   ALA A  98       3.211  17.532  -8.445  1.00  0.00           H  
ATOM   1912  HA  ALA A  98       4.034  18.041 -11.189  1.00  0.00           H  
ATOM   1913  HB1 ALA A  98       5.491  15.959 -11.088  1.00  0.00           H  
ATOM   1914  HB2 ALA A  98       6.069  17.249  -9.979  1.00  0.00           H  
ATOM   1915  HB3 ALA A  98       5.151  15.849  -9.328  1.00  0.00           H  
ATOM   1916  N   LEU A  99       1.690  16.344 -10.208  1.00  0.00           N  
ATOM   1917  CA  LEU A  99       0.591  15.453 -10.596  1.00  0.00           C  
ATOM   1918  C   LEU A  99       0.156  15.639 -12.047  1.00  0.00           C  
ATOM   1919  O   LEU A  99      -0.079  16.761 -12.487  1.00  0.00           O  
ATOM   1920  CB  LEU A  99      -0.631  15.670  -9.691  1.00  0.00           C  
ATOM   1921  CG  LEU A  99      -1.857  14.796  -9.988  1.00  0.00           C  
ATOM   1922  CD1 LEU A  99      -1.525  13.349  -9.677  1.00  0.00           C  
ATOM   1923  CD2 LEU A  99      -3.051  15.242  -9.164  1.00  0.00           C  
ATOM   1924  H   LEU A  99       1.489  16.941  -9.431  1.00  0.00           H  
ATOM   1925  HA  LEU A  99       0.981  14.431 -10.482  1.00  0.00           H  
ATOM   1926  HB2 LEU A  99      -0.325  15.494  -8.649  1.00  0.00           H  
ATOM   1927  HB3 LEU A  99      -0.933  16.725  -9.764  1.00  0.00           H  
ATOM   1928  HG  LEU A  99      -2.118  14.898 -11.052  1.00  0.00           H  
ATOM   1929 1HD1 LEU A  99      -2.401  12.717  -9.889  1.00  0.00           H  
ATOM   1930 2HD1 LEU A  99      -0.680  13.024 -10.302  1.00  0.00           H  
ATOM   1931 3HD1 LEU A  99      -1.253  13.254  -8.616  1.00  0.00           H  
ATOM   1932 1HD2 LEU A  99      -3.916  14.602  -9.394  1.00  0.00           H  
ATOM   1933 2HD2 LEU A  99      -2.809  15.160  -8.094  1.00  0.00           H  
ATOM   1934 3HD2 LEU A  99      -3.294  16.287  -9.405  1.00  0.00           H  
ATOM   1935  N   ASP A 100       0.051  14.533 -12.780  1.00  0.00           N  
ATOM   1936  CA  ASP A 100      -0.389  14.549 -14.175  1.00  0.00           C  
ATOM   1937  C   ASP A 100      -1.788  13.939 -14.215  1.00  0.00           C  
ATOM   1938  O   ASP A 100      -1.941  12.721 -14.209  1.00  0.00           O  
ATOM   1939  CB  ASP A 100       0.545  13.714 -15.052  1.00  0.00           C  
ATOM   1940  CG  ASP A 100       0.115  13.706 -16.506  1.00  0.00           C  
ATOM   1941  OD1 ASP A 100      -1.094  13.842 -16.772  1.00  0.00           O  
ATOM   1942  OD2 ASP A 100       0.978  13.551 -17.389  1.00  0.00           O1-
ATOM   1943  H   ASP A 100       0.264  13.620 -12.433  1.00  0.00           H  
ATOM   1944  HA  ASP A 100      -0.385  15.581 -14.556  1.00  0.00           H  
ATOM   1945  HB2 ASP A 100       1.568  14.113 -14.977  1.00  0.00           H  
ATOM   1946  HB3 ASP A 100       0.573  12.682 -14.674  1.00  0.00           H  
ATOM   1947  N   PRO A 101      -2.829  14.781 -14.275  1.00  0.00           N  
ATOM   1948  CA  PRO A 101      -4.211  14.295 -14.309  1.00  0.00           C  
ATOM   1949  C   PRO A 101      -4.559  13.375 -15.482  1.00  0.00           C  
ATOM   1950  O   PRO A 101      -5.419  12.508 -15.363  1.00  0.00           O  
ATOM   1951  CB  PRO A 101      -5.025  15.590 -14.286  1.00  0.00           C  
ATOM   1952  CG  PRO A 101      -4.122  16.563 -14.966  1.00  0.00           C  
ATOM   1953  CD  PRO A 101      -2.786  16.251 -14.380  1.00  0.00           C  
ATOM   1954  HA  PRO A 101      -4.425  13.624 -13.463  1.00  0.00           H  
ATOM   1955  HB2 PRO A 101      -5.981  15.480 -14.817  1.00  0.00           H  
ATOM   1956  HB3 PRO A 101      -5.263  15.904 -13.259  1.00  0.00           H  
ATOM   1957  HG2 PRO A 101      -4.130  16.430 -16.058  1.00  0.00           H  
ATOM   1958  HG3 PRO A 101      -4.421  17.603 -14.767  1.00  0.00           H  
ATOM   1959  HD2 PRO A 101      -1.964  16.593 -15.025  1.00  0.00           H  
ATOM   1960  HD3 PRO A 101      -2.645  16.728 -13.399  1.00  0.00           H  
ATOM   1961  N   ILE A 102      -3.892  13.562 -16.612  1.00  0.00           N  
ATOM   1962  CA  ILE A 102      -4.143  12.719 -17.775  1.00  0.00           C  
ATOM   1963  C   ILE A 102      -3.702  11.293 -17.422  1.00  0.00           C  
ATOM   1964  O   ILE A 102      -4.455  10.333 -17.597  1.00  0.00           O  
ATOM   1965  CB  ILE A 102      -3.366  13.243 -19.012  1.00  0.00           C  
ATOM   1966  CG1 ILE A 102      -3.882  14.641 -19.387  1.00  0.00           C  
ATOM   1967  CG2 ILE A 102      -3.539  12.298 -20.189  1.00  0.00           C  
ATOM   1968  CD1 ILE A 102      -3.079  15.341 -20.485  1.00  0.00           C  
ATOM   1969  H   ILE A 102      -3.196  14.266 -16.747  1.00  0.00           H  
ATOM   1970  HA  ILE A 102      -5.212  12.735 -18.031  1.00  0.00           H  
ATOM   1971  HB  ILE A 102      -2.296  13.299 -18.764  1.00  0.00           H  
ATOM   1972 2HG1 ILE A 102      -4.929  14.555 -19.714  1.00  0.00           H  
ATOM   1973 3HG1 ILE A 102      -3.878  15.273 -18.487  1.00  0.00           H  
ATOM   1974 1HG2 ILE A 102      -2.982  12.685 -21.055  1.00  0.00           H  
ATOM   1975 2HG2 ILE A 102      -3.153  11.303 -19.921  1.00  0.00           H  
ATOM   1976 3HG2 ILE A 102      -4.606  12.220 -20.444  1.00  0.00           H  
ATOM   1977 1HD1 ILE A 102      -3.517  16.330 -20.687  1.00  0.00           H  
ATOM   1978 2HD1 ILE A 102      -2.036  15.463 -20.156  1.00  0.00           H  
ATOM   1979 3HD1 ILE A 102      -3.104  14.735 -21.403  1.00  0.00           H  
ATOM   1980  N   TYR A 103      -2.486  11.161 -16.906  1.00  0.00           N  
ATOM   1981  CA  TYR A 103      -1.977   9.853 -16.514  1.00  0.00           C  
ATOM   1982  C   TYR A 103      -2.843   9.264 -15.396  1.00  0.00           C  
ATOM   1983  O   TYR A 103      -3.119   8.065 -15.380  1.00  0.00           O  
ATOM   1984  CB  TYR A 103      -0.532   9.977 -16.031  1.00  0.00           C  
ATOM   1985  CG  TYR A 103       0.085   8.682 -15.550  1.00  0.00           C  
ATOM   1986  CD1 TYR A 103       0.220   7.585 -16.404  1.00  0.00           C  
ATOM   1987  CD2 TYR A 103       0.575   8.567 -14.249  1.00  0.00           C  
ATOM   1988  CE1 TYR A 103       0.838   6.406 -15.971  1.00  0.00           C  
ATOM   1989  CE2 TYR A 103       1.190   7.400 -13.807  1.00  0.00           C  
ATOM   1990  CZ  TYR A 103       1.321   6.323 -14.669  1.00  0.00           C  
ATOM   1991  OH  TYR A 103       1.940   5.177 -14.223  1.00  0.00           O  
ATOM   1992  H   TYR A 103      -1.851  11.920 -16.754  1.00  0.00           H  
ATOM   1993  HA  TYR A 103      -2.013   9.185 -17.386  1.00  0.00           H  
ATOM   1994  HB2 TYR A 103       0.081  10.377 -16.851  1.00  0.00           H  
ATOM   1995  HB3 TYR A 103      -0.495  10.711 -15.213  1.00  0.00           H  
ATOM   1996  HD1 TYR A 103      -0.165   7.649 -17.432  1.00  0.00           H  
ATOM   1997  HD2 TYR A 103       0.472   9.416 -13.558  1.00  0.00           H  
ATOM   1998  HE1 TYR A 103       0.940   5.550 -16.655  1.00  0.00           H  
ATOM   1999  HE2 TYR A 103       1.571   7.332 -12.778  1.00  0.00           H  
ATOM   2000  HH  TYR A 103       2.411   5.365 -13.362  1.00  0.00           H  
ATOM   2001  N   ALA A 104      -3.268  10.120 -14.471  1.00  0.00           N  
ATOM   2002  CA  ALA A 104      -4.092   9.704 -13.345  1.00  0.00           C  
ATOM   2003  C   ALA A 104      -5.426   9.104 -13.781  1.00  0.00           C  
ATOM   2004  O   ALA A 104      -5.863   8.087 -13.234  1.00  0.00           O  
ATOM   2005  CB  ALA A 104      -4.330  10.885 -12.413  1.00  0.00           C  
ATOM   2006  H   ALA A 104      -3.056  11.097 -14.482  1.00  0.00           H  
ATOM   2007  HA  ALA A 104      -3.541   8.912 -12.814  1.00  0.00           H  
ATOM   2008  HB1 ALA A 104      -4.953  10.563 -11.564  1.00  0.00           H  
ATOM   2009  HB2 ALA A 104      -3.365  11.257 -12.038  1.00  0.00           H  
ATOM   2010  HB3 ALA A 104      -4.845  11.687 -12.961  1.00  0.00           H  
ATOM   2011  N   ARG A 105      -6.084   9.732 -14.752  1.00  0.00           N  
ATOM   2012  CA  ARG A 105      -7.360   9.212 -15.228  1.00  0.00           C  
ATOM   2013  C   ARG A 105      -7.131   7.868 -15.894  1.00  0.00           C  
ATOM   2014  O   ARG A 105      -7.946   6.959 -15.762  1.00  0.00           O  
ATOM   2015  CB  ARG A 105      -8.021  10.176 -16.216  1.00  0.00           C  
ATOM   2016  CG  ARG A 105      -8.374  11.518 -15.608  1.00  0.00           C  
ATOM   2017  CD  ARG A 105      -9.401  12.265 -16.442  1.00  0.00           C  
ATOM   2018  NE  ARG A 105      -9.620  13.610 -15.923  1.00  0.00           N  
ATOM   2019  CZ  ARG A 105      -8.782  14.626 -16.107  1.00  0.00           C  
ATOM   2020  NH1 ARG A 105      -7.667  14.455 -16.806  1.00  0.00           N1+
ATOM   2021  NH2 ARG A 105      -9.049  15.812 -15.577  1.00  0.00           N  
ATOM   2022  H   ARG A 105      -5.769  10.566 -15.206  1.00  0.00           H  
ATOM   2023  HA  ARG A 105      -8.035   9.098 -14.367  1.00  0.00           H  
ATOM   2024  HB2 ARG A 105      -7.345  10.336 -17.069  1.00  0.00           H  
ATOM   2025  HB3 ARG A 105      -8.935   9.711 -16.613  1.00  0.00           H  
ATOM   2026  HG2 ARG A 105      -8.767  11.368 -14.591  1.00  0.00           H  
ATOM   2027  HG3 ARG A 105      -7.464  12.129 -15.514  1.00  0.00           H  
ATOM   2028  HD2 ARG A 105      -9.058  12.321 -17.486  1.00  0.00           H  
ATOM   2029  HD3 ARG A 105     -10.350  11.710 -16.445  1.00  0.00           H  
ATOM   2030  HE  ARG A 105     -10.453  13.779 -15.396  1.00  0.00           H  
ATOM   2031 1HH1 ARG A 105      -7.454  13.560 -17.198  1.00  0.00           H  
ATOM   2032 2HH1 ARG A 105      -7.040  15.221 -16.942  1.00  0.00           H  
ATOM   2033 1HH2 ARG A 105      -9.881  15.943 -15.039  1.00  0.00           H  
ATOM   2034 2HH2 ARG A 105      -8.418  16.576 -15.715  1.00  0.00           H  
ATOM   2035  N   LYS A 106      -6.017   7.737 -16.603  1.00  0.00           N  
ATOM   2036  CA  LYS A 106      -5.716   6.474 -17.258  1.00  0.00           C  
ATOM   2037  C   LYS A 106      -5.631   5.358 -16.223  1.00  0.00           C  
ATOM   2038  O   LYS A 106      -5.989   4.216 -16.507  1.00  0.00           O  
ATOM   2039  CB  LYS A 106      -4.403   6.559 -18.035  1.00  0.00           C  
ATOM   2040  CG  LYS A 106      -4.506   7.358 -19.318  1.00  0.00           C  
ATOM   2041  CD  LYS A 106      -3.170   7.424 -20.040  1.00  0.00           C  
ATOM   2042  CE  LYS A 106      -3.275   8.213 -21.337  1.00  0.00           C  
ATOM   2043  NZ  LYS A 106      -1.973   8.237 -22.065  1.00  0.00           N1+
ATOM   2044  H   LYS A 106      -5.336   8.457 -16.734  1.00  0.00           H  
ATOM   2045  HA  LYS A 106      -6.527   6.255 -17.967  1.00  0.00           H  
ATOM   2046  HB2 LYS A 106      -3.635   7.012 -17.392  1.00  0.00           H  
ATOM   2047  HB3 LYS A 106      -4.062   5.540 -18.274  1.00  0.00           H  
ATOM   2048  HG2 LYS A 106      -5.260   6.902 -19.977  1.00  0.00           H  
ATOM   2049  HG3 LYS A 106      -4.853   8.377 -19.091  1.00  0.00           H  
ATOM   2050  HD2 LYS A 106      -2.420   7.890 -19.384  1.00  0.00           H  
ATOM   2051  HD3 LYS A 106      -2.818   6.404 -20.257  1.00  0.00           H  
ATOM   2052  HE2 LYS A 106      -4.049   7.767 -21.980  1.00  0.00           H  
ATOM   2053  HE3 LYS A 106      -3.593   9.242 -21.118  1.00  0.00           H  
ATOM   2054  HZ1 LYS A 106      -2.073   8.761 -22.911  1.00  0.00           H  
ATOM   2055  HZ2 LYS A 106      -1.276   8.664 -21.489  1.00  0.00           H  
ATOM   2056  HZ3 LYS A 106      -1.697   7.302 -22.285  1.00  0.00           H  
ATOM   2057  N   LEU A 107      -5.163   5.692 -15.023  1.00  0.00           N  
ATOM   2058  CA  LEU A 107      -5.041   4.699 -13.965  1.00  0.00           C  
ATOM   2059  C   LEU A 107      -6.358   4.478 -13.228  1.00  0.00           C  
ATOM   2060  O   LEU A 107      -6.436   3.663 -12.310  1.00  0.00           O  
ATOM   2061  CB  LEU A 107      -3.944   5.109 -12.980  1.00  0.00           C  
ATOM   2062  CG  LEU A 107      -2.548   5.178 -13.602  1.00  0.00           C  
ATOM   2063  CD1 LEU A 107      -1.501   5.384 -12.533  1.00  0.00           C  
ATOM   2064  CD2 LEU A 107      -2.278   3.890 -14.340  1.00  0.00           C  
ATOM   2065  H   LEU A 107      -4.870   6.614 -14.767  1.00  0.00           H  
ATOM   2066  HA  LEU A 107      -4.770   3.745 -14.439  1.00  0.00           H  
ATOM   2067  HB2 LEU A 107      -4.194   6.092 -12.555  1.00  0.00           H  
ATOM   2068  HB3 LEU A 107      -3.928   4.393 -12.145  1.00  0.00           H  
ATOM   2069  HG  LEU A 107      -2.503   6.027 -14.299  1.00  0.00           H  
ATOM   2070 1HD1 LEU A 107      -0.505   5.431 -12.998  1.00  0.00           H  
ATOM   2071 2HD1 LEU A 107      -1.700   6.325 -12.000  1.00  0.00           H  
ATOM   2072 3HD1 LEU A 107      -1.533   4.546 -11.821  1.00  0.00           H  
ATOM   2073 1HD2 LEU A 107      -1.276   3.929 -14.792  1.00  0.00           H  
ATOM   2074 2HD2 LEU A 107      -2.331   3.045 -13.637  1.00  0.00           H  
ATOM   2075 3HD2 LEU A 107      -3.031   3.755 -15.130  1.00  0.00           H  
ATOM   2076  N   GLY A 108      -7.397   5.208 -13.628  1.00  0.00           N  
ATOM   2077  CA  GLY A 108      -8.688   5.034 -12.993  1.00  0.00           C  
ATOM   2078  C   GLY A 108      -9.062   6.093 -11.976  1.00  0.00           C  
ATOM   2079  O   GLY A 108     -10.160   6.060 -11.428  1.00  0.00           O  
ATOM   2080  H   GLY A 108      -7.367   5.893 -14.355  1.00  0.00           H  
ATOM   2081  HA2 GLY A 108      -9.461   5.012 -13.776  1.00  0.00           H  
ATOM   2082  HA3 GLY A 108      -8.705   4.052 -12.498  1.00  0.00           H  
ATOM   2083  N   VAL A 109      -8.165   7.042 -11.727  1.00  0.00           N  
ATOM   2084  CA  VAL A 109      -8.455   8.086 -10.754  1.00  0.00           C  
ATOM   2085  C   VAL A 109      -9.551   9.035 -11.201  1.00  0.00           C  
ATOM   2086  O   VAL A 109      -9.553   9.518 -12.332  1.00  0.00           O  
ATOM   2087  CB  VAL A 109      -7.207   8.946 -10.429  1.00  0.00           C  
ATOM   2088  CG1 VAL A 109      -7.613  10.138  -9.573  1.00  0.00           C  
ATOM   2089  CG2 VAL A 109      -6.175   8.105  -9.685  1.00  0.00           C  
ATOM   2090  H   VAL A 109      -7.269   7.109 -12.166  1.00  0.00           H  
ATOM   2091  HA  VAL A 109      -8.790   7.536  -9.862  1.00  0.00           H  
ATOM   2092  HB  VAL A 109      -6.766   9.307 -11.368  1.00  0.00           H  
ATOM   2093 1HG1 VAL A 109      -6.725  10.745  -9.345  1.00  0.00           H  
ATOM   2094 2HG1 VAL A 109      -8.344  10.751 -10.121  1.00  0.00           H  
ATOM   2095 3HG1 VAL A 109      -8.064   9.781  -8.636  1.00  0.00           H  
ATOM   2096 1HG2 VAL A 109      -5.293   8.722  -9.458  1.00  0.00           H  
ATOM   2097 2HG2 VAL A 109      -6.611   7.732  -8.746  1.00  0.00           H  
ATOM   2098 3HG2 VAL A 109      -5.873   7.254 -10.313  1.00  0.00           H  
ATOM   2099  N   ASP A 110     -10.483   9.291 -10.295  1.00  0.00           N  
ATOM   2100  CA  ASP A 110     -11.566  10.222 -10.550  1.00  0.00           C  
ATOM   2101  C   ASP A 110     -11.030  11.576 -10.082  1.00  0.00           C  
ATOM   2102  O   ASP A 110     -11.189  11.953  -8.919  1.00  0.00           O  
ATOM   2103  CB  ASP A 110     -12.804   9.817  -9.746  1.00  0.00           C  
ATOM   2104  CG  ASP A 110     -13.903  10.847  -9.817  1.00  0.00           C  
ATOM   2105  OD1 ASP A 110     -13.886  11.668 -10.755  1.00  0.00           O  
ATOM   2106  OD2 ASP A 110     -14.788  10.832  -8.941  1.00  0.00           O1-
ATOM   2107  H   ASP A 110     -10.508   8.871  -9.388  1.00  0.00           H  
ATOM   2108  HA  ASP A 110     -11.870  10.245 -11.607  1.00  0.00           H  
ATOM   2109  HB2 ASP A 110     -13.182   8.855 -10.122  1.00  0.00           H  
ATOM   2110  HB3 ASP A 110     -12.518   9.662  -8.695  1.00  0.00           H  
ATOM   2111  N   ILE A 111     -10.370  12.282 -10.999  1.00  0.00           N  
ATOM   2112  CA  ILE A 111      -9.768  13.582 -10.726  1.00  0.00           C  
ATOM   2113  C   ILE A 111     -10.752  14.643 -10.233  1.00  0.00           C  
ATOM   2114  O   ILE A 111     -10.479  15.337  -9.254  1.00  0.00           O  
ATOM   2115  CB  ILE A 111      -9.029  14.114 -11.991  1.00  0.00           C  
ATOM   2116  CG1 ILE A 111      -7.732  13.322 -12.206  1.00  0.00           C  
ATOM   2117  CG2 ILE A 111      -8.728  15.607 -11.858  1.00  0.00           C  
ATOM   2118  CD1 ILE A 111      -6.667  13.542 -11.126  1.00  0.00           C  
ATOM   2119  H   ILE A 111     -10.242  11.971 -11.940  1.00  0.00           H  
ATOM   2120  HA  ILE A 111      -9.059  13.407  -9.903  1.00  0.00           H  
ATOM   2121  HB  ILE A 111      -9.683  13.977 -12.864  1.00  0.00           H  
ATOM   2122 2HG1 ILE A 111      -7.975  12.251 -12.250  1.00  0.00           H  
ATOM   2123 3HG1 ILE A 111      -7.308  13.597 -13.183  1.00  0.00           H  
ATOM   2124 1HG2 ILE A 111      -8.206  15.958 -12.761  1.00  0.00           H  
ATOM   2125 2HG2 ILE A 111      -9.670  16.162 -11.739  1.00  0.00           H  
ATOM   2126 3HG2 ILE A 111      -8.089  15.775 -10.978  1.00  0.00           H  
ATOM   2127 1HD1 ILE A 111      -5.777  12.939 -11.360  1.00  0.00           H  
ATOM   2128 2HD1 ILE A 111      -6.390  14.606 -11.095  1.00  0.00           H  
ATOM   2129 3HD1 ILE A 111      -7.068  13.239 -10.148  1.00  0.00           H  
ATOM   2130  N   ASP A 112     -11.896  14.766 -10.900  1.00  0.00           N  
ATOM   2131  CA  ASP A 112     -12.886  15.767 -10.518  1.00  0.00           C  
ATOM   2132  C   ASP A 112     -13.263  15.744  -9.042  1.00  0.00           C  
ATOM   2133  O   ASP A 112     -13.495  16.794  -8.445  1.00  0.00           O  
ATOM   2134  CB  ASP A 112     -14.162  15.626 -11.366  1.00  0.00           C  
ATOM   2135  CG  ASP A 112     -13.918  15.910 -12.838  1.00  0.00           C  
ATOM   2136  OD1 ASP A 112     -12.990  16.686 -13.145  1.00  0.00           O  
ATOM   2137  OD2 ASP A 112     -14.660  15.371 -13.690  1.00  0.00           O1-
ATOM   2138  H   ASP A 112     -12.153  14.201 -11.685  1.00  0.00           H  
ATOM   2139  HA  ASP A 112     -12.401  16.735 -10.708  1.00  0.00           H  
ATOM   2140  HB2 ASP A 112     -14.562  14.607 -11.254  1.00  0.00           H  
ATOM   2141  HB3 ASP A 112     -14.928  16.316 -10.985  1.00  0.00           H  
ATOM   2142  N   ASN A 113     -13.319  14.555  -8.451  1.00  0.00           N  
ATOM   2143  CA  ASN A 113     -13.690  14.443  -7.049  1.00  0.00           C  
ATOM   2144  C   ASN A 113     -12.530  14.241  -6.085  1.00  0.00           C  
ATOM   2145  O   ASN A 113     -12.737  13.998  -4.897  1.00  0.00           O  
ATOM   2146  CB  ASN A 113     -14.714  13.322  -6.873  1.00  0.00           C  
ATOM   2147  CG  ASN A 113     -16.037  13.649  -7.532  1.00  0.00           C  
ATOM   2148  ND2 ASN A 113     -16.442  12.830  -8.493  1.00  0.00           N  
ATOM   2149  OD1 ASN A 113     -16.683  14.637  -7.185  1.00  0.00           O  
ATOM   2150  H   ASN A 113     -13.119  13.687  -8.905  1.00  0.00           H  
ATOM   2151  HA  ASN A 113     -14.120  15.419  -6.783  1.00  0.00           H  
ATOM   2152  HB2 ASN A 113     -14.313  12.390  -7.299  1.00  0.00           H  
ATOM   2153  HB3 ASN A 113     -14.875  13.140  -5.800  1.00  0.00           H  
ATOM   2154 1HD2 ASN A 113     -17.305  13.005  -8.967  1.00  0.00           H  
ATOM   2155 2HD2 ASN A 113     -15.884  12.039  -8.742  1.00  0.00           H  
ATOM   2156  N   LEU A 114     -11.309  14.350  -6.584  1.00  0.00           N  
ATOM   2157  CA  LEU A 114     -10.143  14.194  -5.724  1.00  0.00           C  
ATOM   2158  C   LEU A 114      -9.885  15.517  -5.016  1.00  0.00           C  
ATOM   2159  O   LEU A 114      -9.758  16.552  -5.667  1.00  0.00           O  
ATOM   2160  CB  LEU A 114      -8.921  13.816  -6.559  1.00  0.00           C  
ATOM   2161  CG  LEU A 114      -7.606  13.700  -5.796  1.00  0.00           C  
ATOM   2162  CD1 LEU A 114      -7.727  12.600  -4.734  1.00  0.00           C  
ATOM   2163  CD2 LEU A 114      -6.481  13.382  -6.776  1.00  0.00           C  
ATOM   2164  H   LEU A 114     -11.102  14.538  -7.545  1.00  0.00           H  
ATOM   2165  HA  LEU A 114     -10.327  13.397  -4.988  1.00  0.00           H  
ATOM   2166  HB2 LEU A 114      -9.122  12.854  -7.054  1.00  0.00           H  
ATOM   2167  HB3 LEU A 114      -8.797  14.567  -7.354  1.00  0.00           H  
ATOM   2168  HG  LEU A 114      -7.377  14.651  -5.291  1.00  0.00           H  
ATOM   2169 1HD1 LEU A 114      -6.779  12.516  -4.182  1.00  0.00           H  
ATOM   2170 2HD1 LEU A 114      -8.537  12.854  -4.034  1.00  0.00           H  
ATOM   2171 3HD1 LEU A 114      -7.952  11.641  -5.223  1.00  0.00           H  
ATOM   2172 1HD2 LEU A 114      -5.531  13.298  -6.230  1.00  0.00           H  
ATOM   2173 2HD2 LEU A 114      -6.696  12.432  -7.286  1.00  0.00           H  
ATOM   2174 3HD2 LEU A 114      -6.405  14.187  -7.522  1.00  0.00           H  
ATOM   2175  N   LEU A 115      -9.842  15.504  -3.689  1.00  0.00           N  
ATOM   2176  CA  LEU A 115      -9.560  16.739  -2.968  1.00  0.00           C  
ATOM   2177  C   LEU A 115      -8.066  16.994  -3.116  1.00  0.00           C  
ATOM   2178  O   LEU A 115      -7.280  16.053  -3.178  1.00  0.00           O  
ATOM   2179  CB  LEU A 115      -9.924  16.600  -1.488  1.00  0.00           C  
ATOM   2180  CG  LEU A 115     -11.429  16.497  -1.204  1.00  0.00           C  
ATOM   2181  CD1 LEU A 115     -11.678  16.077   0.246  1.00  0.00           C  
ATOM   2182  CD2 LEU A 115     -12.087  17.840  -1.499  1.00  0.00           C  
ATOM   2183  H   LEU A 115      -9.991  14.698  -3.117  1.00  0.00           H  
ATOM   2184  HA  LEU A 115     -10.154  17.572  -3.373  1.00  0.00           H  
ATOM   2185  HB2 LEU A 115      -9.427  15.706  -1.085  1.00  0.00           H  
ATOM   2186  HB3 LEU A 115      -9.521  17.467  -0.943  1.00  0.00           H  
ATOM   2187  HG  LEU A 115     -11.870  15.728  -1.854  1.00  0.00           H  
ATOM   2188 1HD1 LEU A 115     -12.760  16.009   0.428  1.00  0.00           H  
ATOM   2189 2HD1 LEU A 115     -11.213  15.096   0.429  1.00  0.00           H  
ATOM   2190 3HD1 LEU A 115     -11.238  16.822   0.925  1.00  0.00           H  
ATOM   2191 1HD2 LEU A 115     -13.166  17.772  -1.297  1.00  0.00           H  
ATOM   2192 2HD2 LEU A 115     -11.643  18.615  -0.858  1.00  0.00           H  
ATOM   2193 3HD2 LEU A 115     -11.928  18.103  -2.556  1.00  0.00           H  
ATOM   2194  N   CYS A 116      -7.673  18.257  -3.190  1.00  0.00           N  
ATOM   2195  CA  CYS A 116      -6.262  18.582  -3.324  1.00  0.00           C  
ATOM   2196  C   CYS A 116      -5.856  19.814  -2.544  1.00  0.00           C  
ATOM   2197  O   CYS A 116      -6.593  20.797  -2.457  1.00  0.00           O  
ATOM   2198  CB  CYS A 116      -5.885  18.771  -4.794  1.00  0.00           C  
ATOM   2199  SG  CYS A 116      -4.146  19.146  -5.039  1.00  0.00           S  
ATOM   2200  H   CYS A 116      -8.287  19.046  -3.160  1.00  0.00           H  
ATOM   2201  HA  CYS A 116      -5.715  17.726  -2.901  1.00  0.00           H  
ATOM   2202  HB2 CYS A 116      -6.138  17.857  -5.351  1.00  0.00           H  
ATOM   2203  HB3 CYS A 116      -6.492  19.584  -5.218  1.00  0.00           H  
ATOM   2204  HG  CYS A 116      -3.907  19.289  -6.310  1.00  0.00           H  
ATOM   2205  N   SER A 117      -4.664  19.750  -1.974  1.00  0.00           N  
ATOM   2206  CA  SER A 117      -4.141  20.860  -1.198  1.00  0.00           C  
ATOM   2207  C   SER A 117      -2.662  21.034  -1.528  1.00  0.00           C  
ATOM   2208  O   SER A 117      -1.930  20.056  -1.678  1.00  0.00           O  
ATOM   2209  CB  SER A 117      -4.348  20.570   0.295  1.00  0.00           C  
ATOM   2210  OG  SER A 117      -3.905  21.637   1.104  1.00  0.00           O  
ATOM   2211  H   SER A 117      -4.054  18.959  -2.033  1.00  0.00           H  
ATOM   2212  HA  SER A 117      -4.669  21.793  -1.446  1.00  0.00           H  
ATOM   2213  HB2 SER A 117      -5.415  20.382   0.488  1.00  0.00           H  
ATOM   2214  HB3 SER A 117      -3.806  19.653   0.569  1.00  0.00           H  
ATOM   2215  HG  SER A 117      -4.599  22.357   1.118  1.00  0.00           H  
ATOM   2216  N   GLN A 118      -2.234  22.282  -1.686  1.00  0.00           N  
ATOM   2217  CA  GLN A 118      -0.833  22.588  -1.984  1.00  0.00           C  
ATOM   2218  C   GLN A 118      -0.394  23.580  -0.910  1.00  0.00           C  
ATOM   2219  O   GLN A 118      -0.221  24.772  -1.173  1.00  0.00           O  
ATOM   2220  CB  GLN A 118      -0.715  23.188  -3.387  1.00  0.00           C  
ATOM   2221  CG  GLN A 118      -1.250  22.258  -4.483  1.00  0.00           C  
ATOM   2222  CD  GLN A 118      -0.993  22.786  -5.891  1.00  0.00           C  
ATOM   2223  NE2 GLN A 118      -1.579  23.930  -6.205  1.00  0.00           N  
ATOM   2224  OE1 GLN A 118      -0.270  22.169  -6.682  1.00  0.00           O  
ATOM   2225  H   GLN A 118      -2.825  23.086  -1.615  1.00  0.00           H  
ATOM   2226  HA  GLN A 118      -0.196  21.692  -1.973  1.00  0.00           H  
ATOM   2227  HB2 GLN A 118      -1.265  24.139  -3.421  1.00  0.00           H  
ATOM   2228  HB3 GLN A 118       0.340  23.419  -3.593  1.00  0.00           H  
ATOM   2229  HG2 GLN A 118      -0.781  21.268  -4.376  1.00  0.00           H  
ATOM   2230  HG3 GLN A 118      -2.332  22.118  -4.341  1.00  0.00           H  
ATOM   2231 1HE2 GLN A 118      -1.446  24.329  -7.112  1.00  0.00           H  
ATOM   2232 2HE2 GLN A 118      -2.156  24.397  -5.534  1.00  0.00           H  
ATOM   2233  N   PRO A 119      -0.204  23.083   0.326  1.00  0.00           N  
ATOM   2234  CA  PRO A 119       0.200  23.856   1.510  1.00  0.00           C  
ATOM   2235  C   PRO A 119       1.462  24.711   1.425  1.00  0.00           C  
ATOM   2236  O   PRO A 119       2.398  24.400   0.690  1.00  0.00           O  
ATOM   2237  CB  PRO A 119       0.280  22.795   2.600  1.00  0.00           C  
ATOM   2238  CG  PRO A 119       0.684  21.566   1.836  1.00  0.00           C  
ATOM   2239  CD  PRO A 119      -0.194  21.638   0.621  1.00  0.00           C  
ATOM   2240  HA  PRO A 119      -0.532  24.659   1.685  1.00  0.00           H  
ATOM   2241  HB2 PRO A 119       1.019  23.057   3.372  1.00  0.00           H  
ATOM   2242  HB3 PRO A 119      -0.685  22.660   3.111  1.00  0.00           H  
ATOM   2243  HG2 PRO A 119       1.751  21.581   1.571  1.00  0.00           H  
ATOM   2244  HG3 PRO A 119       0.508  20.648   2.415  1.00  0.00           H  
ATOM   2245  HD2 PRO A 119       0.213  21.051  -0.215  1.00  0.00           H  
ATOM   2246  HD3 PRO A 119      -1.206  21.253   0.823  1.00  0.00           H  
ATOM   2247  N   ASP A 120       1.465  25.791   2.203  1.00  0.00           N  
ATOM   2248  CA  ASP A 120       2.576  26.735   2.246  1.00  0.00           C  
ATOM   2249  C   ASP A 120       3.760  26.236   3.068  1.00  0.00           C  
ATOM   2250  O   ASP A 120       4.909  26.550   2.766  1.00  0.00           O  
ATOM   2251  CB  ASP A 120       2.106  28.075   2.825  1.00  0.00           C  
ATOM   2252  CG  ASP A 120       0.924  28.659   2.068  1.00  0.00           C  
ATOM   2253  OD1 ASP A 120       0.986  28.708   0.821  1.00  0.00           O  
ATOM   2254  OD2 ASP A 120      -0.059  29.078   2.720  1.00  0.00           O1-
ATOM   2255  H   ASP A 120       0.707  26.031   2.810  1.00  0.00           H  
ATOM   2256  HA  ASP A 120       2.918  26.852   1.207  1.00  0.00           H  
ATOM   2257  HB2 ASP A 120       1.828  27.937   3.880  1.00  0.00           H  
ATOM   2258  HB3 ASP A 120       2.941  28.791   2.803  1.00  0.00           H  
ATOM   2259  N   THR A 121       3.487  25.465   4.111  1.00  0.00           N  
ATOM   2260  CA  THR A 121       4.557  24.967   4.960  1.00  0.00           C  
ATOM   2261  C   THR A 121       4.311  23.535   5.396  1.00  0.00           C  
ATOM   2262  O   THR A 121       3.205  23.002   5.246  1.00  0.00           O  
ATOM   2263  CB  THR A 121       4.691  25.828   6.225  1.00  0.00           C  
ATOM   2264  CG2 THR A 121       4.915  27.291   5.853  1.00  0.00           C  
ATOM   2265  OG1 THR A 121       3.489  25.721   7.006  1.00  0.00           O  
ATOM   2266  H   THR A 121       2.567  25.181   4.381  1.00  0.00           H  
ATOM   2267  HA  THR A 121       5.479  25.014   4.361  1.00  0.00           H  
ATOM   2268  HB  THR A 121       5.552  25.469   6.807  1.00  0.00           H  
ATOM   2269  HG1 THR A 121       3.575  26.279   7.831  1.00  0.00           H  
ATOM   2270 1HG2 THR A 121       5.008  27.892   6.769  1.00  0.00           H  
ATOM   2271 2HG2 THR A 121       5.837  27.382   5.259  1.00  0.00           H  
ATOM   2272 3HG2 THR A 121       4.062  27.654   5.262  1.00  0.00           H  
ATOM   2273  N   GLY A 122       5.348  22.915   5.946  1.00  0.00           N  
ATOM   2274  CA  GLY A 122       5.212  21.551   6.417  1.00  0.00           C  
ATOM   2275  C   GLY A 122       4.182  21.497   7.526  1.00  0.00           C  
ATOM   2276  O   GLY A 122       3.359  20.589   7.572  1.00  0.00           O  
ATOM   2277  H   GLY A 122       6.254  23.320   6.071  1.00  0.00           H  
ATOM   2278  HA2 GLY A 122       4.909  20.895   5.589  1.00  0.00           H  
ATOM   2279  HA3 GLY A 122       6.180  21.181   6.784  1.00  0.00           H  
ATOM   2280  N   GLU A 123       4.221  22.475   8.425  1.00  0.00           N  
ATOM   2281  CA  GLU A 123       3.262  22.521   9.523  1.00  0.00           C  
ATOM   2282  C   GLU A 123       1.833  22.616   8.992  1.00  0.00           C  
ATOM   2283  O   GLU A 123       0.935  21.932   9.482  1.00  0.00           O  
ATOM   2284  CB  GLU A 123       3.532  23.722  10.442  1.00  0.00           C  
ATOM   2285  CG  GLU A 123       4.843  23.689  11.231  1.00  0.00           C  
ATOM   2286  CD  GLU A 123       6.074  23.925  10.367  1.00  0.00           C  
ATOM   2287  OE1 GLU A 123       5.977  24.672   9.368  1.00  0.00           O  
ATOM   2288  OE2 GLU A 123       7.147  23.377  10.699  1.00  0.00           O1-
ATOM   2289  H   GLU A 123       4.883  23.224   8.416  1.00  0.00           H  
ATOM   2290  HA  GLU A 123       3.380  21.591  10.098  1.00  0.00           H  
ATOM   2291  HB2 GLU A 123       3.521  24.636   9.829  1.00  0.00           H  
ATOM   2292  HB3 GLU A 123       2.700  23.804  11.157  1.00  0.00           H  
ATOM   2293  HG2 GLU A 123       4.806  24.454  12.021  1.00  0.00           H  
ATOM   2294  HG3 GLU A 123       4.936  22.714  11.732  1.00  0.00           H  
ATOM   2295  N   GLN A 124       1.621  23.464   7.990  1.00  0.00           N  
ATOM   2296  CA  GLN A 124       0.287  23.642   7.432  1.00  0.00           C  
ATOM   2297  C   GLN A 124      -0.215  22.347   6.801  1.00  0.00           C  
ATOM   2298  O   GLN A 124      -1.396  22.010   6.907  1.00  0.00           O  
ATOM   2299  CB  GLN A 124       0.286  24.768   6.395  1.00  0.00           C  
ATOM   2300  CG  GLN A 124      -1.107  25.217   5.976  1.00  0.00           C  
ATOM   2301  CD  GLN A 124      -1.079  26.198   4.822  1.00  0.00           C  
ATOM   2302  NE2 GLN A 124      -1.364  27.460   5.114  1.00  0.00           N  
ATOM   2303  OE1 GLN A 124      -0.793  25.829   3.681  1.00  0.00           O  
ATOM   2304  H   GLN A 124       2.333  24.020   7.561  1.00  0.00           H  
ATOM   2305  HA  GLN A 124      -0.392  23.915   8.253  1.00  0.00           H  
ATOM   2306  HB2 GLN A 124       0.832  25.631   6.804  1.00  0.00           H  
ATOM   2307  HB3 GLN A 124       0.837  24.432   5.504  1.00  0.00           H  
ATOM   2308  HG2 GLN A 124      -1.702  24.336   5.690  1.00  0.00           H  
ATOM   2309  HG3 GLN A 124      -1.612  25.681   6.836  1.00  0.00           H  
ATOM   2310 1HE2 GLN A 124      -1.352  28.155   4.394  1.00  0.00           H  
ATOM   2311 2HE2 GLN A 124      -1.591  27.717   6.053  1.00  0.00           H  
ATOM   2312  N   ALA A 125       0.684  21.626   6.143  1.00  0.00           N  
ATOM   2313  CA  ALA A 125       0.320  20.362   5.518  1.00  0.00           C  
ATOM   2314  C   ALA A 125      -0.162  19.390   6.591  1.00  0.00           C  
ATOM   2315  O   ALA A 125      -1.222  18.783   6.469  1.00  0.00           O  
ATOM   2316  CB  ALA A 125       1.518  19.776   4.793  1.00  0.00           C  
ATOM   2317  H   ALA A 125       1.643  21.886   6.032  1.00  0.00           H  
ATOM   2318  HA  ALA A 125      -0.485  20.534   4.788  1.00  0.00           H  
ATOM   2319  HB1 ALA A 125       1.234  18.822   4.324  1.00  0.00           H  
ATOM   2320  HB2 ALA A 125       1.857  20.479   4.017  1.00  0.00           H  
ATOM   2321  HB3 ALA A 125       2.333  19.602   5.511  1.00  0.00           H  
ATOM   2322  N   LEU A 126       0.631  19.251   7.645  1.00  0.00           N  
ATOM   2323  CA  LEU A 126       0.300  18.352   8.743  1.00  0.00           C  
ATOM   2324  C   LEU A 126      -1.009  18.729   9.428  1.00  0.00           C  
ATOM   2325  O   LEU A 126      -1.786  17.856   9.808  1.00  0.00           O  
ATOM   2326  CB  LEU A 126       1.452  18.333   9.750  1.00  0.00           C  
ATOM   2327  CG  LEU A 126       2.701  17.672   9.157  1.00  0.00           C  
ATOM   2328  CD1 LEU A 126       3.898  17.898  10.053  1.00  0.00           C  
ATOM   2329  CD2 LEU A 126       2.435  16.179   8.960  1.00  0.00           C  
ATOM   2330  H   LEU A 126       1.495  19.741   7.761  1.00  0.00           H  
ATOM   2331  HA  LEU A 126       0.156  17.344   8.325  1.00  0.00           H  
ATOM   2332  HB2 LEU A 126       1.690  19.362  10.058  1.00  0.00           H  
ATOM   2333  HB3 LEU A 126       1.142  17.790  10.655  1.00  0.00           H  
ATOM   2334  HG  LEU A 126       2.928  18.126   8.181  1.00  0.00           H  
ATOM   2335 1HD1 LEU A 126       4.783  17.417   9.611  1.00  0.00           H  
ATOM   2336 2HD1 LEU A 126       4.081  18.979  10.156  1.00  0.00           H  
ATOM   2337 3HD1 LEU A 126       3.702  17.463  11.045  1.00  0.00           H  
ATOM   2338 1HD2 LEU A 126       3.329  15.700   8.534  1.00  0.00           H  
ATOM   2339 2HD2 LEU A 126       2.199  15.717   9.929  1.00  0.00           H  
ATOM   2340 3HD2 LEU A 126       1.586  16.045   8.274  1.00  0.00           H  
ATOM   2341  N   GLU A 127      -1.265  20.027   9.569  1.00  0.00           N  
ATOM   2342  CA  GLU A 127      -2.504  20.474  10.200  1.00  0.00           C  
ATOM   2343  C   GLU A 127      -3.699  20.189   9.298  1.00  0.00           C  
ATOM   2344  O   GLU A 127      -4.764  19.813   9.781  1.00  0.00           O  
ATOM   2345  CB  GLU A 127      -2.437  21.968  10.540  1.00  0.00           C  
ATOM   2346  CG  GLU A 127      -1.307  22.319  11.491  1.00  0.00           C  
ATOM   2347  CD  GLU A 127      -1.447  23.704  12.104  1.00  0.00           C  
ATOM   2348  OE1 GLU A 127      -1.630  24.687  11.348  1.00  0.00           O  
ATOM   2349  OE2 GLU A 127      -1.366  23.809  13.348  1.00  0.00           O1-
ATOM   2350  H   GLU A 127      -0.657  20.762   9.267  1.00  0.00           H  
ATOM   2351  HA  GLU A 127      -2.629  19.912  11.137  1.00  0.00           H  
ATOM   2352  HB2 GLU A 127      -2.315  22.543   9.610  1.00  0.00           H  
ATOM   2353  HB3 GLU A 127      -3.393  22.277  10.987  1.00  0.00           H  
ATOM   2354  HG2 GLU A 127      -1.271  21.571  12.297  1.00  0.00           H  
ATOM   2355  HG3 GLU A 127      -0.351  22.258  10.952  1.00  0.00           H  
ATOM   2356  N   ILE A 128      -3.526  20.362   7.991  1.00  0.00           N  
ATOM   2357  CA  ILE A 128      -4.616  20.077   7.061  1.00  0.00           C  
ATOM   2358  C   ILE A 128      -4.914  18.579   7.136  1.00  0.00           C  
ATOM   2359  O   ILE A 128      -6.080  18.167   7.123  1.00  0.00           O  
ATOM   2360  CB  ILE A 128      -4.255  20.467   5.599  1.00  0.00           C  
ATOM   2361  CG1 ILE A 128      -4.186  21.993   5.469  1.00  0.00           C  
ATOM   2362  CG2 ILE A 128      -5.303  19.925   4.634  1.00  0.00           C  
ATOM   2363  CD1 ILE A 128      -3.766  22.497   4.082  1.00  0.00           C  
ATOM   2364  H   ILE A 128      -2.680  20.685   7.567  1.00  0.00           H  
ATOM   2365  HA  ILE A 128      -5.494  20.676   7.346  1.00  0.00           H  
ATOM   2366  HB  ILE A 128      -3.276  20.030   5.350  1.00  0.00           H  
ATOM   2367 2HG1 ILE A 128      -5.172  22.414   5.715  1.00  0.00           H  
ATOM   2368 3HG1 ILE A 128      -3.476  22.380   6.215  1.00  0.00           H  
ATOM   2369 1HG2 ILE A 128      -5.036  20.207   3.605  1.00  0.00           H  
ATOM   2370 2HG2 ILE A 128      -5.344  18.829   4.715  1.00  0.00           H  
ATOM   2371 3HG2 ILE A 128      -6.287  20.348   4.886  1.00  0.00           H  
ATOM   2372 1HD1 ILE A 128      -3.744  23.597   4.082  1.00  0.00           H  
ATOM   2373 2HD1 ILE A 128      -2.765  22.110   3.838  1.00  0.00           H  
ATOM   2374 3HD1 ILE A 128      -4.487  22.145   3.329  1.00  0.00           H  
ATOM   2375  N   CYS A 129      -3.860  17.770   7.226  1.00  0.00           N  
ATOM   2376  CA  CYS A 129      -4.012  16.316   7.331  1.00  0.00           C  
ATOM   2377  C   CYS A 129      -4.840  15.929   8.555  1.00  0.00           C  
ATOM   2378  O   CYS A 129      -5.733  15.084   8.478  1.00  0.00           O  
ATOM   2379  CB  CYS A 129      -2.643  15.638   7.436  1.00  0.00           C  
ATOM   2380  SG  CYS A 129      -1.747  15.438   5.877  1.00  0.00           S  
ATOM   2381  H   CYS A 129      -2.912  18.087   7.228  1.00  0.00           H  
ATOM   2382  HA  CYS A 129      -4.532  15.978   6.422  1.00  0.00           H  
ATOM   2383  HB2 CYS A 129      -2.016  16.224   8.126  1.00  0.00           H  
ATOM   2384  HB3 CYS A 129      -2.780  14.645   7.890  1.00  0.00           H  
ATOM   2385  HG  CYS A 129      -0.607  14.855   6.104  1.00  0.00           H  
ATOM   2386  N   ASP A 130      -4.530  16.557   9.686  1.00  0.00           N  
ATOM   2387  CA  ASP A 130      -5.222  16.288  10.940  1.00  0.00           C  
ATOM   2388  C   ASP A 130      -6.689  16.689  10.860  1.00  0.00           C  
ATOM   2389  O   ASP A 130      -7.568  15.969  11.349  1.00  0.00           O  
ATOM   2390  CB  ASP A 130      -4.538  17.043  12.080  1.00  0.00           C  
ATOM   2391  CG  ASP A 130      -5.041  16.615  13.450  1.00  0.00           C  
ATOM   2392  OD1 ASP A 130      -4.853  15.435  13.813  1.00  0.00           O  
ATOM   2393  OD2 ASP A 130      -5.622  17.460  14.165  1.00  0.00           O1-
ATOM   2394  H   ASP A 130      -3.812  17.249   9.756  1.00  0.00           H  
ATOM   2395  HA  ASP A 130      -5.175  15.206  11.133  1.00  0.00           H  
ATOM   2396  HB2 ASP A 130      -3.451  16.878  12.024  1.00  0.00           H  
ATOM   2397  HB3 ASP A 130      -4.706  18.123  11.953  1.00  0.00           H  
ATOM   2398  N   ALA A 131      -6.955  17.835  10.239  1.00  0.00           N  
ATOM   2399  CA  ALA A 131      -8.323  18.319  10.094  1.00  0.00           C  
ATOM   2400  C   ALA A 131      -9.127  17.342   9.251  1.00  0.00           C  
ATOM   2401  O   ALA A 131     -10.263  17.014   9.588  1.00  0.00           O  
ATOM   2402  CB  ALA A 131      -8.331  19.691   9.451  1.00  0.00           C  
ATOM   2403  H   ALA A 131      -6.258  18.430   9.839  1.00  0.00           H  
ATOM   2404  HA  ALA A 131      -8.780  18.396  11.091  1.00  0.00           H  
ATOM   2405  HB1 ALA A 131      -9.369  20.042   9.348  1.00  0.00           H  
ATOM   2406  HB2 ALA A 131      -7.767  20.395  10.080  1.00  0.00           H  
ATOM   2407  HB3 ALA A 131      -7.865  19.633   8.457  1.00  0.00           H  
ATOM   2408  N   LEU A 132      -8.544  16.883   8.147  1.00  0.00           N  
ATOM   2409  CA  LEU A 132      -9.238  15.931   7.285  1.00  0.00           C  
ATOM   2410  C   LEU A 132      -9.437  14.618   8.041  1.00  0.00           C  
ATOM   2411  O   LEU A 132     -10.457  13.949   7.886  1.00  0.00           O  
ATOM   2412  CB  LEU A 132      -8.439  15.679   6.002  1.00  0.00           C  
ATOM   2413  CG  LEU A 132      -8.254  16.858   5.037  1.00  0.00           C  
ATOM   2414  CD1 LEU A 132      -7.353  16.420   3.906  1.00  0.00           C  
ATOM   2415  CD2 LEU A 132      -9.595  17.333   4.491  1.00  0.00           C  
ATOM   2416  H   LEU A 132      -7.629  17.142   7.838  1.00  0.00           H  
ATOM   2417  HA  LEU A 132     -10.216  16.350   7.005  1.00  0.00           H  
ATOM   2418  HB2 LEU A 132      -7.441  15.316   6.290  1.00  0.00           H  
ATOM   2419  HB3 LEU A 132      -8.931  14.864   5.452  1.00  0.00           H  
ATOM   2420  HG  LEU A 132      -7.798  17.701   5.577  1.00  0.00           H  
ATOM   2421 1HD1 LEU A 132      -7.212  17.256   3.205  1.00  0.00           H  
ATOM   2422 2HD1 LEU A 132      -6.378  16.112   4.310  1.00  0.00           H  
ATOM   2423 3HD1 LEU A 132      -7.814  15.573   3.376  1.00  0.00           H  
ATOM   2424 1HD2 LEU A 132      -9.433  18.177   3.804  1.00  0.00           H  
ATOM   2425 2HD2 LEU A 132     -10.084  16.509   3.950  1.00  0.00           H  
ATOM   2426 3HD2 LEU A 132     -10.236  17.657   5.324  1.00  0.00           H  
ATOM   2427  N   ALA A 133      -8.460  14.257   8.866  1.00  0.00           N  
ATOM   2428  CA  ALA A 133      -8.547  13.026   9.649  1.00  0.00           C  
ATOM   2429  C   ALA A 133      -9.697  13.120  10.660  1.00  0.00           C  
ATOM   2430  O   ALA A 133     -10.564  12.247  10.707  1.00  0.00           O  
ATOM   2431  CB  ALA A 133      -7.215  12.764  10.375  1.00  0.00           C  
ATOM   2432  H   ALA A 133      -7.620  14.782   9.009  1.00  0.00           H  
ATOM   2433  HA  ALA A 133      -8.748  12.186   8.967  1.00  0.00           H  
ATOM   2434  HB1 ALA A 133      -7.292  11.836  10.961  1.00  0.00           H  
ATOM   2435  HB2 ALA A 133      -6.407  12.665   9.636  1.00  0.00           H  
ATOM   2436  HB3 ALA A 133      -6.993  13.605  11.049  1.00  0.00           H  
ATOM   2437  N   ARG A 134      -9.705  14.192  11.450  1.00  0.00           N  
ATOM   2438  CA  ARG A 134     -10.743  14.407  12.458  1.00  0.00           C  
ATOM   2439  C   ARG A 134     -12.162  14.582  11.920  1.00  0.00           C  
ATOM   2440  O   ARG A 134     -13.123  14.491  12.679  1.00  0.00           O  
ATOM   2441  CB  ARG A 134     -10.398  15.621  13.326  1.00  0.00           C  
ATOM   2442  CG  ARG A 134      -9.358  15.338  14.388  1.00  0.00           C  
ATOM   2443  CD  ARG A 134      -9.151  16.520  15.333  1.00  0.00           C  
ATOM   2444  NE  ARG A 134      -8.390  17.609  14.723  1.00  0.00           N  
ATOM   2445  CZ  ARG A 134      -8.927  18.662  14.113  1.00  0.00           C  
ATOM   2446  NH1 ARG A 134     -10.248  18.784  14.023  1.00  0.00           N1+
ATOM   2447  NH2 ARG A 134      -8.139  19.600  13.601  1.00  0.00           N  
ATOM   2448  H   ARG A 134      -9.014  14.914  11.412  1.00  0.00           H  
ATOM   2449  HA  ARG A 134     -10.749  13.474  13.040  1.00  0.00           H  
ATOM   2450  HB2 ARG A 134     -10.036  16.432  12.678  1.00  0.00           H  
ATOM   2451  HB3 ARG A 134     -11.316  15.984  13.813  1.00  0.00           H  
ATOM   2452  HG2 ARG A 134      -9.663  14.457  14.970  1.00  0.00           H  
ATOM   2453  HG3 ARG A 134      -8.402  15.089  13.903  1.00  0.00           H  
ATOM   2454  HD2 ARG A 134     -10.131  16.900  15.656  1.00  0.00           H  
ATOM   2455  HD3 ARG A 134      -8.627  16.173  16.236  1.00  0.00           H  
ATOM   2456  HE  ARG A 134      -7.392  17.559  14.768  1.00  0.00           H  
ATOM   2457 1HH1 ARG A 134     -10.843  18.082  14.415  1.00  0.00           H  
ATOM   2458 2HH1 ARG A 134     -10.645  19.577  13.563  1.00  0.00           H  
ATOM   2459 1HH2 ARG A 134      -7.145  19.514  13.675  1.00  0.00           H  
ATOM   2460 2HH2 ARG A 134      -8.539  20.393  13.141  1.00  0.00           H  
ATOM   2461  N   SER A 135     -12.303  14.822  10.621  1.00  0.00           N  
ATOM   2462  CA  SER A 135     -13.626  15.031  10.038  1.00  0.00           C  
ATOM   2463  C   SER A 135     -14.465  13.760   9.957  1.00  0.00           C  
ATOM   2464  O   SER A 135     -15.697  13.820   9.891  1.00  0.00           O  
ATOM   2465  CB  SER A 135     -13.498  15.608   8.629  1.00  0.00           C  
ATOM   2466  OG  SER A 135     -13.177  14.588   7.694  1.00  0.00           O  
ATOM   2467  H   SER A 135     -11.544  14.875   9.971  1.00  0.00           H  
ATOM   2468  HA  SER A 135     -14.140  15.732  10.712  1.00  0.00           H  
ATOM   2469  HB2 SER A 135     -14.442  16.094   8.339  1.00  0.00           H  
ATOM   2470  HB3 SER A 135     -12.719  16.384   8.614  1.00  0.00           H  
ATOM   2471  HG  SER A 135     -12.208  14.353   7.776  1.00  0.00           H  
ATOM   2472  N   GLY A 136     -13.801  12.611   9.940  1.00  0.00           N  
ATOM   2473  CA  GLY A 136     -14.530  11.365   9.834  1.00  0.00           C  
ATOM   2474  C   GLY A 136     -15.218  11.271   8.486  1.00  0.00           C  
ATOM   2475  O   GLY A 136     -16.095  10.428   8.288  1.00  0.00           O  
ATOM   2476  H   GLY A 136     -12.806  12.522   9.997  1.00  0.00           H  
ATOM   2477  HA2 GLY A 136     -13.842  10.516   9.963  1.00  0.00           H  
ATOM   2478  HA3 GLY A 136     -15.276  11.299  10.640  1.00  0.00           H  
ATOM   2479  N   ALA A 137     -14.821  12.130   7.548  1.00  0.00           N  
ATOM   2480  CA  ALA A 137     -15.423  12.118   6.221  1.00  0.00           C  
ATOM   2481  C   ALA A 137     -14.424  11.911   5.079  1.00  0.00           C  
ATOM   2482  O   ALA A 137     -14.778  12.054   3.913  1.00  0.00           O  
ATOM   2483  CB  ALA A 137     -16.214  13.406   6.001  1.00  0.00           C  
ATOM   2484  H   ALA A 137     -14.109  12.820   7.679  1.00  0.00           H  
ATOM   2485  HA  ALA A 137     -16.091  11.245   6.195  1.00  0.00           H  
ATOM   2486  HB1 ALA A 137     -16.666  13.392   4.999  1.00  0.00           H  
ATOM   2487  HB2 ALA A 137     -17.007  13.484   6.759  1.00  0.00           H  
ATOM   2488  HB3 ALA A 137     -15.540  14.271   6.087  1.00  0.00           H  
ATOM   2489  N   VAL A 138     -13.181  11.576   5.415  1.00  0.00           N  
ATOM   2490  CA  VAL A 138     -12.148  11.329   4.409  1.00  0.00           C  
ATOM   2491  C   VAL A 138     -11.548   9.944   4.638  1.00  0.00           C  
ATOM   2492  O   VAL A 138     -11.062   9.642   5.726  1.00  0.00           O  
ATOM   2493  CB  VAL A 138     -11.012  12.368   4.476  1.00  0.00           C  
ATOM   2494  CG1 VAL A 138      -9.983  12.078   3.378  1.00  0.00           C  
ATOM   2495  CG2 VAL A 138     -11.579  13.766   4.323  1.00  0.00           C  
ATOM   2496  H   VAL A 138     -12.869  11.472   6.359  1.00  0.00           H  
ATOM   2497  HA  VAL A 138     -12.624  11.400   3.420  1.00  0.00           H  
ATOM   2498  HB  VAL A 138     -10.513  12.301   5.454  1.00  0.00           H  
ATOM   2499 1HG1 VAL A 138      -9.173  12.820   3.428  1.00  0.00           H  
ATOM   2500 2HG1 VAL A 138      -9.565  11.070   3.523  1.00  0.00           H  
ATOM   2501 3HG1 VAL A 138     -10.470  12.134   2.394  1.00  0.00           H  
ATOM   2502 1HG2 VAL A 138     -10.763  14.502   4.372  1.00  0.00           H  
ATOM   2503 2HG2 VAL A 138     -12.090  13.851   3.352  1.00  0.00           H  
ATOM   2504 3HG2 VAL A 138     -12.298  13.962   5.132  1.00  0.00           H  
ATOM   2505  N   ASP A 139     -11.559   9.119   3.599  1.00  0.00           N  
ATOM   2506  CA  ASP A 139     -11.056   7.758   3.703  1.00  0.00           C  
ATOM   2507  C   ASP A 139      -9.560   7.566   3.433  1.00  0.00           C  
ATOM   2508  O   ASP A 139      -8.901   6.793   4.129  1.00  0.00           O  
ATOM   2509  CB  ASP A 139     -11.856   6.859   2.762  1.00  0.00           C  
ATOM   2510  CG  ASP A 139     -13.352   6.975   2.983  1.00  0.00           C  
ATOM   2511  OD1 ASP A 139     -13.824   6.557   4.061  1.00  0.00           O  
ATOM   2512  OD2 ASP A 139     -14.051   7.494   2.084  1.00  0.00           O1-
ATOM   2513  H   ASP A 139     -11.904   9.365   2.693  1.00  0.00           H  
ATOM   2514  HA  ASP A 139     -11.186   7.486   4.761  1.00  0.00           H  
ATOM   2515  HB2 ASP A 139     -11.620   7.122   1.720  1.00  0.00           H  
ATOM   2516  HB3 ASP A 139     -11.547   5.814   2.907  1.00  0.00           H  
ATOM   2517  N   VAL A 140      -9.035   8.261   2.425  1.00  0.00           N  
ATOM   2518  CA  VAL A 140      -7.628   8.142   2.052  1.00  0.00           C  
ATOM   2519  C   VAL A 140      -6.957   9.492   1.817  1.00  0.00           C  
ATOM   2520  O   VAL A 140      -7.489  10.363   1.114  1.00  0.00           O  
ATOM   2521  CB  VAL A 140      -7.471   7.285   0.775  1.00  0.00           C  
ATOM   2522  CG1 VAL A 140      -6.005   7.071   0.450  1.00  0.00           C  
ATOM   2523  CG2 VAL A 140      -8.165   5.963   0.969  1.00  0.00           C  
ATOM   2524  H   VAL A 140      -9.556   8.901   1.860  1.00  0.00           H  
ATOM   2525  HA  VAL A 140      -7.131   7.657   2.905  1.00  0.00           H  
ATOM   2526  HB  VAL A 140      -7.932   7.818  -0.070  1.00  0.00           H  
ATOM   2527 1HG1 VAL A 140      -5.916   6.460  -0.461  1.00  0.00           H  
ATOM   2528 2HG1 VAL A 140      -5.519   8.043   0.287  1.00  0.00           H  
ATOM   2529 3HG1 VAL A 140      -5.515   6.552   1.287  1.00  0.00           H  
ATOM   2530 1HG2 VAL A 140      -8.054   5.353   0.061  1.00  0.00           H  
ATOM   2531 2HG2 VAL A 140      -7.715   5.434   1.823  1.00  0.00           H  
ATOM   2532 3HG2 VAL A 140      -9.233   6.135   1.167  1.00  0.00           H  
ATOM   2533  N   ILE A 141      -5.788   9.653   2.427  1.00  0.00           N  
ATOM   2534  CA  ILE A 141      -5.000  10.865   2.306  1.00  0.00           C  
ATOM   2535  C   ILE A 141      -3.597  10.499   1.833  1.00  0.00           C  
ATOM   2536  O   ILE A 141      -2.907   9.703   2.475  1.00  0.00           O  
ATOM   2537  CB  ILE A 141      -4.868  11.591   3.667  1.00  0.00           C  
ATOM   2538  CG1 ILE A 141      -6.254  11.914   4.231  1.00  0.00           C  
ATOM   2539  CG2 ILE A 141      -4.053  12.875   3.495  1.00  0.00           C  
ATOM   2540  CD1 ILE A 141      -6.221  12.447   5.652  1.00  0.00           C  
ATOM   2541  H   ILE A 141      -5.371   8.954   3.009  1.00  0.00           H  
ATOM   2542  HA  ILE A 141      -5.506  11.530   1.591  1.00  0.00           H  
ATOM   2543  HB  ILE A 141      -4.346  10.931   4.376  1.00  0.00           H  
ATOM   2544 2HG1 ILE A 141      -6.742  12.655   3.581  1.00  0.00           H  
ATOM   2545 3HG1 ILE A 141      -6.873  11.005   4.203  1.00  0.00           H  
ATOM   2546 1HG2 ILE A 141      -3.964  13.385   4.466  1.00  0.00           H  
ATOM   2547 2HG2 ILE A 141      -3.050  12.625   3.118  1.00  0.00           H  
ATOM   2548 3HG2 ILE A 141      -4.559  13.537   2.778  1.00  0.00           H  
ATOM   2549 1HD1 ILE A 141      -7.247  12.656   5.991  1.00  0.00           H  
ATOM   2550 2HD1 ILE A 141      -5.763  11.698   6.315  1.00  0.00           H  
ATOM   2551 3HD1 ILE A 141      -5.630  13.375   5.683  1.00  0.00           H  
ATOM   2552  N   VAL A 142      -3.180  11.067   0.706  1.00  0.00           N  
ATOM   2553  CA  VAL A 142      -1.844  10.811   0.195  1.00  0.00           C  
ATOM   2554  C   VAL A 142      -1.029  12.093   0.282  1.00  0.00           C  
ATOM   2555  O   VAL A 142      -1.477  13.152  -0.164  1.00  0.00           O  
ATOM   2556  CB  VAL A 142      -1.857  10.357  -1.269  1.00  0.00           C  
ATOM   2557  CG1 VAL A 142      -0.429  10.328  -1.803  1.00  0.00           C  
ATOM   2558  CG2 VAL A 142      -2.507   8.976  -1.393  1.00  0.00           C  
ATOM   2559  H   VAL A 142      -3.731  11.687   0.148  1.00  0.00           H  
ATOM   2560  HA  VAL A 142      -1.408  10.006   0.804  1.00  0.00           H  
ATOM   2561  HB  VAL A 142      -2.449  11.068  -1.864  1.00  0.00           H  
ATOM   2562 1HG1 VAL A 142      -0.437  10.002  -2.854  1.00  0.00           H  
ATOM   2563 2HG1 VAL A 142       0.009  11.334  -1.734  1.00  0.00           H  
ATOM   2564 3HG1 VAL A 142       0.172   9.625  -1.206  1.00  0.00           H  
ATOM   2565 1HG2 VAL A 142      -2.509   8.665  -2.448  1.00  0.00           H  
ATOM   2566 2HG2 VAL A 142      -1.937   8.248  -0.797  1.00  0.00           H  
ATOM   2567 3HG2 VAL A 142      -3.542   9.023  -1.023  1.00  0.00           H  
ATOM   2568  N   VAL A 143       0.166  11.999   0.858  1.00  0.00           N  
ATOM   2569  CA  VAL A 143       1.034  13.163   0.975  1.00  0.00           C  
ATOM   2570  C   VAL A 143       2.266  12.989   0.092  1.00  0.00           C  
ATOM   2571  O   VAL A 143       3.064  12.074   0.303  1.00  0.00           O  
ATOM   2572  CB  VAL A 143       1.487  13.391   2.431  1.00  0.00           C  
ATOM   2573  CG1 VAL A 143       2.291  14.685   2.530  1.00  0.00           C  
ATOM   2574  CG2 VAL A 143       0.272  13.453   3.344  1.00  0.00           C  
ATOM   2575  H   VAL A 143       0.543  11.155   1.240  1.00  0.00           H  
ATOM   2576  HA  VAL A 143       0.455  14.040   0.647  1.00  0.00           H  
ATOM   2577  HB  VAL A 143       2.127  12.553   2.746  1.00  0.00           H  
ATOM   2578 1HG1 VAL A 143       2.611  14.839   3.570  1.00  0.00           H  
ATOM   2579 2HG1 VAL A 143       3.177  14.617   1.881  1.00  0.00           H  
ATOM   2580 3HG1 VAL A 143       1.666  15.531   2.209  1.00  0.00           H  
ATOM   2581 1HG2 VAL A 143       0.599  13.616   4.381  1.00  0.00           H  
ATOM   2582 2HG2 VAL A 143      -0.380  14.283   3.032  1.00  0.00           H  
ATOM   2583 3HG2 VAL A 143      -0.285  12.507   3.279  1.00  0.00           H  
ATOM   2584  N   ASP A 144       2.412  13.871  -0.893  1.00  0.00           N  
ATOM   2585  CA  ASP A 144       3.542  13.814  -1.816  1.00  0.00           C  
ATOM   2586  C   ASP A 144       4.278  15.154  -1.875  1.00  0.00           C  
ATOM   2587  O   ASP A 144       3.785  16.100  -2.491  1.00  0.00           O  
ATOM   2588  CB  ASP A 144       3.040  13.464  -3.213  1.00  0.00           C  
ATOM   2589  CG  ASP A 144       4.126  12.897  -4.097  1.00  0.00           C  
ATOM   2590  OD1 ASP A 144       5.318  12.989  -3.724  1.00  0.00           O  
ATOM   2591  OD2 ASP A 144       3.781  12.364  -5.173  1.00  0.00           O1-
ATOM   2592  H   ASP A 144       1.773  14.619  -1.070  1.00  0.00           H  
ATOM   2593  HA  ASP A 144       4.240  13.045  -1.454  1.00  0.00           H  
ATOM   2594  HB2 ASP A 144       2.220  12.735  -3.132  1.00  0.00           H  
ATOM   2595  HB3 ASP A 144       2.622  14.366  -3.685  1.00  0.00           H  
ATOM   2596  N   SER A 145       5.456  15.247  -1.257  1.00  0.00           N  
ATOM   2597  CA  SER A 145       6.089  14.151  -0.528  1.00  0.00           C  
ATOM   2598  C   SER A 145       6.599  14.674   0.813  1.00  0.00           C  
ATOM   2599  O   SER A 145       6.534  15.869   1.084  1.00  0.00           O  
ATOM   2600  CB  SER A 145       7.276  13.604  -1.325  1.00  0.00           C  
ATOM   2601  OG  SER A 145       8.365  14.519  -1.317  1.00  0.00           O  
ATOM   2602  H   SER A 145       5.996  16.089  -1.249  1.00  0.00           H  
ATOM   2603  HA  SER A 145       5.352  13.349  -0.374  1.00  0.00           H  
ATOM   2604  HB2 SER A 145       7.597  12.643  -0.899  1.00  0.00           H  
ATOM   2605  HB3 SER A 145       6.967  13.408  -2.362  1.00  0.00           H  
ATOM   2606  HG  SER A 145       8.294  15.130  -2.105  1.00  0.00           H  
ATOM   2607  N   VAL A 146       7.122  13.776   1.640  1.00  0.00           N  
ATOM   2608  CA  VAL A 146       7.656  14.141   2.949  1.00  0.00           C  
ATOM   2609  C   VAL A 146       8.894  15.012   2.769  1.00  0.00           C  
ATOM   2610  O   VAL A 146       9.061  16.030   3.442  1.00  0.00           O  
ATOM   2611  CB  VAL A 146       8.045  12.876   3.763  1.00  0.00           C  
ATOM   2612  CG1 VAL A 146       8.798  13.267   5.033  1.00  0.00           C  
ATOM   2613  CG2 VAL A 146       6.798  12.099   4.129  1.00  0.00           C  
ATOM   2614  H   VAL A 146       7.186  12.800   1.430  1.00  0.00           H  
ATOM   2615  HA  VAL A 146       6.878  14.693   3.497  1.00  0.00           H  
ATOM   2616  HB  VAL A 146       8.700  12.247   3.143  1.00  0.00           H  
ATOM   2617 1HG1 VAL A 146       9.065  12.360   5.596  1.00  0.00           H  
ATOM   2618 2HG1 VAL A 146       9.714  13.814   4.764  1.00  0.00           H  
ATOM   2619 3HG1 VAL A 146       8.159  13.910   5.657  1.00  0.00           H  
ATOM   2620 1HG2 VAL A 146       7.079  11.205   4.705  1.00  0.00           H  
ATOM   2621 2HG2 VAL A 146       6.136  12.732   4.737  1.00  0.00           H  
ATOM   2622 3HG2 VAL A 146       6.273  11.793   3.212  1.00  0.00           H  
ATOM   2623  N   ALA A 147       9.751  14.599   1.841  1.00  0.00           N  
ATOM   2624  CA  ALA A 147      10.993  15.302   1.539  1.00  0.00           C  
ATOM   2625  C   ALA A 147      10.792  16.761   1.144  1.00  0.00           C  
ATOM   2626  O   ALA A 147      11.722  17.563   1.246  1.00  0.00           O  
ATOM   2627  CB  ALA A 147      11.738  14.568   0.433  1.00  0.00           C  
ATOM   2628  H   ALA A 147       9.606  13.780   1.286  1.00  0.00           H  
ATOM   2629  HA  ALA A 147      11.581  15.310   2.469  1.00  0.00           H  
ATOM   2630  HB1 ALA A 147      12.674  15.099   0.207  1.00  0.00           H  
ATOM   2631  HB2 ALA A 147      11.968  13.544   0.762  1.00  0.00           H  
ATOM   2632  HB3 ALA A 147      11.111  14.530  -0.470  1.00  0.00           H  
ATOM   2633  N   ALA A 148       9.587  17.103   0.695  1.00  0.00           N  
ATOM   2634  CA  ALA A 148       9.289  18.467   0.274  1.00  0.00           C  
ATOM   2635  C   ALA A 148       8.548  19.279   1.330  1.00  0.00           C  
ATOM   2636  O   ALA A 148       8.133  20.411   1.073  1.00  0.00           O  
ATOM   2637  CB  ALA A 148       8.488  18.444  -1.017  1.00  0.00           C  
ATOM   2638  H   ALA A 148       8.818  16.468   0.615  1.00  0.00           H  
ATOM   2639  HA  ALA A 148      10.256  18.967   0.117  1.00  0.00           H  
ATOM   2640  HB1 ALA A 148       8.266  19.476  -1.330  1.00  0.00           H  
ATOM   2641  HB2 ALA A 148       9.072  17.941  -1.802  1.00  0.00           H  
ATOM   2642  HB3 ALA A 148       7.546  17.900  -0.856  1.00  0.00           H  
ATOM   2643  N   LEU A 149       8.381  18.707   2.517  1.00  0.00           N  
ATOM   2644  CA  LEU A 149       7.689  19.393   3.600  1.00  0.00           C  
ATOM   2645  C   LEU A 149       8.615  20.310   4.399  1.00  0.00           C  
ATOM   2646  O   LEU A 149       8.971  20.024   5.546  1.00  0.00           O  
ATOM   2647  CB  LEU A 149       7.023  18.366   4.520  1.00  0.00           C  
ATOM   2648  CG  LEU A 149       5.526  18.152   4.258  1.00  0.00           C  
ATOM   2649  CD1 LEU A 149       5.243  18.057   2.762  1.00  0.00           C  
ATOM   2650  CD2 LEU A 149       5.068  16.907   4.999  1.00  0.00           C  
ATOM   2651  H   LEU A 149       8.709  17.791   2.747  1.00  0.00           H  
ATOM   2652  HA  LEU A 149       6.920  20.037   3.148  1.00  0.00           H  
ATOM   2653  HB2 LEU A 149       7.543  17.402   4.409  1.00  0.00           H  
ATOM   2654  HB3 LEU A 149       7.158  18.686   5.564  1.00  0.00           H  
ATOM   2655  HG  LEU A 149       4.958  19.016   4.634  1.00  0.00           H  
ATOM   2656 1HD1 LEU A 149       4.166  17.904   2.601  1.00  0.00           H  
ATOM   2657 2HD1 LEU A 149       5.559  18.987   2.268  1.00  0.00           H  
ATOM   2658 3HD1 LEU A 149       5.801  17.209   2.336  1.00  0.00           H  
ATOM   2659 1HD2 LEU A 149       3.995  16.745   4.817  1.00  0.00           H  
ATOM   2660 2HD2 LEU A 149       5.635  16.036   4.639  1.00  0.00           H  
ATOM   2661 3HD2 LEU A 149       5.241  17.036   6.078  1.00  0.00           H  
ATOM   2662  N   THR A 150       8.987  21.424   3.778  1.00  0.00           N  
ATOM   2663  CA  THR A 150       9.873  22.402   4.390  1.00  0.00           C  
ATOM   2664  C   THR A 150       9.228  23.111   5.578  1.00  0.00           C  
ATOM   2665  O   THR A 150       8.135  23.663   5.464  1.00  0.00           O  
ATOM   2666  CB  THR A 150      10.295  23.464   3.358  1.00  0.00           C  
ATOM   2667  CG2 THR A 150      11.455  24.298   3.892  1.00  0.00           C  
ATOM   2668  OG1 THR A 150      10.702  22.813   2.148  1.00  0.00           O  
ATOM   2669  H   THR A 150       8.688  21.666   2.855  1.00  0.00           H  
ATOM   2670  HA  THR A 150      10.749  21.844   4.752  1.00  0.00           H  
ATOM   2671  HB  THR A 150       9.439  24.127   3.163  1.00  0.00           H  
ATOM   2672  HG1 THR A 150      10.975  23.501   1.475  1.00  0.00           H  
ATOM   2673 1HG2 THR A 150      11.742  25.050   3.142  1.00  0.00           H  
ATOM   2674 2HG2 THR A 150      11.147  24.805   4.819  1.00  0.00           H  
ATOM   2675 3HG2 THR A 150      12.313  23.644   4.101  1.00  0.00           H  
ATOM   2676  N   PRO A 151       9.901  23.100   6.740  1.00  0.00           N  
ATOM   2677  CA  PRO A 151       9.366  23.760   7.937  1.00  0.00           C  
ATOM   2678  C   PRO A 151       9.256  25.264   7.704  1.00  0.00           C  
ATOM   2679  O   PRO A 151      10.081  25.849   7.005  1.00  0.00           O  
ATOM   2680  CB  PRO A 151      10.397  23.416   9.006  1.00  0.00           C  
ATOM   2681  CG  PRO A 151      10.911  22.078   8.553  1.00  0.00           C  
ATOM   2682  CD  PRO A 151      11.096  22.304   7.073  1.00  0.00           C  
ATOM   2683  HA  PRO A 151       8.352  23.435   8.215  1.00  0.00           H  
ATOM   2684  HB2 PRO A 151      11.200  24.167   9.056  1.00  0.00           H  
ATOM   2685  HB3 PRO A 151       9.945  23.362  10.007  1.00  0.00           H  
ATOM   2686  HG2 PRO A 151      11.855  21.809   9.050  1.00  0.00           H  
ATOM   2687  HG3 PRO A 151      10.196  21.269   8.761  1.00  0.00           H  
ATOM   2688  HD2 PRO A 151      12.027  22.845   6.851  1.00  0.00           H  
ATOM   2689  HD3 PRO A 151      11.132  21.359   6.513  1.00  0.00           H  
ATOM   2690  N   LYS A 152       8.239  25.885   8.290  1.00  0.00           N  
ATOM   2691  CA  LYS A 152       8.018  27.319   8.131  1.00  0.00           C  
ATOM   2692  C   LYS A 152       9.291  28.151   8.326  1.00  0.00           C  
ATOM   2693  O   LYS A 152       9.658  28.952   7.461  1.00  0.00           O  
ATOM   2694  CB  LYS A 152       6.937  27.789   9.110  1.00  0.00           C  
ATOM   2695  CG  LYS A 152       6.416  29.187   8.830  1.00  0.00           C  
ATOM   2696  CD  LYS A 152       5.206  29.505   9.699  1.00  0.00           C  
ATOM   2697  CE  LYS A 152       4.515  30.781   9.249  1.00  0.00           C  
ATOM   2698  NZ  LYS A 152       5.429  31.952   9.294  1.00  0.00           N1+
ATOM   2699  H   LYS A 152       7.565  25.426   8.869  1.00  0.00           H  
ATOM   2700  HA  LYS A 152       7.691  27.477   7.094  1.00  0.00           H  
ATOM   2701  HB2 LYS A 152       6.096  27.082   9.077  1.00  0.00           H  
ATOM   2702  HB3 LYS A 152       7.343  27.758  10.131  1.00  0.00           H  
ATOM   2703  HG2 LYS A 152       7.212  29.924   9.019  1.00  0.00           H  
ATOM   2704  HG3 LYS A 152       6.144  29.275   7.768  1.00  0.00           H  
ATOM   2705  HD2 LYS A 152       4.494  28.668   9.658  1.00  0.00           H  
ATOM   2706  HD3 LYS A 152       5.523  29.609  10.747  1.00  0.00           H  
ATOM   2707  HE2 LYS A 152       4.137  30.652   8.224  1.00  0.00           H  
ATOM   2708  HE3 LYS A 152       3.643  30.972   9.892  1.00  0.00           H  
ATOM   2709  HZ1 LYS A 152       5.250  32.547   8.511  1.00  0.00           H  
ATOM   2710  HZ2 LYS A 152       5.277  32.462  10.141  1.00  0.00           H  
ATOM   2711  HZ3 LYS A 152       6.378  31.636   9.261  1.00  0.00           H  
ATOM   2712  N   ALA A 153       9.963  27.954   9.458  1.00  0.00           N  
ATOM   2713  CA  ALA A 153      11.189  28.693   9.765  1.00  0.00           C  
ATOM   2714  C   ALA A 153      12.219  28.596   8.645  1.00  0.00           C  
ATOM   2715  O   ALA A 153      12.830  29.594   8.266  1.00  0.00           O  
ATOM   2716  CB  ALA A 153      11.796  28.182  11.071  1.00  0.00           C  
ATOM   2717  H   ALA A 153       9.686  27.302  10.165  1.00  0.00           H  
ATOM   2718  HA  ALA A 153      10.912  29.752   9.869  1.00  0.00           H  
ATOM   2719  HB1 ALA A 153      12.716  28.743  11.291  1.00  0.00           H  
ATOM   2720  HB2 ALA A 153      11.076  28.321  11.891  1.00  0.00           H  
ATOM   2721  HB3 ALA A 153      12.034  27.113  10.971  1.00  0.00           H  
ATOM   2722  N   GLU A 154      12.405  27.389   8.119  1.00  0.00           N  
ATOM   2723  CA  GLU A 154      13.369  27.162   7.051  1.00  0.00           C  
ATOM   2724  C   GLU A 154      12.965  27.910   5.786  1.00  0.00           C  
ATOM   2725  O   GLU A 154      13.797  28.180   4.918  1.00  0.00           O  
ATOM   2726  CB  GLU A 154      13.481  25.666   6.750  1.00  0.00           C  
ATOM   2727  CG  GLU A 154      14.667  25.293   5.871  1.00  0.00           C  
ATOM   2728  CD  GLU A 154      14.697  23.815   5.518  1.00  0.00           C  
ATOM   2729  OE1 GLU A 154      14.479  22.979   6.423  1.00  0.00           O  
ATOM   2730  OE2 GLU A 154      14.950  23.488   4.337  1.00  0.00           O1-
ATOM   2731  H   GLU A 154      11.911  26.571   8.411  1.00  0.00           H  
ATOM   2732  HA  GLU A 154      14.346  27.540   7.387  1.00  0.00           H  
ATOM   2733  HB2 GLU A 154      13.557  25.116   7.700  1.00  0.00           H  
ATOM   2734  HB3 GLU A 154      12.556  25.332   6.258  1.00  0.00           H  
ATOM   2735  HG2 GLU A 154      14.632  25.886   4.945  1.00  0.00           H  
ATOM   2736  HG3 GLU A 154      15.600  25.560   6.389  1.00  0.00           H  
ATOM   2737  N   ILE A 155      11.685  28.248   5.684  1.00  0.00           N  
ATOM   2738  CA  ILE A 155      11.182  28.960   4.519  1.00  0.00           C  
ATOM   2739  C   ILE A 155      11.359  30.465   4.679  1.00  0.00           C  
ATOM   2740  O   ILE A 155      11.591  31.177   3.700  1.00  0.00           O  
ATOM   2741  CB  ILE A 155       9.686  28.646   4.272  1.00  0.00           C  
ATOM   2742  CG1 ILE A 155       9.521  27.170   3.899  1.00  0.00           C  
ATOM   2743  CG2 ILE A 155       9.145  29.522   3.159  1.00  0.00           C  
ATOM   2744  CD1 ILE A 155       8.081  26.731   3.737  1.00  0.00           C  
ATOM   2745  H   ILE A 155      10.994  28.044   6.378  1.00  0.00           H  
ATOM   2746  HA  ILE A 155      11.767  28.618   3.653  1.00  0.00           H  
ATOM   2747  HB  ILE A 155       9.122  28.853   5.193  1.00  0.00           H  
ATOM   2748 2HG1 ILE A 155      10.059  26.978   2.959  1.00  0.00           H  
ATOM   2749 3HG1 ILE A 155       9.997  26.552   4.674  1.00  0.00           H  
ATOM   2750 1HG2 ILE A 155       8.082  29.290   2.993  1.00  0.00           H  
ATOM   2751 2HG2 ILE A 155       9.249  30.580   3.440  1.00  0.00           H  
ATOM   2752 3HG2 ILE A 155       9.709  29.331   2.235  1.00  0.00           H  
ATOM   2753 1HD1 ILE A 155       8.051  25.665   3.470  1.00  0.00           H  
ATOM   2754 2HD1 ILE A 155       7.541  26.888   4.681  1.00  0.00           H  
ATOM   2755 3HD1 ILE A 155       7.605  27.322   2.940  1.00  0.00           H  
ATOM   2756  N   GLU A 156      11.260  30.944   5.914  1.00  0.00           N  
ATOM   2757  CA  GLU A 156      11.402  32.368   6.194  1.00  0.00           C  
ATOM   2758  C   GLU A 156      12.762  32.683   6.810  1.00  0.00           C  
ATOM   2759  O   GLU A 156      13.805  32.411   6.212  1.00  0.00           O  
ATOM   2760  CB  GLU A 156      10.284  32.820   7.134  1.00  0.00           C  
ATOM   2761  CG  GLU A 156       8.898  32.436   6.644  1.00  0.00           C  
ATOM   2762  CD  GLU A 156       7.795  32.867   7.592  1.00  0.00           C  
ATOM   2763  OE1 GLU A 156       7.874  32.531   8.792  1.00  0.00           O  
ATOM   2764  OE2 GLU A 156       6.844  33.537   7.136  1.00  0.00           O1-
ATOM   2765  H   GLU A 156      11.085  30.379   6.720  1.00  0.00           H  
ATOM   2766  HA  GLU A 156      11.330  32.913   5.242  1.00  0.00           H  
ATOM   2767  HB2 GLU A 156      10.449  32.381   8.128  1.00  0.00           H  
ATOM   2768  HB3 GLU A 156      10.333  33.913   7.253  1.00  0.00           H  
ATOM   2769  HG2 GLU A 156       8.724  32.890   5.657  1.00  0.00           H  
ATOM   2770  HG3 GLU A 156       8.853  31.345   6.508  1.00  0.00           H  
TER    2771      GLU A 156 
ATOM   2772  N   ALA A 167      12.361  20.431  10.750  1.00  0.00           N  
ATOM   2773  CA  ALA A 167      12.444  19.315   9.815  1.00  0.00           C  
ATOM   2774  C   ALA A 167      12.136  18.013  10.541  1.00  0.00           C  
ATOM   2775  O   ALA A 167      10.983  17.585  10.612  1.00  0.00           O  
ATOM   2776  CB  ALA A 167      13.838  19.257   9.194  1.00  0.00           C  
ATOM   2777  H   ALA A 167      12.461  20.431  10.750  1.00  0.00           H  
ATOM   2778  HA  ALA A 167      11.707  19.460   9.012  1.00  0.00           H  
ATOM   2779  HB1 ALA A 167      13.891  18.413   8.491  1.00  0.00           H  
ATOM   2780  HB2 ALA A 167      14.040  20.195   8.657  1.00  0.00           H  
ATOM   2781  HB3 ALA A 167      14.588  19.121   9.988  1.00  0.00           H  
ATOM   2782  N   ALA A 168      13.175  17.383  11.077  1.00  0.00           N  
ATOM   2783  CA  ALA A 168      13.011  16.138  11.809  1.00  0.00           C  
ATOM   2784  C   ALA A 168      12.137  16.403  13.033  1.00  0.00           C  
ATOM   2785  O   ALA A 168      11.297  15.580  13.401  1.00  0.00           O  
ATOM   2786  CB  ALA A 168      14.370  15.604  12.237  1.00  0.00           C  
ATOM   2787  H   ALA A 168      14.118  17.708  11.018  1.00  0.00           H  
ATOM   2788  HA  ALA A 168      12.530  15.386  11.167  1.00  0.00           H  
ATOM   2789  HB1 ALA A 168      14.237  14.663  12.790  1.00  0.00           H  
ATOM   2790  HB2 ALA A 168      14.990  15.420  11.347  1.00  0.00           H  
ATOM   2791  HB3 ALA A 168      14.869  16.341  12.884  1.00  0.00           H  
ATOM   2792  N   ARG A 169      12.340  17.562  13.654  1.00  0.00           N  
ATOM   2793  CA  ARG A 169      11.580  17.954  14.836  1.00  0.00           C  
ATOM   2794  C   ARG A 169      10.110  18.170  14.488  1.00  0.00           C  
ATOM   2795  O   ARG A 169       9.220  17.776  15.243  1.00  0.00           O  
ATOM   2796  CB  ARG A 169      12.166  19.237  15.439  1.00  0.00           C  
ATOM   2797  CG  ARG A 169      13.614  19.100  15.898  1.00  0.00           C  
ATOM   2798  CD  ARG A 169      14.192  20.406  16.446  1.00  0.00           C  
ATOM   2799  NE  ARG A 169      13.467  20.909  17.613  1.00  0.00           N  
ATOM   2800  CZ  ARG A 169      12.380  21.674  17.554  1.00  0.00           C  
ATOM   2801  NH1 ARG A 169      11.879  22.039  16.380  1.00  0.00           N1+
ATOM   2802  NH2 ARG A 169      11.792  22.076  18.673  1.00  0.00           N  
ATOM   2803  H   ARG A 169      13.017  18.237  13.360  1.00  0.00           H  
ATOM   2804  HA  ARG A 169      11.648  17.142  15.574  1.00  0.00           H  
ATOM   2805  HB2 ARG A 169      12.103  20.043  14.693  1.00  0.00           H  
ATOM   2806  HB3 ARG A 169      11.548  19.543  16.296  1.00  0.00           H  
ATOM   2807  HG2 ARG A 169      13.675  18.324  16.675  1.00  0.00           H  
ATOM   2808  HG3 ARG A 169      14.231  18.759  15.054  1.00  0.00           H  
ATOM   2809  HD2 ARG A 169      15.246  20.248  16.716  1.00  0.00           H  
ATOM   2810  HD3 ARG A 169      14.173  21.169  15.654  1.00  0.00           H  
ATOM   2811  HE  ARG A 169      13.813  20.661  18.517  1.00  0.00           H  
ATOM   2812 1HH1 ARG A 169      12.318  21.738  15.534  1.00  0.00           H  
ATOM   2813 2HH1 ARG A 169      11.061  22.614  16.343  1.00  0.00           H  
ATOM   2814 1HH2 ARG A 169      12.167  21.803  19.560  1.00  0.00           H  
ATOM   2815 2HH2 ARG A 169      10.976  22.651  18.631  1.00  0.00           H  
ATOM   2816  N   MET A 170       9.868  18.796  13.339  1.00  0.00           N  
ATOM   2817  CA  MET A 170       8.513  19.073  12.870  1.00  0.00           C  
ATOM   2818  C   MET A 170       7.658  17.812  12.804  1.00  0.00           C  
ATOM   2819  O   MET A 170       6.501  17.813  13.228  1.00  0.00           O  
ATOM   2820  CB  MET A 170       8.562  19.719  11.483  1.00  0.00           C  
ATOM   2821  CG  MET A 170       7.204  19.864  10.815  1.00  0.00           C  
ATOM   2822  SD  MET A 170       7.331  20.527   9.145  1.00  0.00           S  
ATOM   2823  CE  MET A 170       7.571  19.025   8.194  1.00  0.00           C  
ATOM   2824  H   MET A 170      10.587  19.117  12.723  1.00  0.00           H  
ATOM   2825  HA  MET A 170       8.053  19.761  13.595  1.00  0.00           H  
ATOM   2826  HB2 MET A 170       9.023  20.713  11.570  1.00  0.00           H  
ATOM   2827  HB3 MET A 170       9.214  19.116  10.833  1.00  0.00           H  
ATOM   2828  HG2 MET A 170       6.708  18.884  10.781  1.00  0.00           H  
ATOM   2829  HG3 MET A 170       6.568  20.526  11.422  1.00  0.00           H  
ATOM   2830  HE1 MET A 170       8.549  19.061   7.692  1.00  0.00           H  
ATOM   2831  HE2 MET A 170       7.537  18.156   8.867  1.00  0.00           H  
ATOM   2832  HE3 MET A 170       6.774  18.936   7.441  1.00  0.00           H  
ATOM   2833  N   MET A 171       8.237  16.743  12.268  1.00  0.00           N  
ATOM   2834  CA  MET A 171       7.532  15.475  12.132  1.00  0.00           C  
ATOM   2835  C   MET A 171       7.126  14.837  13.462  1.00  0.00           C  
ATOM   2836  O   MET A 171       6.016  14.319  13.587  1.00  0.00           O  
ATOM   2837  CB  MET A 171       8.380  14.492  11.319  1.00  0.00           C  
ATOM   2838  CG  MET A 171       8.539  14.879   9.852  1.00  0.00           C  
ATOM   2839  SD  MET A 171       6.956  14.969   8.966  1.00  0.00           S  
ATOM   2840  CE  MET A 171       6.770  13.286   8.431  1.00  0.00           C  
ATOM   2841  H   MET A 171       9.177  16.730  11.926  1.00  0.00           H  
ATOM   2842  HA  MET A 171       6.592  15.704  11.607  1.00  0.00           H  
ATOM   2843  HB2 MET A 171       9.377  14.418  11.779  1.00  0.00           H  
ATOM   2844  HB3 MET A 171       7.924  13.494  11.377  1.00  0.00           H  
ATOM   2845  HG2 MET A 171       9.045  15.854   9.788  1.00  0.00           H  
ATOM   2846  HG3 MET A 171       9.191  14.146   9.354  1.00  0.00           H  
ATOM   2847  HE1 MET A 171       5.700  13.048   8.331  1.00  0.00           H  
ATOM   2848  HE2 MET A 171       7.267  13.152   7.458  1.00  0.00           H  
ATOM   2849  HE3 MET A 171       7.226  12.613   9.171  1.00  0.00           H  
ATOM   2850  N   SER A 172       8.015  14.874  14.454  1.00  0.00           N  
ATOM   2851  CA  SER A 172       7.719  14.282  15.759  1.00  0.00           C  
ATOM   2852  C   SER A 172       6.608  15.028  16.481  1.00  0.00           C  
ATOM   2853  O   SER A 172       5.889  14.457  17.301  1.00  0.00           O  
ATOM   2854  CB  SER A 172       8.969  14.278  16.640  1.00  0.00           C  
ATOM   2855  OG  SER A 172       9.964  13.429  16.103  1.00  0.00           O  
ATOM   2856  H   SER A 172       8.919  15.294  14.382  1.00  0.00           H  
ATOM   2857  HA  SER A 172       7.384  13.251  15.576  1.00  0.00           H  
ATOM   2858  HB2 SER A 172       9.363  15.301  16.728  1.00  0.00           H  
ATOM   2859  HB3 SER A 172       8.705  13.945  17.655  1.00  0.00           H  
ATOM   2860  HG  SER A 172      10.770  13.445  16.695  1.00  0.00           H  
ATOM   2861  N   GLN A 173       6.473  16.309  16.160  1.00  0.00           N  
ATOM   2862  CA  GLN A 173       5.470  17.158  16.780  1.00  0.00           C  
ATOM   2863  C   GLN A 173       4.049  16.608  16.715  1.00  0.00           C  
ATOM   2864  O   GLN A 173       3.557  16.034  17.685  1.00  0.00           O  
ATOM   2865  CB  GLN A 173       5.507  18.548  16.142  1.00  0.00           C  
ATOM   2866  CG  GLN A 173       6.886  19.174  16.133  1.00  0.00           C  
ATOM   2867  CD  GLN A 173       7.480  19.297  17.523  1.00  0.00           C  
ATOM   2868  NE2 GLN A 173       8.573  18.582  17.766  1.00  0.00           N  
ATOM   2869  OE1 GLN A 173       6.959  20.023  18.368  1.00  0.00           O  
ATOM   2870  H   GLN A 173       7.042  16.774  15.482  1.00  0.00           H  
ATOM   2871  HA  GLN A 173       5.731  17.203  17.848  1.00  0.00           H  
ATOM   2872  HB2 GLN A 173       5.139  18.476  15.107  1.00  0.00           H  
ATOM   2873  HB3 GLN A 173       4.815  19.210  16.685  1.00  0.00           H  
ATOM   2874  HG2 GLN A 173       7.555  18.569  15.504  1.00  0.00           H  
ATOM   2875  HG3 GLN A 173       6.829  20.173  15.673  1.00  0.00           H  
ATOM   2876 1HE2 GLN A 173       9.006  18.622  18.667  1.00  0.00           H  
ATOM   2877 2HE2 GLN A 173       8.963  18.005  17.049  1.00  0.00           H  
ATOM   2878  N   ALA A 174       3.401  16.778  15.565  1.00  0.00           N  
ATOM   2879  CA  ALA A 174       2.021  16.341  15.379  1.00  0.00           C  
ATOM   2880  C   ALA A 174       1.822  14.931  14.825  1.00  0.00           C  
ATOM   2881  O   ALA A 174       0.712  14.576  14.429  1.00  0.00           O  
ATOM   2882  CB  ALA A 174       1.286  17.345  14.498  1.00  0.00           C  
ATOM   2883  H   ALA A 174       3.804  17.211  14.759  1.00  0.00           H  
ATOM   2884  HA  ALA A 174       1.605  16.296  16.397  1.00  0.00           H  
ATOM   2885  HB1 ALA A 174       0.246  17.017  14.356  1.00  0.00           H  
ATOM   2886  HB2 ALA A 174       1.296  18.333  14.980  1.00  0.00           H  
ATOM   2887  HB3 ALA A 174       1.785  17.409  13.520  1.00  0.00           H  
ATOM   2888  N   MET A 175       2.874  14.122  14.801  1.00  0.00           N  
ATOM   2889  CA  MET A 175       2.738  12.769  14.280  1.00  0.00           C  
ATOM   2890  C   MET A 175       1.881  11.909  15.206  1.00  0.00           C  
ATOM   2891  O   MET A 175       1.063  11.109  14.745  1.00  0.00           O  
ATOM   2892  CB  MET A 175       4.109  12.124  14.100  1.00  0.00           C  
ATOM   2893  CG  MET A 175       4.087  10.872  13.240  1.00  0.00           C  
ATOM   2894  SD  MET A 175       3.522  11.205  11.555  1.00  0.00           S  
ATOM   2895  CE  MET A 175       5.062  11.424  10.709  1.00  0.00           C  
ATOM   2896  H   MET A 175       3.789  14.366  15.121  1.00  0.00           H  
ATOM   2897  HA  MET A 175       2.240  12.834  13.301  1.00  0.00           H  
ATOM   2898  HB2 MET A 175       4.792  12.857  13.647  1.00  0.00           H  
ATOM   2899  HB3 MET A 175       4.518  11.871  15.089  1.00  0.00           H  
ATOM   2900  HG2 MET A 175       5.096  10.435  13.206  1.00  0.00           H  
ATOM   2901  HG3 MET A 175       3.428  10.123  13.704  1.00  0.00           H  
ATOM   2902  HE1 MET A 175       4.911  11.281   9.630  1.00  0.00           H  
ATOM   2903  HE2 MET A 175       5.442  12.439  10.895  1.00  0.00           H  
ATOM   2904  HE3 MET A 175       5.791  10.688  11.078  1.00  0.00           H  
ATOM   2905  N   ARG A 176       2.065  12.076  16.513  1.00  0.00           N  
ATOM   2906  CA  ARG A 176       1.300  11.306  17.487  1.00  0.00           C  
ATOM   2907  C   ARG A 176      -0.180  11.666  17.450  1.00  0.00           C  
ATOM   2908  O   ARG A 176      -1.041  10.791  17.531  1.00  0.00           O  
ATOM   2909  CB  ARG A 176       1.851  11.520  18.901  1.00  0.00           C  
ATOM   2910  CG  ARG A 176       0.906  11.048  20.000  1.00  0.00           C  
ATOM   2911  CD  ARG A 176       1.603  10.889  21.340  1.00  0.00           C  
ATOM   2912  NE  ARG A 176       2.453  12.028  21.684  1.00  0.00           N  
ATOM   2913  CZ  ARG A 176       2.020  13.271  21.874  1.00  0.00           C  
ATOM   2914  NH1 ARG A 176       0.728  13.560  21.756  1.00  0.00           N1+
ATOM   2915  NH2 ARG A 176       2.884  14.228  22.192  1.00  0.00           N  
ATOM   2916  H   ARG A 176       2.719  12.719  16.912  1.00  0.00           H  
ATOM   2917  HA  ARG A 176       1.401  10.245  17.216  1.00  0.00           H  
ATOM   2918  HB2 ARG A 176       2.808  10.985  18.997  1.00  0.00           H  
ATOM   2919  HB3 ARG A 176       2.064  12.589  19.045  1.00  0.00           H  
ATOM   2920  HG2 ARG A 176       0.080  11.767  20.102  1.00  0.00           H  
ATOM   2921  HG3 ARG A 176       0.460  10.086  19.707  1.00  0.00           H  
ATOM   2922  HD2 ARG A 176       0.845  10.755  22.127  1.00  0.00           H  
ATOM   2923  HD3 ARG A 176       2.214   9.975  21.323  1.00  0.00           H  
ATOM   2924  HE  ARG A 176       3.434  11.860  21.783  1.00  0.00           H  
ATOM   2925 1HH1 ARG A 176       0.074  12.841  21.521  1.00  0.00           H  
ATOM   2926 2HH1 ARG A 176       0.411  14.498  21.901  1.00  0.00           H  
ATOM   2927 1HH2 ARG A 176       3.856  14.012  22.287  1.00  0.00           H  
ATOM   2928 2HH2 ARG A 176       2.562  15.163  22.337  1.00  0.00           H  
ATOM   2929  N   LYS A 177      -0.472  12.956  17.319  1.00  0.00           N  
ATOM   2930  CA  LYS A 177      -1.851  13.424  17.272  1.00  0.00           C  
ATOM   2931  C   LYS A 177      -2.524  12.986  15.973  1.00  0.00           C  
ATOM   2932  O   LYS A 177      -3.669  12.540  15.973  1.00  0.00           O  
ATOM   2933  CB  LYS A 177      -1.886  14.950  17.389  1.00  0.00           C  
ATOM   2934  CG  LYS A 177      -3.285  15.552  17.459  1.00  0.00           C  
ATOM   2935  CD  LYS A 177      -3.221  17.075  17.571  1.00  0.00           C  
ATOM   2936  CE  LYS A 177      -4.601  17.692  17.789  1.00  0.00           C  
ATOM   2937  NZ  LYS A 177      -5.557  17.372  16.695  1.00  0.00           N1+
ATOM   2938  H   LYS A 177       0.215  13.680  17.245  1.00  0.00           H  
ATOM   2939  HA  LYS A 177      -2.402  12.982  18.116  1.00  0.00           H  
ATOM   2940  HB2 LYS A 177      -1.327  15.248  18.288  1.00  0.00           H  
ATOM   2941  HB3 LYS A 177      -1.358  15.383  16.526  1.00  0.00           H  
ATOM   2942  HG2 LYS A 177      -3.856  15.269  16.562  1.00  0.00           H  
ATOM   2943  HG3 LYS A 177      -3.823  15.138  18.326  1.00  0.00           H  
ATOM   2944  HD2 LYS A 177      -2.560  17.354  18.405  1.00  0.00           H  
ATOM   2945  HD3 LYS A 177      -2.775  17.490  16.655  1.00  0.00           H  
ATOM   2946  HE2 LYS A 177      -5.010  17.334  18.745  1.00  0.00           H  
ATOM   2947  HE3 LYS A 177      -4.499  18.785  17.872  1.00  0.00           H  
ATOM   2948  HZ1 LYS A 177      -6.234  18.104  16.619  1.00  0.00           H  
ATOM   2949  HZ2 LYS A 177      -5.060  17.286  15.832  1.00  0.00           H  
ATOM   2950  HZ3 LYS A 177      -6.020  16.510  16.899  1.00  0.00           H  
ATOM   2951  N   LEU A 178      -1.801  13.116  14.868  1.00  0.00           N  
ATOM   2952  CA  LEU A 178      -2.324  12.732  13.565  1.00  0.00           C  
ATOM   2953  C   LEU A 178      -2.687  11.244  13.569  1.00  0.00           C  
ATOM   2954  O   LEU A 178      -3.769  10.852  13.123  1.00  0.00           O  
ATOM   2955  CB  LEU A 178      -1.270  12.989  12.483  1.00  0.00           C  
ATOM   2956  CG  LEU A 178      -1.718  13.391  11.075  1.00  0.00           C  
ATOM   2957  CD1 LEU A 178      -0.618  12.986  10.091  1.00  0.00           C  
ATOM   2958  CD2 LEU A 178      -3.040  12.731  10.702  1.00  0.00           C  
ATOM   2959  H   LEU A 178      -0.869  13.478  14.849  1.00  0.00           H  
ATOM   2960  HA  LEU A 178      -3.222  13.330  13.353  1.00  0.00           H  
ATOM   2961  HB2 LEU A 178      -0.602  13.780  12.855  1.00  0.00           H  
ATOM   2962  HB3 LEU A 178      -0.665  12.075  12.389  1.00  0.00           H  
ATOM   2963  HG  LEU A 178      -1.882  14.478  11.039  1.00  0.00           H  
ATOM   2964 1HD1 LEU A 178      -0.917  13.265   9.070  1.00  0.00           H  
ATOM   2965 2HD1 LEU A 178       0.317  13.503  10.352  1.00  0.00           H  
ATOM   2966 3HD1 LEU A 178      -0.461  11.899  10.143  1.00  0.00           H  
ATOM   2967 1HD2 LEU A 178      -3.331  13.041   9.687  1.00  0.00           H  
ATOM   2968 2HD2 LEU A 178      -2.926  11.638  10.732  1.00  0.00           H  
ATOM   2969 3HD2 LEU A 178      -3.818  13.039  11.416  1.00  0.00           H  
ATOM   2970  N   ALA A 179      -1.772  10.418  14.073  1.00  0.00           N  
ATOM   2971  CA  ALA A 179      -1.986   8.975  14.125  1.00  0.00           C  
ATOM   2972  C   ALA A 179      -3.237   8.633  14.917  1.00  0.00           C  
ATOM   2973  O   ALA A 179      -4.024   7.767  14.520  1.00  0.00           O  
ATOM   2974  CB  ALA A 179      -0.774   8.288  14.740  1.00  0.00           C  
ATOM   2975  H   ALA A 179      -0.893  10.718  14.444  1.00  0.00           H  
ATOM   2976  HA  ALA A 179      -2.123   8.614  13.095  1.00  0.00           H  
ATOM   2977  HB1 ALA A 179      -0.946   7.202  14.774  1.00  0.00           H  
ATOM   2978  HB2 ALA A 179       0.116   8.499  14.130  1.00  0.00           H  
ATOM   2979  HB3 ALA A 179      -0.617   8.665  15.761  1.00  0.00           H  
ATOM   2980  N   GLY A 180      -3.418   9.316  16.043  1.00  0.00           N  
ATOM   2981  CA  GLY A 180      -4.585   9.061  16.865  1.00  0.00           C  
ATOM   2982  C   GLY A 180      -5.880   9.349  16.130  1.00  0.00           C  
ATOM   2983  O   GLY A 180      -6.798   8.526  16.127  1.00  0.00           O  
ATOM   2984  H   GLY A 180      -2.797  10.019  16.392  1.00  0.00           H  
ATOM   2985  HA2 GLY A 180      -4.578   8.011  17.192  1.00  0.00           H  
ATOM   2986  HA3 GLY A 180      -4.535   9.682  17.772  1.00  0.00           H  
ATOM   2987  N   ASN A 181      -5.958  10.515  15.493  1.00  0.00           N  
ATOM   2988  CA  ASN A 181      -7.167  10.888  14.775  1.00  0.00           C  
ATOM   2989  C   ASN A 181      -7.426  10.041  13.534  1.00  0.00           C  
ATOM   2990  O   ASN A 181      -8.580   9.783  13.185  1.00  0.00           O  
ATOM   2991  CB  ASN A 181      -7.126  12.376  14.414  1.00  0.00           C  
ATOM   2992  CG  ASN A 181      -7.243  13.271  15.641  1.00  0.00           C  
ATOM   2993  ND2 ASN A 181      -6.379  14.275  15.734  1.00  0.00           N  
ATOM   2994  OD1 ASN A 181      -8.108  13.059  16.489  1.00  0.00           O  
ATOM   2995  H   ASN A 181      -5.223  11.192  15.463  1.00  0.00           H  
ATOM   2996  HA  ASN A 181      -8.009  10.693  15.455  1.00  0.00           H  
ATOM   2997  HB2 ASN A 181      -6.186  12.599  13.889  1.00  0.00           H  
ATOM   2998  HB3 ASN A 181      -7.945  12.605  13.716  1.00  0.00           H  
ATOM   2999 1HD2 ASN A 181      -6.416  14.896  16.518  1.00  0.00           H  
ATOM   3000 2HD2 ASN A 181      -5.691  14.411  15.021  1.00  0.00           H  
ATOM   3001  N   LEU A 182      -6.360   9.610  12.865  1.00  0.00           N  
ATOM   3002  CA  LEU A 182      -6.508   8.770  11.675  1.00  0.00           C  
ATOM   3003  C   LEU A 182      -7.120   7.437  12.111  1.00  0.00           C  
ATOM   3004  O   LEU A 182      -8.063   6.936  11.501  1.00  0.00           O  
ATOM   3005  CB  LEU A 182      -5.141   8.517  11.020  1.00  0.00           C  
ATOM   3006  CG  LEU A 182      -4.440   9.683  10.315  1.00  0.00           C  
ATOM   3007  CD1 LEU A 182      -2.994   9.304  10.007  1.00  0.00           C  
ATOM   3008  CD2 LEU A 182      -5.187  10.036   9.039  1.00  0.00           C  
ATOM   3009  H   LEU A 182      -5.415   9.820  13.114  1.00  0.00           H  
ATOM   3010  HA  LEU A 182      -7.152   9.276  10.942  1.00  0.00           H  
ATOM   3011  HB2 LEU A 182      -4.462   8.140  11.798  1.00  0.00           H  
ATOM   3012  HB3 LEU A 182      -5.268   7.710  10.284  1.00  0.00           H  
ATOM   3013  HG  LEU A 182      -4.438  10.564  10.974  1.00  0.00           H  
ATOM   3014 1HD1 LEU A 182      -2.494  10.143   9.501  1.00  0.00           H  
ATOM   3015 2HD1 LEU A 182      -2.466   9.074  10.944  1.00  0.00           H  
ATOM   3016 3HD1 LEU A 182      -2.977   8.419   9.353  1.00  0.00           H  
ATOM   3017 1HD2 LEU A 182      -4.680  10.873   8.536  1.00  0.00           H  
ATOM   3018 2HD2 LEU A 182      -5.203   9.164   8.369  1.00  0.00           H  
ATOM   3019 3HD2 LEU A 182      -6.218  10.328   9.286  1.00  0.00           H  
ATOM   3020  N   LYS A 183      -6.568   6.874  13.179  1.00  0.00           N  
ATOM   3021  CA  LYS A 183      -7.040   5.604  13.713  1.00  0.00           C  
ATOM   3022  C   LYS A 183      -8.518   5.695  14.086  1.00  0.00           C  
ATOM   3023  O   LYS A 183      -9.318   4.837  13.704  1.00  0.00           O  
ATOM   3024  CB  LYS A 183      -6.214   5.223  14.944  1.00  0.00           C  
ATOM   3025  CG  LYS A 183      -6.475   3.827  15.471  1.00  0.00           C  
ATOM   3026  CD  LYS A 183      -6.161   2.784  14.410  1.00  0.00           C  
ATOM   3027  CE  LYS A 183      -6.270   1.370  14.966  1.00  0.00           C  
ATOM   3028  NZ  LYS A 183      -5.232   1.100  16.006  1.00  0.00           N1+
ATOM   3029  H   LYS A 183      -5.803   7.273  13.684  1.00  0.00           H  
ATOM   3030  HA  LYS A 183      -6.922   4.831  12.939  1.00  0.00           H  
ATOM   3031  HB2 LYS A 183      -5.147   5.314  14.696  1.00  0.00           H  
ATOM   3032  HB3 LYS A 183      -6.421   5.947  15.747  1.00  0.00           H  
ATOM   3033  HG2 LYS A 183      -5.860   3.645  16.364  1.00  0.00           H  
ATOM   3034  HG3 LYS A 183      -7.527   3.737  15.781  1.00  0.00           H  
ATOM   3035  HD2 LYS A 183      -6.854   2.900  13.563  1.00  0.00           H  
ATOM   3036  HD3 LYS A 183      -5.146   2.950  14.021  1.00  0.00           H  
ATOM   3037  HE2 LYS A 183      -7.270   1.222  15.400  1.00  0.00           H  
ATOM   3038  HE3 LYS A 183      -6.164   0.645  14.146  1.00  0.00           H  
ATOM   3039  HZ1 LYS A 183      -5.182   0.116  16.181  1.00  0.00           H  
ATOM   3040  HZ2 LYS A 183      -4.343   1.426  15.682  1.00  0.00           H  
ATOM   3041  HZ3 LYS A 183      -5.473   1.577  16.850  1.00  0.00           H  
ATOM   3042  N   GLN A 184      -8.880   6.747  14.815  1.00  0.00           N  
ATOM   3043  CA  GLN A 184     -10.260   6.933  15.241  1.00  0.00           C  
ATOM   3044  C   GLN A 184     -11.259   7.056  14.097  1.00  0.00           C  
ATOM   3045  O   GLN A 184     -12.398   6.606  14.213  1.00  0.00           O  
ATOM   3046  CB  GLN A 184     -10.379   8.159  16.152  1.00  0.00           C  
ATOM   3047  CG  GLN A 184     -11.812   8.440  16.589  1.00  0.00           C  
ATOM   3048  CD  GLN A 184     -11.897   9.301  17.833  1.00  0.00           C  
ATOM   3049  NE2 GLN A 184     -12.411   8.723  18.916  1.00  0.00           N  
ATOM   3050  OE1 GLN A 184     -11.504  10.471  17.827  1.00  0.00           O  
ATOM   3051  H   GLN A 184      -8.252   7.465  15.115  1.00  0.00           H  
ATOM   3052  HA  GLN A 184     -10.521   6.015  15.788  1.00  0.00           H  
ATOM   3053  HB2 GLN A 184      -9.752   8.009  17.044  1.00  0.00           H  
ATOM   3054  HB3 GLN A 184      -9.982   9.039  15.625  1.00  0.00           H  
ATOM   3055  HG2 GLN A 184     -12.347   8.939  15.769  1.00  0.00           H  
ATOM   3056  HG3 GLN A 184     -12.326   7.486  16.776  1.00  0.00           H  
ATOM   3057 1HE2 GLN A 184     -12.490   9.240  19.769  1.00  0.00           H  
ATOM   3058 2HE2 GLN A 184     -12.717   7.772  18.877  1.00  0.00           H  
ATOM   3059  N   SER A 185     -10.839   7.655  12.991  1.00  0.00           N  
ATOM   3060  CA  SER A 185     -11.733   7.838  11.852  1.00  0.00           C  
ATOM   3061  C   SER A 185     -11.573   6.734  10.821  1.00  0.00           C  
ATOM   3062  O   SER A 185     -12.324   6.667   9.845  1.00  0.00           O  
ATOM   3063  CB  SER A 185     -11.457   9.190  11.196  1.00  0.00           C  
ATOM   3064  OG  SER A 185     -11.361  10.199  12.184  1.00  0.00           O  
ATOM   3065  H   SER A 185      -9.914   8.013  12.859  1.00  0.00           H  
ATOM   3066  HA  SER A 185     -12.766   7.800  12.228  1.00  0.00           H  
ATOM   3067  HB2 SER A 185     -10.524   9.142  10.616  1.00  0.00           H  
ATOM   3068  HB3 SER A 185     -12.263   9.435  10.488  1.00  0.00           H  
ATOM   3069  HG  SER A 185     -11.075  11.057  11.757  1.00  0.00           H  
ATOM   3070  N   ASN A 186     -10.592   5.865  11.042  1.00  0.00           N  
ATOM   3071  CA  ASN A 186     -10.323   4.767  10.119  1.00  0.00           C  
ATOM   3072  C   ASN A 186      -9.873   5.337   8.766  1.00  0.00           C  
ATOM   3073  O   ASN A 186     -10.256   4.852   7.699  1.00  0.00           O  
ATOM   3074  CB  ASN A 186     -11.577   3.904   9.953  1.00  0.00           C  
ATOM   3075  CG  ASN A 186     -11.282   2.573   9.298  1.00  0.00           C  
ATOM   3076  ND2 ASN A 186     -12.077   2.212   8.296  1.00  0.00           N  
ATOM   3077  OD1 ASN A 186     -10.352   1.869   9.695  1.00  0.00           O  
ATOM   3078  H   ASN A 186      -9.984   5.898  11.835  1.00  0.00           H  
ATOM   3079  HA  ASN A 186      -9.519   4.135  10.523  1.00  0.00           H  
ATOM   3080  HB2 ASN A 186     -12.032   3.731  10.939  1.00  0.00           H  
ATOM   3081  HB3 ASN A 186     -12.316   4.450   9.348  1.00  0.00           H  
ATOM   3082 1HD2 ASN A 186     -11.932   1.338   7.832  1.00  0.00           H  
ATOM   3083 2HD2 ASN A 186     -12.821   2.814   8.006  1.00  0.00           H  
ATOM   3084  N   THR A 187      -9.053   6.377   8.829  1.00  0.00           N  
ATOM   3085  CA  THR A 187      -8.542   7.027   7.634  1.00  0.00           C  
ATOM   3086  C   THR A 187      -7.144   6.534   7.297  1.00  0.00           C  
ATOM   3087  O   THR A 187      -6.252   6.550   8.143  1.00  0.00           O  
ATOM   3088  CB  THR A 187      -8.456   8.550   7.826  1.00  0.00           C  
ATOM   3089  CG2 THR A 187      -7.932   9.223   6.549  1.00  0.00           C  
ATOM   3090  OG1 THR A 187      -9.754   9.062   8.144  1.00  0.00           O  
ATOM   3091  H   THR A 187      -8.732   6.782   9.685  1.00  0.00           H  
ATOM   3092  HA  THR A 187      -9.240   6.783   6.821  1.00  0.00           H  
ATOM   3093  HB  THR A 187      -7.759   8.768   8.650  1.00  0.00           H  
ATOM   3094  HG1 THR A 187     -10.250   9.264   7.300  1.00  0.00           H  
ATOM   3095 1HG2 THR A 187      -7.877  10.311   6.703  1.00  0.00           H  
ATOM   3096 2HG2 THR A 187      -6.930   8.835   6.315  1.00  0.00           H  
ATOM   3097 3HG2 THR A 187      -8.614   9.005   5.714  1.00  0.00           H  
ATOM   3098  N   LEU A 188      -6.956   6.089   6.062  1.00  0.00           N  
ATOM   3099  CA  LEU A 188      -5.646   5.630   5.626  1.00  0.00           C  
ATOM   3100  C   LEU A 188      -4.830   6.842   5.182  1.00  0.00           C  
ATOM   3101  O   LEU A 188      -5.322   7.674   4.420  1.00  0.00           O  
ATOM   3102  CB  LEU A 188      -5.786   4.664   4.452  1.00  0.00           C  
ATOM   3103  CG  LEU A 188      -4.520   4.358   3.645  1.00  0.00           C  
ATOM   3104  CD1 LEU A 188      -3.479   3.667   4.522  1.00  0.00           C  
ATOM   3105  CD2 LEU A 188      -4.888   3.485   2.456  1.00  0.00           C  
ATOM   3106  H   LEU A 188      -7.672   6.038   5.365  1.00  0.00           H  
ATOM   3107  HA  LEU A 188      -5.146   5.109   6.456  1.00  0.00           H  
ATOM   3108  HB2 LEU A 188      -6.183   3.714   4.838  1.00  0.00           H  
ATOM   3109  HB3 LEU A 188      -6.540   5.072   3.763  1.00  0.00           H  
ATOM   3110  HG  LEU A 188      -4.081   5.299   3.282  1.00  0.00           H  
ATOM   3111 1HD1 LEU A 188      -2.579   3.455   3.926  1.00  0.00           H  
ATOM   3112 2HD1 LEU A 188      -3.215   4.323   5.364  1.00  0.00           H  
ATOM   3113 3HD1 LEU A 188      -3.893   2.724   4.909  1.00  0.00           H  
ATOM   3114 1HD2 LEU A 188      -3.984   3.261   1.871  1.00  0.00           H  
ATOM   3115 2HD2 LEU A 188      -5.334   2.546   2.813  1.00  0.00           H  
ATOM   3116 3HD2 LEU A 188      -5.611   4.016   1.820  1.00  0.00           H  
ATOM   3117  N   LEU A 189      -3.606   6.960   5.680  1.00  0.00           N  
ATOM   3118  CA  LEU A 189      -2.743   8.055   5.268  1.00  0.00           C  
ATOM   3119  C   LEU A 189      -1.403   7.507   4.785  1.00  0.00           C  
ATOM   3120  O   LEU A 189      -0.730   6.755   5.495  1.00  0.00           O  
ATOM   3121  CB  LEU A 189      -2.526   9.052   6.408  1.00  0.00           C  
ATOM   3122  CG  LEU A 189      -1.801  10.344   5.989  1.00  0.00           C  
ATOM   3123  CD1 LEU A 189      -2.032  11.434   7.021  1.00  0.00           C  
ATOM   3124  CD2 LEU A 189      -0.322  10.077   5.829  1.00  0.00           C  
ATOM   3125  H   LEU A 189      -3.203   6.333   6.346  1.00  0.00           H  
ATOM   3126  HA  LEU A 189      -3.238   8.589   4.444  1.00  0.00           H  
ATOM   3127  HB2 LEU A 189      -3.503   9.317   6.839  1.00  0.00           H  
ATOM   3128  HB3 LEU A 189      -1.946   8.561   7.203  1.00  0.00           H  
ATOM   3129  HG  LEU A 189      -2.207  10.683   5.025  1.00  0.00           H  
ATOM   3130 1HD1 LEU A 189      -1.510  12.351   6.709  1.00  0.00           H  
ATOM   3131 2HD1 LEU A 189      -3.110  11.638   7.104  1.00  0.00           H  
ATOM   3132 3HD1 LEU A 189      -1.645  11.105   7.996  1.00  0.00           H  
ATOM   3133 1HD2 LEU A 189       0.188  11.005   5.530  1.00  0.00           H  
ATOM   3134 2HD2 LEU A 189       0.093   9.722   6.784  1.00  0.00           H  
ATOM   3135 3HD2 LEU A 189      -0.169   9.309   5.055  1.00  0.00           H  
ATOM   3136  N   ILE A 190      -1.033   7.893   3.569  1.00  0.00           N  
ATOM   3137  CA  ILE A 190       0.213   7.467   2.943  1.00  0.00           C  
ATOM   3138  C   ILE A 190       1.191   8.633   2.751  1.00  0.00           C  
ATOM   3139  O   ILE A 190       0.843   9.660   2.169  1.00  0.00           O  
ATOM   3140  CB  ILE A 190      -0.056   6.847   1.552  1.00  0.00           C  
ATOM   3141  CG1 ILE A 190      -0.989   5.644   1.683  1.00  0.00           C  
ATOM   3142  CG2 ILE A 190       1.258   6.442   0.894  1.00  0.00           C  
ATOM   3143  CD1 ILE A 190      -1.462   5.086   0.336  1.00  0.00           C  
ATOM   3144  H   ILE A 190      -1.582   8.503   2.997  1.00  0.00           H  
ATOM   3145  HA  ILE A 190       0.658   6.724   3.622  1.00  0.00           H  
ATOM   3146  HB  ILE A 190      -0.546   7.598   0.914  1.00  0.00           H  
ATOM   3147 2HG1 ILE A 190      -0.473   4.848   2.239  1.00  0.00           H  
ATOM   3148 3HG1 ILE A 190      -1.867   5.934   2.278  1.00  0.00           H  
ATOM   3149 1HG2 ILE A 190       1.054   6.003  -0.094  1.00  0.00           H  
ATOM   3150 2HG2 ILE A 190       1.898   7.329   0.776  1.00  0.00           H  
ATOM   3151 3HG2 ILE A 190       1.772   5.702   1.525  1.00  0.00           H  
ATOM   3152 1HD1 ILE A 190      -2.126   4.226   0.508  1.00  0.00           H  
ATOM   3153 2HD1 ILE A 190      -2.007   5.867  -0.214  1.00  0.00           H  
ATOM   3154 3HD1 ILE A 190      -0.591   4.764  -0.254  1.00  0.00           H  
ATOM   3155  N   PHE A 191       2.413   8.469   3.249  1.00  0.00           N  
ATOM   3156  CA  PHE A 191       3.452   9.477   3.089  1.00  0.00           C  
ATOM   3157  C   PHE A 191       4.405   8.960   2.017  1.00  0.00           C  
ATOM   3158  O   PHE A 191       4.941   7.861   2.142  1.00  0.00           O  
ATOM   3159  CB  PHE A 191       4.264   9.659   4.376  1.00  0.00           C  
ATOM   3160  CG  PHE A 191       3.600  10.508   5.418  1.00  0.00           C  
ATOM   3161  CD1 PHE A 191       3.454  11.881   5.231  1.00  0.00           C  
ATOM   3162  CD2 PHE A 191       3.171   9.944   6.622  1.00  0.00           C  
ATOM   3163  CE1 PHE A 191       2.892  12.688   6.237  1.00  0.00           C  
ATOM   3164  CE2 PHE A 191       2.610  10.737   7.631  1.00  0.00           C  
ATOM   3165  CZ  PHE A 191       2.472  12.110   7.438  1.00  0.00           C  
ATOM   3166  H   PHE A 191       2.701   7.658   3.758  1.00  0.00           H  
ATOM   3167  HA  PHE A 191       2.986  10.439   2.829  1.00  0.00           H  
ATOM   3168  HB2 PHE A 191       4.471   8.668   4.806  1.00  0.00           H  
ATOM   3169  HB3 PHE A 191       5.235  10.108   4.120  1.00  0.00           H  
ATOM   3170  HD1 PHE A 191       3.782  12.339   4.286  1.00  0.00           H  
ATOM   3171  HD2 PHE A 191       3.275   8.861   6.779  1.00  0.00           H  
ATOM   3172  HE1 PHE A 191       2.783  13.771   6.078  1.00  0.00           H  
ATOM   3173  HE2 PHE A 191       2.278  10.277   8.574  1.00  0.00           H  
ATOM   3174  HZ  PHE A 191       2.035  12.738   8.229  1.00  0.00           H  
ATOM   3175  N   ILE A 192       4.602   9.729   0.957  1.00  0.00           N  
ATOM   3176  CA  ILE A 192       5.538   9.336  -0.081  1.00  0.00           C  
ATOM   3177  C   ILE A 192       6.847   9.997   0.343  1.00  0.00           C  
ATOM   3178  O   ILE A 192       6.845  11.140   0.794  1.00  0.00           O  
ATOM   3179  CB  ILE A 192       5.129   9.874  -1.468  1.00  0.00           C  
ATOM   3180  CG1 ILE A 192       3.859   9.177  -1.955  1.00  0.00           C  
ATOM   3181  CG2 ILE A 192       6.251   9.646  -2.461  1.00  0.00           C  
ATOM   3182  CD1 ILE A 192       3.371   9.702  -3.298  1.00  0.00           C  
ATOM   3183  H   ILE A 192       4.140  10.601   0.798  1.00  0.00           H  
ATOM   3184  HA  ILE A 192       5.592   8.242  -0.177  1.00  0.00           H  
ATOM   3185  HB  ILE A 192       4.932  10.952  -1.384  1.00  0.00           H  
ATOM   3186 2HG1 ILE A 192       4.048   8.096  -2.037  1.00  0.00           H  
ATOM   3187 3HG1 ILE A 192       3.064   9.308  -1.206  1.00  0.00           H  
ATOM   3188 1HG2 ILE A 192       5.952  10.031  -3.447  1.00  0.00           H  
ATOM   3189 2HG2 ILE A 192       7.155  10.171  -2.120  1.00  0.00           H  
ATOM   3190 3HG2 ILE A 192       6.461   8.569  -2.537  1.00  0.00           H  
ATOM   3191 1HD1 ILE A 192       2.458   9.164  -3.594  1.00  0.00           H  
ATOM   3192 2HD1 ILE A 192       3.150  10.777  -3.214  1.00  0.00           H  
ATOM   3193 3HD1 ILE A 192       4.150   9.547  -4.059  1.00  0.00           H  
ATOM   3194  N   ASN A 193       7.955   9.277   0.218  1.00  0.00           N  
ATOM   3195  CA  ASN A 193       9.248   9.815   0.614  1.00  0.00           C  
ATOM   3196  C   ASN A 193      10.282   9.483  -0.454  1.00  0.00           C  
ATOM   3197  O   ASN A 193      10.370   8.346  -0.908  1.00  0.00           O  
ATOM   3198  CB  ASN A 193       9.677   9.206   1.951  1.00  0.00           C  
ATOM   3199  CG  ASN A 193      10.686  10.067   2.685  1.00  0.00           C  
ATOM   3200  ND2 ASN A 193      10.709   9.956   4.015  1.00  0.00           N  
ATOM   3201  OD1 ASN A 193      11.441  10.818   2.068  1.00  0.00           O  
ATOM   3202  H   ASN A 193       7.984   8.345  -0.145  1.00  0.00           H  
ATOM   3203  HA  ASN A 193       9.170  10.906   0.725  1.00  0.00           H  
ATOM   3204  HB2 ASN A 193       8.790   9.064   2.586  1.00  0.00           H  
ATOM   3205  HB3 ASN A 193      10.109   8.211   1.774  1.00  0.00           H  
ATOM   3206 1HD2 ASN A 193      11.359  10.496   4.550  1.00  0.00           H  
ATOM   3207 2HD2 ASN A 193      10.077   9.334   4.476  1.00  0.00           H  
ATOM   3208  N   GLN A 194      11.066  10.471  -0.860  1.00  0.00           N  
ATOM   3209  CA  GLN A 194      12.069  10.233  -1.883  1.00  0.00           C  
ATOM   3210  C   GLN A 194      13.449  10.043  -1.269  1.00  0.00           C  
ATOM   3211  O   GLN A 194      13.866  10.820  -0.415  1.00  0.00           O  
ATOM   3212  CB  GLN A 194      12.096  11.392  -2.887  1.00  0.00           C  
ATOM   3213  CG  GLN A 194      12.977  11.132  -4.114  1.00  0.00           C  
ATOM   3214  CD  GLN A 194      12.825  12.192  -5.204  1.00  0.00           C  
ATOM   3215  NE2 GLN A 194      13.060  13.383  -4.975  1.00  0.00           N  
ATOM   3216  OE1 GLN A 194      12.435  11.758  -6.398  1.00  0.00           O  
ATOM   3217  H   GLN A 194      11.028  11.408  -0.511  1.00  0.00           H  
ATOM   3218  HA  GLN A 194      11.798   9.307  -2.411  1.00  0.00           H  
ATOM   3219  HB2 GLN A 194      11.068  11.596  -3.222  1.00  0.00           H  
ATOM   3220  HB3 GLN A 194      12.453  12.298  -2.377  1.00  0.00           H  
ATOM   3221  HG2 GLN A 194      14.029  11.089  -3.798  1.00  0.00           H  
ATOM   3222  HG3 GLN A 194      12.726  10.146  -4.534  1.00  0.00           H  
ATOM   3223 1HE2 GLN A 194      12.959  14.062  -5.703  1.00  0.00           H  
ATOM   3224 2HE2 GLN A 194      13.352  13.669  -4.062  1.00  0.00           H  
ATOM   3225  N   ILE A 195      14.139   8.986  -1.692  1.00  0.00           N  
ATOM   3226  CA  ILE A 195      15.488   8.687  -1.215  1.00  0.00           C  
ATOM   3227  C   ILE A 195      16.469   9.532  -2.023  1.00  0.00           C  
ATOM   3228  O   ILE A 195      16.536   9.403  -3.248  1.00  0.00           O  
ATOM   3229  CB  ILE A 195      15.860   7.200  -1.432  1.00  0.00           C  
ATOM   3230  CG1 ILE A 195      15.033   6.306  -0.515  1.00  0.00           C  
ATOM   3231  CG2 ILE A 195      17.347   6.990  -1.170  1.00  0.00           C  
ATOM   3232  CD1 ILE A 195      15.302   4.823  -0.725  1.00  0.00           C  
ATOM   3233  H   ILE A 195      13.788   8.328  -2.358  1.00  0.00           H  
ATOM   3234  HA  ILE A 195      15.531   8.906  -0.138  1.00  0.00           H  
ATOM   3235  HB  ILE A 195      15.639   6.931  -2.475  1.00  0.00           H  
ATOM   3236 2HG1 ILE A 195      15.247   6.567   0.532  1.00  0.00           H  
ATOM   3237 3HG1 ILE A 195      13.964   6.506  -0.684  1.00  0.00           H  
ATOM   3238 1HG2 ILE A 195      17.601   5.931  -1.326  1.00  0.00           H  
ATOM   3239 2HG2 ILE A 195      17.933   7.614  -1.861  1.00  0.00           H  
ATOM   3240 3HG2 ILE A 195      17.581   7.274  -0.133  1.00  0.00           H  
ATOM   3241 1HD1 ILE A 195      14.677   4.235  -0.036  1.00  0.00           H  
ATOM   3242 2HD1 ILE A 195      15.061   4.549  -1.763  1.00  0.00           H  
ATOM   3243 3HD1 ILE A 195      16.363   4.611  -0.527  1.00  0.00           H  
TER    3244      ILE A 195 
ATOM   3245  N   GLY A 212      12.795  13.229  11.796  1.00  0.00           N  
ATOM   3246  CA  GLY A 212      13.852  12.276  11.518  1.00  0.00           C  
ATOM   3247  C   GLY A 212      13.258  10.919  11.212  1.00  0.00           C  
ATOM   3248  O   GLY A 212      12.995  10.594  10.052  1.00  0.00           O  
ATOM   3249  H   GLY A 212      12.895  13.229  11.796  1.00  0.00           H  
ATOM   3250  HA2 GLY A 212      14.455  12.623  10.666  1.00  0.00           H  
ATOM   3251  HA3 GLY A 212      14.529  12.203  12.382  1.00  0.00           H  
ATOM   3252  N   ASN A 213      13.038  10.123  12.253  1.00  0.00           N  
ATOM   3253  CA  ASN A 213      12.459   8.803  12.078  1.00  0.00           C  
ATOM   3254  C   ASN A 213      11.212   8.621  12.937  1.00  0.00           C  
ATOM   3255  O   ASN A 213      11.000   7.565  13.542  1.00  0.00           O  
ATOM   3256  CB  ASN A 213      13.497   7.715  12.394  1.00  0.00           C  
ATOM   3257  CG  ASN A 213      14.075   7.833  13.794  1.00  0.00           C  
ATOM   3258  ND2 ASN A 213      14.972   7.078  14.168  1.00  0.00           N  
ATOM   3259  OD1 ASN A 213      13.560   8.777  14.576  1.00  0.00           O  
ATOM   3260  H   ASN A 213      13.247  10.366  13.201  1.00  0.00           H  
ATOM   3261  HA  ASN A 213      12.156   8.708  11.025  1.00  0.00           H  
ATOM   3262  HB2 ASN A 213      13.029   6.726  12.279  1.00  0.00           H  
ATOM   3263  HB3 ASN A 213      14.314   7.772  11.661  1.00  0.00           H  
ATOM   3264 1HD2 ASN A 213      15.343   7.161  15.093  1.00  0.00           H  
ATOM   3265 2HD2 ASN A 213      15.330   6.381  13.547  1.00  0.00           H  
ATOM   3266  N   ALA A 214      10.390   9.663  12.993  1.00  0.00           N  
ATOM   3267  CA  ALA A 214       9.147   9.596  13.751  1.00  0.00           C  
ATOM   3268  C   ALA A 214       8.170   8.822  12.868  1.00  0.00           C  
ATOM   3269  O   ALA A 214       7.313   8.085  13.356  1.00  0.00           O  
ATOM   3270  CB  ALA A 214       8.616  11.002  14.031  1.00  0.00           C  
ATOM   3271  H   ALA A 214      10.556  10.538  12.538  1.00  0.00           H  
ATOM   3272  HA  ALA A 214       9.291   9.106  14.725  1.00  0.00           H  
ATOM   3273  HB1 ALA A 214       7.680  10.933  14.604  1.00  0.00           H  
ATOM   3274  HB2 ALA A 214       9.360  11.566  14.613  1.00  0.00           H  
ATOM   3275  HB3 ALA A 214       8.427  11.519  13.079  1.00  0.00           H  
ATOM   3276  N   LEU A 215       8.323   8.999  11.559  1.00  0.00           N  
ATOM   3277  CA  LEU A 215       7.482   8.323  10.579  1.00  0.00           C  
ATOM   3278  C   LEU A 215       7.801   6.832  10.610  1.00  0.00           C  
ATOM   3279  O   LEU A 215       6.909   5.982  10.539  1.00  0.00           O  
ATOM   3280  CB  LEU A 215       7.757   8.884   9.181  1.00  0.00           C  
ATOM   3281  CG  LEU A 215       7.055   8.192   8.013  1.00  0.00           C  
ATOM   3282  CD1 LEU A 215       5.558   8.158   8.269  1.00  0.00           C  
ATOM   3283  CD2 LEU A 215       7.370   8.924   6.712  1.00  0.00           C  
ATOM   3284  H   LEU A 215       9.016   9.599  11.158  1.00  0.00           H  
ATOM   3285  HA  LEU A 215       6.421   8.485  10.820  1.00  0.00           H  
ATOM   3286  HB2 LEU A 215       7.469   9.946   9.175  1.00  0.00           H  
ATOM   3287  HB3 LEU A 215       8.842   8.843   9.003  1.00  0.00           H  
ATOM   3288  HG  LEU A 215       7.418   7.158   7.921  1.00  0.00           H  
ATOM   3289 1HD1 LEU A 215       5.053   7.661   7.429  1.00  0.00           H  
ATOM   3290 2HD1 LEU A 215       5.357   7.603   9.197  1.00  0.00           H  
ATOM   3291 3HD1 LEU A 215       5.179   9.185   8.368  1.00  0.00           H  
ATOM   3292 1HD2 LEU A 215       6.862   8.421   5.876  1.00  0.00           H  
ATOM   3293 2HD2 LEU A 215       7.019   9.964   6.782  1.00  0.00           H  
ATOM   3294 3HD2 LEU A 215       8.456   8.914   6.540  1.00  0.00           H  
ATOM   3295  N   LYS A 216       9.090   6.533  10.730  1.00  0.00           N  
ATOM   3296  CA  LYS A 216       9.575   5.164  10.781  1.00  0.00           C  
ATOM   3297  C   LYS A 216       8.912   4.348  11.890  1.00  0.00           C  
ATOM   3298  O   LYS A 216       8.665   3.156  11.723  1.00  0.00           O  
ATOM   3299  CB  LYS A 216      11.091   5.163  10.986  1.00  0.00           C  
ATOM   3300  CG  LYS A 216      11.695   3.781  11.096  1.00  0.00           C  
ATOM   3301  CD  LYS A 216      13.184   3.851  11.386  1.00  0.00           C  
ATOM   3302  CE  LYS A 216      13.743   2.476  11.730  1.00  0.00           C  
ATOM   3303  NZ  LYS A 216      15.166   2.563  12.164  1.00  0.00           N1+
ATOM   3304  H   LYS A 216       9.813   7.222  10.794  1.00  0.00           H  
ATOM   3305  HA  LYS A 216       9.315   4.690   9.823  1.00  0.00           H  
ATOM   3306  HB2 LYS A 216      11.564   5.694  10.147  1.00  0.00           H  
ATOM   3307  HB3 LYS A 216      11.327   5.729  11.899  1.00  0.00           H  
ATOM   3308  HG2 LYS A 216      11.189   3.220  11.896  1.00  0.00           H  
ATOM   3309  HG3 LYS A 216      11.526   3.228  10.160  1.00  0.00           H  
ATOM   3310  HD2 LYS A 216      13.712   4.256  10.510  1.00  0.00           H  
ATOM   3311  HD3 LYS A 216      13.366   4.544  12.220  1.00  0.00           H  
ATOM   3312  HE2 LYS A 216      13.140   2.022  12.530  1.00  0.00           H  
ATOM   3313  HE3 LYS A 216      13.664   1.816  10.854  1.00  0.00           H  
ATOM   3314  HZ1 LYS A 216      15.504   1.648  12.383  1.00  0.00           H  
ATOM   3315  HZ2 LYS A 216      15.716   2.955  11.426  1.00  0.00           H  
ATOM   3316  HZ3 LYS A 216      15.233   3.145  12.974  1.00  0.00           H  
ATOM   3317  N   PHE A 217       8.623   4.992  13.019  1.00  0.00           N  
ATOM   3318  CA  PHE A 217       8.007   4.301  14.147  1.00  0.00           C  
ATOM   3319  C   PHE A 217       6.487   4.348  14.174  1.00  0.00           C  
ATOM   3320  O   PHE A 217       5.848   3.395  14.611  1.00  0.00           O  
ATOM   3321  CB  PHE A 217       8.575   4.839  15.467  1.00  0.00           C  
ATOM   3322  CG  PHE A 217      10.006   4.437  15.716  1.00  0.00           C  
ATOM   3323  CD1 PHE A 217      10.345   3.093  15.882  1.00  0.00           C  
ATOM   3324  CD2 PHE A 217      11.018   5.392  15.755  1.00  0.00           C  
ATOM   3325  CE1 PHE A 217      11.674   2.702  16.079  1.00  0.00           C  
ATOM   3326  CE2 PHE A 217      12.346   5.018  15.951  1.00  0.00           C  
ATOM   3327  CZ  PHE A 217      12.677   3.667  16.113  1.00  0.00           C  
ATOM   3328  H   PHE A 217       8.802   5.964  13.172  1.00  0.00           H  
ATOM   3329  HA  PHE A 217       8.264   3.239  14.017  1.00  0.00           H  
ATOM   3330  HB2 PHE A 217       8.507   5.937  15.466  1.00  0.00           H  
ATOM   3331  HB3 PHE A 217       7.952   4.480  16.299  1.00  0.00           H  
ATOM   3332  HD1 PHE A 217       9.555   2.329  15.857  1.00  0.00           H  
ATOM   3333  HD2 PHE A 217      10.766   6.456  15.630  1.00  0.00           H  
ATOM   3334  HE1 PHE A 217      11.925   1.638  16.206  1.00  0.00           H  
ATOM   3335  HE2 PHE A 217      13.135   5.784  15.979  1.00  0.00           H  
ATOM   3336  HZ  PHE A 217      13.725   3.370  16.266  1.00  0.00           H  
ATOM   3337  N   TYR A 218       5.898   5.441  13.702  1.00  0.00           N  
ATOM   3338  CA  TYR A 218       4.442   5.545  13.690  1.00  0.00           C  
ATOM   3339  C   TYR A 218       3.772   4.802  12.531  1.00  0.00           C  
ATOM   3340  O   TYR A 218       2.601   4.453  12.620  1.00  0.00           O  
ATOM   3341  CB  TYR A 218       4.015   7.014  13.678  1.00  0.00           C  
ATOM   3342  CG  TYR A 218       4.083   7.672  15.038  1.00  0.00           C  
ATOM   3343  CD1 TYR A 218       3.071   7.478  15.980  1.00  0.00           C  
ATOM   3344  CD2 TYR A 218       5.174   8.464  15.397  1.00  0.00           C  
ATOM   3345  CE1 TYR A 218       3.146   8.054  17.247  1.00  0.00           C  
ATOM   3346  CE2 TYR A 218       5.259   9.043  16.657  1.00  0.00           C  
ATOM   3347  CZ  TYR A 218       4.245   8.834  17.575  1.00  0.00           C  
ATOM   3348  OH  TYR A 218       4.335   9.400  18.825  1.00  0.00           O  
ATOM   3349  H   TYR A 218       6.383   6.236  13.338  1.00  0.00           H  
ATOM   3350  HA  TYR A 218       4.100   5.052  14.613  1.00  0.00           H  
ATOM   3351  HB2 TYR A 218       4.657   7.569  12.979  1.00  0.00           H  
ATOM   3352  HB3 TYR A 218       2.986   7.086  13.295  1.00  0.00           H  
ATOM   3353  HD1 TYR A 218       2.200   6.859  15.718  1.00  0.00           H  
ATOM   3354  HD2 TYR A 218       5.981   8.632  14.669  1.00  0.00           H  
ATOM   3355  HE1 TYR A 218       2.341   7.892  17.980  1.00  0.00           H  
ATOM   3356  HE2 TYR A 218       6.128   9.665  16.922  1.00  0.00           H  
ATOM   3357  HH  TYR A 218       5.184   9.925  18.893  1.00  0.00           H  
ATOM   3358  N   ALA A 219       4.503   4.548  11.452  1.00  0.00           N  
ATOM   3359  CA  ALA A 219       3.916   3.849  10.313  1.00  0.00           C  
ATOM   3360  C   ALA A 219       3.674   2.369  10.628  1.00  0.00           C  
ATOM   3361  O   ALA A 219       4.475   1.730  11.311  1.00  0.00           O  
ATOM   3362  CB  ALA A 219       4.821   3.986   9.082  1.00  0.00           C  
ATOM   3363  H   ALA A 219       5.464   4.802  11.344  1.00  0.00           H  
ATOM   3364  HA  ALA A 219       2.943   4.312  10.099  1.00  0.00           H  
ATOM   3365  HB1 ALA A 219       4.368   3.456   8.231  1.00  0.00           H  
ATOM   3366  HB2 ALA A 219       4.938   5.051   8.829  1.00  0.00           H  
ATOM   3367  HB3 ALA A 219       5.808   3.551   9.300  1.00  0.00           H  
ATOM   3368  N   SER A 220       2.555   1.841  10.141  1.00  0.00           N  
ATOM   3369  CA  SER A 220       2.213   0.439  10.346  1.00  0.00           C  
ATOM   3370  C   SER A 220       2.756  -0.397   9.188  1.00  0.00           C  
ATOM   3371  O   SER A 220       2.917  -1.614   9.310  1.00  0.00           O  
ATOM   3372  CB  SER A 220       0.697   0.262  10.430  1.00  0.00           C  
ATOM   3373  OG  SER A 220       0.166   0.907  11.573  1.00  0.00           O  
ATOM   3374  H   SER A 220       1.881   2.355   9.610  1.00  0.00           H  
ATOM   3375  HA  SER A 220       2.663   0.104  11.293  1.00  0.00           H  
ATOM   3376  HB2 SER A 220       0.228   0.671   9.523  1.00  0.00           H  
ATOM   3377  HB3 SER A 220       0.452  -0.809  10.464  1.00  0.00           H  
ATOM   3378  HG  SER A 220       0.495   1.851  11.606  1.00  0.00           H  
ATOM   3379  N   VAL A 221       3.018   0.267   8.063  1.00  0.00           N  
ATOM   3380  CA  VAL A 221       3.555  -0.388   6.877  1.00  0.00           C  
ATOM   3381  C   VAL A 221       4.544   0.563   6.216  1.00  0.00           C  
ATOM   3382  O   VAL A 221       4.259   1.752   6.066  1.00  0.00           O  
ATOM   3383  CB  VAL A 221       2.444  -0.718   5.830  1.00  0.00           C  
ATOM   3384  CG1 VAL A 221       3.074  -1.279   4.555  1.00  0.00           C  
ATOM   3385  CG2 VAL A 221       1.459  -1.718   6.391  1.00  0.00           C  
ATOM   3386  H   VAL A 221       2.866   1.249   7.953  1.00  0.00           H  
ATOM   3387  HA  VAL A 221       4.026  -1.329   7.195  1.00  0.00           H  
ATOM   3388  HB  VAL A 221       1.906   0.212   5.594  1.00  0.00           H  
ATOM   3389 1HG1 VAL A 221       2.284  -1.507   3.825  1.00  0.00           H  
ATOM   3390 2HG1 VAL A 221       3.762  -0.534   4.128  1.00  0.00           H  
ATOM   3391 3HG1 VAL A 221       3.630  -2.197   4.793  1.00  0.00           H  
ATOM   3392 1HG2 VAL A 221       0.687  -1.935   5.638  1.00  0.00           H  
ATOM   3393 2HG2 VAL A 221       1.986  -2.646   6.654  1.00  0.00           H  
ATOM   3394 3HG2 VAL A 221       0.984  -1.300   7.292  1.00  0.00           H  
ATOM   3395  N   ARG A 222       5.710   0.052   5.849  1.00  0.00           N  
ATOM   3396  CA  ARG A 222       6.705   0.863   5.161  1.00  0.00           C  
ATOM   3397  C   ARG A 222       7.114   0.055   3.944  1.00  0.00           C  
ATOM   3398  O   ARG A 222       7.474  -1.111   4.058  1.00  0.00           O  
ATOM   3399  CB  ARG A 222       7.922   1.153   6.052  1.00  0.00           C  
ATOM   3400  CG  ARG A 222       7.574   1.887   7.349  1.00  0.00           C  
ATOM   3401  CD  ARG A 222       8.827   2.192   8.164  1.00  0.00           C  
ATOM   3402  NE  ARG A 222       9.653   3.198   7.510  1.00  0.00           N  
ATOM   3403  CZ  ARG A 222      10.965   3.094   7.334  1.00  0.00           C  
ATOM   3404  NH1 ARG A 222      11.615   2.019   7.763  1.00  0.00           N1+
ATOM   3405  NH2 ARG A 222      11.628   4.059   6.718  1.00  0.00           N  
ATOM   3406  H   ARG A 222       5.985  -0.896   6.010  1.00  0.00           H  
ATOM   3407  HA  ARG A 222       6.292   1.846   4.889  1.00  0.00           H  
ATOM   3408  HB2 ARG A 222       8.418   0.203   6.301  1.00  0.00           H  
ATOM   3409  HB3 ARG A 222       8.647   1.754   5.484  1.00  0.00           H  
ATOM   3410  HG2 ARG A 222       7.050   2.825   7.114  1.00  0.00           H  
ATOM   3411  HG3 ARG A 222       6.884   1.274   7.947  1.00  0.00           H  
ATOM   3412  HD2 ARG A 222       8.539   2.545   9.165  1.00  0.00           H  
ATOM   3413  HD3 ARG A 222       9.410   1.269   8.303  1.00  0.00           H  
ATOM   3414  HE  ARG A 222       9.201   4.024   7.171  1.00  0.00           H  
ATOM   3415 1HH1 ARG A 222      11.117   1.283   8.221  1.00  0.00           H  
ATOM   3416 2HH1 ARG A 222      12.603   1.945   7.628  1.00  0.00           H  
ATOM   3417 1HH2 ARG A 222      11.140   4.866   6.385  1.00  0.00           H  
ATOM   3418 2HH2 ARG A 222      12.616   3.982   6.585  1.00  0.00           H  
ATOM   3419  N   LEU A 223       7.040   0.686   2.780  1.00  0.00           N  
ATOM   3420  CA  LEU A 223       7.367   0.020   1.533  1.00  0.00           C  
ATOM   3421  C   LEU A 223       8.596   0.626   0.856  1.00  0.00           C  
ATOM   3422  O   LEU A 223       8.705   1.843   0.700  1.00  0.00           O  
ATOM   3423  CB  LEU A 223       6.161   0.095   0.586  1.00  0.00           C  
ATOM   3424  CG  LEU A 223       4.817  -0.469   1.077  1.00  0.00           C  
ATOM   3425  CD1 LEU A 223       3.752  -0.247  -0.005  1.00  0.00           C  
ATOM   3426  CD2 LEU A 223       4.946  -1.964   1.392  1.00  0.00           C  
ATOM   3427  H   LEU A 223       6.760   1.641   2.678  1.00  0.00           H  
ATOM   3428  HA  LEU A 223       7.608  -1.028   1.764  1.00  0.00           H  
ATOM   3429  HB2 LEU A 223       6.006   1.152   0.322  1.00  0.00           H  
ATOM   3430  HB3 LEU A 223       6.428  -0.432  -0.342  1.00  0.00           H  
ATOM   3431  HG  LEU A 223       4.520   0.052   2.000  1.00  0.00           H  
ATOM   3432 1HD1 LEU A 223       2.788  -0.648   0.340  1.00  0.00           H  
ATOM   3433 2HD1 LEU A 223       3.650   0.830  -0.204  1.00  0.00           H  
ATOM   3434 3HD1 LEU A 223       4.053  -0.763  -0.929  1.00  0.00           H  
ATOM   3435 1HD2 LEU A 223       3.977  -2.350   1.742  1.00  0.00           H  
ATOM   3436 2HD2 LEU A 223       5.250  -2.506   0.485  1.00  0.00           H  
ATOM   3437 3HD2 LEU A 223       5.703  -2.110   2.177  1.00  0.00           H  
ATOM   3438  N   ASP A 224       9.522  -0.242   0.469  1.00  0.00           N  
ATOM   3439  CA  ASP A 224      10.740   0.165  -0.214  1.00  0.00           C  
ATOM   3440  C   ASP A 224      10.525  -0.209  -1.683  1.00  0.00           C  
ATOM   3441  O   ASP A 224      10.358  -1.384  -2.011  1.00  0.00           O  
ATOM   3442  CB  ASP A 224      11.934  -0.599   0.360  1.00  0.00           C  
ATOM   3443  CG  ASP A 224      13.236  -0.266  -0.342  1.00  0.00           C  
ATOM   3444  OD1 ASP A 224      13.253  -0.237  -1.589  1.00  0.00           O  
ATOM   3445  OD2 ASP A 224      14.249  -0.043   0.354  1.00  0.00           O1-
ATOM   3446  H   ASP A 224       9.449  -1.228   0.616  1.00  0.00           H  
ATOM   3447  HA  ASP A 224      10.947   1.239  -0.094  1.00  0.00           H  
ATOM   3448  HB2 ASP A 224      12.030  -0.369   1.432  1.00  0.00           H  
ATOM   3449  HB3 ASP A 224      11.745  -1.679   0.279  1.00  0.00           H  
ATOM   3450  N   ILE A 225      10.520   0.786  -2.563  1.00  0.00           N  
ATOM   3451  CA  ILE A 225      10.288   0.528  -3.981  1.00  0.00           C  
ATOM   3452  C   ILE A 225      11.399   1.056  -4.887  1.00  0.00           C  
ATOM   3453  O   ILE A 225      11.948   2.136  -4.655  1.00  0.00           O  
ATOM   3454  CB  ILE A 225       8.926   1.137  -4.432  1.00  0.00           C  
ATOM   3455  CG1 ILE A 225       8.622   0.743  -5.880  1.00  0.00           C  
ATOM   3456  CG2 ILE A 225       8.958   2.652  -4.311  1.00  0.00           C  
ATOM   3457  CD1 ILE A 225       7.243   1.173  -6.358  1.00  0.00           C  
ATOM   3458  H   ILE A 225      10.669   1.748  -2.331  1.00  0.00           H  
ATOM   3459  HA  ILE A 225      10.273  -0.566  -4.086  1.00  0.00           H  
ATOM   3460  HB  ILE A 225       8.135   0.741  -3.778  1.00  0.00           H  
ATOM   3461 2HG1 ILE A 225       9.382   1.188  -6.538  1.00  0.00           H  
ATOM   3462 3HG1 ILE A 225       8.711  -0.349  -5.979  1.00  0.00           H  
ATOM   3463 1HG2 ILE A 225       7.992   3.067  -4.632  1.00  0.00           H  
ATOM   3464 2HG2 ILE A 225       9.147   2.932  -3.264  1.00  0.00           H  
ATOM   3465 3HG2 ILE A 225       9.759   3.055  -4.947  1.00  0.00           H  
ATOM   3466 1HD1 ILE A 225       7.101   0.855  -7.402  1.00  0.00           H  
ATOM   3467 2HD1 ILE A 225       6.474   0.706  -5.724  1.00  0.00           H  
ATOM   3468 3HD1 ILE A 225       7.157   2.267  -6.292  1.00  0.00           H  
ATOM   3469  N   ARG A 226      11.730   0.281  -5.917  1.00  0.00           N  
ATOM   3470  CA  ARG A 226      12.757   0.687  -6.868  1.00  0.00           C  
ATOM   3471  C   ARG A 226      12.652   0.017  -8.230  1.00  0.00           C  
ATOM   3472  O   ARG A 226      12.045  -1.048  -8.385  1.00  0.00           O  
ATOM   3473  CB  ARG A 226      14.147   0.435  -6.287  1.00  0.00           C  
ATOM   3474  CG  ARG A 226      14.398  -0.991  -5.874  1.00  0.00           C  
ATOM   3475  CD  ARG A 226      15.472  -1.050  -4.803  1.00  0.00           C  
ATOM   3476  NE  ARG A 226      15.138  -0.184  -3.673  1.00  0.00           N  
ATOM   3477  CZ  ARG A 226      15.485   1.095  -3.577  1.00  0.00           C  
ATOM   3478  NH1 ARG A 226      16.194   1.668  -4.541  1.00  0.00           N1+
ATOM   3479  NH2 ARG A 226      15.110   1.807  -2.522  1.00  0.00           N  
ATOM   3480  H   ARG A 226      11.313  -0.607  -6.108  1.00  0.00           H  
ATOM   3481  HA  ARG A 226      12.591   1.762  -7.035  1.00  0.00           H  
ATOM   3482  HB2 ARG A 226      14.901   0.726  -7.032  1.00  0.00           H  
ATOM   3483  HB3 ARG A 226      14.290   1.088  -5.412  1.00  0.00           H  
ATOM   3484  HG2 ARG A 226      13.468  -1.441  -5.496  1.00  0.00           H  
ATOM   3485  HG3 ARG A 226      14.709  -1.583  -6.748  1.00  0.00           H  
ATOM   3486  HD2 ARG A 226      15.588  -2.086  -4.453  1.00  0.00           H  
ATOM   3487  HD3 ARG A 226      16.439  -0.745  -5.230  1.00  0.00           H  
ATOM   3488  HE  ARG A 226      14.612  -0.582  -2.922  1.00  0.00           H  
ATOM   3489 1HH1 ARG A 226      16.468   1.137  -5.343  1.00  0.00           H  
ATOM   3490 2HH1 ARG A 226      16.454   2.630  -4.466  1.00  0.00           H  
ATOM   3491 1HH2 ARG A 226      14.566   1.382  -1.799  1.00  0.00           H  
ATOM   3492 2HH2 ARG A 226      15.372   2.769  -2.449  1.00  0.00           H  
ATOM   3493  N   ARG A 227      13.252   0.677  -9.214  1.00  0.00           N  
ATOM   3494  CA  ARG A 227      13.289   0.206 -10.590  1.00  0.00           C  
ATOM   3495  C   ARG A 227      14.475  -0.750 -10.688  1.00  0.00           C  
ATOM   3496  O   ARG A 227      15.601  -0.383 -10.363  1.00  0.00           O  
ATOM   3497  CB  ARG A 227      13.483   1.408 -11.518  1.00  0.00           C  
ATOM   3498  CG  ARG A 227      13.549   1.109 -13.005  1.00  0.00           C  
ATOM   3499  CD  ARG A 227      13.606   2.421 -13.775  1.00  0.00           C  
ATOM   3500  NE  ARG A 227      13.481   2.243 -15.218  1.00  0.00           N  
ATOM   3501  CZ  ARG A 227      14.402   1.670 -15.988  1.00  0.00           C  
ATOM   3502  NH1 ARG A 227      15.530   1.212 -15.456  1.00  0.00           N1+
ATOM   3503  NH2 ARG A 227      14.191   1.551 -17.294  1.00  0.00           N  
ATOM   3504  H   ARG A 227      13.723   1.548  -9.078  1.00  0.00           H  
ATOM   3505  HA  ARG A 227      12.360  -0.305 -10.881  1.00  0.00           H  
ATOM   3506  HB2 ARG A 227      12.658   2.114 -11.344  1.00  0.00           H  
ATOM   3507  HB3 ARG A 227      14.412   1.921 -11.228  1.00  0.00           H  
ATOM   3508  HG2 ARG A 227      14.436   0.498 -13.230  1.00  0.00           H  
ATOM   3509  HG3 ARG A 227      12.669   0.525 -13.314  1.00  0.00           H  
ATOM   3510  HD2 ARG A 227      12.801   3.082 -13.422  1.00  0.00           H  
ATOM   3511  HD3 ARG A 227      14.558   2.928 -13.555  1.00  0.00           H  
ATOM   3512  HE  ARG A 227      12.647   2.574 -15.658  1.00  0.00           H  
ATOM   3513 1HH1 ARG A 227      15.689   1.298 -14.472  1.00  0.00           H  
ATOM   3514 2HH1 ARG A 227      16.220   0.782 -16.038  1.00  0.00           H  
ATOM   3515 1HH2 ARG A 227      13.341   1.892 -17.697  1.00  0.00           H  
ATOM   3516 2HH2 ARG A 227      14.882   1.121 -17.875  1.00  0.00           H  
ATOM   3517  N   ILE A 228      14.227  -1.979 -11.123  1.00  0.00           N  
ATOM   3518  CA  ILE A 228      15.296  -2.957 -11.232  1.00  0.00           C  
ATOM   3519  C   ILE A 228      15.561  -3.375 -12.672  1.00  0.00           C  
ATOM   3520  O   ILE A 228      16.247  -4.364 -12.921  1.00  0.00           O  
ATOM   3521  CB  ILE A 228      14.981  -4.218 -10.404  1.00  0.00           C  
ATOM   3522  CG1 ILE A 228      13.732  -4.908 -10.959  1.00  0.00           C  
ATOM   3523  CG2 ILE A 228      14.774  -3.832  -8.948  1.00  0.00           C  
ATOM   3524  CD1 ILE A 228      13.460  -6.264 -10.350  1.00  0.00           C  
ATOM   3525  H   ILE A 228      13.323  -2.310 -11.398  1.00  0.00           H  
ATOM   3526  HA  ILE A 228      16.197  -2.463 -10.840  1.00  0.00           H  
ATOM   3527  HB  ILE A 228      15.825  -4.920 -10.470  1.00  0.00           H  
ATOM   3528 2HG1 ILE A 228      12.860  -4.259 -10.788  1.00  0.00           H  
ATOM   3529 3HG1 ILE A 228      13.841  -5.021 -12.047  1.00  0.00           H  
ATOM   3530 1HG2 ILE A 228      14.549  -4.733  -8.357  1.00  0.00           H  
ATOM   3531 2HG2 ILE A 228      15.689  -3.359  -8.560  1.00  0.00           H  
ATOM   3532 3HG2 ILE A 228      13.934  -3.125  -8.870  1.00  0.00           H  
ATOM   3533 1HD1 ILE A 228      12.552  -6.693 -10.799  1.00  0.00           H  
ATOM   3534 2HD1 ILE A 228      14.313  -6.931 -10.544  1.00  0.00           H  
ATOM   3535 3HD1 ILE A 228      13.318  -6.158  -9.265  1.00  0.00           H  
ATOM   3536  N   GLY A 229      15.020  -2.622 -13.619  1.00  0.00           N  
ATOM   3537  CA  GLY A 229      15.234  -2.961 -15.012  1.00  0.00           C  
ATOM   3538  C   GLY A 229      14.276  -2.251 -15.942  1.00  0.00           C  
ATOM   3539  O   GLY A 229      13.447  -1.450 -15.508  1.00  0.00           O  
ATOM   3540  H   GLY A 229      14.459  -1.811 -13.456  1.00  0.00           H  
ATOM   3541  HA2 GLY A 229      16.266  -2.706 -15.293  1.00  0.00           H  
ATOM   3542  HA3 GLY A 229      15.124  -4.048 -15.140  1.00  0.00           H  
ATOM   3543  N   ALA A 230      14.385  -2.551 -17.231  1.00  0.00           N  
ATOM   3544  CA  ALA A 230      13.524  -1.929 -18.223  1.00  0.00           C  
ATOM   3545  C   ALA A 230      12.694  -2.968 -18.961  1.00  0.00           C  
ATOM   3546  O   ALA A 230      13.106  -4.117 -19.107  1.00  0.00           O  
ATOM   3547  CB  ALA A 230      14.362  -1.138 -19.210  1.00  0.00           C  
ATOM   3548  H   ALA A 230      15.045  -3.204 -17.602  1.00  0.00           H  
ATOM   3549  HA  ALA A 230      12.834  -1.249 -17.701  1.00  0.00           H  
ATOM   3550  HB1 ALA A 230      13.705  -0.670 -19.958  1.00  0.00           H  
ATOM   3551  HB2 ALA A 230      14.922  -0.357 -18.674  1.00  0.00           H  
ATOM   3552  HB3 ALA A 230      15.069  -1.813 -19.715  1.00  0.00           H  
ATOM   3553  N   VAL A 231      11.511  -2.563 -19.403  1.00  0.00           N  
ATOM   3554  CA  VAL A 231      10.635  -3.453 -20.148  1.00  0.00           C  
ATOM   3555  C   VAL A 231      10.770  -3.043 -21.606  1.00  0.00           C  
ATOM   3556  O   VAL A 231      10.510  -1.893 -21.959  1.00  0.00           O  
ATOM   3557  CB  VAL A 231       9.164  -3.308 -19.708  1.00  0.00           C  
ATOM   3558  CG1 VAL A 231       8.282  -4.239 -20.525  1.00  0.00           C  
ATOM   3559  CG2 VAL A 231       9.031  -3.623 -18.224  1.00  0.00           C  
ATOM   3560  H   VAL A 231      11.144  -1.643 -19.261  1.00  0.00           H  
ATOM   3561  HA  VAL A 231      10.918  -4.502 -19.976  1.00  0.00           H  
ATOM   3562  HB  VAL A 231       8.839  -2.271 -19.879  1.00  0.00           H  
ATOM   3563 1HG1 VAL A 231       7.236  -4.129 -20.205  1.00  0.00           H  
ATOM   3564 2HG1 VAL A 231       8.367  -3.983 -21.592  1.00  0.00           H  
ATOM   3565 3HG1 VAL A 231       8.604  -5.279 -20.372  1.00  0.00           H  
ATOM   3566 1HG2 VAL A 231       7.980  -3.516 -17.920  1.00  0.00           H  
ATOM   3567 2HG2 VAL A 231       9.364  -4.655 -18.037  1.00  0.00           H  
ATOM   3568 3HG2 VAL A 231       9.653  -2.927 -17.644  1.00  0.00           H  
ATOM   3569  N   LYS A 232      11.193  -3.980 -22.448  1.00  0.00           N  
ATOM   3570  CA  LYS A 232      11.377  -3.689 -23.861  1.00  0.00           C  
ATOM   3571  C   LYS A 232      10.442  -4.474 -24.769  1.00  0.00           C  
ATOM   3572  O   LYS A 232      10.365  -5.702 -24.686  1.00  0.00           O  
ATOM   3573  CB  LYS A 232      12.820  -3.987 -24.285  1.00  0.00           C  
ATOM   3574  CG  LYS A 232      13.886  -3.087 -23.678  1.00  0.00           C  
ATOM   3575  CD  LYS A 232      15.266  -3.489 -24.195  1.00  0.00           C  
ATOM   3576  CE  LYS A 232      16.383  -2.626 -23.612  1.00  0.00           C  
ATOM   3577  NZ  LYS A 232      16.305  -1.199 -24.034  1.00  0.00           N1+
ATOM   3578  H   LYS A 232      11.408  -4.920 -22.182  1.00  0.00           H  
ATOM   3579  HA  LYS A 232      11.143  -2.621 -23.978  1.00  0.00           H  
ATOM   3580  HB2 LYS A 232      13.053  -5.029 -24.020  1.00  0.00           H  
ATOM   3581  HB3 LYS A 232      12.884  -3.912 -25.381  1.00  0.00           H  
ATOM   3582  HG2 LYS A 232      13.680  -2.037 -23.934  1.00  0.00           H  
ATOM   3583  HG3 LYS A 232      13.860  -3.161 -22.581  1.00  0.00           H  
ATOM   3584  HD2 LYS A 232      15.453  -4.543 -23.946  1.00  0.00           H  
ATOM   3585  HD3 LYS A 232      15.279  -3.409 -25.292  1.00  0.00           H  
ATOM   3586  HE2 LYS A 232      16.345  -2.680 -22.515  1.00  0.00           H  
ATOM   3587  HE3 LYS A 232      17.355  -3.040 -23.920  1.00  0.00           H  
ATOM   3588  HZ1 LYS A 232      17.191  -0.907 -24.393  1.00  0.00           H  
ATOM   3589  HZ2 LYS A 232      15.609  -1.098 -24.745  1.00  0.00           H  
ATOM   3590  HZ3 LYS A 232      16.061  -0.631 -23.248  1.00  0.00           H  
ATOM   3591  N   GLU A 233       9.730  -3.758 -25.633  1.00  0.00           N  
ATOM   3592  CA  GLU A 233       8.840  -4.394 -26.598  1.00  0.00           C  
ATOM   3593  C   GLU A 233       9.658  -4.415 -27.882  1.00  0.00           C  
ATOM   3594  O   GLU A 233       9.365  -3.699 -28.840  1.00  0.00           O  
ATOM   3595  CB  GLU A 233       7.560  -3.575 -26.797  1.00  0.00           C  
ATOM   3596  CG  GLU A 233       6.700  -3.413 -25.544  1.00  0.00           C  
ATOM   3597  CD  GLU A 233       6.294  -4.738 -24.911  1.00  0.00           C  
ATOM   3598  OE1 GLU A 233       7.185  -5.473 -24.424  1.00  0.00           O  
ATOM   3599  OE2 GLU A 233       5.081  -5.044 -24.899  1.00  0.00           O1-
ATOM   3600  H   GLU A 233       9.752  -2.760 -25.685  1.00  0.00           H  
ATOM   3601  HA  GLU A 233       8.513  -5.394 -26.272  1.00  0.00           H  
ATOM   3602  HB2 GLU A 233       7.835  -2.577 -27.167  1.00  0.00           H  
ATOM   3603  HB3 GLU A 233       6.954  -4.053 -27.581  1.00  0.00           H  
ATOM   3604  HG2 GLU A 233       7.254  -2.816 -24.803  1.00  0.00           H  
ATOM   3605  HG3 GLU A 233       5.794  -2.845 -25.800  1.00  0.00           H  
ATOM   3606  N   GLY A 234      10.699  -5.240 -27.875  1.00  0.00           N  
ATOM   3607  CA  GLY A 234      11.588  -5.334 -29.012  1.00  0.00           C  
ATOM   3608  C   GLY A 234      12.888  -4.681 -28.591  1.00  0.00           C  
ATOM   3609  O   GLY A 234      13.766  -5.335 -28.029  1.00  0.00           O  
ATOM   3610  H   GLY A 234      10.938  -5.838 -27.109  1.00  0.00           H  
ATOM   3611  HA2 GLY A 234      11.751  -6.384 -29.297  1.00  0.00           H  
ATOM   3612  HA3 GLY A 234      11.160  -4.827 -29.889  1.00  0.00           H  
ATOM   3613  N   GLU A 235      13.007  -3.384 -28.848  1.00  0.00           N  
ATOM   3614  CA  GLU A 235      14.200  -2.637 -28.471  1.00  0.00           C  
ATOM   3615  C   GLU A 235      13.826  -1.277 -27.901  1.00  0.00           C  
ATOM   3616  O   GLU A 235      14.694  -0.489 -27.527  1.00  0.00           O  
ATOM   3617  CB  GLU A 235      15.134  -2.468 -29.672  1.00  0.00           C  
ATOM   3618  CG  GLU A 235      16.009  -3.687 -29.951  1.00  0.00           C  
ATOM   3619  CD  GLU A 235      16.928  -4.028 -28.784  1.00  0.00           C  
ATOM   3620  OE1 GLU A 235      17.728  -3.156 -28.378  1.00  0.00           O  
ATOM   3621  OE2 GLU A 235      16.848  -5.167 -28.272  1.00  0.00           O1-
ATOM   3622  H   GLU A 235      12.306  -2.839 -29.306  1.00  0.00           H  
ATOM   3623  HA  GLU A 235      14.728  -3.208 -27.694  1.00  0.00           H  
ATOM   3624  HB2 GLU A 235      14.530  -2.251 -30.566  1.00  0.00           H  
ATOM   3625  HB3 GLU A 235      15.780  -1.596 -29.501  1.00  0.00           H  
ATOM   3626  HG2 GLU A 235      15.367  -4.552 -30.172  1.00  0.00           H  
ATOM   3627  HG3 GLU A 235      16.617  -3.499 -30.848  1.00  0.00           H  
ATOM   3628  N   ASN A 236      12.527  -1.008 -27.841  1.00  0.00           N  
ATOM   3629  CA  ASN A 236      12.029   0.250 -27.297  1.00  0.00           C  
ATOM   3630  C   ASN A 236      11.631   0.067 -25.837  1.00  0.00           C  
ATOM   3631  O   ASN A 236      10.911  -0.873 -25.494  1.00  0.00           O  
ATOM   3632  CB  ASN A 236      10.817   0.736 -28.095  1.00  0.00           C  
ATOM   3633  CG  ASN A 236      11.188   1.233 -29.476  1.00  0.00           C  
ATOM   3634  ND2 ASN A 236      10.680   0.562 -30.504  1.00  0.00           N  
ATOM   3635  OD1 ASN A 236      11.925   2.211 -29.619  1.00  0.00           O  
ATOM   3636  H   ASN A 236      11.812  -1.633 -28.155  1.00  0.00           H  
ATOM   3637  HA  ASN A 236      12.831   0.999 -27.368  1.00  0.00           H  
ATOM   3638  HB2 ASN A 236      10.090  -0.085 -28.188  1.00  0.00           H  
ATOM   3639  HB3 ASN A 236      10.318   1.545 -27.540  1.00  0.00           H  
ATOM   3640 1HD2 ASN A 236      10.891   0.845 -31.439  1.00  0.00           H  
ATOM   3641 2HD2 ASN A 236      10.087  -0.226 -30.342  1.00  0.00           H  
ATOM   3642  N   VAL A 237      12.110   0.961 -24.979  1.00  0.00           N  
ATOM   3643  CA  VAL A 237      11.785   0.904 -23.560  1.00  0.00           C  
ATOM   3644  C   VAL A 237      10.343   1.368 -23.380  1.00  0.00           C  
ATOM   3645  O   VAL A 237      10.011   2.511 -23.686  1.00  0.00           O  
ATOM   3646  CB  VAL A 237      12.721   1.815 -22.741  1.00  0.00           C  
ATOM   3647  CG1 VAL A 237      12.246   1.895 -21.290  1.00  0.00           C  
ATOM   3648  CG2 VAL A 237      14.143   1.278 -22.808  1.00  0.00           C  
ATOM   3649  H   VAL A 237      12.713   1.717 -25.237  1.00  0.00           H  
ATOM   3650  HA  VAL A 237      11.911  -0.128 -23.201  1.00  0.00           H  
ATOM   3651  HB  VAL A 237      12.702   2.830 -23.166  1.00  0.00           H  
ATOM   3652 1HG1 VAL A 237      12.921   2.547 -20.718  1.00  0.00           H  
ATOM   3653 2HG1 VAL A 237      11.226   2.307 -21.260  1.00  0.00           H  
ATOM   3654 3HG1 VAL A 237      12.246   0.887 -20.848  1.00  0.00           H  
ATOM   3655 1HG2 VAL A 237      14.809   1.930 -22.223  1.00  0.00           H  
ATOM   3656 2HG2 VAL A 237      14.170   0.260 -22.394  1.00  0.00           H  
ATOM   3657 3HG2 VAL A 237      14.478   1.257 -23.855  1.00  0.00           H  
ATOM   3658  N   VAL A 238       9.491   0.481 -22.880  1.00  0.00           N  
ATOM   3659  CA  VAL A 238       8.082   0.809 -22.691  1.00  0.00           C  
ATOM   3660  C   VAL A 238       7.625   0.806 -21.238  1.00  0.00           C  
ATOM   3661  O   VAL A 238       6.541   1.301 -20.923  1.00  0.00           O  
ATOM   3662  CB  VAL A 238       7.199  -0.172 -23.467  1.00  0.00           C  
ATOM   3663  CG1 VAL A 238       7.511  -0.081 -24.951  1.00  0.00           C  
ATOM   3664  CG2 VAL A 238       7.433  -1.581 -22.959  1.00  0.00           C  
ATOM   3665  H   VAL A 238       9.743  -0.447 -22.604  1.00  0.00           H  
ATOM   3666  HA  VAL A 238       7.977   1.838 -23.067  1.00  0.00           H  
ATOM   3667  HB  VAL A 238       6.141   0.086 -23.315  1.00  0.00           H  
ATOM   3668 1HG1 VAL A 238       6.874  -0.787 -25.503  1.00  0.00           H  
ATOM   3669 2HG1 VAL A 238       7.316   0.942 -25.305  1.00  0.00           H  
ATOM   3670 3HG1 VAL A 238       8.568  -0.332 -25.120  1.00  0.00           H  
ATOM   3671 1HG2 VAL A 238       6.797  -2.283 -23.518  1.00  0.00           H  
ATOM   3672 2HG2 VAL A 238       8.491  -1.852 -23.101  1.00  0.00           H  
ATOM   3673 3HG2 VAL A 238       7.183  -1.633 -21.890  1.00  0.00           H  
ATOM   3674  N   GLY A 239       8.443   0.243 -20.357  1.00  0.00           N  
ATOM   3675  CA  GLY A 239       8.076   0.188 -18.956  1.00  0.00           C  
ATOM   3676  C   GLY A 239       9.249  -0.066 -18.038  1.00  0.00           C  
ATOM   3677  O   GLY A 239      10.402  -0.097 -18.473  1.00  0.00           O  
ATOM   3678  H   GLY A 239       9.329  -0.165 -20.582  1.00  0.00           H  
ATOM   3679  HA2 GLY A 239       7.597   1.137 -18.673  1.00  0.00           H  
ATOM   3680  HA3 GLY A 239       7.329  -0.606 -18.811  1.00  0.00           H  
ATOM   3681  N   SER A 240       8.950  -0.255 -16.758  1.00  0.00           N  
ATOM   3682  CA  SER A 240       9.983  -0.502 -15.765  1.00  0.00           C  
ATOM   3683  C   SER A 240       9.708  -1.776 -14.991  1.00  0.00           C  
ATOM   3684  O   SER A 240       8.567  -2.056 -14.629  1.00  0.00           O  
ATOM   3685  CB  SER A 240      10.057   0.658 -14.766  1.00  0.00           C  
ATOM   3686  OG  SER A 240      10.164   1.910 -15.417  1.00  0.00           O  
ATOM   3687  H   SER A 240       8.019  -0.242 -16.392  1.00  0.00           H  
ATOM   3688  HA  SER A 240      10.935  -0.599 -16.307  1.00  0.00           H  
ATOM   3689  HB2 SER A 240       9.158   0.652 -14.130  1.00  0.00           H  
ATOM   3690  HB3 SER A 240      10.922   0.515 -14.101  1.00  0.00           H  
ATOM   3691  HG  SER A 240      10.208   2.639 -14.735  1.00  0.00           H  
ATOM   3692  N   GLU A 241      10.760  -2.551 -14.751  1.00  0.00           N  
ATOM   3693  CA  GLU A 241      10.648  -3.765 -13.962  1.00  0.00           C  
ATOM   3694  C   GLU A 241      10.743  -3.197 -12.546  1.00  0.00           C  
ATOM   3695  O   GLU A 241      11.704  -2.504 -12.200  1.00  0.00           O  
ATOM   3696  CB  GLU A 241      11.818  -4.697 -14.257  1.00  0.00           C  
ATOM   3697  CG  GLU A 241      11.637  -6.102 -13.730  1.00  0.00           C  
ATOM   3698  CD  GLU A 241      10.301  -6.703 -14.134  1.00  0.00           C  
ATOM   3699  OE1 GLU A 241       9.922  -6.579 -15.318  1.00  0.00           O  
ATOM   3700  OE2 GLU A 241       9.637  -7.307 -13.260  1.00  0.00           O1-
ATOM   3701  H   GLU A 241      11.682  -2.360 -15.086  1.00  0.00           H  
ATOM   3702  HA  GLU A 241       9.743  -4.360 -14.153  1.00  0.00           H  
ATOM   3703  HB2 GLU A 241      11.972  -4.741 -15.345  1.00  0.00           H  
ATOM   3704  HB3 GLU A 241      12.732  -4.268 -13.820  1.00  0.00           H  
ATOM   3705  HG2 GLU A 241      12.452  -6.739 -14.106  1.00  0.00           H  
ATOM   3706  HG3 GLU A 241      11.717  -6.093 -12.634  1.00  0.00           H  
ATOM   3707  N   THR A 242       9.745  -3.484 -11.725  1.00  0.00           N  
ATOM   3708  CA  THR A 242       9.694  -2.917 -10.390  1.00  0.00           C  
ATOM   3709  C   THR A 242       9.677  -3.913  -9.248  1.00  0.00           C  
ATOM   3710  O   THR A 242       9.111  -4.993  -9.374  1.00  0.00           O  
ATOM   3711  CB  THR A 242       8.442  -2.033 -10.281  1.00  0.00           C  
ATOM   3712  CG2 THR A 242       8.456  -1.204  -8.988  1.00  0.00           C  
ATOM   3713  OG1 THR A 242       8.392  -1.172 -11.427  1.00  0.00           O  
ATOM   3714  H   THR A 242       8.981  -4.088 -11.954  1.00  0.00           H  
ATOM   3715  HA  THR A 242      10.634  -2.355 -10.276  1.00  0.00           H  
ATOM   3716  HB  THR A 242       7.548  -2.673 -10.248  1.00  0.00           H  
ATOM   3717  HG1 THR A 242       9.031  -0.414 -11.304  1.00  0.00           H  
ATOM   3718 1HG2 THR A 242       7.548  -0.584  -8.941  1.00  0.00           H  
ATOM   3719 2HG2 THR A 242       8.485  -1.878  -8.120  1.00  0.00           H  
ATOM   3720 3HG2 THR A 242       9.344  -0.555  -8.978  1.00  0.00           H  
ATOM   3721  N   ARG A 243      10.298  -3.540  -8.132  1.00  0.00           N  
ATOM   3722  CA  ARG A 243      10.309  -4.399  -6.955  1.00  0.00           C  
ATOM   3723  C   ARG A 243       9.994  -3.620  -5.682  1.00  0.00           C  
ATOM   3724  O   ARG A 243      10.585  -2.579  -5.402  1.00  0.00           O  
ATOM   3725  CB  ARG A 243      11.656  -5.107  -6.791  1.00  0.00           C  
ATOM   3726  CG  ARG A 243      11.679  -6.047  -5.582  1.00  0.00           C  
ATOM   3727  CD  ARG A 243      13.083  -6.522  -5.262  1.00  0.00           C  
ATOM   3728  NE  ARG A 243      13.639  -7.343  -6.334  1.00  0.00           N  
ATOM   3729  CZ  ARG A 243      14.888  -7.237  -6.779  1.00  0.00           C  
ATOM   3730  NH1 ARG A 243      15.710  -6.337  -6.247  1.00  0.00           N1+
ATOM   3731  NH2 ARG A 243      15.317  -8.032  -7.747  1.00  0.00           N  
ATOM   3732  H   ARG A 243      10.786  -2.674  -8.021  1.00  0.00           H  
ATOM   3733  HA  ARG A 243       9.523  -5.152  -7.114  1.00  0.00           H  
ATOM   3734  HB2 ARG A 243      11.879  -5.680  -7.702  1.00  0.00           H  
ATOM   3735  HB3 ARG A 243      12.451  -4.355  -6.681  1.00  0.00           H  
ATOM   3736  HG2 ARG A 243      11.259  -5.530  -4.706  1.00  0.00           H  
ATOM   3737  HG3 ARG A 243      11.035  -6.916  -5.781  1.00  0.00           H  
ATOM   3738  HD2 ARG A 243      13.734  -5.651  -5.093  1.00  0.00           H  
ATOM   3739  HD3 ARG A 243      13.069  -7.101  -4.327  1.00  0.00           H  
ATOM   3740  HE  ARG A 243      13.046  -8.027  -6.758  1.00  0.00           H  
ATOM   3741 1HH1 ARG A 243      15.390  -5.740  -5.512  1.00  0.00           H  
ATOM   3742 2HH1 ARG A 243      16.649  -6.258  -6.582  1.00  0.00           H  
ATOM   3743 1HH2 ARG A 243      14.702  -8.713  -8.145  1.00  0.00           H  
ATOM   3744 2HH2 ARG A 243      16.256  -7.952  -8.081  1.00  0.00           H  
ATOM   3745  N   VAL A 244       9.052  -4.137  -4.912  1.00  0.00           N  
ATOM   3746  CA  VAL A 244       8.670  -3.500  -3.665  1.00  0.00           C  
ATOM   3747  C   VAL A 244       8.933  -4.486  -2.544  1.00  0.00           C  
ATOM   3748  O   VAL A 244       8.629  -5.671  -2.675  1.00  0.00           O  
ATOM   3749  CB  VAL A 244       7.161  -3.137  -3.632  1.00  0.00           C  
ATOM   3750  CG1 VAL A 244       6.806  -2.561  -2.273  1.00  0.00           C  
ATOM   3751  CG2 VAL A 244       6.824  -2.152  -4.740  1.00  0.00           C  
ATOM   3752  H   VAL A 244       8.549  -4.975  -5.123  1.00  0.00           H  
ATOM   3753  HA  VAL A 244       9.250  -2.571  -3.557  1.00  0.00           H  
ATOM   3754  HB  VAL A 244       6.568  -4.048  -3.799  1.00  0.00           H  
ATOM   3755 1HG1 VAL A 244       5.737  -2.304  -2.251  1.00  0.00           H  
ATOM   3756 2HG1 VAL A 244       7.019  -3.305  -1.492  1.00  0.00           H  
ATOM   3757 3HG1 VAL A 244       7.403  -1.656  -2.090  1.00  0.00           H  
ATOM   3758 1HG2 VAL A 244       5.752  -1.908  -4.701  1.00  0.00           H  
ATOM   3759 2HG2 VAL A 244       7.414  -1.233  -4.608  1.00  0.00           H  
ATOM   3760 3HG2 VAL A 244       7.060  -2.602  -5.716  1.00  0.00           H  
ATOM   3761  N   LYS A 245       9.514  -3.997  -1.454  1.00  0.00           N  
ATOM   3762  CA  LYS A 245       9.789  -4.831  -0.290  1.00  0.00           C  
ATOM   3763  C   LYS A 245       9.011  -4.238   0.871  1.00  0.00           C  
ATOM   3764  O   LYS A 245       9.032  -3.024   1.086  1.00  0.00           O  
ATOM   3765  CB  LYS A 245      11.283  -4.824   0.056  1.00  0.00           C  
ATOM   3766  CG  LYS A 245      12.187  -5.486  -0.978  1.00  0.00           C  
ATOM   3767  CD  LYS A 245      13.649  -5.135  -0.720  1.00  0.00           C  
ATOM   3768  CE  LYS A 245      14.595  -5.927  -1.614  1.00  0.00           C  
ATOM   3769  NZ  LYS A 245      14.608  -7.391  -1.278  1.00  0.00           N1+
ATOM   3770  H   LYS A 245       9.799  -3.044  -1.354  1.00  0.00           H  
ATOM   3771  HA  LYS A 245       9.495  -5.871  -0.496  1.00  0.00           H  
ATOM   3772  HB2 LYS A 245      11.608  -3.782   0.190  1.00  0.00           H  
ATOM   3773  HB3 LYS A 245      11.423  -5.332   1.022  1.00  0.00           H  
ATOM   3774  HG2 LYS A 245      12.055  -6.577  -0.943  1.00  0.00           H  
ATOM   3775  HG3 LYS A 245      11.898  -5.159  -1.988  1.00  0.00           H  
ATOM   3776  HD2 LYS A 245      13.802  -4.058  -0.888  1.00  0.00           H  
ATOM   3777  HD3 LYS A 245      13.892  -5.332   0.334  1.00  0.00           H  
ATOM   3778  HE2 LYS A 245      14.296  -5.798  -2.665  1.00  0.00           H  
ATOM   3779  HE3 LYS A 245      15.613  -5.522  -1.517  1.00  0.00           H  
ATOM   3780  HZ1 LYS A 245      15.492  -7.633  -0.878  1.00  0.00           H  
ATOM   3781  HZ2 LYS A 245      13.880  -7.590  -0.622  1.00  0.00           H  
ATOM   3782  HZ3 LYS A 245      14.461  -7.926  -2.110  1.00  0.00           H  
ATOM   3783  N   VAL A 246       8.310  -5.083   1.609  1.00  0.00           N  
ATOM   3784  CA  VAL A 246       7.556  -4.597   2.755  1.00  0.00           C  
ATOM   3785  C   VAL A 246       8.512  -4.656   3.946  1.00  0.00           C  
ATOM   3786  O   VAL A 246       8.490  -5.612   4.707  1.00  0.00           O  
ATOM   3787  CB  VAL A 246       6.326  -5.489   3.023  1.00  0.00           C  
ATOM   3788  CG1 VAL A 246       5.416  -4.829   4.054  1.00  0.00           C  
ATOM   3789  CG2 VAL A 246       5.577  -5.748   1.712  1.00  0.00           C  
ATOM   3790  H   VAL A 246       8.248  -6.067   1.446  1.00  0.00           H  
ATOM   3791  HA  VAL A 246       7.184  -3.577   2.577  1.00  0.00           H  
ATOM   3792  HB  VAL A 246       6.657  -6.456   3.429  1.00  0.00           H  
ATOM   3793 1HG1 VAL A 246       4.542  -5.472   4.238  1.00  0.00           H  
ATOM   3794 2HG1 VAL A 246       5.969  -4.686   4.994  1.00  0.00           H  
ATOM   3795 3HG1 VAL A 246       5.079  -3.853   3.674  1.00  0.00           H  
ATOM   3796 1HG2 VAL A 246       4.702  -6.384   1.909  1.00  0.00           H  
ATOM   3797 2HG2 VAL A 246       5.246  -4.791   1.284  1.00  0.00           H  
ATOM   3798 3HG2 VAL A 246       6.246  -6.255   1.001  1.00  0.00           H  
ATOM   3799  N   VAL A 247       9.351  -3.634   4.108  1.00  0.00           N  
ATOM   3800  CA  VAL A 247      10.329  -3.634   5.200  1.00  0.00           C  
ATOM   3801  C   VAL A 247       9.729  -3.530   6.603  1.00  0.00           C  
ATOM   3802  O   VAL A 247      10.370  -3.903   7.587  1.00  0.00           O  
ATOM   3803  CB  VAL A 247      11.392  -2.524   4.995  1.00  0.00           C  
ATOM   3804  CG1 VAL A 247      12.039  -2.692   3.620  1.00  0.00           C  
ATOM   3805  CG2 VAL A 247      10.763  -1.147   5.142  1.00  0.00           C  
ATOM   3806  H   VAL A 247       9.377  -2.824   3.521  1.00  0.00           H  
ATOM   3807  HA  VAL A 247      10.801  -4.626   5.149  1.00  0.00           H  
ATOM   3808  HB  VAL A 247      12.170  -2.615   5.767  1.00  0.00           H  
ATOM   3809 1HG1 VAL A 247      12.795  -1.906   3.471  1.00  0.00           H  
ATOM   3810 2HG1 VAL A 247      12.521  -3.679   3.560  1.00  0.00           H  
ATOM   3811 3HG1 VAL A 247      11.268  -2.613   2.839  1.00  0.00           H  
ATOM   3812 1HG2 VAL A 247      11.532  -0.375   4.994  1.00  0.00           H  
ATOM   3813 2HG2 VAL A 247       9.970  -1.023   4.391  1.00  0.00           H  
ATOM   3814 3HG2 VAL A 247      10.332  -1.046   6.150  1.00  0.00           H  
ATOM   3815  N   LYS A 248       8.503  -3.027   6.702  1.00  0.00           N  
ATOM   3816  CA  LYS A 248       7.834  -2.947   7.994  1.00  0.00           C  
ATOM   3817  C   LYS A 248       6.361  -3.302   7.793  1.00  0.00           C  
ATOM   3818  O   LYS A 248       5.695  -2.759   6.899  1.00  0.00           O  
ATOM   3819  CB  LYS A 248       7.940  -1.547   8.609  1.00  0.00           C  
ATOM   3820  CG  LYS A 248       7.309  -1.486  10.007  1.00  0.00           C  
ATOM   3821  CD  LYS A 248       7.350  -0.103  10.657  1.00  0.00           C  
ATOM   3822  CE  LYS A 248       6.856  -0.171  12.105  1.00  0.00           C  
ATOM   3823  NZ  LYS A 248       6.708   1.169  12.738  1.00  0.00           N1+
ATOM   3824  H   LYS A 248       7.970  -2.682   5.930  1.00  0.00           H  
ATOM   3825  HA  LYS A 248       8.321  -3.649   8.686  1.00  0.00           H  
ATOM   3826  HB2 LYS A 248       8.998  -1.254   8.672  1.00  0.00           H  
ATOM   3827  HB3 LYS A 248       7.443  -0.819   7.951  1.00  0.00           H  
ATOM   3828  HG2 LYS A 248       6.261  -1.815   9.939  1.00  0.00           H  
ATOM   3829  HG3 LYS A 248       7.828  -2.201  10.662  1.00  0.00           H  
ATOM   3830  HD2 LYS A 248       8.378   0.290  10.633  1.00  0.00           H  
ATOM   3831  HD3 LYS A 248       6.725   0.597  10.083  1.00  0.00           H  
ATOM   3832  HE2 LYS A 248       5.886  -0.690  12.130  1.00  0.00           H  
ATOM   3833  HE3 LYS A 248       7.559  -0.775  12.697  1.00  0.00           H  
ATOM   3834  HZ1 LYS A 248       6.771   1.078  13.732  1.00  0.00           H  
ATOM   3835  HZ2 LYS A 248       7.434   1.774  12.412  1.00  0.00           H  
ATOM   3836  HZ3 LYS A 248       5.818   1.556  12.496  1.00  0.00           H  
ATOM   3837  N   ASN A 249       5.854  -4.215   8.615  1.00  0.00           N  
ATOM   3838  CA  ASN A 249       4.466  -4.626   8.498  1.00  0.00           C  
ATOM   3839  C   ASN A 249       3.893  -5.029   9.846  1.00  0.00           C  
ATOM   3840  O   ASN A 249       4.169  -6.116  10.343  1.00  0.00           O  
ATOM   3841  CB  ASN A 249       4.330  -5.801   7.526  1.00  0.00           C  
ATOM   3842  CG  ASN A 249       2.900  -6.003   7.067  1.00  0.00           C  
ATOM   3843  ND2 ASN A 249       2.718  -6.743   5.974  1.00  0.00           N  
ATOM   3844  OD1 ASN A 249       1.965  -5.502   7.693  1.00  0.00           O  
ATOM   3845  H   ASN A 249       6.367  -4.669   9.344  1.00  0.00           H  
ATOM   3846  HA  ASN A 249       3.901  -3.763   8.114  1.00  0.00           H  
ATOM   3847  HB2 ASN A 249       4.973  -5.626   6.650  1.00  0.00           H  
ATOM   3848  HB3 ASN A 249       4.690  -6.719   8.012  1.00  0.00           H  
ATOM   3849 1HD2 ASN A 249       1.793  -6.911   5.631  1.00  0.00           H  
ATOM   3850 2HD2 ASN A 249       3.506  -7.131   5.496  1.00  0.00           H  
ATOM   3851  N   LYS A 250       3.072  -4.156  10.416  1.00  0.00           N  
ATOM   3852  CA  LYS A 250       2.461  -4.400  11.716  1.00  0.00           C  
ATOM   3853  C   LYS A 250       1.087  -5.070  11.643  1.00  0.00           C  
ATOM   3854  O   LYS A 250       0.419  -5.205  12.668  1.00  0.00           O  
ATOM   3855  CB  LYS A 250       2.340  -3.076  12.475  1.00  0.00           C  
ATOM   3856  CG  LYS A 250       3.666  -2.335  12.616  1.00  0.00           C  
ATOM   3857  CD  LYS A 250       4.620  -3.035  13.593  1.00  0.00           C  
ATOM   3858  CE  LYS A 250       4.111  -2.913  15.025  1.00  0.00           C  
ATOM   3859  NZ  LYS A 250       5.108  -3.349  16.036  1.00  0.00           N1+
ATOM   3860  H   LYS A 250       2.818  -3.281  10.002  1.00  0.00           H  
ATOM   3861  HA  LYS A 250       3.121  -5.105  12.243  1.00  0.00           H  
ATOM   3862  HB2 LYS A 250       1.621  -2.428  11.953  1.00  0.00           H  
ATOM   3863  HB3 LYS A 250       1.930  -3.272  13.477  1.00  0.00           H  
ATOM   3864  HG2 LYS A 250       4.148  -2.257  11.630  1.00  0.00           H  
ATOM   3865  HG3 LYS A 250       3.476  -1.308  12.963  1.00  0.00           H  
ATOM   3866  HD2 LYS A 250       4.716  -4.096  13.323  1.00  0.00           H  
ATOM   3867  HD3 LYS A 250       5.623  -2.591  13.516  1.00  0.00           H  
ATOM   3868  HE2 LYS A 250       3.834  -1.866  15.221  1.00  0.00           H  
ATOM   3869  HE3 LYS A 250       3.198  -3.514  15.137  1.00  0.00           H  
ATOM   3870  HZ1 LYS A 250       4.720  -3.247  16.952  1.00  0.00           H  
ATOM   3871  HZ2 LYS A 250       5.344  -4.309  15.880  1.00  0.00           H  
ATOM   3872  HZ3 LYS A 250       5.931  -2.788  15.959  1.00  0.00           H  
ATOM   3873  N   ILE A 251       0.662  -5.477  10.445  1.00  0.00           N  
ATOM   3874  CA  ILE A 251      -0.638  -6.134  10.289  1.00  0.00           C  
ATOM   3875  C   ILE A 251      -0.468  -7.595   9.865  1.00  0.00           C  
ATOM   3876  O   ILE A 251      -1.393  -8.400   9.979  1.00  0.00           O  
ATOM   3877  CB  ILE A 251      -1.545  -5.399   9.254  1.00  0.00           C  
ATOM   3878  CG1 ILE A 251      -0.931  -5.494   7.858  1.00  0.00           C  
ATOM   3879  CG2 ILE A 251      -1.730  -3.938   9.664  1.00  0.00           C  
ATOM   3880  CD1 ILE A 251      -1.734  -4.808   6.784  1.00  0.00           C  
ATOM   3881  H   ILE A 251       1.180  -5.368   9.597  1.00  0.00           H  
ATOM   3882  HA  ILE A 251      -1.130  -6.093  11.273  1.00  0.00           H  
ATOM   3883  HB  ILE A 251      -2.533  -5.884   9.233  1.00  0.00           H  
ATOM   3884 2HG1 ILE A 251       0.077  -5.055   7.883  1.00  0.00           H  
ATOM   3885 3HG1 ILE A 251      -0.813  -6.555   7.592  1.00  0.00           H  
ATOM   3886 1HG2 ILE A 251      -2.370  -3.428   8.929  1.00  0.00           H  
ATOM   3887 2HG2 ILE A 251      -2.203  -3.891  10.656  1.00  0.00           H  
ATOM   3888 3HG2 ILE A 251      -0.750  -3.440   9.702  1.00  0.00           H  
ATOM   3889 1HD1 ILE A 251      -1.226  -4.922   5.815  1.00  0.00           H  
ATOM   3890 2HD1 ILE A 251      -2.736  -5.261   6.727  1.00  0.00           H  
ATOM   3891 3HD1 ILE A 251      -1.830  -3.738   7.023  1.00  0.00           H  
ATOM   3892  N   ALA A 252       0.721  -7.926   9.380  1.00  0.00           N  
ATOM   3893  CA  ALA A 252       1.045  -9.285   8.962  1.00  0.00           C  
ATOM   3894  C   ALA A 252       2.567  -9.370   8.836  1.00  0.00           C  
ATOM   3895  O   ALA A 252       3.258  -8.348   8.864  1.00  0.00           O  
ATOM   3896  CB  ALA A 252       0.372  -9.615   7.633  1.00  0.00           C  
ATOM   3897  H   ALA A 252       1.472  -7.276   9.267  1.00  0.00           H  
ATOM   3898  HA  ALA A 252       0.678 -10.015   9.700  1.00  0.00           H  
ATOM   3899  HB1 ALA A 252       0.630 -10.643   7.336  1.00  0.00           H  
ATOM   3900  HB2 ALA A 252      -0.719  -9.527   7.743  1.00  0.00           H  
ATOM   3901  HB3 ALA A 252       0.721  -8.912   6.861  1.00  0.00           H  
ATOM   3902  N   ALA A 253       3.081 -10.587   8.694  1.00  0.00           N  
ATOM   3903  CA  ALA A 253       4.515 -10.819   8.597  1.00  0.00           C  
ATOM   3904  C   ALA A 253       5.194  -9.894   7.599  1.00  0.00           C  
ATOM   3905  O   ALA A 253       4.765  -9.773   6.454  1.00  0.00           O  
ATOM   3906  CB  ALA A 253       4.784 -12.287   8.237  1.00  0.00           C  
ATOM   3907  H   ALA A 253       2.528 -11.419   8.645  1.00  0.00           H  
ATOM   3908  HA  ALA A 253       4.950 -10.593   9.582  1.00  0.00           H  
ATOM   3909  HB1 ALA A 253       5.869 -12.455   8.165  1.00  0.00           H  
ATOM   3910  HB2 ALA A 253       4.363 -12.940   9.016  1.00  0.00           H  
ATOM   3911  HB3 ALA A 253       4.313 -12.520   7.270  1.00  0.00           H  
ATOM   3912  N   PRO A 254       6.273  -9.218   8.027  1.00  0.00           N  
ATOM   3913  CA  PRO A 254       7.008  -8.299   7.154  1.00  0.00           C  
ATOM   3914  C   PRO A 254       8.034  -9.015   6.286  1.00  0.00           C  
ATOM   3915  O   PRO A 254       8.162 -10.230   6.338  1.00  0.00           O  
ATOM   3916  CB  PRO A 254       7.675  -7.350   8.148  1.00  0.00           C  
ATOM   3917  CG  PRO A 254       8.005  -8.281   9.296  1.00  0.00           C  
ATOM   3918  CD  PRO A 254       6.714  -9.085   9.429  1.00  0.00           C  
ATOM   3919  HA  PRO A 254       6.356  -7.789   6.430  1.00  0.00           H  
ATOM   3920  HB2 PRO A 254       8.576  -6.879   7.728  1.00  0.00           H  
ATOM   3921  HB3 PRO A 254       7.002  -6.537   8.457  1.00  0.00           H  
ATOM   3922  HG2 PRO A 254       8.870  -8.922   9.071  1.00  0.00           H  
ATOM   3923  HG3 PRO A 254       8.245  -7.730  10.218  1.00  0.00           H  
ATOM   3924  HD2 PRO A 254       6.889 -10.064   9.898  1.00  0.00           H  
ATOM   3925  HD3 PRO A 254       5.968  -8.562  10.045  1.00  0.00           H  
ATOM   3926  N   PHE A 255       8.744  -8.236   5.479  1.00  0.00           N  
ATOM   3927  CA  PHE A 255       9.815  -8.712   4.606  1.00  0.00           C  
ATOM   3928  C   PHE A 255       9.479  -9.474   3.339  1.00  0.00           C  
ATOM   3929  O   PHE A 255      10.379  -9.979   2.678  1.00  0.00           O  
ATOM   3930  CB  PHE A 255      10.822  -9.516   5.426  1.00  0.00           C  
ATOM   3931  CG  PHE A 255      11.270  -8.810   6.670  1.00  0.00           C  
ATOM   3932  CD1 PHE A 255      11.665  -7.475   6.619  1.00  0.00           C  
ATOM   3933  CD2 PHE A 255      11.285  -9.471   7.896  1.00  0.00           C  
ATOM   3934  CE1 PHE A 255      12.067  -6.809   7.770  1.00  0.00           C  
ATOM   3935  CE2 PHE A 255      11.688  -8.811   9.057  1.00  0.00           C  
ATOM   3936  CZ  PHE A 255      12.078  -7.479   8.992  1.00  0.00           C  
ATOM   3937  H   PHE A 255       8.590  -7.250   5.412  1.00  0.00           H  
ATOM   3938  HA  PHE A 255      10.210  -7.767   4.205  1.00  0.00           H  
ATOM   3939  HB2 PHE A 255      10.373 -10.481   5.702  1.00  0.00           H  
ATOM   3940  HB3 PHE A 255      11.700  -9.736   4.801  1.00  0.00           H  
ATOM   3941  HD1 PHE A 255      11.658  -6.942   5.657  1.00  0.00           H  
ATOM   3942  HD2 PHE A 255      10.976 -10.526   7.949  1.00  0.00           H  
ATOM   3943  HE1 PHE A 255      12.376  -5.755   7.716  1.00  0.00           H  
ATOM   3944  HE2 PHE A 255      11.697  -9.343  10.019  1.00  0.00           H  
ATOM   3945  HZ  PHE A 255      12.395  -6.953   9.905  1.00  0.00           H  
ATOM   3946  N   LYS A 256       8.205  -9.570   2.986  1.00  0.00           N  
ATOM   3947  CA  LYS A 256       7.867 -10.252   1.748  1.00  0.00           C  
ATOM   3948  C   LYS A 256       8.139  -9.271   0.610  1.00  0.00           C  
ATOM   3949  O   LYS A 256       8.312  -8.079   0.844  1.00  0.00           O  
ATOM   3950  CB  LYS A 256       6.405 -10.687   1.749  1.00  0.00           C  
ATOM   3951  CG  LYS A 256       6.132 -11.880   2.654  1.00  0.00           C  
ATOM   3952  CD  LYS A 256       4.728 -12.410   2.455  1.00  0.00           C  
ATOM   3953  CE  LYS A 256       4.456 -13.611   3.351  1.00  0.00           C  
ATOM   3954  NZ  LYS A 256       4.497 -13.238   4.784  1.00  0.00           N1+
ATOM   3955  H   LYS A 256       7.433  -9.207   3.506  1.00  0.00           H  
ATOM   3956  HA  LYS A 256       8.471 -11.164   1.629  1.00  0.00           H  
ATOM   3957  HB2 LYS A 256       5.779  -9.841   2.070  1.00  0.00           H  
ATOM   3958  HB3 LYS A 256       6.103 -10.939   0.721  1.00  0.00           H  
ATOM   3959  HG2 LYS A 256       6.861 -12.676   2.446  1.00  0.00           H  
ATOM   3960  HG3 LYS A 256       6.269 -11.585   3.705  1.00  0.00           H  
ATOM   3961  HD2 LYS A 256       3.999 -11.616   2.671  1.00  0.00           H  
ATOM   3962  HD3 LYS A 256       4.588 -12.697   1.402  1.00  0.00           H  
ATOM   3963  HE2 LYS A 256       3.471 -14.036   3.110  1.00  0.00           H  
ATOM   3964  HE3 LYS A 256       5.201 -14.395   3.153  1.00  0.00           H  
ATOM   3965  HZ1 LYS A 256       4.173 -14.005   5.338  1.00  0.00           H  
ATOM   3966  HZ2 LYS A 256       5.436 -13.013   5.044  1.00  0.00           H  
ATOM   3967  HZ3 LYS A 256       3.910 -12.444   4.940  1.00  0.00           H  
ATOM   3968  N   GLN A 257       8.189  -9.766  -0.618  1.00  0.00           N  
ATOM   3969  CA  GLN A 257       8.461  -8.896  -1.755  1.00  0.00           C  
ATOM   3970  C   GLN A 257       7.445  -9.048  -2.865  1.00  0.00           C  
ATOM   3971  O   GLN A 257       6.718 -10.037  -2.931  1.00  0.00           O  
ATOM   3972  CB  GLN A 257       9.853  -9.175  -2.321  1.00  0.00           C  
ATOM   3973  CG  GLN A 257      10.979  -8.810  -1.379  1.00  0.00           C  
ATOM   3974  CD  GLN A 257      12.321  -9.347  -1.834  1.00  0.00           C  
ATOM   3975  NE2 GLN A 257      13.024 -10.026  -0.929  1.00  0.00           N  
ATOM   3976  OE1 GLN A 257      12.729  -9.147  -2.983  1.00  0.00           O  
ATOM   3977  H   GLN A 257       8.049 -10.730  -0.847  1.00  0.00           H  
ATOM   3978  HA  GLN A 257       8.400  -7.866  -1.376  1.00  0.00           H  
ATOM   3979  HB2 GLN A 257       9.930 -10.243  -2.573  1.00  0.00           H  
ATOM   3980  HB3 GLN A 257       9.976  -8.614  -3.260  1.00  0.00           H  
ATOM   3981  HG2 GLN A 257      11.038  -7.715  -1.291  1.00  0.00           H  
ATOM   3982  HG3 GLN A 257      10.752  -9.202  -0.376  1.00  0.00           H  
ATOM   3983 1HE2 GLN A 257      13.921 -10.397  -1.168  1.00  0.00           H  
ATOM   3984 2HE2 GLN A 257      12.655 -10.165  -0.010  1.00  0.00           H  
ATOM   3985  N   ALA A 258       7.411  -8.048  -3.736  1.00  0.00           N  
ATOM   3986  CA  ALA A 258       6.510  -8.038  -4.871  1.00  0.00           C  
ATOM   3987  C   ALA A 258       7.297  -7.555  -6.066  1.00  0.00           C  
ATOM   3988  O   ALA A 258       8.123  -6.641  -5.955  1.00  0.00           O  
ATOM   3989  CB  ALA A 258       5.336  -7.105  -4.612  1.00  0.00           C  
ATOM   3990  H   ALA A 258       7.996  -7.240  -3.674  1.00  0.00           H  
ATOM   3991  HA  ALA A 258       6.106  -9.047  -5.048  1.00  0.00           H  
ATOM   3992  HB1 ALA A 258       4.664  -7.110  -5.482  1.00  0.00           H  
ATOM   3993  HB2 ALA A 258       4.785  -7.446  -3.723  1.00  0.00           H  
ATOM   3994  HB3 ALA A 258       5.708  -6.084  -4.443  1.00  0.00           H  
ATOM   3995  N   GLU A 259       7.036  -8.170  -7.211  1.00  0.00           N  
ATOM   3996  CA  GLU A 259       7.704  -7.800  -8.440  1.00  0.00           C  
ATOM   3997  C   GLU A 259       6.625  -7.658  -9.509  1.00  0.00           C  
ATOM   3998  O   GLU A 259       5.752  -8.512  -9.642  1.00  0.00           O  
ATOM   3999  CB  GLU A 259       8.714  -8.879  -8.822  1.00  0.00           C  
ATOM   4000  CG  GLU A 259       9.887  -8.373  -9.639  1.00  0.00           C  
ATOM   4001  CD  GLU A 259      10.996  -9.405  -9.766  1.00  0.00           C  
ATOM   4002  OE1 GLU A 259      11.473  -9.899  -8.717  1.00  0.00           O  
ATOM   4003  OE2 GLU A 259      11.391  -9.715 -10.915  1.00  0.00           O1-
ATOM   4004  H   GLU A 259       6.376  -8.914  -7.308  1.00  0.00           H  
ATOM   4005  HA  GLU A 259       8.256  -6.854  -8.331  1.00  0.00           H  
ATOM   4006  HB2 GLU A 259       9.098  -9.348  -7.904  1.00  0.00           H  
ATOM   4007  HB3 GLU A 259       8.197  -9.665  -9.392  1.00  0.00           H  
ATOM   4008  HG2 GLU A 259       9.536  -8.091 -10.642  1.00  0.00           H  
ATOM   4009  HG3 GLU A 259      10.289  -7.462  -9.171  1.00  0.00           H  
ATOM   4010  N   PHE A 260       6.671  -6.565 -10.258  1.00  0.00           N  
ATOM   4011  CA  PHE A 260       5.680  -6.325 -11.300  1.00  0.00           C  
ATOM   4012  C   PHE A 260       6.208  -5.243 -12.225  1.00  0.00           C  
ATOM   4013  O   PHE A 260       7.209  -4.597 -11.917  1.00  0.00           O  
ATOM   4014  CB  PHE A 260       4.356  -5.880 -10.666  1.00  0.00           C  
ATOM   4015  CG  PHE A 260       4.496  -4.706  -9.729  1.00  0.00           C  
ATOM   4016  CD1 PHE A 260       4.605  -3.410 -10.224  1.00  0.00           C  
ATOM   4017  CD2 PHE A 260       4.558  -4.905  -8.351  1.00  0.00           C  
ATOM   4018  CE1 PHE A 260       4.774  -2.327  -9.361  1.00  0.00           C  
ATOM   4019  CE2 PHE A 260       4.725  -3.833  -7.485  1.00  0.00           C  
ATOM   4020  CZ  PHE A 260       4.834  -2.538  -7.991  1.00  0.00           C  
ATOM   4021  H   PHE A 260       7.365  -5.850 -10.168  1.00  0.00           H  
ATOM   4022  HA  PHE A 260       5.500  -7.248 -11.871  1.00  0.00           H  
ATOM   4023  HB2 PHE A 260       3.648  -5.617 -11.465  1.00  0.00           H  
ATOM   4024  HB3 PHE A 260       3.920  -6.727 -10.116  1.00  0.00           H  
ATOM   4025  HD1 PHE A 260       4.557  -3.237 -11.309  1.00  0.00           H  
ATOM   4026  HD2 PHE A 260       4.473  -5.924  -7.945  1.00  0.00           H  
ATOM   4027  HE1 PHE A 260       4.859  -1.308  -9.766  1.00  0.00           H  
ATOM   4028  HE2 PHE A 260       4.773  -4.005  -6.400  1.00  0.00           H  
ATOM   4029  HZ  PHE A 260       4.967  -1.687  -7.306  1.00  0.00           H  
ATOM   4030  N   GLN A 261       5.543  -5.044 -13.356  1.00  0.00           N  
ATOM   4031  CA  GLN A 261       5.979  -4.024 -14.294  1.00  0.00           C  
ATOM   4032  C   GLN A 261       5.064  -2.813 -14.260  1.00  0.00           C  
ATOM   4033  O   GLN A 261       3.889  -2.917 -13.923  1.00  0.00           O  
ATOM   4034  CB  GLN A 261       5.990  -4.565 -15.725  1.00  0.00           C  
ATOM   4035  CG  GLN A 261       6.537  -5.962 -15.885  1.00  0.00           C  
ATOM   4036  CD  GLN A 261       6.437  -6.430 -17.319  1.00  0.00           C  
ATOM   4037  NE2 GLN A 261       7.481  -7.092 -17.804  1.00  0.00           N  
ATOM   4038  OE1 GLN A 261       5.424  -6.205 -17.985  1.00  0.00           O  
ATOM   4039  H   GLN A 261       4.730  -5.556 -13.635  1.00  0.00           H  
ATOM   4040  HA  GLN A 261       6.995  -3.731 -13.991  1.00  0.00           H  
ATOM   4041  HB2 GLN A 261       4.961  -4.546 -16.114  1.00  0.00           H  
ATOM   4042  HB3 GLN A 261       6.584  -3.884 -16.353  1.00  0.00           H  
ATOM   4043  HG2 GLN A 261       7.587  -5.986 -15.561  1.00  0.00           H  
ATOM   4044  HG3 GLN A 261       5.982  -6.652 -15.232  1.00  0.00           H  
ATOM   4045 1HE2 GLN A 261       7.466  -7.430 -18.745  1.00  0.00           H  
ATOM   4046 2HE2 GLN A 261       8.283  -7.253 -17.228  1.00  0.00           H  
ATOM   4047  N   ILE A 262       5.623  -1.659 -14.601  1.00  0.00           N  
ATOM   4048  CA  ILE A 262       4.852  -0.433 -14.679  1.00  0.00           C  
ATOM   4049  C   ILE A 262       5.020   0.035 -16.113  1.00  0.00           C  
ATOM   4050  O   ILE A 262       6.104   0.458 -16.515  1.00  0.00           O  
ATOM   4051  CB  ILE A 262       5.365   0.650 -13.724  1.00  0.00           C  
ATOM   4052  CG1 ILE A 262       5.105   0.222 -12.275  1.00  0.00           C  
ATOM   4053  CG2 ILE A 262       4.655   1.965 -14.019  1.00  0.00           C  
ATOM   4054  CD1 ILE A 262       5.522   1.243 -11.235  1.00  0.00           C  
ATOM   4055  H   ILE A 262       6.593  -1.553 -14.822  1.00  0.00           H  
ATOM   4056  HA  ILE A 262       3.806  -0.615 -14.393  1.00  0.00           H  
ATOM   4057  HB  ILE A 262       6.446   0.786 -13.868  1.00  0.00           H  
ATOM   4058 2HG1 ILE A 262       4.032   0.013 -12.155  1.00  0.00           H  
ATOM   4059 3HG1 ILE A 262       5.641  -0.718 -12.082  1.00  0.00           H  
ATOM   4060 1HG2 ILE A 262       5.023   2.742 -13.333  1.00  0.00           H  
ATOM   4061 2HG2 ILE A 262       4.857   2.267 -15.056  1.00  0.00           H  
ATOM   4062 3HG2 ILE A 262       3.571   1.837 -13.879  1.00  0.00           H  
ATOM   4063 1HD1 ILE A 262       5.300   0.855 -10.230  1.00  0.00           H  
ATOM   4064 2HD1 ILE A 262       6.600   1.437 -11.324  1.00  0.00           H  
ATOM   4065 3HD1 ILE A 262       4.967   2.179 -11.397  1.00  0.00           H  
ATOM   4066  N   LEU A 263       3.952  -0.082 -16.895  1.00  0.00           N  
ATOM   4067  CA  LEU A 263       3.999   0.319 -18.290  1.00  0.00           C  
ATOM   4068  C   LEU A 263       3.732   1.806 -18.444  1.00  0.00           C  
ATOM   4069  O   LEU A 263       2.817   2.360 -17.826  1.00  0.00           O  
ATOM   4070  CB  LEU A 263       2.988  -0.492 -19.106  1.00  0.00           C  
ATOM   4071  CG  LEU A 263       3.256  -2.002 -19.080  1.00  0.00           C  
ATOM   4072  CD1 LEU A 263       2.227  -2.738 -19.936  1.00  0.00           C  
ATOM   4073  CD2 LEU A 263       4.672  -2.271 -19.584  1.00  0.00           C  
ATOM   4074  H   LEU A 263       3.070  -0.443 -16.593  1.00  0.00           H  
ATOM   4075  HA  LEU A 263       5.011   0.117 -18.670  1.00  0.00           H  
ATOM   4076  HB2 LEU A 263       1.977  -0.300 -18.718  1.00  0.00           H  
ATOM   4077  HB3 LEU A 263       3.005  -0.142 -20.148  1.00  0.00           H  
ATOM   4078  HG  LEU A 263       3.165  -2.373 -18.049  1.00  0.00           H  
ATOM   4079 1HD1 LEU A 263       2.432  -3.818 -19.908  1.00  0.00           H  
ATOM   4080 2HD1 LEU A 263       1.218  -2.545 -19.543  1.00  0.00           H  
ATOM   4081 3HD1 LEU A 263       2.290  -2.381 -20.975  1.00  0.00           H  
ATOM   4082 1HD2 LEU A 263       4.868  -3.353 -19.567  1.00  0.00           H  
ATOM   4083 2HD2 LEU A 263       4.773  -1.896 -20.614  1.00  0.00           H  
ATOM   4084 3HD2 LEU A 263       5.397  -1.758 -18.935  1.00  0.00           H  
ATOM   4085  N   TYR A 264       4.547   2.443 -19.277  1.00  0.00           N  
ATOM   4086  CA  TYR A 264       4.439   3.868 -19.531  1.00  0.00           C  
ATOM   4087  C   TYR A 264       3.042   4.251 -19.986  1.00  0.00           C  
ATOM   4088  O   TYR A 264       2.515   3.692 -20.945  1.00  0.00           O  
ATOM   4089  CB  TYR A 264       5.478   4.296 -20.573  1.00  0.00           C  
ATOM   4090  CG  TYR A 264       6.916   4.135 -20.103  1.00  0.00           C  
ATOM   4091  CD1 TYR A 264       7.971   4.744 -20.785  1.00  0.00           C  
ATOM   4092  CD2 TYR A 264       7.219   3.394 -18.957  1.00  0.00           C  
ATOM   4093  CE1 TYR A 264       9.292   4.621 -20.330  1.00  0.00           C  
ATOM   4094  CE2 TYR A 264       8.529   3.270 -18.496  1.00  0.00           C  
ATOM   4095  CZ  TYR A 264       9.557   3.882 -19.183  1.00  0.00           C  
ATOM   4096  OH  TYR A 264      10.844   3.753 -18.711  1.00  0.00           O  
ATOM   4097  H   TYR A 264       5.285   1.994 -19.782  1.00  0.00           H  
ATOM   4098  HA  TYR A 264       4.634   4.398 -18.586  1.00  0.00           H  
ATOM   4099  HB2 TYR A 264       5.333   3.703 -21.488  1.00  0.00           H  
ATOM   4100  HB3 TYR A 264       5.305   5.349 -20.841  1.00  0.00           H  
ATOM   4101  HD1 TYR A 264       7.764   5.330 -21.693  1.00  0.00           H  
ATOM   4102  HD2 TYR A 264       6.406   2.898 -18.407  1.00  0.00           H  
ATOM   4103  HE1 TYR A 264      10.114   5.105 -20.879  1.00  0.00           H  
ATOM   4104  HE2 TYR A 264       8.743   2.687 -17.588  1.00  0.00           H  
ATOM   4105  HH  TYR A 264      10.841   3.192 -17.882  1.00  0.00           H  
ATOM   4106  N   GLY A 265       2.443   5.197 -19.272  1.00  0.00           N  
ATOM   4107  CA  GLY A 265       1.110   5.653 -19.612  1.00  0.00           C  
ATOM   4108  C   GLY A 265      -0.008   4.688 -19.271  1.00  0.00           C  
ATOM   4109  O   GLY A 265      -1.165   4.960 -19.579  1.00  0.00           O  
ATOM   4110  H   GLY A 265       2.850   5.648 -18.479  1.00  0.00           H  
ATOM   4111  HA2 GLY A 265       0.923   6.605 -19.093  1.00  0.00           H  
ATOM   4112  HA3 GLY A 265       1.076   5.864 -20.692  1.00  0.00           H  
ATOM   4113  N   GLU A 266       0.315   3.571 -18.629  1.00  0.00           N  
ATOM   4114  CA  GLU A 266      -0.709   2.595 -18.278  1.00  0.00           C  
ATOM   4115  C   GLU A 266      -0.717   2.179 -16.815  1.00  0.00           C  
ATOM   4116  O   GLU A 266      -1.744   1.747 -16.294  1.00  0.00           O  
ATOM   4117  CB  GLU A 266      -0.554   1.344 -19.127  1.00  0.00           C  
ATOM   4118  CG  GLU A 266      -0.665   1.582 -20.606  1.00  0.00           C  
ATOM   4119  CD  GLU A 266      -0.673   0.287 -21.377  1.00  0.00           C  
ATOM   4120  OE1 GLU A 266      -0.656   0.342 -22.624  1.00  0.00           O  
ATOM   4121  OE2 GLU A 266      -0.702  -0.784 -20.729  1.00  0.00           O1-
ATOM   4122  H   GLU A 266       1.244   3.326 -18.351  1.00  0.00           H  
ATOM   4123  HA  GLU A 266      -1.664   3.105 -18.473  1.00  0.00           H  
ATOM   4124  HB2 GLU A 266       0.424   0.889 -18.912  1.00  0.00           H  
ATOM   4125  HB3 GLU A 266      -1.320   0.614 -18.827  1.00  0.00           H  
ATOM   4126  HG2 GLU A 266      -1.586   2.143 -20.821  1.00  0.00           H  
ATOM   4127  HG3 GLU A 266       0.178   2.205 -20.942  1.00  0.00           H  
ATOM   4128  N   GLY A 267       0.430   2.288 -16.155  1.00  0.00           N  
ATOM   4129  CA  GLY A 267       0.492   1.894 -14.764  1.00  0.00           C  
ATOM   4130  C   GLY A 267       0.896   0.443 -14.588  1.00  0.00           C  
ATOM   4131  O   GLY A 267       1.465  -0.176 -15.488  1.00  0.00           O  
ATOM   4132  H   GLY A 267       1.285   2.628 -16.544  1.00  0.00           H  
ATOM   4133  HA2 GLY A 267       1.210   2.539 -14.237  1.00  0.00           H  
ATOM   4134  HA3 GLY A 267      -0.491   2.057 -14.297  1.00  0.00           H  
ATOM   4135  N   ILE A 268       0.585  -0.098 -13.416  1.00  0.00           N  
ATOM   4136  CA  ILE A 268       0.925  -1.467 -13.063  1.00  0.00           C  
ATOM   4137  C   ILE A 268       0.299  -2.542 -13.950  1.00  0.00           C  
ATOM   4138  O   ILE A 268      -0.913  -2.581 -14.137  1.00  0.00           O  
ATOM   4139  CB  ILE A 268       0.543  -1.733 -11.589  1.00  0.00           C  
ATOM   4140  CG1 ILE A 268       1.335  -0.787 -10.688  1.00  0.00           C  
ATOM   4141  CG2 ILE A 268       0.825  -3.183 -11.211  1.00  0.00           C  
ATOM   4142  CD1 ILE A 268       0.871  -0.776  -9.243  1.00  0.00           C  
ATOM   4143  H   ILE A 268       0.096   0.395 -12.697  1.00  0.00           H  
ATOM   4144  HA  ILE A 268       2.011  -1.548 -13.222  1.00  0.00           H  
ATOM   4145  HB  ILE A 268      -0.534  -1.552 -11.459  1.00  0.00           H  
ATOM   4146 2HG1 ILE A 268       2.397  -1.072 -10.719  1.00  0.00           H  
ATOM   4147 3HG1 ILE A 268       1.263   0.233 -11.092  1.00  0.00           H  
ATOM   4148 1HG2 ILE A 268       0.546  -3.349 -10.160  1.00  0.00           H  
ATOM   4149 2HG2 ILE A 268       0.237  -3.852 -11.856  1.00  0.00           H  
ATOM   4150 3HG2 ILE A 268       1.896  -3.395 -11.343  1.00  0.00           H  
ATOM   4151 1HD1 ILE A 268       1.489  -0.073  -8.665  1.00  0.00           H  
ATOM   4152 2HD1 ILE A 268      -0.182  -0.460  -9.198  1.00  0.00           H  
ATOM   4153 3HD1 ILE A 268       0.969  -1.785  -8.819  1.00  0.00           H  
ATOM   4154  N   ASN A 269       1.148  -3.419 -14.480  1.00  0.00           N  
ATOM   4155  CA  ASN A 269       0.712  -4.517 -15.335  1.00  0.00           C  
ATOM   4156  C   ASN A 269       0.103  -5.623 -14.465  1.00  0.00           C  
ATOM   4157  O   ASN A 269       0.714  -6.667 -14.240  1.00  0.00           O  
ATOM   4158  CB  ASN A 269       1.907  -5.061 -16.122  1.00  0.00           C  
ATOM   4159  CG  ASN A 269       1.521  -6.158 -17.107  1.00  0.00           C  
ATOM   4160  ND2 ASN A 269       2.482  -6.578 -17.926  1.00  0.00           N  
ATOM   4161  OD1 ASN A 269       0.383  -6.629 -17.124  1.00  0.00           O  
ATOM   4162  H   ASN A 269       2.137  -3.389 -14.331  1.00  0.00           H  
ATOM   4163  HA  ASN A 269      -0.047  -4.158 -16.046  1.00  0.00           H  
ATOM   4164  HB2 ASN A 269       2.385  -4.236 -16.669  1.00  0.00           H  
ATOM   4165  HB3 ASN A 269       2.654  -5.455 -15.417  1.00  0.00           H  
ATOM   4166 1HD2 ASN A 269       2.293  -7.303 -18.588  1.00  0.00           H  
ATOM   4167 2HD2 ASN A 269       3.393  -6.168 -17.879  1.00  0.00           H  
ATOM   4168  N   PHE A 270      -1.102  -5.369 -13.971  1.00  0.00           N  
ATOM   4169  CA  PHE A 270      -1.823  -6.305 -13.119  1.00  0.00           C  
ATOM   4170  C   PHE A 270      -2.022  -7.684 -13.755  1.00  0.00           C  
ATOM   4171  O   PHE A 270      -1.811  -8.711 -13.108  1.00  0.00           O  
ATOM   4172  CB  PHE A 270      -3.189  -5.713 -12.760  1.00  0.00           C  
ATOM   4173  CG  PHE A 270      -4.098  -6.678 -12.065  1.00  0.00           C  
ATOM   4174  CD1 PHE A 270      -3.971  -6.918 -10.700  1.00  0.00           C  
ATOM   4175  CD2 PHE A 270      -5.060  -7.383 -12.785  1.00  0.00           C  
ATOM   4176  CE1 PHE A 270      -4.787  -7.845 -10.061  1.00  0.00           C  
ATOM   4177  CE2 PHE A 270      -5.881  -8.312 -12.159  1.00  0.00           C  
ATOM   4178  CZ  PHE A 270      -5.745  -8.546 -10.792  1.00  0.00           C  
ATOM   4179  H   PHE A 270      -1.599  -4.519 -14.148  1.00  0.00           H  
ATOM   4180  HA  PHE A 270      -1.205  -6.455 -12.222  1.00  0.00           H  
ATOM   4181  HB2 PHE A 270      -3.040  -4.834 -12.116  1.00  0.00           H  
ATOM   4182  HB3 PHE A 270      -3.679  -5.359 -13.680  1.00  0.00           H  
ATOM   4183  HD1 PHE A 270      -3.215  -6.368 -10.120  1.00  0.00           H  
ATOM   4184  HD2 PHE A 270      -5.172  -7.200 -13.864  1.00  0.00           H  
ATOM   4185  HE1 PHE A 270      -4.676  -8.024  -8.981  1.00  0.00           H  
ATOM   4186  HE2 PHE A 270      -6.635  -8.863 -12.740  1.00  0.00           H  
ATOM   4187  HZ  PHE A 270      -6.392  -9.282 -10.291  1.00  0.00           H  
ATOM   4188  N   TYR A 271      -2.432  -7.708 -15.019  1.00  0.00           N  
ATOM   4189  CA  TYR A 271      -2.674  -8.972 -15.709  1.00  0.00           C  
ATOM   4190  C   TYR A 271      -1.422  -9.820 -15.885  1.00  0.00           C  
ATOM   4191  O   TYR A 271      -1.491 -11.051 -15.860  1.00  0.00           O  
ATOM   4192  CB  TYR A 271      -3.366  -8.700 -17.048  1.00  0.00           C  
ATOM   4193  CG  TYR A 271      -4.787  -8.240 -16.827  1.00  0.00           C  
ATOM   4194  CD1 TYR A 271      -5.730  -9.102 -16.260  1.00  0.00           C  
ATOM   4195  CD2 TYR A 271      -5.165  -6.922 -17.073  1.00  0.00           C  
ATOM   4196  CE1 TYR A 271      -7.002  -8.662 -15.936  1.00  0.00           C  
ATOM   4197  CE2 TYR A 271      -6.443  -6.469 -16.748  1.00  0.00           C  
ATOM   4198  CZ  TYR A 271      -7.351  -7.348 -16.173  1.00  0.00           C  
ATOM   4199  OH  TYR A 271      -8.586  -6.898 -15.775  1.00  0.00           O  
ATOM   4200  H   TYR A 271      -2.600  -6.892 -15.572  1.00  0.00           H  
ATOM   4201  HA  TYR A 271      -3.336  -9.573 -15.068  1.00  0.00           H  
ATOM   4202  HB2 TYR A 271      -2.809  -7.933 -17.607  1.00  0.00           H  
ATOM   4203  HB3 TYR A 271      -3.360  -9.612 -17.663  1.00  0.00           H  
ATOM   4204  HD1 TYR A 271      -5.456 -10.150 -16.068  1.00  0.00           H  
ATOM   4205  HD2 TYR A 271      -4.445  -6.227 -17.529  1.00  0.00           H  
ATOM   4206  HE1 TYR A 271      -7.731  -9.356 -15.492  1.00  0.00           H  
ATOM   4207  HE2 TYR A 271      -6.731  -5.425 -16.945  1.00  0.00           H  
ATOM   4208  HH  TYR A 271      -8.683  -5.933 -16.016  1.00  0.00           H  
ATOM   4209  N   GLY A 272      -0.283  -9.160 -16.060  1.00  0.00           N  
ATOM   4210  CA  GLY A 272       0.968  -9.880 -16.188  1.00  0.00           C  
ATOM   4211  C   GLY A 272       1.283 -10.580 -14.875  1.00  0.00           C  
ATOM   4212  O   GLY A 272       1.864 -11.662 -14.873  1.00  0.00           O  
ATOM   4213  H   GLY A 272      -0.206  -8.165 -16.115  1.00  0.00           H  
ATOM   4214  HA2 GLY A 272       0.900 -10.617 -17.002  1.00  0.00           H  
ATOM   4215  HA3 GLY A 272       1.779  -9.185 -16.450  1.00  0.00           H  
ATOM   4216  N   GLU A 273       0.907  -9.962 -13.754  1.00  0.00           N  
ATOM   4217  CA  GLU A 273       1.136 -10.564 -12.439  1.00  0.00           C  
ATOM   4218  C   GLU A 273       0.188 -11.745 -12.288  1.00  0.00           C  
ATOM   4219  O   GLU A 273       0.529 -12.753 -11.673  1.00  0.00           O  
ATOM   4220  CB  GLU A 273       0.812  -9.594 -11.296  1.00  0.00           C  
ATOM   4221  CG  GLU A 273       1.648  -8.338 -11.185  1.00  0.00           C  
ATOM   4222  CD  GLU A 273       1.134  -7.449 -10.063  1.00  0.00           C  
ATOM   4223  OE1 GLU A 273       0.069  -6.816 -10.251  1.00  0.00           O  
ATOM   4224  OE2 GLU A 273       1.777  -7.403  -8.986  1.00  0.00           O1-
ATOM   4225  H   GLU A 273       0.455  -9.071 -13.730  1.00  0.00           H  
ATOM   4226  HA  GLU A 273       2.197 -10.850 -12.381  1.00  0.00           H  
ATOM   4227  HB2 GLU A 273      -0.241  -9.293 -11.395  1.00  0.00           H  
ATOM   4228  HB3 GLU A 273       0.901 -10.146 -10.348  1.00  0.00           H  
ATOM   4229  HG2 GLU A 273       2.699  -8.605 -10.996  1.00  0.00           H  
ATOM   4230  HG3 GLU A 273       1.621  -7.788 -12.137  1.00  0.00           H  
ATOM   4231  N   LEU A 274      -1.018 -11.592 -12.832  1.00  0.00           N  
ATOM   4232  CA  LEU A 274      -2.035 -12.626 -12.741  1.00  0.00           C  
ATOM   4233  C   LEU A 274      -1.614 -13.867 -13.511  1.00  0.00           C  
ATOM   4234  O   LEU A 274      -1.906 -14.989 -13.093  1.00  0.00           O  
ATOM   4235  CB  LEU A 274      -3.377 -12.094 -13.253  1.00  0.00           C  
ATOM   4236  CG  LEU A 274      -4.625 -12.951 -13.012  1.00  0.00           C  
ATOM   4237  CD1 LEU A 274      -4.781 -13.278 -11.533  1.00  0.00           C  
ATOM   4238  CD2 LEU A 274      -5.845 -12.198 -13.520  1.00  0.00           C  
ATOM   4239  H   LEU A 274      -1.305 -10.773 -13.331  1.00  0.00           H  
ATOM   4240  HA  LEU A 274      -2.153 -12.908 -11.685  1.00  0.00           H  
ATOM   4241  HB2 LEU A 274      -3.549 -11.110 -12.792  1.00  0.00           H  
ATOM   4242  HB3 LEU A 274      -3.285 -11.929 -14.336  1.00  0.00           H  
ATOM   4243  HG  LEU A 274      -4.522 -13.902 -13.556  1.00  0.00           H  
ATOM   4244 1HD1 LEU A 274      -5.681 -13.893 -11.386  1.00  0.00           H  
ATOM   4245 2HD1 LEU A 274      -3.897 -13.833 -11.185  1.00  0.00           H  
ATOM   4246 3HD1 LEU A 274      -4.877 -12.345 -10.959  1.00  0.00           H  
ATOM   4247 1HD2 LEU A 274      -6.747 -12.805 -13.352  1.00  0.00           H  
ATOM   4248 2HD2 LEU A 274      -5.939 -11.244 -12.980  1.00  0.00           H  
ATOM   4249 3HD2 LEU A 274      -5.732 -12.000 -14.596  1.00  0.00           H  
ATOM   4250  N   VAL A 275      -0.915 -13.666 -14.626  1.00  0.00           N  
ATOM   4251  CA  VAL A 275      -0.438 -14.792 -15.417  1.00  0.00           C  
ATOM   4252  C   VAL A 275       0.556 -15.610 -14.598  1.00  0.00           C  
ATOM   4253  O   VAL A 275       0.424 -16.830 -14.492  1.00  0.00           O  
ATOM   4254  CB  VAL A 275       0.262 -14.335 -16.715  1.00  0.00           C  
ATOM   4255  CG1 VAL A 275       1.064 -15.493 -17.310  1.00  0.00           C  
ATOM   4256  CG2 VAL A 275      -0.769 -13.850 -17.726  1.00  0.00           C  
ATOM   4257  H   VAL A 275      -0.676 -12.765 -14.988  1.00  0.00           H  
ATOM   4258  HA  VAL A 275      -1.317 -15.396 -15.687  1.00  0.00           H  
ATOM   4259  HB  VAL A 275       0.945 -13.506 -16.477  1.00  0.00           H  
ATOM   4260 1HG1 VAL A 275       1.560 -15.161 -18.234  1.00  0.00           H  
ATOM   4261 2HG1 VAL A 275       1.823 -15.823 -16.585  1.00  0.00           H  
ATOM   4262 3HG1 VAL A 275       0.387 -16.329 -17.538  1.00  0.00           H  
ATOM   4263 1HG2 VAL A 275      -0.259 -13.527 -18.646  1.00  0.00           H  
ATOM   4264 2HG2 VAL A 275      -1.465 -14.668 -17.962  1.00  0.00           H  
ATOM   4265 3HG2 VAL A 275      -1.329 -13.003 -17.302  1.00  0.00           H  
ATOM   4266  N   ASP A 276       1.547 -14.940 -14.014  1.00  0.00           N  
ATOM   4267  CA  ASP A 276       2.553 -15.634 -13.213  1.00  0.00           C  
ATOM   4268  C   ASP A 276       1.995 -16.261 -11.944  1.00  0.00           C  
ATOM   4269  O   ASP A 276       2.320 -17.405 -11.614  1.00  0.00           O  
ATOM   4270  CB  ASP A 276       3.698 -14.694 -12.837  1.00  0.00           C  
ATOM   4271  CG  ASP A 276       4.519 -14.280 -14.031  1.00  0.00           C  
ATOM   4272  OD1 ASP A 276       4.449 -14.979 -15.061  1.00  0.00           O  
ATOM   4273  OD2 ASP A 276       5.239 -13.265 -13.937  1.00  0.00           O1-
ATOM   4274  H   ASP A 276       1.672 -13.951 -14.077  1.00  0.00           H  
ATOM   4275  HA  ASP A 276       2.921 -16.450 -13.852  1.00  0.00           H  
ATOM   4276  HB2 ASP A 276       3.288 -13.798 -12.350  1.00  0.00           H  
ATOM   4277  HB3 ASP A 276       4.350 -15.190 -12.103  1.00  0.00           H  
ATOM   4278  N   LEU A 277       1.162 -15.518 -11.226  1.00  0.00           N  
ATOM   4279  CA  LEU A 277       0.587 -16.041  -9.993  1.00  0.00           C  
ATOM   4280  C   LEU A 277      -0.383 -17.182 -10.265  1.00  0.00           C  
ATOM   4281  O   LEU A 277      -0.499 -18.098  -9.458  1.00  0.00           O  
ATOM   4282  CB  LEU A 277      -0.099 -14.922  -9.202  1.00  0.00           C  
ATOM   4283  CG  LEU A 277       0.874 -14.075  -8.369  1.00  0.00           C  
ATOM   4284  CD1 LEU A 277       0.148 -12.901  -7.743  1.00  0.00           C  
ATOM   4285  CD2 LEU A 277       1.503 -14.951  -7.286  1.00  0.00           C  
ATOM   4286  H   LEU A 277       0.879 -14.589 -11.464  1.00  0.00           H  
ATOM   4287  HA  LEU A 277       1.411 -16.446  -9.387  1.00  0.00           H  
ATOM   4288  HB2 LEU A 277      -0.636 -14.265  -9.902  1.00  0.00           H  
ATOM   4289  HB3 LEU A 277      -0.853 -15.365  -8.534  1.00  0.00           H  
ATOM   4290  HG  LEU A 277       1.665 -13.680  -9.023  1.00  0.00           H  
ATOM   4291 1HD1 LEU A 277       0.857 -12.305  -7.150  1.00  0.00           H  
ATOM   4292 2HD1 LEU A 277      -0.286 -12.273  -8.535  1.00  0.00           H  
ATOM   4293 3HD1 LEU A 277      -0.655 -13.272  -7.089  1.00  0.00           H  
ATOM   4294 1HD2 LEU A 277       2.201 -14.348  -6.685  1.00  0.00           H  
ATOM   4295 2HD2 LEU A 277       0.714 -15.353  -6.634  1.00  0.00           H  
ATOM   4296 3HD2 LEU A 277       2.049 -15.783  -7.757  1.00  0.00           H  
ATOM   4297  N   GLY A 278      -1.069 -17.125 -11.406  1.00  0.00           N  
ATOM   4298  CA  GLY A 278      -2.002 -18.182 -11.759  1.00  0.00           C  
ATOM   4299  C   GLY A 278      -1.228 -19.465 -12.010  1.00  0.00           C  
ATOM   4300  O   GLY A 278      -1.592 -20.534 -11.522  1.00  0.00           O  
ATOM   4301  H   GLY A 278      -0.997 -16.385 -12.075  1.00  0.00           H  
ATOM   4302  HA2 GLY A 278      -2.731 -18.331 -10.949  1.00  0.00           H  
ATOM   4303  HA3 GLY A 278      -2.573 -17.901 -12.656  1.00  0.00           H  
ATOM   4304  N   VAL A 279      -0.145 -19.350 -12.773  1.00  0.00           N  
ATOM   4305  CA  VAL A 279       0.709 -20.493 -13.073  1.00  0.00           C  
ATOM   4306  C   VAL A 279       1.289 -21.049 -11.769  1.00  0.00           C  
ATOM   4307  O   VAL A 279       1.088 -22.215 -11.434  1.00  0.00           O  
ATOM   4308  CB  VAL A 279       1.881 -20.091 -14.005  1.00  0.00           C  
ATOM   4309  CG1 VAL A 279       2.841 -21.263 -14.172  1.00  0.00           C  
ATOM   4310  CG2 VAL A 279       1.345 -19.657 -15.364  1.00  0.00           C  
ATOM   4311  H   VAL A 279       0.156 -18.491 -13.188  1.00  0.00           H  
ATOM   4312  HA  VAL A 279       0.096 -21.252 -13.582  1.00  0.00           H  
ATOM   4313  HB  VAL A 279       2.422 -19.247 -13.551  1.00  0.00           H  
ATOM   4314 1HG1 VAL A 279       3.669 -20.968 -14.833  1.00  0.00           H  
ATOM   4315 2HG1 VAL A 279       3.243 -21.551 -13.189  1.00  0.00           H  
ATOM   4316 3HG1 VAL A 279       2.306 -22.116 -14.613  1.00  0.00           H  
ATOM   4317 1HG2 VAL A 279       2.185 -19.374 -16.016  1.00  0.00           H  
ATOM   4318 2HG2 VAL A 279       0.789 -20.488 -15.822  1.00  0.00           H  
ATOM   4319 3HG2 VAL A 279       0.674 -18.794 -15.236  1.00  0.00           H  
ATOM   4320  N   LYS A 280       2.003 -20.201 -11.036  1.00  0.00           N  
ATOM   4321  CA  LYS A 280       2.610 -20.610  -9.779  1.00  0.00           C  
ATOM   4322  C   LYS A 280       1.620 -21.401  -8.932  1.00  0.00           C  
ATOM   4323  O   LYS A 280       1.965 -22.451  -8.382  1.00  0.00           O  
ATOM   4324  CB  LYS A 280       3.098 -19.382  -9.007  1.00  0.00           C  
ATOM   4325  CG  LYS A 280       3.746 -19.697  -7.667  1.00  0.00           C  
ATOM   4326  CD  LYS A 280       4.387 -18.458  -7.069  1.00  0.00           C  
ATOM   4327  CE  LYS A 280       5.086 -18.759  -5.753  1.00  0.00           C  
ATOM   4328  NZ  LYS A 280       5.712 -17.533  -5.168  1.00  0.00           N1+
ATOM   4329  H   LYS A 280       2.171 -19.248 -11.286  1.00  0.00           H  
ATOM   4330  HA  LYS A 280       3.468 -21.260 -10.004  1.00  0.00           H  
ATOM   4331  HB2 LYS A 280       3.822 -18.837  -9.630  1.00  0.00           H  
ATOM   4332  HB3 LYS A 280       2.246 -18.708  -8.839  1.00  0.00           H  
ATOM   4333  HG2 LYS A 280       2.989 -20.094  -6.973  1.00  0.00           H  
ATOM   4334  HG3 LYS A 280       4.506 -20.481  -7.798  1.00  0.00           H  
ATOM   4335  HD2 LYS A 280       5.114 -18.041  -7.782  1.00  0.00           H  
ATOM   4336  HD3 LYS A 280       3.617 -17.688  -6.907  1.00  0.00           H  
ATOM   4337  HE2 LYS A 280       4.360 -19.177  -5.040  1.00  0.00           H  
ATOM   4338  HE3 LYS A 280       5.858 -19.524  -5.914  1.00  0.00           H  
ATOM   4339  HZ1 LYS A 280       6.161 -17.767  -4.306  1.00  0.00           H  
ATOM   4340  HZ2 LYS A 280       6.388 -17.166  -5.807  1.00  0.00           H  
ATOM   4341  HZ3 LYS A 280       5.005 -16.845  -5.000  1.00  0.00           H  
ATOM   4342  N   GLU A 281       0.388 -20.905  -8.844  1.00  0.00           N  
ATOM   4343  CA  GLU A 281      -0.648 -21.568  -8.055  1.00  0.00           C  
ATOM   4344  C   GLU A 281      -1.319 -22.731  -8.783  1.00  0.00           C  
ATOM   4345  O   GLU A 281      -2.313 -23.282  -8.309  1.00  0.00           O  
ATOM   4346  CB  GLU A 281      -1.703 -20.550  -7.623  1.00  0.00           C  
ATOM   4347  CG  GLU A 281      -1.139 -19.472  -6.733  1.00  0.00           C  
ATOM   4348  CD  GLU A 281      -0.359 -20.058  -5.578  1.00  0.00           C  
ATOM   4349  OE1 GLU A 281      -0.971 -20.746  -4.734  1.00  0.00           O  
ATOM   4350  OE2 GLU A 281       0.868 -19.839  -5.519  1.00  0.00           O1-
ATOM   4351  H   GLU A 281       0.089 -20.067  -9.298  1.00  0.00           H  
ATOM   4352  HA  GLU A 281      -0.144 -21.996  -7.177  1.00  0.00           H  
ATOM   4353  HB2 GLU A 281      -2.148 -20.087  -8.516  1.00  0.00           H  
ATOM   4354  HB3 GLU A 281      -2.515 -21.071  -7.094  1.00  0.00           H  
ATOM   4355  HG2 GLU A 281      -0.484 -18.813  -7.322  1.00  0.00           H  
ATOM   4356  HG3 GLU A 281      -1.958 -18.849  -6.345  1.00  0.00           H  
ATOM   4357  N   LYS A 282      -0.770 -23.096  -9.936  1.00  0.00           N  
ATOM   4358  CA  LYS A 282      -1.302 -24.201 -10.726  1.00  0.00           C  
ATOM   4359  C   LYS A 282      -2.752 -24.010 -11.145  1.00  0.00           C  
ATOM   4360  O   LYS A 282      -3.525 -24.969 -11.146  1.00  0.00           O  
ATOM   4361  CB  LYS A 282      -1.176 -25.526  -9.958  1.00  0.00           C  
ATOM   4362  CG  LYS A 282       0.237 -26.107  -9.903  1.00  0.00           C  
ATOM   4363  CD  LYS A 282       1.169 -25.262  -9.052  1.00  0.00           C  
ATOM   4364  CE  LYS A 282       2.611 -25.750  -9.144  1.00  0.00           C  
ATOM   4365  NZ  LYS A 282       3.180 -25.550 -10.506  1.00  0.00           N1+
ATOM   4366  H   LYS A 282       0.031 -22.651 -10.337  1.00  0.00           H  
ATOM   4367  HA  LYS A 282      -0.695 -24.224 -11.643  1.00  0.00           H  
ATOM   4368  HB2 LYS A 282      -1.533 -25.373  -8.929  1.00  0.00           H  
ATOM   4369  HB3 LYS A 282      -1.843 -26.267 -10.423  1.00  0.00           H  
ATOM   4370  HG2 LYS A 282       0.196 -27.129  -9.497  1.00  0.00           H  
ATOM   4371  HG3 LYS A 282       0.642 -26.182 -10.924  1.00  0.00           H  
ATOM   4372  HD2 LYS A 282       1.115 -24.213  -9.377  1.00  0.00           H  
ATOM   4373  HD3 LYS A 282       0.838 -25.292  -8.003  1.00  0.00           H  
ATOM   4374  HE2 LYS A 282       3.227 -25.214  -8.407  1.00  0.00           H  
ATOM   4375  HE3 LYS A 282       2.653 -26.818  -8.883  1.00  0.00           H  
ATOM   4376  HZ1 LYS A 282       4.175 -25.647 -10.469  1.00  0.00           H  
ATOM   4377  HZ2 LYS A 282       2.802 -26.233 -11.130  1.00  0.00           H  
ATOM   4378  HZ3 LYS A 282       2.947 -24.633 -10.834  1.00  0.00           H  
ATOM   4379  N   LEU A 283      -3.124 -22.776 -11.476  1.00  0.00           N  
ATOM   4380  CA  LEU A 283      -4.480 -22.480 -11.930  1.00  0.00           C  
ATOM   4381  C   LEU A 283      -4.377 -22.283 -13.437  1.00  0.00           C  
ATOM   4382  O   LEU A 283      -5.340 -22.477 -14.177  1.00  0.00           O  
ATOM   4383  CB  LEU A 283      -5.016 -21.204 -11.280  1.00  0.00           C  
ATOM   4384  CG  LEU A 283      -5.234 -21.218  -9.766  1.00  0.00           C  
ATOM   4385  CD1 LEU A 283      -5.752 -19.851  -9.328  1.00  0.00           C  
ATOM   4386  CD2 LEU A 283      -6.220 -22.317  -9.384  1.00  0.00           C  
ATOM   4387  H   LEU A 283      -2.518 -21.982 -11.438  1.00  0.00           H  
ATOM   4388  HA  LEU A 283      -5.170 -23.293 -11.661  1.00  0.00           H  
ATOM   4389  HB2 LEU A 283      -4.320 -20.386 -11.514  1.00  0.00           H  
ATOM   4390  HB3 LEU A 283      -5.976 -20.958 -11.758  1.00  0.00           H  
ATOM   4391  HG  LEU A 283      -4.283 -21.426  -9.256  1.00  0.00           H  
ATOM   4392 1HD1 LEU A 283      -5.913 -19.850  -8.240  1.00  0.00           H  
ATOM   4393 2HD1 LEU A 283      -5.015 -19.078  -9.591  1.00  0.00           H  
ATOM   4394 3HD1 LEU A 283      -6.703 -19.639  -9.839  1.00  0.00           H  
ATOM   4395 1HD2 LEU A 283      -6.367 -22.315  -8.294  1.00  0.00           H  
ATOM   4396 2HD2 LEU A 283      -7.183 -22.136  -9.885  1.00  0.00           H  
ATOM   4397 3HD2 LEU A 283      -5.822 -23.293  -9.699  1.00  0.00           H  
ATOM   4398  N   ILE A 284      -3.187 -21.893 -13.877  1.00  0.00           N  
ATOM   4399  CA  ILE A 284      -2.911 -21.679 -15.286  1.00  0.00           C  
ATOM   4400  C   ILE A 284      -1.710 -22.545 -15.640  1.00  0.00           C  
ATOM   4401  O   ILE A 284      -0.674 -22.473 -14.981  1.00  0.00           O  
ATOM   4402  CB  ILE A 284      -2.569 -20.210 -15.570  1.00  0.00           C  
ATOM   4403  CG1 ILE A 284      -3.772 -19.324 -15.227  1.00  0.00           C  
ATOM   4404  CG2 ILE A 284      -2.143 -20.050 -17.021  1.00  0.00           C  
ATOM   4405  CD1 ILE A 284      -3.513 -17.834 -15.388  1.00  0.00           C  
ATOM   4406  H   ILE A 284      -2.405 -21.722 -13.277  1.00  0.00           H  
ATOM   4407  HA  ILE A 284      -3.797 -21.939 -15.884  1.00  0.00           H  
ATOM   4408  HB  ILE A 284      -1.728 -19.892 -14.938  1.00  0.00           H  
ATOM   4409 2HG1 ILE A 284      -4.619 -19.609 -15.868  1.00  0.00           H  
ATOM   4410 3HG1 ILE A 284      -4.076 -19.522 -14.189  1.00  0.00           H  
ATOM   4411 1HG2 ILE A 284      -1.900 -18.996 -17.218  1.00  0.00           H  
ATOM   4412 2HG2 ILE A 284      -1.257 -20.673 -17.214  1.00  0.00           H  
ATOM   4413 3HG2 ILE A 284      -2.965 -20.367 -17.681  1.00  0.00           H  
ATOM   4414 1HD1 ILE A 284      -4.421 -17.272 -15.123  1.00  0.00           H  
ATOM   4415 2HD1 ILE A 284      -2.689 -17.531 -14.725  1.00  0.00           H  
ATOM   4416 3HD1 ILE A 284      -3.241 -17.620 -16.431  1.00  0.00           H  
ATOM   4417  N   GLU A 285      -1.856 -23.368 -16.675  1.00  0.00           N  
ATOM   4418  CA  GLU A 285      -0.778 -24.254 -17.092  1.00  0.00           C  
ATOM   4419  C   GLU A 285       0.143 -23.610 -18.118  1.00  0.00           C  
ATOM   4420  O   GLU A 285      -0.303 -22.903 -19.020  1.00  0.00           O  
ATOM   4421  CB  GLU A 285      -1.353 -25.554 -17.659  1.00  0.00           C  
ATOM   4422  CG  GLU A 285      -2.158 -26.365 -16.651  1.00  0.00           C  
ATOM   4423  CD  GLU A 285      -2.604 -27.713 -17.196  1.00  0.00           C  
ATOM   4424  OE1 GLU A 285      -3.239 -28.478 -16.438  1.00  0.00           O  
ATOM   4425  OE2 GLU A 285      -2.323 -28.010 -18.380  1.00  0.00           O1-
ATOM   4426  H   GLU A 285      -2.688 -23.438 -17.225  1.00  0.00           H  
ATOM   4427  HA  GLU A 285      -0.175 -24.468 -16.198  1.00  0.00           H  
ATOM   4428  HB2 GLU A 285      -1.996 -25.316 -18.519  1.00  0.00           H  
ATOM   4429  HB3 GLU A 285      -0.527 -26.174 -18.038  1.00  0.00           H  
ATOM   4430  HG2 GLU A 285      -1.552 -26.523 -15.748  1.00  0.00           H  
ATOM   4431  HG3 GLU A 285      -3.043 -25.787 -16.347  1.00  0.00           H  
ATOM   4432  N   LYS A 286       1.439 -23.862 -17.968  1.00  0.00           N  
ATOM   4433  CA  LYS A 286       2.441 -23.317 -18.871  1.00  0.00           C  
ATOM   4434  C   LYS A 286       3.266 -24.446 -19.486  1.00  0.00           C  
ATOM   4435  O   LYS A 286       3.925 -25.206 -18.772  1.00  0.00           O  
ATOM   4436  CB  LYS A 286       3.366 -22.357 -18.115  1.00  0.00           C  
ATOM   4437  CG  LYS A 286       4.428 -21.695 -18.984  1.00  0.00           C  
ATOM   4438  CD  LYS A 286       5.377 -20.849 -18.150  1.00  0.00           C  
ATOM   4439  CE  LYS A 286       6.462 -20.220 -19.015  1.00  0.00           C  
ATOM   4440  NZ  LYS A 286       7.467 -19.476 -18.201  1.00  0.00           N1+
ATOM   4441  H   LYS A 286       1.813 -24.433 -17.237  1.00  0.00           H  
ATOM   4442  HA  LYS A 286       1.928 -22.767 -19.674  1.00  0.00           H  
ATOM   4443  HB2 LYS A 286       2.755 -21.573 -17.643  1.00  0.00           H  
ATOM   4444  HB3 LYS A 286       3.865 -22.909 -17.304  1.00  0.00           H  
ATOM   4445  HG2 LYS A 286       4.998 -22.467 -19.523  1.00  0.00           H  
ATOM   4446  HG3 LYS A 286       3.943 -21.065 -19.744  1.00  0.00           H  
ATOM   4447  HD2 LYS A 286       4.811 -20.060 -17.634  1.00  0.00           H  
ATOM   4448  HD3 LYS A 286       5.841 -21.473 -17.371  1.00  0.00           H  
ATOM   4449  HE2 LYS A 286       6.970 -21.006 -19.593  1.00  0.00           H  
ATOM   4450  HE3 LYS A 286       5.999 -19.535 -19.741  1.00  0.00           H  
ATOM   4451  HZ1 LYS A 286       8.159 -19.080 -18.805  1.00  0.00           H  
ATOM   4452  HZ2 LYS A 286       7.010 -18.745 -17.693  1.00  0.00           H  
ATOM   4453  HZ3 LYS A 286       7.906 -20.103 -17.558  1.00  0.00           H  
ATOM   4454  N   ALA A 287       3.219 -24.557 -20.809  1.00  0.00           N  
ATOM   4455  CA  ALA A 287       3.973 -25.585 -21.518  1.00  0.00           C  
ATOM   4456  C   ALA A 287       4.909 -24.902 -22.506  1.00  0.00           C  
ATOM   4457  O   ALA A 287       4.579 -24.745 -23.683  1.00  0.00           O  
ATOM   4458  CB  ALA A 287       3.021 -26.526 -22.253  1.00  0.00           C  
ATOM   4459  H   ALA A 287       2.677 -23.959 -21.401  1.00  0.00           H  
ATOM   4460  HA  ALA A 287       4.556 -26.182 -20.801  1.00  0.00           H  
ATOM   4461  HB1 ALA A 287       3.603 -27.296 -22.783  1.00  0.00           H  
ATOM   4462  HB2 ALA A 287       2.349 -27.009 -21.529  1.00  0.00           H  
ATOM   4463  HB3 ALA A 287       2.426 -25.953 -22.979  1.00  0.00           H  
ATOM   4464  N   GLY A 288       6.073 -24.489 -22.014  1.00  0.00           N  
ATOM   4465  CA  GLY A 288       7.040 -23.816 -22.862  1.00  0.00           C  
ATOM   4466  C   GLY A 288       6.749 -22.333 -22.945  1.00  0.00           C  
ATOM   4467  O   GLY A 288       7.129 -21.563 -22.060  1.00  0.00           O  
ATOM   4468  H   GLY A 288       6.358 -24.606 -21.062  1.00  0.00           H  
ATOM   4469  HA2 GLY A 288       8.054 -23.974 -22.464  1.00  0.00           H  
ATOM   4470  HA3 GLY A 288       7.018 -24.255 -23.870  1.00  0.00           H  
ATOM   4471  N   ALA A 289       6.068 -21.930 -24.014  1.00  0.00           N  
ATOM   4472  CA  ALA A 289       5.710 -20.532 -24.218  1.00  0.00           C  
ATOM   4473  C   ALA A 289       4.190 -20.379 -24.251  1.00  0.00           C  
ATOM   4474  O   ALA A 289       3.664 -19.268 -24.148  1.00  0.00           O  
ATOM   4475  CB  ALA A 289       6.315 -20.023 -25.523  1.00  0.00           C  
ATOM   4476  H   ALA A 289       5.758 -22.544 -24.740  1.00  0.00           H  
ATOM   4477  HA  ALA A 289       6.109 -19.935 -23.385  1.00  0.00           H  
ATOM   4478  HB1 ALA A 289       6.040 -18.968 -25.668  1.00  0.00           H  
ATOM   4479  HB2 ALA A 289       7.411 -20.114 -25.479  1.00  0.00           H  
ATOM   4480  HB3 ALA A 289       5.932 -20.621 -26.363  1.00  0.00           H  
ATOM   4481  N   TRP A 290       3.491 -21.502 -24.392  1.00  0.00           N  
ATOM   4482  CA  TRP A 290       2.037 -21.493 -24.444  1.00  0.00           C  
ATOM   4483  C   TRP A 290       1.384 -21.631 -23.079  1.00  0.00           C  
ATOM   4484  O   TRP A 290       1.715 -22.532 -22.301  1.00  0.00           O  
ATOM   4485  CB  TRP A 290       1.517 -22.614 -25.349  1.00  0.00           C  
ATOM   4486  CG  TRP A 290       1.521 -22.283 -26.812  1.00  0.00           C  
ATOM   4487  CD1 TRP A 290       2.370 -22.772 -27.763  1.00  0.00           C  
ATOM   4488  CD2 TRP A 290       0.617 -21.406 -27.495  1.00  0.00           C  
ATOM   4489  CE2 TRP A 290       0.977 -21.415 -28.862  1.00  0.00           C  
ATOM   4490  CE3 TRP A 290      -0.463 -20.612 -27.086  1.00  0.00           C  
ATOM   4491  NE1 TRP A 290       2.049 -22.258 -28.997  1.00  0.00           N  
ATOM   4492  CZ2 TRP A 290       0.293 -20.662 -29.825  1.00  0.00           C  
ATOM   4493  CZ3 TRP A 290      -1.143 -19.861 -28.042  1.00  0.00           C  
ATOM   4494  CH2 TRP A 290      -0.760 -19.893 -29.397  1.00  0.00           C  
ATOM   4495  H   TRP A 290       3.902 -22.410 -24.470  1.00  0.00           H  
ATOM   4496  HA  TRP A 290       1.763 -20.508 -24.851  1.00  0.00           H  
ATOM   4497  HB2 TRP A 290       2.129 -23.513 -25.187  1.00  0.00           H  
ATOM   4498  HB3 TRP A 290       0.489 -22.865 -25.046  1.00  0.00           H  
ATOM   4499  HD1 TRP A 290       3.193 -23.476 -27.569  1.00  0.00           H  
ATOM   4500  HE1 TRP A 290       2.521 -22.466 -29.854  1.00  0.00           H  
ATOM   4501  HE3 TRP A 290      -0.769 -20.582 -26.029  1.00  0.00           H  
ATOM   4502  HZ2 TRP A 290       0.590 -20.684 -30.884  1.00  0.00           H  
ATOM   4503  HZ3 TRP A 290      -1.992 -19.234 -27.734  1.00  0.00           H  
ATOM   4504  HH2 TRP A 290      -1.318 -19.289 -30.129  1.00  0.00           H  
ATOM   4505  N   TYR A 291       0.448 -20.730 -22.800  1.00  0.00           N  
ATOM   4506  CA  TYR A 291      -0.287 -20.754 -21.545  1.00  0.00           C  
ATOM   4507  C   TYR A 291      -1.711 -21.185 -21.838  1.00  0.00           C  
ATOM   4508  O   TYR A 291      -2.255 -20.876 -22.900  1.00  0.00           O  
ATOM   4509  CB  TYR A 291      -0.308 -19.371 -20.894  1.00  0.00           C  
ATOM   4510  CG  TYR A 291       1.048 -18.869 -20.466  1.00  0.00           C  
ATOM   4511  CD1 TYR A 291       1.928 -18.302 -21.387  1.00  0.00           C  
ATOM   4512  CD2 TYR A 291       1.451 -18.959 -19.135  1.00  0.00           C  
ATOM   4513  CE1 TYR A 291       3.176 -17.833 -20.989  1.00  0.00           C  
ATOM   4514  CE2 TYR A 291       2.695 -18.497 -18.728  1.00  0.00           C  
ATOM   4515  CZ  TYR A 291       3.552 -17.935 -19.657  1.00  0.00           C  
ATOM   4516  OH  TYR A 291       4.780 -17.468 -19.246  1.00  0.00           O  
ATOM   4517  H   TYR A 291       0.186 -19.987 -23.417  1.00  0.00           H  
ATOM   4518  HA  TYR A 291       0.204 -21.453 -20.852  1.00  0.00           H  
ATOM   4519  HB2 TYR A 291      -0.746 -18.651 -21.601  1.00  0.00           H  
ATOM   4520  HB3 TYR A 291      -0.969 -19.402 -20.015  1.00  0.00           H  
ATOM   4521  HD1 TYR A 291       1.631 -18.223 -22.444  1.00  0.00           H  
ATOM   4522  HD2 TYR A 291       0.772 -19.405 -18.393  1.00  0.00           H  
ATOM   4523  HE1 TYR A 291       3.860 -17.385 -21.725  1.00  0.00           H  
ATOM   4524  HE2 TYR A 291       2.997 -18.577 -17.673  1.00  0.00           H  
ATOM   4525  HH  TYR A 291       4.883 -17.620 -18.262  1.00  0.00           H  
ATOM   4526  N   SER A 292      -2.312 -21.897 -20.895  1.00  0.00           N  
ATOM   4527  CA  SER A 292      -3.681 -22.357 -21.063  1.00  0.00           C  
ATOM   4528  C   SER A 292      -4.407 -22.431 -19.725  1.00  0.00           C  
ATOM   4529  O   SER A 292      -3.798 -22.658 -18.677  1.00  0.00           O  
ATOM   4530  CB  SER A 292      -3.696 -23.731 -21.737  1.00  0.00           C  
ATOM   4531  OG  SER A 292      -3.063 -24.700 -20.925  1.00  0.00           O  
ATOM   4532  H   SER A 292      -1.885 -22.161 -20.030  1.00  0.00           H  
ATOM   4533  HA  SER A 292      -4.205 -21.630 -21.701  1.00  0.00           H  
ATOM   4534  HB2 SER A 292      -4.735 -24.035 -21.936  1.00  0.00           H  
ATOM   4535  HB3 SER A 292      -3.186 -23.672 -22.710  1.00  0.00           H  
ATOM   4536  HG  SER A 292      -3.087 -25.589 -21.384  1.00  0.00           H  
ATOM   4537  N   TYR A 293      -5.718 -22.235 -19.779  1.00  0.00           N  
ATOM   4538  CA  TYR A 293      -6.552 -22.275 -18.593  1.00  0.00           C  
ATOM   4539  C   TYR A 293      -7.723 -23.206 -18.862  1.00  0.00           C  
ATOM   4540  O   TYR A 293      -8.409 -23.085 -19.881  1.00  0.00           O  
ATOM   4541  CB  TYR A 293      -7.057 -20.870 -18.264  1.00  0.00           C  
ATOM   4542  CG  TYR A 293      -7.950 -20.788 -17.045  1.00  0.00           C  
ATOM   4543  CD1 TYR A 293      -7.502 -21.209 -15.794  1.00  0.00           C  
ATOM   4544  CD2 TYR A 293      -9.232 -20.252 -17.136  1.00  0.00           C  
ATOM   4545  CE1 TYR A 293      -8.309 -21.091 -14.662  1.00  0.00           C  
ATOM   4546  CE2 TYR A 293     -10.047 -20.128 -16.013  1.00  0.00           C  
ATOM   4547  CZ  TYR A 293      -9.580 -20.545 -14.782  1.00  0.00           C  
ATOM   4548  OH  TYR A 293     -10.375 -20.399 -13.673  1.00  0.00           O  
ATOM   4549  H   TYR A 293      -6.217 -22.049 -20.625  1.00  0.00           H  
ATOM   4550  HA  TYR A 293      -5.972 -22.644 -17.735  1.00  0.00           H  
ATOM   4551  HB2 TYR A 293      -6.190 -20.211 -18.110  1.00  0.00           H  
ATOM   4552  HB3 TYR A 293      -7.608 -20.480 -19.132  1.00  0.00           H  
ATOM   4553  HD1 TYR A 293      -6.496 -21.641 -15.697  1.00  0.00           H  
ATOM   4554  HD2 TYR A 293      -9.609 -19.920 -18.114  1.00  0.00           H  
ATOM   4555  HE1 TYR A 293      -7.941 -21.427 -13.682  1.00  0.00           H  
ATOM   4556  HE2 TYR A 293     -11.056 -19.700 -16.106  1.00  0.00           H  
ATOM   4557  HH  TYR A 293     -11.249 -19.993 -13.939  1.00  0.00           H  
ATOM   4558  N   LYS A 294      -7.942 -24.137 -17.943  1.00  0.00           N  
ATOM   4559  CA  LYS A 294      -9.020 -25.105 -18.069  1.00  0.00           C  
ATOM   4560  C   LYS A 294      -8.976 -25.857 -19.396  1.00  0.00           C  
ATOM   4561  O   LYS A 294     -10.011 -26.186 -19.969  1.00  0.00           O  
ATOM   4562  CB  LYS A 294     -10.371 -24.411 -17.888  1.00  0.00           C  
ATOM   4563  CG  LYS A 294     -10.543 -23.823 -16.501  1.00  0.00           C  
ATOM   4564  CD  LYS A 294     -11.994 -23.516 -16.188  1.00  0.00           C  
ATOM   4565  CE  LYS A 294     -12.164 -23.207 -14.711  1.00  0.00           C  
ATOM   4566  NZ  LYS A 294     -13.594 -23.069 -14.321  1.00  0.00           N1+
ATOM   4567  H   LYS A 294      -7.393 -24.239 -17.114  1.00  0.00           H  
ATOM   4568  HA  LYS A 294      -8.885 -25.853 -17.274  1.00  0.00           H  
ATOM   4569  HB2 LYS A 294     -10.471 -23.611 -18.636  1.00  0.00           H  
ATOM   4570  HB3 LYS A 294     -11.179 -25.133 -18.079  1.00  0.00           H  
ATOM   4571  HG2 LYS A 294     -10.149 -24.528 -15.754  1.00  0.00           H  
ATOM   4572  HG3 LYS A 294      -9.949 -22.901 -16.418  1.00  0.00           H  
ATOM   4573  HD2 LYS A 294     -12.333 -22.660 -16.790  1.00  0.00           H  
ATOM   4574  HD3 LYS A 294     -12.625 -24.374 -16.465  1.00  0.00           H  
ATOM   4575  HE2 LYS A 294     -11.701 -24.008 -14.116  1.00  0.00           H  
ATOM   4576  HE3 LYS A 294     -11.630 -22.276 -14.471  1.00  0.00           H  
ATOM   4577  HZ1 LYS A 294     -13.655 -22.867 -13.343  1.00  0.00           H  
ATOM   4578  HZ2 LYS A 294     -14.012 -22.325 -14.842  1.00  0.00           H  
ATOM   4579  HZ3 LYS A 294     -14.077 -23.922 -14.515  1.00  0.00           H  
ATOM   4580  N   GLY A 295      -7.765 -26.115 -19.883  1.00  0.00           N  
ATOM   4581  CA  GLY A 295      -7.604 -26.855 -21.120  1.00  0.00           C  
ATOM   4582  C   GLY A 295      -7.381 -26.063 -22.392  1.00  0.00           C  
ATOM   4583  O   GLY A 295      -6.744 -26.561 -23.320  1.00  0.00           O  
ATOM   4584  H   GLY A 295      -6.910 -25.830 -19.449  1.00  0.00           H  
ATOM   4585  HA2 GLY A 295      -6.753 -27.541 -20.996  1.00  0.00           H  
ATOM   4586  HA3 GLY A 295      -8.501 -27.477 -21.261  1.00  0.00           H  
ATOM   4587  N   GLU A 296      -7.892 -24.838 -22.452  1.00  0.00           N  
ATOM   4588  CA  GLU A 296      -7.740 -24.027 -23.655  1.00  0.00           C  
ATOM   4589  C   GLU A 296      -6.644 -22.975 -23.592  1.00  0.00           C  
ATOM   4590  O   GLU A 296      -6.560 -22.198 -22.644  1.00  0.00           O  
ATOM   4591  CB  GLU A 296      -9.073 -23.363 -24.008  1.00  0.00           C  
ATOM   4592  CG  GLU A 296     -10.121 -24.342 -24.516  1.00  0.00           C  
ATOM   4593  CD  GLU A 296      -9.630 -25.152 -25.711  1.00  0.00           C  
ATOM   4594  OE1 GLU A 296      -9.312 -24.550 -26.759  1.00  0.00           O  
ATOM   4595  OE2 GLU A 296      -9.562 -26.393 -25.597  1.00  0.00           O1-
ATOM   4596  H   GLU A 296      -8.397 -24.398 -21.709  1.00  0.00           H  
ATOM   4597  HA  GLU A 296      -7.426 -24.730 -24.439  1.00  0.00           H  
ATOM   4598  HB2 GLU A 296      -9.465 -22.848 -23.118  1.00  0.00           H  
ATOM   4599  HB3 GLU A 296      -8.899 -22.594 -24.774  1.00  0.00           H  
ATOM   4600  HG2 GLU A 296     -10.403 -25.026 -23.703  1.00  0.00           H  
ATOM   4601  HG3 GLU A 296     -11.027 -23.788 -24.800  1.00  0.00           H  
ATOM   4602  N   LYS A 297      -5.811 -22.953 -24.626  1.00  0.00           N  
ATOM   4603  CA  LYS A 297      -4.710 -22.001 -24.711  1.00  0.00           C  
ATOM   4604  C   LYS A 297      -5.241 -20.571 -24.647  1.00  0.00           C  
ATOM   4605  O   LYS A 297      -6.269 -20.252 -25.245  1.00  0.00           O  
ATOM   4606  CB  LYS A 297      -3.942 -22.215 -26.019  1.00  0.00           C  
ATOM   4607  CG  LYS A 297      -3.476 -23.651 -26.220  1.00  0.00           C  
ATOM   4608  CD  LYS A 297      -3.308 -23.996 -27.696  1.00  0.00           C  
ATOM   4609  CE  LYS A 297      -2.075 -23.353 -28.297  1.00  0.00           C  
ATOM   4610  NZ  LYS A 297      -0.835 -23.925 -27.708  1.00  0.00           N1+
ATOM   4611  H   LYS A 297      -5.876 -23.575 -25.405  1.00  0.00           H  
ATOM   4612  HA  LYS A 297      -4.030 -22.163 -23.861  1.00  0.00           H  
ATOM   4613  HB2 LYS A 297      -4.585 -21.925 -26.863  1.00  0.00           H  
ATOM   4614  HB3 LYS A 297      -3.068 -21.548 -26.036  1.00  0.00           H  
ATOM   4615  HG2 LYS A 297      -2.520 -23.801 -25.697  1.00  0.00           H  
ATOM   4616  HG3 LYS A 297      -4.204 -24.339 -25.763  1.00  0.00           H  
ATOM   4617  HD2 LYS A 297      -3.243 -25.088 -27.811  1.00  0.00           H  
ATOM   4618  HD3 LYS A 297      -4.199 -23.667 -28.252  1.00  0.00           H  
ATOM   4619  HE2 LYS A 297      -2.071 -23.505 -29.387  1.00  0.00           H  
ATOM   4620  HE3 LYS A 297      -2.101 -22.267 -28.124  1.00  0.00           H  
ATOM   4621  HZ1 LYS A 297      -0.303 -23.196 -27.279  1.00  0.00           H  
ATOM   4622  HZ2 LYS A 297      -1.078 -24.609 -27.020  1.00  0.00           H  
ATOM   4623  HZ3 LYS A 297      -0.291 -24.355 -28.428  1.00  0.00           H  
ATOM   4624  N   ILE A 298      -4.544 -19.714 -23.908  1.00  0.00           N  
ATOM   4625  CA  ILE A 298      -4.953 -18.324 -23.793  1.00  0.00           C  
ATOM   4626  C   ILE A 298      -3.898 -17.416 -24.415  1.00  0.00           C  
ATOM   4627  O   ILE A 298      -4.045 -16.193 -24.424  1.00  0.00           O  
ATOM   4628  CB  ILE A 298      -5.173 -17.919 -22.321  1.00  0.00           C  
ATOM   4629  CG1 ILE A 298      -3.929 -18.243 -21.497  1.00  0.00           C  
ATOM   4630  CG2 ILE A 298      -6.387 -18.642 -21.759  1.00  0.00           C  
ATOM   4631  CD1 ILE A 298      -4.036 -17.825 -20.055  1.00  0.00           C  
ATOM   4632  H   ILE A 298      -3.719 -19.952 -23.396  1.00  0.00           H  
ATOM   4633  HA  ILE A 298      -5.906 -18.211 -24.330  1.00  0.00           H  
ATOM   4634  HB  ILE A 298      -5.355 -16.836 -22.268  1.00  0.00           H  
ATOM   4635 2HG1 ILE A 298      -3.740 -19.325 -21.544  1.00  0.00           H  
ATOM   4636 3HG1 ILE A 298      -3.059 -17.745 -21.951  1.00  0.00           H  
ATOM   4637 1HG2 ILE A 298      -6.537 -18.348 -20.710  1.00  0.00           H  
ATOM   4638 2HG2 ILE A 298      -7.278 -18.373 -22.346  1.00  0.00           H  
ATOM   4639 3HG2 ILE A 298      -6.226 -19.728 -21.816  1.00  0.00           H  
ATOM   4640 1HD1 ILE A 298      -3.108 -18.087 -19.526  1.00  0.00           H  
ATOM   4641 2HD1 ILE A 298      -4.194 -16.738 -19.999  1.00  0.00           H  
ATOM   4642 3HD1 ILE A 298      -4.885 -18.343 -19.585  1.00  0.00           H  
ATOM   4643  N   GLY A 299      -2.834 -18.019 -24.939  1.00  0.00           N  
ATOM   4644  CA  GLY A 299      -1.790 -17.227 -25.564  1.00  0.00           C  
ATOM   4645  C   GLY A 299      -0.390 -17.814 -25.531  1.00  0.00           C  
ATOM   4646  O   GLY A 299      -0.019 -18.526 -24.599  1.00  0.00           O  
ATOM   4647  H   GLY A 299      -2.680 -19.006 -24.942  1.00  0.00           H  
ATOM   4648  HA2 GLY A 299      -2.068 -17.058 -26.615  1.00  0.00           H  
ATOM   4649  HA3 GLY A 299      -1.763 -16.242 -25.076  1.00  0.00           H  
ATOM   4650  N   GLN A 300       0.386 -17.516 -26.569  1.00  0.00           N  
ATOM   4651  CA  GLN A 300       1.760 -17.985 -26.656  1.00  0.00           C  
ATOM   4652  C   GLN A 300       2.641 -16.823 -26.232  1.00  0.00           C  
ATOM   4653  O   GLN A 300       2.659 -15.780 -26.884  1.00  0.00           O  
ATOM   4654  CB  GLN A 300       2.108 -18.391 -28.087  1.00  0.00           C  
ATOM   4655  CG  GLN A 300       3.531 -18.916 -28.233  1.00  0.00           C  
ATOM   4656  CD  GLN A 300       3.928 -19.171 -29.676  1.00  0.00           C  
ATOM   4657  NE2 GLN A 300       5.066 -19.555 -29.955  1.00  0.00           N  
ATOM   4658  OE1 GLN A 300       2.995 -18.956 -30.601  1.00  0.00           O  
ATOM   4659  H   GLN A 300       0.089 -16.962 -27.346  1.00  0.00           H  
ATOM   4660  HA  GLN A 300       1.907 -18.866 -26.014  1.00  0.00           H  
ATOM   4661  HB2 GLN A 300       1.402 -19.165 -28.423  1.00  0.00           H  
ATOM   4662  HB3 GLN A 300       1.975 -17.523 -28.750  1.00  0.00           H  
ATOM   4663  HG2 GLN A 300       4.230 -18.192 -27.789  1.00  0.00           H  
ATOM   4664  HG3 GLN A 300       3.630 -19.851 -27.661  1.00  0.00           H  
ATOM   4665 1HE2 GLN A 300       5.318 -19.719 -30.909  1.00  0.00           H  
ATOM   4666 2HE2 GLN A 300       5.737 -19.703 -29.229  1.00  0.00           H  
ATOM   4667  N   GLY A 301       3.372 -17.004 -25.140  1.00  0.00           N  
ATOM   4668  CA  GLY A 301       4.222 -15.939 -24.643  1.00  0.00           C  
ATOM   4669  C   GLY A 301       3.468 -15.176 -23.570  1.00  0.00           C  
ATOM   4670  O   GLY A 301       2.274 -14.900 -23.714  1.00  0.00           O  
ATOM   4671  H   GLY A 301       3.393 -17.847 -24.602  1.00  0.00           H  
ATOM   4672  HA2 GLY A 301       5.154 -16.354 -24.232  1.00  0.00           H  
ATOM   4673  HA3 GLY A 301       4.505 -15.263 -25.463  1.00  0.00           H  
ATOM   4674  N   LYS A 302       4.164 -14.838 -22.490  1.00  0.00           N  
ATOM   4675  CA  LYS A 302       3.566 -14.115 -21.377  1.00  0.00           C  
ATOM   4676  C   LYS A 302       2.764 -12.890 -21.819  1.00  0.00           C  
ATOM   4677  O   LYS A 302       1.760 -12.542 -21.196  1.00  0.00           O  
ATOM   4678  CB  LYS A 302       4.662 -13.706 -20.387  1.00  0.00           C  
ATOM   4679  CG  LYS A 302       4.161 -13.082 -19.100  1.00  0.00           C  
ATOM   4680  CD  LYS A 302       5.246 -13.104 -18.031  1.00  0.00           C  
ATOM   4681  CE  LYS A 302       4.801 -12.401 -16.756  1.00  0.00           C  
ATOM   4682  NZ  LYS A 302       4.638 -10.933 -16.945  1.00  0.00           N1+
ATOM   4683  H   LYS A 302       5.133 -15.053 -22.365  1.00  0.00           H  
ATOM   4684  HA  LYS A 302       2.850 -14.795 -20.892  1.00  0.00           H  
ATOM   4685  HB2 LYS A 302       5.260 -14.595 -20.137  1.00  0.00           H  
ATOM   4686  HB3 LYS A 302       5.336 -12.994 -20.885  1.00  0.00           H  
ATOM   4687  HG2 LYS A 302       3.845 -12.046 -19.289  1.00  0.00           H  
ATOM   4688  HG3 LYS A 302       3.275 -13.628 -18.743  1.00  0.00           H  
ATOM   4689  HD2 LYS A 302       5.513 -14.145 -17.801  1.00  0.00           H  
ATOM   4690  HD3 LYS A 302       6.153 -12.618 -18.420  1.00  0.00           H  
ATOM   4691  HE2 LYS A 302       3.847 -12.832 -16.416  1.00  0.00           H  
ATOM   4692  HE3 LYS A 302       5.538 -12.585 -15.961  1.00  0.00           H  
ATOM   4693  HZ1 LYS A 302       4.490 -10.496 -16.058  1.00  0.00           H  
ATOM   4694  HZ2 LYS A 302       5.463 -10.558 -17.368  1.00  0.00           H  
ATOM   4695  HZ3 LYS A 302       3.852 -10.758 -17.538  1.00  0.00           H  
ATOM   4696  N   ALA A 303       3.192 -12.250 -22.902  1.00  0.00           N  
ATOM   4697  CA  ALA A 303       2.513 -11.059 -23.407  1.00  0.00           C  
ATOM   4698  C   ALA A 303       1.102 -11.315 -23.931  1.00  0.00           C  
ATOM   4699  O   ALA A 303       0.177 -10.555 -23.629  1.00  0.00           O  
ATOM   4700  CB  ALA A 303       3.355 -10.403 -24.494  1.00  0.00           C  
ATOM   4701  H   ALA A 303       3.989 -12.529 -23.437  1.00  0.00           H  
ATOM   4702  HA  ALA A 303       2.400 -10.387 -22.543  1.00  0.00           H  
ATOM   4703  HB1 ALA A 303       2.838  -9.507 -24.868  1.00  0.00           H  
ATOM   4704  HB2 ALA A 303       4.331 -10.115 -24.078  1.00  0.00           H  
ATOM   4705  HB3 ALA A 303       3.504 -11.113 -25.321  1.00  0.00           H  
ATOM   4706  N   ASN A 304       0.935 -12.371 -24.724  1.00  0.00           N  
ATOM   4707  CA  ASN A 304      -0.374 -12.701 -25.275  1.00  0.00           C  
ATOM   4708  C   ASN A 304      -1.312 -13.232 -24.201  1.00  0.00           C  
ATOM   4709  O   ASN A 304      -2.496 -12.894 -24.181  1.00  0.00           O  
ATOM   4710  CB  ASN A 304      -0.242 -13.735 -26.393  1.00  0.00           C  
ATOM   4711  CG  ASN A 304       0.501 -13.197 -27.599  1.00  0.00           C  
ATOM   4712  ND2 ASN A 304       1.559 -13.895 -28.002  1.00  0.00           N  
ATOM   4713  OD1 ASN A 304       0.129 -12.164 -28.163  1.00  0.00           O  
ATOM   4714  H   ASN A 304       1.669 -12.996 -24.990  1.00  0.00           H  
ATOM   4715  HA  ASN A 304      -0.800 -11.773 -25.685  1.00  0.00           H  
ATOM   4716  HB2 ASN A 304       0.284 -14.621 -26.009  1.00  0.00           H  
ATOM   4717  HB3 ASN A 304      -1.245 -14.065 -26.703  1.00  0.00           H  
ATOM   4718 1HD2 ASN A 304       2.089 -13.587 -28.793  1.00  0.00           H  
ATOM   4719 2HD2 ASN A 304       1.825 -14.726 -27.516  1.00  0.00           H  
ATOM   4720  N   ALA A 305      -0.783 -14.071 -23.314  1.00  0.00           N  
ATOM   4721  CA  ALA A 305      -1.585 -14.633 -22.236  1.00  0.00           C  
ATOM   4722  C   ALA A 305      -2.121 -13.503 -21.361  1.00  0.00           C  
ATOM   4723  O   ALA A 305      -3.225 -13.593 -20.830  1.00  0.00           O  
ATOM   4724  CB  ALA A 305      -0.749 -15.590 -21.406  1.00  0.00           C  
ATOM   4725  H   ALA A 305       0.172 -14.367 -23.322  1.00  0.00           H  
ATOM   4726  HA  ALA A 305      -2.431 -15.192 -22.663  1.00  0.00           H  
ATOM   4727  HB1 ALA A 305      -1.365 -16.008 -20.596  1.00  0.00           H  
ATOM   4728  HB2 ALA A 305      -0.383 -16.406 -22.046  1.00  0.00           H  
ATOM   4729  HB3 ALA A 305       0.107 -15.050 -20.974  1.00  0.00           H  
ATOM   4730  N   THR A 306      -1.332 -12.440 -21.224  1.00  0.00           N  
ATOM   4731  CA  THR A 306      -1.725 -11.287 -20.421  1.00  0.00           C  
ATOM   4732  C   THR A 306      -2.844 -10.547 -21.146  1.00  0.00           C  
ATOM   4733  O   THR A 306      -3.845 -10.161 -20.543  1.00  0.00           O  
ATOM   4734  CB  THR A 306      -0.535 -10.316 -20.201  1.00  0.00           C  
ATOM   4735  CG2 THR A 306      -0.972  -9.110 -19.401  1.00  0.00           C  
ATOM   4736  OG1 THR A 306       0.510 -10.987 -19.488  1.00  0.00           O  
ATOM   4737  H   THR A 306      -0.432 -12.356 -21.651  1.00  0.00           H  
ATOM   4738  HA  THR A 306      -2.062 -11.644 -19.436  1.00  0.00           H  
ATOM   4739  HB  THR A 306      -0.172  -9.987 -21.186  1.00  0.00           H  
ATOM   4740  HG1 THR A 306       0.855 -11.747 -20.038  1.00  0.00           H  
ATOM   4741 1HG2 THR A 306      -0.116  -8.435 -19.257  1.00  0.00           H  
ATOM   4742 2HG2 THR A 306      -1.769  -8.579 -19.942  1.00  0.00           H  
ATOM   4743 3HG2 THR A 306      -1.350  -9.437 -18.421  1.00  0.00           H  
ATOM   4744  N   ALA A 307      -2.667 -10.357 -22.449  1.00  0.00           N  
ATOM   4745  CA  ALA A 307      -3.663  -9.678 -23.267  1.00  0.00           C  
ATOM   4746  C   ALA A 307      -5.009 -10.403 -23.188  1.00  0.00           C  
ATOM   4747  O   ALA A 307      -6.070  -9.771 -23.161  1.00  0.00           O  
ATOM   4748  CB  ALA A 307      -3.188  -9.617 -24.720  1.00  0.00           C  
ATOM   4749  H   ALA A 307      -1.857 -10.659 -22.951  1.00  0.00           H  
ATOM   4750  HA  ALA A 307      -3.794  -8.654 -22.885  1.00  0.00           H  
ATOM   4751  HB1 ALA A 307      -3.943  -9.104 -25.332  1.00  0.00           H  
ATOM   4752  HB2 ALA A 307      -2.237  -9.066 -24.772  1.00  0.00           H  
ATOM   4753  HB3 ALA A 307      -3.041 -10.639 -25.101  1.00  0.00           H  
ATOM   4754  N   TRP A 308      -4.958 -11.731 -23.158  1.00  0.00           N  
ATOM   4755  CA  TRP A 308      -6.169 -12.530 -23.094  1.00  0.00           C  
ATOM   4756  C   TRP A 308      -6.916 -12.308 -21.782  1.00  0.00           C  
ATOM   4757  O   TRP A 308      -8.135 -12.133 -21.778  1.00  0.00           O  
ATOM   4758  CB  TRP A 308      -5.849 -14.019 -23.242  1.00  0.00           C  
ATOM   4759  CG  TRP A 308      -7.086 -14.856 -23.383  1.00  0.00           C  
ATOM   4760  CD1 TRP A 308      -7.750 -15.151 -24.542  1.00  0.00           C  
ATOM   4761  CD2 TRP A 308      -7.857 -15.440 -22.322  1.00  0.00           C  
ATOM   4762  CE2 TRP A 308      -8.975 -16.070 -22.913  1.00  0.00           C  
ATOM   4763  CE3 TRP A 308      -7.710 -15.489 -20.930  1.00  0.00           C  
ATOM   4764  NE1 TRP A 308      -8.885 -15.880 -24.267  1.00  0.00           N  
ATOM   4765  CZ2 TRP A 308      -9.945 -16.742 -22.159  1.00  0.00           C  
ATOM   4766  CZ3 TRP A 308      -8.670 -16.157 -20.178  1.00  0.00           C  
ATOM   4767  CH2 TRP A 308      -9.777 -16.776 -20.798  1.00  0.00           C  
ATOM   4768  H   TRP A 308      -4.110 -12.261 -23.176  1.00  0.00           H  
ATOM   4769  HA  TRP A 308      -6.812 -12.208 -23.927  1.00  0.00           H  
ATOM   4770  HB2 TRP A 308      -5.205 -14.168 -24.121  1.00  0.00           H  
ATOM   4771  HB3 TRP A 308      -5.278 -14.357 -22.365  1.00  0.00           H  
ATOM   4772  HD1 TRP A 308      -7.424 -14.850 -25.549  1.00  0.00           H  
ATOM   4773  HE1 TRP A 308      -9.538 -16.216 -24.945  1.00  0.00           H  
ATOM   4774  HE3 TRP A 308      -6.851 -15.007 -20.440  1.00  0.00           H  
ATOM   4775  HZ2 TRP A 308     -10.808 -17.224 -22.640  1.00  0.00           H  
ATOM   4776  HZ3 TRP A 308      -8.566 -16.204 -19.084  1.00  0.00           H  
ATOM   4777  HH2 TRP A 308     -10.520 -17.297 -20.177  1.00  0.00           H  
ATOM   4778  N   LEU A 309      -6.193 -12.335 -20.664  1.00  0.00           N  
ATOM   4779  CA  LEU A 309      -6.831 -12.124 -19.366  1.00  0.00           C  
ATOM   4780  C   LEU A 309      -7.474 -10.742 -19.338  1.00  0.00           C  
ATOM   4781  O   LEU A 309      -8.574 -10.569 -18.816  1.00  0.00           O  
ATOM   4782  CB  LEU A 309      -5.809 -12.256 -18.231  1.00  0.00           C  
ATOM   4783  CG  LEU A 309      -5.328 -13.682 -17.934  1.00  0.00           C  
ATOM   4784  CD1 LEU A 309      -4.181 -13.647 -16.934  1.00  0.00           C  
ATOM   4785  CD2 LEU A 309      -6.483 -14.518 -17.390  1.00  0.00           C  
ATOM   4786  H   LEU A 309      -5.206 -12.494 -20.630  1.00  0.00           H  
ATOM   4787  HA  LEU A 309      -7.605 -12.892 -19.219  1.00  0.00           H  
ATOM   4788  HB2 LEU A 309      -4.933 -11.637 -18.477  1.00  0.00           H  
ATOM   4789  HB3 LEU A 309      -6.250 -11.838 -17.314  1.00  0.00           H  
ATOM   4790  HG  LEU A 309      -4.969 -14.143 -18.865  1.00  0.00           H  
ATOM   4791 1HD1 LEU A 309      -3.842 -14.673 -16.727  1.00  0.00           H  
ATOM   4792 2HD1 LEU A 309      -3.347 -13.064 -17.352  1.00  0.00           H  
ATOM   4793 3HD1 LEU A 309      -4.522 -13.178 -15.999  1.00  0.00           H  
ATOM   4794 1HD2 LEU A 309      -6.130 -15.538 -17.179  1.00  0.00           H  
ATOM   4795 2HD2 LEU A 309      -6.861 -14.063 -16.462  1.00  0.00           H  
ATOM   4796 3HD2 LEU A 309      -7.291 -14.557 -18.135  1.00  0.00           H  
ATOM   4797  N   LYS A 310      -6.786  -9.768 -19.927  1.00  0.00           N  
ATOM   4798  CA  LYS A 310      -7.264  -8.394 -19.973  1.00  0.00           C  
ATOM   4799  C   LYS A 310      -8.535  -8.202 -20.797  1.00  0.00           C  
ATOM   4800  O   LYS A 310      -9.345  -7.326 -20.504  1.00  0.00           O  
ATOM   4801  CB  LYS A 310      -6.167  -7.477 -20.518  1.00  0.00           C  
ATOM   4802  CG  LYS A 310      -6.536  -6.006 -20.513  1.00  0.00           C  
ATOM   4803  CD  LYS A 310      -5.346  -5.133 -20.879  1.00  0.00           C  
ATOM   4804  CE  LYS A 310      -5.681  -3.652 -20.746  1.00  0.00           C  
ATOM   4805  NZ  LYS A 310      -4.486  -2.776 -20.940  1.00  0.00           N1+
ATOM   4806  H   LYS A 310      -5.902  -9.908 -20.374  1.00  0.00           H  
ATOM   4807  HA  LYS A 310      -7.520  -8.130 -18.936  1.00  0.00           H  
ATOM   4808  HB2 LYS A 310      -5.254  -7.618 -19.921  1.00  0.00           H  
ATOM   4809  HB3 LYS A 310      -5.928  -7.781 -21.548  1.00  0.00           H  
ATOM   4810  HG2 LYS A 310      -7.356  -5.829 -21.224  1.00  0.00           H  
ATOM   4811  HG3 LYS A 310      -6.909  -5.723 -19.518  1.00  0.00           H  
ATOM   4812  HD2 LYS A 310      -4.494  -5.378 -20.227  1.00  0.00           H  
ATOM   4813  HD3 LYS A 310      -5.034  -5.350 -21.911  1.00  0.00           H  
ATOM   4814  HE2 LYS A 310      -6.451  -3.385 -21.485  1.00  0.00           H  
ATOM   4815  HE3 LYS A 310      -6.111  -3.464 -19.751  1.00  0.00           H  
ATOM   4816  HZ1 LYS A 310      -4.756  -1.818 -20.844  1.00  0.00           H  
ATOM   4817  HZ2 LYS A 310      -3.794  -2.998 -20.254  1.00  0.00           H  
ATOM   4818  HZ3 LYS A 310      -4.108  -2.926 -21.854  1.00  0.00           H  
ATOM   4819  N   ASP A 311      -8.709  -9.009 -21.833  1.00  0.00           N  
ATOM   4820  CA  ASP A 311      -9.890  -8.888 -22.674  1.00  0.00           C  
ATOM   4821  C   ASP A 311     -11.029  -9.752 -22.167  1.00  0.00           C  
ATOM   4822  O   ASP A 311     -12.158  -9.636 -22.635  1.00  0.00           O  
ATOM   4823  CB  ASP A 311      -9.552  -9.263 -24.123  1.00  0.00           C  
ATOM   4824  CG  ASP A 311      -8.782  -8.166 -24.841  1.00  0.00           C  
ATOM   4825  OD1 ASP A 311      -8.323  -8.407 -25.976  1.00  0.00           O  
ATOM   4826  OD2 ASP A 311      -8.636  -7.061 -24.271  1.00  0.00           O1-
ATOM   4827  H   ASP A 311      -8.071  -9.730 -22.103  1.00  0.00           H  
ATOM   4828  HA  ASP A 311     -10.219  -7.838 -22.638  1.00  0.00           H  
ATOM   4829  HB2 ASP A 311      -8.959 -10.189 -24.130  1.00  0.00           H  
ATOM   4830  HB3 ASP A 311     -10.482  -9.472 -24.670  1.00  0.00           H  
ATOM   4831  N   ASN A 312     -10.728 -10.607 -21.200  1.00  0.00           N  
ATOM   4832  CA  ASN A 312     -11.723 -11.493 -20.615  1.00  0.00           C  
ATOM   4833  C   ASN A 312     -11.727 -11.282 -19.104  1.00  0.00           C  
ATOM   4834  O   ASN A 312     -11.522 -12.218 -18.321  1.00  0.00           O  
ATOM   4835  CB  ASN A 312     -11.386 -12.943 -20.975  1.00  0.00           C  
ATOM   4836  CG  ASN A 312     -11.438 -13.187 -22.481  1.00  0.00           C  
ATOM   4837  ND2 ASN A 312     -10.273 -13.361 -23.096  1.00  0.00           N  
ATOM   4838  OD1 ASN A 312     -12.509 -13.198 -23.080  1.00  0.00           O  
ATOM   4839  H   ASN A 312      -9.812 -10.703 -20.809  1.00  0.00           H  
ATOM   4840  HA  ASN A 312     -12.727 -11.271 -21.008  1.00  0.00           H  
ATOM   4841  HB2 ASN A 312     -10.382 -13.188 -20.599  1.00  0.00           H  
ATOM   4842  HB3 ASN A 312     -12.092 -13.619 -20.471  1.00  0.00           H  
ATOM   4843 1HD2 ASN A 312     -10.247 -13.509 -24.084  1.00  0.00           H  
ATOM   4844 2HD2 ASN A 312      -9.422 -13.344 -22.571  1.00  0.00           H  
ATOM   4845  N   PRO A 313     -11.989 -10.037 -18.676  1.00  0.00           N  
ATOM   4846  CA  PRO A 313     -12.021  -9.658 -17.261  1.00  0.00           C  
ATOM   4847  C   PRO A 313     -12.849 -10.538 -16.334  1.00  0.00           C  
ATOM   4848  O   PRO A 313     -12.466 -10.756 -15.186  1.00  0.00           O  
ATOM   4849  CB  PRO A 313     -12.509  -8.204 -17.300  1.00  0.00           C  
ATOM   4850  CG  PRO A 313     -13.310  -8.137 -18.573  1.00  0.00           C  
ATOM   4851  CD  PRO A 313     -12.470  -8.931 -19.526  1.00  0.00           C  
ATOM   4852  HA  PRO A 313     -11.028  -9.790 -16.807  1.00  0.00           H  
ATOM   4853  HB2 PRO A 313     -13.122  -7.958 -16.420  1.00  0.00           H  
ATOM   4854  HB3 PRO A 313     -11.667  -7.495 -17.313  1.00  0.00           H  
ATOM   4855  HG2 PRO A 313     -14.312  -8.573 -18.449  1.00  0.00           H  
ATOM   4856  HG3 PRO A 313     -13.451  -7.101 -18.915  1.00  0.00           H  
ATOM   4857  HD2 PRO A 313     -13.055  -9.297 -20.383  1.00  0.00           H  
ATOM   4858  HD3 PRO A 313     -11.639  -8.336 -19.934  1.00  0.00           H  
ATOM   4859  N   GLU A 314     -13.972 -11.055 -16.823  1.00  0.00           N  
ATOM   4860  CA  GLU A 314     -14.823 -11.895 -15.988  1.00  0.00           C  
ATOM   4861  C   GLU A 314     -14.095 -13.160 -15.554  1.00  0.00           C  
ATOM   4862  O   GLU A 314     -14.238 -13.599 -14.416  1.00  0.00           O  
ATOM   4863  CB  GLU A 314     -16.119 -12.249 -16.725  1.00  0.00           C  
ATOM   4864  CG  GLU A 314     -16.983 -11.047 -17.096  1.00  0.00           C  
ATOM   4865  CD  GLU A 314     -17.278 -10.127 -15.917  1.00  0.00           C  
ATOM   4866  OE1 GLU A 314     -17.652 -10.623 -14.837  1.00  0.00           O  
ATOM   4867  OE2 GLU A 314     -17.147  -8.897 -16.075  1.00  0.00           O1-
ATOM   4868  H   GLU A 314     -14.303 -10.914 -17.756  1.00  0.00           H  
ATOM   4869  HA  GLU A 314     -15.078 -11.322 -15.084  1.00  0.00           H  
ATOM   4870  HB2 GLU A 314     -15.865 -12.800 -17.643  1.00  0.00           H  
ATOM   4871  HB3 GLU A 314     -16.710 -12.929 -16.094  1.00  0.00           H  
ATOM   4872  HG2 GLU A 314     -16.476 -10.470 -17.884  1.00  0.00           H  
ATOM   4873  HG3 GLU A 314     -17.933 -11.404 -17.519  1.00  0.00           H  
ATOM   4874  N   THR A 315     -13.316 -13.747 -16.459  1.00  0.00           N  
ATOM   4875  CA  THR A 315     -12.551 -14.950 -16.132  1.00  0.00           C  
ATOM   4876  C   THR A 315     -11.322 -14.535 -15.311  1.00  0.00           C  
ATOM   4877  O   THR A 315     -10.880 -15.254 -14.418  1.00  0.00           O  
ATOM   4878  CB  THR A 315     -12.087 -15.705 -17.417  1.00  0.00           C  
ATOM   4879  CG2 THR A 315     -11.200 -16.881 -17.053  1.00  0.00           C  
ATOM   4880  OG1 THR A 315     -13.232 -16.189 -18.137  1.00  0.00           O  
ATOM   4881  H   THR A 315     -13.200 -13.421 -17.397  1.00  0.00           H  
ATOM   4882  HA  THR A 315     -13.195 -15.633 -15.558  1.00  0.00           H  
ATOM   4883  HB  THR A 315     -11.519 -15.003 -18.045  1.00  0.00           H  
ATOM   4884  HG1 THR A 315     -12.931 -16.670 -18.960  1.00  0.00           H  
ATOM   4885 1HG2 THR A 315     -10.883 -17.401 -17.969  1.00  0.00           H  
ATOM   4886 2HG2 THR A 315     -10.314 -16.519 -16.512  1.00  0.00           H  
ATOM   4887 3HG2 THR A 315     -11.760 -17.579 -16.412  1.00  0.00           H  
ATOM   4888  N   ALA A 316     -10.778 -13.364 -15.614  1.00  0.00           N  
ATOM   4889  CA  ALA A 316      -9.623 -12.871 -14.882  1.00  0.00           C  
ATOM   4890  C   ALA A 316      -9.992 -12.677 -13.408  1.00  0.00           C  
ATOM   4891  O   ALA A 316      -9.223 -13.039 -12.522  1.00  0.00           O  
ATOM   4892  CB  ALA A 316      -9.136 -11.556 -15.489  1.00  0.00           C  
ATOM   4893  H   ALA A 316     -11.107 -12.758 -16.339  1.00  0.00           H  
ATOM   4894  HA  ALA A 316      -8.809 -13.608 -14.951  1.00  0.00           H  
ATOM   4895  HB1 ALA A 316      -8.262 -11.193 -14.927  1.00  0.00           H  
ATOM   4896  HB2 ALA A 316      -8.854 -11.719 -16.540  1.00  0.00           H  
ATOM   4897  HB3 ALA A 316      -9.941 -10.808 -15.438  1.00  0.00           H  
ATOM   4898  N   LYS A 317     -11.172 -12.116 -13.149  1.00  0.00           N  
ATOM   4899  CA  LYS A 317     -11.615 -11.887 -11.778  1.00  0.00           C  
ATOM   4900  C   LYS A 317     -11.706 -13.194 -11.012  1.00  0.00           C  
ATOM   4901  O   LYS A 317     -11.344 -13.265  -9.839  1.00  0.00           O  
ATOM   4902  CB  LYS A 317     -12.980 -11.194 -11.752  1.00  0.00           C  
ATOM   4903  CG  LYS A 317     -12.983  -9.792 -12.341  1.00  0.00           C  
ATOM   4904  CD  LYS A 317     -14.384  -9.185 -12.308  1.00  0.00           C  
ATOM   4905  CE  LYS A 317     -14.453  -7.917 -13.143  1.00  0.00           C  
ATOM   4906  NZ  LYS A 317     -15.786  -7.261 -13.056  1.00  0.00           N1+
ATOM   4907  H   LYS A 317     -11.820 -11.822 -13.852  1.00  0.00           H  
ATOM   4908  HA  LYS A 317     -10.871 -11.235 -11.297  1.00  0.00           H  
ATOM   4909  HB2 LYS A 317     -13.702 -11.813 -12.305  1.00  0.00           H  
ATOM   4910  HB3 LYS A 317     -13.332 -11.142 -10.711  1.00  0.00           H  
ATOM   4911  HG2 LYS A 317     -12.289  -9.152 -11.776  1.00  0.00           H  
ATOM   4912  HG3 LYS A 317     -12.618  -9.826 -13.378  1.00  0.00           H  
ATOM   4913  HD2 LYS A 317     -15.113  -9.916 -12.686  1.00  0.00           H  
ATOM   4914  HD3 LYS A 317     -14.664  -8.958 -11.269  1.00  0.00           H  
ATOM   4915  HE2 LYS A 317     -13.678  -7.215 -12.806  1.00  0.00           H  
ATOM   4916  HE3 LYS A 317     -14.233  -8.159 -14.193  1.00  0.00           H  
ATOM   4917  HZ1 LYS A 317     -15.789  -6.433 -13.618  1.00  0.00           H  
ATOM   4918  HZ2 LYS A 317     -16.490  -7.890 -13.386  1.00  0.00           H  
ATOM   4919  HZ3 LYS A 317     -15.977  -7.018 -12.105  1.00  0.00           H  
ATOM   4920  N   GLU A 318     -12.184 -14.236 -11.678  1.00  0.00           N  
ATOM   4921  CA  GLU A 318     -12.312 -15.530 -11.030  1.00  0.00           C  
ATOM   4922  C   GLU A 318     -10.938 -16.053 -10.654  1.00  0.00           C  
ATOM   4923  O   GLU A 318     -10.721 -16.497  -9.526  1.00  0.00           O  
ATOM   4924  CB  GLU A 318     -13.031 -16.526 -11.949  1.00  0.00           C  
ATOM   4925  CG  GLU A 318     -13.181 -17.918 -11.345  1.00  0.00           C  
ATOM   4926  CD  GLU A 318     -14.289 -18.731 -12.000  1.00  0.00           C  
ATOM   4927  OE1 GLU A 318     -15.474 -18.346 -11.861  1.00  0.00           O  
ATOM   4928  OE2 GLU A 318     -13.978 -19.750 -12.649  1.00  0.00           O1-
ATOM   4929  H   GLU A 318     -12.481 -14.211 -12.633  1.00  0.00           H  
ATOM   4930  HA  GLU A 318     -12.913 -15.411 -10.116  1.00  0.00           H  
ATOM   4931  HB2 GLU A 318     -14.029 -16.132 -12.193  1.00  0.00           H  
ATOM   4932  HB3 GLU A 318     -12.476 -16.605 -12.896  1.00  0.00           H  
ATOM   4933  HG2 GLU A 318     -12.228 -18.459 -11.443  1.00  0.00           H  
ATOM   4934  HG3 GLU A 318     -13.389 -17.825 -10.269  1.00  0.00           H  
ATOM   4935  N   ILE A 319     -10.004 -15.993 -11.594  1.00  0.00           N  
ATOM   4936  CA  ILE A 319      -8.659 -16.466 -11.321  1.00  0.00           C  
ATOM   4937  C   ILE A 319      -8.033 -15.626 -10.210  1.00  0.00           C  
ATOM   4938  O   ILE A 319      -7.343 -16.158  -9.338  1.00  0.00           O  
ATOM   4939  CB  ILE A 319      -7.765 -16.399 -12.579  1.00  0.00           C  
ATOM   4940  CG1 ILE A 319      -8.349 -17.289 -13.682  1.00  0.00           C  
ATOM   4941  CG2 ILE A 319      -6.355 -16.874 -12.240  1.00  0.00           C  
ATOM   4942  CD1 ILE A 319      -7.566 -17.254 -14.978  1.00  0.00           C  
ATOM   4943  H   ILE A 319     -10.148 -15.635 -12.517  1.00  0.00           H  
ATOM   4944  HA  ILE A 319      -8.730 -17.517 -11.006  1.00  0.00           H
[truncated: 45,031 more chars]
